# Supplementary material for: Multiple-input multiple-output causal strategies for gene selection
Source: BMC Bioinformatics. 2011 Nov 25;12:458. doi: 10.1186/1471-2105-12-458 (PMC3323860; doi:10.1186/1471-2105-12-458)
Supplement: Additional file 1 — Spreadsheet containing the normalized enrichment scores with respect to increasing λ as computed by preranked GSEA (gsea_res_all.csv). [file 1471-2105-12-458-S1.CSV]

	mFS00_entrez_mimo	mFS01_entrez_mimo	mFS02_entrez_mimo	mFS03_entrez_mimo	mFS04_entrez_mimo	mFS05_entrez_mimo	mFS06_entrez_mimo	mFS07_entrez_mimo	mFS08_entrez_mimo	mFS09_entrez_mimo	mFS10_entrez_mimo	mFS20_entrez_mimo
M_PHASE_OF_MITOTIC_CELL_CYCLE	2.830745	2.816111	2.803644	2.7833412	2.7511973	2.7048655	2.689658	2.6741445	2.6627984	2.6261556	2.6104991	2.5380166
MITOSIS	2.8094032	2.7957442	2.7829757	2.7622702	2.7267318	2.6850066	2.665918	2.6521654	2.6406734	2.6269827	2.5942283	2.5262687
M_PHASE	2.782003	2.774887	2.7775285	2.7753005	2.740087	2.7208507	2.6988473	2.6625633	2.6565886	2.6517472	2.6307507	2.4611862
MITOTIC_CELL_CYCLE	2.7717543	2.751514	2.748229	2.745499	2.7342467	2.7073638	2.6897352	2.6684704	2.648563	2.6658812	2.6522186	2.5578146
CELL_CYCLE_PROCESS	2.7487068	2.7424614	2.7396176	2.727569	2.7114866	2.6908844	2.6708307	2.6474462	2.6594372	2.6755013	2.6598425	2.5393326
CELL_CYCLE_PHASE	2.6544168	2.6197042	2.6145873	2.601755	2.5838785	2.5556617	2.534185	2.5093503	2.5050535	2.5212908	2.504428	2.4009361
DNA_REPLICATION	2.5531545	2.540583	2.5432749	2.5326803	2.5457659	2.540647	2.5226572	2.4931612	2.4668996	2.4416842	2.4265702	2.2408566
DNA_METABOLIC_PROCESS	2.49362	2.4904573	2.4596694	2.4439387	2.4416676	2.4248888	2.420724	2.4093175	2.4143622	2.4050689	2.4011567	2.246383
SISTER_CHROMATID_SEGREGATION	2.479796	2.4820719	2.471451	2.4587545	2.4420416	2.4293492	2.412418	2.397286	2.3851264	2.372614	2.3610976	2.2372472
MITOTIC_SISTER_CHROMATID_SEGREGATION	2.47655	2.4794133	2.4695396	2.4570498	2.4403574	2.4255137	2.4067986	2.3934038	2.38097	2.3674557	2.3538783	2.2347744
CHROMOSOME_SEGREGATION	2.4294765	2.42538	2.4102905	2.3916543	2.3675318	2.348767	2.3250768	2.300163	2.2825165	2.2629237	2.244713	2.197896
CELL_CYCLE_GO_0007049	2.4055462	2.4183974	2.4196997	2.4188266	2.4207492	2.4161239	2.4158611	2.389191	2.3987265	2.3988833	2.4008324	2.2562304
CELL_CYCLE_CHECKPOINT_GO_0000075	2.3712153	2.3619676	2.3675277	2.3327138	2.338618	2.3155491	2.3093393	2.3169827	2.3286295	2.3222978	2.3009095	2.1293645
DNA_DEPENDENT_DNA_REPLICATION	2.3542733	2.332696	2.3149757	2.325013	2.3373885	2.3352485	2.3222358	2.2986553	2.2770631	2.2745833	2.2772963	2.1947203
REGULATION_OF_MITOSIS	2.339676	2.3309371	2.3208075	2.307652	2.2954938	2.2839327	2.272669	2.259511	2.2622097	2.267916	2.2715502	2.3072991
DNA_REPAIR	2.2915404	2.3085067	2.316437	2.3137715	2.294269	2.2883193	2.289914	2.2861054	2.28895	2.2930694	2.2921908	2.1306427
RESPONSE_TO_DNA_DAMAGE_STIMULUS	2.2629452	2.2762542	2.2893682	2.284832	2.2604444	2.234232	2.232346	2.216853	2.2160838	2.2185571	2.2151022	2.0415912
RNA_SPLICING	2.259598	2.244035	2.2564175	2.2138672	2.200413	2.206542	2.2189984	2.2308772	2.2352319	2.213283	2.1960983	2.0776517
NUCLEOTIDE_BIOSYNTHETIC_PROCESS	2.1337817	2.1368933	2.1394844	2.145619	2.149543	2.1554646	2.1612878	2.1667864	2.1749678	2.147699	2.1202908	1.877305
RNA_PROCESSING	2.1719713	2.146983	2.1469386	2.1238408	2.1389644	2.1511571	2.133412	2.1149828	2.1220164	2.1025028	2.1116087	2.014222
RESPONSE_TO_ENDOGENOUS_STIMULUS	2.1472034	2.15772	2.1508598	2.157043	2.1599228	2.1670766	2.168881	2.152212	2.162451	2.1656327	2.169079	2.0041876
MITOTIC_CELL_CYCLE_CHECKPOINT	2.1083298	2.099856	2.089513	2.0785291	2.0659351	2.0553432	2.0452526	2.034677	2.0267134	2.0153801	1.9998283	1.9717665
DNA_INTEGRITY_CHECKPOINT	2.0781083	2.067086	2.0637643	2.0651839	2.0685797	2.0720813	2.07816	2.0804698	2.0856857	2.0804267	2.0587978	1.744136
MICROTUBULE_CYTOSKELETON_ORGANIZATION_AND_BIOGENESIS	2.0508504	2.0556514	2.0641632	2.06546	2.069604	2.0737126	2.0771668	2.0791843	2.0799425	2.0819597	2.0825598	2.064625
DNA_REPLICATION_INITIATION	2.0198128	2.022501	2.0282233	2.0324945	2.0372782	2.0458364	2.0501049	2.0568488	2.0645208	2.0713472	2.0779715	2.0790775
MRNA_METABOLIC_PROCESS	2.0648224	2.0690813	2.0495205	2.018852	2.0210066	2.0138485	2.01453	1.9832392	1.9836239	1.9727687	1.9770072	1.8808266
MITOCHONDRION_ORGANIZATION_AND_BIOGENESIS	2.0656366	2.0276713	2.032025	2.000397	1.9805058	1.981193	1.9976463	2.0007715	2.0010588	2.0023284	2.0033636	1.9762678
NUCLEOBASENUCLEOSIDENUCLEOTIDE_AND_NUCLEIC_ACID_TRANSPORT	2.0474515	2.0120034	1.9803908	1.9476261	1.91775	1.8986475	1.9080207	1.9195114	1.9290642	1.9224323	1.9094056	1.8457991
REGULATION_OF_CELL_CYCLE	2.0455697	2.0435166	2.041231	1.9931202	1.992276	1.970175	1.9650332	1.964647	1.9829344	1.9766027	1.9959762	1.9182768
PROTEIN_FOLDING	1.9732358	1.9823647	1.9925671	2.0001624	2.006379	2.0119343	2.018339	2.0157351	2.012593	2.0017016	2.0101392	1.909167
DOUBLE_STRAND_BREAK_REPAIR	1.9452721	1.9506587	1.9570469	1.9652402	1.9773955	1.9881343	1.997452	2.0068686	1.9952332	1.9823073	1.9705522	1.8556794
REGULATION_OF_MITOTIC_CELL_CYCLE	1.9634899	1.9648457	1.9672089	1.9766693	1.987517	1.9932514	1.9930005	1.9897474	1.9874845	1.9776001	1.9646333	1.7926534
MRNA_PROCESSING_GO_0006397	1.9537983	1.957048	1.934222	1.9224977	1.9155978	1.9133537	1.9162028	1.8843623	1.8616736	1.864903	1.8652475	1.7898581
COENZYME_METABOLIC_PROCESS	1.9129999	1.9353819	1.9381799	1.9379902	1.9382277	1.9376087	1.9387522	1.9408908	1.9413718	1.9478016	1.9469156	1.8911018
REGULATION_OF_CYCLIN_DEPENDENT_PROTEIN_KINASE_ACTIVITY	1.9037099	1.886082	1.8820946	1.8755713	1.8817536	1.8984871	1.8663772	1.8406998	1.860351	1.8602706	1.8374382	1.9445544
TRNA_METABOLIC_PROCESS	1.8934257	1.9346601	1.9399788	1.9379486	1.9378867	1.9397892	1.9406891	1.9397717	1.9406044	1.9407549	1.9419743	1.7701495
TRANSCRIPTION_INITIATION_FROM_RNA_POLYMERASE_II_PROMOTER	1.6893932	1.6984856	1.7083346	1.7198223	1.7347412	1.7495595	1.7640873	1.7816645	1.7973772	1.8163394	1.8376992	1.9400177
INTERPHASE_OF_MITOTIC_CELL_CYCLE	1.9344112	1.9219996	1.8999716	1.8976344	1.897452	1.9043206	1.9175781	1.930554	1.9304632	1.9253751	1.9139941	1.8041933
INTERPHASE	1.9165734	1.903028	1.8891873	1.8883837	1.8842936	1.8884318	1.9014139	1.9147279	1.914295	1.9097313	1.8996927	1.7681072
CHROMOSOME_ORGANIZATION_AND_BIOGENESIS	1.9080563	1.879494	1.8806695	1.8763093	1.8724784	1.8433418	1.8527043	1.8621114	1.8507824	1.8312935	1.8176321	1.6676831
G1_S_TRANSITION_OF_MITOTIC_CELL_CYCLE	1.8953701	1.8891222	1.8858992	1.8896065	1.8856564	1.8420497	1.8050828	1.770439	1.7665137	1.7765323	1.7830443	1.742935
COFACTOR_BIOSYNTHETIC_PROCESS	1.8437033	1.871279	1.8791932	1.8813553	1.882698	1.8833034	1.8851308	1.8883033	1.8830271	1.8785305	1.8647312	1.5682104
REGULATION_OF_DNA_METABOLIC_PROCESS	1.8657845	1.8533095	1.8524201	1.8565317	1.8619955	1.8679743	1.870883	1.8545064	1.843539	1.827336	1.8165658	1.7171369
REGULATION_OF_DNA_REPLICATION	1.7972922	1.8114934	1.8196025	1.8255529	1.8351706	1.8424029	1.8515509	1.8575991	1.8665515	1.8652622	1.8446674	1.7486509
LYMPHOCYTE_ACTIVATION	-1.5056424	-1.550081	-1.5812883	-1.6090944	-1.6367174	-1.6631625	-1.6871812	-1.7054787	-1.7166337	-1.7192543	-1.7273405	-1.8490828
IMMUNE_SYSTEM_DEVELOPMENT	-1.5961539	-1.6183938	-1.6430999	-1.6629384	-1.6774838	-1.6873394	-1.702265	-1.7180889	-1.7346201	-1.7434103	-1.7532266	-1.840878
IMMUNE_EFFECTOR_PROCESS	-1.6481093	-1.6520226	-1.6573712	-1.6659758	-1.6703066	-1.6790915	-1.6901366	-1.6953521	-1.7122079	-1.7395781	-1.7645177	-1.8465152
REGULATION_OF_MULTICELLULAR_ORGANISMAL_PROCESS	-1.652367	-1.668566	-1.6965358	-1.6978874	-1.7062737	-1.7208953	-1.740467	-1.7589049	-1.7726961	-1.7664353	-1.7741107	-1.8506577
ADAPTIVE_IMMUNE_RESPONSE	-1.7874361	-1.7624872	-1.7500205	-1.745706	-1.7442801	-1.7402171	-1.757369	-1.7722671	-1.7836994	-1.7962441	-1.8096054	-1.8480875
CELLULAR_DEFENSE_RESPONSE	-1.771422	-1.8107383	-1.8509129	-1.8858358	-1.922045	-1.9574395	-1.9974428	-2.0387433	-2.0581489	-2.0721073	-2.0874143	-2.1063404
ADAPTIVE_IMMUNE_RESPONSE_GO_0002460	-1.8257201	-1.7999189	-1.7871381	-1.7844399	-1.7841308	-1.7841047	-1.7922134	-1.8085119	-1.8217933	-1.8346386	-1.8470341	-1.8848655
INFLAMMATORY_RESPONSE	-1.8727121	-1.9157871	-1.9543778	-1.9896141	-2.0238876	-2.05002	-2.0714197	-2.098337	-2.1323373	-2.164292	-2.1789546	-2.2157147
RESPONSE_TO_WOUNDING	-1.8811766	-1.9125394	-1.9157189	-1.9499135	-1.978714	-2.0059125	-2.0035388	-2.0165012	-2.038759	-2.0613256	-2.0762992	-2.0960412
REGULATION_OF_IMMUNE_SYSTEM_PROCESS	-1.886706	-1.8934937	-1.897051	-1.9325753	-1.9625773	-1.967311	-1.9504104	-1.967021	-1.9886721	-2.0265267	-2.0619335	-2.1637874
POSITIVE_REGULATION_OF_MULTICELLULAR_ORGANISMAL_PROCESS	-1.9335175	-1.9415138	-1.9508598	-1.9894971	-2.019231	-2.0288434	-2.0550447	-2.07601	-2.0849066	-2.087446	-2.0931802	-2.0966933
POSITIVE_REGULATION_OF_IMMUNE_SYSTEM_PROCESS	-1.9669785	-1.99223	-1.9999815	-2.023811	-2.0569718	-2.0649464	-2.0290685	-2.0408192	-2.0546217	-2.0634067	-2.0735767	-2.2477586
POSITIVE_REGULATION_OF_IMMUNE_RESPONSE	-2.0548728	-2.0754573	-2.066308	-2.0616198	-2.0864131	-2.1038961	-2.1225536	-2.145399	-2.160306	-2.174125	-2.186357	-2.2570262
REGULATION_OF_IMMUNE_RESPONSE	-2.0665545	-2.0724463	-2.0760689	-2.085735	-2.0934973	-2.099493	-2.0947845	-2.085881	-2.0785892	-2.0823083	-2.1017525	-2.298344
DEFENSE_RESPONSE	-2.072249	-2.0920334	-2.1242719	-2.1633646	-2.2087793	-2.2428057	-2.2707348	-2.300984	-2.3356004	-2.3734658	-2.4065242	-2.5407152
IMMUNE_SYSTEM_PROCESS	-2.1892378	-2.2236032	-2.2484922	-2.2566128	-2.2836244	-2.2977393	-2.2907212	-2.2918525	-2.3063884	-2.313376	-2.312367	-2.3796124
IMMUNE_RESPONSE	-2.2939718	-2.3184004	-2.3401048	-2.3404446	-2.3629975	-2.3775806	-2.3792286	-2.3726823	-2.3764372	-2.4134939	-2.4178135	-2.4561481
