# Supplementary material for: Multiple-input multiple-output causal strategies for gene selection
Source: BMC Bioinformatics. 2011 Nov 25;12:458. doi: 10.1186/1471-2105-12-458 (PMC3323860; doi:10.1186/1471-2105-12-458)
Supplement: Additional file 2 — Archive containing the output files computed by the preranked GSEA for λ ∈ {0.1,0.2,0.3,0.4,0.5} (GSEA_MIMO_part1.zip). [file 1471-2105-12-458-S2.ZIP]

Archive with 108 entries (96 files):
- mFS02_entrez_mimo.GseaPreranked.1316038034143/
- mFS02_entrez_mimo.GseaPreranked.1316038034143/edb/
- mFS02_entrez_mimo.GseaPreranked.1316038034143/edb/gene_sets.gmt
- mFS02_entrez_mimo.GseaPreranked.1316038034143/edb/mFS02_entrez_mimo.rnk
- mFS03_entrez_mimo.GseaPreranked.1316038204362/
- mFS03_entrez_mimo.GseaPreranked.1316038204362/edb/
- mFS02_entrez_mimo.GseaPreranked.1316038034143/gene_set_sizes.xls
- mFS02_entrez_mimo.GseaPreranked.1316038034143/global_es_histogram.png
- mFS02_entrez_mimo.GseaPreranked.1316038034143/gsea_report_for_na_neg_1316038034143.html
- mFS04_entrez_mimo.GseaPreranked.1316038376454/
- mFS02_entrez_mimo.GseaPreranked.1316038034143/gsea_report_for_na_neg_1316038034143.xls
- mFS04_entrez_mimo.GseaPreranked.1316038376454/edb/
- mFS02_entrez_mimo.GseaPreranked.1316038034143/gsea_report_for_na_pos_1316038034143.html
- mFS02_entrez_mimo.GseaPreranked.1316038034143/gsea_report_for_na_pos_1316038034143.xls
- mFS02_entrez_mimo.GseaPreranked.1316038034143/index.html
- mFS02_entrez_mimo.GseaPreranked.1316038034143/mFS02_entrez_mimo.GseaPreranked.1316038034143.rpt
- mFS02_entrez_mimo.GseaPreranked.1316038034143/neg_snapshot.html
- mFS02_entrez_mimo.GseaPreranked.1316038034143/pos_snapshot.html
- mFS02_entrez_mimo.GseaPreranked.1316038034143/pvalues_vs_nes_plot.png
- mFS02_entrez_mimo.GseaPreranked.1316038034143/ranked_gene_list_na_pos_versus_na_neg_1316038034143.xls
- mFS02_entrez_mimo.GseaPreranked.1316038034143/xtools.css
- mFS05_entrez_mimo.GseaPreranked.1316038549256/
- mFS05_entrez_mimo.GseaPreranked.1316038549256/edb/
- mFS03_entrez_mimo.GseaPreranked.1316038204362/edb/gene_sets.gmt
- mFS03_entrez_mimo.GseaPreranked.1316038204362/edb/mFS03_entrez_mimo.rnk
- mFS00_entrez_mimo.GseaPreranked.1316037675010/
- mFS00_entrez_mimo.GseaPreranked.1316037675010/edb/
- mFS01_entrez_mimo.GseaPreranked.1316037859455/
- mFS01_entrez_mimo.GseaPreranked.1316037859455/edb/
- mFS02_entrez_mimo.GseaPreranked.1316038034143/edb/results.edb
- mFS03_entrez_mimo.GseaPreranked.1316038204362/edb/results.edb
- mFS03_entrez_mimo.GseaPreranked.1316038204362/gene_set_sizes.xls
- mFS03_entrez_mimo.GseaPreranked.1316038204362/global_es_histogram.png
- mFS03_entrez_mimo.GseaPreranked.1316038204362/gsea_report_for_na_neg_1316038204362.html
- mFS03_entrez_mimo.GseaPreranked.1316038204362/gsea_report_for_na_neg_1316038204362.xls
- mFS03_entrez_mimo.GseaPreranked.1316038204362/gsea_report_for_na_pos_1316038204362.html
- mFS03_entrez_mimo.GseaPreranked.1316038204362/gsea_report_for_na_pos_1316038204362.xls
- mFS03_entrez_mimo.GseaPreranked.1316038204362/index.html
- mFS03_entrez_mimo.GseaPreranked.1316038204362/mFS03_entrez_mimo.GseaPreranked.1316038204362.rpt
- mFS03_entrez_mimo.GseaPreranked.1316038204362/neg_snapshot.html
- mFS03_entrez_mimo.GseaPreranked.1316038204362/pvalues_vs_nes_plot.png
- mFS03_entrez_mimo.GseaPreranked.1316038204362/pos_snapshot.html
- mFS03_entrez_mimo.GseaPreranked.1316038204362/xtools.css
- mFS03_entrez_mimo.GseaPreranked.1316038204362/ranked_gene_list_na_pos_versus_na_neg_1316038204362.xls
- mFS04_entrez_mimo.GseaPreranked.1316038376454/edb/gene_sets.gmt
- mFS04_entrez_mimo.GseaPreranked.1316038376454/edb/mFS04_entrez_mimo.rnk
- mFS04_entrez_mimo.GseaPreranked.1316038376454/gene_set_sizes.xls
- mFS04_entrez_mimo.GseaPreranked.1316038376454/global_es_histogram.png
- mFS04_entrez_mimo.GseaPreranked.1316038376454/gsea_report_for_na_neg_1316038376454.html
- mFS04_entrez_mimo.GseaPreranked.1316038376454/gsea_report_for_na_neg_1316038376454.xls
- mFS04_entrez_mimo.GseaPreranked.1316038376454/gsea_report_for_na_pos_1316038376454.html
- mFS04_entrez_mimo.GseaPreranked.1316038376454/gsea_report_for_na_pos_1316038376454.xls
- mFS04_entrez_mimo.GseaPreranked.1316038376454/index.html
- mFS04_entrez_mimo.GseaPreranked.1316038376454/mFS04_entrez_mimo.GseaPreranked.1316038376454.rpt
- mFS04_entrez_mimo.GseaPreranked.1316038376454/neg_snapshot.html
- mFS04_entrez_mimo.GseaPreranked.1316038376454/pos_snapshot.html
- mFS04_entrez_mimo.GseaPreranked.1316038376454/pvalues_vs_nes_plot.png
- mFS04_entrez_mimo.GseaPreranked.1316038376454/ranked_gene_list_na_pos_versus_na_neg_1316038376454.xls
- mFS04_entrez_mimo.GseaPreranked.1316038376454/xtools.css
- mFS05_entrez_mimo.GseaPreranked.1316038549256/edb/gene_sets.gmt
- mFS05_entrez_mimo.GseaPreranked.1316038549256/edb/mFS05_entrez_mimo.rnk
- mFS04_entrez_mimo.GseaPreranked.1316038376454/edb/results.edb
- mFS05_entrez_mimo.GseaPreranked.1316038549256/gene_set_sizes.xls
- mFS05_entrez_mimo.GseaPreranked.1316038549256/global_es_histogram.png
- mFS05_entrez_mimo.GseaPreranked.1316038549256/gsea_report_for_na_neg_1316038549256.html
- mFS05_entrez_mimo.GseaPreranked.1316038549256/gsea_report_for_na_neg_1316038549256.xls
- mFS05_entrez_mimo.GseaPreranked.1316038549256/gsea_report_for_na_pos_1316038549256.html
- mFS05_entrez_mimo.GseaPreranked.1316038549256/gsea_report_for_na_pos_1316038549256.xls
- mFS05_entrez_mimo.GseaPreranked.1316038549256/index.html
- mFS05_entrez_mimo.GseaPreranked.1316038549256/mFS05_entrez_mimo.GseaPreranked.1316038549256.rpt
- mFS05_entrez_mimo.GseaPreranked.1316038549256/neg_snapshot.html
- mFS05_entrez_mimo.GseaPreranked.1316038549256/pos_snapshot.html
- mFS05_entrez_mimo.GseaPreranked.1316038549256/pvalues_vs_nes_plot.png
- mFS05_entrez_mimo.GseaPreranked.1316038549256/edb/results.edb
- mFS05_entrez_mimo.GseaPreranked.1316038549256/xtools.css
- mFS05_entrez_mimo.GseaPreranked.1316038549256/ranked_gene_list_na_pos_versus_na_neg_1316038549256.xls
- mFS00_entrez_mimo.GseaPreranked.1316037675010/edb/gene_sets.gmt
- mFS00_entrez_mimo.GseaPreranked.1316037675010/edb/mFS00_entrez_mimo.rnk
- mFS00_entrez_mimo.GseaPreranked.1316037675010/gene_set_sizes.xls
- mFS00_entrez_mimo.GseaPreranked.1316037675010/global_es_histogram.png
- mFS00_entrez_mimo.GseaPreranked.1316037675010/gsea_report_for_na_neg_1316037675010.html
- mFS00_entrez_mimo.GseaPreranked.1316037675010/gsea_report_for_na_neg_1316037675010.xls
- mFS00_entrez_mimo.GseaPreranked.1316037675010/gsea_report_for_na_pos_1316037675010.html
- mFS00_entrez_mimo.GseaPreranked.1316037675010/gsea_report_for_na_pos_1316037675010.xls
- mFS00_entrez_mimo.GseaPreranked.1316037675010/index.html
- mFS00_entrez_mimo.GseaPreranked.1316037675010/mFS00_entrez_mimo.GseaPreranked.1316037675010.rpt
- mFS00_entrez_mimo.GseaPreranked.1316037675010/neg_snapshot.html
- mFS00_entrez_mimo.GseaPreranked.1316037675010/pos_snapshot.html
- mFS00_entrez_mimo.GseaPreranked.1316037675010/pvalues_vs_nes_plot.png
- mFS00_entrez_mimo.GseaPreranked.1316037675010/ranked_gene_list_na_pos_versus_na_neg_1316037675010.xls
- mFS00_entrez_mimo.GseaPreranked.1316037675010/xtools.css
- mFS01_entrez_mimo.GseaPreranked.1316037859455/edb/gene_sets.gmt
- mFS01_entrez_mimo.GseaPreranked.1316037859455/edb/mFS01_entrez_mimo.rnk
- mFS00_entrez_mimo.GseaPreranked.1316037675010/edb/results.edb
- mFS01_entrez_mimo.GseaPreranked.1316037859455/edb/results.edb
- mFS01_entrez_mimo.GseaPreranked.1316037859455/global_es_histogram.png
- mFS01_entrez_mimo.GseaPreranked.1316037859455/gene_set_sizes.xls
- mFS01_entrez_mimo.GseaPreranked.1316037859455/gsea_report_for_na_neg_1316037859455.html
- mFS01_entrez_mimo.GseaPreranked.1316037859455/gsea_report_for_na_neg_1316037859455.xls
- mFS01_entrez_mimo.GseaPreranked.1316037859455/gsea_report_for_na_pos_1316037859455.html
- mFS01_entrez_mimo.GseaPreranked.1316037859455/index.html
- mFS01_entrez_mimo.GseaPreranked.1316037859455/gsea_report_for_na_pos_1316037859455.xls
- mFS01_entrez_mimo.GseaPreranked.1316037859455/mFS01_entrez_mimo.GseaPreranked.1316037859455.rpt
- mFS01_entrez_mimo.GseaPreranked.1316037859455/neg_snapshot.html
- mFS01_entrez_mimo.GseaPreranked.1316037859455/pos_snapshot.html
- mFS01_entrez_mimo.GseaPreranked.1316037859455/pvalues_vs_nes_plot.png
- mFS01_entrez_mimo.GseaPreranked.1316037859455/ranked_gene_list_na_pos_versus_na_neg_1316037859455.xls
- mFS01_entrez_mimo.GseaPreranked.1316037859455/xtools.css
