# Supplementary material for: Multiple-input multiple-output causal strategies for gene selection
Source: BMC Bioinformatics. 2011 Nov 25;12:458. doi: 10.1186/1471-2105-12-458 (PMC3323860; doi:10.1186/1471-2105-12-458)
Supplement: Additional file 2 — Archive containing the output files computed by the preranked GSEA for λ ∈ {0.1,0.2,0.3,0.4,0.5} (GSEA_MIMO_part1.zip). [file 1471-2105-12-458-S2.ZIP › mFS02_entrez_mimo.GseaPreranked.1316038034143/edb/mFS02_entrez_mimo.rnk]

29127	13091.0
64151	13090.0
9055	13089.0
51203	13088.0
9133	13087.0
1033	13086.0
79682	13085.0
6790	13084.0
7153	13083.0
9134	13082.0
4288	13081.0
259266	13080.0
890	13079.0
9787	13078.0
9768	13076.0
79075	13075.0
9833	13074.0
54210	13073.0
4751	13072.0
51514	13071.0
55165	13070.0
9928	13069.0
79733	13068.0
1062	13067.0
6241	13066.0
10615	13065.0
4085	13064.0
2017	13063.0
5888	13062.0
701	13061.0
699	13060.0
24137	13059.0
3832	13057.0
56942	13056.0
9319	13055.0
11065	13053.0
1063	13052.0
11130	13051.0
5898	13050.0
27338	13049.0
146909	13048.0
891	13046.0
10212	13044.0
9232	13043.0
332	13042.0
51512	13040.0
983	13039.0
9837	13038.0
10112	13037.0
6627	13036.0
55872	13035.0
9700	13033.0
6713	13032.0
79703	13031.0
7272	13030.0
11004	13029.0
10460	13028.0
54205	13027.0
991	13026.0
55215	13025.0
25788	13024.0
8914	13022.0
2237	13019.0
9401	13018.0
1434	13017.0
1058	13015.0
55839	13014.0
51659	13012.0
4312	13011.0
8500	13010.0
29899	13009.0
8318	13007.0
2297	13006.0
11260	13003.0
10024	13002.0
56943	13001.0
1164	12999.0
29893	12998.0
7336	12997.0
7112	12996.0
9868	12995.0
6491	12993.0
23234	12991.0
1719	12990.0
5223	12989.0
3015	12988.0
58478	12987.0
10733	12986.0
8438	12982.0
1894	12979.0
57405	12978.0
3925	12976.0
23210	12973.0
3833	12972.0
56992	12971.0
3422	12970.0
51016	12969.0
10213	12967.0
55355	12966.0
7296	12964.0
81611	12963.0
51022	12962.0
4175	12960.0
8833	12958.0
10403	12955.0
5685	12951.0
6573	12950.0
57122	12949.0
81930	12948.0
5437	12947.0
6732	12946.0
51373	12944.0
51001	12943.0
79019	12942.0
993	12941.0
93594	12939.0
29097	12934.0
55247	12933.0
2305	12931.0
2146	12929.0
22948	12928.0
54821	12926.0
9493	12923.0
4001	12922.0
29105	12920.0
9156	12919.0
83461	12918.0
3251	12917.0
27161	12915.0
6882	12914.0
8772	12913.0
6905	12912.0
11169	12911.0
133	12910.0
11339	12909.0
3148	12907.0
26586	12904.0
22974	12903.0
3161	12902.0
220134	12901.0
54478	12899.0
23560	12898.0
79573	12897.0
4171	12896.0
3419	12895.0
10971	12892.0
4605	12890.0
9355	12889.0
9735	12888.0
1717	12886.0
5984	12884.0
664	12883.0
8836	12882.0
57157	12881.0
54069	12879.0
55388	12877.0
8566	12875.0
5708	12873.0
5693	12870.0
51765	12869.0
8480	12868.0
11052	12867.0
4141	12863.0
23306	12862.0
4831	12861.0
5433	12860.0
8317	12859.0
51018	12856.0
84342	12854.0
1978	12851.0
63933	12850.0
2491	12849.0
81873	12845.0
11335	12844.0
79801	12841.0
54503	12840.0
9238	12839.0
8883	12837.0
995	12836.0
641	12834.0
10874	12831.0
51110	12830.0
6513	12829.0
27257	12828.0
25839	12826.0
4072	12825.0
26271	12824.0
6873	12820.0
55346	12819.0
4860	12818.0
27101	12817.0
10440	12815.0
10592	12814.0
6637	12813.0
10051	12812.0
56950	12811.0
54892	12809.0
9289	12808.0
8544	12807.0
5111	12806.0
7381	12804.0
908	12803.0
57019	12802.0
55176	12801.0
51204	12800.0
9282	12799.0
4234	12798.0
1515	12796.0
9391	12795.0
3838	12794.0
2764	12793.0
9123	12792.0
6921	12791.0
6502	12789.0
10635	12788.0
55832	12785.0
1841	12784.0
10797	12782.0
11060	12781.0
57110	12780.0
9521	12779.0
54962	12778.0
5347	12777.0
201562	12775.0
5352	12773.0
164	12772.0
55040	12771.0
80004	12769.0
4700	12768.0
55143	12767.0
10993	12765.0
1163	12763.0
51155	12760.0
51026	12759.0
580	12758.0
10328	12757.0
6632	12756.0
6996	12753.0
7083	12751.0
51053	12750.0
4869	12748.0
4331	12747.0
27235	12745.0
5469	12744.0
54908	12743.0
6788	12742.0
54845	12737.0
51182	12735.0
5713	12734.0
23397	12733.0
54972	12732.0
27346	12731.0
1965	12729.0
28998	12728.0
10855	12725.0
123	12724.0
10606	12723.0
1017	12722.0
10535	12721.0
80010	12717.0
57102	12715.0
55969	12713.0
79169	12712.0
3149	12711.0
25807	12709.0
63875	12708.0
57017	12705.0
5604	12701.0
79866	12699.0
86	12698.0
3070	12697.0
23366	12696.0
3576	12694.0
898	12693.0
92140	12692.0
5155	12690.0
23350	12689.0
10055	12686.0
55765	12684.0
27440	12683.0
11073	12682.0
6617	12680.0
2810	12679.0
10926	12678.0
3978	12677.0
5478	12676.0
29980	12674.0
10799	12672.0
55759	12670.0
7443	12669.0
80155	12667.0
25764	12666.0
10293	12664.0
10248	12662.0
10617	12660.0
79918	12659.0
29028	12656.0
51571	12655.0
5203	12654.0
5877	12650.0
55379	12647.0
5691	12643.0
9533	12642.0
55975	12641.0
29095	12639.0
8140	12638.0
55856	12636.0
7298	12635.0
55039	12634.0
6835	12632.0
79022	12631.0
10553	12630.0
10038	12627.0
84908	12626.0
4162	12625.0
9212	12620.0
55689	12618.0
5471	12616.0
51115	12615.0
3014	12614.0
2189	12612.0
79007	12607.0
10057	12606.0
548596	12602.0
10054	12600.0
10204	12598.0
64783	12595.0
79071	12592.0
55833	12590.0
29100	12589.0
84669	12588.0
55027	12585.0
55010	12584.0
51121	12583.0
2677	12582.0
55669	12580.0
5706	12578.0
9694	12576.0
56888	12575.0
5983	12574.0
6741	12573.0
11044	12572.0
2617	12568.0
5440	12564.0
9631	12560.0
8562	12559.0
79017	12558.0
672	12556.0
8270	12555.0
5688	12554.0
60673	12553.0
1072	12552.0
28227	12548.0
8050	12546.0
3735	12545.0
80324	12544.0
705	12542.0
23518	12541.0
7262	12538.0
7110	12536.0
7371	12535.0
8208	12533.0
100188893	12532.0
5202	12531.0
79152	12527.0
8774	12525.0
10397	12524.0
6576	12522.0
10528	12520.0
5214	12519.0
5194	12518.0
7936	12517.0
11332	12516.0
79833	12515.0
9582	12514.0
2739	12512.0
28511	12510.0
2058	12508.0
768	12505.0
7295	12504.0
79767	12503.0
27336	12501.0
29080	12499.0
9898	12497.0
3612	12494.0
1678	12492.0
9650	12491.0
27253	12489.0
55660	12487.0
29088	12486.0
4173	12484.0
51105	12483.0
7073	12481.0
5822	12480.0
10694	12478.0
9100	12475.0
1514	12472.0
4521	12470.0
2781	12469.0
5245	12468.0
84790	12466.0
81620	12465.0
7884	12461.0
10856	12460.0
784	12457.0
4477	12456.0
654483	12453.0
3066	12451.0
25909	12449.0
64130	12448.0
10428	12445.0
9456	12440.0
57380	12439.0
990	12438.0
6696	12436.0
55156	12434.0
3091	12432.0
29901	12425.0
80237	12423.0
4726	12421.0
50814	12420.0
1871	12419.0
79786	12414.0
9848	12412.0
2926	12409.0
79572	12408.0
90133	12404.0
51096	12402.0
30001	12401.0
440	12399.0
387522	12398.0
89910	12397.0
9688	12396.0
4976	12393.0
4998	12391.0
5716	12390.0
55197	12389.0
23246	12387.0
1837	12386.0
23287	12385.0
6495	12384.0
1789	12380.0
3858	12378.0
1374	12377.0
6119	12374.0
9377	12372.0
63967	12369.0
291	12367.0
55656	12365.0
51428	12362.0
65986	12359.0
6535	12358.0
7372	12357.0
202658	12355.0
6472	12354.0
5709	12353.0
286148	12352.0
22880	12351.0
55876	12349.0
7422	12348.0
64785	12346.0
23513	12345.0
262	12342.0
246243	12338.0
5985	12337.0
1728	12336.0
25926	12334.0
55705	12332.0
80178	12331.0
5597	12330.0
10165	12327.0
79050	12321.0
5393	12320.0
64216	12319.0
377	12318.0
8813	12317.0
54165	12316.0
6596	12314.0
833	12312.0
3182	12311.0
55257	12308.0
54915	12306.0
2161	12305.0
6888	12304.0
6804	12303.0
5557	12302.0
4719	12301.0
10195	12297.0
1122	12296.0
4848	12294.0
7353	12293.0
51377	12291.0
55284	12289.0
1347	12288.0
2139	12287.0
114044	12283.0
79944	12280.0
7167	12275.0
3638	12274.0
79943	12273.0
79042	12272.0
158	12271.0
79949	12269.0
3613	12268.0
8851	12267.0
29923	12265.0
80758	12263.0
100133775	12261.0
51319	12259.0
10625	12258.0
5717	12257.0
3887	12255.0
51651	12251.0
51371	12250.0
2886	12249.0
10153	12248.0
10381	12246.0
23658	12245.0
5062	12244.0
80232	12243.0
23649	12242.0
54849	12240.0
55723	12239.0
23603	12238.0
5634	12236.0
23507	12235.0
1305	12233.0
9217	12229.0
124044	12227.0
8894	12223.0
3939	12222.0
81034	12221.0
22839	12220.0
3320	12218.0
6199	12215.0
114657	12214.0
23644	12212.0
6902	12211.0
64750	12210.0
7718	12209.0
4603	12208.0
2730	12207.0
51647	12205.0
8819	12204.0
5700	12202.0
4591	12201.0
1040	12200.0
55630	12199.0
55055	12198.0
55093	12196.0
9831	12195.0
6629	12193.0
10651	12192.0
3381	12191.0
2201	12189.0
3157	12187.0
27344	12186.0
10237	12185.0
4502	12183.0
6607	12182.0
4199	12181.0
4200	12180.0
100129361	12177.0
10675	12176.0
26043	12174.0
3796	12173.0
6286	12171.0
10383	12170.0
1763	12169.0
64963	12167.0
2332	12166.0
54758	12165.0
441024	12164.0
2960	12163.0
65003	12162.0
836	12159.0
54583	12158.0
2287	12157.0
57761	12156.0
6631	12155.0
7504	12154.0
78999	12152.0
65094	12150.0
5810	12146.0
10393	12144.0
79980	12142.0
7203	12140.0
79902	12139.0
64431	12138.0
27042	12136.0
55635	12134.0
11051	12133.0
51499	12128.0
56270	12126.0
55353	12124.0
2885	12121.0
55110	12119.0
55505	12118.0
55854	12117.0
728	12116.0
55737	12112.0
2626	12111.0
10721	12110.0
26636	12109.0
1523	12108.0
7465	12107.0
10907	12105.0
10190	12104.0
9711	12103.0
10096	12100.0
26502	12098.0
5902	12097.0
23594	12095.0
1633	12092.0
29967	12091.0
5817	12090.0
26472	12089.0
4291	12088.0
1478	12087.0
27072	12084.0
55559	12083.0
8336	12082.0
8872	12081.0
5119	12080.0
2935	12079.0
4201	12077.0
10994	12076.0
8243	12075.0
10969	12074.0
6016	12068.0
23592	12066.0
8337	12063.0
3418	12062.0
6597	12061.0
10715	12059.0
8139	12058.0
6715	12055.0
2224	12053.0
5425	12052.0
8577	12051.0
23481	12050.0
28992	12045.0
26150	12044.0
10063	12043.0
23512	12042.0
79657	12041.0
7307	12039.0
25983	12038.0
5885	12037.0
54512	12035.0
7283	12034.0
56941	12031.0
51088	12030.0
22916	12027.0
80204	12026.0
79783	12025.0
51069	12024.0
26255	12021.0
257152	12020.0
8497	12018.0
8996	12017.0
51599	12016.0
55159	12015.0
653659	12014.0
80194	12013.0
2806	11999.0
653562	11997.0
286527	11995.0
10897	11994.0
10285	11992.0
56889	11989.0
54934	11988.0
83737	11987.0
4702	11984.0
339175	11983.0
10948	11982.0
734	11980.0
79837	11979.0
51012	11978.0
9088	11976.0
5695	11973.0
6950	11972.0
388796	11968.0
55907	11967.0
1340	11966.0
8805	11965.0
5594	11963.0
10962	11962.0
7411	11961.0
93081	11957.0
7417	11956.0
26284	11954.0
5033	11952.0
4704	11950.0
7517	11949.0
514	11947.0
9692	11944.0
54913	11942.0
201254	11939.0
5427	11937.0
23450	11935.0
6659	11934.0
7319	11933.0
22827	11930.0
27348	11929.0
9816	11928.0
51773	11927.0
55173	11925.0
151230	11924.0
64746	11923.0
57107	11922.0
1213	11919.0
7553	11918.0
9994	11917.0
1503	11916.0
4952	11914.0
23590	11913.0
22992	11912.0
11137	11910.0
81831	11905.0
9793	11903.0
2958	11901.0
2644	11900.0
1736	11899.0
5955	11898.0
6541	11897.0
10072	11895.0
11235	11894.0
23160	11885.0
39	11881.0
81579	11880.0
56681	11877.0
26750	11876.0
9442	11874.0
6871	11871.0
2026	11869.0
4172	11868.0
645233	11867.0
10776	11866.0
529	11864.0
51491	11863.0
10199	11862.0
6198	11861.0
10540	11859.0
58500	11857.0
9636	11855.0
3775	11854.0
26	11851.0
29902	11847.0
7398	11845.0
23271	11844.0
29960	11842.0
5160	11840.0
4528	11839.0
375035	11838.0
63899	11837.0
25920	11835.0
11200	11834.0
54801	11832.0
54982	11830.0
1054	11828.0
79441	11826.0
6227	11825.0
259	11823.0
55003	11821.0
10576	11820.0
51430	11819.0
55526	11816.0
2987	11815.0
1690	11813.0
54954	11812.0
528	11810.0
5238	11809.0
5584	11806.0
26233	11805.0
10915	11804.0
7705	11802.0
488	11801.0
8607	11798.0
3626	11795.0
10736	11794.0
1404	11791.0
81929	11789.0
22950	11788.0
83460	11785.0
10247	11784.0
55120	11783.0
10549	11780.0
23080	11777.0
7264	11775.0
1207	11772.0
90480	11771.0
4176	11770.0
10574	11767.0
5291	11766.0
3315	11764.0
9470	11763.0
1479	11762.0
4580	11760.0
81892	11758.0
3156	11756.0
54541	11753.0
9141	11752.0
80273	11751.0
79791	11750.0
5747	11749.0
57665	11748.0
11338	11746.0
51290	11745.0
55227	11743.0
5831	11741.0
11072	11740.0
54517	11739.0
27130	11738.0
50861	11736.0
3755	11735.0
7355	11731.0
54932	11730.0
26873	11727.0
9791	11726.0
4494	11725.0
81614	11722.0
51582	11720.0
595101	11718.0
84900	11717.0
2643	11716.0
5413	11714.0
3396	11710.0
8559	11709.0
6307	11707.0
80775	11706.0
899	11705.0
6712	11702.0
23185	11701.0
1854	11697.0
55171	11696.0
10376	11694.0
6628	11693.0
11222	11691.0
875	11689.0
9361	11688.0
9958	11687.0
25806	11685.0
79081	11682.0
9519	11680.0
654364	11677.0
283871	11676.0
79581	11675.0
10885	11673.0
100288628	11672.0
79364	11671.0
1723	11670.0
285359	11667.0
4151	11666.0
7407	11664.0
5550	11662.0
55238	11661.0
8725	11660.0
1000	11658.0
8565	11657.0
9653	11656.0
23173	11655.0
16	11654.0
8853	11650.0
10471	11647.0
10762	11646.0
11056	11645.0
27183	11644.0
6182	11643.0
5710	11642.0
11236	11640.0
10059	11638.0
7378	11637.0
1477	11636.0
54928	11635.0
54584	11634.0
96764	11633.0
94081	11630.0
29081	11629.0
10245	11627.0
11177	11626.0
637	11625.0
83696	11624.0
1327	11620.0
25843	11619.0
7004	11616.0
3892	11615.0
26520	11612.0
79023	11611.0
27297	11610.0
55131	11609.0
9957	11608.0
9790	11605.0
1192	11604.0
4495	11603.0
27000	11602.0
4324	11601.0
550	11600.0
5718	11599.0
7468	11598.0
23640	11597.0
56886	11595.0
5967	11594.0
23788	11592.0
55508	11591.0
55366	11589.0
30837	11588.0
9685	11584.0
80778	11583.0
54496	11582.0
8702	11581.0
79577	11580.0
79915	11578.0
8754	11576.0
333	11575.0
9145	11571.0
89845	11570.0
79047	11567.0
51123	11566.0
2178	11565.0
23380	11564.0
10005	11563.0
23480	11561.0
51184	11560.0
7013	11558.0
55794	11557.0
645745	11556.0
5329	11553.0
23076	11550.0
51142	11548.0
23142	11547.0
64110	11545.0
11232	11544.0
5603	11543.0
8260	11540.0
6611	11539.0
80346	11537.0
1111	11536.0
51388	11533.0
65263	11529.0
9829	11527.0
5303	11526.0
9643	11525.0
54927	11522.0
8767	11519.0
5277	11517.0
6729	11513.0
5684	11512.0
1349	11511.0
3868	11510.0
9342	11509.0
51406	11508.0
2019	11506.0
3099	11505.0
5910	11504.0
205564	11501.0
79711	11500.0
9025	11496.0
56180	11495.0
3336	11494.0
7514	11493.0
25855	11491.0
51101	11489.0
284889	11487.0
23532	11486.0
5355	11483.0
55661	11479.0
51072	11478.0
5110	11476.0
27301	11474.0
51081	11473.0
79609	11472.0
8723	11469.0
994	11468.0
6924	11465.0
83451	11461.0
3297	11460.0
84722	11459.0
8493	11458.0
55011	11457.0
8939	11456.0
11171	11455.0
8669	11452.0
54454	11450.0
5999	11449.0
55835	11448.0
55699	11447.0
54433	11443.0
5431	11442.0
10951	11441.0
4501	11440.0
8624	11437.0
5827	11436.0
5001	11435.0
5106	11434.0
26585	11433.0
83259	11430.0
7913	11425.0
50626	11424.0
2821	11421.0
1138	11416.0
64577	11414.0
10079	11413.0
23508	11412.0
54968	11409.0
3177	11407.0
25940	11406.0
4321	11405.0
6874	11403.0
3376	11402.0
51575	11401.0
8027	11400.0
2585	11394.0
55166	11393.0
10598	11392.0
5365	11387.0
23029	11384.0
2968	11383.0
10609	11382.0
7979	11381.0
219293	11379.0
4436	11378.0
26589	11376.0
6059	11372.0
4522	11370.0
253943	11363.0
65057	11359.0
56945	11358.0
55212	11353.0
9480	11349.0
10290	11348.0
84823	11347.0
29117	11346.0
54542	11344.0
81691	11342.0
55226	11338.0
1024	11337.0
8568	11332.0
57707	11331.0
8739	11329.0
4496	11328.0
1297	11325.0
79739	11319.0
23019	11317.0
7388	11311.0
23007	11308.0
51282	11305.0
50810	11304.0
55521	11303.0
5933	11299.0
3993	11298.0
2063	11296.0
404093	11295.0
23002	11292.0
10940	11291.0
55486	11288.0
9991	11287.0
483	11285.0
5230	11284.0
26235	11283.0
88	11278.0
128872	11277.0
23554	11276.0
10048	11275.0
10713	11273.0
4102	11272.0
54676	11271.0
4174	11269.0
2932	11268.0
58488	11265.0
8458	11264.0
400410	11263.0
4097	11259.0
4711	11257.0
10787	11255.0
4733	11253.0
2664	11251.0
9818	11250.0
10730	11248.0
55957	11247.0
10527	11246.0
56647	11245.0
8647	11244.0
7138	11242.0
353	11241.0
1604	11237.0
1730	11235.0
7163	11234.0
9588	11233.0
266740	11232.0
79665	11229.0
29844	11228.0
23787	11222.0
1317	11220.0
9926	11219.0
79888	11218.0
11082	11216.0
5601	11213.0
84079	11212.0
6698	11211.0
23165	11209.0
55697	11208.0
51634	11207.0
7332	11206.0
9618	11203.0
8445	11201.0
729222	11200.0
8970	11199.0
1537	11197.0
26073	11196.0
79847	11193.0
9276	11189.0
730107	11187.0
9399	11185.0
122704	11184.0
29781	11183.0
1147	11181.0
64180	11178.0
118491	11177.0
51805	11175.0
25844	11174.0
8974	11172.0
3006	11170.0
9052	11169.0
4504	11165.0
5889	11164.0
26574	11162.0
11011	11160.0
8968	11154.0
152	11153.0
3475	11151.0
51236	11148.0
3257	11146.0
55290	11144.0
10198	11142.0
8347	11139.0
5422	11138.0
3853	11137.0
57099	11136.0
4931	11134.0
202	11131.0
79000	11130.0
64410	11129.0
7419	11128.0
6427	11127.0
5080	11126.0
92815	11124.0
57817	11121.0
29083	11120.0
55738	11119.0
865	11116.0
2134	11112.0
64184	11109.0
657	11107.0
26039	11105.0
55304	11102.0
79139	11101.0
64710	11100.0
80328	11099.0
23329	11098.0
50512	11096.0
51567	11094.0
29889	11089.0
6949	11084.0
8335	11081.0
152559	11080.0
554313	11078.0
6635	11077.0
9188	11076.0
3110	11074.0
10950	11073.0
51070	11071.0
3159	11069.0
1152	11067.0
64422	11066.0
7965	11065.0
10452	11064.0
11274	11063.0
27032	11062.0
6897	11059.0
51025	11058.0
10622	11057.0
8988	11054.0
79731	11053.0
9885	11052.0
9801	11051.0
26120	11050.0
54732	11049.0
79763	11044.0
22868	11042.0
8941	11040.0
131408	11037.0
9824	11036.0
8818	11035.0
8608	11033.0
192666	11032.0
9130	11031.0
9014	11030.0
9972	11029.0
79752	11026.0
51642	11025.0
79982	11021.0
79797	11019.0
65005	11018.0
28978	11012.0
9373	11011.0
2592	11009.0
22978	11008.0
53371	11007.0
8326	11005.0
885	11002.0
23204	10999.0
7738	10993.0
6338	10992.0
26155	10988.0
10228	10987.0
65265	10986.0
3265	10981.0
178	10979.0
55057	10978.0
23141	10976.0
79959	10973.0
4709	10972.0
3052	10967.0
54535	10964.0
55732	10962.0
345	10961.0
3008	10960.0
51129	10958.0
9446	10957.0
28985	10956.0
8323	10954.0
29107	10950.0
55157	10949.0
57003	10948.0
5529	10947.0
9862	10946.0
81858	10944.0
729020	10943.0
84296	10942.0
3364	10938.0
50863	10937.0
6647	10936.0
7029	10935.0
9939	10932.0
4644	10931.0
7289	10930.0
117246	10926.0
782	10924.0
9897	10921.0
5300	10920.0
10947	10919.0
5382	10918.0
54963	10917.0
55558	10906.0
9889	10905.0
10573	10901.0
171546	10898.0
2673	10897.0
26610	10896.0
55687	10895.0
6845	10894.0
51510	10893.0
28969	10892.0
4712	10890.0
64901	10889.0
5209	10888.0
342538	10887.0
10058	10886.0
29919	10885.0
10498	10884.0
60491	10882.0
65220	10881.0
51067	10878.0
57826	10876.0
57097	10869.0
92856	10867.0
8266	10865.0
10531	10861.0
22995	10860.0
9330	10855.0
1032	10849.0
1356	10847.0
55038	10845.0
57214	10842.0
90141	10840.0
80218	10839.0
9166	10838.0
1241	10836.0
26032	10834.0
90333	10833.0
261726	10829.0
366	10823.0
3795	10821.0
27289	10818.0
1329	10811.0
55636	10810.0
8785	10806.0
54881	10804.0
1783	10803.0
280661	10802.0
10092	10800.0
5409	10796.0
3845	10795.0
9712	10794.0
10575	10793.0
83463	10791.0
2175	10787.0
22824	10786.0
5000	10785.0
7037	10784.0
11267	10783.0
9352	10779.0
25977	10778.0
6634	10774.0
7374	10770.0
54868	10769.0
9462	10768.0
54958	10759.0
23212	10757.0
6877	10754.0
54815	10752.0
23659	10748.0
11329	10747.0
56905	10746.0
4361	10744.0
378708	10743.0
4287	10742.0
55322	10741.0
5331	10740.0
3895	10739.0
5264	10735.0
5805	10734.0
6248	10732.0
27341	10729.0
4320	10728.0
51337	10727.0
2589	10726.0
10232	10722.0
1649	10720.0
522	10719.0
28957	10718.0
23198	10716.0
93210	10715.0
60490	10714.0
26519	10712.0
2539	10711.0
353189	10710.0
1652	10708.0
5875	10706.0
1534	10705.0
55711	10704.0
1773	10703.0
3777	10702.0
706	10700.0
100287590	10699.0
10572	10696.0
27352	10689.0
2861	10688.0
23607	10685.0
57103	10683.0
4188	10682.0
1364	10677.0
6279	10676.0
79135	10674.0
292	10673.0
11182	10671.0
26276	10668.0
7257	10664.0
2805	10662.0
2271	10661.0
7804	10660.0
6160	10659.0
23213	10656.0
23562	10655.0
27258	10654.0
54101	10652.0
26225	10651.0
92154	10649.0
341	10643.0
646208	10637.0
9255	10636.0
8636	10631.0
11266	10630.0
23108	10629.0
10534	10624.0
7270	10623.0
27300	10621.0
116372	10620.0
54014	10618.0
2588	10616.0
23277	10615.0
6461	10611.0
100129405	10610.0
10987	10609.0
63897	10606.0
8443	10601.0
23170	10600.0
10939	10597.0
25941	10596.0
6780	10595.0
83990	10594.0
5982	10593.0
6707	10592.0
2778	10591.0
64943	10590.0
26517	10588.0
389715	10587.0
645452	10585.0
23097	10584.0
6690	10583.0
54994	10582.0
2125	10579.0
6612	10575.0
8000	10574.0
51477	10570.0
22903	10568.0
7136	10565.0
7137	10563.0
10735	10558.0
9918	10557.0
23161	10556.0
4091	10555.0
10360	10554.0
65109	10548.0
51507	10547.0
619505	10545.0
7571	10544.0
23167	10543.0
55915	10542.0
8507	10539.0
91734	10538.0
51195	10537.0
64762	10536.0
120227	10534.0
284403	10530.0
1301	10527.0
4259	10519.0
9969	10515.0
9168	10514.0
10036	10513.0
255812	10512.0
6447	10511.0
79919	10509.0
6605	10506.0
84733	10504.0
10430	10501.0
7764	10498.0
2109	10495.0
10850	10494.0
79968	10493.0
7286	10490.0
2107	10488.0
51174	10487.0
22929	10486.0
23457	10484.0
56474	10481.0
157562	10480.0
83448	10475.0
3949	10474.0
10300	10472.0
64417	10470.0
4103	10465.0
54951	10461.0
8634	10460.0
3692	10459.0
4839	10456.0
11047	10454.0
51029	10452.0
25874	10450.0
7879	10449.0
5429	10446.0
2597	10445.0
4917	10444.0
55161	10443.0
25888	10442.0
4190	10441.0
5449	10434.0
8975	10431.0
3028	10428.0
52	10426.0
55255	10423.0
6549	10422.0
8202	10421.0
7045	10419.0
27067	10418.0
10737	10415.0
284306	10410.0
55206	10408.0
10656	10405.0
9914	10404.0
3329	10402.0
8120	10401.0
7345	10400.0
6820	10398.0
1312	10395.0
79983	10393.0
7818	10389.0
56061	10387.0
116832	10386.0
10102	10385.0
1612	10381.0
23012	10380.0
1019	10378.0
55183	10377.0
55884	10376.0
5719	10375.0
8453	10374.0
9498	10372.0
60484	10370.0
3607	10368.0
1758	10367.0
6904	10366.0
212	10364.0
55544	10360.0
9569	10359.0
7175	10358.0
5255	10356.0
10914	10355.0
22927	10348.0
1412	10347.0
729163	10345.0
9605	10344.0
22944	10343.0
79598	10340.0
90233	10339.0
63916	10338.0
8930	10337.0
518	10336.0
6603	10335.0
9530	10334.0
268	10331.0
26263	10329.0
4534	10325.0
5514	10323.0
6782	10322.0
5901	10320.0
2618	10316.0
54442	10310.0
51118	10309.0
2523	10307.0
101	10304.0
25978	10302.0
26973	10301.0
9907	10299.0
64837	10298.0
51083	10296.0
2264	10292.0
51617	10289.0
27043	10287.0
100132742	10285.0
1595	10281.0
60682	10280.0
433	10278.0
64400	10276.0
51154	10275.0
6944	10274.0
7022	10266.0
1525	10258.0
9933	10256.0
5690	10255.0
331	10253.0
6518	10252.0
10175	10251.0
10682	10246.0
54619	10244.0
631	10243.0
51550	10238.0
3985	10236.0
55181	10235.0
5886	10234.0
6534	10232.0
78995	10231.0
9728	10227.0
23225	10224.0
79710	10223.0
6654	10221.0
7016	10217.0
26151	10216.0
79677	10211.0
51021	10209.0
25836	10208.0
23527	10202.0
1917	10201.0
401251	10193.0
10755	10191.0
3614	10189.0
57615	10188.0
6940	10185.0
3304	10181.0
79080	10180.0
51020	10179.0
79614	10177.0
442194	10176.0
57706	10173.0
80308	10171.0
11322	10170.0
8898	10169.0
58477	10167.0
1618	10164.0
51755	10163.0
59336	10156.0
8357	10155.0
7477	10154.0
4683	10152.0
8345	10149.0
60488	10141.0
51079	10139.0
29796	10136.0
4713	10135.0
6343	10133.0
6574	10130.0
63943	10127.0
6945	10126.0
56033	10117.0
64328	10115.0
6731	10114.0
51124	10113.0
124583	10111.0
27242	10109.0
51806	10107.0
5753	10102.0
79074	10101.0
1337	10099.0
112399	10095.0
5121	10094.0
5050	10090.0
11321	10088.0
3434	10087.0
2971	10085.0
8887	10084.0
55744	10080.0
80055	10077.0
57130	10076.0
8796	10075.0
26608	10074.0
7277	10073.0
79892	10070.0
4893	10069.0
79158	10068.0
56132	10064.0
6183	10063.0
545	10062.0
9585	10059.0
79650	10058.0
1310	10057.0
440672	10055.0
25948	10052.0
26266	10050.0
30850	10048.0
55500	10047.0
64794	10046.0
65010	10045.0
55288	10044.0
5100	10043.0
54877	10042.0
23138	10038.0
54020	10037.0
24142	10035.0
10402	10034.0
27112	10033.0
55071	10032.0
26024	10029.0
26528	10028.0
57228	10026.0
60312	10025.0
9170	10022.0
23786	10021.0
56660	10020.0
1474	10019.0
406991	10018.0
669	10017.0
10807	10013.0
25801	10008.0
6855	10007.0
22843	10005.0
4706	10002.0
51517	10001.0
51125	9999.0
28977	9998.0
51	9994.0
2584	9989.0
64960	9988.0
646808	9987.0
81570	9986.0
4957	9985.0
1977	9984.0
51074	9983.0
361	9982.0
8548	9980.0
79651	9978.0
3920	9977.0
1788	9976.0
4111	9975.0
23623	9971.0
731	9969.0
10664	9968.0
54148	9965.0
10728	9964.0
3178	9963.0
64149	9959.0
149603	9958.0
9158	9956.0
6323	9955.0
29093	9954.0
29123	9953.0
54545	9950.0
23279	9948.0
124222	9947.0
2979	9946.0
51068	9945.0
79893	9940.0
414771	9939.0
10900	9936.0
7032	9935.0
6477	9934.0
9416	9930.0
201626	9929.0
5373	9928.0
51382	9926.0
8089	9922.0
81839	9914.0
81853	9913.0
4864	9909.0
54664	9906.0
7165	9905.0
51192	9904.0
54852	9896.0
51693	9895.0
5911	9894.0
23475	9890.0
9043	9886.0
55359	9885.0
79582	9881.0
79820	9880.0
9326	9879.0
9368	9876.0
79184	9875.0
7036	9874.0
3727	9873.0
23353	9872.0
53820	9871.0
6397	9870.0
4694	9867.0
10634	9866.0
23753	9863.0
6049	9862.0
50485	9860.0
53918	9856.0
2786	9854.0
4651	9853.0
1749	9852.0
997	9850.0
23259	9847.0
4708	9845.0
81887	9842.0
100132399	9840.0
79672	9839.0
6529	9837.0
80349	9836.0
728932	9835.0
2108	9833.0
10585	9826.0
100129500	9825.0
9587	9824.0
896	9823.0
5260	9822.0
147339	9819.0
55734	9818.0
5794	9815.0
6728	9814.0
9057	9812.0
6247	9811.0
11212	9808.0
4697	9807.0
51002	9805.0
8798	9804.0
57175	9803.0
9244	9802.0
10329	9800.0
10542	9799.0
23615	9798.0
729863	9794.0
4318	9793.0
8706	9792.0
5582	9787.0
5211	9783.0
26236	9779.0
10813	9775.0
56901	9774.0
23443	9772.0
2591	9770.0
91137	9769.0
3608	9768.0
1382	9767.0
55341	9766.0
8662	9764.0
10808	9763.0
54904	9759.0
80153	9757.0
54490	9755.0
29078	9754.0
49856	9753.0
10541	9750.0
5496	9745.0
80219	9744.0
51562	9741.0
29074	9739.0
348995	9737.0
1399	9735.0
729353	9733.0
1459	9732.0
25896	9730.0
4738	9728.0
10518	9723.0
6626	9721.0
6636	9718.0
6832	9717.0
10845	9715.0
27107	9713.0
23	9712.0
5613	9708.0
6585	9707.0
3281	9703.0
51691	9702.0
6434	9700.0
55858	9698.0
1048	9696.0
55511	9695.0
10481	9689.0
10134	9688.0
9454	9687.0
5714	9685.0
79693	9684.0
10539	9683.0
50628	9682.0
730029	9681.0
286887	9679.0
10849	9678.0
23011	9675.0
646756	9674.0
4157	9671.0
10262	9668.0
51191	9667.0
10589	9666.0
57460	9664.0
57415	9659.0
55743	9658.0
51444	9657.0
23197	9656.0
9883	9655.0
51094	9654.0
10458	9653.0
25907	9649.0
79884	9648.0
9477	9647.0
51650	9646.0
1787	9645.0
50804	9644.0
9054	9643.0
6251	9642.0
4728	9637.0
10652	9636.0
54883	9635.0
100130741	9634.0
114049	9633.0
10200	9631.0
10714	9629.0
11017	9626.0
22980	9625.0
55222	9624.0
7027	9623.0
55922	9621.0
23144	9618.0
51128	9616.0
55631	9615.0
29766	9614.0
2021	9613.0
23404	9612.0
1824	9610.0
10928	9609.0
5612	9606.0
1912	9605.0
6482	9604.0
8001	9603.0
54555	9602.0
8621	9595.0
3898	9594.0
8896	9591.0
79675	9590.0
26576	9589.0
441194	9588.0
7324	9587.0
6280	9585.0
2911	9583.0
23760	9582.0
8942	9581.0
23593	9577.0
9819	9574.0
10016	9572.0
1999	9568.0
5499	9567.0
10989	9566.0
9070	9565.0
10478	9563.0
22870	9560.0
100133941	9558.0
79844	9557.0
5596	9556.0
8087	9555.0
10205	9554.0
5565	9553.0
8893	9552.0
29102	9551.0
1829	9547.0
55662	9544.0
5232	9542.0
54952	9541.0
1325	9536.0
1748	9534.0
83658	9533.0
126208	9532.0
55343	9531.0
28962	9530.0
22913	9529.0
5357	9528.0
56922	9527.0
7321	9526.0
10342	9525.0
29881	9524.0
79605	9520.0
26205	9518.0
84934	9517.0
6861	9515.0
80307	9513.0
10591	9512.0
8218	9510.0
4927	9509.0
50837	9508.0
55840	9506.0
7534	9505.0
22872	9500.0
91543	9494.0
6899	9492.0
9960	9491.0
5451	9489.0
23395	9488.0
56903	9486.0
9997	9484.0
5271	9483.0
5871	9479.0
9221	9477.0
55585	9476.0
9015	9475.0
55374	9474.0
11097	9472.0
10100	9469.0
23583	9466.0
1302	9465.0
30836	9464.0
6616	9463.0
55208	9462.0
23613	9461.0
10238	9460.0
206358	9456.0
1802	9452.0
55178	9451.0
54998	9450.0
516	9449.0
57007	9448.0
646531	9444.0
8368	9442.0
533	9433.0
9518	9432.0
3836	9431.0
9568	9430.0
79029	9428.0
25842	9427.0
55651	9426.0
56125	9423.0
429	9422.0
79568	9421.0
10239	9419.0
754	9417.0
7625	9414.0
6493	9413.0
3276	9412.0
7518	9411.0
26019	9410.0
80124	9409.0
55890	9404.0
51702	9403.0
29894	9401.0
6839	9399.0
56926	9398.0
5116	9397.0
6557	9395.0
9002	9394.0
55149	9390.0
8505	9387.0
[truncated: 11,091 more rows]
