# Supplementary material for: Multiple-input multiple-output causal strategies for gene selection
Source: BMC Bioinformatics. 2011 Nov 25;12:458. doi: 10.1186/1471-2105-12-458 (PMC3323860; doi:10.1186/1471-2105-12-458)
Supplement: Additional file 2 — Archive containing the output files computed by the preranked GSEA for λ ∈ {0.1,0.2,0.3,0.4,0.5} (GSEA_MIMO_part1.zip). [file 1471-2105-12-458-S2.ZIP › mFS02_entrez_mimo.GseaPreranked.1316038034143/gene_set_sizes.xls]

NAME	ORIGINAL SIZE	AFTER RESTRICTING TO DATASET	STATUS
TRNA_PROCESSING	10		Rejected!
REGULATION_OF_BIOLOGICAL_QUALITY	405	364
DNA_METABOLIC_PROCESS	253	240
AMINO_SUGAR_METABOLIC_PROCESS	18	15
BIOPOLYMER_CATABOLIC_PROCESS	115	103
RNA_METABOLIC_PROCESS	811		Rejected!
GLUCAN_METABOLIC_PROCESS	10		Rejected!
PROTEIN_POLYUBIQUITINATION	11		Rejected!
PROTEIN_OLIGOMERIZATION	40	37
REGULATION_OF_TRANSFORMING_GROWTH_FACTOR_BETA_RECEPTOR_SIGNALING_PATHWAY	14		Rejected!
DNA_REPAIR	123	118
POSITIVE_REGULATION_OF_TRANSLATION	34	28
RESPONSE_TO_VIRUS	49	45
MUSCLE_DEVELOPMENT	92	85
POSITIVE_REGULATION_OF_CELL_DIFFERENTIATION	25	21
MITOTIC_CELL_CYCLE_CHECKPOINT	21	19
ACTIN_FILAMENT_ORGANIZATION	23	21
PROTEIN_FOLDING	56	55
REGULATION_OF_RHO_PROTEIN_SIGNAL_TRANSDUCTION	13		Rejected!
AXON_GUIDANCE	22	18
LIPID_CATABOLIC_PROCESS	37	34
PHOSPHOLIPID_BIOSYNTHETIC_PROCESS	39	35
NEGATIVE_REGULATION_OF_NUCLEOBASENUCLEOSIDENUCLEOTIDE_AND_NUCLEIC_ACID_METABOLIC_PROCESS	205	185
CYTOKINESIS	19	17
SPLICEOSOME_ASSEMBLY	18	17
GLYCEROPHOSPHOLIPID_BIOSYNTHETIC_PROCESS	30	27
NUCLEOBASENUCLEOSIDE_AND_NUCLEOTIDE_METABOLIC_PROCESS	51	46
NUCLEAR_IMPORT	48	47
POSITIVE_REGULATION_OF_PHOSPHATE_METABOLIC_PROCESS	28	23
NEGATIVE_REGULATION_OF_CELLULAR_METABOLIC_PROCESS	252	229
REGULATION_OF_HYDROLASE_ACTIVITY	75	65
PROTEIN_AUTOPROCESSING	31	24
POSITIVE_REGULATION_OF_RESPONSE_TO_STIMULUS	41	35
REGULATION_OF_CELLULAR_PH	10		Rejected!
NEGATIVE_REGULATION_OF_MULTICELLULAR_ORGANISMAL_PROCESS	32	27
REGULATION_OF_SECRETION	40	35
SYSTEM_DEVELOPMENT	855		Rejected!
BIOGENIC_AMINE_METABOLIC_PROCESS	16	16
POSITIVE_REGULATION_OF_SIGNAL_TRANSDUCTION	119	97
ESTABLISHMENT_OF_PROTEIN_LOCALIZATION	184	166
HEMOSTASIS	48	46
G_PROTEIN_SIGNALING_ADENYLATE_CYCLASE_INHIBITING_PATHWAY	10		Rejected!
ENZYME_LINKED_RECEPTOR_PROTEIN_SIGNALING_PATHWAY	139	128
GLUCOSE_METABOLIC_PROCESS	27	27
REGULATION_OF_DEFENSE_RESPONSE	20	15
LYSOSOME_ORGANIZATION_AND_BIOGENESIS	11		Rejected!
POSITIVE_REGULATION_OF_TRANSCRIPTIONDNA_DEPENDENT	115	105
TISSUE_MORPHOGENESIS	14		Rejected!
G_PROTEIN_SIGNALING_COUPLED_TO_IP3_SECOND_MESSENGERPHOSPHOLIPASE_C_ACTIVATING	41	39
ONE_CARBON_COMPOUND_METABOLIC_PROCESS	26	24
NEGATIVE_REGULATION_OF_DNA_METABOLIC_PROCESS	17	16
GLYCOLIPID_METABOLIC_PROCESS	16		Rejected!
MULTI_ORGANISM_PROCESS	162	137
INORGANIC_ANION_TRANSPORT	18	16
POSITIVE_REGULATION_OF_CELL_PROLIFERATION	142	129
REGULATION_OF_DNA_BINDING	47	36
CHROMATIN_REMODELING	23	21
SYNAPTOGENESIS	18		Rejected!
JAK_STAT_CASCADE	31	26
NERVOUS_SYSTEM_DEVELOPMENT	382	328
GLYCOPROTEIN_METABOLIC_PROCESS	88	82
CELL_DEVELOPMENT	569		Rejected!
INSULIN_RECEPTOR_SIGNALING_PATHWAY	18	16
NEGATIVE_REGULATION_OF_CELLULAR_PROTEIN_METABOLIC_PROCESS	44	41
NEGATIVE_REGULATION_OF_APOPTOSIS	147	136
VIRAL_GENOME_REPLICATION	21	20
ESTABLISHMENT_OF_LOCALIZATION	852		Rejected!
REGULATION_OF_KINASE_ACTIVITY	153	135
CELL_ACTIVATION	75	64
NEURITE_DEVELOPMENT	53	41
HORMONE_SECRETION	17		Rejected!
REGULATION_OF_PROTEIN_KINASE_ACTIVITY	151	133
N_TERMINAL_PROTEIN_AMINO_ACID_MODIFICATION	6		Rejected!
BIOPOLYMER_METABOLIC_PROCESS	1633		Rejected!
PROTEIN_AMINO_ACID_N_LINKED_GLYCOSYLATION	29	27
AMINO_ACID_TRANSPORT	26	25
FEMALE_PREGNANCY	52	42
ENERGY_RESERVE_METABOLIC_PROCESS	15	15
CHROMATIN_ASSEMBLY	16	16
NEGATIVE_REGULATION_OF_TRANSPORT	20	18
POSITIVE_REGULATION_OF_TRANSCRIPTION_FROM_RNA_POLYMERASE_II_PROMOTER	65	60
ISOPRENOID_METABOLIC_PROCESS	11		Rejected!
SPERMATID_DEVELOPMENT	10		Rejected!
GLUTAMATE_SIGNALING_PATHWAY	17	17
PROTEIN_TARGETING_TO_MITOCHONDRION	11		Rejected!
TUBE_MORPHOGENESIS	15		Rejected!
REGULATION_OF_CYTOKINE_SECRETION	16		Rejected!
MACROMOLECULAR_COMPLEX_ASSEMBLY	276	254
DI___TRI_VALENT_INORGANIC_CATION_TRANSPORT	32	27
DETECTION_OF_ABIOTIC_STIMULUS	19	16
REGULATION_OF_RESPONSE_TO_EXTERNAL_STIMULUS	15		Rejected!
COFACTOR_METABOLIC_PROCESS	54	51
REGULATION_OF_HORMONE_SECRETION	14		Rejected!
ORGANIC_ACID_TRANSPORT	42	39
POSITIVE_REGULATION_OF_PHOSPHORYLATION	26	21
G2_M_TRANSITION_OF_MITOTIC_CELL_CYCLE	13		Rejected!
T_CELL_PROLIFERATION	19	17
FEMALE_GAMETE_GENERATION	17	15
PROTEIN_TETRAMERIZATION	14		Rejected!
REGULATION_OF_TYROSINE_PHOSPHORYLATION_OF_STAT_PROTEIN	10		Rejected!
FATTY_ACID_BETA_OXIDATION	11		Rejected!
POSITIVE_REGULATION_OF_IMMUNE_SYSTEM_PROCESS	51	44
REGULATION_OF_ANATOMICAL_STRUCTURE_MORPHOGENESIS	24	17
FOCAL_ADHESION_FORMATION	10		Rejected!
SECRETORY_PATHWAY	82	72
PEROXISOME_ORGANIZATION_AND_BIOGENESIS	15	15
MEIOSIS_I	20	19
MEMBRANE_LIPID_METABOLIC_PROCESS	98	85
REGULATION_OF_LIPID_METABOLIC_PROCESS	12		Rejected!
REGULATION_OF_MOLECULAR_FUNCTION	316	275
REGULATION_OF_DNA_REPLICATION	19	18
SIGNAL_TRANSDUCTION	1598		Rejected!
NEGATIVE_REGULATION_OF_CELLULAR_BIOSYNTHETIC_PROCESS	28	25
DEVELOPMENTAL_MATURATION	18	18
NUCLEOBASENUCLEOSIDENUCLEOTIDE_AND_NUCLEIC_ACID_METABOLIC_PROCESS	1208		Rejected!
REGULATION_OF_PROTEIN_AMINO_ACID_PHOSPHORYLATION	30	23
RESPONSE_TO_ENDOGENOUS_STIMULUS	198	182
GLYCOPROTEIN_CATABOLIC_PROCESS	12		Rejected!
REPRODUCTIVE_PROCESS	159	133
SECRETION_BY_CELL	114	100
PATTERN_SPECIFICATION_PROCESS	30	27
PHOSPHOLIPASE_C_ACTIVATION	11		Rejected!
CELL_SURFACE_RECEPTOR_LINKED_SIGNAL_TRANSDUCTION_GO_0007166	622		Rejected!
LYMPHOCYTE_DIFFERENTIATION	25	23
CELL_STRUCTURE_DISASSEMBLY_DURING_APOPTOSIS	18	17
NUCLEOBASENUCLEOSIDENUCLEOTIDE_AND_NUCLEIC_ACID_TRANSPORT	31	26
CYCLIC_NUCLEOTIDE_METABOLIC_PROCESS	11		Rejected!
DETECTION_OF_STIMULUS_INVOLVED_IN_SENSORY_PERCEPTION	21	15
RESPONSE_TO_NUTRIENT	17	17
ACTIVATION_OF_JNK_ACTIVITY	16		Rejected!
REGULATION_OF_SYNAPSE_STRUCTURE_AND_ACTIVITY	10		Rejected!
SULFUR_METABOLIC_PROCESS	35	30
NEGATIVE_REGULATION_OF_HYDROLASE_ACTIVITY	14		Rejected!
BIOSYNTHETIC_PROCESS	460	402
TRANSCRIPTION_DNA_DEPENDENT	624		Rejected!
STRIATED_MUSCLE_DEVELOPMENT	39	36
M_PHASE	112	98
REGULATION_OF_CELL_MIGRATION	27	23
PROTEIN_MATURATION	10		Rejected!
COENZYME_METABOLIC_PROCESS	38	35
CYTOPLASM_ORGANIZATION_AND_BIOGENESIS	15		Rejected!
REGULATION_OF_TRANSFERASE_ACTIVITY	157	137
MYOBLAST_DIFFERENTIATION	17	16
SENSORY_PERCEPTION_OF_TASTE	11		Rejected!
GLUCOSE_CATABOLIC_PROCESS	11		Rejected!
INTRACELLULAR_TRANSPORT	271	248
INTRACELLULAR_PROTEIN_TRANSPORT	139	127
PROGRAMMED_CELL_DEATH	425	393
CENTROSOME_ORGANIZATION_AND_BIOGENESIS	15		Rejected!
HEMOPOIESIS	74	69
MICROTUBULE_BASED_PROCESS	80	75
REGULATION_OF_AXONOGENESIS	10		Rejected!
RESPONSE_TO_EXTRACELLULAR_STIMULUS	33	29
APOPTOTIC_NUCLEAR_CHANGES	19	17
INDUCTION_OF_APOPTOSIS_BY_EXTRACELLULAR_SIGNALS	27	25
SULFUR_COMPOUND_BIOSYNTHETIC_PROCESS	16		Rejected!
GAMETE_GENERATION	113	92
RESPONSE_TO_TOXIN	10		Rejected!
POSITIVE_REGULATION_OF_BINDING	28	19
CELLULAR_COMPONENT_DISASSEMBLY	33	31
IMMUNE_SYSTEM_DEVELOPMENT	80	75
POSITIVE_REGULATION_OF_CATALYTIC_ACTIVITY	157	139
TRANSLATIONAL_INITIATION	39	33
PHOTOTRANSDUCTION	13		Rejected!
REGIONALIZATION	14		Rejected!
ORGANELLE_ORGANIZATION_AND_BIOGENESIS	459	407
NEGATIVE_REGULATION_OF_CELL_CYCLE	78	72
HETEROPHILIC_CELL_ADHESION	10		Rejected!
DNA_INTEGRITY_CHECKPOINT	23	22
STEROID_METABOLIC_PROCESS	69	66
ESTABLISHMENT_OF_CELLULAR_LOCALIZATION	342	311
AEROBIC_RESPIRATION	15	15
SKELETAL_DEVELOPMENT	102	91
POSITIVE_REGULATION_OF_NUCLEOBASENUCLEOSIDENUCLEOTIDE_AND_NUCLEIC_ACID_METABOLIC_PROCESS	149	134
REGULATION_OF_GROWTH	54	48
NUCLEAR_TRANSPORT	84	77
NEGATIVE_REGULATION_OF_IMMUNE_SYSTEM_PROCESS	14		Rejected!
REGULATION_OF_PROTEIN_POLYMERIZATION	11		Rejected!
LIPID_TRANSPORT	28	27
ANATOMICAL_STRUCTURE_MORPHOGENESIS	374	336
CELLULAR_RESPONSE_TO_STRESS	10		Rejected!
POSITIVE_REGULATION_OF_RNA_METABOLIC_PROCESS	117	107
CELLULAR_PROTEIN_CATABOLIC_PROCESS	58	50
REGULATION_OF_MUSCLE_CONTRACTION	19	18
RESPONSE_TO_LIGHT_STIMULUS	45	40
POSITIVE_REGULATION_OF_CYTOKINE_BIOSYNTHETIC_PROCESS	24	21
REGULATION_OF_TRANSLATIONAL_INITIATION	31	25
NEGATIVE_REGULATION_OF_TRANSCRIPTION_DNA_DEPENDENT	127	114
PROTEIN_TARGETING	104	94
MONOVALENT_INORGANIC_CATION_HOMEOSTASIS	14		Rejected!
VIRAL_INFECTIOUS_CYCLE	32	29
REGULATION_OF_PROTEIN_MODIFICATION_PROCESS	44	37
VIRAL_REPRODUCTIVE_PROCESS	36	33
REGULATION_OF_MITOSIS	40	33
CARBOXYLIC_ACID_METABOLIC_PROCESS	172	160
AXONOGENESIS	43	33
HOMOPHILIC_CELL_ADHESION	16		Rejected!
REGULATION_OF_MAPKKK_CASCADE	20	19
PROTEIN_AMINO_ACID_AUTOPHOSPHORYLATION	30	24
INTERCELLULAR_JUNCTION_ASSEMBLY	11		Rejected!
MAINTENANCE_OF_CELLULAR_LOCALIZATION	12		Rejected!
MICROTUBULE_CYTOSKELETON_ORGANIZATION_AND_BIOGENESIS	34	31
NUCLEAR_ORGANIZATION_AND_BIOGENESIS	29	23
PURINE_NUCLEOTIDE_METABOLIC_PROCESS	12		Rejected!
PROTEIN_IMPORT	60	58
POST_GOLGI_VESICLE_MEDIATED_TRANSPORT	14		Rejected!
GLUTAMINE_FAMILY_AMINO_ACID_METABOLIC_PROCESS	14		Rejected!
REGULATION_OF_INTERFERON_GAMMA_BIOSYNTHETIC_PROCESS	11		Rejected!
SEXUAL_REPRODUCTION	137	109
INTERPHASE	68	63
NEGATIVE_REGULATION_OF_ANGIOGENESIS	13		Rejected!
MONOCARBOXYLIC_ACID_TRANSPORT	10		Rejected!
EPITHELIAL_CELL_DIFFERENTIATION	10		Rejected!
TISSUE_DEVELOPMENT	137	126
CARBOHYDRATE_TRANSPORT	19	17
RESPONSE_TO_STEROID_HORMONE_STIMULUS	11		Rejected!
MUSCLE_CELL_DIFFERENTIATION	22	21
CYTOKINE_METABOLIC_PROCESS	41	35
SUPEROXIDE_METABOLIC_PROCESS	9		Rejected!
REGULATION_OF_G_PROTEIN_COUPLED_RECEPTOR_PROTEIN_SIGNALING_PATHWAY	23	23
REGULATION_OF_TRANSLATION	91	76
AMINO_ACID_METABOLIC_PROCESS	75	73
PHOTORECEPTOR_CELL_MAINTENANCE	10		Rejected!
RESPONSE_TO_XENOBIOTIC_STIMULUS	12		Rejected!
INTERLEUKIN_8_BIOSYNTHETIC_PROCESS	9		Rejected!
DEFENSE_RESPONSE	264	238
FATTY_ACID_BIOSYNTHETIC_PROCESS	14		Rejected!
CALCIUM_MEDIATED_SIGNALING	15		Rejected!
I_KAPPAB_KINASE_NF_KAPPAB_CASCADE	107	88
NUCLEOSOME_ASSEMBLY	10		Rejected!
ACTIN_FILAMENT_BASED_PROCESS	114	99
TUBE_DEVELOPMENT	18	15
CELL_CYCLE_PROCESS	188	169
FATTY_ACID_OXIDATION	18	17
PRODUCTION_OF_MOLECULAR_MEDIATOR_OF_IMMUNE_RESPONSE	13		Rejected!
SPHINGOLIPID_METABOLIC_PROCESS	29	23
NEGATIVE_REGULATION_OF_CYTOSKELETON_ORGANIZATION_AND_BIOGENESIS	10		Rejected!
INTRA_GOLGI_VESICLE_MEDIATED_TRANSPORT	12		Rejected!
BEHAVIOR	149	136
REGULATION_OF_PROTEIN_METABOLIC_PROCESS	171	150
REGULATION_OF_SIGNAL_TRANSDUCTION	213	173
MITOTIC_SISTER_CHROMATID_SEGREGATION	16	15
POSITIVE_REGULATION_OF_IMMUNE_RESPONSE	29	24
NEGATIVE_REGULATION_OF_PROTEIN_METABOLIC_PROCESS	47	44
VITAMIN_TRANSPORT	13		Rejected!
REGULATION_OF_PEPTIDYL_TYROSINE_PHOSPHORYLATION	18		Rejected!
REGULATION_OF_GENE_SPECIFIC_TRANSCRIPTION	10		Rejected!
POSITIVE_REGULATION_OF_TRANSPORT	23	18
TRANSCRIPTION_INITIATION	35	33
AMINO_ACID_DERIVATIVE_METABOLIC_PROCESS	23	23
PHAGOCYTOSIS	17	16
NEGATIVE_REGULATION_OF_CELLULAR_PROCESS	630		Rejected!
PROTEOGLYCAN_BIOSYNTHETIC_PROCESS	13		Rejected!
REGULATION_OF_DNA_METABOLIC_PROCESS	44	40
LOCOMOTORY_BEHAVIOR	91	84
RNA_ELONGATION	10		Rejected!
REGULATION_OF_CELL_ADHESION	35	31
T_CELL_DIFFERENTIATION	15		Rejected!
REGULATION_OF_DEVELOPMENTAL_PROCESS	432	387
RESPONSE_TO_HEAT	10		Rejected!
ACTIVATION_OF_MAPK_ACTIVITY	40	33
GENERATION_OF_PRECURSOR_METABOLITES_AND_ENERGY	123	120
DEPHOSPHORYLATION	70	67
MEMBRANE_LIPID_BIOSYNTHETIC_PROCESS	49	41
PROTEIN_DNA_COMPLEX_ASSEMBLY	48	45
CALCIUM_ION_TRANSPORT	27	23
REGULATION_OF_T_CELL_ACTIVATION	28	25
CELLULAR_MORPHOGENESIS_DURING_DIFFERENTIATION	49	38
REGULATION_OF_BODY_FLUID_LEVELS	57	55
COENZYME_BIOSYNTHETIC_PROCESS	10		Rejected!
NEGATIVE_REGULATION_OF_GROWTH	38	35
EPITHELIAL_TO_MESENCHYMAL_TRANSITION	9		Rejected!
GENERATION_OF_NEURONS	83	65
N_ACETYLGLUCOSAMINE_METABOLIC_PROCESS	12		Rejected!
RESPONSE_TO_CARBOHYDRATE_STIMULUS	12		Rejected!
MEIOTIC_CELL_CYCLE	35	31
RNA_BIOSYNTHETIC_PROCESS	626		Rejected!
DETECTION_OF_STIMULUS	47	36
SPERM_MOTILITY	11		Rejected!
CYTOKINE_PRODUCTION	72	61
CELLULAR_PROTEIN_COMPLEX_ASSEMBLY	33	28
CELLULAR_CATABOLIC_PROCESS	209	189
MITOTIC_CELL_CYCLE	148	134
REGULATION_OF_PHOSPHORYLATION	49	42
LIPOPROTEIN_METABOLIC_PROCESS	33	30
MESODERM_DEVELOPMENT	22	22
LIPID_METABOLIC_PROCESS	316	283
CELLULAR_BIOSYNTHETIC_PROCESS	312	273
ORGANIC_ACID_METABOLIC_PROCESS	174	162
POSITIVE_REGULATION_OF_MULTICELLULAR_ORGANISMAL_PROCESS	66	56
ACTIVATION_OF_NF_KAPPAB_TRANSCRIPTION_FACTOR	18	15
BLOOD_COAGULATION	43	41
REGULATION_OF_CELLULAR_COMPONENT_ORGANIZATION_AND_BIOGENESIS	123	102
PURINE_RIBONUCLEOTIDE_METABOLIC_PROCESS	10		Rejected!
COFACTOR_CATABOLIC_PROCESS	10		Rejected!
RAS_PROTEIN_SIGNAL_TRANSDUCTION	65	55
MYELOID_CELL_DIFFERENTIATION	37	35
CELL_CYCLE_PHASE	168	152
LEUKOCYTE_DIFFERENTIATION	37	34
JNK_CASCADE	47	44
POSITIVE_REGULATION_OF_I_KAPPAB_KINASE_NF_KAPPAB_CASCADE	80	67
CELLULAR_PROTEIN_COMPLEX_DISASSEMBLY	13		Rejected!
REGULATION_OF_RAS_PROTEIN_SIGNAL_TRANSDUCTION	18		Rejected!
RHYTHMIC_PROCESS	29	23
NITROGEN_COMPOUND_METABOLIC_PROCESS	150	141
VIRAL_REPRODUCTION	41	38
MONOCARBOXYLIC_ACID_METABOLIC_PROCESS	85	77
REGULATION_OF_ACTIN_FILAMENT_LENGTH	13		Rejected!
LEUKOCYTE_CHEMOTAXIS	12		Rejected!
REGULATION_OF_NUCLEOCYTOPLASMIC_TRANSPORT	22	19
MULTICELLULAR_ORGANISMAL_DEVELOPMENT	1040		Rejected!
BRAIN_DEVELOPMENT	51	39
ANATOMICAL_STRUCTURE_FORMATION	56	52
IMMUNE_EFFECTOR_PROCESS	38	34
RESPONSE_TO_NUTRIENT_LEVELS	29	27
CELL_CELL_SIGNALING	400	372
LIPID_BIOSYNTHETIC_PROCESS	97	84
ORGAN_MORPHOGENESIS	144	131
DETECTION_OF_CHEMICAL_STIMULUS	18		Rejected!
POSITIVE_REGULATION_OF_HYDROLASE_ACTIVITY	51	45
S_PHASE	14		Rejected!
POSITIVE_REGULATION_OF_MAP_KINASE_ACTIVITY	46	39
AMINO_ACID_CATABOLIC_PROCESS	24	23
CELL_CYCLE_CHECKPOINT_GO_0000075	47	45
MITOCHONDRIAL_MEMBRANE_ORGANIZATION_AND_BIOGENESIS	11		Rejected!
POSITIVE_REGULATION_OF_CASPASE_ACTIVITY	30	28
REGULATION_OF_TRANSCRIPTION_FROM_RNA_POLYMERASE_II_PROMOTER	286	267
POSITIVE_REGULATION_OF_T_CELL_PROLIFERATION	13		Rejected!
POSITIVE_REGULATION_OF_CELLULAR_PROTEIN_METABOLIC_PROCESS	72	61
CELLULAR_CARBOHYDRATE_METABOLIC_PROCESS	122	106
REGULATION_OF_TRANSCRIPTION_FACTOR_ACTIVITY	40	30
CELL_RECOGNITION	18	16
PROTEOGLYCAN_METABOLIC_PROCESS	19		Rejected!
DNA_REPLICATION_INITIATION	15	15
PEPTIDE_METABOLIC_PROCESS	10		Rejected!
REGULATION_OF_MYELOID_CELL_DIFFERENTIATION	19	19
DEFENSE_RESPONSE_TO_VIRUS	12		Rejected!
REGULATION_OF_PH	13		Rejected!
CELL_SUBSTRATE_ADHESION	38	36
MYELOID_LEUKOCYTE_DIFFERENTIATION	15		Rejected!
CHROMOSOME_SEGREGATION	31	28
REGULATION_OF_CHROMOSOME_ORGANIZATION_AND_BIOGENESIS	10		Rejected!
ANION_TRANSPORT	31	27
PROTEIN_POLYMERIZATION	19	17
LEUKOCYTE_ACTIVATION	67	59
INTERLEUKIN_1_SECRETION	10		Rejected!
ALCOHOL_METABOLIC_PROCESS	84	82
FEEDING_BEHAVIOR	24	20
TRNA_METABOLIC_PROCESS	18	15
ELECTRON_TRANSPORT_GO_0006118	51	50
ADAPTIVE_IMMUNE_RESPONSE_GO_0002460	24	22
INTERLEUKIN_2_PRODUCTION	11		Rejected!
POSITIVE_REGULATION_OF_DEFENSE_RESPONSE	10		Rejected!
B_CELL_DIFFERENTIATION	11		Rejected!
REGULATION_OF_HOMEOSTATIC_PROCESS	13		Rejected!
METAL_ION_TRANSPORT	116	102
ENDOTHELIAL_CELL_PROLIFERATION	11		Rejected!
NEUROPEPTIDE_SIGNALING_PATHWAY	14		Rejected!
ACTIN_POLYMERIZATION_AND_OR_DEPOLYMERIZATION	23	20
INFLAMMATORY_RESPONSE	124	115
NEGATIVE_REGULATION_OF_INTRACELLULAR_TRANSPORT	11		Rejected!
PROTEIN_EXPORT_FROM_NUCLEUS	10		Rejected!
PROTEIN_STABILIZATION	11		Rejected!
ACTIVATION_OF_IMMUNE_RESPONSE	17		Rejected!
RESPONSE_TO_STRESS	497	467
RIBONUCLEOPROTEIN_COMPLEX_BIOGENESIS_AND_ASSEMBLY	79	68
CELLULAR_CATION_HOMEOSTASIS	101	91
REGULATION_OF_CELLULAR_METABOLIC_PROCESS	768		Rejected!
PROTEIN_COMPLEX_DISASSEMBLY	14		Rejected!
MITOCHONDRION_ORGANIZATION_AND_BIOGENESIS	48	42
CIRCADIAN_RHYTHM	14		Rejected!
RNA_PROCESSING	156	138
B_CELL_ACTIVATION	19	17
EXTRACELLULAR_STRUCTURE_ORGANIZATION_AND_BIOGENESIS	32	23
INTERLEUKIN_8_PRODUCTION	11		Rejected!
DNA_CATABOLIC_PROCESS	23	21
RESPONSE_TO_CHEMICAL_STIMULUS	306	271
PROTEIN_IMPORT_INTO_NUCLEUS	46	45
REGULATION_OF_NEUROTRANSMITTER_LEVELS	24	23
REGULATION_OF_GENE_EXPRESSION	661		Rejected!
REGULATION_OF_CELL_DIFFERENTIATION	59	48
SENSORY_PERCEPTION	190	163
NEGATIVE_REGULATION_OF_DNA_BINDING	17	15
POSITIVE_REGULATION_OF_DEVELOPMENTAL_PROCESS	215	197
PROTEIN_RNA_COMPLEX_ASSEMBLY	64	55
POST_TRANSLATIONAL_PROTEIN_MODIFICATION	462	409
VACUOLE_ORGANIZATION_AND_BIOGENESIS	12		Rejected!
POSITIVE_REGULATION_OF_CYTOKINE_SECRETION	10		Rejected!
ESTABLISHMENT_OF_ORGANELLE_LOCALIZATION	17	16
VACUOLAR_TRANSPORT	13		Rejected!
CALCIUM_INDEPENDENT_CELL_CELL_ADHESION	22	16
PHOSPHOINOSITIDE_MEDIATED_SIGNALING	44	42
PROTEIN_TARGETING_TO_MEMBRANE	11		Rejected!
NUCLEAR_EXPORT	31	26
REGULATION_OF_ORGANELLE_ORGANIZATION_AND_BIOGENESIS	39	35
MORPHOGENESIS_OF_AN_EPITHELIUM	16	15
NEUTRAL_AMINO_ACID_TRANSPORT	10		Rejected!
AMINE_CATABOLIC_PROCESS	26	25
CELLULAR_MONOVALENT_INORGANIC_CATION_HOMEOSTASIS	11		Rejected!
RESPONSE_TO_BACTERIUM	30	22
CELLULAR_COMPONENT_ASSEMBLY	294	272
IMMUNE_RESPONSE	232	212
HEMOPOIETIC_OR_LYMPHOID_ORGAN_DEVELOPMENT	76	71
REGULATION_OF_JNK_CASCADE	12		Rejected!
PROTEIN_MODIFICATION_BY_SMALL_PROTEIN_CONJUGATION	43	35
REGULATION_OF_CATABOLIC_PROCESS	16	15
BIOPOLYMER_BIOSYNTHETIC_PROCESS	11		Rejected!
GROWTH	71	59
EXCRETION	36	35
ANGIOGENESIS	48	44
NEGATIVE_REGULATION_OF_PHOSPHORYLATION	12		Rejected!
POSITIVE_REGULATION_OF_TRANSCRIPTION_FACTOR_ACTIVITY	24	17
PROTEIN_UBIQUITINATION	40	32
CARBOXYLIC_ACID_TRANSPORT	41	39
NEGATIVE_REGULATION_OF_CELLULAR_COMPONENT_ORGANIZATION_AND_BIOGENESIS	27	26
DEVELOPMENT_OF_PRIMARY_SEXUAL_CHARACTERISTICS	26	25
PROTEIN_CATABOLIC_PROCESS	68	60
AGING	12		Rejected!
NEGATIVE_REGULATION_OF_CELL_ADHESION	18	16
EMBRYO_IMPLANTATION	14		Rejected!
PROTEOLYSIS	188	170
SECONDARY_METABOLIC_PROCESS	25	23
PYRIMIDINE_NUCLEOTIDE_METABOLIC_PROCESS	9		Rejected!
VITAMIN_METABOLIC_PROCESS	17	15
MEMBRANE_ORGANIZATION_AND_BIOGENESIS	133	124
MAINTENANCE_OF_LOCALIZATION	22	21
REGULATION_OF_ANGIOGENESIS	26	24
INTERCELLULAR_JUNCTION_ASSEMBLY_AND_MAINTENANCE	13		Rejected!
ENERGY_DERIVATION_BY_OXIDATION_OF_ORGANIC_COMPOUNDS	37	37
SYNAPTIC_TRANSMISSION	172	154
ACTIN_FILAMENT_POLYMERIZATION	14		Rejected!
ACTIN_CYTOSKELETON_ORGANIZATION_AND_BIOGENESIS	104	90
RESPONSE_TO_OXIDATIVE_STRESS	45	38
POSITIVE_REGULATION_OF_METABOLIC_PROCESS	229	201
KERATINOCYTE_DIFFERENTIATION	15		Rejected!
AMINO_ACID_AND_DERIVATIVE_METABOLIC_PROCESS	98	96
SYNAPSE_ORGANIZATION_AND_BIOGENESIS	23		Rejected!
BILE_ACID_METABOLIC_PROCESS	11		Rejected!
REGULATION_OF_CYTOKINE_PRODUCTION	25	21
RESPONSE_TO_TEMPERATURE_STIMULUS	16	16
REGULATION_OF_ACTIN_POLYMERIZATION_AND_OR_DEPOLYMERIZATION	12		Rejected!
OLIGOSACCHARIDE_METABOLIC_PROCESS	11		Rejected!
REGULATION_OF_HEART_CONTRACTION	24	24
COVALENT_CHROMATIN_MODIFICATION	23	22
REGULATION_OF_ACTION_POTENTIAL	17	16
CELLULAR_PROTEIN_METABOLIC_PROCESS	1086		Rejected!
LIPID_HOMEOSTASIS	16	15
RRNA_PROCESSING	11		Rejected!
XENOBIOTIC_METABOLIC_PROCESS	11		Rejected!
ESTABLISHMENT_OF_VESICLE_LOCALIZATION	10		Rejected!
HEME_BIOSYNTHETIC_PROCESS	10		Rejected!
UNFOLDED_PROTEIN_RESPONSE	10		Rejected!
CELL_DIVISION	21	19
RESPONSE_TO_ABIOTIC_STIMULUS	87	79
HOMEOSTASIS_OF_NUMBER_OF_CELLS	20	20
REGULATED_SECRETORY_PATHWAY	15		Rejected!
RNA_3END_PROCESSING	10		Rejected!
RESPONSE_TO_BIOTIC_STIMULUS	117	103
G_PROTEIN_SIGNALING_COUPLED_TO_CAMP_NUCLEOTIDE_SECOND_MESSENGER	64	62
PROTEIN_SECRETION	32	28
PROTEIN_KINASE_CASCADE	282	239
PROTEIN_AMINO_ACID_LIPIDATION	24	21
NEGATIVE_REGULATION_OF_CELL_DIFFERENTIATION	28	24
MACROMOLECULE_LOCALIZATION	229	202
SENSORY_PERCEPTION_OF_CHEMICAL_STIMULUS	20		Rejected!
CELLULAR_RESPONSE_TO_STIMULUS	19	17
MICROTUBULE_ORGANIZING_CENTER_ORGANIZATION_AND_BIOGENESIS	16		Rejected!
G1_PHASE_OF_MITOTIC_CELL_CYCLE	13		Rejected!
GLYCOSPHINGOLIPID_METABOLIC_PROCESS	12		Rejected!
REGULATION_OF_TRANSCRIPTIONDNA_DEPENDENT	453	412
INTERACTION_WITH_HOST	17	15
REGULATION_OF_RHO_GTPASE_ACTIVITY	10		Rejected!
MRNA_PROCESSING_GO_0006397	68	61
MACROMOLECULE_BIOSYNTHETIC_PROCESS	313	267
G_PROTEIN_SIGNALING_ADENYLATE_CYCLASE_ACTIVATING_PATHWAY	25	24
RESPONSE_TO_OTHER_ORGANISM	81	69
RNA_EXPORT_FROM_NUCLEUS	20	17
LYSOSOMAL_TRANSPORT	10		Rejected!
MACROMOLECULE_CATABOLIC_PROCESS	135	120
AMINE_BIOSYNTHETIC_PROCESS	15	15
POSITIVE_REGULATION_OF_T_CELL_ACTIVATION	21	20
NEUROLOGICAL_SYSTEM_PROCESS	377	328
REGULATION_OF_CELL_SHAPE	12		Rejected!
EPIDERMAL_GROWTH_FACTOR_RECEPTOR_SIGNALING_PATHWAY	22	18
AMINO_ACID_DERIVATIVE_BIOSYNTHETIC_PROCESS	10		Rejected!
STEROID_HORMONE_RECEPTOR_SIGNALING_PATHWAY	20	18
CELLULAR_RESPONSE_TO_EXTRACELLULAR_STIMULUS	12		Rejected!
POSITIVE_REGULATION_OF_PROTEIN_SECRETION	12		Rejected!
REGULATION_OF_MITOTIC_CELL_CYCLE	21	19
RIBONUCLEOTIDE_METABOLIC_PROCESS	15		Rejected!
BIOPOLYMER_MODIFICATION	627		Rejected!
TRANSPORT	778		Rejected!
CELLULAR_LIPID_CATABOLIC_PROCESS	34	31
EPIDERMIS_DEVELOPMENT	70	66
REGULATION_OF_RESPONSE_TO_STIMULUS	59	49
REGULATION_OF_MAP_KINASE_ACTIVITY	66	56
NEGATIVE_REGULATION_OF_TRANSCRIPTION	185	166
HOMEOSTATIC_PROCESS	201	179
SODIUM_ION_TRANSPORT	21	17
POSITIVE_REGULATION_OF_DNA_METABOLIC_PROCESS	11		Rejected!
VASCULATURE_DEVELOPMENT	55	50
CELLULAR_HOMEOSTASIS	141	121
STRIATED_MUSCLE_CONTRACTION_GO_0006941	14		Rejected!
GLYCOPROTEIN_BIOSYNTHETIC_PROCESS	73	67
ICOSANOID_METABOLIC_PROCESS	17	16
PHOSPHOINOSITIDE_BIOSYNTHETIC_PROCESS	24	21
SECRETION	176	157
DNA_REPLICATION	101	97
APOPTOTIC_MITOCHONDRIAL_CHANGES	11		Rejected!
POSITIVE_REGULATION_OF_CELLULAR_COMPONENT_ORGANIZATION_AND_BIOGENESIS	35	28
GENERATION_OF_A_SIGNAL_INVOLVED_IN_CELL_CELL_SIGNALING	29	25
CELL_CELL_ADHESION	86	72
NEGATIVE_REGULATION_OF_CELL_PROLIFERATION	154	145
POSITIVE_REGULATION_OF_LYMPHOCYTE_ACTIVATION	24	23
DNA_DAMAGE_RESPONSESIGNAL_TRANSDUCTION	35	34
EMBRYONIC_MORPHOGENESIS	17		Rejected!
NLS_BEARING_SUBSTRATE_IMPORT_INTO_NUCLEUS	12		Rejected!
DIGESTION	43	42
COFACTOR_TRANSPORT	11		Rejected!
NEGATIVE_REGULATION_OF_TRANSCRIPTION_FROM_RNA_POLYMERASE_II_PROMOTER	83	76
REGULATION_OF_CATALYTIC_ACTIVITY	268	238
NUCLEOTIDE_BIOSYNTHETIC_PROCESS	19	17
GLIOGENESIS	11		Rejected!
NUCLEOTIDE_SUGAR_METABOLIC_PROCESS	9		Rejected!
LIPOPROTEIN_BIOSYNTHETIC_PROCESS	26	23
DNA_DAMAGE_RESPONSESIGNAL_TRANSDUCTION_RESULTING_IN_INDUCTION_OF_APOPTOSIS	15	15
VESICLE_LOCALIZATION	11		Rejected!
ADAPTIVE_IMMUNE_RESPONSE	25	23
ANTI_APOPTOSIS	115	107
MAINTENANCE_OF_CELLULAR_PROTEIN_LOCALIZATION	11		Rejected!
INTRACELLULAR_RECEPTOR_MEDIATED_SIGNALING_PATHWAY	21	18
NEGATIVE_REGULATION_OF_MAP_KINASE_ACTIVITY	17		Rejected!
DNA_DAMAGE_CHECKPOINT	20	19
REGULATION_OF_CYCLIN_DEPENDENT_PROTEIN_KINASE_ACTIVITY	43	40
GOLGI_VESICLE_TRANSPORT	47	42
PEPTIDYL_TYROSINE_PHOSPHORYLATION	27	21
NEGATIVE_REGULATION_OF_SECRETION	13		Rejected!
PROTEIN_PROCESSING	48	41
OXYGEN_AND_REACTIVE_OXYGEN_SPECIES_METABOLIC_PROCESS	19	18
PROTEIN_COMPLEX_ASSEMBLY	167	157
CELLULAR_LIPID_METABOLIC_PROCESS	248	220
REGULATION_OF_CELL_MORPHOGENESIS	13		Rejected!
DEFENSE_RESPONSE_TO_BACTERIUM	24	16
VESICLE_MEDIATED_TRANSPORT	188	174
DOUBLE_STRAND_BREAK_REPAIR	22	21
PROTEIN_METABOLIC_PROCESS	1199		Rejected!
NEGATIVE_REGULATION_OF_CYTOKINE_BIOSYNTHETIC_PROCESS	11		Rejected!
GLYCEROPHOSPHOLIPID_METABOLIC_PROCESS	43	39
CELLULAR_MACROMOLECULE_CATABOLIC_PROCESS	103	90
MRNA_SPLICE_SITE_SELECTION	10		Rejected!
EXOCYTOSIS	25	22
SECOND_MESSENGER_MEDIATED_SIGNALING	146	139
G_PROTEIN_SIGNALING_COUPLED_TO_CYCLIC_NUCLEOTIDE_SECOND_MESSENGER	98	96
REGULATION_OF_GENE_EXPRESSION_EPIGENETIC	30	27
REGULATION_OF_INTRACELLULAR_TRANSPORT	25	22
SMOOTH_MUSCLE_CONTRACTION_GO_0006939	12		Rejected!
SKELETAL_MUSCLE_DEVELOPMENT	31	28
ENDOSOME_TRANSPORT	23	22
PROTEIN_AMINO_ACID_ADP_RIBOSYLATION	10		Rejected!
BONE_REMODELING	29	28
REGULATION_OF_CELLULAR_COMPONENT_SIZE	14		Rejected!
PEPTIDYL_AMINO_ACID_MODIFICATION	58	47
EMBRYONIC_DEVELOPMENT	57	46
POSITIVE_REGULATION_OF_CYTOSKELETON_ORGANIZATION_AND_BIOGENESIS	10		Rejected!
PROTEIN_AMINO_ACID_O_LINKED_GLYCOSYLATION	18	18
REGULATION_OF_SMALL_GTPASE_MEDIATED_SIGNAL_TRANSDUCTION	22		Rejected!
CELL_PROLIFERATION_GO_0008283	501	466
REGULATION_OF_BLOOD_PRESSURE	22	22
ESTABLISHMENT_AND_OR_MAINTENANCE_OF_CELL_POLARITY	19	19
NUCLEOTIDE_EXCISION_REPAIR	20	19
NEGATIVE_REGULATION_OF_RNA_METABOLIC_PROCESS	127	114
NEGATIVE_REGULATION_OF_DNA_REPLICATION	12		Rejected!
REGULATION_OF_ENDOCYTOSIS	16		Rejected!
IMMUNE_SYSTEM_PROCESS	326	298
TRANSFORMING_GROWTH_FACTOR_BETA_RECEPTOR_SIGNALING_PATHWAY	36	34
ANATOMICAL_STRUCTURE_DEVELOPMENT	1005		Rejected!
REGULATION_OF_T_CELL_PROLIFERATION	16		Rejected!
RNA_SPLICINGVIA_TRANSESTERIFICATION_REACTIONS	32	27
DNA_RECOMBINATION	47	45
CELL_MATRIX_ADHESION	37	35
PEPTIDYL_TYROSINE_MODIFICATION	29	23
T_CELL_ACTIVATION	44	39
G1_PHASE	15	15
CYTOKINE_BIOSYNTHETIC_PROCESS	40	34
POSITIVE_REGULATION_OF_EPITHELIAL_CELL_PROLIFERATION	10		Rejected!
ER_TO_GOLGI_VESICLE_MEDIATED_TRANSPORT	17		Rejected!
HISTONE_MODIFICATION	22	21
TRANSCRIPTION	739		Rejected!
POSITIVE_REGULATION_OF_CELLULAR_METABOLIC_PROCESS	222	196
LEARNING_AND_OR_MEMORY	14		Rejected!
S_PHASE_OF_MITOTIC_CELL_CYCLE	10		Rejected!
POSITIVE_REGULATION_OF_BIOLOGICAL_PROCESS	686		Rejected!
RESPONSE_TO_EXTERNAL_STIMULUS	306	278
MITOTIC_SPINDLE_ORGANIZATION_AND_BIOGENESIS	9		Rejected!
AMINE_METABOLIC_PROCESS	137	128
INACTIVATION_OF_MAPK_ACTIVITY	14		Rejected!
CERAMIDE_METABOLIC_PROCESS	11		Rejected!
WOUND_HEALING	54	49
REGULATION_OF_NEUROGENESIS	14		Rejected!
TRANSCRIPTION_INITIATION_FROM_RNA_POLYMERASE_II_PROMOTER	29	27
CARBOHYDRATE_METABOLIC_PROCESS	175	152
COAGULATION	44	41
BODY_FLUID_SECRETION	10		Rejected!
MACROMOLECULAR_COMPLEX_DISASSEMBLY	15		Rejected!
RESPONSE_TO_UV	25	22
RESPIRATORY_GASEOUS_EXCHANGE	14		Rejected!
NEGATIVE_REGULATION_OF_BINDING	18	16
NEGATIVE_REGULATION_OF_METABOLIC_PROCESS	255	232
PHOSPHOLIPID_METABOLIC_PROCESS	71	63
RESPONSE_TO_IONIZING_RADIATION	9		Rejected!
POSITIVE_REGULATION_OF_JNK_ACTIVITY	18	16
REGULATION_OF_JAK_STAT_CASCADE	12		Rejected!
TRANSITION_METAL_ION_TRANSPORT	12		Rejected!
NEUROGENESIS	93	75
RESPONSE_TO_RADIATION	58	52
REGULATION_OF_CELL_CELL_ADHESION	10		Rejected!
POSITIVE_REGULATION_OF_CELL_MIGRATION	10		Rejected!
GLAND_DEVELOPMENT	13		Rejected!
REGULATION_OF_CYTOSKELETON_ORGANIZATION_AND_BIOGENESIS	29	26
CHEMICAL_HOMEOSTASIS	150	136
REGULATION_OF_METABOLIC_PROCESS	780		Rejected!
OVULATION_CYCLE	14		Rejected!
MEIOTIC_RECOMBINATION	17	16
PROTEIN_HOMOOLIGOMERIZATION	22	19
CYTOKINE_AND_CHEMOKINE_MEDIATED_SIGNALING_PATHWAY	23	19
HEART_DEVELOPMENT	36	33
CELLULAR_LOCALIZATION	360	323
DEVELOPMENTAL_GROWTH	11		Rejected!
POSITIVE_REGULATION_OF_CELL_ADHESION	13		Rejected!
POSITIVE_REGULATION_OF_TRANSFERASE_ACTIVITY	82	71
SPHINGOID_METABOLIC_PROCESS	12		Rejected!
MAPKKK_CASCADE_GO_0000165	102	90
CELL_CYCLE_ARREST_GO_0007050	56	52
ANDROGEN_RECEPTOR_SIGNALING_PATHWAY	12		Rejected!
MITOSIS	81	70
PIGMENT_BIOSYNTHETIC_PROCESS	17	17
PIGMENT_METABOLIC_PROCESS	18	18
REGULATION_OF_JNK_ACTIVITY	20	18
CELL_CYCLE_GO_0007049	306	277
ER_NUCLEAR_SIGNALING_PATHWAY	16		Rejected!
ION_HOMEOSTASIS	124	112
DNA_MODIFICATION	10		Rejected!
REGULATION_OF_TRANSPORT	67	57
RECEPTOR_MEDIATED_ENDOCYTOSIS	33	31
POSITIVE_REGULATION_OF_ANGIOGENESIS	10		Rejected!
NOTCH_SIGNALING_PATHWAY	12		Rejected!
CATION_TRANSPORT	146	130
NEURON_DIFFERENTIATION	76	58
REGULATION_OF_LYMPHOCYTE_ACTIVATION	35	31
ENDOTHELIAL_CELL_MIGRATION	11		Rejected!
NEURON_DEVELOPMENT	61	49
ACTIN_FILAMENT_BUNDLE_FORMATION	12		Rejected!
REGULATION_OF_NUCLEOBASENUCLEOSIDENUCLEOTIDE_AND_NUCLEIC_ACID_METABOLIC_PROCESS	602		Rejected!
AROMATIC_COMPOUND_METABOLIC_PROCESS	26	26
NEGATIVE_REGULATION_OF_TRANSLATION	22	19
PERIPHERAL_NERVOUS_SYSTEM_DEVELOPMENT	12		Rejected!
REGULATION_OF_GTPASE_ACTIVITY	14		Rejected!
SISTER_CHROMATID_SEGREGATION	17	16
FATTY_ACID_METABOLIC_PROCESS	62	56
NEUROTRANSMITTER_SECRETION	13		Rejected!
TRICARBOXYLIC_ACID_CYCLE_INTERMEDIATE_METABOLIC_PROCESS	11		Rejected!
NEGATIVE_REGULATION_OF_MYELOID_CELL_DIFFERENTIATION	10		Rejected!
CENTROSOME_CYCLE	11		Rejected!
POLYSACCHARIDE_METABOLIC_PROCESS	16		Rejected!
ORGANELLE_LOCALIZATION	24	21
ACTIN_FILAMENT_BASED_MOVEMENT	10		Rejected!
NEGATIVE_REGULATION_OF_TRANSCRIPTION_FACTOR_ACTIVITY	15		Rejected!
HETEROCYCLE_METABOLIC_PROCESS	26	26
RIBOSOME_BIOGENESIS_AND_ASSEMBLY	14		Rejected!
ACUTE_INFLAMMATORY_RESPONSE	11		Rejected!
TRIACYLGLYCEROL_METABOLIC_PROCESS	10		Rejected!
PHOSPHOINOSITIDE_METABOLIC_PROCESS	28	25
POSITIVE_REGULATION_OF_PROTEIN_METABOLIC_PROCESS	74	63
CYTOSKELETON_ORGANIZATION_AND_BIOGENESIS	205	182
CDC42_PROTEIN_SIGNAL_TRANSDUCTION	12		Rejected!
RESPONSE_TO_HORMONE_STIMULUS	33	26
MRNA_METABOLIC_PROCESS	79	72
PROTEIN_MODIFICATION_PROCESS	610		Rejected!
PROTEIN_AMINO_ACID_PHOSPHORYLATION	267	231
NEGATIVE_REGULATION_OF_TRANSFERASE_ACTIVITY	35	27
AMYLOID_PRECURSOR_PROTEIN_METABOLIC_PROCESS	10		Rejected!
MEMBRANE_FUSION	28	27
NITROGEN_COMPOUND_BIOSYNTHETIC_PROCESS	25	25
APOPTOTIC_PROGRAM	60	56
INNATE_IMMUNE_RESPONSE	23	19
POSITIVE_REGULATION_OF_CELL_CYCLE	16	15
NEGATIVE_REGULATION_OF_SIGNAL_TRANSDUCTION	36	31
CHROMOSOME_ORGANIZATION_AND_BIOGENESIS	118	107
CELL_PROJECTION_BIOGENESIS	25	20
REGULATION_OF_NEURON_APOPTOSIS	12		Rejected!
RNA_SPLICING	82	74
COFACTOR_BIOSYNTHETIC_PROCESS	21	21
LYMPHOCYTE_ACTIVATION	60	54
POSITIVE_REGULATION_OF_PROTEIN_MODIFICATION_PROCESS	29	24
REGULATION_OF_RNA_METABOLIC_PROCESS	458	417
CATION_HOMEOSTASIS	104	94
CHROMATIN_MODIFICATION	50	46
RESPONSE_TO_WOUNDING	185	171
DETECTION_OF_BIOTIC_STIMULUS	10		Rejected!
TRANSCRIPTION_FROM_RNA_POLYMERASE_III_PROMOTER	19	18
NEGATIVE_REGULATION_OF_CATALYTIC_ACTIVITY	69	61
CELLULAR_MACROMOLECULE_METABOLIC_PROCESS	1100		Rejected!
TISSUE_REMODELING	30	29
NEGATIVE_REGULATION_OF_RESPONSE_TO_STIMULUS	11		Rejected!
SPHINGOLIPID_BIOSYNTHETIC_PROCESS	10		Rejected!
ESTABLISHMENT_AND_OR_MAINTENANCE_OF_CHROMATIN_ARCHITECTURE	72	65
NEGATIVE_REGULATION_OF_DEVELOPMENTAL_PROCESS	193	177
POSITIVE_REGULATION_OF_CELLULAR_PROCESS	645		Rejected!
DNA_DEPENDENT_DNA_REPLICATION	55	52
MONOVALENT_INORGANIC_CATION_TRANSPORT	93	83
TRANSCRIPTION_FROM_RNA_POLYMERASE_II_PROMOTER	450	428
TRANSMEMBRANE_RECEPTOR_PROTEIN_SERINE_THREONINE_KINASE_SIGNALING_PATHWAY	47	42
HUMORAL_IMMUNE_RESPONSE	31	30
MALE_GONAD_DEVELOPMENT	12		Rejected!
DNA_DAMAGE_RESPONSESIGNAL_TRANSDUCTION_BY_P53_CLASS_MEDIATOR	13		Rejected!
NUCLEOTIDE_METABOLIC_PROCESS	41	36
CELLULAR_CARBOHYDRATE_CATABOLIC_PROCESS	23	20
G_PROTEIN_COUPLED_RECEPTOR_PROTEIN_SIGNALING_PATHWAY	326	300
AMINE_TRANSPORT	38	36
INTERPHASE_OF_MITOTIC_CELL_CYCLE	62	57
PROTEIN_TRANSPORT	151	139
TRANSLATION	177	149
POSITIVE_REGULATION_OF_MAPKKK_CASCADE	11		Rejected!
CYTOSKELETON_DEPENDENT_INTRACELLULAR_TRANSPORT	26	25
POSITIVE_REGULATION_OF_DNA_BINDING	26	18
PHOSPHORYLATION	298	262
CATABOLIC_PROCESS	221	201
PROTEIN_IMPORT_INTO_NUCLEUS_TRANSLOCATION	11		Rejected!
HORMONE_METABOLIC_PROCESS	32	29
NEGATIVE_REGULATION_OF_BIOLOGICAL_PROCESS	660		Rejected!
REGULATION_OF_PROTEIN_SECRETION	22	19
POSITIVE_REGULATION_OF_SECRETION	20	18
INTERFERON_GAMMA_BIOSYNTHETIC_PROCESS	12		Rejected!
PROTEIN_LOCALIZATION	208	184
CARBOHYDRATE_CATABOLIC_PROCESS	24	20
ADENYLATE_CYCLASE_ACTIVATION	19	18
BASE_EXCISION_REPAIR	16	16
NEURON_APOPTOSIS	17	15
DNA_PACKAGING	34	29
CARBOHYDRATE_BIOSYNTHETIC_PROCESS	45	35
POTASSIUM_ION_TRANSPORT	58	52
CYTOKINE_SECRETION	18	15
REGULATION_OF_MULTICELLULAR_ORGANISMAL_PROCESS	150	131
POSITIVE_REGULATION_OF_PROTEIN_AMINO_ACID_PHOSPHORYLATION	20	15
REGULATION_OF_PROTEIN_IMPORT_INTO_NUCLEUS	16	15
INTERFERON_GAMMA_PRODUCTION	14		Rejected!
REGULATION_OF_CELLULAR_PROTEIN_METABOLIC_PROCESS	160	139
MICROTUBULE_BASED_MOVEMENT	16	16
REGULATION_OF_PROTEIN_STABILITY	19	17
REGULATION_OF_IMMUNE_SYSTEM_PROCESS	67	57
REGULATION_OF_CYTOKINE_BIOSYNTHETIC_PROCESS	37	31
REGULATION_OF_APOPTOSIS	336	312
SPINDLE_ORGANIZATION_AND_BIOGENESIS	10		Rejected!
PROTEIN_AMINO_ACID_DEPHOSPHORYLATION	63	60
NEGATIVE_REGULATION_OF_PROGRAMMED_CELL_DEATH	148	137
TRANSMEMBRANE_RECEPTOR_PROTEIN_TYROSINE_KINASE_SIGNALING_PATHWAY	82	76
DNA_FRAGMENTATION_DURING_APOPTOSIS	13		Rejected!
REGULATION_OF_PROGRAMMED_CELL_DEATH	337	313
HEME_METABOLIC_PROCESS	11		Rejected!
CELL_MIGRATION	93	82
CYCLIC_NUCLEOTIDE_MEDIATED_SIGNALING	100	97
STEROID_BIOSYNTHETIC_PROCESS	23	22
ION_TRANSPORT	184	165
RESPONSE_TO_DNA_DAMAGE_STIMULUS	160	153
ORGAN_DEVELOPMENT	567		Rejected!
TRANSMISSION_OF_NERVE_IMPULSE	187	167
GENE_SILENCING	10		Rejected!
TYROSINE_PHOSPHORYLATION_OF_STAT_PROTEIN	13		Rejected!
INTRACELLULAR_SIGNALING_CASCADE	648		Rejected!
REGULATION_OF_IMMUNE_EFFECTOR_PROCESS	15		Rejected!
REGULATION_OF_TRANSCRIPTION	556	498
NEGATIVE_REGULATION_OF_CELL_MIGRATION	14		Rejected!
MITOCHONDRIAL_TRANSPORT	21	18
STRESS_ACTIVATED_PROTEIN_KINASE_SIGNALING_PATHWAY	49	45
REGULATION_OF_CELL_CYCLE	177	161
CHROMATIN_ASSEMBLY_OR_DISASSEMBLY	26	25
CELL_MATURATION	16	16
SMALL_GTPASE_MEDIATED_SIGNAL_TRANSDUCTION	88	77
CELLULAR_DEFENSE_RESPONSE	57	54
REGULATION_OF_IMMUNE_RESPONSE	33	28
RRNA_METABOLIC_PROCESS	12		Rejected!
SYSTEM_PROCESS	558		Rejected!
ACTIVATION_OF_PROTEIN_KINASE_ACTIVITY	25	23
REGULATION_OF_RAS_GTPASE_ACTIVITY	11		Rejected!
SENSORY_ORGAN_DEVELOPMENT	14		Rejected!
POSITIVE_REGULATION_OF_TRANSCRIPTION	139	124
UBIQUITIN_CYCLE	48	40
GLUCOSAMINE_METABOLIC_PROCESS	13		Rejected!
CENTRAL_NERVOUS_SYSTEM_DEVELOPMENT	122	105
REGULATION_OF_BINDING	58	46
RNA_CATABOLIC_PROCESS	22	20
APOPTOSIS_GO	424	392
NEGATIVE_REGULATION_OF_PHOSPHATE_METABOLIC_PROCESS	13		Rejected!
NEGATIVE_REGULATION_OF_BIOSYNTHETIC_PROCESS	29	26
MAINTENANCE_OF_PROTEIN_LOCALIZATION	13		Rejected!
CELLULAR_POLYSACCHARIDE_METABOLIC_PROCESS	14		Rejected!
DETECTION_OF_EXTERNAL_STIMULUS	23	18
CELLULAR_RESPONSE_TO_NUTRIENT_LEVELS	10		Rejected!
NUCLEOCYTOPLASMIC_TRANSPORT	83	77
M_PHASE_OF_MITOTIC_CELL_CYCLE	83	72
POSITIVE_REGULATION_OF_CYTOKINE_PRODUCTION	15		Rejected!
SPERMATID_DIFFERENTIATION	11		Rejected!
RESPONSE_TO_ORGANIC_SUBSTANCE	30	27
RHO_PROTEIN_SIGNAL_TRANSDUCTION	37	30
CHROMOSOME_CONDENSATION	10		Rejected!
CELL_FATE_COMMITMENT	13		Rejected!
RESPONSE_TO_HYPOXIA	28	27
MICROTUBULE_POLYMERIZATION_OR_DEPOLYMERIZATION	11		Rejected!
REPRODUCTION	261	215
CAMP_MEDIATED_SIGNALING	65	63
REGULATION_OF_CELL_PROLIFERATION	299	275
NITROGEN_COMPOUND_CATABOLIC_PROCESS	28	27
REGULATION_OF_I_KAPPAB_KINASE_NF_KAPPAB_CASCADE	86	72
RESPONSE_TO_DRUG	21	21
POSITIVE_REGULATION_OF_PEPTIDYL_TYROSINE_PHOSPHORYLATION	13		Rejected!
ECTODERM_DEVELOPMENT	79	75
LEUKOCYTE_MIGRATION	14		Rejected!
REGULATION_OF_ENDOTHELIAL_CELL_PROLIFERATION	9		Rejected!
REGULATION_OF_MEMBRANE_POTENTIAL	15		Rejected!
REGULATION_OF_CELL_GROWTH	42	39
REGULATION_OF_VIRAL_REPRODUCTION	12		Rejected!
G1_S_TRANSITION_OF_MITOTIC_CELL_CYCLE	27	23
CASPASE_ACTIVATION	26	24
CELLULAR_RESPIRATION	19	19
INDUCTION_OF_APOPTOSIS_BY_INTRACELLULAR_SIGNALS	24	23
