# Supplementary material for: Multiple-input multiple-output causal strategies for gene selection
Source: BMC Bioinformatics. 2011 Nov 25;12:458. doi: 10.1186/1471-2105-12-458 (PMC3323860; doi:10.1186/1471-2105-12-458)
Supplement: Additional file 2 — Archive containing the output files computed by the preranked GSEA for λ ∈ {0.1,0.2,0.3,0.4,0.5} (GSEA_MIMO_part1.zip). [file 1471-2105-12-458-S2.ZIP › mFS02_entrez_mimo.GseaPreranked.1316038034143/gsea_report_for_na_neg_1316038034143.xls]

NAME	GS<br> follow link to MSigDB	GS DETAILS	SIZE	ES	NES	NOM p-val	FDR q-val	FWER p-val	RANK AT MAX	LEADING EDGE
IMMUNE_RESPONSE	IMMUNE_RESPONSE		212	-0.3929275	-2.3401048	0.0	0.0051323655	0.0040	4483	tags=59%, list=34%, signal=88%
IMMUNE_SYSTEM_PROCESS	IMMUNE_SYSTEM_PROCESS		298	-0.3562125	-2.2484922	0.0	0.0065145176	0.01	3099	tags=42%, list=24%, signal=53%
DEFENSE_RESPONSE	DEFENSE_RESPONSE		238	-0.348151	-2.1242719	0.0	0.016836027	0.038	4084	tags=47%, list=31%, signal=68%
REGULATION_OF_IMMUNE_RESPONSE	REGULATION_OF_IMMUNE_RESPONSE		28	-0.51420665	-2.0760689	0.0	0.020547753	0.062	4546	tags=75%, list=35%, signal=115%
POSITIVE_REGULATION_OF_IMMUNE_RESPONSE	POSITIVE_REGULATION_OF_IMMUNE_RESPONSE		24	-0.5516938	-2.066308	0.0	0.018224383	0.068	4389	tags=75%, list=34%, signal=113%
POSITIVE_REGULATION_OF_IMMUNE_SYSTEM_PROCESS	POSITIVE_REGULATION_OF_IMMUNE_SYSTEM_PROCESS		44	-0.45164058	-1.9999815	0.0	0.03155326	0.136	4546	tags=66%, list=35%, signal=101%
INFLAMMATORY_RESPONSE	INFLAMMATORY_RESPONSE		115	-0.3626129	-1.9543778	0.0	0.039744787	0.19	3033	tags=41%, list=23%, signal=53%
POSITIVE_REGULATION_OF_MULTICELLULAR_ORGANISMAL_PROCESS	POSITIVE_REGULATION_OF_MULTICELLULAR_ORGANISMAL_PROCESS		56	-0.42048612	-1.9508598	0.0	0.036074623	0.198	4214	tags=59%, list=32%, signal=87%
RESPONSE_TO_WOUNDING	RESPONSE_TO_WOUNDING		171	-0.33512858	-1.9157189	0.0	0.04492778	0.27	3240	tags=40%, list=25%, signal=52%
REGULATION_OF_IMMUNE_SYSTEM_PROCESS	REGULATION_OF_IMMUNE_SYSTEM_PROCESS		57	-0.40434	-1.897051	0.0	0.049331054	0.319	4058	tags=58%, list=31%, signal=84%
CELLULAR_DEFENSE_RESPONSE	CELLULAR_DEFENSE_RESPONSE		54	-0.40343273	-1.8509129	0.0	0.06777124	0.438	3796	tags=48%, list=29%, signal=68%
ADAPTIVE_IMMUNE_RESPONSE_GO_0002460	ADAPTIVE_IMMUNE_RESPONSE_GO_0002460		22	-0.49242657	-1.7871381	0.013824885	0.10428688	0.624	4058	tags=59%, list=31%, signal=85%
ADAPTIVE_IMMUNE_RESPONSE	ADAPTIVE_IMMUNE_RESPONSE		23	-0.46292335	-1.7500205	0.008583691	0.1287207	0.728	4058	tags=57%, list=31%, signal=82%
REGULATION_OF_CELL_DIFFERENTIATION	REGULATION_OF_CELL_DIFFERENTIATION		48	-0.38189816	-1.7094624	0.0022075055	0.1662111	0.833	4546	tags=56%, list=35%, signal=86%
HEMOPOIETIC_OR_LYMPHOID_ORGAN_DEVELOPMENT	HEMOPOIETIC_OR_LYMPHOID_ORGAN_DEVELOPMENT		71	-0.34173363	-1.6969465	0.0	0.16967414	0.855	2973	tags=39%, list=23%, signal=51%
REGULATION_OF_MULTICELLULAR_ORGANISMAL_PROCESS	REGULATION_OF_MULTICELLULAR_ORGANISMAL_PROCESS		131	-0.3058547	-1.6965358	0.0023696683	0.1594854	0.857	3062	tags=37%, list=23%, signal=48%
HUMORAL_IMMUNE_RESPONSE	HUMORAL_IMMUNE_RESPONSE		30	-0.4243943	-1.691464	0.011061947	0.15621813	0.867	3099	tags=53%, list=24%, signal=70%
REGULATION_OF_DEFENSE_RESPONSE	REGULATION_OF_DEFENSE_RESPONSE		15	-0.52315575	-1.6861361	0.025316456	0.15525723	0.875	4058	tags=67%, list=31%, signal=97%
HEMOPOIESIS	HEMOPOIESIS		69	-0.3431951	-1.6851481	0.004385965	0.14812092	0.878	2973	tags=39%, list=23%, signal=50%
IMMUNE_EFFECTOR_PROCESS	IMMUNE_EFFECTOR_PROCESS		34	-0.3992249	-1.6573712	0.00896861	0.1732047	0.928	2811	tags=50%, list=21%, signal=64%
TRANSFORMING_GROWTH_FACTOR_BETA_RECEPTOR_SIGNALING_PATHWAY	TRANSFORMING_GROWTH_FACTOR_BETA_RECEPTOR_SIGNALING_PATHWAY		34	-0.39828867	-1.6509589	0.020316027	0.17195308	0.932	3055	tags=44%, list=23%, signal=57%
LIPID_CATABOLIC_PROCESS	LIPID_CATABOLIC_PROCESS		34	-0.39498553	-1.647859	0.012631579	0.1679306	0.936	4062	tags=56%, list=31%, signal=81%
IMMUNE_SYSTEM_DEVELOPMENT	IMMUNE_SYSTEM_DEVELOPMENT		75	-0.32544714	-1.6430999	0.0023980816	0.16664429	0.941	2973	tags=39%, list=23%, signal=50%
RESPONSE_TO_EXTERNAL_STIMULUS	RESPONSE_TO_EXTERNAL_STIMULUS		278	-0.26202485	-1.6348772	0.0	0.16777523	0.949	3111	tags=33%, list=24%, signal=43%
RECEPTOR_MEDIATED_ENDOCYTOSIS	RECEPTOR_MEDIATED_ENDOCYTOSIS		31	-0.4095667	-1.5999769	0.011210762	0.2071218	0.98	2244	tags=35%, list=17%, signal=43%
LYMPHOCYTE_ACTIVATION	LYMPHOCYTE_ACTIVATION		54	-0.33797538	-1.5812883	0.008988764	0.22782537	0.987	3366	tags=46%, list=26%, signal=62%
LEUKOCYTE_DIFFERENTIATION	LEUKOCYTE_DIFFERENTIATION		34	-0.37781838	-1.5626471	0.00867679	0.25039905	0.994	2919	tags=44%, list=22%, signal=57%
JAK_STAT_CASCADE	JAK_STAT_CASCADE		26	-0.40383205	-1.5620787	0.036247335	0.24220158	0.994	3101	tags=46%, list=24%, signal=60%
CELL_ACTIVATION	CELL_ACTIVATION		64	-0.32166737	-1.55805	0.0068965517	0.24074055	0.995	4058	tags=52%, list=31%, signal=74%
REGULATION_OF_ANGIOGENESIS	REGULATION_OF_ANGIOGENESIS		24	-0.41586292	-1.5562068	0.037181996	0.235776	0.996	1844	tags=42%, list=14%, signal=48%
ENZYME_LINKED_RECEPTOR_PROTEIN_SIGNALING_PATHWAY	ENZYME_LINKED_RECEPTOR_PROTEIN_SIGNALING_PATHWAY		128	-0.27942717	-1.5514756	0.004889976	0.23546644	0.997	2819	tags=30%, list=22%, signal=38%
ACTIN_CYTOSKELETON_ORGANIZATION_AND_BIOGENESIS	ACTIN_CYTOSKELETON_ORGANIZATION_AND_BIOGENESIS		90	-0.29593155	-1.5377831	0.0154185025	0.24900863	0.999	1965	tags=27%, list=15%, signal=31%
POSITIVE_REGULATION_OF_RESPONSE_TO_STIMULUS	POSITIVE_REGULATION_OF_RESPONSE_TO_STIMULUS		35	-0.36081752	-1.5342329	0.031026253	0.24730445	0.999	3040	tags=46%, list=23%, signal=59%
T_CELL_ACTIVATION	T_CELL_ACTIVATION		39	-0.35419753	-1.525992	0.031460673	0.2531929	0.999	4058	tags=51%, list=31%, signal=74%
TRANSMEMBRANE_RECEPTOR_PROTEIN_SERINE_THREONINE_KINASE_SIGNALING_PATHWAY	TRANSMEMBRANE_RECEPTOR_PROTEIN_SERINE_THREONINE_KINASE_SIGNALING_PATHWAY		42	-0.34824836	-1.5189854	0.02455357	0.2586009	0.999	3197	tags=40%, list=24%, signal=53%
POSITIVE_REGULATION_OF_PHOSPHATE_METABOLIC_PROCESS	POSITIVE_REGULATION_OF_PHOSPHATE_METABOLIC_PROCESS		23	-0.40148544	-1.5028046	0.041484717	0.27958712	0.999	1376	tags=30%, list=11%, signal=34%
LEUKOCYTE_ACTIVATION	LEUKOCYTE_ACTIVATION		59	-0.3117805	-1.4864105	0.020361992	0.30194113	0.999	3366	tags=44%, list=26%, signal=59%
LYMPHOCYTE_DIFFERENTIATION	LYMPHOCYTE_DIFFERENTIATION		23	-0.40547553	-1.4824591	0.054176074	0.30117413	1.0	3284	tags=52%, list=25%, signal=70%
POSITIVE_REGULATION_OF_CELL_DIFFERENTIATION	POSITIVE_REGULATION_OF_CELL_DIFFERENTIATION		21	-0.41056043	-1.4810448	0.059304703	0.29597571	1.0	4480	tags=67%, list=34%, signal=101%
CELLULAR_LIPID_CATABOLIC_PROCESS	CELLULAR_LIPID_CATABOLIC_PROCESS		31	-0.36323348	-1.4789069	0.05073996	0.2927554	1.0	4046	tags=52%, list=31%, signal=75%
NEGATIVE_REGULATION_OF_SIGNAL_TRANSDUCTION	NEGATIVE_REGULATION_OF_SIGNAL_TRANSDUCTION		31	-0.36835706	-1.4775888	0.04793028	0.2874821	1.0	5191	tags=65%, list=40%, signal=107%
REGULATION_OF_RESPONSE_TO_STIMULUS	REGULATION_OF_RESPONSE_TO_STIMULUS		49	-0.3237218	-1.4685367	0.024017468	0.29669994	1.0	4389	tags=59%, list=34%, signal=89%
WOUND_HEALING	WOUND_HEALING		49	-0.3253816	-1.4670346	0.03794643	0.29228023	1.0	4014	tags=45%, list=31%, signal=65%
INNATE_IMMUNE_RESPONSE	INNATE_IMMUNE_RESPONSE		19	-0.4129894	-1.4622374	0.05773196	0.29494902	1.0	4823	tags=74%, list=37%, signal=116%
B_CELL_ACTIVATION	B_CELL_ACTIVATION		17	-0.42555416	-1.4523218	0.07013575	0.30725658	1.0	3366	tags=59%, list=26%, signal=79%
MESODERM_DEVELOPMENT	MESODERM_DEVELOPMENT		22	-0.39647448	-1.4523114	0.06852248	0.30063355	1.0	4352	tags=55%, list=33%, signal=82%
AMINE_TRANSPORT	AMINE_TRANSPORT		36	-0.34703907	-1.437972	0.0456621	0.3222164	1.0	2107	tags=28%, list=16%, signal=33%
PROTEIN_AMINO_ACID_PHOSPHORYLATION	PROTEIN_AMINO_ACID_PHOSPHORYLATION		231	-0.23337875	-1.4309717	0.0	0.32860312	1.0	3151	tags=31%, list=24%, signal=40%
POSITIVE_REGULATION_OF_SIGNAL_TRANSDUCTION	POSITIVE_REGULATION_OF_SIGNAL_TRANSDUCTION		97	-0.27005896	-1.429007	0.013793103	0.32600257	1.0	4051	tags=47%, list=31%, signal=68%
CYTOKINE_AND_CHEMOKINE_MEDIATED_SIGNALING_PATHWAY	CYTOKINE_AND_CHEMOKINE_MEDIATED_SIGNALING_PATHWAY		19	-0.40745276	-1.4217556	0.06695464	0.33371517	1.0	2209	tags=37%, list=17%, signal=44%
RESPONSE_TO_OTHER_ORGANISM	RESPONSE_TO_OTHER_ORGANISM		69	-0.29115406	-1.4207755	0.046153847	0.3289931	1.0	2921	tags=38%, list=22%, signal=48%
PROTEIN_AMINO_ACID_N_LINKED_GLYCOSYLATION	PROTEIN_AMINO_ACID_N_LINKED_GLYCOSYLATION		27	-0.35786772	-1.4202329	0.05531915	0.32389465	1.0	2544	tags=37%, list=19%, signal=46%
FATTY_ACID_METABOLIC_PROCESS	FATTY_ACID_METABOLIC_PROCESS		56	-0.3038701	-1.4159801	0.052980132	0.32600906	1.0	4046	tags=50%, list=31%, signal=72%
COAGULATION	COAGULATION		41	-0.3242879	-1.4138956	0.04989154	0.32394165	1.0	3453	tags=39%, list=26%, signal=53%
BLOOD_COAGULATION	BLOOD_COAGULATION		41	-0.3242879	-1.4093472	0.074592076	0.32693878	1.0	3453	tags=39%, list=26%, signal=53%
CELL_SUBSTRATE_ADHESION	CELL_SUBSTRATE_ADHESION		36	-0.33087358	-1.4081992	0.07592191	0.32340956	1.0	1711	tags=31%, list=13%, signal=35%
REGULATION_OF_SIGNAL_TRANSDUCTION	REGULATION_OF_SIGNAL_TRANSDUCTION		173	-0.23945245	-1.4016954	0.024449877	0.3305224	1.0	3921	tags=41%, list=30%, signal=58%
POSITIVE_REGULATION_OF_PROTEIN_AMINO_ACID_PHOSPHORYLATION	POSITIVE_REGULATION_OF_PROTEIN_AMINO_ACID_PHOSPHORYLATION		15	-0.42729825	-1.4003183	0.08588957	0.32747245	1.0	1376	tags=33%, list=11%, signal=37%
SMALL_GTPASE_MEDIATED_SIGNAL_TRANSDUCTION	SMALL_GTPASE_MEDIATED_SIGNAL_TRANSDUCTION		77	-0.27663302	-1.3981335	0.023752969	0.32607016	1.0	3701	tags=43%, list=28%, signal=59%
MULTI_ORGANISM_PROCESS	MULTI_ORGANISM_PROCESS		137	-0.2460936	-1.391886	0.023529412	0.33310905	1.0	3460	tags=38%, list=26%, signal=51%
GROWTH	GROWTH		59	-0.29205894	-1.3889755	0.052884616	0.33288863	1.0	4210	tags=46%, list=32%, signal=67%
CATION_HOMEOSTASIS	CATION_HOMEOSTASIS		94	-0.2631445	-1.3883001	0.03521127	0.32910866	1.0	3259	tags=36%, list=25%, signal=48%
REGULATION_OF_PROTEIN_AMINO_ACID_PHOSPHORYLATION	REGULATION_OF_PROTEIN_AMINO_ACID_PHOSPHORYLATION		23	-0.37737918	-1.3853842	0.077922076	0.328693	1.0	2653	tags=35%, list=20%, signal=44%
REGULATION_OF_BLOOD_PRESSURE	REGULATION_OF_BLOOD_PRESSURE		22	-0.371386	-1.3776041	0.098434	0.3381622	1.0	3452	tags=41%, list=26%, signal=55%
REGULATION_OF_ANATOMICAL_STRUCTURE_MORPHOGENESIS	REGULATION_OF_ANATOMICAL_STRUCTURE_MORPHOGENESIS		17	-0.39767006	-1.3737152	0.10421286	0.3407758	1.0	4547	tags=53%, list=35%, signal=81%
PEPTIDYL_TYROSINE_MODIFICATION	PEPTIDYL_TYROSINE_MODIFICATION		23	-0.37647158	-1.3730116	0.08017817	0.33715817	1.0	1577	tags=26%, list=12%, signal=30%
ANATOMICAL_STRUCTURE_FORMATION	ANATOMICAL_STRUCTURE_FORMATION		52	-0.2899797	-1.3618408	0.07158352	0.35475767	1.0	1844	tags=29%, list=14%, signal=33%
AMINO_ACID_TRANSPORT	AMINO_ACID_TRANSPORT		25	-0.35480246	-1.3618227	0.09034908	0.34956014	1.0	2107	tags=32%, list=16%, signal=38%
REGULATION_OF_LYMPHOCYTE_ACTIVATION	REGULATION_OF_LYMPHOCYTE_ACTIVATION		31	-0.34126884	-1.357891	0.091116175	0.35337213	1.0	3284	tags=45%, list=25%, signal=60%
DETECTION_OF_STIMULUS	DETECTION_OF_STIMULUS		36	-0.32475385	-1.3576449	0.08609272	0.34876606	1.0	5290	tags=58%, list=40%, signal=98%
CELLULAR_CATION_HOMEOSTASIS	CELLULAR_CATION_HOMEOSTASIS		91	-0.2638792	-1.3549212	0.05787037	0.3492276	1.0	3259	tags=36%, list=25%, signal=48%
ACTIN_FILAMENT_BASED_PROCESS	ACTIN_FILAMENT_BASED_PROCESS		99	-0.25975955	-1.3547889	0.03926097	0.3446139	1.0	1965	tags=24%, list=15%, signal=28%
FEMALE_PREGNANCY	FEMALE_PREGNANCY		42	-0.30842328	-1.3528262	0.10138249	0.3438802	1.0	4407	tags=55%, list=34%, signal=82%
MAINTENANCE_OF_LOCALIZATION	MAINTENANCE_OF_LOCALIZATION		21	-0.38048396	-1.3505447	0.116883114	0.34384564	1.0	2710	tags=38%, list=21%, signal=48%
TRANSMEMBRANE_RECEPTOR_PROTEIN_TYROSINE_KINASE_SIGNALING_PATHWAY	TRANSMEMBRANE_RECEPTOR_PROTEIN_TYROSINE_KINASE_SIGNALING_PATHWAY		76	-0.2689871	-1.3499731	0.062801935	0.34021816	1.0	1386	tags=21%, list=11%, signal=23%
RESPONSE_TO_VIRUS	RESPONSE_TO_VIRUS		45	-0.3004393	-1.3386002	0.086419754	0.35820192	1.0	2921	tags=42%, list=22%, signal=54%
HEMOSTASIS	HEMOSTASIS		46	-0.30207363	-1.3319074	0.07658643	0.3672029	1.0	1871	tags=26%, list=14%, signal=30%
POSITIVE_REGULATION_OF_CYTOKINE_BIOSYNTHETIC_PROCESS	POSITIVE_REGULATION_OF_CYTOKINE_BIOSYNTHETIC_PROCESS		21	-0.3679702	-1.3267598	0.11827957	0.37303308	1.0	2909	tags=43%, list=22%, signal=55%
PROTEIN_AMINO_ACID_DEPHOSPHORYLATION	PROTEIN_AMINO_ACID_DEPHOSPHORYLATION		60	-0.27862257	-1.3147143	0.09911894	0.39343485	1.0	1498	tags=22%, list=11%, signal=24%
GLYCOPROTEIN_METABOLIC_PROCESS	GLYCOPROTEIN_METABOLIC_PROCESS		82	-0.25640443	-1.3147118	0.06	0.38851693	1.0	3672	tags=39%, list=28%, signal=54%
MUSCLE_DEVELOPMENT	MUSCLE_DEVELOPMENT		85	-0.25847977	-1.3124636	0.06603774	0.3879647	1.0	3435	tags=40%, list=26%, signal=54%
POSITIVE_REGULATION_OF_PHOSPHORYLATION	POSITIVE_REGULATION_OF_PHOSPHORYLATION		21	-0.36620697	-1.3114734	0.1356674	0.38522208	1.0	1376	tags=29%, list=11%, signal=32%
REGULATION_OF_BODY_FLUID_LEVELS	REGULATION_OF_BODY_FLUID_LEVELS		55	-0.28189167	-1.3090214	0.092307694	0.38580325	1.0	1871	tags=25%, list=14%, signal=30%
PROTEIN_KINASE_CASCADE	PROTEIN_KINASE_CASCADE		239	-0.21398722	-1.2998482	0.030534351	0.400169	1.0	2264	tags=25%, list=17%, signal=30%
POSITIVE_REGULATION_OF_LYMPHOCYTE_ACTIVATION	POSITIVE_REGULATION_OF_LYMPHOCYTE_ACTIVATION		23	-0.3485913	-1.2968181	0.12444445	0.40189636	1.0	3284	tags=43%, list=25%, signal=58%
REGULATION_OF_T_CELL_ACTIVATION	REGULATION_OF_T_CELL_ACTIVATION		25	-0.3339044	-1.2942493	0.12008733	0.4026154	1.0	3284	tags=44%, list=25%, signal=59%
RESPONSE_TO_DRUG	RESPONSE_TO_DRUG		21	-0.35999885	-1.2935394	0.1492205	0.39944512	1.0	2530	tags=43%, list=19%, signal=53%
ANGIOGENESIS	ANGIOGENESIS		44	-0.29461682	-1.290186	0.12087912	0.40205458	1.0	1844	tags=30%, list=14%, signal=34%
PROTEIN_PROCESSING	PROTEIN_PROCESSING		41	-0.29496837	-1.285803	0.111363634	0.40762958	1.0	4051	tags=41%, list=31%, signal=60%
DEPHOSPHORYLATION	DEPHOSPHORYLATION		67	-0.25584075	-1.2843683	0.09489051	0.40652463	1.0	1498	tags=21%, list=11%, signal=23%
PROTEIN_COMPLEX_ASSEMBLY	PROTEIN_COMPLEX_ASSEMBLY		157	-0.22297001	-1.2843163	0.049140047	0.4021592	1.0	2436	tags=26%, list=19%, signal=32%
CELL_MATRIX_ADHESION	CELL_MATRIX_ADHESION		35	-0.30586326	-1.2770014	0.13317756	0.41328448	1.0	1711	tags=29%, list=13%, signal=33%
POSITIVE_REGULATION_OF_SECRETION	POSITIVE_REGULATION_OF_SECRETION		18	-0.37096015	-1.2769299	0.1583514	0.40899307	1.0	4314	tags=61%, list=33%, signal=91%
CYTOKINE_PRODUCTION	CYTOKINE_PRODUCTION		61	-0.27139384	-1.2674637	0.1	0.4257021	1.0	2909	tags=34%, list=22%, signal=44%
PHOSPHOLIPID_METABOLIC_PROCESS	PHOSPHOLIPID_METABOLIC_PROCESS		63	-0.25850776	-1.2613225	0.10669975	0.43598285	1.0	3843	tags=43%, list=29%, signal=60%
RAS_PROTEIN_SIGNAL_TRANSDUCTION	RAS_PROTEIN_SIGNAL_TRANSDUCTION		55	-0.27434596	-1.2589855	0.12663755	0.4364814	1.0	3701	tags=44%, list=28%, signal=61%
REGULATION_OF_CYTOSKELETON_ORGANIZATION_AND_BIOGENESIS	REGULATION_OF_CYTOSKELETON_ORGANIZATION_AND_BIOGENESIS		26	-0.32474396	-1.2544475	0.15236051	0.44248432	1.0	2653	tags=35%, list=20%, signal=43%
PROTEIN_OLIGOMERIZATION	PROTEIN_OLIGOMERIZATION		37	-0.3064737	-1.2537047	0.12826087	0.43933982	1.0	2571	tags=32%, list=20%, signal=40%
MONOCARBOXYLIC_ACID_METABOLIC_PROCESS	MONOCARBOXYLIC_ACID_METABOLIC_PROCESS		77	-0.2511359	-1.251648	0.09318182	0.43936047	1.0	4406	tags=48%, list=34%, signal=72%
LIPID_METABOLIC_PROCESS	LIPID_METABOLIC_PROCESS		283	-0.19928126	-1.2466996	0.046875	0.4456989	1.0	3925	tags=39%, list=30%, signal=54%
PEPTIDYL_TYROSINE_PHOSPHORYLATION	PEPTIDYL_TYROSINE_PHOSPHORYLATION		21	-0.33892053	-1.2458212	0.16913319	0.44375038	1.0	3101	tags=33%, list=24%, signal=44%
ACTIN_POLYMERIZATION_AND_OR_DEPOLYMERIZATION	ACTIN_POLYMERIZATION_AND_OR_DEPOLYMERIZATION		20	-0.35093036	-1.2448258	0.1912088	0.44168955	1.0	2436	tags=30%, list=19%, signal=37%
REGULATION_OF_CELL_PROLIFERATION	REGULATION_OF_CELL_PROLIFERATION		275	-0.19839995	-1.2440226	0.030927835	0.43895796	1.0	2676	tags=26%, list=20%, signal=32%
ICOSANOID_METABOLIC_PROCESS	ICOSANOID_METABOLIC_PROCESS		16	-0.3821991	-1.2315255	0.22700587	0.46444768	1.0	3681	tags=50%, list=28%, signal=69%
POSITIVE_REGULATION_OF_TRANSLATION	POSITIVE_REGULATION_OF_TRANSLATION		28	-0.30629793	-1.2301849	0.17826086	0.46324953	1.0	2909	tags=39%, list=22%, signal=50%
NEGATIVE_REGULATION_OF_TRANSCRIPTION	NEGATIVE_REGULATION_OF_TRANSCRIPTION		166	-0.2121414	-1.227636	0.09443099	0.46483222	1.0	2865	tags=30%, list=22%, signal=37%
PHOSPHORYLATION	PHOSPHORYLATION		262	-0.19963583	-1.2227377	0.08421053	0.4724879	1.0	3151	tags=30%, list=24%, signal=38%
PROTEIN_AUTOPROCESSING	PROTEIN_AUTOPROCESSING		24	-0.3232969	-1.2205065	0.18241759	0.4734154	1.0	4051	tags=46%, list=31%, signal=66%
VASCULATURE_DEVELOPMENT	VASCULATURE_DEVELOPMENT		50	-0.26182416	-1.2189474	0.15022421	0.4727973	1.0	1844	tags=26%, list=14%, signal=30%
REGULATION_OF_I_KAPPAB_KINASE_NF_KAPPAB_CASCADE	REGULATION_OF_I_KAPPAB_KINASE_NF_KAPPAB_CASCADE		72	-0.24676405	-1.2178439	0.13470319	0.47092986	1.0	3879	tags=46%, list=30%, signal=65%
POSITIVE_REGULATION_OF_TRANSFERASE_ACTIVITY	POSITIVE_REGULATION_OF_TRANSFERASE_ACTIVITY		71	-0.2469409	-1.2165153	0.12866817	0.47012475	1.0	2431	tags=27%, list=19%, signal=33%
G_PROTEIN_SIGNALING_COUPLED_TO_CAMP_NUCLEOTIDE_SECOND_MESSENGER	G_PROTEIN_SIGNALING_COUPLED_TO_CAMP_NUCLEOTIDE_SECOND_MESSENGER		62	-0.25415474	-1.2162038	0.16435185	0.46652168	1.0	2122	tags=21%, list=16%, signal=25%
CAMP_MEDIATED_SIGNALING	CAMP_MEDIATED_SIGNALING		63	-0.25383273	-1.2158563	0.15203427	0.46318215	1.0	2122	tags=21%, list=16%, signal=25%
ORGAN_MORPHOGENESIS	ORGAN_MORPHOGENESIS		131	-0.21564281	-1.2076349	0.10945274	0.47918496	1.0	1485	tags=19%, list=11%, signal=21%
PROTEIN_AMINO_ACID_AUTOPHOSPHORYLATION	PROTEIN_AMINO_ACID_AUTOPHOSPHORYLATION		24	-0.3232969	-1.205347	0.18816067	0.48086482	1.0	4051	tags=46%, list=31%, signal=66%
MUSCLE_CELL_DIFFERENTIATION	MUSCLE_CELL_DIFFERENTIATION		21	-0.33216664	-1.2046489	0.20930232	0.47851	1.0	3435	tags=48%, list=26%, signal=64%
POSITIVE_REGULATION_OF_CELL_PROLIFERATION	POSITIVE_REGULATION_OF_CELL_PROLIFERATION		129	-0.21550365	-1.196899	0.14622642	0.49413332	1.0	2061	tags=23%, list=16%, signal=27%
RESPONSE_TO_BACTERIUM	RESPONSE_TO_BACTERIUM		22	-0.32364723	-1.1955796	0.23108384	0.49333987	1.0	1844	tags=27%, list=14%, signal=32%
REGULATION_OF_MYELOID_CELL_DIFFERENTIATION	REGULATION_OF_MYELOID_CELL_DIFFERENTIATION		19	-0.34079507	-1.1870707	0.23858921	0.51074404	1.0	4546	tags=58%, list=35%, signal=89%
CELL_RECOGNITION	CELL_RECOGNITION		16	-0.35696462	-1.1862718	0.23931624	0.5086041	1.0	4058	tags=50%, list=31%, signal=72%
AMINO_ACID_CATABOLIC_PROCESS	AMINO_ACID_CATABOLIC_PROCESS		23	-0.3214708	-1.1826594	0.23298968	0.5134766	1.0	2200	tags=35%, list=17%, signal=42%
REGULATION_OF_PROTEIN_METABOLIC_PROCESS	REGULATION_OF_PROTEIN_METABOLIC_PROCESS		150	-0.2062451	-1.173498	0.14583333	0.532426	1.0	2738	tags=28%, list=21%, signal=35%
GLYCEROPHOSPHOLIPID_METABOLIC_PROCESS	GLYCEROPHOSPHOLIPID_METABOLIC_PROCESS		39	-0.27382106	-1.172731	0.23240939	0.5301582	1.0	3843	tags=44%, list=29%, signal=62%
BONE_REMODELING	BONE_REMODELING		28	-0.30447587	-1.1722945	0.24215247	0.5270201	1.0	2819	tags=32%, list=22%, signal=41%
POSITIVE_REGULATION_OF_CELLULAR_PROTEIN_METABOLIC_PROCESS	POSITIVE_REGULATION_OF_CELLULAR_PROTEIN_METABOLIC_PROCESS		61	-0.24079281	-1.1717361	0.20094563	0.52437854	1.0	2436	tags=30%, list=19%, signal=36%
REGULATION_OF_MAP_KINASE_ACTIVITY	REGULATION_OF_MAP_KINASE_ACTIVITY		56	-0.2502582	-1.1695853	0.20993228	0.52586716	1.0	2086	tags=29%, list=16%, signal=34%
POSITIVE_REGULATION_OF_PROTEIN_METABOLIC_PROCESS	POSITIVE_REGULATION_OF_PROTEIN_METABOLIC_PROCESS		63	-0.24369748	-1.1682215	0.2183406	0.52534515	1.0	2436	tags=30%, list=19%, signal=37%
GENERATION_OF_PRECURSOR_METABOLITES_AND_ENERGY	GENERATION_OF_PRECURSOR_METABOLITES_AND_ENERGY		120	-0.21724492	-1.1671648	0.16058394	0.52403134	1.0	3160	tags=32%, list=24%, signal=41%
ACTIVATION_OF_NF_KAPPAB_TRANSCRIPTION_FACTOR	ACTIVATION_OF_NF_KAPPAB_TRANSCRIPTION_FACTOR		15	-0.36077994	-1.1657041	0.23481782	0.5238241	1.0	4271	tags=60%, list=33%, signal=89%
POSITIVE_REGULATION_OF_PROTEIN_MODIFICATION_PROCESS	POSITIVE_REGULATION_OF_PROTEIN_MODIFICATION_PROCESS		24	-0.30860534	-1.1639018	0.2457627	0.52474314	1.0	1376	tags=25%, list=11%, signal=28%
BEHAVIOR	BEHAVIOR		136	-0.20661603	-1.1630691	0.18691589	0.52304095	1.0	4483	tags=43%, list=34%, signal=64%
REGULATION_OF_ORGANELLE_ORGANIZATION_AND_BIOGENESIS	REGULATION_OF_ORGANELLE_ORGANIZATION_AND_BIOGENESIS		35	-0.279036	-1.1619319	0.26233184	0.5221257	1.0	1732	tags=26%, list=13%, signal=30%
NEGATIVE_REGULATION_OF_RNA_METABOLIC_PROCESS	NEGATIVE_REGULATION_OF_RNA_METABOLIC_PROCESS		114	-0.21228078	-1.1611574	0.16478555	0.51999664	1.0	2865	tags=30%, list=22%, signal=38%
ACTIVATION_OF_MAPK_ACTIVITY	ACTIVATION_OF_MAPK_ACTIVITY		33	-0.28477776	-1.1597713	0.23423423	0.51953673	1.0	2086	tags=30%, list=16%, signal=36%
NEURON_DIFFERENTIATION	NEURON_DIFFERENTIATION		58	-0.2459754	-1.1546926	0.2081448	0.5286964	1.0	3461	tags=33%, list=26%, signal=44%
VITAMIN_METABOLIC_PROCESS	VITAMIN_METABOLIC_PROCESS		15	-0.35982493	-1.1545655	0.26339287	0.5251003	1.0	4119	tags=60%, list=31%, signal=87%
GENERATION_OF_NEURONS	GENERATION_OF_NEURONS		65	-0.23702931	-1.1487298	0.20627803	0.5360739	1.0	3512	tags=34%, list=27%, signal=46%
POSITIVE_REGULATION_OF_I_KAPPAB_KINASE_NF_KAPPAB_CASCADE	POSITIVE_REGULATION_OF_I_KAPPAB_KINASE_NF_KAPPAB_CASCADE		67	-0.23230545	-1.1476828	0.20666666	0.53495425	1.0	3879	tags=45%, list=30%, signal=63%
DEVELOPMENTAL_MATURATION	DEVELOPMENTAL_MATURATION		18	-0.33635712	-1.1475323	0.25982532	0.5314076	1.0	3178	tags=39%, list=24%, signal=51%
NEGATIVE_REGULATION_OF_TRANSCRIPTION_DNA_DEPENDENT	NEGATIVE_REGULATION_OF_TRANSCRIPTION_DNA_DEPENDENT		114	-0.21228078	-1.1468874	0.20902613	0.52925116	1.0	2865	tags=30%, list=22%, signal=38%
SKELETAL_DEVELOPMENT	SKELETAL_DEVELOPMENT		91	-0.21732627	-1.142243	0.2271605	0.5370999	1.0	3067	tags=32%, list=23%, signal=41%
STRIATED_MUSCLE_DEVELOPMENT	STRIATED_MUSCLE_DEVELOPMENT		36	-0.27323672	-1.1389506	0.26106194	0.5415872	1.0	3625	tags=44%, list=28%, signal=61%
POSITIVE_REGULATION_OF_T_CELL_ACTIVATION	POSITIVE_REGULATION_OF_T_CELL_ACTIVATION		20	-0.3171681	-1.135044	0.29606625	0.5471635	1.0	4546	tags=55%, list=35%, signal=84%
MEMBRANE_ORGANIZATION_AND_BIOGENESIS	MEMBRANE_ORGANIZATION_AND_BIOGENESIS		124	-0.20312981	-1.1348277	0.21621622	0.54397786	1.0	3554	tags=35%, list=27%, signal=48%
AMINO_ACID_METABOLIC_PROCESS	AMINO_ACID_METABOLIC_PROCESS		73	-0.22947213	-1.1312807	0.22988506	0.54880285	1.0	2224	tags=27%, list=17%, signal=33%
AMINE_CATABOLIC_PROCESS	AMINE_CATABOLIC_PROCESS		25	-0.29842752	-1.1305754	0.2835498	0.54697114	1.0	2200	tags=32%, list=17%, signal=38%
REGULATION_OF_CELLULAR_PROTEIN_METABOLIC_PROCESS	REGULATION_OF_CELLULAR_PROTEIN_METABOLIC_PROCESS		139	-0.20025042	-1.1271042	0.21654502	0.55252206	1.0	2738	tags=27%, list=21%, signal=34%
FATTY_ACID_OXIDATION	FATTY_ACID_OXIDATION		17	-0.33214083	-1.1270847	0.27542374	0.54881525	1.0	3355	tags=47%, list=26%, signal=63%
CYTOKINE_BIOSYNTHETIC_PROCESS	CYTOKINE_BIOSYNTHETIC_PROCESS		34	-0.27349496	-1.1248987	0.27272728	0.55045146	1.0	2909	tags=35%, list=22%, signal=45%
REGULATION_OF_PROTEIN_IMPORT_INTO_NUCLEUS	REGULATION_OF_PROTEIN_IMPORT_INTO_NUCLEUS		15	-0.3439204	-1.1233479	0.28902954	0.5504807	1.0	1405	tags=27%, list=11%, signal=30%
NEGATIVE_REGULATION_OF_NUCLEOBASENUCLEOSIDENUCLEOTIDE_AND_NUCLEIC_ACID_METABOLIC_PROCESS	NEGATIVE_REGULATION_OF_NUCLEOBASENUCLEOSIDENUCLEOTIDE_AND_NUCLEIC_ACID_METABOLIC_PROCESS		185	-0.18835276	-1.1216966	0.18766066	0.5512466	1.0	2865	tags=29%, list=22%, signal=36%
PROTEIN_SECRETION	PROTEIN_SECRETION		28	-0.2798373	-1.121171	0.28899083	0.5490364	1.0	4154	tags=46%, list=32%, signal=68%
NEGATIVE_REGULATION_OF_CELL_DIFFERENTIATION	NEGATIVE_REGULATION_OF_CELL_DIFFERENTIATION		24	-0.29687968	-1.1205798	0.29680365	0.54700613	1.0	2782	tags=29%, list=21%, signal=37%
ACTIN_FILAMENT_ORGANIZATION	ACTIN_FILAMENT_ORGANIZATION		21	-0.3043726	-1.118983	0.31769723	0.54720896	1.0	1617	tags=29%, list=12%, signal=33%
REGULATION_OF_MAPKKK_CASCADE	REGULATION_OF_MAPKKK_CASCADE		19	-0.3266969	-1.1169074	0.31276596	0.54861206	1.0	717	tags=21%, list=5%, signal=22%
RESPONSE_TO_BIOTIC_STIMULUS	RESPONSE_TO_BIOTIC_STIMULUS		103	-0.212648	-1.1157779	0.25233644	0.5481817	1.0	2921	tags=32%, list=22%, signal=41%
GLYCOPROTEIN_BIOSYNTHETIC_PROCESS	GLYCOPROTEIN_BIOSYNTHETIC_PROCESS		67	-0.23028636	-1.1147132	0.2494577	0.5473094	1.0	3835	tags=39%, list=29%, signal=55%
CYTOKINE_SECRETION	CYTOKINE_SECRETION		15	-0.3494076	-1.1124731	0.31687242	0.54974836	1.0	3413	tags=47%, list=26%, signal=63%
SODIUM_ION_TRANSPORT	SODIUM_ION_TRANSPORT		17	-0.33022594	-1.1113247	0.3111588	0.5491411	1.0	5152	tags=59%, list=39%, signal=97%
CARBOXYLIC_ACID_METABOLIC_PROCESS	CARBOXYLIC_ACID_METABOLIC_PROCESS		160	-0.19122918	-1.1067603	0.22772278	0.55717033	1.0	3940	tags=38%, list=30%, signal=54%
ORGANIC_ACID_METABOLIC_PROCESS	ORGANIC_ACID_METABOLIC_PROCESS		162	-0.18951179	-1.1062979	0.23484848	0.55481446	1.0	3940	tags=38%, list=30%, signal=53%
AMINO_ACID_DERIVATIVE_METABOLIC_PROCESS	AMINO_ACID_DERIVATIVE_METABOLIC_PROCESS		23	-0.29530263	-1.1056693	0.29936305	0.55315614	1.0	4046	tags=48%, list=31%, signal=69%
PHAGOCYTOSIS	PHAGOCYTOSIS		16	-0.33729658	-1.1055719	0.29386893	0.54997116	1.0	3547	tags=50%, list=27%, signal=68%
TISSUE_REMODELING	TISSUE_REMODELING		29	-0.2775065	-1.1048125	0.30802602	0.5486928	1.0	2819	tags=31%, list=22%, signal=39%
NEGATIVE_REGULATION_OF_TRANSCRIPTION_FROM_RNA_POLYMERASE_II_PROMOTER	NEGATIVE_REGULATION_OF_TRANSCRIPTION_FROM_RNA_POLYMERASE_II_PROMOTER		76	-0.2204536	-1.1030053	0.26540285	0.55034244	1.0	2865	tags=30%, list=22%, signal=39%
POST_TRANSLATIONAL_PROTEIN_MODIFICATION	POST_TRANSLATIONAL_PROTEIN_MODIFICATION		409	-0.16718042	-1.1021546	0.1640625	0.54925525	1.0	2870	tags=25%, list=22%, signal=32%
NITROGEN_COMPOUND_CATABOLIC_PROCESS	NITROGEN_COMPOUND_CATABOLIC_PROCESS		27	-0.28878725	-1.1018884	0.30022076	0.546714	1.0	2200	tags=30%, list=17%, signal=36%
MYELOID_CELL_DIFFERENTIATION	MYELOID_CELL_DIFFERENTIATION		35	-0.2624836	-1.1012771	0.30537635	0.544941	1.0	2973	tags=31%, list=23%, signal=41%
NEGATIVE_REGULATION_OF_CELL_PROLIFERATION	NEGATIVE_REGULATION_OF_CELL_PROLIFERATION		145	-0.19203718	-1.1009442	0.21553884	0.54265654	1.0	2676	tags=26%, list=20%, signal=33%
CELLULAR_LIPID_METABOLIC_PROCESS	CELLULAR_LIPID_METABOLIC_PROCESS		220	-0.18313603	-1.0986834	0.21176471	0.5449186	1.0	3925	tags=38%, list=30%, signal=54%
TISSUE_DEVELOPMENT	TISSUE_DEVELOPMENT		126	-0.20001113	-1.0979375	0.25526932	0.54361045	1.0	1536	tags=19%, list=12%, signal=21%
REGULATION_OF_DEVELOPMENTAL_PROCESS	REGULATION_OF_DEVELOPMENTAL_PROCESS		387	-0.16894902	-1.0973814	0.1826087	0.54168373	1.0	4391	tags=43%, list=34%, signal=62%
I_KAPPAB_KINASE_NF_KAPPAB_CASCADE	I_KAPPAB_KINASE_NF_KAPPAB_CASCADE		88	-0.21105598	-1.0933772	0.26696834	0.5483359	1.0	3879	tags=42%, list=30%, signal=59%
NEGATIVE_REGULATION_OF_METABOLIC_PROCESS	NEGATIVE_REGULATION_OF_METABOLIC_PROCESS		232	-0.17570381	-1.0906198	0.2393617	0.5521821	1.0	2865	tags=27%, list=22%, signal=34%
MEMBRANE_LIPID_METABOLIC_PROCESS	MEMBRANE_LIPID_METABOLIC_PROCESS		85	-0.2130347	-1.0886574	0.28538814	0.55383754	1.0	3843	tags=40%, list=29%, signal=56%
NEURON_DEVELOPMENT	NEURON_DEVELOPMENT		49	-0.23734778	-1.0860994	0.296875	0.5575102	1.0	3461	tags=33%, list=26%, signal=44%
CELL_MATURATION	CELL_MATURATION		16	-0.32340214	-1.0794932	0.36325678	0.5717102	1.0	3178	tags=38%, list=24%, signal=49%
ION_HOMEOSTASIS	ION_HOMEOSTASIS		112	-0.19909123	-1.0768746	0.2835165	0.57525784	1.0	3259	tags=32%, list=25%, signal=42%
POSITIVE_REGULATION_OF_TRANSCRIPTION	POSITIVE_REGULATION_OF_TRANSCRIPTION		124	-0.19358742	-1.0755957	0.28431374	0.5753617	1.0	3292	tags=31%, list=25%, signal=41%
REGULATION_OF_BIOLOGICAL_QUALITY	REGULATION_OF_BIOLOGICAL_QUALITY		364	-0.16625029	-1.0747738	0.2392473	0.57430154	1.0	4014	tags=34%, list=31%, signal=47%
ELECTRON_TRANSPORT_GO_0006118	ELECTRON_TRANSPORT_GO_0006118		50	-0.23692763	-1.0704174	0.3372093	0.5827603	1.0	2240	tags=26%, list=17%, signal=31%
POSITIVE_REGULATION_OF_MAP_KINASE_ACTIVITY	POSITIVE_REGULATION_OF_MAP_KINASE_ACTIVITY		39	-0.25593504	-1.0699329	0.34146342	0.5808191	1.0	2086	tags=28%, list=16%, signal=33%
DETECTION_OF_EXTERNAL_STIMULUS	DETECTION_OF_EXTERNAL_STIMULUS		18	-0.3151534	-1.0678025	0.3653061	0.58289933	1.0	8972	tags=100%, list=69%, signal=317%
CYTOKINE_METABOLIC_PROCESS	CYTOKINE_METABOLIC_PROCESS		35	-0.2578561	-1.0654569	0.35164836	0.5859783	1.0	2909	tags=34%, list=22%, signal=44%
DEFENSE_RESPONSE_TO_BACTERIUM	DEFENSE_RESPONSE_TO_BACTERIUM		16	-0.3191781	-1.0645499	0.36458334	0.58516383	1.0	4164	tags=44%, list=32%, signal=64%
LOCOMOTORY_BEHAVIOR	LOCOMOTORY_BEHAVIOR		84	-0.21095031	-1.0636351	0.33492824	0.58422506	1.0	2765	tags=29%, list=21%, signal=36%
POSITIVE_REGULATION_OF_DEVELOPMENTAL_PROCESS	POSITIVE_REGULATION_OF_DEVELOPMENTAL_PROCESS		197	-0.17866015	-1.0588742	0.32425743	0.593691	1.0	4377	tags=45%, list=33%, signal=67%
ORGANIC_ACID_TRANSPORT	ORGANIC_ACID_TRANSPORT		39	-0.24419944	-1.0534942	0.34537247	0.6045054	1.0	2107	tags=26%, list=16%, signal=30%
HORMONE_METABOLIC_PROCESS	HORMONE_METABOLIC_PROCESS		29	-0.26609552	-1.0527792	0.35371178	0.6031408	1.0	3920	tags=48%, list=30%, signal=69%
CELL_MIGRATION	CELL_MIGRATION		82	-0.20732734	-1.052203	0.35866985	0.60160846	1.0	2771	tags=26%, list=21%, signal=32%
NEGATIVE_REGULATION_OF_CELLULAR_METABOLIC_PROCESS	NEGATIVE_REGULATION_OF_CELLULAR_METABOLIC_PROCESS		229	-0.17243525	-1.0516347	0.30562347	0.59993654	1.0	2865	tags=27%, list=22%, signal=34%
CARBOXYLIC_ACID_TRANSPORT	CARBOXYLIC_ACID_TRANSPORT		39	-0.24419944	-1.0498194	0.37250555	0.60172427	1.0	2107	tags=26%, list=16%, signal=30%
MAPKKK_CASCADE_GO_0000165	MAPKKK_CASCADE_GO_0000165		90	-0.20228262	-1.0492654	0.36363637	0.6000793	1.0	2105	tags=22%, list=16%, signal=26%
POSITIVE_REGULATION_OF_METABOLIC_PROCESS	POSITIVE_REGULATION_OF_METABOLIC_PROCESS		201	-0.17276512	-1.0463581	0.35221675	0.60449964	1.0	2275	tags=23%, list=17%, signal=27%
MYOBLAST_DIFFERENTIATION	MYOBLAST_DIFFERENTIATION		16	-0.31213596	-1.0435089	0.38809034	0.6084383	1.0	3435	tags=50%, list=26%, signal=68%
POSITIVE_REGULATION_OF_CELLULAR_METABOLIC_PROCESS	POSITIVE_REGULATION_OF_CELLULAR_METABOLIC_PROCESS		196	-0.17757842	-1.0405009	0.33658537	0.6133739	1.0	2275	tags=23%, list=17%, signal=27%
NEURITE_DEVELOPMENT	NEURITE_DEVELOPMENT		41	-0.2366427	-1.0383855	0.39198217	0.6160387	1.0	3461	tags=32%, list=26%, signal=43%
DETECTION_OF_STIMULUS_INVOLVED_IN_SENSORY_PERCEPTION	DETECTION_OF_STIMULUS_INVOLVED_IN_SENSORY_PERCEPTION		15	-0.3150811	-1.0331151	0.421659	0.6267489	1.0	8972	tags=100%, list=69%, signal=317%
AMINO_ACID_AND_DERIVATIVE_METABOLIC_PROCESS	AMINO_ACID_AND_DERIVATIVE_METABOLIC_PROCESS		96	-0.19438273	-1.032014	0.37558687	0.62642115	1.0	2327	tags=25%, list=18%, signal=30%
CELL_PROLIFERATION_GO_0008283	CELL_PROLIFERATION_GO_0008283		466	-0.15569407	-1.030764	0.36312848	0.62685853	1.0	2702	tags=24%, list=21%, signal=29%
AXONOGENESIS	AXONOGENESIS		33	-0.25267363	-1.0272784	0.42009133	0.6328943	1.0	3461	tags=33%, list=26%, signal=45%
TRANSLATION	TRANSLATION		149	-0.1793066	-1.0208215	0.4234694	0.64674747	1.0	2909	tags=29%, list=22%, signal=37%
HEART_DEVELOPMENT	HEART_DEVELOPMENT		33	-0.25214505	-1.0180342	0.42022473	0.6513032	1.0	4081	tags=39%, list=31%, signal=57%
NERVOUS_SYSTEM_DEVELOPMENT	NERVOUS_SYSTEM_DEVELOPMENT		328	-0.15893626	-1.0133283	0.41666666	0.66095245	1.0	4068	tags=34%, list=31%, signal=47%
POSITIVE_REGULATION_OF_CATALYTIC_ACTIVITY	POSITIVE_REGULATION_OF_CATALYTIC_ACTIVITY		139	-0.17709233	-1.0100781	0.44607842	0.6662972	1.0	2205	tags=21%, list=17%, signal=25%
AXON_GUIDANCE	AXON_GUIDANCE		18	-0.29665524	-1.0099864	0.422449	0.6632538	1.0	2771	tags=33%, list=21%, signal=42%
MACROMOLECULE_BIOSYNTHETIC_PROCESS	MACROMOLECULE_BIOSYNTHETIC_PROCESS		267	-0.16380772	-1.0083197	0.43455496	0.6646464	1.0	3544	tags=32%, list=27%, signal=43%
PEPTIDYL_AMINO_ACID_MODIFICATION	PEPTIDYL_AMINO_ACID_MODIFICATION		47	-0.2263921	-1.0056921	0.4240363	0.66881305	1.0	2653	tags=28%, list=20%, signal=35%
REGULATION_OF_TRANSCRIPTION	REGULATION_OF_TRANSCRIPTION		498	-0.15058403	-1.0009273	0.4375	0.6786352	1.0	2973	tags=26%, list=23%, signal=32%
INSULIN_RECEPTOR_SIGNALING_PATHWAY	INSULIN_RECEPTOR_SIGNALING_PATHWAY		16	-0.29527438	-0.9985801	0.45286885	0.68173814	1.0	3531	tags=44%, list=27%, signal=60%
ANATOMICAL_STRUCTURE_MORPHOGENESIS	ANATOMICAL_STRUCTURE_MORPHOGENESIS		336	-0.15526071	-0.9935871	0.46766168	0.69228446	1.0	3236	tags=28%, list=25%, signal=36%
REGULATION_OF_JNK_ACTIVITY	REGULATION_OF_JNK_ACTIVITY		18	-0.28784135	-0.9916028	0.4623656	0.6944456	1.0	2017	tags=28%, list=15%, signal=33%
REGULATION_OF_PROTEIN_SECRETION	REGULATION_OF_PROTEIN_SECRETION		19	-0.2874762	-0.9898289	0.47379455	0.6960874	1.0	4058	tags=47%, list=31%, signal=69%
POSITIVE_REGULATION_OF_DNA_BINDING	POSITIVE_REGULATION_OF_DNA_BINDING		18	-0.28674424	-0.98608005	0.46521738	0.70311874	1.0	4419	tags=56%, list=34%, signal=84%
POSITIVE_REGULATION_OF_NUCLEOBASENUCLEOSIDENUCLEOTIDE_AND_NUCLEIC_ACID_METABOLIC_PROCESS	POSITIVE_REGULATION_OF_NUCLEOBASENUCLEOSIDENUCLEOTIDE_AND_NUCLEIC_ACID_METABOLIC_PROCESS		134	-0.17620675	-0.9793158	0.48402947	0.71825594	1.0	3292	tags=30%, list=25%, signal=39%
POSITIVE_REGULATION_OF_TRANSCRIPTION_FROM_RNA_POLYMERASE_II_PROMOTER	POSITIVE_REGULATION_OF_TRANSCRIPTION_FROM_RNA_POLYMERASE_II_PROMOTER		60	-0.20560648	-0.97930676	0.48187634	0.71493685	1.0	3232	tags=32%, list=25%, signal=42%
NEUROGENESIS	NEUROGENESIS		75	-0.19493994	-0.9786399	0.5054466	0.7135454	1.0	3512	tags=32%, list=27%, signal=43%
CELLULAR_COMPONENT_ASSEMBLY	CELLULAR_COMPONENT_ASSEMBLY		272	-0.15849267	-0.9779915	0.51069516	0.7118609	1.0	3178	tags=28%, list=24%, signal=37%
CELL_CELL_ADHESION	CELL_CELL_ADHESION		72	-0.19665557	-0.9752066	0.49002218	0.71596056	1.0	4389	tags=43%, list=34%, signal=64%
REGULATION_OF_CYTOKINE_BIOSYNTHETIC_PROCESS	REGULATION_OF_CYTOKINE_BIOSYNTHETIC_PROCESS		31	-0.23949157	-0.9750474	0.47777778	0.71314704	1.0	2909	tags=32%, list=22%, signal=41%
RESPONSE_TO_CHEMICAL_STIMULUS	RESPONSE_TO_CHEMICAL_STIMULUS		271	-0.15736032	-0.9744432	0.50410956	0.71144146	1.0	2765	tags=24%, list=21%, signal=30%
RHYTHMIC_PROCESS	RHYTHMIC_PROCESS		23	-0.25871024	-0.9716249	0.50641024	0.71525085	1.0	2699	tags=30%, list=21%, signal=38%
EPIDERMIS_DEVELOPMENT	EPIDERMIS_DEVELOPMENT		66	-0.1998844	-0.9714212	0.48979592	0.71260625	1.0	1483	tags=20%, list=11%, signal=22%
POSITIVE_REGULATION_OF_TRANSCRIPTION_FACTOR_ACTIVITY	POSITIVE_REGULATION_OF_TRANSCRIPTION_FACTOR_ACTIVITY		17	-0.28373945	-0.9697298	0.48654243	0.71377826	1.0	4271	tags=53%, list=33%, signal=78%
CELLULAR_HOMEOSTASIS	CELLULAR_HOMEOSTASIS		121	-0.17351274	-0.96155363	0.5442478	0.73332095	1.0	3259	tags=31%, list=25%, signal=40%
ANTI_APOPTOSIS	ANTI_APOPTOSIS		107	-0.17762153	-0.9582018	0.5452381	0.7392742	1.0	2284	tags=25%, list=17%, signal=30%
NEGATIVE_REGULATION_OF_DEVELOPMENTAL_PROCESS	NEGATIVE_REGULATION_OF_DEVELOPMENTAL_PROCESS		177	-0.16435437	-0.9449375	0.5802469	0.77144074	1.0	2819	tags=27%, list=22%, signal=33%
REGULATION_OF_G_PROTEIN_COUPLED_RECEPTOR_PROTEIN_SIGNALING_PATHWAY	REGULATION_OF_G_PROTEIN_COUPLED_RECEPTOR_PROTEIN_SIGNALING_PATHWAY		23	-0.256181	-0.9441397	0.5324074	0.7702191	1.0	1062	tags=17%, list=8%, signal=19%
HOMEOSTATIC_PROCESS	HOMEOSTATIC_PROCESS		179	-0.1622494	-0.9424136	0.60238093	0.7714544	1.0	3259	tags=28%, list=25%, signal=37%
RESPONSE_TO_OXIDATIVE_STRESS	RESPONSE_TO_OXIDATIVE_STRESS		38	-0.2208045	-0.9368721	0.5635593	0.7824172	1.0	1448	tags=24%, list=11%, signal=27%
CYCLIC_NUCLEOTIDE_MEDIATED_SIGNALING	CYCLIC_NUCLEOTIDE_MEDIATED_SIGNALING		97	-0.17777283	-0.9360158	0.57798165	0.7812023	1.0	1300	tags=12%, list=10%, signal=14%
MACROMOLECULAR_COMPLEX_ASSEMBLY	MACROMOLECULAR_COMPLEX_ASSEMBLY		254	-0.15150347	-0.93147177	0.66583544	0.7901129	1.0	3160	tags=28%, list=24%, signal=36%
CHEMICAL_HOMEOSTASIS	CHEMICAL_HOMEOSTASIS		136	-0.16579342	-0.9249033	0.6055046	0.80413085	1.0	3259	tags=29%, list=25%, signal=38%
SKELETAL_MUSCLE_DEVELOPMENT	SKELETAL_MUSCLE_DEVELOPMENT		28	-0.23322219	-0.9229999	0.5878525	0.80586505	1.0	3625	tags=43%, list=28%, signal=59%
SECRETION_BY_CELL	SECRETION_BY_CELL		100	-0.17387609	-0.9225512	0.63279444	0.8035894	1.0	4449	tags=42%, list=34%, signal=63%
ECTODERM_DEVELOPMENT	ECTODERM_DEVELOPMENT		75	-0.18129376	-0.9212983	0.59534883	0.8034514	1.0	1536	tags=19%, list=12%, signal=21%
REGULATION_OF_MUSCLE_CONTRACTION	REGULATION_OF_MUSCLE_CONTRACTION		18	-0.27068233	-0.91764	0.54077256	0.8097233	1.0	2922	tags=39%, list=22%, signal=50%
G_PROTEIN_SIGNALING_COUPLED_TO_CYCLIC_NUCLEOTIDE_SECOND_MESSENGER	G_PROTEIN_SIGNALING_COUPLED_TO_CYCLIC_NUCLEOTIDE_SECOND_MESSENGER		96	-0.17792115	-0.9144688	0.6627358	0.81450284	1.0	1300	tags=13%, list=10%, signal=14%
REGULATION_OF_CELLULAR_COMPONENT_ORGANIZATION_AND_BIOGENESIS	REGULATION_OF_CELLULAR_COMPONENT_ORGANIZATION_AND_BIOGENESIS		102	-0.17477095	-0.91423666	0.6666667	0.8117219	1.0	3625	tags=33%, list=28%, signal=46%
CELLULAR_PROTEIN_COMPLEX_ASSEMBLY	CELLULAR_PROTEIN_COMPLEX_ASSEMBLY		28	-0.2331236	-0.9105243	0.5831579	0.818011	1.0	2797	tags=29%, list=21%, signal=36%
NEGATIVE_REGULATION_OF_CELLULAR_COMPONENT_ORGANIZATION_AND_BIOGENESIS	NEGATIVE_REGULATION_OF_CELLULAR_COMPONENT_ORGANIZATION_AND_BIOGENESIS		26	-0.23726468	-0.9078471	0.6	0.82139844	1.0	1617	tags=19%, list=12%, signal=22%
RESPONSE_TO_NUTRIENT	RESPONSE_TO_NUTRIENT		17	-0.26749215	-0.90735084	0.57383966	0.8192307	1.0	394	tags=18%, list=3%, signal=18%
REGULATION_OF_TRANSCRIPTIONDNA_DEPENDENT	REGULATION_OF_TRANSCRIPTIONDNA_DEPENDENT		412	-0.13838072	-0.90268135	0.82978725	0.82765114	1.0	2973	tags=26%, list=23%, signal=32%
REGULATION_OF_TRANSLATIONAL_INITIATION	REGULATION_OF_TRANSLATIONAL_INITIATION		25	-0.23579374	-0.8956336	0.6135881	0.84200084	1.0	2738	tags=32%, list=21%, signal=40%
PHOSPHOINOSITIDE_METABOLIC_PROCESS	PHOSPHOINOSITIDE_METABOLIC_PROCESS		25	-0.23785299	-0.8945655	0.6124498	0.841136	1.0	3843	tags=44%, list=29%, signal=62%
REGULATION_OF_GROWTH	REGULATION_OF_GROWTH		48	-0.2006706	-0.88906825	0.63811564	0.85154164	1.0	4588	tags=46%, list=35%, signal=70%
AMINE_METABOLIC_PROCESS	AMINE_METABOLIC_PROCESS		128	-0.16179892	-0.88822556	0.71149147	0.85013044	1.0	4156	tags=38%, list=32%, signal=54%
PROTEIN_HOMOOLIGOMERIZATION	PROTEIN_HOMOOLIGOMERIZATION		19	-0.25907698	-0.8865354	0.5972851	0.85067654	1.0	2084	tags=26%, list=16%, signal=31%
ENDOSOME_TRANSPORT	ENDOSOME_TRANSPORT		22	-0.24089068	-0.88081104	0.622807	0.86143935	1.0	2295	tags=27%, list=18%, signal=33%
CELL_CELL_SIGNALING	CELL_CELL_SIGNALING		372	-0.13557903	-0.87823355	0.87222224	0.86420166	1.0	4097	tags=32%, list=31%, signal=46%
REGULATION_OF_TRANSLATION	REGULATION_OF_TRANSLATION		76	-0.17430112	-0.8673955	0.7471783	0.88542724	1.0	2909	tags=28%, list=22%, signal=35%
SECOND_MESSENGER_MEDIATED_SIGNALING	SECOND_MESSENGER_MEDIATED_SIGNALING		139	-0.15466899	-0.86723226	0.8099762	0.8822251	1.0	1323	tags=12%, list=10%, signal=13%
SPHINGOLIPID_METABOLIC_PROCESS	SPHINGOLIPID_METABOLIC_PROCESS		23	-0.23371157	-0.8648779	0.67346936	0.8840892	1.0	3247	tags=35%, list=25%, signal=46%
ACTIVATION_OF_PROTEIN_KINASE_ACTIVITY	ACTIVATION_OF_PROTEIN_KINASE_ACTIVITY		23	-0.23345086	-0.85805064	0.6363636	0.89566153	1.0	4534	tags=39%, list=35%, signal=60%
VESICLE_MEDIATED_TRANSPORT	VESICLE_MEDIATED_TRANSPORT		174	-0.14429037	-0.8522864	0.8496583	0.9048063	1.0	1935	tags=18%, list=15%, signal=21%
POSITIVE_REGULATION_OF_CELLULAR_COMPONENT_ORGANIZATION_AND_BIOGENESIS	POSITIVE_REGULATION_OF_CELLULAR_COMPONENT_ORGANIZATION_AND_BIOGENESIS		28	-0.21514355	-0.8492714	0.70614034	0.90802807	1.0	3474	tags=36%, list=27%, signal=49%
REGULATION_OF_PROTEIN_MODIFICATION_PROCESS	REGULATION_OF_PROTEIN_MODIFICATION_PROCESS		37	-0.20291862	-0.8457845	0.6941964	0.91189206	1.0	1577	tags=19%, list=12%, signal=21%
CELLULAR_MORPHOGENESIS_DURING_DIFFERENTIATION	CELLULAR_MORPHOGENESIS_DURING_DIFFERENTIATION		38	-0.19654207	-0.8415212	0.720339	0.91747594	1.0	3461	tags=29%, list=26%, signal=39%
REGULATION_OF_BINDING	REGULATION_OF_BINDING		46	-0.18772545	-0.837288	0.72103006	0.9222762	1.0	1842	tags=22%, list=14%, signal=25%
CENTRAL_NERVOUS_SYSTEM_DEVELOPMENT	CENTRAL_NERVOUS_SYSTEM_DEVELOPMENT		105	-0.15605572	-0.8277297	0.8564477	0.93840647	1.0	3825	tags=32%, list=29%, signal=45%
EXTRACELLULAR_STRUCTURE_ORGANIZATION_AND_BIOGENESIS	EXTRACELLULAR_STRUCTURE_ORGANIZATION_AND_BIOGENESIS		23	-0.2214195	-0.82252926	0.70509976	0.9449634	1.0	2061	tags=26%, list=16%, signal=31%
POSITIVE_REGULATION_OF_BINDING	POSITIVE_REGULATION_OF_BINDING		19	-0.23672558	-0.82061124	0.69527894	0.94476813	1.0	4419	tags=53%, list=34%, signal=79%
NEGATIVE_REGULATION_OF_GROWTH	NEGATIVE_REGULATION_OF_GROWTH		35	-0.19553393	-0.81348413	0.77578473	0.95481277	1.0	4588	tags=49%, list=35%, signal=75%
RESPONSE_TO_NUTRIENT_LEVELS	RESPONSE_TO_NUTRIENT_LEVELS		27	-0.20714533	-0.8133429	0.75223213	0.9514474	1.0	4361	tags=44%, list=33%, signal=67%
SULFUR_METABOLIC_PROCESS	SULFUR_METABOLIC_PROCESS		30	-0.20264073	-0.80043405	0.7733333	0.97095394	1.0	3352	tags=33%, list=26%, signal=45%
EXCRETION	EXCRETION		35	-0.19308272	-0.7990014	0.7916667	0.9697568	1.0	2067	tags=20%, list=16%, signal=24%
POSITIVE_REGULATION_OF_JNK_ACTIVITY	POSITIVE_REGULATION_OF_JNK_ACTIVITY		16	-0.23451355	-0.7862112	0.75427353	0.98766184	1.0	2017	tags=25%, list=15%, signal=30%
PATTERN_SPECIFICATION_PROCESS	PATTERN_SPECIFICATION_PROCESS		27	-0.19524798	-0.78382266	0.8089172	0.9879767	1.0	5641	tags=63%, list=43%, signal=110%
POSITIVE_REGULATION_OF_CASPASE_ACTIVITY	POSITIVE_REGULATION_OF_CASPASE_ACTIVITY		28	-0.19889228	-0.7751617	0.79139787	0.9978071	1.0	1954	tags=25%, list=15%, signal=29%
G_PROTEIN_COUPLED_RECEPTOR_PROTEIN_SIGNALING_PATHWAY	G_PROTEIN_COUPLED_RECEPTOR_PROTEIN_SIGNALING_PATHWAY		300	-0.12232226	-0.7714885	0.992268	0.9997732	1.0	4024	tags=28%, list=31%, signal=40%
T_CELL_PROLIFERATION	T_CELL_PROLIFERATION		17	-0.2280297	-0.7706203	0.778022	0.99725044	1.0	4823	tags=59%, list=37%, signal=93%
POSITIVE_REGULATION_OF_TRANSCRIPTIONDNA_DEPENDENT	POSITIVE_REGULATION_OF_TRANSCRIPTIONDNA_DEPENDENT		105	-0.14261481	-0.7691226	0.937788	0.99575675	1.0	4567	tags=40%, list=35%, signal=61%
REPRODUCTIVE_PROCESS	REPRODUCTIVE_PROCESS		133	-0.13735409	-0.76663125	0.94974875	0.99570507	1.0	3831	tags=32%, list=29%, signal=45%
REGULATION_OF_SECRETION	REGULATION_OF_SECRETION		35	-0.1872758	-0.7663735	0.82894737	0.9924701	1.0	4314	tags=46%, list=33%, signal=68%
TRANSLATIONAL_INITIATION	TRANSLATIONAL_INITIATION		33	-0.18758816	-0.76004416	0.83956045	0.99791753	1.0	1255	tags=18%, list=10%, signal=20%
AMINE_BIOSYNTHETIC_PROCESS	AMINE_BIOSYNTHETIC_PROCESS		15	-0.23528193	-0.758832	0.77546775	0.99585766	1.0	496	tags=13%, list=4%, signal=14%
G_PROTEIN_SIGNALING_COUPLED_TO_IP3_SECOND_MESSENGERPHOSPHOLIPASE_C_ACTIVATING	G_PROTEIN_SIGNALING_COUPLED_TO_IP3_SECOND_MESSENGERPHOSPHOLIPASE_C_ACTIVATING		39	-0.17989784	-0.7576706	0.88	0.9937992	1.0	3068	tags=26%, list=23%, signal=33%
REGULATION_OF_CELL_MIGRATION	REGULATION_OF_CELL_MIGRATION		23	-0.20614772	-0.7546256	0.8151951	0.99445915	1.0	4847	tags=43%, list=37%, signal=69%
GOLGI_VESICLE_TRANSPORT	GOLGI_VESICLE_TRANSPORT		42	-0.17111053	-0.75199085	0.8669623	0.9944548	1.0	4449	tags=43%, list=34%, signal=65%
REGULATION_OF_TRANSCRIPTION_FACTOR_ACTIVITY	REGULATION_OF_TRANSCRIPTION_FACTOR_ACTIVITY		30	-0.18828084	-0.7516185	0.8472803	0.9914864	1.0	3966	tags=40%, list=30%, signal=57%
ESTABLISHMENT_AND_OR_MAINTENANCE_OF_CELL_POLARITY	ESTABLISHMENT_AND_OR_MAINTENANCE_OF_CELL_POLARITY		19	-0.21488123	-0.74877834	0.836	0.99169934	1.0	3686	tags=32%, list=28%, signal=44%
REGULATION_OF_DNA_BINDING	REGULATION_OF_DNA_BINDING		36	-0.17502142	-0.74487704	0.86191535	0.9929704	1.0	3036	tags=31%, list=23%, signal=40%
METAL_ION_TRANSPORT	METAL_ION_TRANSPORT		102	-0.13737766	-0.7319496	0.95157385	1.0	1.0	5365	tags=48%, list=41%, signal=81%
RESPONSE_TO_EXTRACELLULAR_STIMULUS	RESPONSE_TO_EXTRACELLULAR_STIMULUS		29	-0.18454635	-0.73136723	0.8961039	1.0	1.0	2466	tags=24%, list=19%, signal=30%
DI___TRI_VALENT_INORGANIC_CATION_TRANSPORT	DI___TRI_VALENT_INORGANIC_CATION_TRANSPORT		27	-0.18346308	-0.72876704	0.88209605	1.0	1.0	1108	tags=15%, list=8%, signal=16%
POSITIVE_REGULATION_OF_RNA_METABOLIC_PROCESS	POSITIVE_REGULATION_OF_RNA_METABOLIC_PROCESS		107	-0.13506965	-0.7277417	0.9650873	0.9987062	1.0	3256	tags=26%, list=25%, signal=35%
CARBOHYDRATE_METABOLIC_PROCESS	CARBOHYDRATE_METABOLIC_PROCESS		152	-0.1273174	-0.7271361	0.98394495	0.99577767	1.0	3864	tags=31%, list=30%, signal=43%
LIPID_HOMEOSTASIS	LIPID_HOMEOSTASIS		15	-0.22106645	-0.71909857	0.8269663	1.0	1.0	594	tags=13%, list=5%, signal=14%
SECRETION	SECRETION		157	-0.124019116	-0.7135765	0.98550725	1.0	1.0	4314	tags=36%, list=33%, signal=53%
PROTEIN_POLYMERIZATION	PROTEIN_POLYMERIZATION		17	-0.21087343	-0.71305984	0.85979384	0.99976206	1.0	243	tags=12%, list=2%, signal=12%
PROTEIN_AMINO_ACID_LIPIDATION	PROTEIN_AMINO_ACID_LIPIDATION		21	-0.19442981	-0.7016061	0.8767677	1.0	1.0	4622	tags=52%, list=35%, signal=81%
G_PROTEIN_SIGNALING_ADENYLATE_CYCLASE_ACTIVATING_PATHWAY	G_PROTEIN_SIGNALING_ADENYLATE_CYCLASE_ACTIVATING_PATHWAY		24	-0.1839828	-0.70089996	0.87871855	1.0	1.0	1300	tags=13%, list=10%, signal=14%
NUCLEOTIDE_EXCISION_REPAIR	NUCLEOTIDE_EXCISION_REPAIR		19	-0.19564734	-0.69051707	0.9084668	1.0	1.0	2011	tags=21%, list=15%, signal=25%
SECRETORY_PATHWAY	SECRETORY_PATHWAY		72	-0.13945295	-0.6863134	0.96860987	1.0	1.0	4449	tags=40%, list=34%, signal=61%
INORGANIC_ANION_TRANSPORT	INORGANIC_ANION_TRANSPORT		16	-0.20630758	-0.6833663	0.8741866	1.0	1.0	601	tags=13%, list=5%, signal=13%
POTASSIUM_ION_TRANSPORT	POTASSIUM_ION_TRANSPORT		52	-0.14835459	-0.68218637	0.9532909	1.0	1.0	5434	tags=50%, list=42%, signal=85%
CARBOHYDRATE_BIOSYNTHETIC_PROCESS	CARBOHYDRATE_BIOSYNTHETIC_PROCESS		35	-0.15995844	-0.673445	0.9195122	1.0	1.0	5307	tags=54%, list=41%, signal=91%
NEGATIVE_REGULATION_OF_CELLULAR_PROTEIN_METABOLIC_PROCESS	NEGATIVE_REGULATION_OF_CELLULAR_PROTEIN_METABOLIC_PROCESS		41	-0.1506531	-0.6685985	0.95680344	1.0	1.0	2952	tags=24%, list=23%, signal=31%
CATION_TRANSPORT	CATION_TRANSPORT		130	-0.1200699	-0.6645154	0.9953271	1.0	1.0	3744	tags=28%, list=29%, signal=38%
PHOSPHOINOSITIDE_MEDIATED_SIGNALING	PHOSPHOINOSITIDE_MEDIATED_SIGNALING		42	-0.1517902	-0.6552791	0.9489559	1.0	1.0	2691	tags=21%, list=21%, signal=27%
ION_TRANSPORT	ION_TRANSPORT		165	-0.113130726	-0.6475687	1.0	1.0	1.0	4113	tags=30%, list=31%, signal=44%
RHO_PROTEIN_SIGNAL_TRANSDUCTION	RHO_PROTEIN_SIGNAL_TRANSDUCTION		30	-0.16482413	-0.64683616	0.9317697	1.0	1.0	3701	tags=33%, list=28%, signal=46%
REGULATION_OF_CELL_GROWTH	REGULATION_OF_CELL_GROWTH		39	-0.14956899	-0.64075804	0.9781659	1.0	1.0	4588	tags=41%, list=35%, signal=63%
REGULATION_OF_CYTOKINE_PRODUCTION	REGULATION_OF_CYTOKINE_PRODUCTION		21	-0.1756191	-0.63831866	0.9261477	1.0	1.0	2454	tags=24%, list=19%, signal=29%
NEGATIVE_REGULATION_OF_MULTICELLULAR_ORGANISMAL_PROCESS	NEGATIVE_REGULATION_OF_MULTICELLULAR_ORGANISMAL_PROCESS		27	-0.16507982	-0.6351656	0.93088555	1.0	1.0	2250	tags=22%, list=17%, signal=27%
NEGATIVE_REGULATION_OF_PROTEIN_METABOLIC_PROCESS	NEGATIVE_REGULATION_OF_PROTEIN_METABOLIC_PROCESS		44	-0.13927181	-0.62203985	0.9746544	1.0	1.0	2952	tags=23%, list=23%, signal=29%
POSITIVE_REGULATION_OF_TRANSPORT	POSITIVE_REGULATION_OF_TRANSPORT		18	-0.174596	-0.59949034	0.955102	1.0	1.0	5157	tags=56%, list=39%, signal=92%
CALCIUM_ION_TRANSPORT	CALCIUM_ION_TRANSPORT		23	-0.1590844	-0.5832266	0.9580838	1.0	1.0	1108	tags=13%, list=8%, signal=14%
CELLULAR_CARBOHYDRATE_CATABOLIC_PROCESS	CELLULAR_CARBOHYDRATE_CATABOLIC_PROCESS		20	-0.16376317	-0.5797287	0.9614561	1.0	1.0	4406	tags=35%, list=34%, signal=53%
CARBOHYDRATE_CATABOLIC_PROCESS	CARBOHYDRATE_CATABOLIC_PROCESS		20	-0.16376317	-0.5795326	0.97319585	1.0	1.0	4406	tags=35%, list=34%, signal=53%
FEMALE_GAMETE_GENERATION	FEMALE_GAMETE_GENERATION		15	-0.17780668	-0.5698112	0.9698276	1.0	1.0	10767	tags=100%, list=82%, signal=563%
REGULATION_OF_HEART_CONTRACTION	REGULATION_OF_HEART_CONTRACTION		24	-0.15336344	-0.5690499	0.98556703	1.0	1.0	11088	tags=100%, list=85%, signal=652%
PEROXISOME_ORGANIZATION_AND_BIOGENESIS	PEROXISOME_ORGANIZATION_AND_BIOGENESIS		15	-0.17051844	-0.5403233	0.9736842	1.0	1.0	4814	tags=47%, list=37%, signal=74%
AMINO_SUGAR_METABOLIC_PROCESS	AMINO_SUGAR_METABOLIC_PROCESS		15	-0.16417316	-0.53652674	0.9869281	1.0	1.0	3700	tags=33%, list=28%, signal=46%
REGULATION_OF_ACTION_POTENTIAL	REGULATION_OF_ACTION_POTENTIAL		16	-0.1614784	-0.5317908	0.98556703	0.99975115	1.0	3589	tags=31%, list=27%, signal=43%
RESPONSE_TO_LIGHT_STIMULUS	RESPONSE_TO_LIGHT_STIMULUS		40	-0.12017695	-0.51585734	0.9930556	0.9983604	1.0	2677	tags=20%, list=20%, signal=25%
MONOVALENT_INORGANIC_CATION_TRANSPORT	MONOVALENT_INORGANIC_CATION_TRANSPORT		83	-0.09614232	-0.48404464	1.0	0.99762326	1.0	5434	tags=46%, list=42%, signal=78%
