# Supplementary material for: Multiple-input multiple-output causal strategies for gene selection
Source: BMC Bioinformatics. 2011 Nov 25;12:458. doi: 10.1186/1471-2105-12-458 (PMC3323860; doi:10.1186/1471-2105-12-458)
Supplement: Additional file 2 — Archive containing the output files computed by the preranked GSEA for λ ∈ {0.1,0.2,0.3,0.4,0.5} (GSEA_MIMO_part1.zip). [file 1471-2105-12-458-S2.ZIP › mFS02_entrez_mimo.GseaPreranked.1316038034143/gsea_report_for_na_pos_1316038034143.xls]

NAME	GS<br> follow link to MSigDB	GS DETAILS	SIZE	ES	NES	NOM p-val	FDR q-val	FWER p-val	RANK AT MAX	LEADING EDGE
M_PHASE_OF_MITOTIC_CELL_CYCLE	M_PHASE_OF_MITOTIC_CELL_CYCLE		72	0.59615463	2.803644	0.0	0.0	0.0	2095	tags=56%, list=16%, signal=66%
MITOSIS	MITOSIS		70	0.5877788	2.7829757	0.0	0.0	0.0	2095	tags=54%, list=16%, signal=64%
M_PHASE	M_PHASE		98	0.55108297	2.7775285	0.0	0.0	0.0	2151	tags=51%, list=16%, signal=61%
MITOTIC_CELL_CYCLE	MITOTIC_CELL_CYCLE		134	0.5119915	2.748229	0.0	0.0	0.0	2724	tags=52%, list=21%, signal=65%
CELL_CYCLE_PROCESS	CELL_CYCLE_PROCESS		169	0.49679732	2.7396176	0.0	0.0	0.0	2636	tags=50%, list=20%, signal=61%
CELL_CYCLE_PHASE	CELL_CYCLE_PHASE		152	0.47922543	2.6145873	0.0	0.0	0.0	2636	tags=48%, list=20%, signal=59%
DNA_REPLICATION	DNA_REPLICATION		97	0.49725646	2.5432749	0.0	0.0	0.0	2679	tags=47%, list=20%, signal=59%
SISTER_CHROMATID_SEGREGATION	SISTER_CHROMATID_SEGREGATION		16	0.76262033	2.471451	0.0	9.4672134E-5	0.0010	627	tags=56%, list=5%, signal=59%
MITOTIC_SISTER_CHROMATID_SEGREGATION	MITOTIC_SISTER_CHROMATID_SEGREGATION		15	0.78119797	2.4695396	0.0	8.415301E-5	0.0010	627	tags=60%, list=5%, signal=63%
DNA_METABOLIC_PROCESS	DNA_METABOLIC_PROCESS		240	0.42054826	2.4596694	0.0	7.5737706E-5	0.0010	3308	tags=49%, list=25%, signal=64%
CELL_CYCLE_GO_0007049	CELL_CYCLE_GO_0007049		277	0.41224462	2.4196997	0.0	6.885246E-5	0.0010	2636	tags=43%, list=20%, signal=52%
CHROMOSOME_SEGREGATION	CHROMOSOME_SEGREGATION		28	0.61993295	2.4102905	0.0	6.3114756E-5	0.0010	627	tags=46%, list=5%, signal=49%
CELL_CYCLE_CHECKPOINT_GO_0000075	CELL_CYCLE_CHECKPOINT_GO_0000075		45	0.5406365	2.3675277	0.0	5.8259775E-5	0.0010	2207	tags=56%, list=17%, signal=67%
REGULATION_OF_MITOSIS	REGULATION_OF_MITOSIS		33	0.586875	2.3208075	0.0	5.409836E-5	0.0010	1847	tags=52%, list=14%, signal=60%
DNA_REPAIR	DNA_REPAIR		118	0.44196993	2.316437	0.0	5.0491803E-5	0.0010	2585	tags=46%, list=20%, signal=57%
DNA_DEPENDENT_DNA_REPLICATION	DNA_DEPENDENT_DNA_REPLICATION		52	0.5140002	2.3149757	0.0	4.7336067E-5	0.0010	2862	tags=54%, list=22%, signal=69%
RESPONSE_TO_DNA_DAMAGE_STIMULUS	RESPONSE_TO_DNA_DAMAGE_STIMULUS		153	0.41856354	2.2893682	0.0	1.3307431E-4	0.0030	2585	tags=44%, list=20%, signal=54%
RNA_SPLICING	RNA_SPLICING		74	0.4657264	2.2564175	0.0	2.0821844E-4	0.0050	3550	tags=55%, list=27%, signal=76%
RESPONSE_TO_ENDOGENOUS_STIMULUS	RESPONSE_TO_ENDOGENOUS_STIMULUS		182	0.38244012	2.1508598	0.0	8.755327E-4	0.022	3298	tags=46%, list=25%, signal=60%
RNA_PROCESSING	RNA_PROCESSING		138	0.40227354	2.1469386	0.0	9.448796E-4	0.025	3550	tags=52%, list=27%, signal=71%
NUCLEOTIDE_BIOSYNTHETIC_PROCESS	NUCLEOTIDE_BIOSYNTHETIC_PROCESS		17	0.645523	2.1394844	0.0	8.998853E-4	0.025	1522	tags=53%, list=12%, signal=60%
MITOTIC_CELL_CYCLE_CHECKPOINT	MITOTIC_CELL_CYCLE_CHECKPOINT		19	0.60443556	2.089513	0.0018050541	0.0015194616	0.043	1847	tags=53%, list=14%, signal=61%
MICROTUBULE_CYTOSKELETON_ORGANIZATION_AND_BIOGENESIS	MICROTUBULE_CYTOSKELETON_ORGANIZATION_AND_BIOGENESIS		31	0.52584517	2.0641632	0.0	0.0020126796	0.06	2724	tags=55%, list=21%, signal=69%
DNA_INTEGRITY_CHECKPOINT	DNA_INTEGRITY_CHECKPOINT		22	0.582983	2.0637643	0.0	0.001928818	0.06	2207	tags=59%, list=17%, signal=71%
MRNA_METABOLIC_PROCESS	MRNA_METABOLIC_PROCESS		72	0.42914417	2.0495205	0.0	0.0023908392	0.077	2983	tags=49%, list=23%, signal=63%
REGULATION_OF_CELL_CYCLE	REGULATION_OF_CELL_CYCLE		161	0.37107491	2.041231	0.0	0.0026450776	0.088	1847	tags=35%, list=14%, signal=40%
MITOCHONDRION_ORGANIZATION_AND_BIOGENESIS	MITOCHONDRION_ORGANIZATION_AND_BIOGENESIS		42	0.47508952	2.032025	0.0	0.0028529894	0.099	3267	tags=52%, list=25%, signal=70%
DNA_REPLICATION_INITIATION	DNA_REPLICATION_INITIATION		15	0.6425201	2.0282233	0.0	0.0028078952	0.101	2862	tags=80%, list=22%, signal=102%
PROTEIN_FOLDING	PROTEIN_FOLDING		55	0.439093	1.9925671	0.0	0.003906621	0.141	3265	tags=51%, list=25%, signal=68%
NUCLEOBASENUCLEOSIDENUCLEOTIDE_AND_NUCLEIC_ACID_TRANSPORT	NUCLEOBASENUCLEOSIDENUCLEOTIDE_AND_NUCLEIC_ACID_TRANSPORT		26	0.51536596	1.9803908	0.0018382353	0.0043095606	0.158	2394	tags=50%, list=18%, signal=61%
REGULATION_OF_MITOTIC_CELL_CYCLE	REGULATION_OF_MITOTIC_CELL_CYCLE		19	0.569373	1.9672089	0.0017985612	0.004850779	0.179	1170	tags=47%, list=9%, signal=52%
DOUBLE_STRAND_BREAK_REPAIR	DOUBLE_STRAND_BREAK_REPAIR		21	0.5577204	1.9570469	0.003875969	0.0052169063	0.196	1987	tags=52%, list=15%, signal=62%
TRNA_METABOLIC_PROCESS	TRNA_METABOLIC_PROCESS		15	0.6133686	1.9399788	0.0036429872	0.0061962996	0.229	2854	tags=67%, list=22%, signal=85%
COENZYME_METABOLIC_PROCESS	COENZYME_METABOLIC_PROCESS		35	0.4818773	1.9381799	0.0019762847	0.006122344	0.233	3467	tags=49%, list=26%, signal=66%
MRNA_PROCESSING_GO_0006397	MRNA_PROCESSING_GO_0006397		61	0.42117107	1.934222	0.0017730496	0.0061429576	0.238	3519	tags=51%, list=27%, signal=69%
INTERPHASE_OF_MITOTIC_CELL_CYCLE	INTERPHASE_OF_MITOTIC_CELL_CYCLE		57	0.4165841	1.8999716	0.0	0.008729071	0.338	3630	tags=53%, list=28%, signal=73%
INTERPHASE	INTERPHASE		63	0.4096568	1.8891873	0.0	0.009376879	0.37	3277	tags=48%, list=25%, signal=63%
G1_S_TRANSITION_OF_MITOTIC_CELL_CYCLE	G1_S_TRANSITION_OF_MITOTIC_CELL_CYCLE		23	0.5119094	1.8858992	0.0	0.0094664935	0.381	2460	tags=48%, list=19%, signal=59%
REGULATION_OF_CYCLIN_DEPENDENT_PROTEIN_KINASE_ACTIVITY	REGULATION_OF_CYCLIN_DEPENDENT_PROTEIN_KINASE_ACTIVITY		40	0.44970673	1.8820946	0.0018248175	0.009578635	0.389	2918	tags=52%, list=22%, signal=67%
CHROMOSOME_ORGANIZATION_AND_BIOGENESIS	CHROMOSOME_ORGANIZATION_AND_BIOGENESIS		107	0.36669153	1.8806695	0.0	0.009415353	0.392	2546	tags=37%, list=19%, signal=46%
COFACTOR_BIOSYNTHETIC_PROCESS	COFACTOR_BIOSYNTHETIC_PROCESS		21	0.5300779	1.8791932	0.0019723866	0.009295284	0.396	1513	tags=38%, list=12%, signal=43%
REGULATION_OF_DNA_METABOLIC_PROCESS	REGULATION_OF_DNA_METABOLIC_PROCESS		40	0.44118184	1.8524201	0.0	0.011480748	0.471	2207	tags=45%, list=17%, signal=54%
REGULATION_OF_DNA_REPLICATION	REGULATION_OF_DNA_REPLICATION		18	0.53736186	1.8196025	0.009469697	0.01490866	0.573	2207	tags=50%, list=17%, signal=60%
MITOCHONDRIAL_TRANSPORT	MITOCHONDRIAL_TRANSPORT		18	0.5396712	1.8045534	0.003629764	0.01641394	0.613	1354	tags=44%, list=10%, signal=50%
BIOPOLYMER_CATABOLIC_PROCESS	BIOPOLYMER_CATABOLIC_PROCESS		103	0.35259956	1.790216	0.0	0.017890168	0.648	2634	tags=37%, list=20%, signal=46%
DNA_DAMAGE_RESPONSESIGNAL_TRANSDUCTION	DNA_DAMAGE_RESPONSESIGNAL_TRANSDUCTION		34	0.45604837	1.7874129	0.0018281536	0.017929714	0.655	2269	tags=47%, list=17%, signal=57%
DNA_DAMAGE_CHECKPOINT	DNA_DAMAGE_CHECKPOINT		19	0.5255247	1.7837722	0.0038095238	0.018044002	0.669	2207	tags=53%, list=17%, signal=63%
DNA_RECOMBINATION	DNA_RECOMBINATION		45	0.41266042	1.7674602	0.0054545454	0.02027525	0.713	1325	tags=33%, list=10%, signal=37%
UBIQUITIN_CYCLE	UBIQUITIN_CYCLE		40	0.4205216	1.7519367	0.0054347827	0.022263503	0.751	2184	tags=38%, list=17%, signal=45%
PROTEIN_MODIFICATION_BY_SMALL_PROTEIN_CONJUGATION	PROTEIN_MODIFICATION_BY_SMALL_PROTEIN_CONJUGATION		35	0.43410155	1.7501214	0.0018115942	0.022245036	0.757	2184	tags=40%, list=17%, signal=48%
COFACTOR_METABOLIC_PROCESS	COFACTOR_METABOLIC_PROCESS		51	0.3919437	1.7411996	0.0037664783	0.023671139	0.79	3535	tags=43%, list=27%, signal=59%
PROTEIN_CATABOLIC_PROCESS	PROTEIN_CATABOLIC_PROCESS		60	0.3765707	1.7155682	0.0055658626	0.028315082	0.852	2634	tags=35%, list=20%, signal=44%
MACROMOLECULE_CATABOLIC_PROCESS	MACROMOLECULE_CATABOLIC_PROCESS		120	0.32380477	1.7135504	0.0033670033	0.028453773	0.861	2634	tags=33%, list=20%, signal=41%
DNA_PACKAGING	DNA_PACKAGING		29	0.44500825	1.7131203	0.012750455	0.027982287	0.862	2529	tags=45%, list=19%, signal=55%
NUCLEAR_EXPORT	NUCLEAR_EXPORT		26	0.46214473	1.7097523	0.0073126145	0.028282953	0.874	2394	tags=42%, list=18%, signal=52%
TRANSCRIPTION_INITIATION_FROM_RNA_POLYMERASE_II_PROMOTER	TRANSCRIPTION_INITIATION_FROM_RNA_POLYMERASE_II_PROMOTER		27	0.45932433	1.7083346	0.013409962	0.02807496	0.876	2737	tags=44%, list=21%, signal=56%
MEIOSIS_I	MEIOSIS_I		19	0.49599513	1.7025145	0.0038610038	0.028876932	0.889	1325	tags=37%, list=10%, signal=41%
CELLULAR_PROTEIN_CATABOLIC_PROCESS	CELLULAR_PROTEIN_CATABOLIC_PROCESS		50	0.38976783	1.6915973	0.010869565	0.030547634	0.908	2419	tags=34%, list=18%, signal=42%
PROTEIN_UBIQUITINATION	PROTEIN_UBIQUITINATION		32	0.41899946	1.6761162	0.012345679	0.034120146	0.929	2184	tags=38%, list=17%, signal=45%
BASE_EXCISION_REPAIR	BASE_EXCISION_REPAIR		16	0.49948984	1.6583515	0.0114068445	0.038932025	0.955	2471	tags=44%, list=19%, signal=54%
RNA_EXPORT_FROM_NUCLEUS	RNA_EXPORT_FROM_NUCLEUS		17	0.48720288	1.6272187	0.027322404	0.048317824	0.981	2394	tags=47%, list=18%, signal=58%
ONE_CARBON_COMPOUND_METABOLIC_PROCESS	ONE_CARBON_COMPOUND_METABOLIC_PROCESS		24	0.45232964	1.6215051	0.022222223	0.04962921	0.985	2837	tags=50%, list=22%, signal=64%
MEIOTIC_CELL_CYCLE	MEIOTIC_CELL_CYCLE		31	0.4201389	1.6134436	0.012844036	0.05178695	0.987	2724	tags=42%, list=21%, signal=53%
PROTEIN_DNA_COMPLEX_ASSEMBLY	PROTEIN_DNA_COMPLEX_ASSEMBLY		45	0.3716901	1.6061167	0.009652509	0.05346169	0.99	2737	tags=40%, list=21%, signal=50%
CYTOKINESIS	CYTOKINESIS		17	0.4823837	1.6038445	0.028571429	0.053525876	0.99	1086	tags=35%, list=8%, signal=38%
NUCLEOTIDE_METABOLIC_PROCESS	NUCLEOTIDE_METABOLIC_PROCESS		36	0.3918479	1.5855644	0.03264605	0.060160995	0.997	768	tags=28%, list=6%, signal=29%
NUCLEOBASENUCLEOSIDE_AND_NUCLEOTIDE_METABOLIC_PROCESS	NUCLEOBASENUCLEOSIDE_AND_NUCLEOTIDE_METABOLIC_PROCESS		46	0.37025532	1.5811236	0.0057803467	0.0611628	0.998	768	tags=26%, list=6%, signal=28%
APOPTOTIC_NUCLEAR_CHANGES	APOPTOTIC_NUCLEAR_CHANGES		17	0.47298345	1.5761074	0.038674034	0.06251351	0.998	2269	tags=47%, list=17%, signal=57%
CHROMATIN_ASSEMBLY_OR_DISASSEMBLY	CHROMATIN_ASSEMBLY_OR_DISASSEMBLY		25	0.42430818	1.5749897	0.019569471	0.06211161	0.998	2529	tags=48%, list=19%, signal=59%
CELLULAR_MACROMOLECULE_CATABOLIC_PROCESS	CELLULAR_MACROMOLECULE_CATABOLIC_PROCESS		90	0.31088105	1.5586078	0.010204081	0.068660975	0.999	2569	tags=31%, list=20%, signal=38%
CELLULAR_COMPONENT_DISASSEMBLY	CELLULAR_COMPONENT_DISASSEMBLY		31	0.40127507	1.5539776	0.02919708	0.06987749	0.999	2269	tags=39%, list=17%, signal=47%
NUCLEAR_TRANSPORT	NUCLEAR_TRANSPORT		77	0.31741804	1.5484685	0.008650519	0.071594164	0.999	2710	tags=34%, list=21%, signal=42%
NUCLEOCYTOPLASMIC_TRANSPORT	NUCLEOCYTOPLASMIC_TRANSPORT		77	0.31741804	1.5249152	0.017211704	0.08298041	1.0	2710	tags=34%, list=21%, signal=42%
ORGANELLE_ORGANIZATION_AND_BIOGENESIS	ORGANELLE_ORGANIZATION_AND_BIOGENESIS		407	0.24414575	1.5230802	0.0	0.08292542	1.0	3292	tags=34%, list=25%, signal=44%
MICROTUBULE_BASED_PROCESS	MICROTUBULE_BASED_PROCESS		75	0.31703696	1.49399	0.015817223	0.099282436	1.0	2944	tags=37%, list=22%, signal=48%
TRANSCRIPTION_INITIATION	TRANSCRIPTION_INITIATION		33	0.37591454	1.4810296	0.04725898	0.10601849	1.0	2310	tags=36%, list=18%, signal=44%
CELL_DIVISION	CELL_DIVISION		19	0.4357025	1.4712591	0.062615104	0.11167521	1.0	1086	tags=32%, list=8%, signal=34%
ESTABLISHMENT_OF_ORGANELLE_LOCALIZATION	ESTABLISHMENT_OF_ORGANELLE_LOCALIZATION		16	0.45736018	1.4597722	0.06433824	0.118929386	1.0	950	tags=38%, list=7%, signal=40%
VIRAL_INFECTIOUS_CYCLE	VIRAL_INFECTIOUS_CYCLE		29	0.37859696	1.4579864	0.053604435	0.11875608	1.0	997	tags=31%, list=8%, signal=34%
NEGATIVE_REGULATION_OF_DNA_METABOLIC_PROCESS	NEGATIVE_REGULATION_OF_DNA_METABOLIC_PROCESS		16	0.43666485	1.4330386	0.08037383	0.13757326	1.0	2546	tags=50%, list=19%, signal=62%
ORGANELLE_LOCALIZATION	ORGANELLE_LOCALIZATION		21	0.39854655	1.431658	0.08052435	0.13711436	1.0	950	tags=29%, list=7%, signal=31%
APOPTOTIC_PROGRAM	APOPTOTIC_PROGRAM		56	0.31214607	1.4034847	0.043243244	0.16175002	1.0	3630	tags=46%, list=28%, signal=64%
CHROMATIN_REMODELING	CHROMATIN_REMODELING		21	0.39499795	1.394611	0.08076923	0.16846117	1.0	2405	tags=43%, list=18%, signal=52%
NEGATIVE_REGULATION_OF_BINDING	NEGATIVE_REGULATION_OF_BINDING		16	0.42470872	1.3851429	0.10246679	0.17708541	1.0	2611	tags=50%, list=20%, signal=62%
VIRAL_REPRODUCTIVE_PROCESS	VIRAL_REPRODUCTIVE_PROCESS		33	0.3521246	1.3774503	0.094412334	0.18350285	1.0	1156	tags=30%, list=9%, signal=33%
MEIOTIC_RECOMBINATION	MEIOTIC_RECOMBINATION		16	0.42866504	1.36842	0.11466166	0.19165757	1.0	1325	tags=31%, list=10%, signal=35%
ESTABLISHMENT_AND_OR_MAINTENANCE_OF_CHROMATIN_ARCHITECTURE	ESTABLISHMENT_AND_OR_MAINTENANCE_OF_CHROMATIN_ARCHITECTURE		65	0.2949672	1.3657407	0.06401384	0.19258428	1.0	2529	tags=34%, list=19%, signal=42%
ALCOHOL_METABOLIC_PROCESS	ALCOHOL_METABOLIC_PROCESS		82	0.27716175	1.365378	0.06239168	0.19082081	1.0	3966	tags=39%, list=30%, signal=56%
G1_PHASE	G1_PHASE		15	0.42295063	1.3648531	0.10940499	0.18934917	1.0	413	tags=27%, list=3%, signal=28%
REGULATION_OF_GENE_EXPRESSION_EPIGENETIC	REGULATION_OF_GENE_EXPRESSION_EPIGENETIC		27	0.35178822	1.3468657	0.093235835	0.20818481	1.0	2795	tags=41%, list=21%, signal=52%
INTRACELLULAR_TRANSPORT	INTRACELLULAR_TRANSPORT		248	0.22763012	1.3303213	0.024193548	0.226507	1.0	3298	tags=33%, list=25%, signal=43%
RESPONSE_TO_ORGANIC_SUBSTANCE	RESPONSE_TO_ORGANIC_SUBSTANCE		27	0.3497141	1.3114501	0.13019891	0.24937077	1.0	2874	tags=37%, list=22%, signal=47%
RESPONSE_TO_HYPOXIA	RESPONSE_TO_HYPOXIA		27	0.34508267	1.311129	0.13333334	0.24718483	1.0	2302	tags=33%, list=18%, signal=40%
NEGATIVE_REGULATION_OF_CATALYTIC_ACTIVITY	NEGATIVE_REGULATION_OF_CATALYTIC_ACTIVITY		61	0.28419524	1.3006246	0.1023766	0.25982335	1.0	2826	tags=36%, list=22%, signal=46%
RESPONSE_TO_ABIOTIC_STIMULUS	RESPONSE_TO_ABIOTIC_STIMULUS		79	0.26570413	1.2990706	0.084078714	0.25961232	1.0	3467	tags=37%, list=26%, signal=50%
NUCLEAR_ORGANIZATION_AND_BIOGENESIS	NUCLEAR_ORGANIZATION_AND_BIOGENESIS		23	0.36441648	1.2979923	0.13957936	0.25853193	1.0	2269	tags=39%, list=17%, signal=47%
VIRAL_REPRODUCTION	VIRAL_REPRODUCTION		38	0.31122628	1.2959393	0.12407407	0.25881538	1.0	1156	tags=26%, list=9%, signal=29%
ESTABLISHMENT_OF_CELLULAR_LOCALIZATION	ESTABLISHMENT_OF_CELLULAR_LOCALIZATION		311	0.21288165	1.2855836	0.04416404	0.27114365	1.0	3298	tags=31%, list=25%, signal=40%
DNA_CATABOLIC_PROCESS	DNA_CATABOLIC_PROCESS		21	0.3727179	1.2783333	0.14963503	0.2795637	1.0	3833	tags=52%, list=29%, signal=74%
RESPONSE_TO_STRESS	RESPONSE_TO_STRESS		467	0.20353441	1.2777954	0.024427481	0.27759328	1.0	3064	tags=30%, list=23%, signal=37%
VIRAL_GENOME_REPLICATION	VIRAL_GENOME_REPLICATION		20	0.36549854	1.2729076	0.13248639	0.2822291	1.0	997	tags=30%, list=8%, signal=32%
RNA_CATABOLIC_PROCESS	RNA_CATABOLIC_PROCESS		20	0.36767003	1.2727196	0.166348	0.27978438	1.0	2394	tags=45%, list=18%, signal=55%
CELLULAR_LOCALIZATION	CELLULAR_LOCALIZATION		323	0.20567761	1.2586246	0.052202284	0.3004977	1.0	3298	tags=30%, list=25%, signal=40%
CHROMATIN_ASSEMBLY	CHROMATIN_ASSEMBLY		16	0.39085498	1.2567904	0.18984963	0.30037406	1.0	2529	tags=44%, list=19%, signal=54%
HETEROCYCLE_METABOLIC_PROCESS	HETEROCYCLE_METABOLIC_PROCESS		26	0.3410294	1.250773	0.16824196	0.30725268	1.0	1513	tags=23%, list=12%, signal=26%
CYTOSKELETON_DEPENDENT_INTRACELLULAR_TRANSPORT	CYTOSKELETON_DEPENDENT_INTRACELLULAR_TRANSPORT		25	0.33918205	1.2464666	0.1730419	0.31164923	1.0	3952	tags=52%, list=30%, signal=74%
OXYGEN_AND_REACTIVE_OXYGEN_SPECIES_METABOLIC_PROCESS	OXYGEN_AND_REACTIVE_OXYGEN_SPECIES_METABOLIC_PROCESS		18	0.37082732	1.2421513	0.18992248	0.3157424	1.0	2810	tags=44%, list=21%, signal=57%
RIBONUCLEOPROTEIN_COMPLEX_BIOGENESIS_AND_ASSEMBLY	RIBONUCLEOPROTEIN_COMPLEX_BIOGENESIS_AND_ASSEMBLY		68	0.2612767	1.2320223	0.140255	0.3301352	1.0	3787	tags=41%, list=29%, signal=58%
CELL_STRUCTURE_DISASSEMBLY_DURING_APOPTOSIS	CELL_STRUCTURE_DISASSEMBLY_DURING_APOPTOSIS		17	0.36922747	1.229134	0.21400778	0.33216345	1.0	2269	tags=35%, list=17%, signal=43%
NEGATIVE_REGULATION_OF_DNA_BINDING	NEGATIVE_REGULATION_OF_DNA_BINDING		15	0.38571826	1.2274483	0.2164751	0.33191416	1.0	2611	tags=47%, list=20%, signal=58%
TRANSCRIPTION_FROM_RNA_POLYMERASE_II_PROMOTER	TRANSCRIPTION_FROM_RNA_POLYMERASE_II_PROMOTER		428	0.18798886	1.1883258	0.068759345	0.40252715	1.0	2759	tags=26%, list=21%, signal=31%
CHROMATIN_MODIFICATION	CHROMATIN_MODIFICATION		46	0.2683014	1.1667207	0.21792619	0.4436573	1.0	2985	tags=35%, list=23%, signal=45%
CELLULAR_RESPIRATION	CELLULAR_RESPIRATION		19	0.34151787	1.165445	0.25645757	0.44229516	1.0	2664	tags=37%, list=20%, signal=46%
TRANSCRIPTION_FROM_RNA_POLYMERASE_III_PROMOTER	TRANSCRIPTION_FROM_RNA_POLYMERASE_III_PROMOTER		18	0.34989893	1.1566828	0.28210527	0.457642	1.0	3884	tags=56%, list=30%, signal=79%
CATABOLIC_PROCESS	CATABOLIC_PROCESS		201	0.2057275	1.1562876	0.16377953	0.45448473	1.0	2707	tags=26%, list=21%, signal=32%
NITROGEN_COMPOUND_BIOSYNTHETIC_PROCESS	NITROGEN_COMPOUND_BIOSYNTHETIC_PROCESS		25	0.30610272	1.1546212	0.26213592	0.45406285	1.0	2302	tags=28%, list=18%, signal=34%
REGULATION_OF_KINASE_ACTIVITY	REGULATION_OF_KINASE_ACTIVITY		135	0.21616282	1.1540593	0.19759451	0.4514097	1.0	2073	tags=23%, list=16%, signal=27%
CELLULAR_RESPONSE_TO_STIMULUS	CELLULAR_RESPONSE_TO_STIMULUS		17	0.34063214	1.1474464	0.27462122	0.46182764	1.0	4226	tags=53%, list=32%, signal=78%
REGULATION_OF_CATALYTIC_ACTIVITY	REGULATION_OF_CATALYTIC_ACTIVITY		238	0.19509158	1.146025	0.16006601	0.460974	1.0	3086	tags=29%, list=24%, signal=37%
REGULATION_OF_HYDROLASE_ACTIVITY	REGULATION_OF_HYDROLASE_ACTIVITY		65	0.24384281	1.1396149	0.23817864	0.4719379	1.0	3079	tags=34%, list=24%, signal=44%
GLUTAMATE_SIGNALING_PATHWAY	GLUTAMATE_SIGNALING_PATHWAY		17	0.33995348	1.136914	0.27935222	0.47445083	1.0	3147	tags=29%, list=24%, signal=39%
REGULATION_OF_TRANSFERASE_ACTIVITY	REGULATION_OF_TRANSFERASE_ACTIVITY		137	0.20935418	1.1353493	0.2089041	0.47421247	1.0	2073	tags=23%, list=16%, signal=27%
CELLULAR_CATABOLIC_PROCESS	CELLULAR_CATABOLIC_PROCESS		189	0.20030974	1.1319429	0.19333333	0.4777996	1.0	2707	tags=25%, list=21%, signal=32%
INDUCTION_OF_APOPTOSIS_BY_EXTRACELLULAR_SIGNALS	INDUCTION_OF_APOPTOSIS_BY_EXTRACELLULAR_SIGNALS		25	0.30851132	1.1317216	0.30095237	0.47442642	1.0	2658	tags=36%, list=20%, signal=45%
RNA_SPLICINGVIA_TRANSESTERIFICATION_REACTIONS	RNA_SPLICINGVIA_TRANSESTERIFICATION_REACTIONS		27	0.2963767	1.1174185	0.28932038	0.5030125	1.0	3787	tags=41%, list=29%, signal=57%
REGULATION_OF_PROTEIN_KINASE_ACTIVITY	REGULATION_OF_PROTEIN_KINASE_ACTIVITY		133	0.20890854	1.1141999	0.24489796	0.5064332	1.0	2541	tags=26%, list=19%, signal=31%
NEGATIVE_REGULATION_OF_TRANSPORT	NEGATIVE_REGULATION_OF_TRANSPORT		18	0.33016592	1.1093867	0.31066176	0.5136968	1.0	3479	tags=44%, list=27%, signal=60%
NUCLEAR_IMPORT	NUCLEAR_IMPORT		47	0.25466293	1.1067083	0.2769784	0.5159945	1.0	3298	tags=34%, list=25%, signal=45%
NEURON_APOPTOSIS	NEURON_APOPTOSIS		15	0.33854538	1.0995469	0.31318682	0.5294443	1.0	1242	tags=27%, list=9%, signal=29%
INTERACTION_WITH_HOST	INTERACTION_WITH_HOST		15	0.34347412	1.0950177	0.33150184	0.5367576	1.0	1156	tags=27%, list=9%, signal=29%
REGULATION_OF_MOLECULAR_FUNCTION	REGULATION_OF_MOLECULAR_FUNCTION		275	0.17903532	1.0767956	0.25632912	0.57879883	1.0	3086	tags=28%, list=24%, signal=35%
DNA_DAMAGE_RESPONSESIGNAL_TRANSDUCTION_RESULTING_IN_INDUCTION_OF_APOPTOSIS	DNA_DAMAGE_RESPONSESIGNAL_TRANSDUCTION_RESULTING_IN_INDUCTION_OF_APOPTOSIS		15	0.33184415	1.0627862	0.36862746	0.61143553	1.0	1105	tags=27%, list=8%, signal=29%
RESPONSE_TO_HORMONE_STIMULUS	RESPONSE_TO_HORMONE_STIMULUS		26	0.27847317	1.0622871	0.37638375	0.6082326	1.0	3483	tags=38%, list=27%, signal=52%
REGULATION_OF_NEUROTRANSMITTER_LEVELS	REGULATION_OF_NEUROTRANSMITTER_LEVELS		23	0.29025447	1.0540273	0.38121548	0.6253717	1.0	826	tags=17%, list=6%, signal=19%
CELLULAR_BIOSYNTHETIC_PROCESS	CELLULAR_BIOSYNTHETIC_PROCESS		273	0.17814934	1.0532978	0.32484075	0.622654	1.0	2854	tags=26%, list=22%, signal=32%
GAMETE_GENERATION	GAMETE_GENERATION		92	0.21016745	1.0425128	0.3628159	0.646781	1.0	3895	tags=34%, list=30%, signal=48%
REGULATION_OF_PROTEIN_STABILITY	REGULATION_OF_PROTEIN_STABILITY		17	0.32018372	1.0423927	0.39266056	0.6423372	1.0	4128	tags=41%, list=32%, signal=60%
PIGMENT_BIOSYNTHETIC_PROCESS	PIGMENT_BIOSYNTHETIC_PROCESS		17	0.31323096	1.039483	0.40636703	0.6453204	1.0	1513	tags=24%, list=12%, signal=27%
INTRACELLULAR_PROTEIN_TRANSPORT	INTRACELLULAR_PROTEIN_TRANSPORT		127	0.19280902	1.0375266	0.37587413	0.64607173	1.0	3298	tags=29%, list=25%, signal=39%
LIPID_BIOSYNTHETIC_PROCESS	LIPID_BIOSYNTHETIC_PROCESS		84	0.2135407	1.0372819	0.40290383	0.6420437	1.0	1242	tags=18%, list=9%, signal=20%
NEGATIVE_REGULATION_OF_TRANSFERASE_ACTIVITY	NEGATIVE_REGULATION_OF_TRANSFERASE_ACTIVITY		27	0.27431452	1.032555	0.4228675	0.6500951	1.0	2541	tags=33%, list=19%, signal=41%
CYTOSKELETON_ORGANIZATION_AND_BIOGENESIS	CYTOSKELETON_ORGANIZATION_AND_BIOGENESIS		182	0.18299232	1.0288898	0.37563452	0.65525115	1.0	2944	tags=27%, list=22%, signal=35%
RESPONSE_TO_TEMPERATURE_STIMULUS	RESPONSE_TO_TEMPERATURE_STIMULUS		16	0.32047528	1.0267181	0.42696628	0.6567253	1.0	3467	tags=44%, list=26%, signal=59%
MACROMOLECULE_LOCALIZATION	MACROMOLECULE_LOCALIZATION		202	0.17956534	1.0252701	0.4031746	0.6560698	1.0	3139	tags=27%, list=24%, signal=35%
STEROID_BIOSYNTHETIC_PROCESS	STEROID_BIOSYNTHETIC_PROCESS		22	0.28938553	1.0240161	0.42776737	0.6549594	1.0	4095	tags=55%, list=31%, signal=79%
PROTEIN_TARGETING	PROTEIN_TARGETING		94	0.19939812	1.0084653	0.43157893	0.6930261	1.0	3298	tags=29%, list=25%, signal=38%
PROTEIN_IMPORT	PROTEIN_IMPORT		58	0.22240342	1.0075141	0.44262296	0.6906677	1.0	3298	tags=29%, list=25%, signal=39%
PROTEIN_TRANSPORT	PROTEIN_TRANSPORT		139	0.18751633	0.9996815	0.47619048	0.7069193	1.0	3298	tags=29%, list=25%, signal=38%
SECONDARY_METABOLIC_PROCESS	SECONDARY_METABOLIC_PROCESS		23	0.2728388	0.9989453	0.46830267	0.7040519	1.0	1513	tags=22%, list=12%, signal=25%
REGULATION_OF_PROGRAMMED_CELL_DEATH	REGULATION_OF_PROGRAMMED_CELL_DEATH		313	0.16370231	0.993033	0.48089173	0.7148567	1.0	1630	tags=17%, list=12%, signal=19%
DIGESTION	DIGESTION		42	0.23404056	0.9908639	0.44123313	0.71635455	1.0	2975	tags=24%, list=23%, signal=31%
NEGATIVE_REGULATION_OF_APOPTOSIS	NEGATIVE_REGULATION_OF_APOPTOSIS		136	0.18289185	0.98819	0.4878837	0.7189772	1.0	1630	tags=19%, list=12%, signal=22%
PIGMENT_METABOLIC_PROCESS	PIGMENT_METABOLIC_PROCESS		18	0.2901441	0.9823617	0.4745098	0.7297223	1.0	1513	tags=22%, list=12%, signal=25%
REGULATION_OF_APOPTOSIS	REGULATION_OF_APOPTOSIS		312	0.16415687	0.9789849	0.5144231	0.73428434	1.0	1630	tags=17%, list=12%, signal=19%
PROGRAMMED_CELL_DEATH	PROGRAMMED_CELL_DEATH		393	0.15626618	0.97148067	0.5417349	0.7500935	1.0	1653	tags=17%, list=13%, signal=18%
STEROID_METABOLIC_PROCESS	STEROID_METABOLIC_PROCESS		66	0.21137238	0.97046125	0.520354	0.7480443	1.0	3759	tags=35%, list=29%, signal=49%
NEGATIVE_REGULATION_OF_PROGRAMMED_CELL_DEATH	NEGATIVE_REGULATION_OF_PROGRAMMED_CELL_DEATH		137	0.18183489	0.97009057	0.5099668	0.74431294	1.0	1630	tags=19%, list=12%, signal=21%
APOPTOSIS_GO	APOPTOSIS_GO		392	0.15663135	0.96806824	0.5420561	0.7447993	1.0	1653	tags=17%, list=13%, signal=18%
ENERGY_DERIVATION_BY_OXIDATION_OF_ORGANIC_COMPOUNDS	ENERGY_DERIVATION_BY_OXIDATION_OF_ORGANIC_COMPOUNDS		37	0.23791988	0.96617854	0.49624062	0.7451671	1.0	1258	tags=19%, list=10%, signal=21%
CARBOHYDRATE_TRANSPORT	CARBOHYDRATE_TRANSPORT		17	0.29016808	0.9601582	0.51731163	0.7562881	1.0	2570	tags=29%, list=20%, signal=37%
AROMATIC_COMPOUND_METABOLIC_PROCESS	AROMATIC_COMPOUND_METABOLIC_PROCESS		26	0.24735317	0.9532722	0.51648355	0.76977634	1.0	256	tags=15%, list=2%, signal=16%
PROTEIN_RNA_COMPLEX_ASSEMBLY	PROTEIN_RNA_COMPLEX_ASSEMBLY		55	0.21193354	0.94887835	0.5267035	0.7767459	1.0	3787	tags=38%, list=29%, signal=53%
REGULATION_OF_TRANSCRIPTION_FROM_RNA_POLYMERASE_II_PROMOTER	REGULATION_OF_TRANSCRIPTION_FROM_RNA_POLYMERASE_II_PROMOTER		267	0.15873551	0.9479924	0.5856	0.7742837	1.0	2737	tags=24%, list=21%, signal=30%
MORPHOGENESIS_OF_AN_EPITHELIUM	MORPHOGENESIS_OF_AN_EPITHELIUM		15	0.29590958	0.94622266	0.5108911	0.7743865	1.0	3885	tags=47%, list=30%, signal=66%
STEROID_HORMONE_RECEPTOR_SIGNALING_PATHWAY	STEROID_HORMONE_RECEPTOR_SIGNALING_PATHWAY		18	0.27750078	0.9391271	0.55492425	0.7887836	1.0	1438	tags=22%, list=11%, signal=25%
COVALENT_CHROMATIN_MODIFICATION	COVALENT_CHROMATIN_MODIFICATION		22	0.2659174	0.9380239	0.5409836	0.7869417	1.0	4006	tags=45%, list=31%, signal=65%
MICROTUBULE_BASED_MOVEMENT	MICROTUBULE_BASED_MOVEMENT		16	0.2905441	0.9365684	0.5487572	0.7860537	1.0	2943	tags=38%, list=22%, signal=48%
CELL_PROJECTION_BIOGENESIS	CELL_PROJECTION_BIOGENESIS		20	0.2710695	0.9317603	0.5486891	0.7937804	1.0	4218	tags=45%, list=32%, signal=66%
INTRACELLULAR_RECEPTOR_MEDIATED_SIGNALING_PATHWAY	INTRACELLULAR_RECEPTOR_MEDIATED_SIGNALING_PATHWAY		18	0.27750078	0.9285882	0.5753425	0.7973171	1.0	1438	tags=22%, list=11%, signal=25%
PROTEIN_IMPORT_INTO_NUCLEUS	PROTEIN_IMPORT_INTO_NUCLEUS		45	0.21468616	0.92853516	0.57272726	0.79279596	1.0	3298	tags=31%, list=25%, signal=41%
PROTEIN_AMINO_ACID_O_LINKED_GLYCOSYLATION	PROTEIN_AMINO_ACID_O_LINKED_GLYCOSYLATION		18	0.2696506	0.92689484	0.54681647	0.7924934	1.0	2825	tags=39%, list=22%, signal=50%
SPLICEOSOME_ASSEMBLY	SPLICEOSOME_ASSEMBLY		17	0.27911875	0.92536145	0.5551257	0.79158354	1.0	3787	tags=41%, list=29%, signal=58%
GENERATION_OF_A_SIGNAL_INVOLVED_IN_CELL_CELL_SIGNALING	GENERATION_OF_A_SIGNAL_INVOLVED_IN_CELL_CELL_SIGNALING		25	0.25122657	0.9153022	0.58939093	0.81227887	1.0	2502	tags=28%, list=19%, signal=35%
INDUCTION_OF_APOPTOSIS_BY_INTRACELLULAR_SIGNALS	INDUCTION_OF_APOPTOSIS_BY_INTRACELLULAR_SIGNALS		23	0.24785082	0.9053563	0.5995935	0.83293295	1.0	1507	tags=22%, list=12%, signal=25%
BIOSYNTHETIC_PROCESS	BIOSYNTHETIC_PROCESS		402	0.14427194	0.90391856	0.77795273	0.8316945	1.0	1820	tags=17%, list=14%, signal=19%
SEXUAL_REPRODUCTION	SEXUAL_REPRODUCTION		109	0.17608874	0.89818037	0.6377551	0.84135234	1.0	2762	tags=22%, list=21%, signal=28%
REGULATION_OF_RNA_METABOLIC_PROCESS	REGULATION_OF_RNA_METABOLIC_PROCESS		417	0.14353287	0.8895166	0.80428135	0.85801077	1.0	3232	tags=26%, list=25%, signal=34%
POSITIVE_REGULATION_OF_CELL_CYCLE	POSITIVE_REGULATION_OF_CELL_CYCLE		15	0.28005475	0.8870287	0.6272727	0.85921437	1.0	429	tags=20%, list=3%, signal=21%
REGULATION_OF_TRANSPORT	REGULATION_OF_TRANSPORT		57	0.19757661	0.883269	0.65391624	0.86384004	1.0	3479	tags=33%, list=27%, signal=45%
ENERGY_RESERVE_METABOLIC_PROCESS	ENERGY_RESERVE_METABOLIC_PROCESS		15	0.27768603	0.87815756	0.6133829	0.8713774	1.0	1258	tags=20%, list=10%, signal=22%
TRANSMISSION_OF_NERVE_IMPULSE	TRANSMISSION_OF_NERVE_IMPULSE		167	0.15720345	0.866713	0.7516234	0.89260125	1.0	2754	tags=21%, list=21%, signal=26%
NEGATIVE_REGULATION_OF_CELL_ADHESION	NEGATIVE_REGULATION_OF_CELL_ADHESION		16	0.27036372	0.8625487	0.63366336	0.8971534	1.0	3457	tags=44%, list=26%, signal=59%
RESPONSE_TO_RADIATION	RESPONSE_TO_RADIATION		52	0.19359632	0.86153543	0.6892361	0.89449126	1.0	3362	tags=31%, list=26%, signal=41%
REGULATION_OF_INTRACELLULAR_TRANSPORT	REGULATION_OF_INTRACELLULAR_TRANSPORT		22	0.24153258	0.85831463	0.65936255	0.8970476	1.0	4527	tags=50%, list=35%, signal=76%
EXOCYTOSIS	EXOCYTOSIS		22	0.23855586	0.8540791	0.68596494	0.90170944	1.0	2393	tags=23%, list=18%, signal=28%
EPIDERMAL_GROWTH_FACTOR_RECEPTOR_SIGNALING_PATHWAY	EPIDERMAL_GROWTH_FACTOR_RECEPTOR_SIGNALING_PATHWAY		18	0.25126162	0.842611	0.6901141	0.92176646	1.0	4358	tags=44%, list=33%, signal=67%
AEROBIC_RESPIRATION	AEROBIC_RESPIRATION		15	0.2673596	0.8387224	0.68821293	0.9250738	1.0	2664	tags=33%, list=20%, signal=42%
SYNAPTIC_TRANSMISSION	SYNAPTIC_TRANSMISSION		154	0.15036243	0.83856577	0.81551725	0.9204642	1.0	2754	tags=20%, list=21%, signal=25%
REGULATION_OF_PHOSPHORYLATION	REGULATION_OF_PHOSPHORYLATION		42	0.19421004	0.82849425	0.74907064	0.9364964	1.0	4265	tags=45%, list=33%, signal=67%
REGULATION_OF_NUCLEOCYTOPLASMIC_TRANSPORT	REGULATION_OF_NUCLEOCYTOPLASMIC_TRANSPORT		19	0.2391678	0.8209246	0.7185741	0.9467098	1.0	4527	tags=53%, list=35%, signal=80%
DEVELOPMENT_OF_PRIMARY_SEXUAL_CHARACTERISTICS	DEVELOPMENT_OF_PRIMARY_SEXUAL_CHARACTERISTICS		25	0.22088782	0.8168094	0.74336284	0.9499705	1.0	3071	tags=28%, list=23%, signal=37%
CELLULAR_CARBOHYDRATE_METABOLIC_PROCESS	CELLULAR_CARBOHYDRATE_METABOLIC_PROCESS		106	0.15733103	0.81253546	0.8376963	0.9529006	1.0	3066	tags=24%, list=23%, signal=31%
CASPASE_ACTIVATION	CASPASE_ACTIVATION		24	0.21920931	0.8114742	0.71794873	0.949978	1.0	3357	tags=38%, list=26%, signal=50%
ESTABLISHMENT_OF_PROTEIN_LOCALIZATION	ESTABLISHMENT_OF_PROTEIN_LOCALIZATION		166	0.14650343	0.8111731	0.8986711	0.94569844	1.0	3298	tags=26%, list=25%, signal=34%
HISTONE_MODIFICATION	HISTONE_MODIFICATION		21	0.22813584	0.80044776	0.7271062	0.9599272	1.0	4006	tags=43%, list=31%, signal=62%
PHOSPHOINOSITIDE_BIOSYNTHETIC_PROCESS	PHOSPHOINOSITIDE_BIOSYNTHETIC_PROCESS		21	0.22963727	0.79481727	0.7559633	0.9650508	1.0	1193	tags=19%, list=9%, signal=21%
CALCIUM_INDEPENDENT_CELL_CELL_ADHESION	CALCIUM_INDEPENDENT_CELL_CELL_ADHESION		16	0.24452806	0.7938253	0.71790236	0.961736	1.0	3969	tags=38%, list=30%, signal=54%
CELL_CYCLE_ARREST_GO_0007050	CELL_CYCLE_ARREST_GO_0007050		52	0.17699812	0.7911468	0.8269581	0.9613589	1.0	3983	tags=40%, list=30%, signal=58%
NEGATIVE_REGULATION_OF_CELL_CYCLE	NEGATIVE_REGULATION_OF_CELL_CYCLE		72	0.16520956	0.7906509	0.8406305	0.9573168	1.0	2197	tags=21%, list=17%, signal=25%
MEMBRANE_FUSION	MEMBRANE_FUSION		27	0.20934936	0.7902703	0.7713755	0.9531463	1.0	3637	tags=37%, list=28%, signal=51%
NITROGEN_COMPOUND_METABOLIC_PROCESS	NITROGEN_COMPOUND_METABOLIC_PROCESS		141	0.14612606	0.7877958	0.9197952	0.95216835	1.0	2417	tags=20%, list=18%, signal=24%
PROTEOLYSIS	PROTEOLYSIS		170	0.14181498	0.78438103	0.92629814	0.9529265	1.0	3943	tags=32%, list=30%, signal=45%
GLUCOSE_METABOLIC_PROCESS	GLUCOSE_METABOLIC_PROCESS		27	0.20696786	0.7843394	0.7862319	0.9482848	1.0	4693	tags=44%, list=36%, signal=69%
REGULATION_OF_CATABOLIC_PROCESS	REGULATION_OF_CATABOLIC_PROCESS		15	0.24825442	0.78056586	0.754159	0.94944614	1.0	2634	tags=33%, list=20%, signal=42%
PROTEIN_LOCALIZATION	PROTEIN_LOCALIZATION		184	0.13825998	0.7771174	0.94060993	0.94988316	1.0	3215	tags=25%, list=25%, signal=33%
MEMBRANE_LIPID_BIOSYNTHETIC_PROCESS	MEMBRANE_LIPID_BIOSYNTHETIC_PROCESS		41	0.18066396	0.7727823	0.835514	0.9517321	1.0	3926	tags=34%, list=30%, signal=49%
RESPONSE_TO_UV	RESPONSE_TO_UV		22	0.2124887	0.7612946	0.8055556	0.9625565	1.0	3362	tags=36%, list=26%, signal=49%
LIPID_TRANSPORT	LIPID_TRANSPORT		27	0.20074071	0.74203205	0.8517179	0.9820997	1.0	2032	tags=22%, list=16%, signal=26%
REPRODUCTION	REPRODUCTION		215	0.12818314	0.74061346	0.97983193	0.9791458	1.0	3116	tags=22%, list=24%, signal=29%
EMBRYONIC_DEVELOPMENT	EMBRYONIC_DEVELOPMENT		46	0.17011158	0.7403464	0.87703437	0.97480303	1.0	3071	tags=26%, list=23%, signal=34%
STRESS_ACTIVATED_PROTEIN_KINASE_SIGNALING_PATHWAY	STRESS_ACTIVATED_PROTEIN_KINASE_SIGNALING_PATHWAY		45	0.16974875	0.73068935	0.91052634	0.98108584	1.0	4152	tags=38%, list=32%, signal=55%
JNK_CASCADE	JNK_CASCADE		44	0.17195114	0.72795945	0.88550985	0.97935784	1.0	4152	tags=39%, list=32%, signal=56%
PHOSPHOLIPID_BIOSYNTHETIC_PROCESS	PHOSPHOLIPID_BIOSYNTHETIC_PROCESS		35	0.18078879	0.72754484	0.8989547	0.9751908	1.0	1650	tags=17%, list=13%, signal=20%
SENSORY_PERCEPTION	SENSORY_PERCEPTION		163	0.13182242	0.7204773	0.9760684	0.9776222	1.0	5249	tags=42%, list=40%, signal=70%
GLYCEROPHOSPHOLIPID_BIOSYNTHETIC_PROCESS	GLYCEROPHOSPHOLIPID_BIOSYNTHETIC_PROCESS		27	0.18769954	0.70979017	0.8857678	0.983466	1.0	1193	tags=15%, list=9%, signal=16%
NEUROLOGICAL_SYSTEM_PROCESS	NEUROLOGICAL_SYSTEM_PROCESS		328	0.11565376	0.7040285	1.0	0.98404247	1.0	2754	tags=17%, list=21%, signal=21%
POSITIVE_REGULATION_OF_HYDROLASE_ACTIVITY	POSITIVE_REGULATION_OF_HYDROLASE_ACTIVITY		45	0.15865393	0.69342846	0.9480287	0.98858345	1.0	3357	tags=29%, list=26%, signal=39%
BRAIN_DEVELOPMENT	BRAIN_DEVELOPMENT		39	0.16533253	0.6886655	0.92335767	0.9879593	1.0	3071	tags=28%, list=23%, signal=37%
LIPOPROTEIN_METABOLIC_PROCESS	LIPOPROTEIN_METABOLIC_PROCESS		30	0.17741641	0.6853318	0.90944123	0.9859936	1.0	2032	tags=20%, list=16%, signal=24%
HOMEOSTASIS_OF_NUMBER_OF_CELLS	HOMEOSTASIS_OF_NUMBER_OF_CELLS		20	0.19580232	0.6782444	0.8992248	0.9868014	1.0	2609	tags=25%, list=20%, signal=31%
ANION_TRANSPORT	ANION_TRANSPORT		27	0.18138696	0.6751669	0.9189189	0.98455393	1.0	2906	tags=22%, list=22%, signal=29%
BIOGENIC_AMINE_METABOLIC_PROCESS	BIOGENIC_AMINE_METABOLIC_PROCESS		16	0.2074685	0.6724693	0.8957952	0.9819756	1.0	1650	tags=19%, list=13%, signal=21%
NEGATIVE_REGULATION_OF_CELLULAR_BIOSYNTHETIC_PROCESS	NEGATIVE_REGULATION_OF_CELLULAR_BIOSYNTHETIC_PROCESS		25	0.1803307	0.672369	0.9431616	0.97763693	1.0	3307	tags=28%, list=25%, signal=37%
REGULATION_OF_CELL_ADHESION	REGULATION_OF_CELL_ADHESION		31	0.1678292	0.6429801	0.9535316	0.99077535	1.0	4186	tags=42%, list=32%, signal=62%
NEGATIVE_REGULATION_OF_BIOSYNTHETIC_PROCESS	NEGATIVE_REGULATION_OF_BIOSYNTHETIC_PROCESS		26	0.16917332	0.63014734	0.93613136	0.992609	1.0	3307	tags=27%, list=25%, signal=36%
ADENYLATE_CYCLASE_ACTIVATION	ADENYLATE_CYCLASE_ACTIVATION		18	0.17845298	0.60556895	0.9555126	0.9978534	1.0	4526	tags=39%, list=35%, signal=59%
LIPOPROTEIN_BIOSYNTHETIC_PROCESS	LIPOPROTEIN_BIOSYNTHETIC_PROCESS		23	0.15877023	0.56479645	0.9716814	1.0	1.0	4060	tags=35%, list=31%, signal=50%
FEEDING_BEHAVIOR	FEEDING_BEHAVIOR		20	0.16173023	0.56028515	0.9818182	1.0	1.0	5180	tags=45%, list=40%, signal=74%
TUBE_DEVELOPMENT	TUBE_DEVELOPMENT		15	0.17034276	0.54886425	0.98031497	0.99903315	1.0	3885	tags=33%, list=30%, signal=47%
DETECTION_OF_ABIOTIC_STIMULUS	DETECTION_OF_ABIOTIC_STIMULUS		16	0.16484115	0.5322755	0.98295456	0.9971982	1.0	61	tags=6%, list=0%, signal=6%
NEGATIVE_REGULATION_OF_TRANSLATION	NEGATIVE_REGULATION_OF_TRANSLATION		19	0.1445641	0.48272818	0.9979798	0.99752206	1.0	3307	tags=26%, list=25%, signal=35%
