# Supplementary material for: Multiple-input multiple-output causal strategies for gene selection
Source: BMC Bioinformatics. 2011 Nov 25;12:458. doi: 10.1186/1471-2105-12-458 (PMC3323860; doi:10.1186/1471-2105-12-458)
Supplement: Additional file 2 — Archive containing the output files computed by the preranked GSEA for λ ∈ {0.1,0.2,0.3,0.4,0.5} (GSEA_MIMO_part1.zip). [file 1471-2105-12-458-S2.ZIP › mFS02_entrez_mimo.GseaPreranked.1316038034143/ranked_gene_list_na_pos_versus_na_neg_1316038034143.xls]

NAME	DESCRIPTION	GENE_SYMBOL	GENE_TITLE	SCORE
29127	null	null	null	13091.0
64151	null	null	null	13090.0
9055	null	null	null	13089.0
51203	null	null	null	13088.0
9133	null	null	null	13087.0
1033	null	null	null	13086.0
79682	null	null	null	13085.0
6790	null	null	null	13084.0
7153	null	null	null	13083.0
9134	null	null	null	13082.0
4288	null	null	null	13081.0
259266	null	null	null	13080.0
890	null	null	null	13079.0
9787	null	null	null	13078.0
9768	null	null	null	13076.0
79075	null	null	null	13075.0
9833	null	null	null	13074.0
54210	null	null	null	13073.0
4751	null	null	null	13072.0
51514	null	null	null	13071.0
55165	null	null	null	13070.0
9928	null	null	null	13069.0
79733	null	null	null	13068.0
1062	null	null	null	13067.0
6241	null	null	null	13066.0
10615	null	null	null	13065.0
4085	null	null	null	13064.0
2017	null	null	null	13063.0
5888	null	null	null	13062.0
701	null	null	null	13061.0
699	null	null	null	13060.0
24137	null	null	null	13059.0
3832	null	null	null	13057.0
56942	null	null	null	13056.0
9319	null	null	null	13055.0
11065	null	null	null	13053.0
1063	null	null	null	13052.0
11130	null	null	null	13051.0
5898	null	null	null	13050.0
27338	null	null	null	13049.0
146909	null	null	null	13048.0
891	null	null	null	13046.0
10212	null	null	null	13044.0
9232	null	null	null	13043.0
332	null	null	null	13042.0
51512	null	null	null	13040.0
983	null	null	null	13039.0
9837	null	null	null	13038.0
10112	null	null	null	13037.0
6627	null	null	null	13036.0
55872	null	null	null	13035.0
9700	null	null	null	13033.0
6713	null	null	null	13032.0
79703	null	null	null	13031.0
7272	null	null	null	13030.0
11004	null	null	null	13029.0
10460	null	null	null	13028.0
54205	null	null	null	13027.0
991	null	null	null	13026.0
55215	null	null	null	13025.0
25788	null	null	null	13024.0
8914	null	null	null	13022.0
2237	null	null	null	13019.0
9401	null	null	null	13018.0
1434	null	null	null	13017.0
1058	null	null	null	13015.0
55839	null	null	null	13014.0
51659	null	null	null	13012.0
4312	null	null	null	13011.0
8500	null	null	null	13010.0
29899	null	null	null	13009.0
8318	null	null	null	13007.0
2297	null	null	null	13006.0
11260	null	null	null	13003.0
10024	null	null	null	13002.0
56943	null	null	null	13001.0
1164	null	null	null	12999.0
29893	null	null	null	12998.0
7336	null	null	null	12997.0
7112	null	null	null	12996.0
9868	null	null	null	12995.0
6491	null	null	null	12993.0
23234	null	null	null	12991.0
1719	null	null	null	12990.0
5223	null	null	null	12989.0
3015	null	null	null	12988.0
58478	null	null	null	12987.0
10733	null	null	null	12986.0
8438	null	null	null	12982.0
1894	null	null	null	12979.0
57405	null	null	null	12978.0
3925	null	null	null	12976.0
23210	null	null	null	12973.0
3833	null	null	null	12972.0
56992	null	null	null	12971.0
3422	null	null	null	12970.0
51016	null	null	null	12969.0
10213	null	null	null	12967.0
55355	null	null	null	12966.0
7296	null	null	null	12964.0
81611	null	null	null	12963.0
51022	null	null	null	12962.0
4175	null	null	null	12960.0
8833	null	null	null	12958.0
10403	null	null	null	12955.0
5685	null	null	null	12951.0
6573	null	null	null	12950.0
57122	null	null	null	12949.0
81930	null	null	null	12948.0
5437	null	null	null	12947.0
6732	null	null	null	12946.0
51373	null	null	null	12944.0
51001	null	null	null	12943.0
79019	null	null	null	12942.0
993	null	null	null	12941.0
93594	null	null	null	12939.0
29097	null	null	null	12934.0
55247	null	null	null	12933.0
2305	null	null	null	12931.0
2146	null	null	null	12929.0
22948	null	null	null	12928.0
54821	null	null	null	12926.0
9493	null	null	null	12923.0
4001	null	null	null	12922.0
29105	null	null	null	12920.0
9156	null	null	null	12919.0
83461	null	null	null	12918.0
3251	null	null	null	12917.0
27161	null	null	null	12915.0
6882	null	null	null	12914.0
8772	null	null	null	12913.0
6905	null	null	null	12912.0
11169	null	null	null	12911.0
133	null	null	null	12910.0
11339	null	null	null	12909.0
3148	null	null	null	12907.0
26586	null	null	null	12904.0
22974	null	null	null	12903.0
3161	null	null	null	12902.0
220134	null	null	null	12901.0
54478	null	null	null	12899.0
23560	null	null	null	12898.0
79573	null	null	null	12897.0
4171	null	null	null	12896.0
3419	null	null	null	12895.0
10971	null	null	null	12892.0
4605	null	null	null	12890.0
9355	null	null	null	12889.0
9735	null	null	null	12888.0
1717	null	null	null	12886.0
5984	null	null	null	12884.0
664	null	null	null	12883.0
8836	null	null	null	12882.0
57157	null	null	null	12881.0
54069	null	null	null	12879.0
55388	null	null	null	12877.0
8566	null	null	null	12875.0
5708	null	null	null	12873.0
5693	null	null	null	12870.0
51765	null	null	null	12869.0
8480	null	null	null	12868.0
11052	null	null	null	12867.0
4141	null	null	null	12863.0
23306	null	null	null	12862.0
4831	null	null	null	12861.0
5433	null	null	null	12860.0
8317	null	null	null	12859.0
51018	null	null	null	12856.0
84342	null	null	null	12854.0
1978	null	null	null	12851.0
63933	null	null	null	12850.0
2491	null	null	null	12849.0
81873	null	null	null	12845.0
11335	null	null	null	12844.0
79801	null	null	null	12841.0
54503	null	null	null	12840.0
9238	null	null	null	12839.0
8883	null	null	null	12837.0
995	null	null	null	12836.0
641	null	null	null	12834.0
10874	null	null	null	12831.0
51110	null	null	null	12830.0
6513	null	null	null	12829.0
27257	null	null	null	12828.0
25839	null	null	null	12826.0
4072	null	null	null	12825.0
26271	null	null	null	12824.0
6873	null	null	null	12820.0
55346	null	null	null	12819.0
4860	null	null	null	12818.0
27101	null	null	null	12817.0
10440	null	null	null	12815.0
10592	null	null	null	12814.0
6637	null	null	null	12813.0
10051	null	null	null	12812.0
56950	null	null	null	12811.0
54892	null	null	null	12809.0
9289	null	null	null	12808.0
8544	null	null	null	12807.0
5111	null	null	null	12806.0
7381	null	null	null	12804.0
908	null	null	null	12803.0
57019	null	null	null	12802.0
55176	null	null	null	12801.0
51204	null	null	null	12800.0
9282	null	null	null	12799.0
4234	null	null	null	12798.0
1515	null	null	null	12796.0
9391	null	null	null	12795.0
3838	null	null	null	12794.0
2764	null	null	null	12793.0
9123	null	null	null	12792.0
6921	null	null	null	12791.0
6502	null	null	null	12789.0
10635	null	null	null	12788.0
55832	null	null	null	12785.0
1841	null	null	null	12784.0
10797	null	null	null	12782.0
11060	null	null	null	12781.0
57110	null	null	null	12780.0
9521	null	null	null	12779.0
54962	null	null	null	12778.0
5347	null	null	null	12777.0
201562	null	null	null	12775.0
5352	null	null	null	12773.0
164	null	null	null	12772.0
55040	null	null	null	12771.0
80004	null	null	null	12769.0
4700	null	null	null	12768.0
55143	null	null	null	12767.0
10993	null	null	null	12765.0
1163	null	null	null	12763.0
51155	null	null	null	12760.0
51026	null	null	null	12759.0
580	null	null	null	12758.0
10328	null	null	null	12757.0
6632	null	null	null	12756.0
6996	null	null	null	12753.0
7083	null	null	null	12751.0
51053	null	null	null	12750.0
4869	null	null	null	12748.0
4331	null	null	null	12747.0
27235	null	null	null	12745.0
5469	null	null	null	12744.0
54908	null	null	null	12743.0
6788	null	null	null	12742.0
54845	null	null	null	12737.0
51182	null	null	null	12735.0
5713	null	null	null	12734.0
23397	null	null	null	12733.0
54972	null	null	null	12732.0
27346	null	null	null	12731.0
1965	null	null	null	12729.0
28998	null	null	null	12728.0
10855	null	null	null	12725.0
123	null	null	null	12724.0
10606	null	null	null	12723.0
1017	null	null	null	12722.0
10535	null	null	null	12721.0
80010	null	null	null	12717.0
57102	null	null	null	12715.0
55969	null	null	null	12713.0
79169	null	null	null	12712.0
3149	null	null	null	12711.0
25807	null	null	null	12709.0
63875	null	null	null	12708.0
57017	null	null	null	12705.0
5604	null	null	null	12701.0
79866	null	null	null	12699.0
86	null	null	null	12698.0
3070	null	null	null	12697.0
23366	null	null	null	12696.0
3576	null	null	null	12694.0
898	null	null	null	12693.0
92140	null	null	null	12692.0
5155	null	null	null	12690.0
23350	null	null	null	12689.0
10055	null	null	null	12686.0
55765	null	null	null	12684.0
27440	null	null	null	12683.0
11073	null	null	null	12682.0
6617	null	null	null	12680.0
2810	null	null	null	12679.0
10926	null	null	null	12678.0
3978	null	null	null	12677.0
5478	null	null	null	12676.0
29980	null	null	null	12674.0
10799	null	null	null	12672.0
55759	null	null	null	12670.0
7443	null	null	null	12669.0
80155	null	null	null	12667.0
25764	null	null	null	12666.0
10293	null	null	null	12664.0
10248	null	null	null	12662.0
10617	null	null	null	12660.0
79918	null	null	null	12659.0
29028	null	null	null	12656.0
51571	null	null	null	12655.0
5203	null	null	null	12654.0
5877	null	null	null	12650.0
55379	null	null	null	12647.0
5691	null	null	null	12643.0
9533	null	null	null	12642.0
55975	null	null	null	12641.0
29095	null	null	null	12639.0
8140	null	null	null	12638.0
55856	null	null	null	12636.0
7298	null	null	null	12635.0
55039	null	null	null	12634.0
6835	null	null	null	12632.0
79022	null	null	null	12631.0
10553	null	null	null	12630.0
10038	null	null	null	12627.0
84908	null	null	null	12626.0
4162	null	null	null	12625.0
9212	null	null	null	12620.0
55689	null	null	null	12618.0
5471	null	null	null	12616.0
51115	null	null	null	12615.0
3014	null	null	null	12614.0
2189	null	null	null	12612.0
79007	null	null	null	12607.0
10057	null	null	null	12606.0
548596	null	null	null	12602.0
10054	null	null	null	12600.0
10204	null	null	null	12598.0
64783	null	null	null	12595.0
79071	null	null	null	12592.0
55833	null	null	null	12590.0
29100	null	null	null	12589.0
84669	null	null	null	12588.0
55027	null	null	null	12585.0
55010	null	null	null	12584.0
51121	null	null	null	12583.0
2677	null	null	null	12582.0
55669	null	null	null	12580.0
5706	null	null	null	12578.0
9694	null	null	null	12576.0
56888	null	null	null	12575.0
5983	null	null	null	12574.0
6741	null	null	null	12573.0
11044	null	null	null	12572.0
2617	null	null	null	12568.0
5440	null	null	null	12564.0
9631	null	null	null	12560.0
8562	null	null	null	12559.0
79017	null	null	null	12558.0
672	null	null	null	12556.0
8270	null	null	null	12555.0
5688	null	null	null	12554.0
60673	null	null	null	12553.0
1072	null	null	null	12552.0
28227	null	null	null	12548.0
8050	null	null	null	12546.0
3735	null	null	null	12545.0
80324	null	null	null	12544.0
705	null	null	null	12542.0
23518	null	null	null	12541.0
7262	null	null	null	12538.0
7110	null	null	null	12536.0
7371	null	null	null	12535.0
8208	null	null	null	12533.0
100188893	null	null	null	12532.0
5202	null	null	null	12531.0
79152	null	null	null	12527.0
8774	null	null	null	12525.0
10397	null	null	null	12524.0
6576	null	null	null	12522.0
10528	null	null	null	12520.0
5214	null	null	null	12519.0
5194	null	null	null	12518.0
7936	null	null	null	12517.0
11332	null	null	null	12516.0
79833	null	null	null	12515.0
9582	null	null	null	12514.0
2739	null	null	null	12512.0
28511	null	null	null	12510.0
2058	null	null	null	12508.0
768	null	null	null	12505.0
7295	null	null	null	12504.0
79767	null	null	null	12503.0
27336	null	null	null	12501.0
29080	null	null	null	12499.0
9898	null	null	null	12497.0
3612	null	null	null	12494.0
1678	null	null	null	12492.0
9650	null	null	null	12491.0
27253	null	null	null	12489.0
55660	null	null	null	12487.0
29088	null	null	null	12486.0
4173	null	null	null	12484.0
51105	null	null	null	12483.0
7073	null	null	null	12481.0
5822	null	null	null	12480.0
10694	null	null	null	12478.0
9100	null	null	null	12475.0
1514	null	null	null	12472.0
4521	null	null	null	12470.0
2781	null	null	null	12469.0
5245	null	null	null	12468.0
84790	null	null	null	12466.0
81620	null	null	null	12465.0
7884	null	null	null	12461.0
10856	null	null	null	12460.0
784	null	null	null	12457.0
4477	null	null	null	12456.0
654483	null	null	null	12453.0
3066	null	null	null	12451.0
25909	null	null	null	12449.0
64130	null	null	null	12448.0
10428	null	null	null	12445.0
9456	null	null	null	12440.0
57380	null	null	null	12439.0
990	null	null	null	12438.0
6696	null	null	null	12436.0
55156	null	null	null	12434.0
3091	null	null	null	12432.0
29901	null	null	null	12425.0
80237	null	null	null	12423.0
4726	null	null	null	12421.0
50814	null	null	null	12420.0
1871	null	null	null	12419.0
79786	null	null	null	12414.0
9848	null	null	null	12412.0
2926	null	null	null	12409.0
79572	null	null	null	12408.0
90133	null	null	null	12404.0
51096	null	null	null	12402.0
30001	null	null	null	12401.0
440	null	null	null	12399.0
387522	null	null	null	12398.0
89910	null	null	null	12397.0
9688	null	null	null	12396.0
4976	null	null	null	12393.0
4998	null	null	null	12391.0
5716	null	null	null	12390.0
55197	null	null	null	12389.0
23246	null	null	null	12387.0
1837	null	null	null	12386.0
23287	null	null	null	12385.0
6495	null	null	null	12384.0
1789	null	null	null	12380.0
3858	null	null	null	12378.0
1374	null	null	null	12377.0
6119	null	null	null	12374.0
9377	null	null	null	12372.0
63967	null	null	null	12369.0
291	null	null	null	12367.0
55656	null	null	null	12365.0
51428	null	null	null	12362.0
65986	null	null	null	12359.0
6535	null	null	null	12358.0
7372	null	null	null	12357.0
202658	null	null	null	12355.0
6472	null	null	null	12354.0
5709	null	null	null	12353.0
286148	null	null	null	12352.0
22880	null	null	null	12351.0
55876	null	null	null	12349.0
7422	null	null	null	12348.0
64785	null	null	null	12346.0
23513	null	null	null	12345.0
262	null	null	null	12342.0
246243	null	null	null	12338.0
5985	null	null	null	12337.0
1728	null	null	null	12336.0
25926	null	null	null	12334.0
55705	null	null	null	12332.0
80178	null	null	null	12331.0
5597	null	null	null	12330.0
10165	null	null	null	12327.0
79050	null	null	null	12321.0
5393	null	null	null	12320.0
64216	null	null	null	12319.0
377	null	null	null	12318.0
8813	null	null	null	12317.0
54165	null	null	null	12316.0
6596	null	null	null	12314.0
833	null	null	null	12312.0
3182	null	null	null	12311.0
55257	null	null	null	12308.0
54915	null	null	null	12306.0
2161	null	null	null	12305.0
6888	null	null	null	12304.0
6804	null	null	null	12303.0
5557	null	null	null	12302.0
4719	null	null	null	12301.0
10195	null	null	null	12297.0
1122	null	null	null	12296.0
4848	null	null	null	12294.0
7353	null	null	null	12293.0
51377	null	null	null	12291.0
55284	null	null	null	12289.0
1347	null	null	null	12288.0
2139	null	null	null	12287.0
114044	null	null	null	12283.0
79944	null	null	null	12280.0
7167	null	null	null	12275.0
3638	null	null	null	12274.0
79943	null	null	null	12273.0
79042	null	null	null	12272.0
158	null	null	null	12271.0
79949	null	null	null	12269.0
3613	null	null	null	12268.0
8851	null	null	null	12267.0
29923	null	null	null	12265.0
80758	null	null	null	12263.0
100133775	null	null	null	12261.0
51319	null	null	null	12259.0
10625	null	null	null	12258.0
5717	null	null	null	12257.0
3887	null	null	null	12255.0
51651	null	null	null	12251.0
51371	null	null	null	12250.0
2886	null	null	null	12249.0
10153	null	null	null	12248.0
10381	null	null	null	12246.0
23658	null	null	null	12245.0
5062	null	null	null	12244.0
80232	null	null	null	12243.0
23649	null	null	null	12242.0
54849	null	null	null	12240.0
55723	null	null	null	12239.0
23603	null	null	null	12238.0
5634	null	null	null	12236.0
23507	null	null	null	12235.0
1305	null	null	null	12233.0
9217	null	null	null	12229.0
124044	null	null	null	12227.0
8894	null	null	null	12223.0
3939	null	null	null	12222.0
81034	null	null	null	12221.0
22839	null	null	null	12220.0
3320	null	null	null	12218.0
6199	null	null	null	12215.0
114657	null	null	null	12214.0
23644	null	null	null	12212.0
6902	null	null	null	12211.0
64750	null	null	null	12210.0
7718	null	null	null	12209.0
4603	null	null	null	12208.0
2730	null	null	null	12207.0
51647	null	null	null	12205.0
8819	null	null	null	12204.0
5700	null	null	null	12202.0
4591	null	null	null	12201.0
1040	null	null	null	12200.0
55630	null	null	null	12199.0
55055	null	null	null	12198.0
55093	null	null	null	12196.0
9831	null	null	null	12195.0
6629	null	null	null	12193.0
10651	null	null	null	12192.0
3381	null	null	null	12191.0
2201	null	null	null	12189.0
3157	null	null	null	12187.0
27344	null	null	null	12186.0
10237	null	null	null	12185.0
4502	null	null	null	12183.0
6607	null	null	null	12182.0
4199	null	null	null	12181.0
4200	null	null	null	12180.0
100129361	null	null	null	12177.0
10675	null	null	null	12176.0
26043	null	null	null	12174.0
3796	null	null	null	12173.0
6286	null	null	null	12171.0
10383	null	null	null	12170.0
1763	null	null	null	12169.0
64963	null	null	null	12167.0
2332	null	null	null	12166.0
54758	null	null	null	12165.0
441024	null	null	null	12164.0
2960	null	null	null	12163.0
65003	null	null	null	12162.0
836	null	null	null	12159.0
54583	null	null	null	12158.0
2287	null	null	null	12157.0
57761	null	null	null	12156.0
6631	null	null	null	12155.0
7504	null	null	null	12154.0
78999	null	null	null	12152.0
65094	null	null	null	12150.0
5810	null	null	null	12146.0
10393	null	null	null	12144.0
79980	null	null	null	12142.0
7203	null	null	null	12140.0
79902	null	null	null	12139.0
64431	null	null	null	12138.0
27042	null	null	null	12136.0
55635	null	null	null	12134.0
11051	null	null	null	12133.0
51499	null	null	null	12128.0
56270	null	null	null	12126.0
55353	null	null	null	12124.0
2885	null	null	null	12121.0
55110	null	null	null	12119.0
55505	null	null	null	12118.0
55854	null	null	null	12117.0
728	null	null	null	12116.0
55737	null	null	null	12112.0
2626	null	null	null	12111.0
10721	null	null	null	12110.0
26636	null	null	null	12109.0
1523	null	null	null	12108.0
7465	null	null	null	12107.0
10907	null	null	null	12105.0
10190	null	null	null	12104.0
9711	null	null	null	12103.0
10096	null	null	null	12100.0
26502	null	null	null	12098.0
5902	null	null	null	12097.0
23594	null	null	null	12095.0
1633	null	null	null	12092.0
29967	null	null	null	12091.0
5817	null	null	null	12090.0
26472	null	null	null	12089.0
4291	null	null	null	12088.0
1478	null	null	null	12087.0
27072	null	null	null	12084.0
55559	null	null	null	12083.0
8336	null	null	null	12082.0
8872	null	null	null	12081.0
5119	null	null	null	12080.0
2935	null	null	null	12079.0
4201	null	null	null	12077.0
10994	null	null	null	12076.0
8243	null	null	null	12075.0
10969	null	null	null	12074.0
6016	null	null	null	12068.0
23592	null	null	null	12066.0
8337	null	null	null	12063.0
3418	null	null	null	12062.0
6597	null	null	null	12061.0
10715	null	null	null	12059.0
8139	null	null	null	12058.0
6715	null	null	null	12055.0
2224	null	null	null	12053.0
5425	null	null	null	12052.0
8577	null	null	null	12051.0
23481	null	null	null	12050.0
28992	null	null	null	12045.0
26150	null	null	null	12044.0
10063	null	null	null	12043.0
23512	null	null	null	12042.0
79657	null	null	null	12041.0
7307	null	null	null	12039.0
25983	null	null	null	12038.0
5885	null	null	null	12037.0
54512	null	null	null	12035.0
7283	null	null	null	12034.0
56941	null	null	null	12031.0
51088	null	null	null	12030.0
22916	null	null	null	12027.0
80204	null	null	null	12026.0
79783	null	null	null	12025.0
51069	null	null	null	12024.0
26255	null	null	null	12021.0
257152	null	null	null	12020.0
8497	null	null	null	12018.0
8996	null	null	null	12017.0
51599	null	null	null	12016.0
55159	null	null	null	12015.0
653659	null	null	null	12014.0
80194	null	null	null	12013.0
2806	null	null	null	11999.0
653562	null	null	null	11997.0
286527	null	null	null	11995.0
10897	null	null	null	11994.0
10285	null	null	null	11992.0
56889	null	null	null	11989.0
54934	null	null	null	11988.0
83737	null	null	null	11987.0
4702	null	null	null	11984.0
339175	null	null	null	11983.0
10948	null	null	null	11982.0
734	null	null	null	11980.0
79837	null	null	null	11979.0
51012	null	null	null	11978.0
9088	null	null	null	11976.0
5695	null	null	null	11973.0
6950	null	null	null	11972.0
388796	null	null	null	11968.0
55907	null	null	null	11967.0
1340	null	null	null	11966.0
8805	null	null	null	11965.0
5594	null	null	null	11963.0
10962	null	null	null	11962.0
7411	null	null	null	11961.0
93081	null	null	null	11957.0
7417	null	null	null	11956.0
26284	null	null	null	11954.0
5033	null	null	null	11952.0
4704	null	null	null	11950.0
7517	null	null	null	11949.0
514	null	null	null	11947.0
9692	null	null	null	11944.0
54913	null	null	null	11942.0
201254	null	null	null	11939.0
5427	null	null	null	11937.0
23450	null	null	null	11935.0
6659	null	null	null	11934.0
7319	null	null	null	11933.0
22827	null	null	null	11930.0
27348	null	null	null	11929.0
9816	null	null	null	11928.0
51773	null	null	null	11927.0
55173	null	null	null	11925.0
151230	null	null	null	11924.0
64746	null	null	null	11923.0
57107	null	null	null	11922.0
1213	null	null	null	11919.0
7553	null	null	null	11918.0
9994	null	null	null	11917.0
1503	null	null	null	11916.0
4952	null	null	null	11914.0
23590	null	null	null	11913.0
22992	null	null	null	11912.0
11137	null	null	null	11910.0
81831	null	null	null	11905.0
9793	null	null	null	11903.0
2958	null	null	null	11901.0
2644	null	null	null	11900.0
1736	null	null	null	11899.0
5955	null	null	null	11898.0
6541	null	null	null	11897.0
10072	null	null	null	11895.0
11235	null	null	null	11894.0
23160	null	null	null	11885.0
39	null	null	null	11881.0
81579	null	null	null	11880.0
56681	null	null	null	11877.0
26750	null	null	null	11876.0
9442	null	null	null	11874.0
6871	null	null	null	11871.0
2026	null	null	null	11869.0
4172	null	null	null	11868.0
645233	null	null	null	11867.0
10776	null	null	null	11866.0
529	null	null	null	11864.0
51491	null	null	null	11863.0
10199	null	null	null	11862.0
6198	null	null	null	11861.0
10540	null	null	null	11859.0
58500	null	null	null	11857.0
9636	null	null	null	11855.0
3775	null	null	null	11854.0
26	null	null	null	11851.0
29902	null	null	null	11847.0
7398	null	null	null	11845.0
23271	null	null	null	11844.0
29960	null	null	null	11842.0
5160	null	null	null	11840.0
4528	null	null	null	11839.0
375035	null	null	null	11838.0
63899	null	null	null	11837.0
25920	null	null	null	11835.0
11200	null	null	null	11834.0
54801	null	null	null	11832.0
54982	null	null	null	11830.0
1054	null	null	null	11828.0
79441	null	null	null	11826.0
6227	null	null	null	11825.0
259	null	null	null	11823.0
55003	null	null	null	11821.0
10576	null	null	null	11820.0
51430	null	null	null	11819.0
55526	null	null	null	11816.0
2987	null	null	null	11815.0
1690	null	null	null	11813.0
54954	null	null	null	11812.0
528	null	null	null	11810.0
5238	null	null	null	11809.0
5584	null	null	null	11806.0
26233	null	null	null	11805.0
10915	null	null	null	11804.0
7705	null	null	null	11802.0
488	null	null	null	11801.0
8607	null	null	null	11798.0
3626	null	null	null	11795.0
10736	null	null	null	11794.0
1404	null	null	null	11791.0
81929	null	null	null	11789.0
22950	null	null	null	11788.0
83460	null	null	null	11785.0
10247	null	null	null	11784.0
55120	null	null	null	11783.0
10549	null	null	null	11780.0
23080	null	null	null	11777.0
7264	null	null	null	11775.0
1207	null	null	null	11772.0
90480	null	null	null	11771.0
4176	null	null	null	11770.0
10574	null	null	null	11767.0
5291	null	null	null	11766.0
3315	null	null	null	11764.0
9470	null	null	null	11763.0
1479	null	null	null	11762.0
4580	null	null	null	11760.0
81892	null	null	null	11758.0
3156	null	null	null	11756.0
54541	null	null	null	11753.0
9141	null	null	null	11752.0
80273	null	null	null	11751.0
79791	null	null	null	11750.0
5747	null	null	null	11749.0
57665	null	null	null	11748.0
11338	null	null	null	11746.0
51290	null	null	null	11745.0
55227	null	null	null	11743.0
5831	null	null	null	11741.0
11072	null	null	null	11740.0
54517	null	null	null	11739.0
27130	null	null	null	11738.0
50861	null	null	null	11736.0
3755	null	null	null	11735.0
7355	null	null	null	11731.0
54932	null	null	null	11730.0
26873	null	null	null	11727.0
9791	null	null	null	11726.0
4494	null	null	null	11725.0
81614	null	null	null	11722.0
51582	null	null	null	11720.0
595101	null	null	null	11718.0
84900	null	null	null	11717.0
2643	null	null	null	11716.0
5413	null	null	null	11714.0
3396	null	null	null	11710.0
8559	null	null	null	11709.0
6307	null	null	null	11707.0
80775	null	null	null	11706.0
899	null	null	null	11705.0
6712	null	null	null	11702.0
23185	null	null	null	11701.0
1854	null	null	null	11697.0
55171	null	null	null	11696.0
10376	null	null	null	11694.0
6628	null	null	null	11693.0
11222	null	null	null	11691.0
875	null	null	null	11689.0
9361	null	null	null	11688.0
9958	null	null	null	11687.0
25806	null	null	null	11685.0
79081	null	null	null	11682.0
9519	null	null	null	11680.0
654364	null	null	null	11677.0
283871	null	null	null	11676.0
79581	null	null	null	11675.0
10885	null	null	null	11673.0
100288628	null	null	null	11672.0
79364	null	null	null	11671.0
1723	null	null	null	11670.0
285359	null	null	null	11667.0
4151	null	null	null	11666.0
7407	null	null	null	11664.0
5550	null	null	null	11662.0
55238	null	null	null	11661.0
8725	null	null	null	11660.0
1000	null	null	null	11658.0
8565	null	null	null	11657.0
9653	null	null	null	11656.0
23173	null	null	null	11655.0
16	null	null	null	11654.0
8853	null	null	null	11650.0
10471	null	null	null	11647.0
10762	null	null	null	11646.0
11056	null	null	null	11645.0
27183	null	null	null	11644.0
6182	null	null	null	11643.0
5710	null	null	null	11642.0
11236	null	null	null	11640.0
10059	null	null	null	11638.0
7378	null	null	null	11637.0
1477	null	null	null	11636.0
54928	null	null	null	11635.0
54584	null	null	null	11634.0
96764	null	null	null	11633.0
94081	null	null	null	11630.0
29081	null	null	null	11629.0
10245	null	null	null	11627.0
11177	null	null	null	11626.0
637	null	null	null	11625.0
83696	null	null	null	11624.0
1327	null	null	null	11620.0
25843	null	null	null	11619.0
7004	null	null	null	11616.0
3892	null	null	null	11615.0
26520	null	null	null	11612.0
79023	null	null	null	11611.0
27297	null	null	null	11610.0
55131	null	null	null	11609.0
9957	null	null	null	11608.0
9790	null	null	null	11605.0
1192	null	null	null	11604.0
4495	null	null	null	11603.0
27000	null	null	null	11602.0
4324	null	null	null	11601.0
550	null	null	null	11600.0
5718	null	null	null	11599.0
7468	null	null	null	11598.0
23640	null	null	null	11597.0
56886	null	null	null	11595.0
5967	null	null	null	11594.0
23788	null	null	null	11592.0
55508	null	null	null	11591.0
55366	null	null	null	11589.0
30837	null	null	null	11588.0
9685	null	null	null	11584.0
80778	null	null	null	11583.0
54496	null	null	null	11582.0
8702	null	null	null	11581.0
79577	null	null	null	11580.0
79915	null	null	null	11578.0
8754	null	null	null	11576.0
333	null	null	null	11575.0
9145	null	null	null	11571.0
89845	null	null	null	11570.0
79047	null	null	null	11567.0
51123	null	null	null	11566.0
2178	null	null	null	11565.0
23380	null	null	null	11564.0
10005	null	null	null	11563.0
23480	null	null	null	11561.0
51184	null	null	null	11560.0
7013	null	null	null	11558.0
55794	null	null	null	11557.0
645745	null	null	null	11556.0
5329	null	null	null	11553.0
23076	null	null	null	11550.0
51142	null	null	null	11548.0
23142	null	null	null	11547.0
64110	null	null	null	11545.0
11232	null	null	null	11544.0
5603	null	null	null	11543.0
8260	null	null	null	11540.0
6611	null	null	null	11539.0
80346	null	null	null	11537.0
1111	null	null	null	11536.0
51388	null	null	null	11533.0
65263	null	null	null	11529.0
9829	null	null	null	11527.0
5303	null	null	null	11526.0
9643	null	null	null	11525.0
54927	null	null	null	11522.0
8767	null	null	null	11519.0
5277	null	null	null	11517.0
6729	null	null	null	11513.0
5684	null	null	null	11512.0
1349	null	null	null	11511.0
3868	null	null	null	11510.0
9342	null	null	null	11509.0
51406	null	null	null	11508.0
2019	null	null	null	11506.0
3099	null	null	null	11505.0
5910	null	null	null	11504.0
205564	null	null	null	11501.0
79711	null	null	null	11500.0
9025	null	null	null	11496.0
56180	null	null	null	11495.0
3336	null	null	null	11494.0
7514	null	null	null	11493.0
25855	null	null	null	11491.0
51101	null	null	null	11489.0
284889	null	null	null	11487.0
23532	null	null	null	11486.0
5355	null	null	null	11483.0
55661	null	null	null	11479.0
51072	null	null	null	11478.0
5110	null	null	null	11476.0
27301	null	null	null	11474.0
51081	null	null	null	11473.0
79609	null	null	null	11472.0
8723	null	null	null	11469.0
994	null	null	null	11468.0
6924	null	null	null	11465.0
83451	null	null	null	11461.0
3297	null	null	null	11460.0
84722	null	null	null	11459.0
8493	null	null	null	11458.0
55011	null	null	null	11457.0
8939	null	null	null	11456.0
11171	null	null	null	11455.0
8669	null	null	null	11452.0
54454	null	null	null	11450.0
5999	null	null	null	11449.0
55835	null	null	null	11448.0
55699	null	null	null	11447.0
54433	null	null	null	11443.0
5431	null	null	null	11442.0
10951	null	null	null	11441.0
4501	null	null	null	11440.0
8624	null	null	null	11437.0
5827	null	null	null	11436.0
5001	null	null	null	11435.0
5106	null	null	null	11434.0
26585	null	null	null	11433.0
83259	null	null	null	11430.0
7913	null	null	null	11425.0
50626	null	null	null	11424.0
2821	null	null	null	11421.0
1138	null	null	null	11416.0
64577	null	null	null	11414.0
10079	null	null	null	11413.0
23508	null	null	null	11412.0
54968	null	null	null	11409.0
3177	null	null	null	11407.0
25940	null	null	null	11406.0
4321	null	null	null	11405.0
6874	null	null	null	11403.0
3376	null	null	null	11402.0
51575	null	null	null	11401.0
8027	null	null	null	11400.0
2585	null	null	null	11394.0
55166	null	null	null	11393.0
10598	null	null	null	11392.0
5365	null	null	null	11387.0
23029	null	null	null	11384.0
2968	null	null	null	11383.0
10609	null	null	null	11382.0
7979	null	null	null	11381.0
219293	null	null	null	11379.0
4436	null	null	null	11378.0
26589	null	null	null	11376.0
6059	null	null	null	11372.0
4522	null	null	null	11370.0
253943	null	null	null	11363.0
65057	null	null	null	11359.0
56945	null	null	null	11358.0
55212	null	null	null	11353.0
9480	null	null	null	11349.0
10290	null	null	null	11348.0
84823	null	null	null	11347.0
29117	null	null	null	11346.0
54542	null	null	null	11344.0
81691	null	null	null	11342.0
55226	null	null	null	11338.0
1024	null	null	null	11337.0
8568	null	null	null	11332.0
57707	null	null	null	11331.0
8739	null	null	null	11329.0
4496	null	null	null	11328.0
1297	null	null	null	11325.0
79739	null	null	null	11319.0
23019	null	null	null	11317.0
7388	null	null	null	11311.0
23007	null	null	null	11308.0
51282	null	null	null	11305.0
50810	null	null	null	11304.0
55521	null	null	null	11303.0
5933	null	null	null	11299.0
3993	null	null	null	11298.0
2063	null	null	null	11296.0
404093	null	null	null	11295.0
23002	null	null	null	11292.0
10940	null	null	null	11291.0
55486	null	null	null	11288.0
9991	null	null	null	11287.0
483	null	null	null	11285.0
5230	null	null	null	11284.0
26235	null	null	null	11283.0
88	null	null	null	11278.0
128872	null	null	null	11277.0
23554	null	null	null	11276.0
10048	null	null	null	11275.0
10713	null	null	null	11273.0
4102	null	null	null	11272.0
54676	null	null	null	11271.0
4174	null	null	null	11269.0
2932	null	null	null	11268.0
58488	null	null	null	11265.0
8458	null	null	null	11264.0
400410	null	null	null	11263.0
4097	null	null	null	11259.0
4711	null	null	null	11257.0
10787	null	null	null	11255.0
4733	null	null	null	11253.0
2664	null	null	null	11251.0
9818	null	null	null	11250.0
10730	null	null	null	11248.0
55957	null	null	null	11247.0
10527	null	null	null	11246.0
56647	null	null	null	11245.0
8647	null	null	null	11244.0
7138	null	null	null	11242.0
353	null	null	null	11241.0
1604	null	null	null	11237.0
1730	null	null	null	11235.0
7163	null	null	null	11234.0
9588	null	null	null	11233.0
266740	null	null	null	11232.0
79665	null	null	null	11229.0
29844	null	null	null	11228.0
23787	null	null	null	11222.0
1317	null	null	null	11220.0
9926	null	null	null	11219.0
79888	null	null	null	11218.0
11082	null	null	null	11216.0
5601	null	null	null	11213.0
84079	null	null	null	11212.0
6698	null	null	null	11211.0
23165	null	null	null	11209.0
55697	null	null	null	11208.0
51634	null	null	null	11207.0
7332	null	null	null	11206.0
9618	null	null	null	11203.0
8445	null	null	null	11201.0
729222	null	null	null	11200.0
8970	null	null	null	11199.0
1537	null	null	null	11197.0
26073	null	null	null	11196.0
79847	null	null	null	11193.0
9276	null	null	null	11189.0
730107	null	null	null	11187.0
9399	null	null	null	11185.0
122704	null	null	null	11184.0
29781	null	null	null	11183.0
1147	null	null	null	11181.0
64180	null	null	null	11178.0
118491	null	null	null	11177.0
51805	null	null	null	11175.0
25844	null	null	null	11174.0
8974	null	null	null	11172.0
3006	null	null	null	11170.0
9052	null	null	null	11169.0
4504	null	null	null	11165.0
5889	null	null	null	11164.0
26574	null	null	null	11162.0
11011	null	null	null	11160.0
8968	null	null	null	11154.0
152	null	null	null	11153.0
3475	null	null	null	11151.0
51236	null	null	null	11148.0
3257	null	null	null	11146.0
55290	null	null	null	11144.0
10198	null	null	null	11142.0
8347	null	null	null	11139.0
5422	null	null	null	11138.0
3853	null	null	null	11137.0
57099	null	null	null	11136.0
4931	null	null	null	11134.0
202	null	null	null	11131.0
79000	null	null	null	11130.0
64410	null	null	null	11129.0
7419	null	null	null	11128.0
6427	null	null	null	11127.0
5080	null	null	null	11126.0
92815	null	null	null	11124.0
57817	null	null	null	11121.0
29083	null	null	null	11120.0
55738	null	null	null	11119.0
865	null	null	null	11116.0
2134	null	null	null	11112.0
64184	null	null	null	11109.0
657	null	null	null	11107.0
26039	null	null	null	11105.0
55304	null	null	null	11102.0
79139	null	null	null	11101.0
64710	null	null	null	11100.0
80328	null	null	null	11099.0
23329	null	null	null	11098.0
50512	null	null	null	11096.0
51567	null	null	null	11094.0
29889	null	null	null	11089.0
6949	null	null	null	11084.0
8335	null	null	null	11081.0
152559	null	null	null	11080.0
554313	null	null	null	11078.0
6635	null	null	null	11077.0
9188	null	null	null	11076.0
3110	null	null	null	11074.0
10950	null	null	null	11073.0
51070	null	null	null	11071.0
3159	null	null	null	11069.0
1152	null	null	null	11067.0
64422	null	null	null	11066.0
7965	null	null	null	11065.0
10452	null	null	null	11064.0
11274	null	null	null	11063.0
27032	null	null	null	11062.0
6897	null	null	null	11059.0
51025	null	null	null	11058.0
10622	null	null	null	11057.0
8988	null	null	null	11054.0
79731	null	null	null	11053.0
9885	null	null	null	11052.0
9801	null	null	null	11051.0
26120	null	null	null	11050.0
54732	null	null	null	11049.0
79763	null	null	null	11044.0
22868	null	null	null	11042.0
8941	null	null	null	11040.0
131408	null	null	null	11037.0
9824	null	null	null	11036.0
8818	null	null	null	11035.0
8608	null	null	null	11033.0
192666	null	null	null	11032.0
9130	null	null	null	11031.0
9014	null	null	null	11030.0
9972	null	null	null	11029.0
79752	null	null	null	11026.0
51642	null	null	null	11025.0
79982	null	null	null	11021.0
79797	null	null	null	11019.0
65005	null	null	null	11018.0
28978	null	null	null	11012.0
9373	null	null	null	11011.0
2592	null	null	null	11009.0
22978	null	null	null	11008.0
53371	null	null	null	11007.0
8326	null	null	null	11005.0
885	null	null	null	11002.0
23204	null	null	null	10999.0
7738	null	null	null	10993.0
6338	null	null	null	10992.0
26155	null	null	null	10988.0
10228	null	null	null	10987.0
65265	null	null	null	10986.0
3265	null	null	null	10981.0
178	null	null	null	10979.0
55057	null	null	null	10978.0
23141	null	null	null	10976.0
79959	null	null	null	10973.0
4709	null	null	null	10972.0
3052	null	null	null	10967.0
54535	null	null	null	10964.0
55732	null	null	null	10962.0
345	null	null	null	10961.0
3008	null	null	null	10960.0
51129	null	null	null	10958.0
9446	null	null	null	10957.0
28985	null	null	null	10956.0
8323	null	null	null	10954.0
29107	null	null	null	10950.0
55157	null	null	null	10949.0
57003	null	null	null	10948.0
5529	null	null	null	10947.0
9862	null	null	null	10946.0
81858	null	null	null	10944.0
729020	null	null	null	10943.0
84296	null	null	null	10942.0
3364	null	null	null	10938.0
50863	null	null	null	10937.0
6647	null	null	null	10936.0
7029	null	null	null	10935.0
9939	null	null	null	10932.0
4644	null	null	null	10931.0
7289	null	null	null	10930.0
117246	null	null	null	10926.0
782	null	null	null	10924.0
9897	null	null	null	10921.0
5300	null	null	null	10920.0
10947	null	null	null	10919.0
5382	null	null	null	10918.0
54963	null	null	null	10917.0
55558	null	null	null	10906.0
9889	null	null	null	10905.0
10573	null	null	null	10901.0
171546	null	null	null	10898.0
2673	null	null	null	10897.0
26610	null	null	null	10896.0
55687	null	null	null	10895.0
6845	null	null	null	10894.0
51510	null	null	null	10893.0
28969	null	null	null	10892.0
4712	null	null	null	10890.0
64901	null	null	null	10889.0
5209	null	null	null	10888.0
342538	null	null	null	10887.0
10058	null	null	null	10886.0
29919	null	null	null	10885.0
10498	null	null	null	10884.0
60491	null	null	null	10882.0
65220	null	null	null	10881.0
51067	null	null	null	10878.0
57826	null	null	null	10876.0
57097	null	null	null	10869.0
92856	null	null	null	10867.0
8266	null	null	null	10865.0
10531	null	null	null	10861.0
22995	null	null	null	10860.0
9330	null	null	null	10855.0
1032	null	null	null	10849.0
1356	null	null	null	10847.0
55038	null	null	null	10845.0
57214	null	null	null	10842.0
90141	null	null	null	10840.0
80218	null	null	null	10839.0
9166	null	null	null	10838.0
1241	null	null	null	10836.0
26032	null	null	null	10834.0
90333	null	null	null	10833.0
261726	null	null	null	10829.0
366	null	null	null	10823.0
3795	null	null	null	10821.0
27289	null	null	null	10818.0
1329	null	null	null	10811.0
55636	null	null	null	10810.0
8785	null	null	null	10806.0
54881	null	null	null	10804.0
1783	null	null	null	10803.0
280661	null	null	null	10802.0
10092	null	null	null	10800.0
5409	null	null	null	10796.0
3845	null	null	null	10795.0
9712	null	null	null	10794.0
10575	null	null	null	10793.0
83463	null	null	null	10791.0
2175	null	null	null	10787.0
22824	null	null	null	10786.0
5000	null	null	null	10785.0
7037	null	null	null	10784.0
11267	null	null	null	10783.0
9352	null	null	null	10779.0
25977	null	null	null	10778.0
6634	null	null	null	10774.0
7374	null	null	null	10770.0
54868	null	null	null	10769.0
9462	null	null	null	10768.0
54958	null	null	null	10759.0
23212	null	null	null	10757.0
6877	null	null	null	10754.0
54815	null	null	null	10752.0
23659	null	null	null	10748.0
11329	null	null	null	10747.0
56905	null	null	null	10746.0
4361	null	null	null	10744.0
378708	null	null	null	10743.0
4287	null	null	null	10742.0
55322	null	null	null	10741.0
5331	null	null	null	10740.0
3895	null	null	null	10739.0
5264	null	null	null	10735.0
5805	null	null	null	10734.0
6248	null	null	null	10732.0
27341	null	null	null	10729.0
4320	null	null	null	10728.0
51337	null	null	null	10727.0
2589	null	null	null	10726.0
10232	null	null	null	10722.0
1649	null	null	null	10720.0
522	null	null	null	10719.0
28957	null	null	null	10718.0
23198	null	null	null	10716.0
93210	null	null	null	10715.0
60490	null	null	null	10714.0
26519	null	null	null	10712.0
2539	null	null	null	10711.0
353189	null	null	null	10710.0
1652	null	null	null	10708.0
5875	null	null	null	10706.0
1534	null	null	null	10705.0
55711	null	null	null	10704.0
1773	null	null	null	10703.0
3777	null	null	null	10702.0
706	null	null	null	10700.0
100287590	null	null	null	10699.0
10572	null	null	null	10696.0
27352	null	null	null	10689.0
2861	null	null	null	10688.0
23607	null	null	null	10685.0
57103	null	null	null	10683.0
4188	null	null	null	10682.0
1364	null	null	null	10677.0
6279	null	null	null	10676.0
79135	null	null	null	10674.0
292	null	null	null	10673.0
11182	null	null	null	10671.0
26276	null	null	null	10668.0
7257	null	null	null	10664.0
2805	null	null	null	10662.0
2271	null	null	null	10661.0
7804	null	null	null	10660.0
6160	null	null	null	10659.0
23213	null	null	null	10656.0
23562	null	null	null	10655.0
27258	null	null	null	10654.0
54101	null	null	null	10652.0
26225	null	null	null	10651.0
92154	null	null	null	10649.0
341	null	null	null	10643.0
646208	null	null	null	10637.0
9255	null	null	null	10636.0
8636	null	null	null	10631.0
11266	null	null	null	10630.0
23108	null	null	null	10629.0
10534	null	null	null	10624.0
7270	null	null	null	10623.0
27300	null	null	null	10621.0
116372	null	null	null	10620.0
54014	null	null	null	10618.0
2588	null	null	null	10616.0
23277	null	null	null	10615.0
6461	null	null	null	10611.0
100129405	null	null	null	10610.0
10987	null	null	null	10609.0
63897	null	null	null	10606.0
8443	null	null	null	10601.0
23170	null	null	null	10600.0
10939	null	null	null	10597.0
25941	null	null	null	10596.0
6780	null	null	null	10595.0
83990	null	null	null	10594.0
5982	null	null	null	10593.0
6707	null	null	null	10592.0
2778	null	null	null	10591.0
64943	null	null	null	10590.0
26517	null	null	null	10588.0
389715	null	null	null	10587.0
645452	null	null	null	10585.0
23097	null	null	null	10584.0
6690	null	null	null	10583.0
54994	null	null	null	10582.0
2125	null	null	null	10579.0
6612	null	null	null	10575.0
8000	null	null	null	10574.0
51477	null	null	null	10570.0
22903	null	null	null	10568.0
7136	null	null	null	10565.0
7137	null	null	null	10563.0
10735	null	null	null	10558.0
9918	null	null	null	10557.0
23161	null	null	null	10556.0
4091	null	null	null	10555.0
10360	null	null	null	10554.0
65109	null	null	null	10548.0
51507	null	null	null	10547.0
619505	null	null	null	10545.0
7571	null	null	null	10544.0
23167	null	null	null	10543.0
55915	null	null	null	10542.0
8507	null	null	null	10539.0
91734	null	null	null	10538.0
51195	null	null	null	10537.0
64762	null	null	null	10536.0
120227	null	null	null	10534.0
284403	null	null	null	10530.0
1301	null	null	null	10527.0
4259	null	null	null	10519.0
9969	null	null	null	10515.0
9168	null	null	null	10514.0
10036	null	null	null	10513.0
255812	null	null	null	10512.0
6447	null	null	null	10511.0
79919	null	null	null	10509.0
6605	null	null	null	10506.0
84733	null	null	null	10504.0
10430	null	null	null	10501.0
7764	null	null	null	10498.0
2109	null	null	null	10495.0
10850	null	null	null	10494.0
79968	null	null	null	10493.0
7286	null	null	null	10490.0
2107	null	null	null	10488.0
51174	null	null	null	10487.0
22929	null	null	null	10486.0
23457	null	null	null	10484.0
56474	null	null	null	10481.0
157562	null	null	null	10480.0
83448	null	null	null	10475.0
3949	null	null	null	10474.0
10300	null	null	null	10472.0
64417	null	null	null	10470.0
4103	null	null	null	10465.0
54951	null	null	null	10461.0
8634	null	null	null	10460.0
3692	null	null	null	10459.0
4839	null	null	null	10456.0
11047	null	null	null	10454.0
51029	null	null	null	10452.0
25874	null	null	null	10450.0
7879	null	null	null	10449.0
5429	null	null	null	10446.0
2597	null	null	null	10445.0
4917	null	null	null	10444.0
55161	null	null	null	10443.0
25888	null	null	null	10442.0
4190	null	null	null	10441.0
5449	null	null	null	10434.0
8975	null	null	null	10431.0
3028	null	null	null	10428.0
52	null	null	null	10426.0
55255	null	null	null	10423.0
6549	null	null	null	10422.0
8202	null	null	null	10421.0
7045	null	null	null	10419.0
27067	null	null	null	10418.0
10737	null	null	null	10415.0
284306	null	null	null	10410.0
55206	null	null	null	10408.0
10656	null	null	null	10405.0
9914	null	null	null	10404.0
3329	null	null	null	10402.0
8120	null	null	null	10401.0
7345	null	null	null	10400.0
6820	null	null	null	10398.0
1312	null	null	null	10395.0
79983	null	null	null	10393.0
7818	null	null	null	10389.0
56061	null	null	null	10387.0
116832	null	null	null	10386.0
10102	null	null	null	10385.0
1612	null	null	null	10381.0
23012	null	null	null	10380.0
1019	null	null	null	10378.0
55183	null	null	null	10377.0
55884	null	null	null	10376.0
5719	null	null	null	10375.0
8453	null	null	null	10374.0
9498	null	null	null	10372.0
60484	null	null	null	10370.0
3607	null	null	null	10368.0
1758	null	null	null	10367.0
6904	null	null	null	10366.0
212	null	null	null	10364.0
55544	null	null	null	10360.0
9569	null	null	null	10359.0
7175	null	null	null	10358.0
5255	null	null	null	10356.0
10914	null	null	null	10355.0
22927	null	null	null	10348.0
1412	null	null	null	10347.0
729163	null	null	null	10345.0
9605	null	null	null	10344.0
22944	null	null	null	10343.0
79598	null	null	null	10340.0
90233	null	null	null	10339.0
63916	null	null	null	10338.0
8930	null	null	null	10337.0
518	null	null	null	10336.0
6603	null	null	null	10335.0
9530	null	null	null	10334.0
268	null	null	null	10331.0
26263	null	null	null	10329.0
4534	null	null	null	10325.0
5514	null	null	null	10323.0
6782	null	null	null	10322.0
5901	null	null	null	10320.0
2618	null	null	null	10316.0
54442	null	null	null	10310.0
51118	null	null	null	10309.0
2523	null	null	null	10307.0
101	null	null	null	10304.0
25978	null	null	null	10302.0
26973	null	null	null	10301.0
9907	null	null	null	10299.0
64837	null	null	null	10298.0
51083	null	null	null	10296.0
2264	null	null	null	10292.0
51617	null	null	null	10289.0
27043	null	null	null	10287.0
100132742	null	null	null	10285.0
1595	null	null	null	10281.0
60682	null	null	null	10280.0
433	null	null	null	10278.0
64400	null	null	null	10276.0
51154	null	null	null	10275.0
6944	null	null	null	10274.0
7022	null	null	null	10266.0
1525	null	null	null	10258.0
9933	null	null	null	10256.0
5690	null	null	null	10255.0
331	null	null	null	10253.0
6518	null	null	null	10252.0
10175	null	null	null	10251.0
10682	null	null	null	10246.0
54619	null	null	null	10244.0
631	null	null	null	10243.0
51550	null	null	null	10238.0
3985	null	null	null	10236.0
55181	null	null	null	10235.0
5886	null	null	null	10234.0
6534	null	null	null	10232.0
78995	null	null	null	10231.0
9728	null	null	null	10227.0
23225	null	null	null	10224.0
79710	null	null	null	10223.0
6654	null	null	null	10221.0
7016	null	null	null	10217.0
26151	null	null	null	10216.0
79677	null	null	null	10211.0
51021	null	null	null	10209.0
25836	null	null	null	10208.0
23527	null	null	null	10202.0
1917	null	null	null	10201.0
401251	null	null	null	10193.0
10755	null	null	null	10191.0
3614	null	null	null	10189.0
57615	null	null	null	10188.0
6940	null	null	null	10185.0
3304	null	null	null	10181.0
79080	null	null	null	10180.0
51020	null	null	null	10179.0
79614	null	null	null	10177.0
442194	null	null	null	10176.0
57706	null	null	null	10173.0
80308	null	null	null	10171.0
11322	null	null	null	10170.0
8898	null	null	null	10169.0
58477	null	null	null	10167.0
1618	null	null	null	10164.0
51755	null	null	null	10163.0
59336	null	null	null	10156.0
8357	null	null	null	10155.0
7477	null	null	null	10154.0
4683	null	null	null	10152.0
8345	null	null	null	10149.0
60488	null	null	null	10141.0
51079	null	null	null	10139.0
29796	null	null	null	10136.0
4713	null	null	null	10135.0
6343	null	null	null	10133.0
6574	null	null	null	10130.0
63943	null	null	null	10127.0
6945	null	null	null	10126.0
56033	null	null	null	10117.0
64328	null	null	null	10115.0
6731	null	null	null	10114.0
51124	null	null	null	10113.0
124583	null	null	null	10111.0
27242	null	null	null	10109.0
51806	null	null	null	10107.0
5753	null	null	null	10102.0
79074	null	null	null	10101.0
1337	null	null	null	10099.0
112399	null	null	null	10095.0
5121	null	null	null	10094.0
5050	null	null	null	10090.0
11321	null	null	null	10088.0
3434	null	null	null	10087.0
2971	null	null	null	10085.0
8887	null	null	null	10084.0
55744	null	null	null	10080.0
80055	null	null	null	10077.0
57130	null	null	null	10076.0
8796	null	null	null	10075.0
26608	null	null	null	10074.0
7277	null	null	null	10073.0
79892	null	null	null	10070.0
4893	null	null	null	10069.0
79158	null	null	null	10068.0
56132	null	null	null	10064.0
6183	null	null	null	10063.0
545	null	null	null	10062.0
9585	null	null	null	10059.0
79650	null	null	null	10058.0
1310	null	null	null	10057.0
440672	null	null	null	10055.0
25948	null	null	null	10052.0
26266	null	null	null	10050.0
30850	null	null	null	10048.0
55500	null	null	null	10047.0
64794	null	null	null	10046.0
65010	null	null	null	10045.0
55288	null	null	null	10044.0
5100	null	null	null	10043.0
54877	null	null	null	10042.0
23138	null	null	null	10038.0
54020	null	null	null	10037.0
24142	null	null	null	10035.0
10402	null	null	null	10034.0
27112	null	null	null	10033.0
55071	null	null	null	10032.0
26024	null	null	null	10029.0
26528	null	null	null	10028.0
57228	null	null	null	10026.0
60312	null	null	null	10025.0
9170	null	null	null	10022.0
23786	null	null	null	10021.0
56660	null	null	null	10020.0
1474	null	null	null	10019.0
406991	null	null	null	10018.0
669	null	null	null	10017.0
10807	null	null	null	10013.0
25801	null	null	null	10008.0
6855	null	null	null	10007.0
22843	null	null	null	10005.0
4706	null	null	null	10002.0
51517	null	null	null	10001.0
51125	null	null	null	9999.0
28977	null	null	null	9998.0
51	null	null	null	9994.0
2584	null	null	null	9989.0
64960	null	null	null	9988.0
646808	null	null	null	9987.0
81570	null	null	null	9986.0
4957	null	null	null	9985.0
1977	null	null	null	9984.0
51074	null	null	null	9983.0
361	null	null	null	9982.0
8548	null	null	null	9980.0
79651	null	null	null	9978.0
3920	null	null	null	9977.0
1788	null	null	null	9976.0
4111	null	null	null	9975.0
23623	null	null	null	9971.0
731	null	null	null	9969.0
10664	null	null	null	9968.0
54148	null	null	null	9965.0
10728	null	null	null	9964.0
3178	null	null	null	9963.0
64149	null	null	null	9959.0
149603	null	null	null	9958.0
9158	null	null	null	9956.0
6323	null	null	null	9955.0
29093	null	null	null	9954.0
29123	null	null	null	9953.0
54545	null	null	null	9950.0
23279	null	null	null	9948.0
124222	null	null	null	9947.0
2979	null	null	null	9946.0
51068	null	null	null	9945.0
79893	null	null	null	9940.0
414771	null	null	null	9939.0
10900	null	null	null	9936.0
7032	null	null	null	9935.0
6477	null	null	null	9934.0
9416	null	null	null	9930.0
201626	null	null	null	9929.0
5373	null	null	null	9928.0
51382	null	null	null	9926.0
8089	null	null	null	9922.0
81839	null	null	null	9914.0
81853	null	null	null	9913.0
4864	null	null	null	9909.0
54664	null	null	null	9906.0
7165	null	null	null	9905.0
51192	null	null	null	9904.0
54852	null	null	null	9896.0
51693	null	null	null	9895.0
5911	null	null	null	9894.0
23475	null	null	null	9890.0
9043	null	null	null	9886.0
55359	null	null	null	9885.0
79582	null	null	null	9881.0
79820	null	null	null	9880.0
9326	null	null	null	9879.0
9368	null	null	null	9876.0
79184	null	null	null	9875.0
7036	null	null	null	9874.0
3727	null	null	null	9873.0
23353	null	null	null	9872.0
53820	null	null	null	9871.0
6397	null	null	null	9870.0
4694	null	null	null	9867.0
10634	null	null	null	9866.0
23753	null	null	null	9863.0
6049	null	null	null	9862.0
50485	null	null	null	9860.0
53918	null	null	null	9856.0
2786	null	null	null	9854.0
4651	null	null	null	9853.0
1749	null	null	null	9852.0
997	null	null	null	9850.0
23259	null	null	null	9847.0
4708	null	null	null	9845.0
81887	null	null	null	9842.0
100132399	null	null	null	9840.0
79672	null	null	null	9839.0
6529	null	null	null	9837.0
80349	null	null	null	9836.0
728932	null	null	null	9835.0
2108	null	null	null	9833.0
10585	null	null	null	9826.0
100129500	null	null	null	9825.0
9587	null	null	null	9824.0
896	null	null	null	9823.0
5260	null	null	null	9822.0
147339	null	null	null	9819.0
55734	null	null	null	9818.0
5794	null	null	null	9815.0
6728	null	null	null	9814.0
9057	null	null	null	9812.0
6247	null	null	null	9811.0
11212	null	null	null	9808.0
4697	null	null	null	9807.0
51002	null	null	null	9805.0
8798	null	null	null	9804.0
57175	null	null	null	9803.0
9244	null	null	null	9802.0
10329	null	null	null	9800.0
10542	null	null	null	9799.0
23615	null	null	null	9798.0
729863	null	null	null	9794.0
4318	null	null	null	9793.0
8706	null	null	null	9792.0
5582	null	null	null	9787.0
5211	null	null	null	9783.0
26236	null	null	null	9779.0
10813	null	null	null	9775.0
56901	null	null	null	9774.0
23443	null	null	null	9772.0
2591	null	null	null	9770.0
91137	null	null	null	9769.0
3608	null	null	null	9768.0
1382	null	null	null	9767.0
55341	null	null	null	9766.0
8662	null	null	null	9764.0
10808	null	null	null	9763.0
54904	null	null	null	9759.0
80153	null	null	null	9757.0
54490	null	null	null	9755.0
29078	null	null	null	9754.0
49856	null	null	null	9753.0
10541	null	null	null	9750.0
5496	null	null	null	9745.0
80219	null	null	null	9744.0
51562	null	null	null	9741.0
29074	null	null	null	9739.0
348995	null	null	null	9737.0
1399	null	null	null	9735.0
729353	null	null	null	9733.0
1459	null	null	null	9732.0
25896	null	null	null	9730.0
4738	null	null	null	9728.0
10518	null	null	null	9723.0
6626	null	null	null	9721.0
6636	null	null	null	9718.0
6832	null	null	null	9717.0
10845	null	null	null	9715.0
27107	null	null	null	9713.0
23	null	null	null	9712.0
5613	null	null	null	9708.0
6585	null	null	null	9707.0
3281	null	null	null	9703.0
51691	null	null	null	9702.0
6434	null	null	null	9700.0
55858	null	null	null	9698.0
1048	null	null	null	9696.0
55511	null	null	null	9695.0
10481	null	null	null	9689.0
10134	null	null	null	9688.0
9454	null	null	null	9687.0
5714	null	null	null	9685.0
79693	null	null	null	9684.0
10539	null	null	null	9683.0
50628	null	null	null	9682.0
730029	null	null	null	9681.0
286887	null	null	null	9679.0
10849	null	null	null	9678.0
23011	null	null	null	9675.0
646756	null	null	null	9674.0
4157	null	null	null	9671.0
10262	null	null	null	9668.0
51191	null	null	null	9667.0
10589	null	null	null	9666.0
57460	null	null	null	9664.0
57415	null	null	null	9659.0
55743	null	null	null	9658.0
51444	null	null	null	9657.0
23197	null	null	null	9656.0
9883	null	null	null	9655.0
51094	null	null	null	9654.0
10458	null	null	null	9653.0
25907	null	null	null	9649.0
79884	null	null	null	9648.0
9477	null	null	null	9647.0
51650	null	null	null	9646.0
1787	null	null	null	9645.0
50804	null	null	null	9644.0
9054	null	null	null	9643.0
6251	null	null	null	9642.0
4728	null	null	null	9637.0
10652	null	null	null	9636.0
54883	null	null	null	9635.0
100130741	null	null	null	9634.0
114049	null	null	null	9633.0
10200	null	null	null	9631.0
10714	null	null	null	9629.0
11017	null	null	null	9626.0
22980	null	null	null	9625.0
55222	null	null	null	9624.0
7027	null	null	null	9623.0
55922	null	null	null	9621.0
23144	null	null	null	9618.0
51128	null	null	null	9616.0
55631	null	null	null	9615.0
29766	null	null	null	9614.0
2021	null	null	null	9613.0
23404	null	null	null	9612.0
1824	null	null	null	9610.0
10928	null	null	null	9609.0
5612	null	null	null	9606.0
1912	null	null	null	9605.0
6482	null	null	null	9604.0
8001	null	null	null	9603.0
54555	null	null	null	9602.0
8621	null	null	null	9595.0
3898	null	null	null	9594.0
8896	null	null	null	9591.0
79675	null	null	null	9590.0
26576	null	null	null	9589.0
441194	null	null	null	9588.0
7324	null	null	null	9587.0
6280	null	null	null	9585.0
2911	null	null	null	9583.0
23760	null	null	null	9582.0
8942	null	null	null	9581.0
23593	null	null	null	9577.0
9819	null	null	null	9574.0
10016	null	null	null	9572.0
1999	null	null	null	9568.0
5499	null	null	null	9567.0
10989	null	null	null	9566.0
9070	null	null	null	9565.0
10478	null	null	null	9563.0
22870	null	null	null	9560.0
100133941	null	null	null	9558.0
79844	null	null	null	9557.0
5596	null	null	null	9556.0
8087	null	null	null	9555.0
10205	null	null	null	9554.0
5565	null	null	null	9553.0
8893	null	null	null	9552.0
29102	null	null	null	9551.0
1829	null	null	null	9547.0
55662	null	null	null	9544.0
5232	null	null	null	9542.0
54952	null	null	null	9541.0
1325	null	null	null	9536.0
1748	null	null	null	9534.0
83658	null	null	null	9533.0
126208	null	null	null	9532.0
55343	null	null	null	9531.0
28962	null	null	null	9530.0
22913	null	null	null	9529.0
5357	null	null	null	9528.0
56922	null	null	null	9527.0
7321	null	null	null	9526.0
10342	null	null	null	9525.0
29881	null	null	null	9524.0
79605	null	null	null	9520.0
26205	null	null	null	9518.0
84934	null	null	null	9517.0
6861	null	null	null	9515.0
80307	null	null	null	9513.0
10591	null	null	null	9512.0
8218	null	null	null	9510.0
4927	null	null	null	9509.0
50837	null	null	null	9508.0
55840	null	null	null	9506.0
7534	null	null	null	9505.0
22872	null	null	null	9500.0
91543	null	null	null	9494.0
6899	null	null	null	9492.0
9960	null	null	null	9491.0
5451	null	null	null	9489.0
23395	null	null	null	9488.0
56903	null	null	null	9486.0
9997	null	null	null	9484.0
5271	null	null	null	9483.0
5871	null	null	null	9479.0
9221	null	null	null	9477.0
55585	null	null	null	9476.0
9015	null	null	null	9475.0
55374	null	null	null	9474.0
11097	null	null	null	9472.0
10100	null	null	null	9469.0
23583	null	null	null	9466.0
1302	null	null	null	9465.0
30836	null	null	null	9464.0
6616	null	null	null	9463.0
55208	null	null	null	9462.0
23613	null	null	null	9461.0
10238	null	null	null	9460.0
206358	null	null	null	9456.0
1802	null	null	null	9452.0
55178	null	null	null	9451.0
54998	null	null	null	9450.0
516	null	null	null	9449.0
57007	null	null	null	9448.0
646531	null	null	null	9444.0
8368	null	null	null	9442.0
533	null	null	null	9433.0
9518	null	null	null	9432.0
3836	null	null	null	9431.0
9568	null	null	null	9430.0
79029	null	null	null	9428.0
25842	null	null	null	9427.0
55651	null	null	null	9426.0
56125	null	null	null	9423.0
429	null	null	null	9422.0
79568	null	null	null	9421.0
10239	null	null	null	9419.0
754	null	null	null	9417.0
7625	null	null	null	9414.0
6493	null	null	null	9413.0
3276	null	null	null	9412.0
7518	null	null	null	9411.0
26019	null	null	null	9410.0
80124	null	null	null	9409.0
55890	null	null	null	9404.0
51702	null	null	null	9403.0
29894	null	null	null	9401.0
6839	null	null	null	9399.0
56926	null	null	null	9398.0
5116	null	null	null	9397.0
6557	null	null	null	9395.0
9002	null	null	null	9394.0
55149	null	null	null	9390.0
[truncated: 11,092 more rows]
