# Supplementary material for: Multiple-input multiple-output causal strategies for gene selection
Source: BMC Bioinformatics. 2011 Nov 25;12:458. doi: 10.1186/1471-2105-12-458 (PMC3323860; doi:10.1186/1471-2105-12-458)
Supplement: Additional file 2 — Archive containing the output files computed by the preranked GSEA for λ ∈ {0.1,0.2,0.3,0.4,0.5} (GSEA_MIMO_part1.zip). [file 1471-2105-12-458-S2.ZIP › mFS03_entrez_mimo.GseaPreranked.1316038204362/edb/mFS03_entrez_mimo.rnk]

29127	13091.0
64151	13090.0
9055	13089.0
51203	13088.0
1033	13087.0
9133	13086.0
79682	13085.0
54210	13084.0
6790	13083.0
7153	13082.0
9134	13081.0
4288	13079.0
890	13078.0
2017	13077.0
259266	13076.0
9787	13075.0
79075	13074.0
9768	13073.0
4751	13071.0
51514	13070.0
9833	13069.0
1062	13068.0
79733	13067.0
10615	13066.0
55165	13064.0
9928	13062.0
6241	13061.0
5888	13060.0
4085	13059.0
5898	13058.0
701	13057.0
56942	13055.0
3832	13054.0
699	13052.0
24137	13051.0
9319	13050.0
79703	13048.0
1063	13047.0
11130	13046.0
27338	13045.0
10212	13044.0
146909	13043.0
11065	13042.0
891	13041.0
6713	13040.0
332	13039.0
6627	13038.0
9232	13037.0
51512	13035.0
983	13034.0
54205	13033.0
8500	13031.0
55872	13030.0
9700	13028.0
9837	13027.0
10112	13025.0
10460	13023.0
2297	13021.0
7272	13020.0
25788	13019.0
4312	13018.0
11004	13017.0
8914	13016.0
55215	13014.0
9401	13013.0
1434	13012.0
991	13011.0
9868	13010.0
51659	13006.0
29893	13005.0
29899	13004.0
7336	13003.0
2237	13001.0
55839	13000.0
11260	12999.0
56943	12998.0
23234	12997.0
10024	12996.0
58478	12995.0
5223	12994.0
1058	12992.0
1719	12991.0
8318	12990.0
7112	12986.0
51016	12985.0
1164	12983.0
3422	12980.0
6491	12979.0
10733	12975.0
3015	12973.0
23210	12970.0
51022	12969.0
57405	12966.0
7296	12965.0
10213	12962.0
8438	12961.0
1894	12959.0
3925	12957.0
57122	12955.0
5437	12954.0
6573	12951.0
3833	12950.0
5685	12948.0
81611	12946.0
56992	12945.0
55355	12942.0
8772	12940.0
51001	12939.0
8833	12937.0
93594	12935.0
4175	12934.0
51373	12932.0
81930	12931.0
133	12930.0
6732	12929.0
10403	12927.0
6905	12926.0
29097	12925.0
29105	12922.0
79573	12921.0
79019	12920.0
55247	12919.0
6882	12918.0
993	12917.0
3251	12916.0
11169	12915.0
27161	12913.0
10971	12912.0
9493	12911.0
9355	12909.0
57157	12908.0
664	12907.0
3419	12906.0
54821	12904.0
22948	12903.0
26586	12902.0
220134	12898.0
2146	12896.0
4001	12895.0
2305	12894.0
83461	12892.0
1717	12891.0
3148	12889.0
9156	12887.0
11052	12885.0
9735	12884.0
5693	12882.0
8480	12881.0
11339	12880.0
8836	12879.0
8566	12878.0
23560	12877.0
54478	12875.0
5708	12873.0
3161	12872.0
51765	12871.0
27257	12869.0
54069	12868.0
51018	12866.0
4171	12864.0
84342	12863.0
25839	12862.0
23306	12861.0
5984	12860.0
4831	12859.0
4605	12858.0
54503	12857.0
22974	12855.0
51110	12854.0
4141	12851.0
5433	12850.0
11335	12848.0
56950	12847.0
55346	12845.0
4072	12844.0
55388	12843.0
1978	12841.0
6513	12840.0
8883	12839.0
2764	12836.0
10874	12834.0
8317	12833.0
63933	12832.0
9238	12831.0
55832	12830.0
9289	12829.0
7381	12828.0
81873	12827.0
4234	12826.0
51204	12825.0
11060	12823.0
10440	12819.0
908	12817.0
995	12816.0
55176	12815.0
6873	12812.0
4860	12811.0
79801	12809.0
27101	12807.0
2491	12806.0
9282	12804.0
55040	12802.0
641	12801.0
10592	12800.0
80004	12799.0
5352	12798.0
10993	12795.0
26271	12793.0
8544	12792.0
57019	12791.0
9123	12790.0
6637	12789.0
9521	12787.0
10051	12785.0
201562	12784.0
4331	12783.0
164	12781.0
57110	12780.0
6921	12778.0
9391	12777.0
5469	12774.0
5111	12773.0
54892	12772.0
4700	12768.0
1841	12767.0
1515	12765.0
54962	12763.0
580	12762.0
6788	12759.0
6996	12757.0
79169	12756.0
25807	12755.0
6502	12752.0
123	12750.0
23366	12749.0
10797	12748.0
3838	12746.0
27235	12745.0
10635	12744.0
54972	12743.0
10328	12739.0
5155	12738.0
51026	12734.0
4869	12732.0
80010	12731.0
6632	12729.0
1965	12727.0
51053	12726.0
5347	12725.0
1163	12724.0
51155	12720.0
63875	12719.0
3576	12718.0
27346	12717.0
54908	12716.0
28998	12714.0
5713	12712.0
10855	12711.0
55143	12709.0
51182	12708.0
1017	12707.0
57102	12706.0
54845	12705.0
2810	12702.0
5604	12701.0
7083	12700.0
6617	12699.0
25764	12698.0
57017	12697.0
79918	12694.0
10606	12693.0
23350	12692.0
86	12686.0
6835	12685.0
10055	12682.0
3070	12681.0
79866	12680.0
5478	12677.0
10057	12676.0
23397	12675.0
3149	12674.0
27440	12673.0
10535	12670.0
79022	12668.0
29095	12667.0
3978	12664.0
11073	12663.0
55969	12662.0
80155	12661.0
92140	12659.0
55039	12655.0
55765	12654.0
10293	12651.0
5691	12649.0
10617	12648.0
10038	12647.0
5203	12646.0
10799	12642.0
9533	12640.0
548596	12638.0
898	12637.0
5706	12636.0
55379	12635.0
10248	12634.0
55759	12633.0
5877	12629.0
10553	12627.0
51571	12626.0
84669	12625.0
51121	12624.0
7443	12622.0
79007	12620.0
29028	12619.0
55856	12618.0
10054	12612.0
79071	12611.0
5471	12609.0
84908	12608.0
10926	12607.0
64783	12604.0
29980	12603.0
55689	12599.0
51115	12598.0
2189	12596.0
55833	12595.0
55010	12593.0
55975	12592.0
60673	12591.0
6741	12589.0
55669	12588.0
55027	12587.0
28227	12585.0
29100	12582.0
9694	12577.0
10204	12576.0
8562	12575.0
8050	12573.0
2677	12572.0
11044	12567.0
8140	12565.0
1072	12563.0
4162	12562.0
672	12561.0
7110	12560.0
7298	12557.0
27253	12555.0
7262	12554.0
79017	12553.0
79767	12551.0
79152	12549.0
3014	12547.0
9212	12546.0
5983	12544.0
80324	12538.0
6576	12537.0
5440	12536.0
2739	12535.0
56888	12533.0
7073	12532.0
100188893	12530.0
2617	12529.0
3735	12528.0
784	12527.0
8270	12526.0
8774	12525.0
3612	12523.0
55660	12521.0
51105	12520.0
2781	12519.0
10397	12517.0
28511	12514.0
2058	12513.0
768	12512.0
4477	12511.0
23518	12510.0
7936	12508.0
5688	12505.0
7295	12504.0
705	12503.0
9898	12502.0
27336	12501.0
5214	12500.0
9631	12499.0
64130	12496.0
79833	12495.0
5194	12494.0
5202	12492.0
10856	12490.0
8208	12487.0
6696	12486.0
10528	12485.0
1514	12484.0
1678	12478.0
5822	12476.0
5245	12473.0
29080	12468.0
10694	12467.0
80237	12466.0
7371	12465.0
9100	12464.0
9456	12463.0
11332	12462.0
3091	12457.0
9848	12455.0
2926	12452.0
9650	12450.0
10428	12449.0
25909	12446.0
7884	12444.0
89910	12443.0
90133	12442.0
3858	12441.0
6495	12438.0
84790	12437.0
55156	12436.0
4976	12431.0
291	12430.0
1374	12429.0
79572	12428.0
9582	12427.0
29088	12424.0
4726	12417.0
3066	12414.0
4521	12413.0
654483	12411.0
30001	12409.0
4173	12407.0
1837	12403.0
57380	12402.0
51096	12401.0
63967	12400.0
55197	12397.0
79786	12394.0
51428	12393.0
23287	12392.0
5716	12390.0
81620	12389.0
990	12387.0
29901	12385.0
50814	12384.0
6119	12379.0
286148	12378.0
387522	12376.0
6804	12375.0
55876	12373.0
1871	12372.0
440	12371.0
65986	12370.0
1789	12368.0
6535	12367.0
7422	12363.0
1728	12362.0
4848	12356.0
2161	12352.0
55705	12351.0
64216	12349.0
79050	12348.0
5709	12347.0
833	12345.0
23513	12342.0
5597	12341.0
377	12339.0
6596	12338.0
4998	12337.0
55284	12336.0
55656	12334.0
9377	12332.0
23246	12330.0
54915	12329.0
7372	12327.0
2139	12326.0
79944	12325.0
54165	12323.0
114044	12322.0
9688	12320.0
22880	12318.0
5393	12317.0
79949	12316.0
4719	12312.0
1122	12309.0
80178	12308.0
64785	12304.0
202658	12303.0
6472	12301.0
25926	12300.0
1347	12298.0
5985	12296.0
10165	12294.0
8851	12293.0
10625	12292.0
8813	12290.0
3182	12289.0
51319	12288.0
2886	12287.0
262	12285.0
80232	12283.0
6888	12279.0
1305	12277.0
3638	12276.0
10153	12274.0
3887	12269.0
7353	12267.0
1040	12265.0
51377	12264.0
79042	12263.0
246243	12262.0
10381	12259.0
6902	12257.0
79943	12256.0
5557	12255.0
5634	12254.0
51371	12253.0
80758	12252.0
55257	12249.0
29923	12247.0
100133775	12246.0
158	12243.0
23658	12242.0
3320	12241.0
124044	12239.0
3939	12234.0
4502	12233.0
10651	12232.0
10195	12231.0
2201	12230.0
9217	12228.0
441024	12227.0
5717	12226.0
6607	12225.0
2287	12224.0
3381	12223.0
23644	12222.0
9831	12221.0
23507	12219.0
4591	12217.0
51651	12216.0
7718	12214.0
5700	12213.0
22839	12212.0
26043	12211.0
3157	12208.0
6199	12207.0
64750	12206.0
27344	12204.0
2960	12203.0
5062	12202.0
10675	12199.0
2730	12198.0
54758	12197.0
3613	12195.0
7167	12193.0
6286	12192.0
10383	12191.0
114657	12190.0
55093	12188.0
57761	12185.0
64963	12184.0
23603	12179.0
2626	12178.0
55630	12177.0
100129361	12176.0
8819	12175.0
6629	12173.0
2332	12172.0
8894	12171.0
10393	12169.0
54849	12168.0
64431	12167.0
23649	12165.0
7465	12163.0
27042	12162.0
3796	12160.0
1523	12157.0
4603	12155.0
81034	12154.0
5810	12153.0
10237	12152.0
78999	12150.0
7504	12149.0
27072	12146.0
65094	12145.0
728	12144.0
55854	12143.0
55723	12142.0
65003	12141.0
836	12140.0
54583	12139.0
1763	12137.0
51647	12136.0
10190	12134.0
4199	12133.0
55055	12130.0
51499	12129.0
9711	12126.0
56270	12125.0
23592	12123.0
4200	12121.0
10994	12120.0
55505	12118.0
10715	12112.0
7203	12110.0
8337	12108.0
55737	12107.0
29967	12106.0
2885	12104.0
79902	12101.0
79783	12099.0
10721	12098.0
23512	12097.0
28992	12096.0
4291	12095.0
10907	12094.0
25983	12093.0
79980	12092.0
8336	12091.0
6631	12090.0
4201	12088.0
8996	12087.0
11051	12085.0
10063	12082.0
1633	12081.0
79657	12080.0
8139	12078.0
55635	12076.0
1478	12075.0
8497	12074.0
6016	12073.0
80194	12070.0
51088	12065.0
26150	12060.0
55353	12059.0
26502	12056.0
5119	12055.0
80204	12054.0
55110	12053.0
55559	12052.0
5817	12049.0
8577	12048.0
2935	12047.0
10096	12045.0
10969	12044.0
2806	12041.0
257152	12038.0
79837	12035.0
56889	12034.0
54934	12033.0
6597	12032.0
26472	12027.0
23481	12021.0
10948	12020.0
7283	12019.0
26636	12017.0
3418	12014.0
5425	12011.0
5885	12010.0
4702	12009.0
9692	12007.0
2224	12004.0
734	12003.0
10285	12002.0
6715	11999.0
51069	11998.0
7307	11997.0
51773	11996.0
8243	11995.0
23594	11994.0
10897	11991.0
8872	11990.0
339175	11989.0
388796	11987.0
5902	11986.0
27348	11983.0
26284	11981.0
4952	11979.0
7517	11978.0
57107	11977.0
54512	11976.0
56941	11975.0
10962	11970.0
514	11969.0
9088	11968.0
22992	11967.0
64746	11965.0
5594	11962.0
653659	11960.0
51599	11959.0
2644	11958.0
51012	11957.0
5033	11955.0
22916	11954.0
1213	11953.0
6659	11951.0
55173	11949.0
7417	11947.0
81579	11946.0
10540	11943.0
151230	11941.0
2026	11939.0
1340	11938.0
9994	11937.0
11137	11935.0
653562	11933.0
55907	11932.0
529	11931.0
2958	11930.0
7411	11929.0
26750	11928.0
7553	11927.0
201254	11926.0
5955	11925.0
26255	11924.0
5695	11921.0
645233	11920.0
23271	11918.0
8805	11915.0
25920	11912.0
6871	11909.0
79441	11908.0
55159	11905.0
11235	11903.0
10776	11902.0
9816	11901.0
26	11900.0
54913	11898.0
83737	11897.0
51430	11896.0
259	11893.0
63899	11890.0
286527	11889.0
3775	11887.0
93081	11882.0
9442	11881.0
6198	11880.0
6950	11877.0
1404	11876.0
10072	11874.0
29902	11873.0
6541	11872.0
23160	11871.0
22827	11867.0
10199	11864.0
5427	11860.0
3315	11856.0
23080	11854.0
58500	11851.0
81831	11847.0
7319	11846.0
4704	11845.0
57665	11844.0
55227	11843.0
54982	11842.0
10915	11841.0
1207	11837.0
2987	11836.0
3156	11835.0
54801	11834.0
4528	11832.0
10736	11830.0
39	11829.0
54954	11828.0
9636	11827.0
1479	11826.0
10576	11825.0
29960	11824.0
56681	11823.0
7398	11821.0
23450	11819.0
81892	11815.0
6227	11814.0
7705	11813.0
7264	11811.0
1690	11808.0
5584	11806.0
375035	11804.0
3626	11802.0
5291	11801.0
9793	11800.0
50861	11799.0
5413	11798.0
27130	11796.0
528	11795.0
5238	11792.0
54932	11791.0
55120	11790.0
4494	11786.0
11072	11785.0
55003	11784.0
54541	11782.0
4580	11781.0
1736	11779.0
81929	11778.0
26873	11777.0
83460	11776.0
90480	11772.0
51491	11771.0
26233	11770.0
5747	11768.0
1854	11764.0
10247	11763.0
11338	11760.0
1503	11758.0
8607	11757.0
22950	11754.0
5160	11752.0
80273	11749.0
488	11744.0
100288628	11743.0
5831	11742.0
4172	11741.0
55526	11738.0
3755	11737.0
283871	11735.0
51290	11734.0
23590	11732.0
11200	11729.0
6307	11726.0
10574	11724.0
54517	11719.0
79364	11715.0
8725	11714.0
55238	11713.0
4151	11710.0
1000	11709.0
81614	11708.0
8559	11706.0
6712	11705.0
55171	11704.0
9958	11703.0
23173	11702.0
11236	11701.0
654364	11698.0
79791	11696.0
3396	11695.0
80775	11693.0
25806	11690.0
9470	11688.0
1054	11682.0
8853	11681.0
595101	11680.0
5967	11677.0
26520	11676.0
1723	11675.0
55508	11674.0
11056	11673.0
55366	11671.0
94081	11670.0
4176	11668.0
30837	11666.0
7355	11665.0
9519	11664.0
4495	11663.0
10549	11662.0
9653	11661.0
9361	11660.0
83696	11658.0
285359	11657.0
9957	11656.0
80778	11655.0
84900	11654.0
9141	11650.0
5550	11648.0
79047	11647.0
25843	11646.0
54584	11645.0
51582	11643.0
29081	11640.0
1477	11639.0
2643	11637.0
23640	11636.0
4324	11634.0
645745	11633.0
8754	11632.0
5710	11631.0
23142	11630.0
3892	11627.0
10471	11626.0
10885	11625.0
54496	11624.0
333	11622.0
27297	11620.0
10376	11619.0
51184	11615.0
11222	11613.0
875	11611.0
1192	11610.0
899	11608.0
79081	11607.0
8702	11606.0
550	11605.0
9791	11603.0
9643	11602.0
7378	11601.0
11177	11600.0
11232	11599.0
9685	11598.0
27183	11595.0
54928	11590.0
79915	11589.0
89845	11588.0
10005	11583.0
5718	11582.0
6628	11581.0
79577	11580.0
7013	11579.0
6729	11577.0
7407	11576.0
10245	11575.0
23185	11574.0
23380	11573.0
64110	11571.0
1327	11570.0
9790	11567.0
96764	11564.0
8565	11562.0
79023	11561.0
5329	11560.0
27000	11558.0
5303	11556.0
51101	11555.0
9829	11553.0
79581	11552.0
16	11551.0
10059	11549.0
8723	11546.0
79609	11544.0
7004	11542.0
79711	11541.0
80346	11539.0
9145	11538.0
5910	11537.0
5603	11536.0
5999	11535.0
205564	11534.0
8939	11533.0
10762	11532.0
5277	11531.0
25855	11530.0
55011	11528.0
6182	11527.0
51142	11526.0
9342	11524.0
6611	11522.0
3099	11519.0
55699	11517.0
7468	11516.0
65263	11512.0
26585	11510.0
4501	11507.0
56886	11505.0
7514	11501.0
55835	11500.0
83451	11498.0
55794	11496.0
83259	11494.0
8493	11493.0
55131	11491.0
284889	11490.0
54454	11489.0
5110	11488.0
10079	11487.0
637	11485.0
3868	11483.0
2178	11480.0
51388	11479.0
64577	11478.0
23076	11477.0
56180	11476.0
5431	11474.0
2019	11473.0
8669	11472.0
23788	11469.0
23508	11468.0
9025	11464.0
8260	11463.0
10951	11462.0
10609	11461.0
23480	11460.0
5827	11458.0
5684	11457.0
51406	11456.0
51123	11455.0
1349	11454.0
5001	11452.0
50626	11451.0
3177	11449.0
55661	11448.0
5355	11447.0
5106	11443.0
51081	11441.0
51575	11440.0
26589	11437.0
23532	11436.0
3336	11431.0
27301	11427.0
5365	11425.0
11171	11424.0
3297	11423.0
54927	11420.0
2585	11418.0
6874	11414.0
10290	11413.0
51072	11408.0
55166	11407.0
54433	11406.0
253943	11403.0
2821	11400.0
3376	11398.0
23029	11397.0
1297	11396.0
4496	11393.0
6924	11392.0
50810	11391.0
7913	11383.0
55212	11382.0
8027	11378.0
2968	11375.0
1138	11374.0
65057	11371.0
23002	11370.0
25940	11369.0
219293	11367.0
8767	11365.0
9480	11361.0
54968	11357.0
56945	11354.0
994	11353.0
404093	11352.0
4321	11350.0
84722	11348.0
10598	11347.0
55521	11346.0
88	11343.0
79739	11342.0
10787	11341.0
54542	11340.0
51282	11338.0
81691	11336.0
3993	11335.0
6059	11334.0
55226	11333.0
1111	11329.0
79665	11326.0
2664	11325.0
2063	11324.0
23554	11323.0
8647	11321.0
7979	11314.0
29117	11313.0
7138	11312.0
8739	11311.0
26235	11309.0
58488	11308.0
1604	11307.0
57707	11306.0
4436	11305.0
9926	11302.0
4522	11300.0
10527	11299.0
1024	11298.0
9818	11294.0
4711	11290.0
5601	11287.0
4097	11286.0
8624	11285.0
10048	11284.0
55486	11282.0
729222	11281.0
7163	11276.0
56647	11271.0
2932	11267.0
11082	11265.0
54676	11263.0
1730	11262.0
122704	11260.0
9399	11258.0
5230	11257.0
6698	11256.0
4102	11254.0
9588	11251.0
55957	11250.0
23787	11249.0
9052	11246.0
64180	11244.0
10940	11243.0
29844	11241.0
4504	11240.0
118491	11237.0
79847	11233.0
4733	11229.0
266740	11226.0
25844	11225.0
128872	11222.0
51634	11220.0
8568	11219.0
9991	11218.0
8974	11217.0
23019	11216.0
26073	11215.0
152	11213.0
400410	11210.0
55738	11209.0
8445	11208.0
55290	11206.0
2134	11204.0
8970	11203.0
5933	11201.0
64410	11199.0
202	11197.0
8458	11195.0
1147	11194.0
9618	11193.0
4931	11192.0
8968	11188.0
64184	11187.0
64710	11186.0
3006	11185.0
1317	11183.0
23329	11180.0
79888	11178.0
55304	11177.0
483	11175.0
9276	11173.0
8347	11170.0
10713	11169.0
84823	11167.0
10730	11165.0
8988	11164.0
23007	11163.0
657	11161.0
7388	11160.0
10198	11158.0
730107	11157.0
51236	11156.0
51567	11155.0
55697	11152.0
5080	11151.0
84079	11149.0
92815	11146.0
11011	11143.0
51805	11142.0
353	11138.0
3853	11137.0
7419	11136.0
29781	11134.0
26574	11132.0
7332	11131.0
29083	11130.0
3475	11128.0
51070	11125.0
57099	11123.0
5422	11118.0
1152	11117.0
1537	11112.0
79982	11111.0
8608	11110.0
8941	11108.0
79797	11107.0
5889	11105.0
6427	11102.0
26120	11101.0
8335	11097.0
57817	11096.0
54732	11095.0
131408	11093.0
80328	11090.0
3110	11089.0
4174	11088.0
26039	11085.0
192666	11083.0
8818	11081.0
9014	11080.0
79731	11078.0
6635	11077.0
8326	11075.0
50512	11073.0
554313	11072.0
152559	11070.0
3257	11068.0
865	11066.0
22868	11061.0
79752	11059.0
178	11058.0
27032	11053.0
53371	11049.0
79763	11046.0
28978	11045.0
64422	11044.0
51129	11043.0
51025	11042.0
2592	11038.0
885	11037.0
79000	11034.0
6949	11033.0
29889	11030.0
79139	11028.0
3265	11025.0
9188	11023.0
23165	11021.0
7738	11019.0
23141	11016.0
9130	11015.0
6338	11014.0
50863	11012.0
10228	11009.0
9801	11008.0
5529	11007.0
782	11002.0
23204	11001.0
345	11000.0
9885	10996.0
9824	10995.0
10622	10993.0
5382	10992.0
55057	10990.0
4709	10989.0
10950	10985.0
10947	10984.0
3008	10983.0
57003	10980.0
9446	10978.0
7965	10975.0
54963	10972.0
9897	10971.0
9862	10970.0
5300	10969.0
8323	10967.0
51642	10965.0
5209	10964.0
342538	10962.0
51510	10961.0
10573	10960.0
26155	10959.0
55558	10956.0
81858	10954.0
65005	10953.0
10452	10950.0
22978	10949.0
9373	10946.0
3364	10945.0
7289	10943.0
9939	10941.0
26610	10940.0
9972	10939.0
79959	10938.0
6647	10937.0
11274	10932.0
65265	10931.0
54535	10930.0
4644	10928.0
57097	10927.0
60491	10926.0
117246	10919.0
55157	10912.0
1241	10911.0
6897	10910.0
57214	10907.0
90141	10906.0
729020	10905.0
55687	10903.0
57826	10901.0
3159	10896.0
3052	10895.0
64901	10894.0
28985	10893.0
6845	10891.0
2673	10890.0
26032	10887.0
3795	10886.0
27289	10883.0
9330	10877.0
10498	10876.0
261726	10873.0
4712	10872.0
90333	10871.0
171546	10868.0
29107	10866.0
22995	10865.0
7029	10859.0
1329	10858.0
10058	10857.0
29919	10854.0
51067	10853.0
9166	10851.0
28969	10850.0
92856	10848.0
83463	10847.0
280661	10844.0
366	10842.0
1356	10840.0
5409	10837.0
1783	10834.0
25977	10832.0
9889	10829.0
5000	10828.0
10531	10826.0
9352	10825.0
84296	10818.0
55732	10814.0
1032	10813.0
3845	10812.0
8266	10811.0
65220	10804.0
2589	10803.0
3895	10801.0
4320	10800.0
54868	10799.0
54881	10797.0
11267	10794.0
54958	10790.0
55636	10785.0
3777	10780.0
4287	10779.0
8785	10778.0
80218	10777.0
9462	10776.0
5875	10773.0
22824	10770.0
100287590	10766.0
6248	10763.0
23659	10762.0
93210	10761.0
10092	10760.0
28957	10757.0
7257	10754.0
23607	10752.0
26276	10750.0
5264	10743.0
1773	10740.0
1649	10739.0
23213	10738.0
353189	10736.0
5331	10733.0
6877	10730.0
27352	10729.0
60490	10728.0
1534	10726.0
522	10723.0
56905	10721.0
26225	10720.0
10575	10717.0
378708	10716.0
4188	10711.0
9712	10710.0
55038	10709.0
55322	10705.0
11329	10702.0
9255	10701.0
23108	10699.0
7037	10695.0
7270	10693.0
54014	10692.0
5805	10691.0
1652	10689.0
6160	10688.0
10572	10687.0
23562	10686.0
92154	10685.0
1364	10684.0
2861	10683.0
4361	10681.0
51337	10680.0
10232	10678.0
11266	10677.0
8636	10676.0
6707	10670.0
7374	10669.0
23212	10667.0
706	10665.0
27258	10661.0
23170	10660.0
27300	10659.0
54101	10658.0
55711	10656.0
8443	10652.0
63897	10645.0
23277	10644.0
6461	10643.0
54815	10642.0
26519	10641.0
2539	10639.0
6634	10638.0
389715	10635.0
27341	10633.0
51477	10630.0
2271	10628.0
10735	10627.0
79135	10626.0
6690	10622.0
7136	10617.0
2125	10616.0
4091	10615.0
100129405	10614.0
23161	10613.0
57103	10612.0
116372	10611.0
7137	10610.0
8507	10609.0
64762	10608.0
10534	10607.0
645452	10606.0
7571	10604.0
23167	10601.0
1301	10600.0
8000	10599.0
619505	10597.0
2805	10594.0
341	10593.0
51195	10591.0
6780	10590.0
6447	10589.0
9969	10586.0
2588	10585.0
646208	10582.0
11182	10581.0
22903	10576.0
26517	10574.0
10939	10569.0
23097	10568.0
6279	10566.0
25941	10563.0
157562	10560.0
83990	10559.0
292	10558.0
120227	10557.0
10987	10556.0
84733	10554.0
6605	10551.0
7764	10548.0
51507	10547.0
4259	10544.0
2109	10543.0
7286	10541.0
10850	10540.0
65109	10537.0
2778	10535.0
79919	10534.0
2175	10533.0
255812	10527.0
6612	10522.0
83448	10518.0
23198	10517.0
54951	10506.0
64417	10505.0
54994	10503.0
64943	10502.0
4917	10500.0
10360	10498.0
284403	10496.0
5449	10495.0
27067	10494.0
55161	10491.0
3949	10490.0
10737	10484.0
7045	10483.0
55255	10482.0
5429	10480.0
91734	10476.0
23457	10473.0
4103	10469.0
7804	10465.0
6820	10464.0
2107	10463.0
25874	10462.0
10102	10460.0
284306	10459.0
8120	10455.0
79968	10454.0
9914	10453.0
79983	10452.0
22929	10447.0
51174	10445.0
9498	10443.0
10430	10441.0
25888	10440.0
6549	10435.0
1758	10434.0
9605	10431.0
1312	10430.0
60484	10429.0
56474	10428.0
5982	10427.0
10656	10425.0
7175	10423.0
51029	10421.0
7879	10420.0
8202	10419.0
5901	10416.0
22927	10415.0
23012	10411.0
55915	10407.0
8975	10405.0
268	10403.0
9168	10402.0
10300	10401.0
79598	10400.0
212	10399.0
7818	10398.0
5514	10396.0
2523	10391.0
25978	10390.0
4190	10387.0
55183	10386.0
6904	10384.0
9530	10383.0
729163	10382.0
90233	10381.0
1412	10380.0
5719	10379.0
2597	10376.0
55206	10375.0
26263	10373.0
63916	10371.0
100132742	10370.0
51617	10369.0
64837	10368.0
56061	10360.0
8634	10354.0
433	10352.0
55884	10347.0
3692	10346.0
4534	10342.0
10036	10341.0
7345	10340.0
6782	10336.0
64400	10334.0
9569	10333.0
10914	10332.0
9907	10331.0
27043	10330.0
2264	10329.0
5255	10327.0
10175	10324.0
23225	10323.0
3329	10320.0
8453	10317.0
9728	10316.0
1525	10315.0
9918	10314.0
6603	10312.0
8930	10307.0
331	10304.0
23527	10297.0
3985	10296.0
442194	10294.0
4839	10293.0
3028	10290.0
1019	10288.0
6534	10287.0
631	10286.0
1917	10284.0
101	10283.0
1595	10276.0
1612	10273.0
79614	10272.0
52	10271.0
7022	10265.0
22944	10260.0
51550	10258.0
51755	10254.0
26151	10251.0
79710	10250.0
6940	10246.0
518	10244.0
11047	10242.0
7016	10239.0
10755	10232.0
401251	10226.0
3304	10225.0
116832	10224.0
78995	10223.0
25836	10219.0
55181	10214.0
7477	10213.0
3607	10212.0
51079	10209.0
51021	10207.0
6518	10205.0
6574	10204.0
6944	10202.0
1618	10201.0
60682	10198.0
51118	10196.0
6343	10193.0
3614	10190.0
51020	10185.0
5886	10184.0
26973	10180.0
51154	10177.0
124583	10173.0
8887	10172.0
60488	10169.0
112399	10168.0
5753	10167.0
11322	10165.0
51083	10164.0
9933	10162.0
59336	10160.0
80055	10156.0
54442	10153.0
2618	10149.0
8898	10148.0
26266	10147.0
57615	10146.0
4713	10145.0
64794	10140.0
1337	10138.0
8357	10137.0
54619	10135.0
55544	10134.0
6731	10133.0
79677	10131.0
55288	10124.0
51124	10122.0
5050	10119.0
25948	10116.0
6945	10115.0
27112	10114.0
29796	10113.0
2971	10111.0
23138	10110.0
56132	10108.0
1310	10107.0
56033	10106.0
6654	10104.0
5121	10103.0
8345	10101.0
63943	10097.0
65010	10095.0
8796	10094.0
80308	10093.0
57130	10091.0
545	10090.0
10402	10089.0
55500	10088.0
60312	10086.0
3434	10084.0
79074	10083.0
55744	10081.0
24142	10080.0
440672	10078.0
406991	10077.0
4683	10076.0
361	10074.0
23786	10072.0
51517	10071.0
5100	10068.0
64328	10067.0
22843	10066.0
54877	10065.0
6855	10060.0
10807	10059.0
79080	10057.0
79158	10054.0
51125	10053.0
1474	10048.0
57706	10047.0
731	10046.0
669	10044.0
79650	10042.0
79892	10041.0
3178	10037.0
26608	10036.0
51074	10030.0
58477	10027.0
54020	10025.0
8548	10024.0
10682	10022.0
30850	10019.0
1977	10018.0
10900	10015.0
79893	10014.0
149603	10011.0
414771	10008.0
51382	10007.0
27242	10006.0
51806	10004.0
9585	10002.0
2979	9999.0
9158	9998.0
57228	9997.0
10728	9996.0
6323	9993.0
55071	9991.0
6477	9990.0
23623	9988.0
25801	9987.0
7277	9986.0
10664	9985.0
64149	9984.0
56660	9981.0
54664	9980.0
26024	9976.0
51	9975.0
29123	9973.0
4706	9972.0
26528	9971.0
2584	9969.0
201626	9967.0
29093	9966.0
3920	9963.0
51068	9962.0
9326	9960.0
4111	9958.0
5690	9956.0
6183	9955.0
9416	9954.0
9170	9953.0
3727	9950.0
23353	9947.0
7032	9946.0
4893	9945.0
54545	9943.0
79582	9941.0
6049	9940.0
4957	9939.0
9368	9938.0
79820	9936.0
11321	9935.0
8089	9930.0
80349	9928.0
1788	9927.0
124222	9926.0
10634	9924.0
23259	9922.0
53918	9921.0
6529	9918.0
5794	9916.0
5373	9911.0
646808	9910.0
54852	9908.0
53820	9903.0
896	9900.0
5260	9898.0
2786	9894.0
11212	9892.0
50485	9891.0
81853	9887.0
100129500	9885.0
64960	9884.0
10585	9883.0
7036	9882.0
55359	9879.0
1749	9877.0
4694	9876.0
100132399	9874.0
10329	9871.0
28977	9868.0
6247	9867.0
54148	9866.0
51693	9864.0
728932	9860.0
23615	9858.0
9057	9857.0
23279	9854.0
2108	9851.0
79184	9850.0
91137	9849.0
7165	9848.0
8798	9847.0
81887	9845.0
9244	9844.0
81839	9840.0
57175	9838.0
10542	9837.0
23443	9835.0
9587	9830.0
6728	9829.0
729863	9828.0
5911	9827.0
9043	9824.0
4864	9821.0
56901	9820.0
4697	9816.0
1382	9815.0
54904	9814.0
80219	9813.0
51192	9807.0
147339	9806.0
8706	9805.0
5582	9803.0
79672	9802.0
81570	9800.0
26236	9796.0
51562	9794.0
55734	9793.0
4708	9790.0
27107	9785.0
4738	9784.0
51002	9778.0
6585	9776.0
997	9774.0
4157	9773.0
1399	9771.0
23011	9768.0
1048	9766.0
79651	9763.0
49856	9760.0
348995	9756.0
54490	9755.0
4651	9753.0
3281	9751.0
729353	9750.0
5211	9749.0
23475	9743.0
55511	9736.0
10813	9735.0
2591	9734.0
9883	9733.0
54883	9732.0
10518	9731.0
57460	9728.0
57415	9727.0
23753	9726.0
10458	9725.0
10845	9724.0
11017	9721.0
23197	9720.0
730029	9712.0
55341	9711.0
79884	9703.0
4318	9702.0
286887	9701.0
9054	9700.0
100130741	9699.0
50804	9697.0
22980	9695.0
6397	9694.0
10808	9691.0
50628	9688.0
646756	9686.0
6434	9685.0
80153	9684.0
2021	9683.0
10541	9682.0
8001	9678.0
51691	9676.0
8621	9675.0
79675	9674.0
51128	9672.0
55222	9671.0
51094	9670.0
1787	9669.0
5565	9667.0
10016	9664.0
55631	9661.0
9477	9660.0
6482	9659.0
1459	9658.0
2911	9657.0
7324	9656.0
29766	9655.0
55858	9654.0
10262	9650.0
9070	9646.0
26576	9645.0
1912	9644.0
10928	9642.0
22870	9639.0
10481	9637.0
10134	9633.0
1829	9632.0
5714	9631.0
5612	9629.0
8662	9628.0
8893	9627.0
55743	9626.0
79844	9624.0
23144	9622.0
441194	9621.0
6832	9620.0
55662	9613.0
3608	9611.0
1999	9609.0
80307	9608.0
10589	9606.0
29074	9604.0
29881	9603.0
10849	9602.0
28962	9601.0
5596	9600.0
9454	9599.0
9819	9598.0
5357	9594.0
51444	9593.0
5232	9591.0
8218	9590.0
25896	9588.0
10714	9586.0
4728	9585.0
5613	9584.0
10989	9583.0
22872	9581.0
50837	9580.0
1302	9577.0
1325	9576.0
10478	9574.0
5451	9571.0
10200	9568.0
8087	9567.0
9960	9566.0
10205	9565.0
25907	9561.0
114049	9559.0
55922	9558.0
6861	9555.0
1748	9554.0
56903	9550.0
7027	9549.0
79693	9547.0
26205	9542.0
55374	9541.0
29078	9538.0
23613	9536.0
23583	9535.0
10100	9534.0
54555	9533.0
6616	9531.0
54952	9530.0
23	9528.0
29102	9527.0
10539	9526.0
23395	9525.0
51650	9523.0
55208	9522.0
6626	9521.0
51191	9520.0
10652	9518.0
100133941	9517.0
55178	9515.0
57007	9510.0
79029	9509.0
83658	9508.0
5271	9506.0
23404	9505.0
6636	9504.0
6251	9503.0
8896	9501.0
23760	9498.0
6899	9497.0
51702	9496.0
6280	9495.0
30836	9494.0
126208	9492.0
3898	9490.0
23593	9489.0
429	9488.0
9015	9486.0
84934	9483.0
9518	9480.0
11097	9479.0
754	9478.0
55343	9477.0
8942	9476.0
56125	9474.0
5496	9473.0
5499	9471.0
54998	9470.0
206358	9468.0
55890	9467.0
10239	9466.0
1824	9463.0
8368	9461.0
7518	9459.0
10238	9458.0
56965	9457.0
373863	9456.0
9002	9455.0
1674	9454.0
4493	9451.0
4927	9443.0
10342	9438.0
27075	9436.0
5871	9435.0
81626	9434.0
9997	9431.0
9318	9430.0
7625	9429.0
6493	9428.0
157922	9427.0
56922	9424.0
23520	9423.0
8505	9422.0
10401	9420.0
6557	9419.0
54187	9418.0
29894	9417.0
5116	9416.0
646531	9414.0
55840	9412.0
10591	9410.0
516	9404.0
79605	9401.0
728855	9399.0
7534	9398.0
25778	9397.0
9568	9395.0
55585	9394.0
3836	9393.0
253982	9392.0
533	9391.0
[truncated: 11,091 more rows]
