# Supplementary material for: Multiple-input multiple-output causal strategies for gene selection
Source: BMC Bioinformatics. 2011 Nov 25;12:458. doi: 10.1186/1471-2105-12-458 (PMC3323860; doi:10.1186/1471-2105-12-458)
Supplement: Additional file 2 — Archive containing the output files computed by the preranked GSEA for λ ∈ {0.1,0.2,0.3,0.4,0.5} (GSEA_MIMO_part1.zip). [file 1471-2105-12-458-S2.ZIP › mFS03_entrez_mimo.GseaPreranked.1316038204362/gsea_report_for_na_neg_1316038204362.xls]

NAME	GS<br> follow link to MSigDB	GS DETAILS	SIZE	ES	NES	NOM p-val	FDR q-val	FWER p-val	RANK AT MAX	LEADING EDGE
IMMUNE_RESPONSE	IMMUNE_RESPONSE		212	-0.3930236	-2.3404446	0.0	0.005099985	0.0040	3108	tags=44%, list=24%, signal=57%
IMMUNE_SYSTEM_PROCESS	IMMUNE_SYSTEM_PROCESS		298	-0.3575321	-2.2566128	0.0	0.0064706006	0.01	3108	tags=42%, list=24%, signal=53%
DEFENSE_RESPONSE	DEFENSE_RESPONSE		238	-0.35459843	-2.1633646	0.0	0.012025	0.027	3211	tags=40%, list=25%, signal=52%
REGULATION_OF_IMMUNE_RESPONSE	REGULATION_OF_IMMUNE_RESPONSE		28	-0.51609135	-2.085735	0.0	0.019054411	0.058	4551	tags=75%, list=35%, signal=115%
POSITIVE_REGULATION_OF_IMMUNE_RESPONSE	POSITIVE_REGULATION_OF_IMMUNE_RESPONSE		24	-0.550472	-2.0616198	0.0	0.01915257	0.072	4443	tags=75%, list=34%, signal=113%
POSITIVE_REGULATION_OF_IMMUNE_SYSTEM_PROCESS	POSITIVE_REGULATION_OF_IMMUNE_SYSTEM_PROCESS		44	-0.4569286	-2.023811	0.0	0.024351534	0.109	4159	tags=61%, list=32%, signal=90%
INFLAMMATORY_RESPONSE	INFLAMMATORY_RESPONSE		115	-0.36919737	-1.9896141	0.0	0.028754927	0.145	3007	tags=41%, list=23%, signal=53%
POSITIVE_REGULATION_OF_MULTICELLULAR_ORGANISMAL_PROCESS	POSITIVE_REGULATION_OF_MULTICELLULAR_ORGANISMAL_PROCESS		56	-0.42862773	-1.9894971	0.0	0.025160562	0.145	4159	tags=59%, list=32%, signal=86%
RESPONSE_TO_WOUNDING	RESPONSE_TO_WOUNDING		171	-0.3411414	-1.9499135	0.0	0.032130208	0.2	3199	tags=40%, list=24%, signal=52%
REGULATION_OF_IMMUNE_SYSTEM_PROCESS	REGULATION_OF_IMMUNE_SYSTEM_PROCESS		57	-0.41195747	-1.9325753	0.0	0.03447486	0.233	4159	tags=60%, list=32%, signal=87%
CELLULAR_DEFENSE_RESPONSE	CELLULAR_DEFENSE_RESPONSE		54	-0.41107675	-1.8858358	0.0	0.049763728	0.348	3727	tags=48%, list=28%, signal=67%
ADAPTIVE_IMMUNE_RESPONSE_GO_0002460	ADAPTIVE_IMMUNE_RESPONSE_GO_0002460		22	-0.4914711	-1.7844399	0.013793103	0.10490522	0.63	4070	tags=59%, list=31%, signal=86%
ADAPTIVE_IMMUNE_RESPONSE	ADAPTIVE_IMMUNE_RESPONSE		23	-0.46179518	-1.745706	0.008583691	0.1312545	0.738	4070	tags=57%, list=31%, signal=82%
HEMOPOIETIC_OR_LYMPHOID_ORGAN_DEVELOPMENT	HEMOPOIETIC_OR_LYMPHOID_ORGAN_DEVELOPMENT		71	-0.34579006	-1.7169973	0.0	0.1546101	0.819	2932	tags=39%, list=22%, signal=51%
HEMOPOIESIS	HEMOPOIESIS		69	-0.34725797	-1.7049748	0.004385965	0.1592848	0.843	2932	tags=39%, list=22%, signal=50%
REGULATION_OF_MULTICELLULAR_ORGANISMAL_PROCESS	REGULATION_OF_MULTICELLULAR_ORGANISMAL_PROCESS		131	-0.3061403	-1.6978874	0.0023696683	0.15712011	0.854	3077	tags=37%, list=24%, signal=48%
HUMORAL_IMMUNE_RESPONSE	HUMORAL_IMMUNE_RESPONSE		30	-0.42359358	-1.6892385	0.011037528	0.1593587	0.87	3108	tags=53%, list=24%, signal=70%
REGULATION_OF_DEFENSE_RESPONSE	REGULATION_OF_DEFENSE_RESPONSE		15	-0.5214353	-1.6804981	0.025316456	0.16070066	0.89	4070	tags=67%, list=31%, signal=97%
REGULATION_OF_CELL_DIFFERENTIATION	REGULATION_OF_CELL_DIFFERENTIATION		48	-0.37509358	-1.6788154	0.004415011	0.15415469	0.894	4604	tags=56%, list=35%, signal=86%
IMMUNE_EFFECTOR_PROCESS	IMMUNE_EFFECTOR_PROCESS		34	-0.40133536	-1.6659758	0.00896861	0.1627074	0.919	2797	tags=50%, list=21%, signal=63%
IMMUNE_SYSTEM_DEVELOPMENT	IMMUNE_SYSTEM_DEVELOPMENT		75	-0.32941392	-1.6629384	0.0023980816	0.15795687	0.921	2932	tags=39%, list=22%, signal=50%
LIPID_CATABOLIC_PROCESS	LIPID_CATABOLIC_PROCESS		34	-0.39768994	-1.6590593	0.010526316	0.15455975	0.928	4034	tags=56%, list=31%, signal=81%
RESPONSE_TO_EXTERNAL_STIMULUS	RESPONSE_TO_EXTERNAL_STIMULUS		278	-0.26361105	-1.6445872	0.0	0.16367368	0.94	3208	tags=34%, list=25%, signal=44%
TRANSFORMING_GROWTH_FACTOR_BETA_RECEPTOR_SIGNALING_PATHWAY	TRANSFORMING_GROWTH_FACTOR_BETA_RECEPTOR_SIGNALING_PATHWAY		34	-0.39623803	-1.6415837	0.020361992	0.1605091	0.942	3056	tags=44%, list=23%, signal=57%
RECEPTOR_MEDIATED_ENDOCYTOSIS	RECEPTOR_MEDIATED_ENDOCYTOSIS		31	-0.41639632	-1.6271669	0.011185682	0.1690562	0.958	2201	tags=35%, list=17%, signal=43%
LYMPHOCYTE_ACTIVATION	LYMPHOCYTE_ACTIVATION		54	-0.3439411	-1.6090944	0.004494382	0.18570286	0.97	3331	tags=46%, list=25%, signal=62%
JAK_STAT_CASCADE	JAK_STAT_CASCADE		26	-0.40818763	-1.5788904	0.031982943	0.22161476	0.989	1705	tags=35%, list=13%, signal=40%
LEUKOCYTE_DIFFERENTIATION	LEUKOCYTE_DIFFERENTIATION		34	-0.38159674	-1.5781265	0.00867679	0.21485068	0.989	2888	tags=44%, list=22%, signal=56%
POSITIVE_REGULATION_OF_RESPONSE_TO_STIMULUS	POSITIVE_REGULATION_OF_RESPONSE_TO_STIMULUS		35	-0.36785758	-1.5639931	0.031026253	0.22947857	0.993	2974	tags=46%, list=23%, signal=59%
CELL_ACTIVATION	CELL_ACTIVATION		64	-0.32104576	-1.5548878	0.0068965517	0.23593391	0.996	4094	tags=52%, list=31%, signal=75%
REGULATION_OF_ANGIOGENESIS	REGULATION_OF_ANGIOGENESIS		24	-0.4142966	-1.5491868	0.037254903	0.23744024	0.998	2360	tags=46%, list=18%, signal=56%
T_CELL_ACTIVATION	T_CELL_ACTIVATION		39	-0.3577413	-1.5404122	0.03153153	0.24304248	0.999	3267	tags=44%, list=25%, signal=58%
ENZYME_LINKED_RECEPTOR_PROTEIN_SIGNALING_PATHWAY	ENZYME_LINKED_RECEPTOR_PROTEIN_SIGNALING_PATHWAY		128	-0.27626127	-1.5336939	0.004889976	0.2466133	0.999	3180	tags=33%, list=24%, signal=43%
TRANSMEMBRANE_RECEPTOR_PROTEIN_SERINE_THREONINE_KINASE_SIGNALING_PATHWAY	TRANSMEMBRANE_RECEPTOR_PROTEIN_SERINE_THREONINE_KINASE_SIGNALING_PATHWAY		42	-0.35028237	-1.5277066	0.02232143	0.24887821	0.999	3163	tags=40%, list=24%, signal=53%
ACTIN_CYTOSKELETON_ORGANIZATION_AND_BIOGENESIS	ACTIN_CYTOSKELETON_ORGANIZATION_AND_BIOGENESIS		90	-0.29230025	-1.5196949	0.015384615	0.2558296	0.999	1828	tags=26%, list=14%, signal=29%
LEUKOCYTE_ACTIVATION	LEUKOCYTE_ACTIVATION		59	-0.31728533	-1.5127404	0.0112866815	0.26016793	0.999	3331	tags=44%, list=25%, signal=59%
POSITIVE_REGULATION_OF_PHOSPHATE_METABOLIC_PROCESS	POSITIVE_REGULATION_OF_PHOSPHATE_METABOLIC_PROCESS		23	-0.39930794	-1.4944922	0.041484717	0.28468996	0.999	1401	tags=30%, list=11%, signal=34%
LYMPHOCYTE_DIFFERENTIATION	LYMPHOCYTE_DIFFERENTIATION		23	-0.40779907	-1.4909196	0.047404062	0.2840905	0.999	3267	tags=52%, list=25%, signal=69%
CELLULAR_LIPID_CATABOLIC_PROCESS	CELLULAR_LIPID_CATABOLIC_PROCESS		31	-0.36539808	-1.4887143	0.050632913	0.28053853	0.999	4024	tags=52%, list=31%, signal=74%
NEGATIVE_REGULATION_OF_SIGNAL_TRANSDUCTION	NEGATIVE_REGULATION_OF_SIGNAL_TRANSDUCTION		31	-0.37025085	-1.4850597	0.04793028	0.27997574	1.0	4027	tags=48%, list=31%, signal=70%
WOUND_HEALING	WOUND_HEALING		49	-0.32889646	-1.4827753	0.03348214	0.27699196	1.0	3943	tags=45%, list=30%, signal=64%
POSITIVE_REGULATION_OF_CELL_DIFFERENTIATION	POSITIVE_REGULATION_OF_CELL_DIFFERENTIATION		21	-0.4101056	-1.4793487	0.059304703	0.2763574	1.0	4456	tags=67%, list=34%, signal=101%
REGULATION_OF_RESPONSE_TO_STIMULUS	REGULATION_OF_RESPONSE_TO_STIMULUS		49	-0.32362702	-1.4680011	0.024017468	0.288743	1.0	4551	tags=61%, list=35%, signal=93%
B_CELL_ACTIVATION	B_CELL_ACTIVATION		17	-0.4290897	-1.4642522	0.06561086	0.28970915	1.0	3331	tags=59%, list=25%, signal=79%
INNATE_IMMUNE_RESPONSE	INNATE_IMMUNE_RESPONSE		19	-0.4122294	-1.4595	0.05773196	0.29170325	1.0	4830	tags=74%, list=37%, signal=117%
MESODERM_DEVELOPMENT	MESODERM_DEVELOPMENT		22	-0.39149082	-1.434007	0.07280514	0.33493522	1.0	4389	tags=55%, list=34%, signal=82%
PROTEIN_AMINO_ACID_N_LINKED_GLYCOSYLATION	PROTEIN_AMINO_ACID_N_LINKED_GLYCOSYLATION		27	-0.3611854	-1.4332513	0.04893617	0.32913265	1.0	2507	tags=37%, list=19%, signal=46%
CYTOKINE_AND_CHEMOKINE_MEDIATED_SIGNALING_PATHWAY	CYTOKINE_AND_CHEMOKINE_MEDIATED_SIGNALING_PATHWAY		19	-0.41029698	-1.4315678	0.064794816	0.32550502	1.0	2237	tags=37%, list=17%, signal=44%
FATTY_ACID_METABOLIC_PROCESS	FATTY_ACID_METABOLIC_PROCESS		56	-0.30701357	-1.4308225	0.04845815	0.3202488	1.0	4024	tags=50%, list=31%, signal=72%
POSITIVE_REGULATION_OF_SIGNAL_TRANSDUCTION	POSITIVE_REGULATION_OF_SIGNAL_TRANSDUCTION		97	-0.27020052	-1.4295723	0.013793103	0.31614706	1.0	4081	tags=47%, list=31%, signal=68%
CELL_SUBSTRATE_ADHESION	CELL_SUBSTRATE_ADHESION		36	-0.33491367	-1.4252813	0.07375271	0.31874472	1.0	1706	tags=31%, list=13%, signal=35%
PROTEIN_AMINO_ACID_PHOSPHORYLATION	PROTEIN_AMINO_ACID_PHOSPHORYLATION		231	-0.2313548	-1.4184527	0.0	0.3246272	1.0	2999	tags=30%, list=23%, signal=38%
MULTI_ORGANISM_PROCESS	MULTI_ORGANISM_PROCESS		137	-0.25047615	-1.4173038	0.016431924	0.32097915	1.0	3087	tags=35%, list=24%, signal=45%
RESPONSE_TO_OTHER_ORGANISM	RESPONSE_TO_OTHER_ORGANISM		69	-0.29011592	-1.415599	0.05054945	0.31846732	1.0	2948	tags=38%, list=23%, signal=48%
COAGULATION	COAGULATION		41	-0.32353225	-1.4105121	0.04989154	0.32258642	1.0	3444	tags=39%, list=26%, signal=53%
CATION_HOMEOSTASIS	CATION_HOMEOSTASIS		94	-0.26736757	-1.4093878	0.025882352	0.31885642	1.0	3218	tags=36%, list=25%, signal=48%
REGULATION_OF_PROTEIN_AMINO_ACID_PHOSPHORYLATION	REGULATION_OF_PROTEIN_AMINO_ACID_PHOSPHORYLATION		23	-0.38365224	-1.4090488	0.071274295	0.3139014	1.0	2625	tags=35%, list=20%, signal=43%
BLOOD_COAGULATION	BLOOD_COAGULATION		41	-0.32353225	-1.4064475	0.074418604	0.31346	1.0	3444	tags=39%, list=26%, signal=53%
AMINE_TRANSPORT	AMINE_TRANSPORT		36	-0.33748212	-1.3982524	0.061643835	0.32361525	1.0	2202	tags=28%, list=17%, signal=33%
REGULATION_OF_SIGNAL_TRANSDUCTION	REGULATION_OF_SIGNAL_TRANSDUCTION		173	-0.2375828	-1.3919265	0.024330901	0.3309816	1.0	4081	tags=42%, list=31%, signal=60%
POSITIVE_REGULATION_OF_PROTEIN_AMINO_ACID_PHOSPHORYLATION	POSITIVE_REGULATION_OF_PROTEIN_AMINO_ACID_PHOSPHORYLATION		15	-0.42421094	-1.3917786	0.08979592	0.32593566	1.0	1401	tags=33%, list=11%, signal=37%
PEPTIDYL_TYROSINE_MODIFICATION	PEPTIDYL_TYROSINE_MODIFICATION		23	-0.38147002	-1.3911506	0.08017817	0.32178187	1.0	1568	tags=26%, list=12%, signal=30%
SMALL_GTPASE_MEDIATED_SIGNAL_TRANSDUCTION	SMALL_GTPASE_MEDIATED_SIGNAL_TRANSDUCTION		77	-0.27390152	-1.3841995	0.033254158	0.3288552	1.0	3353	tags=39%, list=26%, signal=52%
REGULATION_OF_BLOOD_PRESSURE	REGULATION_OF_BLOOD_PRESSURE		22	-0.37226447	-1.3798306	0.09417041	0.33198044	1.0	3412	tags=41%, list=26%, signal=55%
REGULATION_OF_LYMPHOCYTE_ACTIVATION	REGULATION_OF_LYMPHOCYTE_ACTIVATION		31	-0.34682098	-1.3798218	0.082004555	0.32687303	1.0	3267	tags=45%, list=25%, signal=60%
CELLULAR_CATION_HOMEOSTASIS	CELLULAR_CATION_HOMEOSTASIS		91	-0.26829433	-1.3774933	0.041666668	0.3262439	1.0	3218	tags=36%, list=25%, signal=48%
MAINTENANCE_OF_LOCALIZATION	MAINTENANCE_OF_LOCALIZATION		21	-0.38623813	-1.3709617	0.0952381	0.33396652	1.0	2678	tags=38%, list=20%, signal=48%
TRANSMEMBRANE_RECEPTOR_PROTEIN_TYROSINE_KINASE_SIGNALING_PATHWAY	TRANSMEMBRANE_RECEPTOR_PROTEIN_TYROSINE_KINASE_SIGNALING_PATHWAY		76	-0.27108595	-1.3615469	0.053012047	0.34797898	1.0	1374	tags=21%, list=10%, signal=23%
DETECTION_OF_STIMULUS	DETECTION_OF_STIMULUS		36	-0.32587105	-1.3610193	0.081858404	0.34386778	1.0	5086	tags=56%, list=39%, signal=91%
GROWTH	GROWTH		59	-0.28614154	-1.3607194	0.06490385	0.3396007	1.0	4126	tags=44%, list=32%, signal=64%
FEMALE_PREGNANCY	FEMALE_PREGNANCY		42	-0.3098208	-1.3596863	0.101149425	0.33745402	1.0	4166	tags=52%, list=32%, signal=77%
ACTIN_FILAMENT_BASED_PROCESS	ACTIN_FILAMENT_BASED_PROCESS		99	-0.25776735	-1.3442367	0.046189375	0.36360195	1.0	1828	tags=23%, list=14%, signal=27%
REGULATION_OF_ANATOMICAL_STRUCTURE_MORPHOGENESIS	REGULATION_OF_ANATOMICAL_STRUCTURE_MORPHOGENESIS		17	-0.3889752	-1.3436073	0.11308204	0.3599907	1.0	4697	tags=53%, list=36%, signal=82%
GLYCOPROTEIN_METABOLIC_PROCESS	GLYCOPROTEIN_METABOLIC_PROCESS		82	-0.26079178	-1.3370663	0.04888889	0.3687901	1.0	3631	tags=39%, list=28%, signal=54%
RESPONSE_TO_VIRUS	RESPONSE_TO_VIRUS		45	-0.29995775	-1.3363551	0.088477366	0.36501417	1.0	2948	tags=42%, list=23%, signal=54%
POSITIVE_REGULATION_OF_CYTOKINE_BIOSYNTHETIC_PROCESS	POSITIVE_REGULATION_OF_CYTOKINE_BIOSYNTHETIC_PROCESS		21	-0.36869442	-1.3291997	0.11827957	0.37535667	1.0	2886	tags=43%, list=22%, signal=55%
AMINO_ACID_TRANSPORT	AMINO_ACID_TRANSPORT		25	-0.34622017	-1.328773	0.108829565	0.3714658	1.0	2202	tags=32%, list=17%, signal=38%
POSITIVE_REGULATION_OF_LYMPHOCYTE_ACTIVATION	POSITIVE_REGULATION_OF_LYMPHOCYTE_ACTIVATION		23	-0.35548082	-1.3224216	0.11111111	0.37964335	1.0	3267	tags=43%, list=25%, signal=58%
MUSCLE_DEVELOPMENT	MUSCLE_DEVELOPMENT		85	-0.26061168	-1.3219299	0.059101656	0.37559423	1.0	3411	tags=40%, list=26%, signal=54%
REGULATION_OF_T_CELL_ACTIVATION	REGULATION_OF_T_CELL_ACTIVATION		25	-0.34077215	-1.320774	0.10043668	0.3739524	1.0	3267	tags=44%, list=25%, signal=59%
ANATOMICAL_STRUCTURE_FORMATION	ANATOMICAL_STRUCTURE_FORMATION		52	-0.2812387	-1.3207213	0.0889371	0.36950147	1.0	1930	tags=29%, list=15%, signal=34%
PROTEIN_KINASE_CASCADE	PROTEIN_KINASE_CASCADE		239	-0.21694165	-1.3176436	0.022900764	0.37102953	1.0	2251	tags=25%, list=17%, signal=30%
PROTEIN_COMPLEX_ASSEMBLY	PROTEIN_COMPLEX_ASSEMBLY		157	-0.22638361	-1.3038175	0.046683047	0.39417443	1.0	2410	tags=26%, list=18%, signal=32%
POSITIVE_REGULATION_OF_PHOSPHORYLATION	POSITIVE_REGULATION_OF_PHOSPHORYLATION		21	-0.36407027	-1.3037169	0.14442013	0.3896674	1.0	1401	tags=29%, list=11%, signal=32%
PROTEIN_AMINO_ACID_DEPHOSPHORYLATION	PROTEIN_AMINO_ACID_DEPHOSPHORYLATION		60	-0.2752883	-1.299754	0.11208791	0.392925	1.0	1548	tags=22%, list=12%, signal=24%
CELL_MATRIX_ADHESION	CELL_MATRIX_ADHESION		35	-0.3099376	-1.2938844	0.11448598	0.40086293	1.0	1706	tags=29%, list=13%, signal=33%
RESPONSE_TO_DRUG	RESPONSE_TO_DRUG		21	-0.3595324	-1.2917508	0.15144767	0.40070903	1.0	2548	tags=43%, list=19%, signal=53%
HEMOSTASIS	HEMOSTASIS		46	-0.29197207	-1.2872412	0.09409191	0.4063484	1.0	3444	tags=37%, list=26%, signal=50%
CYTOKINE_PRODUCTION	CYTOKINE_PRODUCTION		61	-0.27471656	-1.2834206	0.0864745	0.41060305	1.0	2886	tags=34%, list=22%, signal=44%
REGULATION_OF_CYTOSKELETON_ORGANIZATION_AND_BIOGENESIS	REGULATION_OF_CYTOSKELETON_ORGANIZATION_AND_BIOGENESIS		26	-0.33158898	-1.2808211	0.13304721	0.4117274	1.0	2625	tags=35%, list=20%, signal=43%
PROTEIN_PROCESSING	PROTEIN_PROCESSING		41	-0.29192162	-1.2724276	0.12045454	0.4254691	1.0	4027	tags=41%, list=31%, signal=60%
DEPHOSPHORYLATION	DEPHOSPHORYLATION		67	-0.2527766	-1.2689052	0.11192214	0.42897487	1.0	1548	tags=21%, list=12%, signal=24%
ACTIN_POLYMERIZATION_AND_OR_DEPOLYMERIZATION	ACTIN_POLYMERIZATION_AND_OR_DEPOLYMERIZATION		20	-0.35745758	-1.2679325	0.16923077	0.42650634	1.0	2410	tags=30%, list=18%, signal=37%
REGULATION_OF_CELL_PROLIFERATION	REGULATION_OF_CELL_PROLIFERATION		275	-0.2021594	-1.2668463	0.018087855	0.42454675	1.0	2646	tags=26%, list=20%, signal=32%
MONOCARBOXYLIC_ACID_METABOLIC_PROCESS	MONOCARBOXYLIC_ACID_METABOLIC_PROCESS		77	-0.25381562	-1.2655314	0.08371041	0.42329222	1.0	4046	tags=44%, list=31%, signal=64%
RAS_PROTEIN_SIGNAL_TRANSDUCTION	RAS_PROTEIN_SIGNAL_TRANSDUCTION		55	-0.27520752	-1.2628245	0.12445415	0.42518923	1.0	3353	tags=40%, list=26%, signal=54%
REGULATION_OF_BODY_FLUID_LEVELS	REGULATION_OF_BODY_FLUID_LEVELS		55	-0.27198714	-1.262788	0.12334802	0.42087242	1.0	3444	tags=36%, list=26%, signal=49%
ANGIOGENESIS	ANGIOGENESIS		44	-0.28805876	-1.2613678	0.13846155	0.41986346	1.0	2543	tags=34%, list=19%, signal=42%
POSITIVE_REGULATION_OF_SECRETION	POSITIVE_REGULATION_OF_SECRETION		18	-0.36645386	-1.2612673	0.18004338	0.41602793	1.0	4357	tags=61%, list=33%, signal=91%
LIPID_METABOLIC_PROCESS	LIPID_METABOLIC_PROCESS		283	-0.20117244	-1.2584147	0.036458332	0.41739675	1.0	3897	tags=39%, list=30%, signal=54%
PEPTIDYL_TYROSINE_PHOSPHORYLATION	PEPTIDYL_TYROSINE_PHOSPHORYLATION		21	-0.34179273	-1.256338	0.16913319	0.41788894	1.0	1568	tags=24%, list=12%, signal=27%
PROTEIN_OLIGOMERIZATION	PROTEIN_OLIGOMERIZATION		37	-0.30527446	-1.2478044	0.1328976	0.43166524	1.0	2616	tags=32%, list=20%, signal=40%
POSITIVE_REGULATION_OF_TRANSLATION	POSITIVE_REGULATION_OF_TRANSLATION		28	-0.30708405	-1.2332668	0.16956522	0.46147463	1.0	2886	tags=39%, list=22%, signal=50%
PHOSPHOLIPID_METABOLIC_PROCESS	PHOSPHOLIPID_METABOLIC_PROCESS		63	-0.25194108	-1.2291564	0.12903225	0.467085	1.0	3769	tags=41%, list=29%, signal=58%
ICOSANOID_METABOLIC_PROCESS	ICOSANOID_METABOLIC_PROCESS		16	-0.38123757	-1.2283248	0.22700587	0.4647301	1.0	3688	tags=50%, list=28%, signal=70%
POSITIVE_REGULATION_OF_TRANSFERASE_ACTIVITY	POSITIVE_REGULATION_OF_TRANSFERASE_ACTIVITY		71	-0.24917488	-1.2273688	0.12189616	0.4628242	1.0	2412	tags=27%, list=18%, signal=33%
PHOSPHORYLATION	PHOSPHORYLATION		262	-0.1999284	-1.2240131	0.07874016	0.466482	1.0	2999	tags=29%, list=23%, signal=36%
ORGAN_MORPHOGENESIS	ORGAN_MORPHOGENESIS		131	-0.21773335	-1.219767	0.09181141	0.47210175	1.0	1465	tags=19%, list=11%, signal=21%
G_PROTEIN_SIGNALING_COUPLED_TO_CAMP_NUCLEOTIDE_SECOND_MESSENGER	G_PROTEIN_SIGNALING_COUPLED_TO_CAMP_NUCLEOTIDE_SECOND_MESSENGER		62	-0.2546712	-1.2186015	0.16203703	0.47067246	1.0	2084	tags=21%, list=16%, signal=25%
CAMP_MEDIATED_SIGNALING	CAMP_MEDIATED_SIGNALING		63	-0.25429422	-1.217941	0.15203427	0.46793774	1.0	2084	tags=21%, list=16%, signal=24%
POSITIVE_REGULATION_OF_CELL_PROLIFERATION	POSITIVE_REGULATION_OF_CELL_PROLIFERATION		129	-0.21807724	-1.2113408	0.12	0.47989562	1.0	1915	tags=22%, list=15%, signal=26%
NEGATIVE_REGULATION_OF_TRANSCRIPTION	NEGATIVE_REGULATION_OF_TRANSCRIPTION		166	-0.20925918	-1.210814	0.11622276	0.47683543	1.0	2673	tags=28%, list=20%, signal=34%
MUSCLE_CELL_DIFFERENTIATION	MUSCLE_CELL_DIFFERENTIATION		21	-0.33342013	-1.2105207	0.20631579	0.47330475	1.0	3411	tags=48%, list=26%, signal=64%
PROTEIN_AUTOPROCESSING	PROTEIN_AUTOPROCESSING		24	-0.31884354	-1.2041109	0.19736843	0.48528835	1.0	4027	tags=46%, list=31%, signal=66%
REGULATION_OF_I_KAPPAB_KINASE_NF_KAPPAB_CASCADE	REGULATION_OF_I_KAPPAB_KINASE_NF_KAPPAB_CASCADE		72	-0.24395104	-1.2038432	0.14611872	0.4815672	1.0	4081	tags=47%, list=31%, signal=68%
RESPONSE_TO_BACTERIUM	RESPONSE_TO_BACTERIUM		22	-0.32463348	-1.2002769	0.22857143	0.48657522	1.0	1836	tags=27%, list=14%, signal=32%
PROTEIN_AMINO_ACID_AUTOPHOSPHORYLATION	PROTEIN_AMINO_ACID_AUTOPHOSPHORYLATION		24	-0.31884354	-1.1886506	0.21353066	0.51218206	1.0	4027	tags=46%, list=31%, signal=66%
CELL_RECOGNITION	CELL_RECOGNITION		16	-0.35675138	-1.1855378	0.23931624	0.5159525	1.0	4070	tags=50%, list=31%, signal=72%
POSITIVE_REGULATION_OF_CELLULAR_PROTEIN_METABOLIC_PROCESS	POSITIVE_REGULATION_OF_CELLULAR_PROTEIN_METABOLIC_PROCESS		61	-0.243375	-1.184193	0.19385342	0.51511836	1.0	2410	tags=30%, list=18%, signal=36%
NEURON_DIFFERENTIATION	NEURON_DIFFERENTIATION		58	-0.25220165	-1.1837505	0.1719457	0.5117609	1.0	3431	tags=33%, list=26%, signal=44%
ACTIVATION_OF_NF_KAPPAB_TRANSCRIPTION_FACTOR	ACTIVATION_OF_NF_KAPPAB_TRANSCRIPTION_FACTOR		15	-0.36588165	-1.1821877	0.21862349	0.5114347	1.0	4236	tags=60%, list=32%, signal=89%
POSITIVE_REGULATION_OF_PROTEIN_METABOLIC_PROCESS	POSITIVE_REGULATION_OF_PROTEIN_METABOLIC_PROCESS		63	-0.24634868	-1.1813982	0.19389978	0.5092994	1.0	2410	tags=30%, list=18%, signal=37%
VASCULATURE_DEVELOPMENT	VASCULATURE_DEVELOPMENT		50	-0.25370562	-1.181073	0.18834081	0.5060137	1.0	1930	tags=26%, list=15%, signal=30%
GENERATION_OF_NEURONS	GENERATION_OF_NEURONS		65	-0.24348138	-1.1803643	0.17449665	0.50352746	1.0	3659	tags=35%, list=28%, signal=49%
REGULATION_OF_PROTEIN_METABOLIC_PROCESS	REGULATION_OF_PROTEIN_METABOLIC_PROCESS		150	-0.20686302	-1.177677	0.14318706	0.5059126	1.0	2925	tags=29%, list=22%, signal=37%
BONE_REMODELING	BONE_REMODELING		28	-0.30567202	-1.176831	0.2309417	0.5038513	1.0	2807	tags=32%, list=21%, signal=41%
REGULATION_OF_MYELOID_CELL_DIFFERENTIATION	REGULATION_OF_MYELOID_CELL_DIFFERENTIATION		19	-0.33797306	-1.1760647	0.23908524	0.50198275	1.0	4551	tags=58%, list=35%, signal=89%
BEHAVIOR	BEHAVIOR		136	-0.20723222	-1.1668957	0.17948718	0.52175444	1.0	4566	tags=43%, list=35%, signal=66%
REGULATION_OF_ORGANELLE_ORGANIZATION_AND_BIOGENESIS	REGULATION_OF_ORGANELLE_ORGANIZATION_AND_BIOGENESIS		35	-0.27948046	-1.1637228	0.25112107	0.52588665	1.0	1745	tags=26%, list=13%, signal=30%
SKELETAL_DEVELOPMENT	SKELETAL_DEVELOPMENT		91	-0.22076066	-1.160171	0.20246914	0.531277	1.0	3037	tags=32%, list=23%, signal=41%
DEVELOPMENTAL_MATURATION	DEVELOPMENTAL_MATURATION		18	-0.33990294	-1.1596136	0.2489083	0.52865934	1.0	3121	tags=39%, list=24%, signal=51%
POSITIVE_REGULATION_OF_PROTEIN_MODIFICATION_PROCESS	POSITIVE_REGULATION_OF_PROTEIN_MODIFICATION_PROCESS		24	-0.3070428	-1.1576064	0.25053078	0.52991545	1.0	1401	tags=25%, list=11%, signal=28%
VITAMIN_METABOLIC_PROCESS	VITAMIN_METABOLIC_PROCESS		15	-0.36036313	-1.156266	0.2611607	0.5294105	1.0	4083	tags=60%, list=31%, signal=87%
POSITIVE_REGULATION_OF_T_CELL_ACTIVATION	POSITIVE_REGULATION_OF_T_CELL_ACTIVATION		20	-0.32288793	-1.1559048	0.2747934	0.5263472	1.0	4551	tags=55%, list=35%, signal=84%
GENERATION_OF_PRECURSOR_METABOLITES_AND_ENERGY	GENERATION_OF_PRECURSOR_METABOLITES_AND_ENERGY		120	-0.21361694	-1.1487026	0.18446602	0.54074085	1.0	3208	tags=32%, list=25%, signal=42%
REGULATION_OF_MAP_KINASE_ACTIVITY	REGULATION_OF_MAP_KINASE_ACTIVITY		56	-0.24544139	-1.1477082	0.23198198	0.53919524	1.0	2149	tags=29%, list=16%, signal=34%
AMINO_ACID_CATABOLIC_PROCESS	AMINO_ACID_CATABOLIC_PROCESS		23	-0.31188673	-1.1473676	0.25773194	0.5361638	1.0	2327	tags=35%, list=18%, signal=42%
STRIATED_MUSCLE_DEVELOPMENT	STRIATED_MUSCLE_DEVELOPMENT		36	-0.2748564	-1.145704	0.25884956	0.536716	1.0	3581	tags=44%, list=27%, signal=61%
REGULATION_OF_PROTEIN_IMPORT_INTO_NUCLEUS	REGULATION_OF_PROTEIN_IMPORT_INTO_NUCLEUS		15	-0.35013658	-1.1436839	0.27004218	0.53782505	1.0	1393	tags=27%, list=11%, signal=30%
ACTIVATION_OF_MAPK_ACTIVITY	ACTIVATION_OF_MAPK_ACTIVITY		33	-0.28034475	-1.1415637	0.24774775	0.5393392	1.0	2149	tags=30%, list=16%, signal=36%
FATTY_ACID_OXIDATION	FATTY_ACID_OXIDATION		17	-0.33548978	-1.1387265	0.26849896	0.5426107	1.0	3324	tags=47%, list=25%, signal=63%
POSITIVE_REGULATION_OF_I_KAPPAB_KINASE_NF_KAPPAB_CASCADE	POSITIVE_REGULATION_OF_I_KAPPAB_KINASE_NF_KAPPAB_CASCADE		67	-0.23022383	-1.1372479	0.21777777	0.54226077	1.0	4081	tags=46%, list=31%, signal=67%
REGULATION_OF_CELLULAR_PROTEIN_METABOLIC_PROCESS	REGULATION_OF_CELLULAR_PROTEIN_METABOLIC_PROCESS		139	-0.20193057	-1.1364073	0.1970803	0.5404947	1.0	2925	tags=29%, list=22%, signal=37%
CYTOKINE_BIOSYNTHETIC_PROCESS	CYTOKINE_BIOSYNTHETIC_PROCESS		34	-0.27533084	-1.1323283	0.2682927	0.5464742	1.0	2886	tags=35%, list=22%, signal=45%
GLYCOPROTEIN_BIOSYNTHETIC_PROCESS	GLYCOPROTEIN_BIOSYNTHETIC_PROCESS		67	-0.23350768	-1.1301713	0.23644252	0.54825366	1.0	3630	tags=37%, list=28%, signal=51%
PROTEIN_SECRETION	PROTEIN_SECRETION		28	-0.28184798	-1.129187	0.28440368	0.54732156	1.0	4135	tags=46%, list=32%, signal=68%
NEGATIVE_REGULATION_OF_RNA_METABOLIC_PROCESS	NEGATIVE_REGULATION_OF_RNA_METABOLIC_PROCESS		114	-0.20625655	-1.1280959	0.21218961	0.5464089	1.0	2843	tags=29%, list=22%, signal=37%
MEMBRANE_ORGANIZATION_AND_BIOGENESIS	MEMBRANE_ORGANIZATION_AND_BIOGENESIS		124	-0.20161115	-1.1261888	0.21621622	0.54745173	1.0	1949	tags=23%, list=15%, signal=26%
NEGATIVE_REGULATION_OF_CELL_DIFFERENTIATION	NEGATIVE_REGULATION_OF_CELL_DIFFERENTIATION		24	-0.2983483	-1.126039	0.28995433	0.54420525	1.0	2750	tags=29%, list=21%, signal=37%
GLYCEROPHOSPHOLIPID_METABOLIC_PROCESS	GLYCEROPHOSPHOLIPID_METABOLIC_PROCESS		39	-0.26266953	-1.1248931	0.28997868	0.5432369	1.0	4600	tags=51%, list=35%, signal=79%
NEGATIVE_REGULATION_OF_CELL_PROLIFERATION	NEGATIVE_REGULATION_OF_CELL_PROLIFERATION		145	-0.19611129	-1.1241746	0.18796992	0.5414687	1.0	2646	tags=26%, list=20%, signal=32%
REGULATION_OF_MAPKKK_CASCADE	REGULATION_OF_MAPKKK_CASCADE		19	-0.32723305	-1.1187065	0.3106383	0.5516061	1.0	711	tags=21%, list=5%, signal=22%
MYELOID_CELL_DIFFERENTIATION	MYELOID_CELL_DIFFERENTIATION		35	-0.26672867	-1.1180711	0.2801724	0.5494241	1.0	2932	tags=31%, list=22%, signal=40%
CARBOXYLIC_ACID_METABOLIC_PROCESS	CARBOXYLIC_ACID_METABOLIC_PROCESS		160	-0.19309777	-1.1176738	0.2074074	0.5468282	1.0	4046	tags=39%, list=31%, signal=56%
ORGANIC_ACID_METABOLIC_PROCESS	ORGANIC_ACID_METABOLIC_PROCESS		162	-0.19141719	-1.1173139	0.21212122	0.5442148	1.0	4046	tags=39%, list=31%, signal=56%
NEGATIVE_REGULATION_OF_NUCLEOBASENUCLEOSIDENUCLEOTIDE_AND_NUCLEIC_ACID_METABOLIC_PROCESS	NEGATIVE_REGULATION_OF_NUCLEOBASENUCLEOSIDENUCLEOTIDE_AND_NUCLEIC_ACID_METABOLIC_PROCESS		185	-0.1873394	-1.115724	0.1974359	0.5448895	1.0	2673	tags=27%, list=20%, signal=33%
CYTOKINE_SECRETION	CYTOKINE_SECRETION		15	-0.34992307	-1.1153111	0.31622177	0.54270285	1.0	3420	tags=47%, list=26%, signal=63%
NEGATIVE_REGULATION_OF_TRANSCRIPTION_DNA_DEPENDENT	NEGATIVE_REGULATION_OF_TRANSCRIPTION_DNA_DEPENDENT		114	-0.20625655	-1.1142143	0.24228029	0.54184246	1.0	2843	tags=29%, list=22%, signal=37%
NEURON_DEVELOPMENT	NEURON_DEVELOPMENT		49	-0.24332453	-1.113301	0.25223213	0.5406487	1.0	3431	tags=33%, list=26%, signal=44%
POST_TRANSLATIONAL_PROTEIN_MODIFICATION	POST_TRANSLATIONAL_PROTEIN_MODIFICATION		409	-0.16855705	-1.1111385	0.1462141	0.54272056	1.0	2962	tags=26%, list=23%, signal=33%
AMINO_ACID_DERIVATIVE_METABOLIC_PROCESS	AMINO_ACID_DERIVATIVE_METABOLIC_PROCESS		23	-0.296442	-1.1098251	0.2908705	0.5426009	1.0	4024	tags=48%, list=31%, signal=69%
RESPONSE_TO_BIOTIC_STIMULUS	RESPONSE_TO_BIOTIC_STIMULUS		103	-0.21149871	-1.1096148	0.26168224	0.5397753	1.0	2948	tags=32%, list=23%, signal=41%
TISSUE_REMODELING	TISSUE_REMODELING		29	-0.27852654	-1.1088156	0.29934925	0.5383311	1.0	2807	tags=31%, list=21%, signal=39%
NEGATIVE_REGULATION_OF_METABOLIC_PROCESS	NEGATIVE_REGULATION_OF_METABOLIC_PROCESS		232	-0.17786026	-1.1038669	0.21010639	0.5480277	1.0	2673	tags=25%, list=20%, signal=31%
REGULATION_OF_DEVELOPMENTAL_PROCESS	REGULATION_OF_DEVELOPMENTAL_PROCESS		387	-0.16946922	-1.1006496	0.17391305	0.5529981	1.0	4456	tags=43%, list=34%, signal=64%
ION_HOMEOSTASIS	ION_HOMEOSTASIS		112	-0.20327625	-1.0994015	0.25714287	0.5526441	1.0	3218	tags=32%, list=25%, signal=42%
TISSUE_DEVELOPMENT	TISSUE_DEVELOPMENT		126	-0.20005612	-1.0980402	0.25526932	0.55286145	1.0	1529	tags=19%, list=12%, signal=21%
DEFENSE_RESPONSE_TO_BACTERIUM	DEFENSE_RESPONSE_TO_BACTERIUM		16	-0.32835552	-1.0961398	0.34303534	0.55426204	1.0	4086	tags=44%, list=31%, signal=64%
SODIUM_ION_TRANSPORT	SODIUM_ION_TRANSPORT		17	-0.3256804	-1.0959529	0.32403433	0.5514183	1.0	5088	tags=59%, list=39%, signal=96%
AMINO_ACID_METABOLIC_PROCESS	AMINO_ACID_METABOLIC_PROCESS		73	-0.22174223	-1.0941167	0.2821101	0.5528446	1.0	2327	tags=27%, list=18%, signal=33%
PHAGOCYTOSIS	PHAGOCYTOSIS		16	-0.33360663	-1.0934016	0.31501058	0.5513325	1.0	4171	tags=56%, list=32%, signal=82%
AMINE_CATABOLIC_PROCESS	AMINE_CATABOLIC_PROCESS		25	-0.28849128	-1.0928448	0.3225108	0.54946065	1.0	2327	tags=32%, list=18%, signal=39%
CELLULAR_LIPID_METABOLIC_PROCESS	CELLULAR_LIPID_METABOLIC_PROCESS		220	-0.18186802	-1.0909659	0.21882352	0.55093306	1.0	3897	tags=38%, list=30%, signal=53%
CELL_MATURATION	CELL_MATURATION		16	-0.32635868	-1.0894495	0.348643	0.5514797	1.0	3121	tags=38%, list=24%, signal=49%
I_KAPPAB_KINASE_NF_KAPPAB_CASCADE	I_KAPPAB_KINASE_NF_KAPPAB_CASCADE		88	-0.20997402	-1.0876901	0.27828056	0.5531126	1.0	3726	tags=40%, list=28%, signal=55%
ACTIN_FILAMENT_ORGANIZATION	ACTIN_FILAMENT_ORGANIZATION		21	-0.2949238	-1.0841895	0.35394457	0.5588108	1.0	1745	tags=29%, list=13%, signal=33%
LOCOMOTORY_BEHAVIOR	LOCOMOTORY_BEHAVIOR		84	-0.21453325	-1.0815843	0.30861244	0.562748	1.0	2765	tags=29%, list=21%, signal=36%
ELECTRON_TRANSPORT_GO_0006118	ELECTRON_TRANSPORT_GO_0006118		50	-0.23824278	-1.0762378	0.31860465	0.5733648	1.0	2233	tags=26%, list=17%, signal=31%
CYTOKINE_METABOLIC_PROCESS	CYTOKINE_METABOLIC_PROCESS		35	-0.25969917	-1.0729467	0.33406594	0.5789294	1.0	2886	tags=34%, list=22%, signal=44%
POSITIVE_REGULATION_OF_DEVELOPMENTAL_PROCESS	POSITIVE_REGULATION_OF_DEVELOPMENTAL_PROCESS		197	-0.1808388	-1.0716764	0.2970297	0.5790844	1.0	4364	tags=45%, list=33%, signal=67%
MEMBRANE_LIPID_METABOLIC_PROCESS	MEMBRANE_LIPID_METABOLIC_PROCESS		85	-0.20964408	-1.0712404	0.3219178	0.57705826	1.0	3769	tags=39%, list=29%, signal=54%
NEURITE_DEVELOPMENT	NEURITE_DEVELOPMENT		41	-0.24334142	-1.0676701	0.34743875	0.5829082	1.0	3431	tags=32%, list=26%, signal=43%
REGULATION_OF_BIOLOGICAL_QUALITY	REGULATION_OF_BIOLOGICAL_QUALITY		364	-0.16520466	-1.067412	0.26145554	0.5803569	1.0	3631	tags=30%, list=28%, signal=41%
NITROGEN_COMPOUND_CATABOLIC_PROCESS	NITROGEN_COMPOUND_CATABOLIC_PROCESS		27	-0.2792416	-1.0654094	0.33774835	0.5823831	1.0	2327	tags=30%, list=18%, signal=36%
NEGATIVE_REGULATION_OF_CELLULAR_METABOLIC_PROCESS	NEGATIVE_REGULATION_OF_CELLULAR_METABOLIC_PROCESS		229	-0.17452368	-1.0642515	0.27383864	0.5822348	1.0	2673	tags=25%, list=20%, signal=31%
DETECTION_OF_EXTERNAL_STIMULUS	DETECTION_OF_EXTERNAL_STIMULUS		18	-0.31408247	-1.0641557	0.37346938	0.5793134	1.0	8986	tags=100%, list=69%, signal=318%
POSITIVE_REGULATION_OF_TRANSCRIPTION	POSITIVE_REGULATION_OF_TRANSCRIPTION		124	-0.19125892	-1.0625237	0.30637255	0.580473	1.0	3342	tags=31%, list=26%, signal=41%
HORMONE_METABOLIC_PROCESS	HORMONE_METABOLIC_PROCESS		29	-0.26746082	-1.058073	0.34716156	0.58875984	1.0	3897	tags=48%, list=30%, signal=69%
NEGATIVE_REGULATION_OF_TRANSCRIPTION_FROM_RNA_POLYMERASE_II_PROMOTER	NEGATIVE_REGULATION_OF_TRANSCRIPTION_FROM_RNA_POLYMERASE_II_PROMOTER		76	-0.21010026	-1.0511141	0.3578199	0.6037645	1.0	2843	tags=29%, list=22%, signal=37%
POSITIVE_REGULATION_OF_MAP_KINASE_ACTIVITY	POSITIVE_REGULATION_OF_MAP_KINASE_ACTIVITY		39	-0.25129935	-1.0504308	0.3678862	0.60260886	1.0	2149	tags=28%, list=16%, signal=34%
AXONOGENESIS	AXONOGENESIS		33	-0.25821754	-1.049713	0.39726028	0.6013449	1.0	3431	tags=33%, list=26%, signal=45%
CELL_PROLIFERATION_GO_0008283	CELL_PROLIFERATION_GO_0008283		466	-0.15836188	-1.048311	0.2877095	0.6018584	1.0	2646	tags=24%, list=20%, signal=29%
POSITIVE_REGULATION_OF_CELLULAR_METABOLIC_PROCESS	POSITIVE_REGULATION_OF_CELLULAR_METABOLIC_PROCESS		196	-0.17877978	-1.0479305	0.3211679	0.5996449	1.0	2275	tags=23%, list=17%, signal=27%
MYOBLAST_DIFFERENTIATION	MYOBLAST_DIFFERENTIATION		16	-0.31337222	-1.0474718	0.3852459	0.5977968	1.0	3411	tags=50%, list=26%, signal=68%
CELL_MIGRATION	CELL_MIGRATION		82	-0.20546103	-1.0425935	0.36817104	0.6070363	1.0	2803	tags=26%, list=21%, signal=32%
POSITIVE_REGULATION_OF_METABOLIC_PROCESS	POSITIVE_REGULATION_OF_METABOLIC_PROCESS		201	-0.17121325	-1.0368369	0.37438422	0.61962515	1.0	2310	tags=23%, list=18%, signal=27%
MAPKKK_CASCADE_GO_0000165	MAPKKK_CASCADE_GO_0000165		90	-0.19928329	-1.0342973	0.39451477	0.62303156	1.0	2149	tags=22%, list=16%, signal=26%
TRANSLATION	TRANSLATION		149	-0.18144153	-1.0328629	0.39795917	0.62342745	1.0	2886	tags=29%, list=22%, signal=37%
AMINO_ACID_AND_DERIVATIVE_METABOLIC_PROCESS	AMINO_ACID_AND_DERIVATIVE_METABOLIC_PROCESS		96	-0.19435728	-1.0317407	0.37558687	0.62326884	1.0	2327	tags=25%, list=18%, signal=30%
DETECTION_OF_STIMULUS_INVOLVED_IN_SENSORY_PERCEPTION	DETECTION_OF_STIMULUS_INVOLVED_IN_SENSORY_PERCEPTION		15	-0.3140104	-1.0300194	0.42988506	0.62488467	1.0	8986	tags=100%, list=69%, signal=319%
HEART_DEVELOPMENT	HEART_DEVELOPMENT		33	-0.25399333	-1.0253983	0.40674156	0.63408756	1.0	4012	tags=39%, list=31%, signal=57%
PEPTIDYL_AMINO_ACID_MODIFICATION	PEPTIDYL_AMINO_ACID_MODIFICATION		47	-0.23017195	-1.0230937	0.39819005	0.6368329	1.0	2625	tags=28%, list=20%, signal=34%
ORGANIC_ACID_TRANSPORT	ORGANIC_ACID_TRANSPORT		39	-0.2362103	-1.0194472	0.3918919	0.64318943	1.0	2202	tags=26%, list=17%, signal=31%
POSITIVE_REGULATION_OF_CATALYTIC_ACTIVITY	POSITIVE_REGULATION_OF_CATALYTIC_ACTIVITY		139	-0.17843671	-1.0182862	0.41564792	0.643273	1.0	2202	tags=21%, list=17%, signal=25%
CARBOXYLIC_ACID_TRANSPORT	CARBOXYLIC_ACID_TRANSPORT		39	-0.2362103	-1.015346	0.42350334	0.64832246	1.0	2202	tags=26%, list=17%, signal=31%
NERVOUS_SYSTEM_DEVELOPMENT	NERVOUS_SYSTEM_DEVELOPMENT		328	-0.15874846	-1.0120218	0.41954023	0.65395296	1.0	3936	tags=32%, list=30%, signal=45%
AXON_GUIDANCE	AXON_GUIDANCE		18	-0.29698184	-1.0110495	0.422449	0.65322095	1.0	2803	tags=33%, list=21%, signal=42%
ANATOMICAL_STRUCTURE_MORPHOGENESIS	ANATOMICAL_STRUCTURE_MORPHOGENESIS		336	-0.15726234	-1.0062929	0.4353234	0.6630605	1.0	3431	tags=29%, list=26%, signal=39%
REGULATION_OF_TRANSCRIPTION	REGULATION_OF_TRANSCRIPTION		498	-0.15127903	-1.0054629	0.4318182	0.6621821	1.0	3356	tags=29%, list=26%, signal=38%
CELLULAR_COMPONENT_ASSEMBLY	CELLULAR_COMPONENT_ASSEMBLY		272	-0.16284265	-1.0047309	0.4224599	0.66099864	1.0	3137	tags=28%, list=24%, signal=36%
NEUROGENESIS	NEUROGENESIS		75	-0.19816716	-0.9952079	0.47391304	0.68346727	1.0	3659	tags=33%, list=28%, signal=46%
MACROMOLECULE_BIOSYNTHETIC_PROCESS	MACROMOLECULE_BIOSYNTHETIC_PROCESS		267	-0.16157034	-0.9944585	0.47905758	0.68223244	1.0	3662	tags=33%, list=28%, signal=44%
REGULATION_OF_JNK_ACTIVITY	REGULATION_OF_JNK_ACTIVITY		18	-0.28743184	-0.9907112	0.4613734	0.6891784	1.0	1979	tags=28%, list=15%, signal=33%
RESPONSE_TO_CHEMICAL_STIMULUS	RESPONSE_TO_CHEMICAL_STIMULUS		271	-0.15948711	-0.98748076	0.4739726	0.69472027	1.0	1871	tags=18%, list=14%, signal=21%
POSITIVE_REGULATION_OF_DNA_BINDING	POSITIVE_REGULATION_OF_DNA_BINDING		18	-0.2869012	-0.9865229	0.46521738	0.6940688	1.0	4446	tags=56%, list=34%, signal=84%
POSITIVE_REGULATION_OF_TRANSCRIPTION_FACTOR_ACTIVITY	POSITIVE_REGULATION_OF_TRANSCRIPTION_FACTOR_ACTIVITY		17	-0.28893653	-0.98648894	0.46887967	0.6909371	1.0	4236	tags=53%, list=32%, signal=78%
REGULATION_OF_PROTEIN_SECRETION	REGULATION_OF_PROTEIN_SECRETION		19	-0.2862857	-0.9863548	0.4748954	0.68810934	1.0	4070	tags=47%, list=31%, signal=69%
CELL_CELL_ADHESION	CELL_CELL_ADHESION		72	-0.19856988	-0.98458934	0.4745011	0.68964165	1.0	4236	tags=42%, list=32%, signal=61%
REGULATION_OF_CYTOKINE_BIOSYNTHETIC_PROCESS	REGULATION_OF_CYTOKINE_BIOSYNTHETIC_PROCESS		31	-0.24141866	-0.9828849	0.46	0.6912252	1.0	2886	tags=32%, list=22%, signal=41%
POSITIVE_REGULATION_OF_TRANSCRIPTION_FROM_RNA_POLYMERASE_II_PROMOTER	POSITIVE_REGULATION_OF_TRANSCRIPTION_FROM_RNA_POLYMERASE_II_PROMOTER		60	-0.20556986	-0.9790409	0.48187634	0.69822204	1.0	3000	tags=30%, list=23%, signal=39%
ANTI_APOPTOSIS	ANTI_APOPTOSIS		107	-0.18135597	-0.9781681	0.47732696	0.6971567	1.0	2250	tags=25%, list=17%, signal=30%
RHYTHMIC_PROCESS	RHYTHMIC_PROCESS		23	-0.2584106	-0.9704192	0.5106838	0.7138448	1.0	2076	tags=26%, list=16%, signal=31%
POSITIVE_REGULATION_OF_NUCLEOBASENUCLEOSIDENUCLEOTIDE_AND_NUCLEIC_ACID_METABOLIC_PROCESS	POSITIVE_REGULATION_OF_NUCLEOBASENUCLEOSIDENUCLEOTIDE_AND_NUCLEIC_ACID_METABOLIC_PROCESS		134	-0.17388357	-0.9663074	0.5085995	0.72170496	1.0	3342	tags=30%, list=26%, signal=40%
NEGATIVE_REGULATION_OF_DEVELOPMENTAL_PROCESS	NEGATIVE_REGULATION_OF_DEVELOPMENTAL_PROCESS		177	-0.16582309	-0.95326865	0.5555556	0.7541405	1.0	2807	tags=27%, list=21%, signal=33%
EPIDERMIS_DEVELOPMENT	EPIDERMIS_DEVELOPMENT		66	-0.19561036	-0.9505952	0.5442177	0.75786996	1.0	1529	tags=20%, list=12%, signal=22%
CELLULAR_HOMEOSTASIS	CELLULAR_HOMEOSTASIS		121	-0.1713908	-0.9496876	0.57522124	0.7570206	1.0	4334	tags=41%, list=33%, signal=61%
MACROMOLECULAR_COMPLEX_ASSEMBLY	MACROMOLECULAR_COMPLEX_ASSEMBLY		254	-0.15436174	-0.94930315	0.6069652	0.7547145	1.0	3137	tags=28%, list=24%, signal=36%
CHEMICAL_HOMEOSTASIS	CHEMICAL_HOMEOSTASIS		136	-0.16969627	-0.94656646	0.5619266	0.75889224	1.0	3218	tags=29%, list=25%, signal=38%
REGULATION_OF_G_PROTEIN_COUPLED_RECEPTOR_PROTEIN_SIGNALING_PATHWAY	REGULATION_OF_G_PROTEIN_COUPLED_RECEPTOR_PROTEIN_SIGNALING_PATHWAY		23	-0.2556598	-0.94215107	0.537037	0.7671952	1.0	1067	tags=17%, list=8%, signal=19%
INSULIN_RECEPTOR_SIGNALING_PATHWAY	INSULIN_RECEPTOR_SIGNALING_PATHWAY		16	-0.27798378	-0.9400744	0.5143443	0.769246	1.0	3763	tags=44%, list=29%, signal=61%
SECRETION_BY_CELL	SECRETION_BY_CELL		100	-0.17662793	-0.93702793	0.5889146	0.77373874	1.0	4420	tags=42%, list=34%, signal=63%
CYCLIC_NUCLEOTIDE_MEDIATED_SIGNALING	CYCLIC_NUCLEOTIDE_MEDIATED_SIGNALING		97	-0.17738095	-0.9338481	0.5825688	0.77870834	1.0	1272	tags=12%, list=10%, signal=14%
CELLULAR_PROTEIN_COMPLEX_ASSEMBLY	CELLULAR_PROTEIN_COMPLEX_ASSEMBLY		28	-0.23870002	-0.931449	0.5590717	0.7817056	1.0	2775	tags=29%, list=21%, signal=36%
SKELETAL_MUSCLE_DEVELOPMENT	SKELETAL_MUSCLE_DEVELOPMENT		28	-0.23530452	-0.9312091	0.5661605	0.77900916	1.0	3581	tags=43%, list=27%, signal=59%
RESPONSE_TO_OXIDATIVE_STRESS	RESPONSE_TO_OXIDATIVE_STRESS		38	-0.21928173	-0.9303397	0.5741525	0.7780041	1.0	1466	tags=24%, list=11%, signal=27%
HOMEOSTATIC_PROCESS	HOMEOSTATIC_PROCESS		179	-0.1594757	-0.9262037	0.6595238	0.78563267	1.0	3301	tags=28%, list=25%, signal=38%
ECTODERM_DEVELOPMENT	ECTODERM_DEVELOPMENT		75	-0.18101062	-0.9197552	0.5976744	0.79908276	1.0	1529	tags=19%, list=12%, signal=21%
G_PROTEIN_SIGNALING_COUPLED_TO_CYCLIC_NUCLEOTIDE_SECOND_MESSENGER	G_PROTEIN_SIGNALING_COUPLED_TO_CYCLIC_NUCLEOTIDE_SECOND_MESSENGER		96	-0.1775533	-0.9124986	0.6627358	0.81439817	1.0	1272	tags=13%, list=10%, signal=14%
RESPONSE_TO_NUTRIENT	RESPONSE_TO_NUTRIENT		17	-0.2676754	-0.90792	0.57383966	0.82292295	1.0	397	tags=18%, list=3%, signal=18%
ACTIVATION_OF_PROTEIN_KINASE_ACTIVITY	ACTIVATION_OF_PROTEIN_KINASE_ACTIVITY		23	-0.24283291	-0.89245147	0.56448203	0.85852396	1.0	4449	tags=39%, list=34%, signal=59%
REGULATION_OF_MUSCLE_CONTRACTION	REGULATION_OF_MUSCLE_CONTRACTION		18	-0.26308516	-0.8918609	0.583691	0.8565577	1.0	2973	tags=39%, list=23%, signal=50%
ENDOSOME_TRANSPORT	ENDOSOME_TRANSPORT		22	-0.24350934	-0.89036465	0.6096491	0.8568717	1.0	2254	tags=27%, list=17%, signal=33%
AMINE_METABOLIC_PROCESS	AMINE_METABOLIC_PROCESS		128	-0.1616101	-0.88770163	0.7121951	0.8597666	1.0	4024	tags=36%, list=31%, signal=51%
REGULATION_OF_CELLULAR_COMPONENT_ORGANIZATION_AND_BIOGENESIS	REGULATION_OF_CELLULAR_COMPONENT_ORGANIZATION_AND_BIOGENESIS		102	-0.16925056	-0.8852726	0.7370892	0.86235523	1.0	3605	tags=32%, list=28%, signal=44%
REGULATION_OF_TRANSLATION	REGULATION_OF_TRANSLATION		76	-0.17668806	-0.879725	0.7252252	0.8724767	1.0	2886	tags=28%, list=22%, signal=35%
CELL_CELL_SIGNALING	CELL_CELL_SIGNALING		372	-0.13520907	-0.87572455	0.875	0.8786217	1.0	4142	tags=33%, list=32%, signal=47%
REGULATION_OF_TRANSLATIONAL_INITIATION	REGULATION_OF_TRANSLATIONAL_INITIATION		25	-0.23005381	-0.8737986	0.6475584	0.87939113	1.0	2823	tags=32%, list=22%, signal=41%
REGULATION_OF_GROWTH	REGULATION_OF_GROWTH		48	-0.19625616	-0.8694497	0.6873662	0.88595223	1.0	4632	tags=46%, list=35%, signal=71%
NEGATIVE_REGULATION_OF_CELLULAR_COMPONENT_ORGANIZATION_AND_BIOGENESIS	NEGATIVE_REGULATION_OF_CELLULAR_COMPONENT_ORGANIZATION_AND_BIOGENESIS		26	-0.22717577	-0.8692162	0.6632653	0.882874	1.0	1745	tags=19%, list=13%, signal=22%
SPHINGOLIPID_METABOLIC_PROCESS	SPHINGOLIPID_METABOLIC_PROCESS		23	-0.23297332	-0.86225367	0.68325794	0.894867	1.0	3240	tags=35%, list=25%, signal=46%
PHOSPHOINOSITIDE_METABOLIC_PROCESS	PHOSPHOINOSITIDE_METABOLIC_PROCESS		25	-0.22889055	-0.8608151	0.67269075	0.89478934	1.0	4807	tags=56%, list=37%, signal=88%
CELLULAR_MORPHOGENESIS_DURING_DIFFERENTIATION	CELLULAR_MORPHOGENESIS_DURING_DIFFERENTIATION		38	-0.20093417	-0.8602927	0.68432206	0.8923108	1.0	3431	tags=29%, list=26%, signal=39%
REGULATION_OF_PROTEIN_MODIFICATION_PROCESS	REGULATION_OF_PROTEIN_MODIFICATION_PROCESS		37	-0.20585372	-0.85792416	0.67633927	0.89389586	1.0	1568	tags=19%, list=12%, signal=21%
POSITIVE_REGULATION_OF_CELLULAR_COMPONENT_ORGANIZATION_AND_BIOGENESIS	POSITIVE_REGULATION_OF_CELLULAR_COMPONENT_ORGANIZATION_AND_BIOGENESIS		28	-0.21661037	-0.8550091	0.6951754	0.89689755	1.0	3505	tags=36%, list=27%, signal=49%
PROTEIN_HOMOOLIGOMERIZATION	PROTEIN_HOMOOLIGOMERIZATION		19	-0.24844132	-0.85015166	0.65158373	0.9038132	1.0	2199	tags=26%, list=17%, signal=32%
REGULATION_OF_BINDING	REGULATION_OF_BINDING		46	-0.19052023	-0.8496534	0.7060086	0.90131515	1.0	1810	tags=22%, list=14%, signal=25%
VESICLE_MEDIATED_TRANSPORT	VESICLE_MEDIATED_TRANSPORT		174	-0.1432712	-0.8461846	0.8633257	0.90527755	1.0	1949	tags=18%, list=15%, signal=21%
SECOND_MESSENGER_MEDIATED_SIGNALING	SECOND_MESSENGER_MEDIATED_SIGNALING		139	-0.15080406	-0.84548366	0.8574822	0.90333307	1.0	1348	tags=12%, list=10%, signal=13%
CENTRAL_NERVOUS_SYSTEM_DEVELOPMENT	CENTRAL_NERVOUS_SYSTEM_DEVELOPMENT		105	-0.15570487	-0.8257763	0.8564477	0.9400509	1.0	3823	tags=32%, list=29%, signal=45%
RESPONSE_TO_NUTRIENT_LEVELS	RESPONSE_TO_NUTRIENT_LEVELS		27	-0.21014354	-0.8250441	0.71875	0.9378869	1.0	4334	tags=44%, list=33%, signal=66%
POSITIVE_REGULATION_OF_BINDING	POSITIVE_REGULATION_OF_BINDING		19	-0.23647147	-0.8196649	0.69527894	0.944352	1.0	4446	tags=53%, list=34%, signal=80%
SULFUR_METABOLIC_PROCESS	SULFUR_METABOLIC_PROCESS		30	-0.20617504	-0.8143297	0.75555557	0.95068634	1.0	2964	tags=30%, list=23%, signal=39%
EXTRACELLULAR_STRUCTURE_ORGANIZATION_AND_BIOGENESIS	EXTRACELLULAR_STRUCTURE_ORGANIZATION_AND_BIOGENESIS		23	-0.21388517	-0.7945375	0.7383592	0.9822899	1.0	3581	tags=39%, list=27%, signal=54%
NEGATIVE_REGULATION_OF_GROWTH	NEGATIVE_REGULATION_OF_GROWTH		35	-0.19081257	-0.7942472	0.80089486	0.9790761	1.0	4632	tags=49%, list=35%, signal=75%
POSITIVE_REGULATION_OF_CASPASE_ACTIVITY	POSITIVE_REGULATION_OF_CASPASE_ACTIVITY		28	-0.20363018	-0.7935672	0.7612903	0.9765627	1.0	1936	tags=25%, list=15%, signal=29%
PATTERN_SPECIFICATION_PROCESS	PATTERN_SPECIFICATION_PROCESS		27	-0.19718143	-0.7915427	0.78768575	0.97636575	1.0	5556	tags=63%, list=42%, signal=109%
POSITIVE_REGULATION_OF_JNK_ACTIVITY	POSITIVE_REGULATION_OF_JNK_ACTIVITY		16	-0.23436	-0.78569144	0.75427353	0.9822645	1.0	1979	tags=25%, list=15%, signal=29%
REPRODUCTIVE_PROCESS	REPRODUCTIVE_PROCESS		133	-0.13986962	-0.78141385	0.93	0.985688	1.0	3940	tags=34%, list=30%, signal=48%
T_CELL_PROLIFERATION	T_CELL_PROLIFERATION		17	-0.23084562	-0.78054136	0.7658643	0.98332	1.0	4830	tags=59%, list=37%, signal=93%
POSITIVE_REGULATION_OF_TRANSCRIPTIONDNA_DEPENDENT	POSITIVE_REGULATION_OF_TRANSCRIPTIONDNA_DEPENDENT		105	-0.14421603	-0.7776849	0.9354839	0.98400635	1.0	4644	tags=41%, list=35%, signal=63%
EXCRETION	EXCRETION		35	-0.18756852	-0.7760872	0.82894737	0.98279	1.0	2101	tags=20%, list=16%, signal=24%
REGULATION_OF_TRANSCRIPTION_FACTOR_ACTIVITY	REGULATION_OF_TRANSCRIPTION_FACTOR_ACTIVITY		30	-0.19393958	-0.77416366	0.8200837	0.9819209	1.0	4468	tags=47%, list=34%, signal=71%
G_PROTEIN_COUPLED_RECEPTOR_PROTEIN_SIGNALING_PATHWAY	G_PROTEIN_COUPLED_RECEPTOR_PROTEIN_SIGNALING_PATHWAY		300	-0.12257124	-0.77298784	0.992268	0.98029476	1.0	4635	tags=35%, list=35%, signal=52%
GOLGI_VESICLE_TRANSPORT	GOLGI_VESICLE_TRANSPORT		42	-0.17576598	-0.7723915	0.83813745	0.9776459	1.0	4420	tags=43%, list=34%, signal=64%
AMINE_BIOSYNTHETIC_PROCESS	AMINE_BIOSYNTHETIC_PROCESS		15	-0.2368743	-0.7650282	0.7660456	0.9845468	1.0	462	tags=13%, list=4%, signal=14%
REGULATION_OF_CELL_MIGRATION	REGULATION_OF_CELL_MIGRATION		23	-0.20883742	-0.7644766	0.80082136	0.98169345	1.0	5108	tags=48%, list=39%, signal=78%
REGULATION_OF_DNA_BINDING	REGULATION_OF_DNA_BINDING		36	-0.17970292	-0.7643085	0.82366073	0.97839785	1.0	4468	tags=47%, list=34%, signal=71%
TRANSLATIONAL_INITIATION	TRANSLATIONAL_INITIATION		33	-0.18814309	-0.76226634	0.83956045	0.9776849	1.0	1266	tags=18%, list=10%, signal=20%
G_PROTEIN_SIGNALING_COUPLED_TO_IP3_SECOND_MESSENGERPHOSPHOLIPASE_C_ACTIVATING	G_PROTEIN_SIGNALING_COUPLED_TO_IP3_SECOND_MESSENGERPHOSPHOLIPASE_C_ACTIVATING		39	-0.18041037	-0.75976133	0.8755556	0.97766936	1.0	2651	tags=23%, list=20%, signal=29%
METAL_ION_TRANSPORT	METAL_ION_TRANSPORT		102	-0.1412748	-0.75262225	0.94430995	0.9838531	1.0	5349	tags=49%, list=41%, signal=82%
REGULATION_OF_SECRETION	REGULATION_OF_SECRETION		35	-0.18285514	-0.74822265	0.85087717	0.9860826	1.0	4357	tags=46%, list=33%, signal=68%
RESPONSE_TO_EXTRACELLULAR_STIMULUS	RESPONSE_TO_EXTRACELLULAR_STIMULUS		29	-0.1881857	-0.745754	0.88095236	0.9856195	1.0	2432	tags=24%, list=19%, signal=30%
SECRETION	SECRETION		157	-0.12852876	-0.7394333	0.9782609	0.98973465	1.0	4424	tags=38%, list=34%, signal=56%
CARBOHYDRATE_METABOLIC_PROCESS	CARBOHYDRATE_METABOLIC_PROCESS		152	-0.12876967	-0.73535436	0.97477067	0.9909432	1.0	3855	tags=31%, list=29%, signal=43%
POSITIVE_REGULATION_OF_RNA_METABOLIC_PROCESS	POSITIVE_REGULATION_OF_RNA_METABOLIC_PROCESS		107	-0.13535628	-0.7287911	0.965	0.9948051	1.0	4644	tags=40%, list=35%, signal=62%
DI___TRI_VALENT_INORGANIC_CATION_TRANSPORT	DI___TRI_VALENT_INORGANIC_CATION_TRANSPORT		27	-0.1824492	-0.7246358	0.88646287	0.9954316	1.0	1109	tags=15%, list=8%, signal=16%
ESTABLISHMENT_AND_OR_MAINTENANCE_OF_CELL_POLARITY	ESTABLISHMENT_AND_OR_MAINTENANCE_OF_CELL_POLARITY		19	-0.20636134	-0.71908236	0.862	0.9977873	1.0	3776	tags=32%, list=29%, signal=44%
PROTEIN_POLYMERIZATION	PROTEIN_POLYMERIZATION		17	-0.21128288	-0.7148235	0.8580247	0.9986097	1.0	269	tags=12%, list=2%, signal=12%
POTASSIUM_ION_TRANSPORT	POTASSIUM_ION_TRANSPORT		52	-0.15473367	-0.7114671	0.9278132	0.99835145	1.0	5349	tags=50%, list=41%, signal=84%
LIPID_HOMEOSTASIS	LIPID_HOMEOSTASIS		15	-0.21786562	-0.7086329	0.8449438	0.9975835	1.0	632	tags=13%, list=5%, signal=14%
G_PROTEIN_SIGNALING_ADENYLATE_CYCLASE_ACTIVATING_PATHWAY	G_PROTEIN_SIGNALING_ADENYLATE_CYCLASE_ACTIVATING_PATHWAY		24	-0.18571606	-0.7074622	0.8695652	0.9952645	1.0	1272	tags=13%, list=10%, signal=14%
PROTEIN_AMINO_ACID_LIPIDATION	PROTEIN_AMINO_ACID_LIPIDATION		21	-0.19468981	-0.70253545	0.8767677	0.9962173	1.0	4600	tags=52%, list=35%, signal=81%
SECRETORY_PATHWAY	SECRETORY_PATHWAY		72	-0.14238067	-0.7006633	0.9529148	0.99453366	1.0	4420	tags=40%, list=34%, signal=60%
NUCLEOTIDE_EXCISION_REPAIR	NUCLEOTIDE_EXCISION_REPAIR		19	-0.19442314	-0.68658787	0.91552514	1.0	1.0	2051	tags=21%, list=16%, signal=25%
NEGATIVE_REGULATION_OF_CELLULAR_PROTEIN_METABOLIC_PROCESS	NEGATIVE_REGULATION_OF_CELLULAR_PROTEIN_METABOLIC_PROCESS		41	-0.15438458	-0.68471557	0.95238096	1.0	1.0	2925	tags=24%, list=22%, signal=31%
INORGANIC_ANION_TRANSPORT	INORGANIC_ANION_TRANSPORT		16	-0.20400724	-0.6757033	0.8872017	1.0	1.0	606	tags=13%, list=5%, signal=13%
CATION_TRANSPORT	CATION_TRANSPORT		130	-0.12136259	-0.67159045	0.99065423	1.0	1.0	5230	tags=45%, list=40%, signal=75%
PHOSPHOINOSITIDE_MEDIATED_SIGNALING	PHOSPHOINOSITIDE_MEDIATED_SIGNALING		42	-0.1540377	-0.66498476	0.93967515	1.0	1.0	2651	tags=21%, list=20%, signal=27%
REGULATION_OF_CYTOKINE_PRODUCTION	REGULATION_OF_CYTOKINE_PRODUCTION		21	-0.17696811	-0.6434344	0.9262948	1.0	1.0	2480	tags=24%, list=19%, signal=29%
ION_TRANSPORT	ION_TRANSPORT		165	-0.112038516	-0.64125586	1.0	1.0	1.0	5258	tags=45%, list=40%, signal=74%
NEGATIVE_REGULATION_OF_MULTICELLULAR_ORGANISMAL_PROCESS	NEGATIVE_REGULATION_OF_MULTICELLULAR_ORGANISMAL_PROCESS		27	-0.16585815	-0.63852435	0.9288793	1.0	1.0	2235	tags=22%, list=17%, signal=27%
NEGATIVE_REGULATION_OF_PROTEIN_METABOLIC_PROCESS	NEGATIVE_REGULATION_OF_PROTEIN_METABOLIC_PROCESS		44	-0.14269829	-0.6372691	0.96543777	1.0	1.0	2925	tags=23%, list=22%, signal=29%
CARBOHYDRATE_BIOSYNTHETIC_PROCESS	CARBOHYDRATE_BIOSYNTHETIC_PROCESS		35	-0.15126278	-0.6363717	0.9608802	1.0	1.0	5288	tags=51%, list=40%, signal=86%
POSITIVE_REGULATION_OF_TRANSPORT	POSITIVE_REGULATION_OF_TRANSPORT		18	-0.18420042	-0.6324904	0.93265307	1.0	1.0	5086	tags=56%, list=39%, signal=91%
REGULATION_OF_CELL_GROWTH	REGULATION_OF_CELL_GROWTH		39	-0.14440855	-0.61861736	0.98253274	1.0	1.0	4632	tags=41%, list=35%, signal=63%
CARBOHYDRATE_CATABOLIC_PROCESS	CARBOHYDRATE_CATABOLIC_PROCESS		20	-0.17108448	-0.6059876	0.9526749	1.0	1.0	4339	tags=35%, list=33%, signal=52%
CELLULAR_CARBOHYDRATE_CATABOLIC_PROCESS	CELLULAR_CARBOHYDRATE_CATABOLIC_PROCESS		20	-0.17108448	-0.6056389	0.94218415	1.0	1.0	4339	tags=35%, list=33%, signal=52%
RHO_PROTEIN_SIGNAL_TRANSDUCTION	RHO_PROTEIN_SIGNAL_TRANSDUCTION		30	-0.1508736	-0.5920625	0.9701493	1.0	1.0	3876	tags=33%, list=30%, signal=47%
CALCIUM_ION_TRANSPORT	CALCIUM_ION_TRANSPORT		23	-0.15808097	-0.57897043	0.962	1.0	1.0	1109	tags=13%, list=8%, signal=14%
FEMALE_GAMETE_GENERATION	FEMALE_GAMETE_GENERATION		15	-0.17635363	-0.5646576	0.9719222	1.0	1.0	10786	tags=100%, list=82%, signal=567%
REGULATION_OF_HEART_CONTRACTION	REGULATION_OF_HEART_CONTRACTION		24	-0.15053187	-0.5584843	0.9896907	1.0	1.0	11125	tags=100%, list=85%, signal=665%
AMINO_SUGAR_METABOLIC_PROCESS	AMINO_SUGAR_METABOLIC_PROCESS		15	-0.16762607	-0.5480934	0.9826087	1.0	1.0	3711	tags=33%, list=28%, signal=46%
REGULATION_OF_ACTION_POTENTIAL	REGULATION_OF_ACTION_POTENTIAL		16	-0.1602963	-0.52791435	0.98556703	1.0	1.0	3600	tags=31%, list=27%, signal=43%
PEROXISOME_ORGANIZATION_AND_BIOGENESIS	PEROXISOME_ORGANIZATION_AND_BIOGENESIS		15	-0.165043	-0.52295256	0.9777328	0.99763536	1.0	4888	tags=47%, list=37%, signal=74%
MONOVALENT_INORGANIC_CATION_TRANSPORT	MONOVALENT_INORGANIC_CATION_TRANSPORT		83	-0.10111102	-0.50899863	1.0	0.99578303	1.0	5349	tags=46%, list=41%, signal=77%
