# Supplementary material for: Multiple-input multiple-output causal strategies for gene selection
Source: BMC Bioinformatics. 2011 Nov 25;12:458. doi: 10.1186/1471-2105-12-458 (PMC3323860; doi:10.1186/1471-2105-12-458)
Supplement: Additional file 2 — Archive containing the output files computed by the preranked GSEA for λ ∈ {0.1,0.2,0.3,0.4,0.5} (GSEA_MIMO_part1.zip). [file 1471-2105-12-458-S2.ZIP › mFS03_entrez_mimo.GseaPreranked.1316038204362/gsea_report_for_na_pos_1316038204362.xls]

NAME	GS<br> follow link to MSigDB	GS DETAILS	SIZE	ES	NES	NOM p-val	FDR q-val	FWER p-val	RANK AT MAX	LEADING EDGE
M_PHASE_OF_MITOTIC_CELL_CYCLE	M_PHASE_OF_MITOTIC_CELL_CYCLE		72	0.5917702	2.7833412	0.0	0.0	0.0	2133	tags=56%, list=16%, signal=66%
M_PHASE	M_PHASE		98	0.5505786	2.7753005	0.0	0.0	0.0	2133	tags=51%, list=16%, signal=60%
MITOSIS	MITOSIS		70	0.58336705	2.7622702	0.0	0.0	0.0	2133	tags=54%, list=16%, signal=65%
MITOTIC_CELL_CYCLE	MITOTIC_CELL_CYCLE		134	0.51141864	2.745499	0.0	0.0	0.0	2724	tags=52%, list=21%, signal=65%
CELL_CYCLE_PROCESS	CELL_CYCLE_PROCESS		169	0.49456555	2.727569	0.0	0.0	0.0	2724	tags=50%, list=21%, signal=63%
CELL_CYCLE_PHASE	CELL_CYCLE_PHASE		152	0.47709322	2.601755	0.0	0.0	0.0	2724	tags=49%, list=21%, signal=61%
DNA_REPLICATION	DNA_REPLICATION		97	0.4953504	2.5326803	0.0	0.0	0.0	2697	tags=47%, list=21%, signal=59%
SISTER_CHROMATID_SEGREGATION	SISTER_CHROMATID_SEGREGATION		16	0.7586749	2.4587545	0.0	9.549181E-5	0.0010	664	tags=56%, list=5%, signal=59%
MITOTIC_SISTER_CHROMATID_SEGREGATION	MITOTIC_SISTER_CHROMATID_SEGREGATION		15	0.7772326	2.4570498	0.0	8.48816E-5	0.0010	664	tags=60%, list=5%, signal=63%
DNA_METABOLIC_PROCESS	DNA_METABOLIC_PROCESS		240	0.4178107	2.4439387	0.0	7.6393444E-5	0.0010	2697	tags=43%, list=21%, signal=54%
CELL_CYCLE_GO_0007049	CELL_CYCLE_GO_0007049		277	0.41204274	2.4188266	0.0	6.9448586E-5	0.0010	2724	tags=43%, list=21%, signal=54%
CHROMOSOME_SEGREGATION	CHROMOSOME_SEGREGATION		28	0.615099	2.3916543	0.0	6.36612E-5	0.0010	664	tags=46%, list=5%, signal=49%
CELL_CYCLE_CHECKPOINT_GO_0000075	CELL_CYCLE_CHECKPOINT_GO_0000075		45	0.53263915	2.3327138	0.0	5.8764188E-5	0.0010	2544	tags=58%, list=19%, signal=71%
DNA_DEPENDENT_DNA_REPLICATION	DNA_DEPENDENT_DNA_REPLICATION		52	0.51616615	2.325013	0.0	5.4566746E-5	0.0010	2836	tags=54%, list=22%, signal=68%
DNA_REPAIR	DNA_REPAIR		118	0.44148678	2.3137715	0.0	5.0928964E-5	0.0010	2595	tags=46%, list=20%, signal=57%
REGULATION_OF_MITOSIS	REGULATION_OF_MITOSIS		33	0.58349586	2.307652	0.0	4.7745903E-5	0.0010	1865	tags=52%, list=14%, signal=60%
RESPONSE_TO_DNA_DAMAGE_STIMULUS	RESPONSE_TO_DNA_DAMAGE_STIMULUS		153	0.41769093	2.284832	0.0	1.3422646E-4	0.0030	2595	tags=44%, list=20%, signal=54%
RNA_SPLICING	RNA_SPLICING		74	0.45689023	2.2138672	0.0	3.796798E-4	0.0090	3662	tags=55%, list=28%, signal=76%
RESPONSE_TO_ENDOGENOUS_STIMULUS	RESPONSE_TO_ENDOGENOUS_STIMULUS		182	0.38350242	2.157043	0.0	7.5989E-4	0.019	3287	tags=46%, list=25%, signal=60%
NUCLEOTIDE_BIOSYNTHETIC_PROCESS	NUCLEOTIDE_BIOSYNTHETIC_PROCESS		17	0.6471784	2.145619	0.0	9.5306034E-4	0.025	1476	tags=53%, list=11%, signal=60%
RNA_PROCESSING	RNA_PROCESSING		138	0.3979051	2.1238408	0.0	9.815235E-4	0.027	3458	tags=51%, list=26%, signal=68%
MITOTIC_CELL_CYCLE_CHECKPOINT	MITOTIC_CELL_CYCLE_CHECKPOINT		19	0.6008082	2.0785291	0.0018018018	0.0018816231	0.053	1865	tags=53%, list=14%, signal=61%
MICROTUBULE_CYTOSKELETON_ORGANIZATION_AND_BIOGENESIS	MICROTUBULE_CYTOSKELETON_ORGANIZATION_AND_BIOGENESIS		31	0.52646744	2.06546	0.0	0.0020308604	0.06	2724	tags=55%, list=21%, signal=69%
DNA_INTEGRITY_CHECKPOINT	DNA_INTEGRITY_CHECKPOINT		22	0.58332735	2.0651839	0.0	0.0019462412	0.06	2172	tags=59%, list=17%, signal=71%
DNA_REPLICATION_INITIATION	DNA_REPLICATION_INITIATION		15	0.64384055	2.0324945	0.0	0.003108905	0.099	2172	tags=73%, list=17%, signal=88%
MRNA_METABOLIC_PROCESS	MRNA_METABOLIC_PROCESS		72	0.42268732	2.018852	0.0	0.0033413002	0.111	3053	tags=49%, list=23%, signal=63%
MITOCHONDRION_ORGANIZATION_AND_BIOGENESIS	MITOCHONDRION_ORGANIZATION_AND_BIOGENESIS		42	0.46764702	2.000397	0.0	0.0038714265	0.13	4023	tags=60%, list=31%, signal=86%
PROTEIN_FOLDING	PROTEIN_FOLDING		55	0.44072884	2.0001624	0.0	0.0037596624	0.131	3248	tags=51%, list=25%, signal=67%
REGULATION_OF_CELL_CYCLE	REGULATION_OF_CELL_CYCLE		161	0.3622941	1.9931202	0.0	0.003968533	0.142	1954	tags=35%, list=15%, signal=40%
REGULATION_OF_MITOTIC_CELL_CYCLE	REGULATION_OF_MITOTIC_CELL_CYCLE		19	0.57207817	1.9766693	0.0017985612	0.004497955	0.164	1215	tags=47%, list=9%, signal=52%
DOUBLE_STRAND_BREAK_REPAIR	DOUBLE_STRAND_BREAK_REPAIR		21	0.56004286	1.9652402	0.003875969	0.005014688	0.183	1962	tags=52%, list=15%, signal=62%
NUCLEOBASENUCLEOSIDENUCLEOTIDE_AND_NUCLEIC_ACID_TRANSPORT	NUCLEOBASENUCLEOSIDENUCLEOTIDE_AND_NUCLEIC_ACID_TRANSPORT		26	0.5068173	1.9476261	0.0018382353	0.0057740486	0.21	2508	tags=50%, list=19%, signal=62%
COENZYME_METABOLIC_PROCESS	COENZYME_METABOLIC_PROCESS		35	0.48179656	1.9379902	0.0019762847	0.0063401647	0.233	3450	tags=49%, list=26%, signal=66%
TRNA_METABOLIC_PROCESS	TRNA_METABOLIC_PROCESS		15	0.61271983	1.9379486	0.0036429872	0.006153689	0.233	2816	tags=67%, list=22%, signal=85%
MRNA_PROCESSING_GO_0006397	MRNA_PROCESSING_GO_0006397		61	0.41857532	1.9224977	0.0017730496	0.006999159	0.264	3533	tags=51%, list=27%, signal=69%
INTERPHASE_OF_MITOTIC_CELL_CYCLE	INTERPHASE_OF_MITOTIC_CELL_CYCLE		57	0.41624495	1.8976344	0.0	0.0090173045	0.344	3264	tags=49%, list=25%, signal=65%
G1_S_TRANSITION_OF_MITOTIC_CELL_CYCLE	G1_S_TRANSITION_OF_MITOTIC_CELL_CYCLE		23	0.5125402	1.8896065	0.0	0.0094162	0.369	2429	tags=48%, list=19%, signal=59%
INTERPHASE	INTERPHASE		63	0.40951076	1.8883837	0.0	0.009332476	0.375	3264	tags=48%, list=25%, signal=63%
COFACTOR_BIOSYNTHETIC_PROCESS	COFACTOR_BIOSYNTHETIC_PROCESS		21	0.5306557	1.8813553	0.0019723866	0.009703127	0.391	1495	tags=38%, list=11%, signal=43%
CHROMOSOME_ORGANIZATION_AND_BIOGENESIS	CHROMOSOME_ORGANIZATION_AND_BIOGENESIS		107	0.36580804	1.8763093	0.0	0.00997911	0.408	2560	tags=37%, list=20%, signal=46%
REGULATION_OF_CYCLIN_DEPENDENT_PROTEIN_KINASE_ACTIVITY	REGULATION_OF_CYCLIN_DEPENDENT_PROTEIN_KINASE_ACTIVITY		40	0.44811028	1.8755713	0.003649635	0.009772724	0.41	2935	tags=52%, list=22%, signal=67%
REGULATION_OF_DNA_METABOLIC_PROCESS	REGULATION_OF_DNA_METABOLIC_PROCESS		40	0.44212458	1.8565317	0.0	0.011151222	0.456	2172	tags=45%, list=17%, signal=54%
REGULATION_OF_DNA_REPLICATION	REGULATION_OF_DNA_REPLICATION		18	0.5390764	1.8255529	0.009469697	0.014174862	0.551	2172	tags=50%, list=17%, signal=60%
MITOCHONDRIAL_TRANSPORT	MITOCHONDRIAL_TRANSPORT		18	0.5408375	1.8086048	0.003629764	0.01603525	0.603	1367	tags=44%, list=10%, signal=50%
DNA_DAMAGE_CHECKPOINT	DNA_DAMAGE_CHECKPOINT		19	0.52562684	1.7841847	0.0038095238	0.018929183	0.667	2172	tags=53%, list=17%, signal=63%
PROTEIN_MODIFICATION_BY_SMALL_PROTEIN_CONJUGATION	PROTEIN_MODIFICATION_BY_SMALL_PROTEIN_CONJUGATION		35	0.44085076	1.7791789	0.0018083183	0.019348325	0.68	2141	tags=40%, list=16%, signal=48%
UBIQUITIN_CYCLE	UBIQUITIN_CYCLE		40	0.42618483	1.7756883	0.0054347827	0.019473633	0.692	2141	tags=38%, list=16%, signal=45%
DNA_DAMAGE_RESPONSESIGNAL_TRANSDUCTION	DNA_DAMAGE_RESPONSESIGNAL_TRANSDUCTION		34	0.45255798	1.7737936	0.0018281536	0.019321986	0.695	2302	tags=47%, list=18%, signal=57%
BIOPOLYMER_CATABOLIC_PROCESS	BIOPOLYMER_CATABOLIC_PROCESS		103	0.34858558	1.7700149	0.0	0.019570328	0.704	2544	tags=36%, list=19%, signal=44%
COFACTOR_METABOLIC_PROCESS	COFACTOR_METABOLIC_PROCESS		51	0.3935236	1.7483728	0.0037664783	0.022704585	0.762	3509	tags=43%, list=27%, signal=59%
DNA_RECOMBINATION	DNA_RECOMBINATION		45	0.40783918	1.7469786	0.0054545454	0.022485772	0.766	1359	tags=33%, list=10%, signal=37%
TRANSCRIPTION_INITIATION_FROM_RNA_POLYMERASE_II_PROMOTER	TRANSCRIPTION_INITIATION_FROM_RNA_POLYMERASE_II_PROMOTER		27	0.46239313	1.7198223	0.013409962	0.027679702	0.841	2694	tags=44%, list=21%, signal=56%
DNA_PACKAGING	DNA_PACKAGING		29	0.44518414	1.7138128	0.012750455	0.028596915	0.86	2501	tags=45%, list=19%, signal=55%
PROTEIN_CATABOLIC_PROCESS	PROTEIN_CATABOLIC_PROCESS		60	0.3752296	1.7095904	0.0055658626	0.029032964	0.872	2368	tags=33%, list=18%, signal=41%
PROTEIN_UBIQUITINATION	PROTEIN_UBIQUITINATION		32	0.42602995	1.7043092	0.01058201	0.029751107	0.883	2141	tags=38%, list=16%, signal=45%
CELLULAR_PROTEIN_CATABOLIC_PROCESS	CELLULAR_PROTEIN_CATABOLIC_PROCESS		50	0.39210364	1.70379	0.010830325	0.029343797	0.884	2368	tags=34%, list=18%, signal=41%
MACROMOLECULE_CATABOLIC_PROCESS	MACROMOLECULE_CATABOLIC_PROCESS		120	0.32054272	1.6956569	0.0033726813	0.0304751	0.902	2544	tags=33%, list=19%, signal=40%
NUCLEAR_EXPORT	NUCLEAR_EXPORT		26	0.45623225	1.687955	0.0073126145	0.031662352	0.917	2508	tags=42%, list=19%, signal=52%
MEIOSIS_I	MEIOSIS_I		19	0.48961243	1.6806829	0.009652509	0.033325534	0.927	1359	tags=37%, list=10%, signal=41%
BASE_EXCISION_REPAIR	BASE_EXCISION_REPAIR		16	0.49692088	1.6481389	0.013333334	0.042170156	0.965	2540	tags=44%, list=19%, signal=54%
ONE_CARBON_COMPOUND_METABOLIC_PROCESS	ONE_CARBON_COMPOUND_METABOLIC_PROCESS		24	0.45197418	1.6219081	0.022181146	0.05076931	0.986	2824	tags=50%, list=22%, signal=64%
PROTEIN_DNA_COMPLEX_ASSEMBLY	PROTEIN_DNA_COMPLEX_ASSEMBLY		45	0.3747143	1.6192783	0.009652509	0.050902233	0.986	2694	tags=40%, list=21%, signal=50%
CYTOKINESIS	CYTOKINESIS		17	0.4864021	1.617215	0.026785715	0.05093764	0.986	1072	tags=35%, list=8%, signal=38%
RNA_EXPORT_FROM_NUCLEUS	RNA_EXPORT_FROM_NUCLEUS		17	0.480979	1.6065209	0.032786883	0.053794384	0.99	4503	tags=71%, list=34%, signal=107%
MEIOTIC_CELL_CYCLE	MEIOTIC_CELL_CYCLE		31	0.41741782	1.6030861	0.012844036	0.05429786	0.99	2724	tags=42%, list=21%, signal=53%
CELLULAR_MACROMOLECULE_CATABOLIC_PROCESS	CELLULAR_MACROMOLECULE_CATABOLIC_PROCESS		90	0.3147353	1.5780561	0.006802721	0.06416203	0.998	2508	tags=31%, list=19%, signal=38%
APOPTOTIC_NUCLEAR_CHANGES	APOPTOTIC_NUCLEAR_CHANGES		17	0.4727801	1.575446	0.038674034	0.06430819	0.998	2305	tags=47%, list=18%, signal=57%
CHROMATIN_ASSEMBLY_OR_DISASSEMBLY	CHROMATIN_ASSEMBLY_OR_DISASSEMBLY		25	0.42422822	1.5748509	0.019569471	0.0635768	0.998	2501	tags=48%, list=19%, signal=59%
NUCLEOTIDE_METABOLIC_PROCESS	NUCLEOTIDE_METABOLIC_PROCESS		36	0.38724625	1.5662628	0.034423407	0.066343576	0.998	800	tags=28%, list=6%, signal=30%
NUCLEOBASENUCLEOSIDE_AND_NUCLEOTIDE_METABOLIC_PROCESS	NUCLEOBASENUCLEOSIDE_AND_NUCLEOTIDE_METABOLIC_PROCESS		46	0.3667233	1.5661815	0.0057803467	0.06541732	0.998	800	tags=26%, list=6%, signal=28%
CELLULAR_COMPONENT_DISASSEMBLY	CELLULAR_COMPONENT_DISASSEMBLY		31	0.39920792	1.5460675	0.02919708	0.07435252	0.999	2305	tags=39%, list=18%, signal=47%
NUCLEAR_TRANSPORT	NUCLEAR_TRANSPORT		77	0.31415597	1.5321556	0.012131716	0.080878414	1.0	3287	tags=38%, list=25%, signal=50%
ORGANELLE_ORGANIZATION_AND_BIOGENESIS	ORGANELLE_ORGANIZATION_AND_BIOGENESIS		407	0.24351701	1.5193019	0.0	0.08695518	1.0	3246	tags=33%, list=25%, signal=43%
NUCLEOCYTOPLASMIC_TRANSPORT	NUCLEOCYTOPLASMIC_TRANSPORT		77	0.31415597	1.5094014	0.020654045	0.091519274	1.0	3287	tags=38%, list=25%, signal=50%
TRANSCRIPTION_INITIATION	TRANSCRIPTION_INITIATION		33	0.378047	1.48894	0.043560605	0.10309423	1.0	2694	tags=39%, list=21%, signal=49%
CELL_DIVISION	CELL_DIVISION		19	0.43985587	1.4845164	0.05719557	0.104324676	1.0	1072	tags=32%, list=8%, signal=34%
MICROTUBULE_BASED_PROCESS	MICROTUBULE_BASED_PROCESS		75	0.31345943	1.4772463	0.017574692	0.10817556	1.0	3006	tags=37%, list=23%, signal=48%
ESTABLISHMENT_OF_ORGANELLE_LOCALIZATION	ESTABLISHMENT_OF_ORGANELLE_LOCALIZATION		16	0.45755282	1.460446	0.06433824	0.11951819	1.0	940	tags=38%, list=7%, signal=40%
VIRAL_INFECTIOUS_CYCLE	VIRAL_INFECTIOUS_CYCLE		29	0.37828535	1.4569356	0.053604435	0.12061638	1.0	1012	tags=31%, list=8%, signal=34%
ORGANELLE_LOCALIZATION	ORGANELLE_LOCALIZATION		21	0.39830276	1.4296715	0.08067542	0.14179835	1.0	940	tags=29%, list=7%, signal=31%
NEGATIVE_REGULATION_OF_DNA_METABOLIC_PROCESS	NEGATIVE_REGULATION_OF_DNA_METABOLIC_PROCESS		16	0.43399003	1.42429	0.08785047	0.14517996	1.0	2560	tags=50%, list=20%, signal=62%
APOPTOTIC_PROGRAM	APOPTOTIC_PROGRAM		56	0.30968985	1.3925635	0.046846848	0.17431383	1.0	3666	tags=46%, list=28%, signal=64%
NEGATIVE_REGULATION_OF_BINDING	NEGATIVE_REGULATION_OF_BINDING		16	0.4266331	1.3915462	0.09677419	0.17314586	1.0	2571	tags=50%, list=20%, signal=62%
CHROMATIN_REMODELING	CHROMATIN_REMODELING		21	0.39236742	1.3855035	0.08846154	0.17819574	1.0	2481	tags=43%, list=19%, signal=53%
ESTABLISHMENT_AND_OR_MAINTENANCE_OF_CHROMATIN_ARCHITECTURE	ESTABLISHMENT_AND_OR_MAINTENANCE_OF_CHROMATIN_ARCHITECTURE		65	0.29804257	1.3800341	0.05882353	0.18205404	1.0	2501	tags=34%, list=19%, signal=42%
VIRAL_REPRODUCTIVE_PROCESS	VIRAL_REPRODUCTIVE_PROCESS		33	0.350692	1.3719728	0.098265894	0.18911064	1.0	1194	tags=30%, list=9%, signal=33%
ALCOHOL_METABOLIC_PROCESS	ALCOHOL_METABOLIC_PROCESS		82	0.27794084	1.3693634	0.06239168	0.19004889	1.0	3945	tags=39%, list=30%, signal=56%
G1_PHASE	G1_PHASE		15	0.41721597	1.3464291	0.13051823	0.21536309	1.0	437	tags=27%, list=3%, signal=28%
REGULATION_OF_GENE_EXPRESSION_EPIGENETIC	REGULATION_OF_GENE_EXPRESSION_EPIGENETIC		27	0.35186228	1.3462508	0.09357798	0.21322547	1.0	2766	tags=41%, list=21%, signal=52%
MEIOTIC_RECOMBINATION	MEIOTIC_RECOMBINATION		16	0.42130423	1.3449657	0.124060154	0.2125936	1.0	1359	tags=31%, list=10%, signal=35%
INTRACELLULAR_TRANSPORT	INTRACELLULAR_TRANSPORT		248	0.22685936	1.3257256	0.025848143	0.23433091	1.0	3654	tags=35%, list=28%, signal=48%
RESPONSE_TO_ORGANIC_SUBSTANCE	RESPONSE_TO_ORGANIC_SUBSTANCE		27	0.3523951	1.3215438	0.12296564	0.23722629	1.0	2853	tags=37%, list=22%, signal=47%
RESPONSE_TO_HYPOXIA	RESPONSE_TO_HYPOXIA		27	0.34661177	1.3170282	0.13333334	0.24072446	1.0	2314	tags=33%, list=18%, signal=40%
NUCLEAR_ORGANIZATION_AND_BIOGENESIS	NUCLEAR_ORGANIZATION_AND_BIOGENESIS		23	0.36242598	1.2909617	0.14531548	0.276914	1.0	2305	tags=39%, list=18%, signal=47%
RESPONSE_TO_ABIOTIC_STIMULUS	RESPONSE_TO_ABIOTIC_STIMULUS		79	0.26408544	1.2898321	0.08617594	0.27566501	1.0	3450	tags=37%, list=26%, signal=50%
VIRAL_REPRODUCTION	VIRAL_REPRODUCTION		38	0.30909663	1.2863817	0.12615955	0.277913	1.0	1194	tags=26%, list=9%, signal=29%
NEGATIVE_REGULATION_OF_CATALYTIC_ACTIVITY	NEGATIVE_REGULATION_OF_CATALYTIC_ACTIVITY		61	0.2798529	1.2808908	0.11334552	0.28386304	1.0	2872	tags=36%, list=22%, signal=46%
RESPONSE_TO_STRESS	RESPONSE_TO_STRESS		467	0.2035999	1.278345	0.024427481	0.28480336	1.0	3036	tags=30%, list=23%, signal=37%
VIRAL_GENOME_REPLICATION	VIRAL_GENOME_REPLICATION		20	0.3653524	1.2724583	0.13248639	0.29124445	1.0	1763	tags=35%, list=13%, signal=40%
ESTABLISHMENT_OF_CELLULAR_LOCALIZATION	ESTABLISHMENT_OF_CELLULAR_LOCALIZATION		311	0.21072683	1.272219	0.047393367	0.28869838	1.0	3287	tags=31%, list=25%, signal=40%
CYTOSKELETON_DEPENDENT_INTRACELLULAR_TRANSPORT	CYTOSKELETON_DEPENDENT_INTRACELLULAR_TRANSPORT		25	0.34463924	1.2665912	0.15664846	0.2950189	1.0	3948	tags=52%, list=30%, signal=74%
HETEROCYCLE_METABOLIC_PROCESS	HETEROCYCLE_METABOLIC_PROCESS		26	0.3423714	1.2557784	0.16446126	0.31044218	1.0	1495	tags=23%, list=11%, signal=26%
CHROMATIN_ASSEMBLY	CHROMATIN_ASSEMBLY		16	0.38979164	1.2534442	0.19172932	0.31138825	1.0	2501	tags=44%, list=19%, signal=54%
RNA_CATABOLIC_PROCESS	RNA_CATABOLIC_PROCESS		20	0.36022443	1.2469305	0.18929255	0.31948376	1.0	2508	tags=45%, list=19%, signal=56%
CELLULAR_LOCALIZATION	CELLULAR_LOCALIZATION		323	0.20357013	1.2454307	0.05882353	0.31904754	1.0	3287	tags=30%, list=25%, signal=39%
DNA_CATABOLIC_PROCESS	DNA_CATABOLIC_PROCESS		21	0.36292598	1.2447888	0.17153284	0.31709787	1.0	3036	tags=43%, list=23%, signal=56%
NEGATIVE_REGULATION_OF_DNA_BINDING	NEGATIVE_REGULATION_OF_DNA_BINDING		15	0.38758504	1.2334383	0.20881227	0.33346853	1.0	2571	tags=47%, list=20%, signal=58%
OXYGEN_AND_REACTIVE_OXYGEN_SPECIES_METABOLIC_PROCESS	OXYGEN_AND_REACTIVE_OXYGEN_SPECIES_METABOLIC_PROCESS		18	0.36762878	1.2314836	0.19573644	0.3339566	1.0	2825	tags=44%, list=22%, signal=57%
CELL_STRUCTURE_DISASSEMBLY_DURING_APOPTOSIS	CELL_STRUCTURE_DISASSEMBLY_DURING_APOPTOSIS		17	0.3695247	1.2301213	0.21206225	0.3333698	1.0	2305	tags=35%, list=18%, signal=43%
RIBONUCLEOPROTEIN_COMPLEX_BIOGENESIS_AND_ASSEMBLY	RIBONUCLEOPROTEIN_COMPLEX_BIOGENESIS_AND_ASSEMBLY		68	0.25825673	1.2176238	0.1551095	0.35281742	1.0	3834	tags=41%, list=29%, signal=58%
TRANSCRIPTION_FROM_RNA_POLYMERASE_II_PROMOTER	TRANSCRIPTION_FROM_RNA_POLYMERASE_II_PROMOTER		428	0.18656254	1.1794399	0.076233186	0.4239901	1.0	2712	tags=25%, list=21%, signal=31%
CELLULAR_RESPIRATION	CELLULAR_RESPIRATION		19	0.34196708	1.1670563	0.25645757	0.446746	1.0	2664	tags=37%, list=20%, signal=46%
CHROMATIN_MODIFICATION	CHROMATIN_MODIFICATION		46	0.2680407	1.1655536	0.21830986	0.445948	1.0	3715	tags=41%, list=28%, signal=57%
TRANSCRIPTION_FROM_RNA_POLYMERASE_III_PROMOTER	TRANSCRIPTION_FROM_RNA_POLYMERASE_III_PROMOTER		18	0.35073113	1.1594774	0.28	0.45499313	1.0	3852	tags=56%, list=29%, signal=79%
REGULATION_OF_KINASE_ACTIVITY	REGULATION_OF_KINASE_ACTIVITY		135	0.21604136	1.153327	0.1979346	0.46477804	1.0	2077	tags=23%, list=16%, signal=27%
REGULATION_OF_HYDROLASE_ACTIVITY	REGULATION_OF_HYDROLASE_ACTIVITY		65	0.24666576	1.1528864	0.22767076	0.46175563	1.0	3067	tags=34%, list=23%, signal=44%
REGULATION_OF_CATALYTIC_ACTIVITY	REGULATION_OF_CATALYTIC_ACTIVITY		238	0.19605863	1.151381	0.14876033	0.4609752	1.0	3075	tags=29%, list=23%, signal=37%
CELLULAR_RESPONSE_TO_STIMULUS	CELLULAR_RESPONSE_TO_STIMULUS		17	0.34098142	1.1487031	0.27272728	0.46295583	1.0	4213	tags=53%, list=32%, signal=78%
NITROGEN_COMPOUND_BIOSYNTHETIC_PROCESS	NITROGEN_COMPOUND_BIOSYNTHETIC_PROCESS		25	0.30385476	1.1464788	0.27325583	0.46392396	1.0	2314	tags=28%, list=18%, signal=34%
CELLULAR_CATABOLIC_PROCESS	CELLULAR_CATABOLIC_PROCESS		189	0.20252067	1.1445738	0.16833334	0.4643273	1.0	2681	tags=25%, list=20%, signal=31%
INDUCTION_OF_APOPTOSIS_BY_EXTRACELLULAR_SIGNALS	INDUCTION_OF_APOPTOSIS_BY_EXTRACELLULAR_SIGNALS		25	0.31066054	1.1392158	0.29580152	0.4728534	1.0	2642	tags=36%, list=20%, signal=45%
REGULATION_OF_TRANSFERASE_ACTIVITY	REGULATION_OF_TRANSFERASE_ACTIVITY		137	0.2093062	1.1352222	0.2089041	0.47854435	1.0	2077	tags=23%, list=16%, signal=27%
CATABOLIC_PROCESS	CATABOLIC_PROCESS		201	0.201822	1.1344701	0.18897638	0.47632527	1.0	2759	tags=26%, list=21%, signal=32%
GLUTAMATE_SIGNALING_PATHWAY	GLUTAMATE_SIGNALING_PATHWAY		17	0.33660984	1.1257917	0.29149798	0.4918118	1.0	3114	tags=29%, list=24%, signal=39%
NUCLEAR_IMPORT	NUCLEAR_IMPORT		47	0.25644648	1.1145554	0.26978418	0.51394856	1.0	3287	tags=34%, list=25%, signal=45%
REGULATION_OF_PROTEIN_KINASE_ACTIVITY	REGULATION_OF_PROTEIN_KINASE_ACTIVITY		133	0.20894513	1.1145034	0.24659865	0.5099906	1.0	4351	tags=43%, list=33%, signal=64%
NEGATIVE_REGULATION_OF_TRANSPORT	NEGATIVE_REGULATION_OF_TRANSPORT		18	0.3298197	1.1082673	0.31066176	0.5207868	1.0	3489	tags=44%, list=27%, signal=61%
NEURON_APOPTOSIS	NEURON_APOPTOSIS		15	0.33953717	1.1028055	0.31135532	0.53008425	1.0	1244	tags=27%, list=10%, signal=29%
INTERACTION_WITH_HOST	INTERACTION_WITH_HOST		15	0.34395123	1.0965962	0.32600734	0.5412646	1.0	1194	tags=27%, list=9%, signal=29%
RNA_SPLICINGVIA_TRANSESTERIFICATION_REACTIONS	RNA_SPLICINGVIA_TRANSESTERIFICATION_REACTIONS		27	0.29081392	1.0964957	0.3145631	0.5373832	1.0	3834	tags=41%, list=29%, signal=57%
REGULATION_OF_MOLECULAR_FUNCTION	REGULATION_OF_MOLECULAR_FUNCTION		275	0.17995612	1.0824779	0.24841772	0.5685414	1.0	3075	tags=28%, list=23%, signal=35%
RESPONSE_TO_HORMONE_STIMULUS	RESPONSE_TO_HORMONE_STIMULUS		26	0.28104368	1.0721698	0.35608855	0.5917946	1.0	3506	tags=38%, list=27%, signal=52%
CELLULAR_BIOSYNTHETIC_PROCESS	CELLULAR_BIOSYNTHETIC_PROCESS		273	0.18047431	1.0671403	0.29458597	0.6006795	1.0	2827	tags=26%, list=22%, signal=32%
DNA_DAMAGE_RESPONSESIGNAL_TRANSDUCTION_RESULTING_IN_INDUCTION_OF_APOPTOSIS	DNA_DAMAGE_RESPONSESIGNAL_TRANSDUCTION_RESULTING_IN_INDUCTION_OF_APOPTOSIS		15	0.33094928	1.061032	0.36790606	0.61208826	1.0	1101	tags=27%, list=8%, signal=29%
REGULATION_OF_PROTEIN_STABILITY	REGULATION_OF_PROTEIN_STABILITY		17	0.3225694	1.0501939	0.38715595	0.6362423	1.0	4117	tags=41%, list=31%, signal=60%
LIPID_BIOSYNTHETIC_PROCESS	LIPID_BIOSYNTHETIC_PROCESS		84	0.21594192	1.0494586	0.38405797	0.6337209	1.0	1876	tags=21%, list=14%, signal=25%
INTRACELLULAR_PROTEIN_TRANSPORT	INTRACELLULAR_PROTEIN_TRANSPORT		127	0.19426331	1.0454643	0.3653846	0.6398332	1.0	3287	tags=29%, list=25%, signal=39%
PIGMENT_BIOSYNTHETIC_PROCESS	PIGMENT_BIOSYNTHETIC_PROCESS		17	0.31399077	1.0432597	0.40298507	0.6409319	1.0	1495	tags=24%, list=11%, signal=27%
GAMETE_GENERATION	GAMETE_GENERATION		92	0.20937268	1.0387006	0.36823106	0.64843756	1.0	3874	tags=34%, list=30%, signal=48%
REGULATION_OF_NEUROTRANSMITTER_LEVELS	REGULATION_OF_NEUROTRANSMITTER_LEVELS		23	0.28471217	1.0339855	0.40331492	0.6562846	1.0	867	tags=17%, list=7%, signal=19%
MACROMOLECULE_LOCALIZATION	MACROMOLECULE_LOCALIZATION		202	0.17933834	1.0240821	0.4063492	0.6790934	1.0	3287	tags=28%, list=25%, signal=37%
CYTOSKELETON_ORGANIZATION_AND_BIOGENESIS	CYTOSKELETON_ORGANIZATION_AND_BIOGENESIS		182	0.18208933	1.0239432	0.38917089	0.67465466	1.0	2735	tags=26%, list=21%, signal=32%
NEGATIVE_REGULATION_OF_TRANSFERASE_ACTIVITY	NEGATIVE_REGULATION_OF_TRANSFERASE_ACTIVITY		27	0.27119482	1.0216507	0.4438406	0.67621464	1.0	2588	tags=33%, list=20%, signal=41%
RESPONSE_TO_TEMPERATURE_STIMULUS	RESPONSE_TO_TEMPERATURE_STIMULUS		16	0.31820202	1.0189408	0.44090056	0.6792611	1.0	3450	tags=44%, list=26%, signal=59%
STEROID_BIOSYNTHETIC_PROCESS	STEROID_BIOSYNTHETIC_PROCESS		22	0.28720993	1.0163733	0.43527204	0.68144625	1.0	4105	tags=55%, list=31%, signal=79%
PROTEIN_IMPORT	PROTEIN_IMPORT		58	0.22389145	1.0143753	0.43533698	0.68226725	1.0	3287	tags=29%, list=25%, signal=39%
PROTEIN_TARGETING	PROTEIN_TARGETING		94	0.20047264	1.0137004	0.41300526	0.67952055	1.0	3287	tags=29%, list=25%, signal=38%
REGULATION_OF_PROGRAMMED_CELL_DEATH	REGULATION_OF_PROGRAMMED_CELL_DEATH		313	0.1669068	1.0127513	0.44515103	0.67756665	1.0	1589	tags=17%, list=12%, signal=19%
PROTEIN_TRANSPORT	PROTEIN_TRANSPORT		139	0.18911189	1.0080403	0.46381578	0.6860077	1.0	3287	tags=29%, list=25%, signal=38%
NEGATIVE_REGULATION_OF_APOPTOSIS	NEGATIVE_REGULATION_OF_APOPTOSIS		136	0.18651655	1.0079122	0.453958	0.68177193	1.0	1589	tags=19%, list=12%, signal=22%
SECONDARY_METABOLIC_PROCESS	SECONDARY_METABOLIC_PROCESS		23	0.27371007	1.0021976	0.4642127	0.69227296	1.0	1495	tags=22%, list=11%, signal=24%
REGULATION_OF_APOPTOSIS	REGULATION_OF_APOPTOSIS		312	0.1673417	0.9980956	0.46474358	0.6983964	1.0	1589	tags=17%, list=12%, signal=19%
DIGESTION	DIGESTION		42	0.23470655	0.99378115	0.433526	0.70510733	1.0	2960	tags=24%, list=23%, signal=31%
PROGRAMMED_CELL_DEATH	PROGRAMMED_CELL_DEATH		393	0.15938556	0.9909719	0.4762684	0.70807016	1.0	1611	tags=17%, list=12%, signal=18%
NEGATIVE_REGULATION_OF_PROGRAMMED_CELL_DEATH	NEGATIVE_REGULATION_OF_PROGRAMMED_CELL_DEATH		137	0.18550384	0.98940855	0.47420964	0.707738	1.0	1589	tags=19%, list=12%, signal=21%
APOPTOSIS_GO	APOPTOSIS_GO		392	0.15973447	0.9873404	0.49532712	0.7087968	1.0	1611	tags=17%, list=12%, signal=18%
PIGMENT_METABOLIC_PROCESS	PIGMENT_METABOLIC_PROCESS		18	0.29079378	0.9855776	0.47162426	0.7087216	1.0	1495	tags=22%, list=11%, signal=25%
CARBOHYDRATE_TRANSPORT	CARBOHYDRATE_TRANSPORT		17	0.2923709	0.96824247	0.5	0.750764	1.0	2535	tags=29%, list=19%, signal=36%
ENERGY_DERIVATION_BY_OXIDATION_OF_ORGANIC_COMPOUNDS	ENERGY_DERIVATION_BY_OXIDATION_OF_ORGANIC_COMPOUNDS		37	0.23753127	0.9648412	0.50281423	0.7553743	1.0	1265	tags=19%, list=10%, signal=21%
MORPHOGENESIS_OF_AN_EPITHELIUM	MORPHOGENESIS_OF_AN_EPITHELIUM		15	0.29929784	0.95708287	0.5009901	0.7711441	1.0	3858	tags=47%, list=29%, signal=66%
STEROID_METABOLIC_PROCESS	STEROID_METABOLIC_PROCESS		66	0.20786193	0.9544409	0.5415929	0.7731543	1.0	3780	tags=35%, list=29%, signal=49%
MICROTUBULE_BASED_MOVEMENT	MICROTUBULE_BASED_MOVEMENT		16	0.29521003	0.95230836	0.53435117	0.77407277	1.0	2899	tags=38%, list=22%, signal=48%
CELL_PROJECTION_BIOGENESIS	CELL_PROJECTION_BIOGENESIS		20	0.27570558	0.9482124	0.52149534	0.78047556	1.0	4211	tags=45%, list=32%, signal=66%
AROMATIC_COMPOUND_METABOLIC_PROCESS	AROMATIC_COMPOUND_METABOLIC_PROCESS		26	0.24597622	0.948034	0.52747256	0.77617884	1.0	270	tags=15%, list=2%, signal=16%
STEROID_HORMONE_RECEPTOR_SIGNALING_PATHWAY	STEROID_HORMONE_RECEPTOR_SIGNALING_PATHWAY		18	0.2790887	0.9439113	0.5483871	0.7823673	1.0	1410	tags=22%, list=11%, signal=25%
PROTEIN_AMINO_ACID_O_LINKED_GLYCOSYLATION	PROTEIN_AMINO_ACID_O_LINKED_GLYCOSYLATION		18	0.27410567	0.9422548	0.52996254	0.7822919	1.0	2791	tags=39%, list=21%, signal=49%
PROTEIN_RNA_COMPLEX_ASSEMBLY	PROTEIN_RNA_COMPLEX_ASSEMBLY		55	0.2095534	0.93783504	0.55166054	0.789524	1.0	3834	tags=38%, list=29%, signal=54%
REGULATION_OF_TRANSCRIPTION_FROM_RNA_POLYMERASE_II_PROMOTER	REGULATION_OF_TRANSCRIPTION_FROM_RNA_POLYMERASE_II_PROMOTER		267	0.15699843	0.93771505	0.6112	0.7850991	1.0	2824	tags=24%, list=22%, signal=30%
COVALENT_CHROMATIN_MODIFICATION	COVALENT_CHROMATIN_MODIFICATION		22	0.26560017	0.93698967	0.5419708	0.7823474	1.0	4035	tags=45%, list=31%, signal=66%
INTRACELLULAR_RECEPTOR_MEDIATED_SIGNALING_PATHWAY	INTRACELLULAR_RECEPTOR_MEDIATED_SIGNALING_PATHWAY		18	0.2790887	0.9345553	0.5703125	0.7840908	1.0	1410	tags=22%, list=11%, signal=25%
PROTEIN_IMPORT_INTO_NUCLEUS	PROTEIN_IMPORT_INTO_NUCLEUS		45	0.2162271	0.9339879	0.5620438	0.7809563	1.0	3287	tags=31%, list=25%, signal=41%
GENERATION_OF_A_SIGNAL_INVOLVED_IN_CELL_CELL_SIGNALING	GENERATION_OF_A_SIGNAL_INVOLVED_IN_CELL_CELL_SIGNALING		25	0.252746	0.92088395	0.58349705	0.8095782	1.0	2476	tags=28%, list=19%, signal=34%
SPLICEOSOME_ASSEMBLY	SPLICEOSOME_ASSEMBLY		17	0.27308944	0.90538377	0.5918762	0.8448783	1.0	3834	tags=41%, list=29%, signal=58%
BIOSYNTHETIC_PROCESS	BIOSYNTHETIC_PROCESS		402	0.14407189	0.9026086	0.78075707	0.8469435	1.0	2863	tags=23%, list=22%, signal=29%
INDUCTION_OF_APOPTOSIS_BY_INTRACELLULAR_SIGNALS	INDUCTION_OF_APOPTOSIS_BY_INTRACELLULAR_SIGNALS		23	0.2452141	0.8957532	0.6056911	0.8596212	1.0	1534	tags=22%, list=12%, signal=25%
REGULATION_OF_TRANSPORT	REGULATION_OF_TRANSPORT		57	0.19938572	0.8914355	0.63205826	0.86565745	1.0	4277	tags=42%, list=33%, signal=62%
REGULATION_OF_RNA_METABOLIC_PROCESS	REGULATION_OF_RNA_METABOLIC_PROCESS		417	0.14353381	0.8896317	0.8027523	0.86510336	1.0	3207	tags=26%, list=24%, signal=34%
SEXUAL_REPRODUCTION	SEXUAL_REPRODUCTION		109	0.17375879	0.8863854	0.67687076	0.8682232	1.0	3874	tags=30%, list=30%, signal=43%
POSITIVE_REGULATION_OF_CELL_CYCLE	POSITIVE_REGULATION_OF_CELL_CYCLE		15	0.2786096	0.88251555	0.63454545	0.87319756	1.0	446	tags=20%, list=3%, signal=21%
ENERGY_RESERVE_METABOLIC_PROCESS	ENERGY_RESERVE_METABOLIC_PROCESS		15	0.2775418	0.878401	0.61410016	0.8784705	1.0	1265	tags=20%, list=10%, signal=22%
TRANSMISSION_OF_NERVE_IMPULSE	TRANSMISSION_OF_NERVE_IMPULSE		167	0.15837726	0.8732723	0.73214287	0.8854787	1.0	2717	tags=21%, list=21%, signal=26%
NEGATIVE_REGULATION_OF_CELL_ADHESION	NEGATIVE_REGULATION_OF_CELL_ADHESION		16	0.27255982	0.869574	0.63366336	0.8887852	1.0	3441	tags=44%, list=26%, signal=59%
RESPONSE_TO_RADIATION	RESPONSE_TO_RADIATION		52	0.19522525	0.8682958	0.68	0.88698745	1.0	3314	tags=31%, list=25%, signal=41%
REGULATION_OF_INTRACELLULAR_TRANSPORT	REGULATION_OF_INTRACELLULAR_TRANSPORT		22	0.24073699	0.85555667	0.6633466	0.9112106	1.0	4554	tags=50%, list=35%, signal=77%
REGULATION_OF_TRANSCRIPTIONDNA_DEPENDENT	REGULATION_OF_TRANSCRIPTIONDNA_DEPENDENT		412	0.13565862	0.8519289	0.89406097	0.91435874	1.0	2868	tags=23%, list=22%, signal=29%
SYNAPTIC_TRANSMISSION	SYNAPTIC_TRANSMISSION		154	0.15149666	0.8449889	0.80172414	0.92458904	1.0	2716	tags=20%, list=21%, signal=25%
REGULATION_OF_PHOSPHORYLATION	REGULATION_OF_PHOSPHORYLATION		42	0.19736846	0.84205407	0.7304833	0.92603666	1.0	4245	tags=45%, list=32%, signal=67%
AEROBIC_RESPIRATION	AEROBIC_RESPIRATION		15	0.26824293	0.84152794	0.6806084	0.9221645	1.0	2664	tags=33%, list=20%, signal=42%
EPIDERMAL_GROWTH_FACTOR_RECEPTOR_SIGNALING_PATHWAY	EPIDERMAL_GROWTH_FACTOR_RECEPTOR_SIGNALING_PATHWAY		18	0.25072944	0.8408613	0.6901141	0.9187266	1.0	4318	tags=44%, list=33%, signal=66%
CASPASE_ACTIVATION	CASPASE_ACTIVATION		24	0.22422719	0.830109	0.6941392	0.9363473	1.0	3309	tags=38%, list=25%, signal=50%
REGULATION_OF_NUCLEOCYTOPLASMIC_TRANSPORT	REGULATION_OF_NUCLEOCYTOPLASMIC_TRANSPORT		19	0.24175376	0.829857	0.7129456	0.93198514	1.0	1341	tags=21%, list=10%, signal=23%
ESTABLISHMENT_OF_PROTEIN_LOCALIZATION	ESTABLISHMENT_OF_PROTEIN_LOCALIZATION		166	0.14820392	0.82067925	0.8704319	0.9455701	1.0	3287	tags=26%, list=25%, signal=34%
DEVELOPMENT_OF_PRIMARY_SEXUAL_CHARACTERISTICS	DEVELOPMENT_OF_PRIMARY_SEXUAL_CHARACTERISTICS		25	0.22093304	0.8170221	0.74336284	0.9478233	1.0	3059	tags=28%, list=23%, signal=36%
PHOSPHOINOSITIDE_BIOSYNTHETIC_PROCESS	PHOSPHOINOSITIDE_BIOSYNTHETIC_PROCESS		21	0.23170863	0.80142844	0.7463235	0.9715598	1.0	1169	tags=19%, list=9%, signal=21%
HISTONE_MODIFICATION	HISTONE_MODIFICATION		21	0.22785954	0.79949355	0.72893775	0.9699371	1.0	4035	tags=43%, list=31%, signal=62%
CALCIUM_INDEPENDENT_CELL_CELL_ADHESION	CALCIUM_INDEPENDENT_CELL_CELL_ADHESION		16	0.24556817	0.79781437	0.71299636	0.9680752	1.0	3909	tags=38%, list=30%, signal=53%
MEMBRANE_FUSION	MEMBRANE_FUSION		27	0.21100247	0.79651326	0.7657993	0.9656415	1.0	3618	tags=37%, list=28%, signal=51%
EXOCYTOSIS	EXOCYTOSIS		22	0.2227325	0.7962845	0.75352114	0.9611761	1.0	2562	tags=23%, list=20%, signal=28%
PROTEOLYSIS	PROTEOLYSIS		170	0.14317107	0.79197115	0.9128978	0.96349204	1.0	3925	tags=32%, list=30%, signal=45%
PROTEIN_LOCALIZATION	PROTEIN_LOCALIZATION		184	0.13920088	0.7824913	0.93579453	0.97385025	1.0	3287	tags=26%, list=25%, signal=34%
NEGATIVE_REGULATION_OF_CELL_CYCLE	NEGATIVE_REGULATION_OF_CELL_CYCLE		72	0.16310464	0.78066814	0.85464096	0.97178537	1.0	2440	tags=22%, list=19%, signal=27%
CELL_CYCLE_ARREST_GO_0007050	CELL_CYCLE_ARREST_GO_0007050		52	0.17368485	0.77640945	0.85974497	0.97347957	1.0	4178	tags=42%, list=32%, signal=62%
NITROGEN_COMPOUND_METABOLIC_PROCESS	NITROGEN_COMPOUND_METABOLIC_PROCESS		141	0.14367487	0.77437025	0.9368601	0.97187334	1.0	2460	tags=20%, list=19%, signal=24%
MEMBRANE_LIPID_BIOSYNTHETIC_PROCESS	MEMBRANE_LIPID_BIOSYNTHETIC_PROCESS		41	0.18052827	0.77227366	0.835514	0.9700777	1.0	1633	tags=17%, list=12%, signal=19%
GLUCOSE_METABOLIC_PROCESS	GLUCOSE_METABOLIC_PROCESS		27	0.2035983	0.77158964	0.79891306	0.96625954	1.0	4715	tags=44%, list=36%, signal=69%
RESPONSE_TO_UV	RESPONSE_TO_UV		22	0.21489224	0.76994026	0.78518516	0.9638415	1.0	3314	tags=36%, list=25%, signal=49%
CELLULAR_CARBOHYDRATE_METABOLIC_PROCESS	CELLULAR_CARBOHYDRATE_METABOLIC_PROCESS		106	0.14800124	0.764417	0.91099477	0.9666355	1.0	2744	tags=21%, list=21%, signal=26%
EMBRYONIC_DEVELOPMENT	EMBRYONIC_DEVELOPMENT		46	0.1739503	0.75714886	0.8607595	0.97184885	1.0	3059	tags=26%, list=23%, signal=34%
REGULATION_OF_CATABOLIC_PROCESS	REGULATION_OF_CATABOLIC_PROCESS		15	0.2379151	0.74808073	0.7948244	0.97866595	1.0	2759	tags=33%, list=21%, signal=42%
LIPID_TRANSPORT	LIPID_TRANSPORT		27	0.20112072	0.7434744	0.8517179	0.97948706	1.0	2025	tags=22%, list=15%, signal=26%
REPRODUCTION	REPRODUCTION		215	0.12724279	0.7352448	0.9815126	0.98447925	1.0	3541	tags=26%, list=27%, signal=34%
PHOSPHOLIPID_BIOSYNTHETIC_PROCESS	PHOSPHOLIPID_BIOSYNTHETIC_PROCESS		35	0.1825909	0.73482704	0.8937282	0.98025715	1.0	1633	tags=17%, list=12%, signal=20%
STRESS_ACTIVATED_PROTEIN_KINASE_SIGNALING_PATHWAY	STRESS_ACTIVATED_PROTEIN_KINASE_SIGNALING_PATHWAY		45	0.16967626	0.7299877	0.91212654	0.98106456	1.0	4141	tags=38%, list=32%, signal=55%
JNK_CASCADE	JNK_CASCADE		44	0.17210796	0.72831994	0.88709676	0.97830325	1.0	4141	tags=39%, list=32%, signal=56%
SENSORY_PERCEPTION	SENSORY_PERCEPTION		163	0.1316319	0.7195338	0.9760684	0.98247397	1.0	5083	tags=40%, list=39%, signal=64%
GLYCEROPHOSPHOLIPID_BIOSYNTHETIC_PROCESS	GLYCEROPHOSPHOLIPID_BIOSYNTHETIC_PROCESS		27	0.18943572	0.71638966	0.8764045	0.9810542	1.0	1169	tags=15%, list=9%, signal=16%
POSITIVE_REGULATION_OF_HYDROLASE_ACTIVITY	POSITIVE_REGULATION_OF_HYDROLASE_ACTIVITY		45	0.1634003	0.7137807	0.9281867	0.97913754	1.0	3309	tags=29%, list=25%, signal=39%
NEUROLOGICAL_SYSTEM_PROCESS	NEUROLOGICAL_SYSTEM_PROCESS		328	0.11712063	0.7130214	1.0	0.97541755	1.0	2717	tags=17%, list=21%, signal=21%
BRAIN_DEVELOPMENT	BRAIN_DEVELOPMENT		39	0.16719735	0.6964753	0.91240877	0.9856153	1.0	3059	tags=28%, list=23%, signal=37%
LIPOPROTEIN_METABOLIC_PROCESS	LIPOPROTEIN_METABOLIC_PROCESS		30	0.17802809	0.68773526	0.90751445	0.98812604	1.0	2025	tags=20%, list=15%, signal=24%
HOMEOSTASIS_OF_NUMBER_OF_CELLS	HOMEOSTASIS_OF_NUMBER_OF_CELLS		20	0.19752933	0.68428826	0.89728683	0.98635936	1.0	2568	tags=25%, list=20%, signal=31%
NEGATIVE_REGULATION_OF_CELLULAR_BIOSYNTHETIC_PROCESS	NEGATIVE_REGULATION_OF_CELLULAR_BIOSYNTHETIC_PROCESS		25	0.18227568	0.67966926	0.93428063	0.98541564	1.0	3295	tags=28%, list=25%, signal=37%
BIOGENIC_AMINE_METABOLIC_PROCESS	BIOGENIC_AMINE_METABOLIC_PROCESS		16	0.20695186	0.6707784	0.89945155	0.98716986	1.0	1633	tags=19%, list=12%, signal=21%
REGULATION_OF_CELL_ADHESION	REGULATION_OF_CELL_ADHESION		31	0.17340738	0.6641412	0.94040966	0.98730487	1.0	4174	tags=42%, list=32%, signal=61%
ANION_TRANSPORT	ANION_TRANSPORT		27	0.17465577	0.6501701	0.94208497	0.9911377	1.0	2964	tags=22%, list=23%, signal=29%
NEGATIVE_REGULATION_OF_BIOSYNTHETIC_PROCESS	NEGATIVE_REGULATION_OF_BIOSYNTHETIC_PROCESS		26	0.17133415	0.63822114	0.93430656	0.9929989	1.0	3295	tags=27%, list=25%, signal=36%
ADENYLATE_CYCLASE_ACTIVATION	ADENYLATE_CYCLASE_ACTIVATION		18	0.17882556	0.6068547	0.9555126	1.0	1.0	4523	tags=39%, list=35%, signal=59%
FEEDING_BEHAVIOR	FEEDING_BEHAVIOR		20	0.16599365	0.5750876	0.97818184	1.0	1.0	5118	tags=45%, list=39%, signal=74%
LIPOPROTEIN_BIOSYNTHETIC_PROCESS	LIPOPROTEIN_BIOSYNTHETIC_PROCESS		23	0.16087605	0.5723138	0.9699115	1.0	1.0	4036	tags=35%, list=31%, signal=50%
TUBE_DEVELOPMENT	TUBE_DEVELOPMENT		15	0.1740917	0.56099564	0.97440946	1.0	1.0	3858	tags=33%, list=29%, signal=47%
DETECTION_OF_ABIOTIC_STIMULUS	DETECTION_OF_ABIOTIC_STIMULUS		16	0.16232054	0.5241752	0.98295456	1.0	1.0	62	tags=6%, list=0%, signal=6%
RESPONSE_TO_LIGHT_STIMULUS	RESPONSE_TO_LIGHT_STIMULUS		40	0.12153891	0.51555216	0.99647886	0.99907964	1.0	3314	tags=25%, list=25%, signal=33%
NEGATIVE_REGULATION_OF_TRANSLATION	NEGATIVE_REGULATION_OF_TRANSLATION		19	0.14853695	0.49602562	0.9919192	0.99659574	1.0	3295	tags=26%, list=25%, signal=35%
