# Supplementary material for: Multiple-input multiple-output causal strategies for gene selection
Source: BMC Bioinformatics. 2011 Nov 25;12:458. doi: 10.1186/1471-2105-12-458 (PMC3323860; doi:10.1186/1471-2105-12-458)
Supplement: Additional file 2 — Archive containing the output files computed by the preranked GSEA for λ ∈ {0.1,0.2,0.3,0.4,0.5} (GSEA_MIMO_part1.zip). [file 1471-2105-12-458-S2.ZIP › mFS03_entrez_mimo.GseaPreranked.1316038204362/mFS03_entrez_mimo.GseaPreranked.1316038204362.rpt]

producer_class	xtools.gsea.GseaPreranked
producer_timestamp	1316038204362
param	collapse	false
param	plot_top_x	20
param	rnk	/Users/bhaibeka/MyWork/research/DFCI/MIMO_causal/biopoetry/saveres/mFS03_entrez_mimo.rnk
param	norm	meandiv
param	scoring_scheme	weighted
param	make_sets	false
param	mode	Max_probe
param	gmx	/Users/bhaibeka/MyWork/GSEA/c5.bp.v3.0.entrez.gmt
param	gui	false
param	rpt_label	mFS03_entrez_mimo
param	help	false
param	out	/Users/bhaibeka/MyWork/research/DFCI/MIMO_causal/biopoetry/saveres22
param	include_only_symbols	true
param	set_min	15
param	nperm	1000
param	rnd_seed	54321
param	zip_report	false
param	set_max	500

file	saveres22/mFS03_entrez_mimo.GseaPreranked.1316038204362/index.html
