# Supplementary material for: Multiple-input multiple-output causal strategies for gene selection
Source: BMC Bioinformatics. 2011 Nov 25;12:458. doi: 10.1186/1471-2105-12-458 (PMC3323860; doi:10.1186/1471-2105-12-458)
Supplement: Additional file 2 — Archive containing the output files computed by the preranked GSEA for λ ∈ {0.1,0.2,0.3,0.4,0.5} (GSEA_MIMO_part1.zip). [file 1471-2105-12-458-S2.ZIP › mFS03_entrez_mimo.GseaPreranked.1316038204362/ranked_gene_list_na_pos_versus_na_neg_1316038204362.xls]

NAME	DESCRIPTION	GENE_SYMBOL	GENE_TITLE	SCORE
29127	null	null	null	13091.0
64151	null	null	null	13090.0
9055	null	null	null	13089.0
51203	null	null	null	13088.0
1033	null	null	null	13087.0
9133	null	null	null	13086.0
79682	null	null	null	13085.0
54210	null	null	null	13084.0
6790	null	null	null	13083.0
7153	null	null	null	13082.0
9134	null	null	null	13081.0
4288	null	null	null	13079.0
890	null	null	null	13078.0
2017	null	null	null	13077.0
259266	null	null	null	13076.0
9787	null	null	null	13075.0
79075	null	null	null	13074.0
9768	null	null	null	13073.0
4751	null	null	null	13071.0
51514	null	null	null	13070.0
9833	null	null	null	13069.0
1062	null	null	null	13068.0
79733	null	null	null	13067.0
10615	null	null	null	13066.0
55165	null	null	null	13064.0
9928	null	null	null	13062.0
6241	null	null	null	13061.0
5888	null	null	null	13060.0
4085	null	null	null	13059.0
5898	null	null	null	13058.0
701	null	null	null	13057.0
56942	null	null	null	13055.0
3832	null	null	null	13054.0
699	null	null	null	13052.0
24137	null	null	null	13051.0
9319	null	null	null	13050.0
79703	null	null	null	13048.0
1063	null	null	null	13047.0
11130	null	null	null	13046.0
27338	null	null	null	13045.0
10212	null	null	null	13044.0
146909	null	null	null	13043.0
11065	null	null	null	13042.0
891	null	null	null	13041.0
6713	null	null	null	13040.0
332	null	null	null	13039.0
6627	null	null	null	13038.0
9232	null	null	null	13037.0
51512	null	null	null	13035.0
983	null	null	null	13034.0
54205	null	null	null	13033.0
8500	null	null	null	13031.0
55872	null	null	null	13030.0
9700	null	null	null	13028.0
9837	null	null	null	13027.0
10112	null	null	null	13025.0
10460	null	null	null	13023.0
2297	null	null	null	13021.0
7272	null	null	null	13020.0
25788	null	null	null	13019.0
4312	null	null	null	13018.0
11004	null	null	null	13017.0
8914	null	null	null	13016.0
55215	null	null	null	13014.0
9401	null	null	null	13013.0
1434	null	null	null	13012.0
991	null	null	null	13011.0
9868	null	null	null	13010.0
51659	null	null	null	13006.0
29893	null	null	null	13005.0
29899	null	null	null	13004.0
7336	null	null	null	13003.0
2237	null	null	null	13001.0
55839	null	null	null	13000.0
11260	null	null	null	12999.0
56943	null	null	null	12998.0
23234	null	null	null	12997.0
10024	null	null	null	12996.0
58478	null	null	null	12995.0
5223	null	null	null	12994.0
1058	null	null	null	12992.0
1719	null	null	null	12991.0
8318	null	null	null	12990.0
7112	null	null	null	12986.0
51016	null	null	null	12985.0
1164	null	null	null	12983.0
3422	null	null	null	12980.0
6491	null	null	null	12979.0
10733	null	null	null	12975.0
3015	null	null	null	12973.0
23210	null	null	null	12970.0
51022	null	null	null	12969.0
57405	null	null	null	12966.0
7296	null	null	null	12965.0
10213	null	null	null	12962.0
8438	null	null	null	12961.0
1894	null	null	null	12959.0
3925	null	null	null	12957.0
57122	null	null	null	12955.0
5437	null	null	null	12954.0
6573	null	null	null	12951.0
3833	null	null	null	12950.0
5685	null	null	null	12948.0
81611	null	null	null	12946.0
56992	null	null	null	12945.0
55355	null	null	null	12942.0
8772	null	null	null	12940.0
51001	null	null	null	12939.0
8833	null	null	null	12937.0
93594	null	null	null	12935.0
4175	null	null	null	12934.0
51373	null	null	null	12932.0
81930	null	null	null	12931.0
133	null	null	null	12930.0
6732	null	null	null	12929.0
10403	null	null	null	12927.0
6905	null	null	null	12926.0
29097	null	null	null	12925.0
29105	null	null	null	12922.0
79573	null	null	null	12921.0
79019	null	null	null	12920.0
55247	null	null	null	12919.0
6882	null	null	null	12918.0
993	null	null	null	12917.0
3251	null	null	null	12916.0
11169	null	null	null	12915.0
27161	null	null	null	12913.0
10971	null	null	null	12912.0
9493	null	null	null	12911.0
9355	null	null	null	12909.0
57157	null	null	null	12908.0
664	null	null	null	12907.0
3419	null	null	null	12906.0
54821	null	null	null	12904.0
22948	null	null	null	12903.0
26586	null	null	null	12902.0
220134	null	null	null	12898.0
2146	null	null	null	12896.0
4001	null	null	null	12895.0
2305	null	null	null	12894.0
83461	null	null	null	12892.0
1717	null	null	null	12891.0
3148	null	null	null	12889.0
9156	null	null	null	12887.0
11052	null	null	null	12885.0
9735	null	null	null	12884.0
5693	null	null	null	12882.0
8480	null	null	null	12881.0
11339	null	null	null	12880.0
8836	null	null	null	12879.0
8566	null	null	null	12878.0
23560	null	null	null	12877.0
54478	null	null	null	12875.0
5708	null	null	null	12873.0
3161	null	null	null	12872.0
51765	null	null	null	12871.0
27257	null	null	null	12869.0
54069	null	null	null	12868.0
51018	null	null	null	12866.0
4171	null	null	null	12864.0
84342	null	null	null	12863.0
25839	null	null	null	12862.0
23306	null	null	null	12861.0
5984	null	null	null	12860.0
4831	null	null	null	12859.0
4605	null	null	null	12858.0
54503	null	null	null	12857.0
22974	null	null	null	12855.0
51110	null	null	null	12854.0
4141	null	null	null	12851.0
5433	null	null	null	12850.0
11335	null	null	null	12848.0
56950	null	null	null	12847.0
55346	null	null	null	12845.0
4072	null	null	null	12844.0
55388	null	null	null	12843.0
1978	null	null	null	12841.0
6513	null	null	null	12840.0
8883	null	null	null	12839.0
2764	null	null	null	12836.0
10874	null	null	null	12834.0
8317	null	null	null	12833.0
63933	null	null	null	12832.0
9238	null	null	null	12831.0
55832	null	null	null	12830.0
9289	null	null	null	12829.0
7381	null	null	null	12828.0
81873	null	null	null	12827.0
4234	null	null	null	12826.0
51204	null	null	null	12825.0
11060	null	null	null	12823.0
10440	null	null	null	12819.0
908	null	null	null	12817.0
995	null	null	null	12816.0
55176	null	null	null	12815.0
6873	null	null	null	12812.0
4860	null	null	null	12811.0
79801	null	null	null	12809.0
27101	null	null	null	12807.0
2491	null	null	null	12806.0
9282	null	null	null	12804.0
55040	null	null	null	12802.0
641	null	null	null	12801.0
10592	null	null	null	12800.0
80004	null	null	null	12799.0
5352	null	null	null	12798.0
10993	null	null	null	12795.0
26271	null	null	null	12793.0
8544	null	null	null	12792.0
57019	null	null	null	12791.0
9123	null	null	null	12790.0
6637	null	null	null	12789.0
9521	null	null	null	12787.0
10051	null	null	null	12785.0
201562	null	null	null	12784.0
4331	null	null	null	12783.0
164	null	null	null	12781.0
57110	null	null	null	12780.0
6921	null	null	null	12778.0
9391	null	null	null	12777.0
5469	null	null	null	12774.0
5111	null	null	null	12773.0
54892	null	null	null	12772.0
4700	null	null	null	12768.0
1841	null	null	null	12767.0
1515	null	null	null	12765.0
54962	null	null	null	12763.0
580	null	null	null	12762.0
6788	null	null	null	12759.0
6996	null	null	null	12757.0
79169	null	null	null	12756.0
25807	null	null	null	12755.0
6502	null	null	null	12752.0
123	null	null	null	12750.0
23366	null	null	null	12749.0
10797	null	null	null	12748.0
3838	null	null	null	12746.0
27235	null	null	null	12745.0
10635	null	null	null	12744.0
54972	null	null	null	12743.0
10328	null	null	null	12739.0
5155	null	null	null	12738.0
51026	null	null	null	12734.0
4869	null	null	null	12732.0
80010	null	null	null	12731.0
6632	null	null	null	12729.0
1965	null	null	null	12727.0
51053	null	null	null	12726.0
5347	null	null	null	12725.0
1163	null	null	null	12724.0
51155	null	null	null	12720.0
63875	null	null	null	12719.0
3576	null	null	null	12718.0
27346	null	null	null	12717.0
54908	null	null	null	12716.0
28998	null	null	null	12714.0
5713	null	null	null	12712.0
10855	null	null	null	12711.0
55143	null	null	null	12709.0
51182	null	null	null	12708.0
1017	null	null	null	12707.0
57102	null	null	null	12706.0
54845	null	null	null	12705.0
2810	null	null	null	12702.0
5604	null	null	null	12701.0
7083	null	null	null	12700.0
6617	null	null	null	12699.0
25764	null	null	null	12698.0
57017	null	null	null	12697.0
79918	null	null	null	12694.0
10606	null	null	null	12693.0
23350	null	null	null	12692.0
86	null	null	null	12686.0
6835	null	null	null	12685.0
10055	null	null	null	12682.0
3070	null	null	null	12681.0
79866	null	null	null	12680.0
5478	null	null	null	12677.0
10057	null	null	null	12676.0
23397	null	null	null	12675.0
3149	null	null	null	12674.0
27440	null	null	null	12673.0
10535	null	null	null	12670.0
79022	null	null	null	12668.0
29095	null	null	null	12667.0
3978	null	null	null	12664.0
11073	null	null	null	12663.0
55969	null	null	null	12662.0
80155	null	null	null	12661.0
92140	null	null	null	12659.0
55039	null	null	null	12655.0
55765	null	null	null	12654.0
10293	null	null	null	12651.0
5691	null	null	null	12649.0
10617	null	null	null	12648.0
10038	null	null	null	12647.0
5203	null	null	null	12646.0
10799	null	null	null	12642.0
9533	null	null	null	12640.0
548596	null	null	null	12638.0
898	null	null	null	12637.0
5706	null	null	null	12636.0
55379	null	null	null	12635.0
10248	null	null	null	12634.0
55759	null	null	null	12633.0
5877	null	null	null	12629.0
10553	null	null	null	12627.0
51571	null	null	null	12626.0
84669	null	null	null	12625.0
51121	null	null	null	12624.0
7443	null	null	null	12622.0
79007	null	null	null	12620.0
29028	null	null	null	12619.0
55856	null	null	null	12618.0
10054	null	null	null	12612.0
79071	null	null	null	12611.0
5471	null	null	null	12609.0
84908	null	null	null	12608.0
10926	null	null	null	12607.0
64783	null	null	null	12604.0
29980	null	null	null	12603.0
55689	null	null	null	12599.0
51115	null	null	null	12598.0
2189	null	null	null	12596.0
55833	null	null	null	12595.0
55010	null	null	null	12593.0
55975	null	null	null	12592.0
60673	null	null	null	12591.0
6741	null	null	null	12589.0
55669	null	null	null	12588.0
55027	null	null	null	12587.0
28227	null	null	null	12585.0
29100	null	null	null	12582.0
9694	null	null	null	12577.0
10204	null	null	null	12576.0
8562	null	null	null	12575.0
8050	null	null	null	12573.0
2677	null	null	null	12572.0
11044	null	null	null	12567.0
8140	null	null	null	12565.0
1072	null	null	null	12563.0
4162	null	null	null	12562.0
672	null	null	null	12561.0
7110	null	null	null	12560.0
7298	null	null	null	12557.0
27253	null	null	null	12555.0
7262	null	null	null	12554.0
79017	null	null	null	12553.0
79767	null	null	null	12551.0
79152	null	null	null	12549.0
3014	null	null	null	12547.0
9212	null	null	null	12546.0
5983	null	null	null	12544.0
80324	null	null	null	12538.0
6576	null	null	null	12537.0
5440	null	null	null	12536.0
2739	null	null	null	12535.0
56888	null	null	null	12533.0
7073	null	null	null	12532.0
100188893	null	null	null	12530.0
2617	null	null	null	12529.0
3735	null	null	null	12528.0
784	null	null	null	12527.0
8270	null	null	null	12526.0
8774	null	null	null	12525.0
3612	null	null	null	12523.0
55660	null	null	null	12521.0
51105	null	null	null	12520.0
2781	null	null	null	12519.0
10397	null	null	null	12517.0
28511	null	null	null	12514.0
2058	null	null	null	12513.0
768	null	null	null	12512.0
4477	null	null	null	12511.0
23518	null	null	null	12510.0
7936	null	null	null	12508.0
5688	null	null	null	12505.0
7295	null	null	null	12504.0
705	null	null	null	12503.0
9898	null	null	null	12502.0
27336	null	null	null	12501.0
5214	null	null	null	12500.0
9631	null	null	null	12499.0
64130	null	null	null	12496.0
79833	null	null	null	12495.0
5194	null	null	null	12494.0
5202	null	null	null	12492.0
10856	null	null	null	12490.0
8208	null	null	null	12487.0
6696	null	null	null	12486.0
10528	null	null	null	12485.0
1514	null	null	null	12484.0
1678	null	null	null	12478.0
5822	null	null	null	12476.0
5245	null	null	null	12473.0
29080	null	null	null	12468.0
10694	null	null	null	12467.0
80237	null	null	null	12466.0
7371	null	null	null	12465.0
9100	null	null	null	12464.0
9456	null	null	null	12463.0
11332	null	null	null	12462.0
3091	null	null	null	12457.0
9848	null	null	null	12455.0
2926	null	null	null	12452.0
9650	null	null	null	12450.0
10428	null	null	null	12449.0
25909	null	null	null	12446.0
7884	null	null	null	12444.0
89910	null	null	null	12443.0
90133	null	null	null	12442.0
3858	null	null	null	12441.0
6495	null	null	null	12438.0
84790	null	null	null	12437.0
55156	null	null	null	12436.0
4976	null	null	null	12431.0
291	null	null	null	12430.0
1374	null	null	null	12429.0
79572	null	null	null	12428.0
9582	null	null	null	12427.0
29088	null	null	null	12424.0
4726	null	null	null	12417.0
3066	null	null	null	12414.0
4521	null	null	null	12413.0
654483	null	null	null	12411.0
30001	null	null	null	12409.0
4173	null	null	null	12407.0
1837	null	null	null	12403.0
57380	null	null	null	12402.0
51096	null	null	null	12401.0
63967	null	null	null	12400.0
55197	null	null	null	12397.0
79786	null	null	null	12394.0
51428	null	null	null	12393.0
23287	null	null	null	12392.0
5716	null	null	null	12390.0
81620	null	null	null	12389.0
990	null	null	null	12387.0
29901	null	null	null	12385.0
50814	null	null	null	12384.0
6119	null	null	null	12379.0
286148	null	null	null	12378.0
387522	null	null	null	12376.0
6804	null	null	null	12375.0
55876	null	null	null	12373.0
1871	null	null	null	12372.0
440	null	null	null	12371.0
65986	null	null	null	12370.0
1789	null	null	null	12368.0
6535	null	null	null	12367.0
7422	null	null	null	12363.0
1728	null	null	null	12362.0
4848	null	null	null	12356.0
2161	null	null	null	12352.0
55705	null	null	null	12351.0
64216	null	null	null	12349.0
79050	null	null	null	12348.0
5709	null	null	null	12347.0
833	null	null	null	12345.0
23513	null	null	null	12342.0
5597	null	null	null	12341.0
377	null	null	null	12339.0
6596	null	null	null	12338.0
4998	null	null	null	12337.0
55284	null	null	null	12336.0
55656	null	null	null	12334.0
9377	null	null	null	12332.0
23246	null	null	null	12330.0
54915	null	null	null	12329.0
7372	null	null	null	12327.0
2139	null	null	null	12326.0
79944	null	null	null	12325.0
54165	null	null	null	12323.0
114044	null	null	null	12322.0
9688	null	null	null	12320.0
22880	null	null	null	12318.0
5393	null	null	null	12317.0
79949	null	null	null	12316.0
4719	null	null	null	12312.0
1122	null	null	null	12309.0
80178	null	null	null	12308.0
64785	null	null	null	12304.0
202658	null	null	null	12303.0
6472	null	null	null	12301.0
25926	null	null	null	12300.0
1347	null	null	null	12298.0
5985	null	null	null	12296.0
10165	null	null	null	12294.0
8851	null	null	null	12293.0
10625	null	null	null	12292.0
8813	null	null	null	12290.0
3182	null	null	null	12289.0
51319	null	null	null	12288.0
2886	null	null	null	12287.0
262	null	null	null	12285.0
80232	null	null	null	12283.0
6888	null	null	null	12279.0
1305	null	null	null	12277.0
3638	null	null	null	12276.0
10153	null	null	null	12274.0
3887	null	null	null	12269.0
7353	null	null	null	12267.0
1040	null	null	null	12265.0
51377	null	null	null	12264.0
79042	null	null	null	12263.0
246243	null	null	null	12262.0
10381	null	null	null	12259.0
6902	null	null	null	12257.0
79943	null	null	null	12256.0
5557	null	null	null	12255.0
5634	null	null	null	12254.0
51371	null	null	null	12253.0
80758	null	null	null	12252.0
55257	null	null	null	12249.0
29923	null	null	null	12247.0
100133775	null	null	null	12246.0
158	null	null	null	12243.0
23658	null	null	null	12242.0
3320	null	null	null	12241.0
124044	null	null	null	12239.0
3939	null	null	null	12234.0
4502	null	null	null	12233.0
10651	null	null	null	12232.0
10195	null	null	null	12231.0
2201	null	null	null	12230.0
9217	null	null	null	12228.0
441024	null	null	null	12227.0
5717	null	null	null	12226.0
6607	null	null	null	12225.0
2287	null	null	null	12224.0
3381	null	null	null	12223.0
23644	null	null	null	12222.0
9831	null	null	null	12221.0
23507	null	null	null	12219.0
4591	null	null	null	12217.0
51651	null	null	null	12216.0
7718	null	null	null	12214.0
5700	null	null	null	12213.0
22839	null	null	null	12212.0
26043	null	null	null	12211.0
3157	null	null	null	12208.0
6199	null	null	null	12207.0
64750	null	null	null	12206.0
27344	null	null	null	12204.0
2960	null	null	null	12203.0
5062	null	null	null	12202.0
10675	null	null	null	12199.0
2730	null	null	null	12198.0
54758	null	null	null	12197.0
3613	null	null	null	12195.0
7167	null	null	null	12193.0
6286	null	null	null	12192.0
10383	null	null	null	12191.0
114657	null	null	null	12190.0
55093	null	null	null	12188.0
57761	null	null	null	12185.0
64963	null	null	null	12184.0
23603	null	null	null	12179.0
2626	null	null	null	12178.0
55630	null	null	null	12177.0
100129361	null	null	null	12176.0
8819	null	null	null	12175.0
6629	null	null	null	12173.0
2332	null	null	null	12172.0
8894	null	null	null	12171.0
10393	null	null	null	12169.0
54849	null	null	null	12168.0
64431	null	null	null	12167.0
23649	null	null	null	12165.0
7465	null	null	null	12163.0
27042	null	null	null	12162.0
3796	null	null	null	12160.0
1523	null	null	null	12157.0
4603	null	null	null	12155.0
81034	null	null	null	12154.0
5810	null	null	null	12153.0
10237	null	null	null	12152.0
78999	null	null	null	12150.0
7504	null	null	null	12149.0
27072	null	null	null	12146.0
65094	null	null	null	12145.0
728	null	null	null	12144.0
55854	null	null	null	12143.0
55723	null	null	null	12142.0
65003	null	null	null	12141.0
836	null	null	null	12140.0
54583	null	null	null	12139.0
1763	null	null	null	12137.0
51647	null	null	null	12136.0
10190	null	null	null	12134.0
4199	null	null	null	12133.0
55055	null	null	null	12130.0
51499	null	null	null	12129.0
9711	null	null	null	12126.0
56270	null	null	null	12125.0
23592	null	null	null	12123.0
4200	null	null	null	12121.0
10994	null	null	null	12120.0
55505	null	null	null	12118.0
10715	null	null	null	12112.0
7203	null	null	null	12110.0
8337	null	null	null	12108.0
55737	null	null	null	12107.0
29967	null	null	null	12106.0
2885	null	null	null	12104.0
79902	null	null	null	12101.0
79783	null	null	null	12099.0
10721	null	null	null	12098.0
23512	null	null	null	12097.0
28992	null	null	null	12096.0
4291	null	null	null	12095.0
10907	null	null	null	12094.0
25983	null	null	null	12093.0
79980	null	null	null	12092.0
8336	null	null	null	12091.0
6631	null	null	null	12090.0
4201	null	null	null	12088.0
8996	null	null	null	12087.0
11051	null	null	null	12085.0
10063	null	null	null	12082.0
1633	null	null	null	12081.0
79657	null	null	null	12080.0
8139	null	null	null	12078.0
55635	null	null	null	12076.0
1478	null	null	null	12075.0
8497	null	null	null	12074.0
6016	null	null	null	12073.0
80194	null	null	null	12070.0
51088	null	null	null	12065.0
26150	null	null	null	12060.0
55353	null	null	null	12059.0
26502	null	null	null	12056.0
5119	null	null	null	12055.0
80204	null	null	null	12054.0
55110	null	null	null	12053.0
55559	null	null	null	12052.0
5817	null	null	null	12049.0
8577	null	null	null	12048.0
2935	null	null	null	12047.0
10096	null	null	null	12045.0
10969	null	null	null	12044.0
2806	null	null	null	12041.0
257152	null	null	null	12038.0
79837	null	null	null	12035.0
56889	null	null	null	12034.0
54934	null	null	null	12033.0
6597	null	null	null	12032.0
26472	null	null	null	12027.0
23481	null	null	null	12021.0
10948	null	null	null	12020.0
7283	null	null	null	12019.0
26636	null	null	null	12017.0
3418	null	null	null	12014.0
5425	null	null	null	12011.0
5885	null	null	null	12010.0
4702	null	null	null	12009.0
9692	null	null	null	12007.0
2224	null	null	null	12004.0
734	null	null	null	12003.0
10285	null	null	null	12002.0
6715	null	null	null	11999.0
51069	null	null	null	11998.0
7307	null	null	null	11997.0
51773	null	null	null	11996.0
8243	null	null	null	11995.0
23594	null	null	null	11994.0
10897	null	null	null	11991.0
8872	null	null	null	11990.0
339175	null	null	null	11989.0
388796	null	null	null	11987.0
5902	null	null	null	11986.0
27348	null	null	null	11983.0
26284	null	null	null	11981.0
4952	null	null	null	11979.0
7517	null	null	null	11978.0
57107	null	null	null	11977.0
54512	null	null	null	11976.0
56941	null	null	null	11975.0
10962	null	null	null	11970.0
514	null	null	null	11969.0
9088	null	null	null	11968.0
22992	null	null	null	11967.0
64746	null	null	null	11965.0
5594	null	null	null	11962.0
653659	null	null	null	11960.0
51599	null	null	null	11959.0
2644	null	null	null	11958.0
51012	null	null	null	11957.0
5033	null	null	null	11955.0
22916	null	null	null	11954.0
1213	null	null	null	11953.0
6659	null	null	null	11951.0
55173	null	null	null	11949.0
7417	null	null	null	11947.0
81579	null	null	null	11946.0
10540	null	null	null	11943.0
151230	null	null	null	11941.0
2026	null	null	null	11939.0
1340	null	null	null	11938.0
9994	null	null	null	11937.0
11137	null	null	null	11935.0
653562	null	null	null	11933.0
55907	null	null	null	11932.0
529	null	null	null	11931.0
2958	null	null	null	11930.0
7411	null	null	null	11929.0
26750	null	null	null	11928.0
7553	null	null	null	11927.0
201254	null	null	null	11926.0
5955	null	null	null	11925.0
26255	null	null	null	11924.0
5695	null	null	null	11921.0
645233	null	null	null	11920.0
23271	null	null	null	11918.0
8805	null	null	null	11915.0
25920	null	null	null	11912.0
6871	null	null	null	11909.0
79441	null	null	null	11908.0
55159	null	null	null	11905.0
11235	null	null	null	11903.0
10776	null	null	null	11902.0
9816	null	null	null	11901.0
26	null	null	null	11900.0
54913	null	null	null	11898.0
83737	null	null	null	11897.0
51430	null	null	null	11896.0
259	null	null	null	11893.0
63899	null	null	null	11890.0
286527	null	null	null	11889.0
3775	null	null	null	11887.0
93081	null	null	null	11882.0
9442	null	null	null	11881.0
6198	null	null	null	11880.0
6950	null	null	null	11877.0
1404	null	null	null	11876.0
10072	null	null	null	11874.0
29902	null	null	null	11873.0
6541	null	null	null	11872.0
23160	null	null	null	11871.0
22827	null	null	null	11867.0
10199	null	null	null	11864.0
5427	null	null	null	11860.0
3315	null	null	null	11856.0
23080	null	null	null	11854.0
58500	null	null	null	11851.0
81831	null	null	null	11847.0
7319	null	null	null	11846.0
4704	null	null	null	11845.0
57665	null	null	null	11844.0
55227	null	null	null	11843.0
54982	null	null	null	11842.0
10915	null	null	null	11841.0
1207	null	null	null	11837.0
2987	null	null	null	11836.0
3156	null	null	null	11835.0
54801	null	null	null	11834.0
4528	null	null	null	11832.0
10736	null	null	null	11830.0
39	null	null	null	11829.0
54954	null	null	null	11828.0
9636	null	null	null	11827.0
1479	null	null	null	11826.0
10576	null	null	null	11825.0
29960	null	null	null	11824.0
56681	null	null	null	11823.0
7398	null	null	null	11821.0
23450	null	null	null	11819.0
81892	null	null	null	11815.0
6227	null	null	null	11814.0
7705	null	null	null	11813.0
7264	null	null	null	11811.0
1690	null	null	null	11808.0
5584	null	null	null	11806.0
375035	null	null	null	11804.0
3626	null	null	null	11802.0
5291	null	null	null	11801.0
9793	null	null	null	11800.0
50861	null	null	null	11799.0
5413	null	null	null	11798.0
27130	null	null	null	11796.0
528	null	null	null	11795.0
5238	null	null	null	11792.0
54932	null	null	null	11791.0
55120	null	null	null	11790.0
4494	null	null	null	11786.0
11072	null	null	null	11785.0
55003	null	null	null	11784.0
54541	null	null	null	11782.0
4580	null	null	null	11781.0
1736	null	null	null	11779.0
81929	null	null	null	11778.0
26873	null	null	null	11777.0
83460	null	null	null	11776.0
90480	null	null	null	11772.0
51491	null	null	null	11771.0
26233	null	null	null	11770.0
5747	null	null	null	11768.0
1854	null	null	null	11764.0
10247	null	null	null	11763.0
11338	null	null	null	11760.0
1503	null	null	null	11758.0
8607	null	null	null	11757.0
22950	null	null	null	11754.0
5160	null	null	null	11752.0
80273	null	null	null	11749.0
488	null	null	null	11744.0
100288628	null	null	null	11743.0
5831	null	null	null	11742.0
4172	null	null	null	11741.0
55526	null	null	null	11738.0
3755	null	null	null	11737.0
283871	null	null	null	11735.0
51290	null	null	null	11734.0
23590	null	null	null	11732.0
11200	null	null	null	11729.0
6307	null	null	null	11726.0
10574	null	null	null	11724.0
54517	null	null	null	11719.0
79364	null	null	null	11715.0
8725	null	null	null	11714.0
55238	null	null	null	11713.0
4151	null	null	null	11710.0
1000	null	null	null	11709.0
81614	null	null	null	11708.0
8559	null	null	null	11706.0
6712	null	null	null	11705.0
55171	null	null	null	11704.0
9958	null	null	null	11703.0
23173	null	null	null	11702.0
11236	null	null	null	11701.0
654364	null	null	null	11698.0
79791	null	null	null	11696.0
3396	null	null	null	11695.0
80775	null	null	null	11693.0
25806	null	null	null	11690.0
9470	null	null	null	11688.0
1054	null	null	null	11682.0
8853	null	null	null	11681.0
595101	null	null	null	11680.0
5967	null	null	null	11677.0
26520	null	null	null	11676.0
1723	null	null	null	11675.0
55508	null	null	null	11674.0
11056	null	null	null	11673.0
55366	null	null	null	11671.0
94081	null	null	null	11670.0
4176	null	null	null	11668.0
30837	null	null	null	11666.0
7355	null	null	null	11665.0
9519	null	null	null	11664.0
4495	null	null	null	11663.0
10549	null	null	null	11662.0
9653	null	null	null	11661.0
9361	null	null	null	11660.0
83696	null	null	null	11658.0
285359	null	null	null	11657.0
9957	null	null	null	11656.0
80778	null	null	null	11655.0
84900	null	null	null	11654.0
9141	null	null	null	11650.0
5550	null	null	null	11648.0
79047	null	null	null	11647.0
25843	null	null	null	11646.0
54584	null	null	null	11645.0
51582	null	null	null	11643.0
29081	null	null	null	11640.0
1477	null	null	null	11639.0
2643	null	null	null	11637.0
23640	null	null	null	11636.0
4324	null	null	null	11634.0
645745	null	null	null	11633.0
8754	null	null	null	11632.0
5710	null	null	null	11631.0
23142	null	null	null	11630.0
3892	null	null	null	11627.0
10471	null	null	null	11626.0
10885	null	null	null	11625.0
54496	null	null	null	11624.0
333	null	null	null	11622.0
27297	null	null	null	11620.0
10376	null	null	null	11619.0
51184	null	null	null	11615.0
11222	null	null	null	11613.0
875	null	null	null	11611.0
1192	null	null	null	11610.0
899	null	null	null	11608.0
79081	null	null	null	11607.0
8702	null	null	null	11606.0
550	null	null	null	11605.0
9791	null	null	null	11603.0
9643	null	null	null	11602.0
7378	null	null	null	11601.0
11177	null	null	null	11600.0
11232	null	null	null	11599.0
9685	null	null	null	11598.0
27183	null	null	null	11595.0
54928	null	null	null	11590.0
79915	null	null	null	11589.0
89845	null	null	null	11588.0
10005	null	null	null	11583.0
5718	null	null	null	11582.0
6628	null	null	null	11581.0
79577	null	null	null	11580.0
7013	null	null	null	11579.0
6729	null	null	null	11577.0
7407	null	null	null	11576.0
10245	null	null	null	11575.0
23185	null	null	null	11574.0
23380	null	null	null	11573.0
64110	null	null	null	11571.0
1327	null	null	null	11570.0
9790	null	null	null	11567.0
96764	null	null	null	11564.0
8565	null	null	null	11562.0
79023	null	null	null	11561.0
5329	null	null	null	11560.0
27000	null	null	null	11558.0
5303	null	null	null	11556.0
51101	null	null	null	11555.0
9829	null	null	null	11553.0
79581	null	null	null	11552.0
16	null	null	null	11551.0
10059	null	null	null	11549.0
8723	null	null	null	11546.0
79609	null	null	null	11544.0
7004	null	null	null	11542.0
79711	null	null	null	11541.0
80346	null	null	null	11539.0
9145	null	null	null	11538.0
5910	null	null	null	11537.0
5603	null	null	null	11536.0
5999	null	null	null	11535.0
205564	null	null	null	11534.0
8939	null	null	null	11533.0
10762	null	null	null	11532.0
5277	null	null	null	11531.0
25855	null	null	null	11530.0
55011	null	null	null	11528.0
6182	null	null	null	11527.0
51142	null	null	null	11526.0
9342	null	null	null	11524.0
6611	null	null	null	11522.0
3099	null	null	null	11519.0
55699	null	null	null	11517.0
7468	null	null	null	11516.0
65263	null	null	null	11512.0
26585	null	null	null	11510.0
4501	null	null	null	11507.0
56886	null	null	null	11505.0
7514	null	null	null	11501.0
55835	null	null	null	11500.0
83451	null	null	null	11498.0
55794	null	null	null	11496.0
83259	null	null	null	11494.0
8493	null	null	null	11493.0
55131	null	null	null	11491.0
284889	null	null	null	11490.0
54454	null	null	null	11489.0
5110	null	null	null	11488.0
10079	null	null	null	11487.0
637	null	null	null	11485.0
3868	null	null	null	11483.0
2178	null	null	null	11480.0
51388	null	null	null	11479.0
64577	null	null	null	11478.0
23076	null	null	null	11477.0
56180	null	null	null	11476.0
5431	null	null	null	11474.0
2019	null	null	null	11473.0
8669	null	null	null	11472.0
23788	null	null	null	11469.0
23508	null	null	null	11468.0
9025	null	null	null	11464.0
8260	null	null	null	11463.0
10951	null	null	null	11462.0
10609	null	null	null	11461.0
23480	null	null	null	11460.0
5827	null	null	null	11458.0
5684	null	null	null	11457.0
51406	null	null	null	11456.0
51123	null	null	null	11455.0
1349	null	null	null	11454.0
5001	null	null	null	11452.0
50626	null	null	null	11451.0
3177	null	null	null	11449.0
55661	null	null	null	11448.0
5355	null	null	null	11447.0
5106	null	null	null	11443.0
51081	null	null	null	11441.0
51575	null	null	null	11440.0
26589	null	null	null	11437.0
23532	null	null	null	11436.0
3336	null	null	null	11431.0
27301	null	null	null	11427.0
5365	null	null	null	11425.0
11171	null	null	null	11424.0
3297	null	null	null	11423.0
54927	null	null	null	11420.0
2585	null	null	null	11418.0
6874	null	null	null	11414.0
10290	null	null	null	11413.0
51072	null	null	null	11408.0
55166	null	null	null	11407.0
54433	null	null	null	11406.0
253943	null	null	null	11403.0
2821	null	null	null	11400.0
3376	null	null	null	11398.0
23029	null	null	null	11397.0
1297	null	null	null	11396.0
4496	null	null	null	11393.0
6924	null	null	null	11392.0
50810	null	null	null	11391.0
7913	null	null	null	11383.0
55212	null	null	null	11382.0
8027	null	null	null	11378.0
2968	null	null	null	11375.0
1138	null	null	null	11374.0
65057	null	null	null	11371.0
23002	null	null	null	11370.0
25940	null	null	null	11369.0
219293	null	null	null	11367.0
8767	null	null	null	11365.0
9480	null	null	null	11361.0
54968	null	null	null	11357.0
56945	null	null	null	11354.0
994	null	null	null	11353.0
404093	null	null	null	11352.0
4321	null	null	null	11350.0
84722	null	null	null	11348.0
10598	null	null	null	11347.0
55521	null	null	null	11346.0
88	null	null	null	11343.0
79739	null	null	null	11342.0
10787	null	null	null	11341.0
54542	null	null	null	11340.0
51282	null	null	null	11338.0
81691	null	null	null	11336.0
3993	null	null	null	11335.0
6059	null	null	null	11334.0
55226	null	null	null	11333.0
1111	null	null	null	11329.0
79665	null	null	null	11326.0
2664	null	null	null	11325.0
2063	null	null	null	11324.0
23554	null	null	null	11323.0
8647	null	null	null	11321.0
7979	null	null	null	11314.0
29117	null	null	null	11313.0
7138	null	null	null	11312.0
8739	null	null	null	11311.0
26235	null	null	null	11309.0
58488	null	null	null	11308.0
1604	null	null	null	11307.0
57707	null	null	null	11306.0
4436	null	null	null	11305.0
9926	null	null	null	11302.0
4522	null	null	null	11300.0
10527	null	null	null	11299.0
1024	null	null	null	11298.0
9818	null	null	null	11294.0
4711	null	null	null	11290.0
5601	null	null	null	11287.0
4097	null	null	null	11286.0
8624	null	null	null	11285.0
10048	null	null	null	11284.0
55486	null	null	null	11282.0
729222	null	null	null	11281.0
7163	null	null	null	11276.0
56647	null	null	null	11271.0
2932	null	null	null	11267.0
11082	null	null	null	11265.0
54676	null	null	null	11263.0
1730	null	null	null	11262.0
122704	null	null	null	11260.0
9399	null	null	null	11258.0
5230	null	null	null	11257.0
6698	null	null	null	11256.0
4102	null	null	null	11254.0
9588	null	null	null	11251.0
55957	null	null	null	11250.0
23787	null	null	null	11249.0
9052	null	null	null	11246.0
64180	null	null	null	11244.0
10940	null	null	null	11243.0
29844	null	null	null	11241.0
4504	null	null	null	11240.0
118491	null	null	null	11237.0
79847	null	null	null	11233.0
4733	null	null	null	11229.0
266740	null	null	null	11226.0
25844	null	null	null	11225.0
128872	null	null	null	11222.0
51634	null	null	null	11220.0
8568	null	null	null	11219.0
9991	null	null	null	11218.0
8974	null	null	null	11217.0
23019	null	null	null	11216.0
26073	null	null	null	11215.0
152	null	null	null	11213.0
400410	null	null	null	11210.0
55738	null	null	null	11209.0
8445	null	null	null	11208.0
55290	null	null	null	11206.0
2134	null	null	null	11204.0
8970	null	null	null	11203.0
5933	null	null	null	11201.0
64410	null	null	null	11199.0
202	null	null	null	11197.0
8458	null	null	null	11195.0
1147	null	null	null	11194.0
9618	null	null	null	11193.0
4931	null	null	null	11192.0
8968	null	null	null	11188.0
64184	null	null	null	11187.0
64710	null	null	null	11186.0
3006	null	null	null	11185.0
1317	null	null	null	11183.0
23329	null	null	null	11180.0
79888	null	null	null	11178.0
55304	null	null	null	11177.0
483	null	null	null	11175.0
9276	null	null	null	11173.0
8347	null	null	null	11170.0
10713	null	null	null	11169.0
84823	null	null	null	11167.0
10730	null	null	null	11165.0
8988	null	null	null	11164.0
23007	null	null	null	11163.0
657	null	null	null	11161.0
7388	null	null	null	11160.0
10198	null	null	null	11158.0
730107	null	null	null	11157.0
51236	null	null	null	11156.0
51567	null	null	null	11155.0
55697	null	null	null	11152.0
5080	null	null	null	11151.0
84079	null	null	null	11149.0
92815	null	null	null	11146.0
11011	null	null	null	11143.0
51805	null	null	null	11142.0
353	null	null	null	11138.0
3853	null	null	null	11137.0
7419	null	null	null	11136.0
29781	null	null	null	11134.0
26574	null	null	null	11132.0
7332	null	null	null	11131.0
29083	null	null	null	11130.0
3475	null	null	null	11128.0
51070	null	null	null	11125.0
57099	null	null	null	11123.0
5422	null	null	null	11118.0
1152	null	null	null	11117.0
1537	null	null	null	11112.0
79982	null	null	null	11111.0
8608	null	null	null	11110.0
8941	null	null	null	11108.0
79797	null	null	null	11107.0
5889	null	null	null	11105.0
6427	null	null	null	11102.0
26120	null	null	null	11101.0
8335	null	null	null	11097.0
57817	null	null	null	11096.0
54732	null	null	null	11095.0
131408	null	null	null	11093.0
80328	null	null	null	11090.0
3110	null	null	null	11089.0
4174	null	null	null	11088.0
26039	null	null	null	11085.0
192666	null	null	null	11083.0
8818	null	null	null	11081.0
9014	null	null	null	11080.0
79731	null	null	null	11078.0
6635	null	null	null	11077.0
8326	null	null	null	11075.0
50512	null	null	null	11073.0
554313	null	null	null	11072.0
152559	null	null	null	11070.0
3257	null	null	null	11068.0
865	null	null	null	11066.0
22868	null	null	null	11061.0
79752	null	null	null	11059.0
178	null	null	null	11058.0
27032	null	null	null	11053.0
53371	null	null	null	11049.0
79763	null	null	null	11046.0
28978	null	null	null	11045.0
64422	null	null	null	11044.0
51129	null	null	null	11043.0
51025	null	null	null	11042.0
2592	null	null	null	11038.0
885	null	null	null	11037.0
79000	null	null	null	11034.0
6949	null	null	null	11033.0
29889	null	null	null	11030.0
79139	null	null	null	11028.0
3265	null	null	null	11025.0
9188	null	null	null	11023.0
23165	null	null	null	11021.0
7738	null	null	null	11019.0
23141	null	null	null	11016.0
9130	null	null	null	11015.0
6338	null	null	null	11014.0
50863	null	null	null	11012.0
10228	null	null	null	11009.0
9801	null	null	null	11008.0
5529	null	null	null	11007.0
782	null	null	null	11002.0
23204	null	null	null	11001.0
345	null	null	null	11000.0
9885	null	null	null	10996.0
9824	null	null	null	10995.0
10622	null	null	null	10993.0
5382	null	null	null	10992.0
55057	null	null	null	10990.0
4709	null	null	null	10989.0
10950	null	null	null	10985.0
10947	null	null	null	10984.0
3008	null	null	null	10983.0
57003	null	null	null	10980.0
9446	null	null	null	10978.0
7965	null	null	null	10975.0
54963	null	null	null	10972.0
9897	null	null	null	10971.0
9862	null	null	null	10970.0
5300	null	null	null	10969.0
8323	null	null	null	10967.0
51642	null	null	null	10965.0
5209	null	null	null	10964.0
342538	null	null	null	10962.0
51510	null	null	null	10961.0
10573	null	null	null	10960.0
26155	null	null	null	10959.0
55558	null	null	null	10956.0
81858	null	null	null	10954.0
65005	null	null	null	10953.0
10452	null	null	null	10950.0
22978	null	null	null	10949.0
9373	null	null	null	10946.0
3364	null	null	null	10945.0
7289	null	null	null	10943.0
9939	null	null	null	10941.0
26610	null	null	null	10940.0
9972	null	null	null	10939.0
79959	null	null	null	10938.0
6647	null	null	null	10937.0
11274	null	null	null	10932.0
65265	null	null	null	10931.0
54535	null	null	null	10930.0
4644	null	null	null	10928.0
57097	null	null	null	10927.0
60491	null	null	null	10926.0
117246	null	null	null	10919.0
55157	null	null	null	10912.0
1241	null	null	null	10911.0
6897	null	null	null	10910.0
57214	null	null	null	10907.0
90141	null	null	null	10906.0
729020	null	null	null	10905.0
55687	null	null	null	10903.0
57826	null	null	null	10901.0
3159	null	null	null	10896.0
3052	null	null	null	10895.0
64901	null	null	null	10894.0
28985	null	null	null	10893.0
6845	null	null	null	10891.0
2673	null	null	null	10890.0
26032	null	null	null	10887.0
3795	null	null	null	10886.0
27289	null	null	null	10883.0
9330	null	null	null	10877.0
10498	null	null	null	10876.0
261726	null	null	null	10873.0
4712	null	null	null	10872.0
90333	null	null	null	10871.0
171546	null	null	null	10868.0
29107	null	null	null	10866.0
22995	null	null	null	10865.0
7029	null	null	null	10859.0
1329	null	null	null	10858.0
10058	null	null	null	10857.0
29919	null	null	null	10854.0
51067	null	null	null	10853.0
9166	null	null	null	10851.0
28969	null	null	null	10850.0
92856	null	null	null	10848.0
83463	null	null	null	10847.0
280661	null	null	null	10844.0
366	null	null	null	10842.0
1356	null	null	null	10840.0
5409	null	null	null	10837.0
1783	null	null	null	10834.0
25977	null	null	null	10832.0
9889	null	null	null	10829.0
5000	null	null	null	10828.0
10531	null	null	null	10826.0
9352	null	null	null	10825.0
84296	null	null	null	10818.0
55732	null	null	null	10814.0
1032	null	null	null	10813.0
3845	null	null	null	10812.0
8266	null	null	null	10811.0
65220	null	null	null	10804.0
2589	null	null	null	10803.0
3895	null	null	null	10801.0
4320	null	null	null	10800.0
54868	null	null	null	10799.0
54881	null	null	null	10797.0
11267	null	null	null	10794.0
54958	null	null	null	10790.0
55636	null	null	null	10785.0
3777	null	null	null	10780.0
4287	null	null	null	10779.0
8785	null	null	null	10778.0
80218	null	null	null	10777.0
9462	null	null	null	10776.0
5875	null	null	null	10773.0
22824	null	null	null	10770.0
100287590	null	null	null	10766.0
6248	null	null	null	10763.0
23659	null	null	null	10762.0
93210	null	null	null	10761.0
10092	null	null	null	10760.0
28957	null	null	null	10757.0
7257	null	null	null	10754.0
23607	null	null	null	10752.0
26276	null	null	null	10750.0
5264	null	null	null	10743.0
1773	null	null	null	10740.0
1649	null	null	null	10739.0
23213	null	null	null	10738.0
353189	null	null	null	10736.0
5331	null	null	null	10733.0
6877	null	null	null	10730.0
27352	null	null	null	10729.0
60490	null	null	null	10728.0
1534	null	null	null	10726.0
522	null	null	null	10723.0
56905	null	null	null	10721.0
26225	null	null	null	10720.0
10575	null	null	null	10717.0
378708	null	null	null	10716.0
4188	null	null	null	10711.0
9712	null	null	null	10710.0
55038	null	null	null	10709.0
55322	null	null	null	10705.0
11329	null	null	null	10702.0
9255	null	null	null	10701.0
23108	null	null	null	10699.0
7037	null	null	null	10695.0
7270	null	null	null	10693.0
54014	null	null	null	10692.0
5805	null	null	null	10691.0
1652	null	null	null	10689.0
6160	null	null	null	10688.0
10572	null	null	null	10687.0
23562	null	null	null	10686.0
92154	null	null	null	10685.0
1364	null	null	null	10684.0
2861	null	null	null	10683.0
4361	null	null	null	10681.0
51337	null	null	null	10680.0
10232	null	null	null	10678.0
11266	null	null	null	10677.0
8636	null	null	null	10676.0
6707	null	null	null	10670.0
7374	null	null	null	10669.0
23212	null	null	null	10667.0
706	null	null	null	10665.0
27258	null	null	null	10661.0
23170	null	null	null	10660.0
27300	null	null	null	10659.0
54101	null	null	null	10658.0
55711	null	null	null	10656.0
8443	null	null	null	10652.0
63897	null	null	null	10645.0
23277	null	null	null	10644.0
6461	null	null	null	10643.0
54815	null	null	null	10642.0
26519	null	null	null	10641.0
2539	null	null	null	10639.0
6634	null	null	null	10638.0
389715	null	null	null	10635.0
27341	null	null	null	10633.0
51477	null	null	null	10630.0
2271	null	null	null	10628.0
10735	null	null	null	10627.0
79135	null	null	null	10626.0
6690	null	null	null	10622.0
7136	null	null	null	10617.0
2125	null	null	null	10616.0
4091	null	null	null	10615.0
100129405	null	null	null	10614.0
23161	null	null	null	10613.0
57103	null	null	null	10612.0
116372	null	null	null	10611.0
7137	null	null	null	10610.0
8507	null	null	null	10609.0
64762	null	null	null	10608.0
10534	null	null	null	10607.0
645452	null	null	null	10606.0
7571	null	null	null	10604.0
23167	null	null	null	10601.0
1301	null	null	null	10600.0
8000	null	null	null	10599.0
619505	null	null	null	10597.0
2805	null	null	null	10594.0
341	null	null	null	10593.0
51195	null	null	null	10591.0
6780	null	null	null	10590.0
6447	null	null	null	10589.0
9969	null	null	null	10586.0
2588	null	null	null	10585.0
646208	null	null	null	10582.0
11182	null	null	null	10581.0
22903	null	null	null	10576.0
26517	null	null	null	10574.0
10939	null	null	null	10569.0
23097	null	null	null	10568.0
6279	null	null	null	10566.0
25941	null	null	null	10563.0
157562	null	null	null	10560.0
83990	null	null	null	10559.0
292	null	null	null	10558.0
120227	null	null	null	10557.0
10987	null	null	null	10556.0
84733	null	null	null	10554.0
6605	null	null	null	10551.0
7764	null	null	null	10548.0
51507	null	null	null	10547.0
4259	null	null	null	10544.0
2109	null	null	null	10543.0
7286	null	null	null	10541.0
10850	null	null	null	10540.0
65109	null	null	null	10537.0
2778	null	null	null	10535.0
79919	null	null	null	10534.0
2175	null	null	null	10533.0
255812	null	null	null	10527.0
6612	null	null	null	10522.0
83448	null	null	null	10518.0
23198	null	null	null	10517.0
54951	null	null	null	10506.0
64417	null	null	null	10505.0
54994	null	null	null	10503.0
64943	null	null	null	10502.0
4917	null	null	null	10500.0
10360	null	null	null	10498.0
284403	null	null	null	10496.0
5449	null	null	null	10495.0
27067	null	null	null	10494.0
55161	null	null	null	10491.0
3949	null	null	null	10490.0
10737	null	null	null	10484.0
7045	null	null	null	10483.0
55255	null	null	null	10482.0
5429	null	null	null	10480.0
91734	null	null	null	10476.0
23457	null	null	null	10473.0
4103	null	null	null	10469.0
7804	null	null	null	10465.0
6820	null	null	null	10464.0
2107	null	null	null	10463.0
25874	null	null	null	10462.0
10102	null	null	null	10460.0
284306	null	null	null	10459.0
8120	null	null	null	10455.0
79968	null	null	null	10454.0
9914	null	null	null	10453.0
79983	null	null	null	10452.0
22929	null	null	null	10447.0
51174	null	null	null	10445.0
9498	null	null	null	10443.0
10430	null	null	null	10441.0
25888	null	null	null	10440.0
6549	null	null	null	10435.0
1758	null	null	null	10434.0
9605	null	null	null	10431.0
1312	null	null	null	10430.0
60484	null	null	null	10429.0
56474	null	null	null	10428.0
5982	null	null	null	10427.0
10656	null	null	null	10425.0
7175	null	null	null	10423.0
51029	null	null	null	10421.0
7879	null	null	null	10420.0
8202	null	null	null	10419.0
5901	null	null	null	10416.0
22927	null	null	null	10415.0
23012	null	null	null	10411.0
55915	null	null	null	10407.0
8975	null	null	null	10405.0
268	null	null	null	10403.0
9168	null	null	null	10402.0
10300	null	null	null	10401.0
79598	null	null	null	10400.0
212	null	null	null	10399.0
7818	null	null	null	10398.0
5514	null	null	null	10396.0
2523	null	null	null	10391.0
25978	null	null	null	10390.0
4190	null	null	null	10387.0
55183	null	null	null	10386.0
6904	null	null	null	10384.0
9530	null	null	null	10383.0
729163	null	null	null	10382.0
90233	null	null	null	10381.0
1412	null	null	null	10380.0
5719	null	null	null	10379.0
2597	null	null	null	10376.0
55206	null	null	null	10375.0
26263	null	null	null	10373.0
63916	null	null	null	10371.0
100132742	null	null	null	10370.0
51617	null	null	null	10369.0
64837	null	null	null	10368.0
56061	null	null	null	10360.0
8634	null	null	null	10354.0
433	null	null	null	10352.0
55884	null	null	null	10347.0
3692	null	null	null	10346.0
4534	null	null	null	10342.0
10036	null	null	null	10341.0
7345	null	null	null	10340.0
6782	null	null	null	10336.0
64400	null	null	null	10334.0
9569	null	null	null	10333.0
10914	null	null	null	10332.0
9907	null	null	null	10331.0
27043	null	null	null	10330.0
2264	null	null	null	10329.0
5255	null	null	null	10327.0
10175	null	null	null	10324.0
23225	null	null	null	10323.0
3329	null	null	null	10320.0
8453	null	null	null	10317.0
9728	null	null	null	10316.0
1525	null	null	null	10315.0
9918	null	null	null	10314.0
6603	null	null	null	10312.0
8930	null	null	null	10307.0
331	null	null	null	10304.0
23527	null	null	null	10297.0
3985	null	null	null	10296.0
442194	null	null	null	10294.0
4839	null	null	null	10293.0
3028	null	null	null	10290.0
1019	null	null	null	10288.0
6534	null	null	null	10287.0
631	null	null	null	10286.0
1917	null	null	null	10284.0
101	null	null	null	10283.0
1595	null	null	null	10276.0
1612	null	null	null	10273.0
79614	null	null	null	10272.0
52	null	null	null	10271.0
7022	null	null	null	10265.0
22944	null	null	null	10260.0
51550	null	null	null	10258.0
51755	null	null	null	10254.0
26151	null	null	null	10251.0
79710	null	null	null	10250.0
6940	null	null	null	10246.0
518	null	null	null	10244.0
11047	null	null	null	10242.0
7016	null	null	null	10239.0
10755	null	null	null	10232.0
401251	null	null	null	10226.0
3304	null	null	null	10225.0
116832	null	null	null	10224.0
78995	null	null	null	10223.0
25836	null	null	null	10219.0
55181	null	null	null	10214.0
7477	null	null	null	10213.0
3607	null	null	null	10212.0
51079	null	null	null	10209.0
51021	null	null	null	10207.0
6518	null	null	null	10205.0
6574	null	null	null	10204.0
6944	null	null	null	10202.0
1618	null	null	null	10201.0
60682	null	null	null	10198.0
51118	null	null	null	10196.0
6343	null	null	null	10193.0
3614	null	null	null	10190.0
51020	null	null	null	10185.0
5886	null	null	null	10184.0
26973	null	null	null	10180.0
51154	null	null	null	10177.0
124583	null	null	null	10173.0
8887	null	null	null	10172.0
60488	null	null	null	10169.0
112399	null	null	null	10168.0
5753	null	null	null	10167.0
11322	null	null	null	10165.0
51083	null	null	null	10164.0
9933	null	null	null	10162.0
59336	null	null	null	10160.0
80055	null	null	null	10156.0
54442	null	null	null	10153.0
2618	null	null	null	10149.0
8898	null	null	null	10148.0
26266	null	null	null	10147.0
57615	null	null	null	10146.0
4713	null	null	null	10145.0
64794	null	null	null	10140.0
1337	null	null	null	10138.0
8357	null	null	null	10137.0
54619	null	null	null	10135.0
55544	null	null	null	10134.0
6731	null	null	null	10133.0
79677	null	null	null	10131.0
55288	null	null	null	10124.0
51124	null	null	null	10122.0
5050	null	null	null	10119.0
25948	null	null	null	10116.0
6945	null	null	null	10115.0
27112	null	null	null	10114.0
29796	null	null	null	10113.0
2971	null	null	null	10111.0
23138	null	null	null	10110.0
56132	null	null	null	10108.0
1310	null	null	null	10107.0
56033	null	null	null	10106.0
6654	null	null	null	10104.0
5121	null	null	null	10103.0
8345	null	null	null	10101.0
63943	null	null	null	10097.0
65010	null	null	null	10095.0
8796	null	null	null	10094.0
80308	null	null	null	10093.0
57130	null	null	null	10091.0
545	null	null	null	10090.0
10402	null	null	null	10089.0
55500	null	null	null	10088.0
60312	null	null	null	10086.0
3434	null	null	null	10084.0
79074	null	null	null	10083.0
55744	null	null	null	10081.0
24142	null	null	null	10080.0
440672	null	null	null	10078.0
406991	null	null	null	10077.0
4683	null	null	null	10076.0
361	null	null	null	10074.0
23786	null	null	null	10072.0
51517	null	null	null	10071.0
5100	null	null	null	10068.0
64328	null	null	null	10067.0
22843	null	null	null	10066.0
54877	null	null	null	10065.0
6855	null	null	null	10060.0
10807	null	null	null	10059.0
79080	null	null	null	10057.0
79158	null	null	null	10054.0
51125	null	null	null	10053.0
1474	null	null	null	10048.0
57706	null	null	null	10047.0
731	null	null	null	10046.0
669	null	null	null	10044.0
79650	null	null	null	10042.0
79892	null	null	null	10041.0
3178	null	null	null	10037.0
26608	null	null	null	10036.0
51074	null	null	null	10030.0
58477	null	null	null	10027.0
54020	null	null	null	10025.0
8548	null	null	null	10024.0
10682	null	null	null	10022.0
30850	null	null	null	10019.0
1977	null	null	null	10018.0
10900	null	null	null	10015.0
79893	null	null	null	10014.0
149603	null	null	null	10011.0
414771	null	null	null	10008.0
51382	null	null	null	10007.0
27242	null	null	null	10006.0
51806	null	null	null	10004.0
9585	null	null	null	10002.0
2979	null	null	null	9999.0
9158	null	null	null	9998.0
57228	null	null	null	9997.0
10728	null	null	null	9996.0
6323	null	null	null	9993.0
55071	null	null	null	9991.0
6477	null	null	null	9990.0
23623	null	null	null	9988.0
25801	null	null	null	9987.0
7277	null	null	null	9986.0
10664	null	null	null	9985.0
64149	null	null	null	9984.0
56660	null	null	null	9981.0
54664	null	null	null	9980.0
26024	null	null	null	9976.0
51	null	null	null	9975.0
29123	null	null	null	9973.0
4706	null	null	null	9972.0
26528	null	null	null	9971.0
2584	null	null	null	9969.0
201626	null	null	null	9967.0
29093	null	null	null	9966.0
3920	null	null	null	9963.0
51068	null	null	null	9962.0
9326	null	null	null	9960.0
4111	null	null	null	9958.0
5690	null	null	null	9956.0
6183	null	null	null	9955.0
9416	null	null	null	9954.0
9170	null	null	null	9953.0
3727	null	null	null	9950.0
23353	null	null	null	9947.0
7032	null	null	null	9946.0
4893	null	null	null	9945.0
54545	null	null	null	9943.0
79582	null	null	null	9941.0
6049	null	null	null	9940.0
4957	null	null	null	9939.0
9368	null	null	null	9938.0
79820	null	null	null	9936.0
11321	null	null	null	9935.0
8089	null	null	null	9930.0
80349	null	null	null	9928.0
1788	null	null	null	9927.0
124222	null	null	null	9926.0
10634	null	null	null	9924.0
23259	null	null	null	9922.0
53918	null	null	null	9921.0
6529	null	null	null	9918.0
5794	null	null	null	9916.0
5373	null	null	null	9911.0
646808	null	null	null	9910.0
54852	null	null	null	9908.0
53820	null	null	null	9903.0
896	null	null	null	9900.0
5260	null	null	null	9898.0
2786	null	null	null	9894.0
11212	null	null	null	9892.0
50485	null	null	null	9891.0
81853	null	null	null	9887.0
100129500	null	null	null	9885.0
64960	null	null	null	9884.0
10585	null	null	null	9883.0
7036	null	null	null	9882.0
55359	null	null	null	9879.0
1749	null	null	null	9877.0
4694	null	null	null	9876.0
100132399	null	null	null	9874.0
10329	null	null	null	9871.0
28977	null	null	null	9868.0
6247	null	null	null	9867.0
54148	null	null	null	9866.0
51693	null	null	null	9864.0
728932	null	null	null	9860.0
23615	null	null	null	9858.0
9057	null	null	null	9857.0
23279	null	null	null	9854.0
2108	null	null	null	9851.0
79184	null	null	null	9850.0
91137	null	null	null	9849.0
7165	null	null	null	9848.0
8798	null	null	null	9847.0
81887	null	null	null	9845.0
9244	null	null	null	9844.0
81839	null	null	null	9840.0
57175	null	null	null	9838.0
10542	null	null	null	9837.0
23443	null	null	null	9835.0
9587	null	null	null	9830.0
6728	null	null	null	9829.0
729863	null	null	null	9828.0
5911	null	null	null	9827.0
9043	null	null	null	9824.0
4864	null	null	null	9821.0
56901	null	null	null	9820.0
4697	null	null	null	9816.0
1382	null	null	null	9815.0
54904	null	null	null	9814.0
80219	null	null	null	9813.0
51192	null	null	null	9807.0
147339	null	null	null	9806.0
8706	null	null	null	9805.0
5582	null	null	null	9803.0
79672	null	null	null	9802.0
81570	null	null	null	9800.0
26236	null	null	null	9796.0
51562	null	null	null	9794.0
55734	null	null	null	9793.0
4708	null	null	null	9790.0
27107	null	null	null	9785.0
4738	null	null	null	9784.0
51002	null	null	null	9778.0
6585	null	null	null	9776.0
997	null	null	null	9774.0
4157	null	null	null	9773.0
1399	null	null	null	9771.0
23011	null	null	null	9768.0
1048	null	null	null	9766.0
79651	null	null	null	9763.0
49856	null	null	null	9760.0
348995	null	null	null	9756.0
54490	null	null	null	9755.0
4651	null	null	null	9753.0
3281	null	null	null	9751.0
729353	null	null	null	9750.0
5211	null	null	null	9749.0
23475	null	null	null	9743.0
55511	null	null	null	9736.0
10813	null	null	null	9735.0
2591	null	null	null	9734.0
9883	null	null	null	9733.0
54883	null	null	null	9732.0
10518	null	null	null	9731.0
57460	null	null	null	9728.0
57415	null	null	null	9727.0
23753	null	null	null	9726.0
10458	null	null	null	9725.0
10845	null	null	null	9724.0
11017	null	null	null	9721.0
23197	null	null	null	9720.0
730029	null	null	null	9712.0
55341	null	null	null	9711.0
79884	null	null	null	9703.0
4318	null	null	null	9702.0
286887	null	null	null	9701.0
9054	null	null	null	9700.0
100130741	null	null	null	9699.0
50804	null	null	null	9697.0
22980	null	null	null	9695.0
6397	null	null	null	9694.0
10808	null	null	null	9691.0
50628	null	null	null	9688.0
646756	null	null	null	9686.0
6434	null	null	null	9685.0
80153	null	null	null	9684.0
2021	null	null	null	9683.0
10541	null	null	null	9682.0
8001	null	null	null	9678.0
51691	null	null	null	9676.0
8621	null	null	null	9675.0
79675	null	null	null	9674.0
51128	null	null	null	9672.0
55222	null	null	null	9671.0
51094	null	null	null	9670.0
1787	null	null	null	9669.0
5565	null	null	null	9667.0
10016	null	null	null	9664.0
55631	null	null	null	9661.0
9477	null	null	null	9660.0
6482	null	null	null	9659.0
1459	null	null	null	9658.0
2911	null	null	null	9657.0
7324	null	null	null	9656.0
29766	null	null	null	9655.0
55858	null	null	null	9654.0
10262	null	null	null	9650.0
9070	null	null	null	9646.0
26576	null	null	null	9645.0
1912	null	null	null	9644.0
10928	null	null	null	9642.0
22870	null	null	null	9639.0
10481	null	null	null	9637.0
10134	null	null	null	9633.0
1829	null	null	null	9632.0
5714	null	null	null	9631.0
5612	null	null	null	9629.0
8662	null	null	null	9628.0
8893	null	null	null	9627.0
55743	null	null	null	9626.0
79844	null	null	null	9624.0
23144	null	null	null	9622.0
441194	null	null	null	9621.0
6832	null	null	null	9620.0
55662	null	null	null	9613.0
3608	null	null	null	9611.0
1999	null	null	null	9609.0
80307	null	null	null	9608.0
10589	null	null	null	9606.0
29074	null	null	null	9604.0
29881	null	null	null	9603.0
10849	null	null	null	9602.0
28962	null	null	null	9601.0
5596	null	null	null	9600.0
9454	null	null	null	9599.0
9819	null	null	null	9598.0
5357	null	null	null	9594.0
51444	null	null	null	9593.0
5232	null	null	null	9591.0
8218	null	null	null	9590.0
25896	null	null	null	9588.0
10714	null	null	null	9586.0
4728	null	null	null	9585.0
5613	null	null	null	9584.0
10989	null	null	null	9583.0
22872	null	null	null	9581.0
50837	null	null	null	9580.0
1302	null	null	null	9577.0
1325	null	null	null	9576.0
10478	null	null	null	9574.0
5451	null	null	null	9571.0
10200	null	null	null	9568.0
8087	null	null	null	9567.0
9960	null	null	null	9566.0
10205	null	null	null	9565.0
25907	null	null	null	9561.0
114049	null	null	null	9559.0
55922	null	null	null	9558.0
6861	null	null	null	9555.0
1748	null	null	null	9554.0
56903	null	null	null	9550.0
7027	null	null	null	9549.0
79693	null	null	null	9547.0
26205	null	null	null	9542.0
55374	null	null	null	9541.0
29078	null	null	null	9538.0
23613	null	null	null	9536.0
23583	null	null	null	9535.0
10100	null	null	null	9534.0
54555	null	null	null	9533.0
6616	null	null	null	9531.0
54952	null	null	null	9530.0
23	null	null	null	9528.0
29102	null	null	null	9527.0
10539	null	null	null	9526.0
23395	null	null	null	9525.0
51650	null	null	null	9523.0
55208	null	null	null	9522.0
6626	null	null	null	9521.0
51191	null	null	null	9520.0
10652	null	null	null	9518.0
100133941	null	null	null	9517.0
55178	null	null	null	9515.0
57007	null	null	null	9510.0
79029	null	null	null	9509.0
83658	null	null	null	9508.0
5271	null	null	null	9506.0
23404	null	null	null	9505.0
6636	null	null	null	9504.0
6251	null	null	null	9503.0
8896	null	null	null	9501.0
23760	null	null	null	9498.0
6899	null	null	null	9497.0
51702	null	null	null	9496.0
6280	null	null	null	9495.0
30836	null	null	null	9494.0
126208	null	null	null	9492.0
3898	null	null	null	9490.0
23593	null	null	null	9489.0
429	null	null	null	9488.0
9015	null	null	null	9486.0
84934	null	null	null	9483.0
9518	null	null	null	9480.0
11097	null	null	null	9479.0
754	null	null	null	9478.0
55343	null	null	null	9477.0
8942	null	null	null	9476.0
56125	null	null	null	9474.0
5496	null	null	null	9473.0
5499	null	null	null	9471.0
54998	null	null	null	9470.0
206358	null	null	null	9468.0
55890	null	null	null	9467.0
10239	null	null	null	9466.0
1824	null	null	null	9463.0
8368	null	null	null	9461.0
7518	null	null	null	9459.0
10238	null	null	null	9458.0
56965	null	null	null	9457.0
373863	null	null	null	9456.0
9002	null	null	null	9455.0
1674	null	null	null	9454.0
4493	null	null	null	9451.0
4927	null	null	null	9443.0
10342	null	null	null	9438.0
27075	null	null	null	9436.0
5871	null	null	null	9435.0
81626	null	null	null	9434.0
9997	null	null	null	9431.0
9318	null	null	null	9430.0
7625	null	null	null	9429.0
6493	null	null	null	9428.0
157922	null	null	null	9427.0
56922	null	null	null	9424.0
23520	null	null	null	9423.0
8505	null	null	null	9422.0
10401	null	null	null	9420.0
6557	null	null	null	9419.0
54187	null	null	null	9418.0
29894	null	null	null	9417.0
5116	null	null	null	9416.0
646531	null	null	null	9414.0
55840	null	null	null	9412.0
10591	null	null	null	9410.0
516	null	null	null	9404.0
79605	null	null	null	9401.0
728855	null	null	null	9399.0
7534	null	null	null	9398.0
25778	null	null	null	9397.0
9568	null	null	null	9395.0
55585	null	null	null	9394.0
3836	null	null	null	9393.0
253982	null	null	null	9392.0
[truncated: 11,092 more rows]
