# Supplementary material for: Multiple-input multiple-output causal strategies for gene selection
Source: BMC Bioinformatics. 2011 Nov 25;12:458. doi: 10.1186/1471-2105-12-458 (PMC3323860; doi:10.1186/1471-2105-12-458)
Supplement: Additional file 2 — Archive containing the output files computed by the preranked GSEA for λ ∈ {0.1,0.2,0.3,0.4,0.5} (GSEA_MIMO_part1.zip). [file 1471-2105-12-458-S2.ZIP › mFS04_entrez_mimo.GseaPreranked.1316038376454/edb/gene_sets.gmt]

IMMUNE_RESPONSE	http://www.broadinstitute.org/gsea/msigdb/cards/IMMUNE_RESPONSE.html	10346	7494	942	10892	5734	940	8741	6347	336	337	335	6352	6351	2209	2206	2204	2220	931	933	6885	1088	6362	6364	6363	7070	6366	2219	6368	6367	2215	2217	1493	2213	3848	1075	10225	6892	6895	8763	311	924	8764	6369	7042	7189	728	7040	7186	6376	7334	6370	729230	4783	5896	54878	912	27190	717	6387	3937	6480	51284	2821	3110	10068	50852	10581	10850	7454	7448	4153	7852	7850	708	6398	5133	4155	976	9308	973	3394	972	23545	60489	974	2669	4261	8631	2113	51554	3802	8517	8518	3605	3606	3603	3600	3804	10563	4985	4986	1803	10261	200316	4057	8482	959	3274	54900	5724	7462	2495	8477	8915	4065	9466	7535	8530	683	7293	684	1394	9450	1521	1520	9655	54210	50943	23705	4689	9447	3550	11005	1511	3001	10148	5450	10164	5452	3140	9437	81035	2069	10803	10175	1269	5699	596	29760	10410	2634	57817	10512	9235	9567	6668	8174	54209	7433	10288	397	51311	56253	1147	10507	7126	8575	1051	5989	1054	11251	3575	1755	3593	5079	3592	1240	1241	1233	1234	1235	6938	1237	1238	6932	3586	5788	3588	6935	5871	6441	3561	1230	664	665	366	3078	51441	3559	3558	3570	3572	3574	5996	1672	3565	2534	3566	2537	3569	91543	2533
IMMUNE_SYSTEM_PROCESS	http://www.broadinstitute.org/gsea/msigdb/cards/IMMUNE_SYSTEM_PROCESS.html	10346	7494	942	5734	10892	940	8741	6347	336	337	947	335	6352	6351	2209	7163	2206	2204	2220	3714	931	933	6885	4118	1088	207	6362	6364	7070	6363	6366	2219	6223	6368	6367	85477	2215	2217	1493	2213	920	212	1435	3848	8861	1075	10225	51192	6892	5617	6895	8763	311	924	8764	6369	7189	7042	728	7040	6376	7186	7334	8440	4783	729230	6370	8444	375056	2309	5896	100133941	914	915	54878	916	912	27190	717	6387	3937	6899	4627	6480	51284	3932	2821	2000	3110	10068	4855	4853	50852	10581	10850	7454	64581	3623	79840	3624	7448	7994	4153	7852	7850	708	6398	4155	5133	976	9308	973	3394	972	23545	60489	974	2669	4261	8631	2113	9607	64167	51554	861	3802	8517	23054	8518	3605	3606	3603	961	9092	3600	3804	10563	4985	1803	4986	10261	200316	4057	8482	959	3274	7857	171392	9734	54900	5724	3980	7462	7099	2495	3978	8477	8915	566	4065	4067	9466	7535	8530	683	7293	684	1394	84148	9450	23308	1521	1520	9655	54210	50943	23705	4689	9447	4033	4318	4291	3550	6688	9545	7940	4297	55423	22985	1794	11005	1511	1510	3689	3001	11146	10148	5450	10164	5452	3140	4690	9437	81035	10014	2069	10803	10175	1269	5699	10410	29760	596	2634	92	91	9759	796	57817	9235	10512	9567	6668	8174	54209	7433	10288	397	3428	998	51311	56253	1147	7704	10507	7126	8575	10394	1051	5989	1054	3630	11251	3575	3576	1755	3593	6647	5079	3592	1240	11184	1241	1233	1234	6938	1235	1237	1238	6932	3586	54861	5788	6935	3588	5871	6441	3561	1230	664	665	3070	366	6850	3078	6901	51441	3559	59067	3558	3570	3572	3059	9935	3574	5196	27240	5996	1021	1672	3565	2534	2537	3566	81501	3569	91543	2533
DEFENSE_RESPONSE	http://www.broadinstitute.org/gsea/msigdb/cards/DEFENSE_RESPONSE.html	4798	4799	10990	337	27063	6352	6869	6351	3929	80833	6357	6356	55540	4210	10333	930	23	23643	8111	6364	6366	7073	6368	7177	6367	4600	4790	10871	4779	4776	3848	316	4775	177	313	6895	820	6369	922	8302	728	7040	6376	727	6373	6372	729230	819	1999	11343	10312	1441	10219	325	10318	912	717	719	2829	7716	51284	3627	3823	59307	50852	4353	3822	3827	3625	7454	8639	3624	4153	7852	3106	8460	50848	976	301	9306	10866	9308	8832	8061	975	60489	23166	51267	8456	51266	10578	9214	3959	134	135	4332	8079	136	962	5005	3808	3702	3805	10367	4277	4276	8712	200316	143	959	958	7857	1401	9734	5724	2693	4486	8807	4283	11311	7098	50507	5004	8915	566	2353	4065	7369	140	3269	8808	2543	4069	4046	4599	8678	1524	414062	23705	30814	3135	4688	64127	5032	3552	7941	5551	3688	7932	6693	9435	9437	9436	2625	81035	5970	6401	6280	6283	10014	2069	1130	10803	5806	10800	114548	29760	596	6279	6278	9759	9235	11025	11024	26279	11027	11026	10288	11126	51311	56253	2919	241	7707	3783	8767	197	3440	1051	10392	1054	199	3578	246	3576	1755	3593	7130	3596	7033	5790	3592	1036	57834	7132	1241	1232	1233	1234	7305	1235	23601	1236	9111	5879	5788	3588	6441	6039	1230	664	3906	665	57115	3078	8993	3556	100101629	2920	5199	55576	5671	1672	3565	3567	11262	1536	91543
REGULATION_OF_IMMUNE_RESPONSE	http://www.broadinstitute.org/gsea/msigdb/cards/REGULATION_OF_IMMUNE_RESPONSE.html	8517	56253	9437	50852	3848	10892	7189	7042	2069	7186	7334	3078	4153	50943	3593	23705	3592	6885	973	912	7462	717	11005	7070	2534	3565	51311	5788
POSITIVE_REGULATION_OF_IMMUNE_RESPONSE	http://www.broadinstitute.org/gsea/msigdb/cards/POSITIVE_REGULATION_OF_IMMUNE_RESPONSE.html	8517	56253	50852	3848	10892	7189	7042	2069	7186	7334	3078	4153	3593	23705	3592	6885	973	912	7462	717	7070	2534	5788	51311
POSITIVE_REGULATION_OF_IMMUNE_SYSTEM_PROCESS	http://www.broadinstitute.org/gsea/msigdb/cards/POSITIVE_REGULATION_OF_IMMUNE_SYSTEM_PROCESS.html	7535	56253	50852	10892	940	8741	23308	4153	9655	3593	23705	3592	6885	973	55423	7070	10148	5788	4690	8517	3848	3606	961	9092	7042	7189	2069	7040	7186	7334	8440	3078	59067	375056	3574	100133941	916	912	7462	717	3565	2534	3932	51311
INFLAMMATORY_RESPONSE	http://www.broadinstitute.org/gsea/msigdb/cards/INFLAMMATORY_RESPONSE.html	4798	4799	6352	6351	6869	3929	6357	80833	6356	414062	4210	30814	23	8111	3552	7941	6364	6366	6368	6367	4790	9435	4779	4776	316	3848	4775	5970	6401	177	313	6280	6283	6369	10014	7040	6376	727	6373	6372	729230	5806	1999	11343	114548	29760	6279	10219	9759	325	717	719	26279	2829	3627	241	59307	2919	8767	3827	197	8639	3440	1051	10392	199	7852	4153	8460	3578	3576	50848	246	7130	976	3596	301	1036	57834	1241	7132	1232	1233	1234	1236	9111	5879	3588	134	135	1230	5005	3078	3556	143	959	958	7857	9734	1401	2920	5724	2693	8807	4283	11311	50507	5004	3567	4065	2353	140	1536	3269	4069
POSITIVE_REGULATION_OF_MULTICELLULAR_ORGANISMAL_PROCESS	http://www.broadinstitute.org/gsea/msigdb/cards/POSITIVE_REGULATION_OF_MULTICELLULAR_ORGANISMAL_PROCESS.html	7535	56253	50852	10892	940	487	8741	23308	10159	8877	4153	9655	3593	23705	6647	3592	64127	6885	973	55423	7070	4160	10148	5788	4690	9365	8517	3848	3606	961	9092	7189	7042	2069	3458	7040	7186	7334	3078	8440	10468	59067	959	375056	3574	100133941	652	916	796	912	7462	717	2534	3565	3932	51311
RESPONSE_TO_WOUNDING	http://www.broadinstitute.org/gsea/msigdb/cards/RESPONSE_TO_WOUNDING.html	4798	10894	4799	2147	2149	10481	948	6352	6351	6869	3929	1524	6357	43	80833	6356	414062	4210	2151	2153	2155	2159	2158	2157	30814	23	8111	3690	3552	4192	7941	164656	6364	6366	6368	6367	1490	2161	2162	4790	2165	9435	4779	4776	316	3848	4775	5970	3998	6401	2768	8761	177	313	6280	6369	6283	7042	10014	2069	7040	727	6376	725	6373	6372	2596	729230	5806	1999	11343	114548	375056	29760	4763	94	6279	10219	5627	2776	9759	325	5624	5054	5340	717	719	22915	26279	2829	7056	2811	3627	241	2919	59307	7450	3827	8767	197	2252	7454	2815	8639	3440	1051	10392	2677	199	9002	5327	4153	7852	8460	3578	3576	246	50848	7035	7130	976	3596	6647	301	1036	57834	7132	1241	1232	131566	1233	1234	1236	9111	5879	3588	134	135	133	11202	966	1230	5005	6707	3172	3078	3556	959	143	958	3673	7857	5196	9734	1401	2920	953	5724	2693	4283	8807	11311	50507	5004	3567	4065	2353	140	1536	3269	4069
REGULATION_OF_IMMUNE_SYSTEM_PROCESS	http://www.broadinstitute.org/gsea/msigdb/cards/REGULATION_OF_IMMUNE_SYSTEM_PROCESS.html	7535	56253	50852	10892	940	8741	3623	3624	23308	4153	9655	50943	3593	23705	3592	6885	973	7940	60489	55423	11005	7070	11146	10148	5788	4690	8517	9437	6441	3848	3606	961	6895	9092	7189	7042	2069	7040	7186	7334	3078	8440	200316	59067	375056	3574	100133941	54900	916	27240	912	7462	717	2534	3565	3932	51311
CELLULAR_DEFENSE_RESPONSE	http://www.broadinstitute.org/gsea/msigdb/cards/CELLULAR_DEFENSE_RESPONSE.html	3823	4046	50852	7707	3822	8678	6352	3929	1524	3135	4688	930	23643	8061	1232	5551	6693	1234	3688	1235	10578	23601	7305	9214	3959	4332	135	9437	10871	9436	136	3808	3702	3805	922	8302	728	4277	1130	4276	10803	8712	729230	100101629	10312	10219	4283	10288	7716	3565	11126	7369	8808	2543
ADAPTIVE_IMMUNE_RESPONSE_GO_0002460	http://www.broadinstitute.org/gsea/msigdb/cards/ADAPTIVE_IMMUNE_RESPONSE_GO_0002460.html	959	3593	10068	56253	23705	3592	10892	3606	8741	6885	972	7189	717	7040	7186	10148	3565	3586	9655	5788	51311	50943
ADAPTIVE_IMMUNE_RESPONSE	http://www.broadinstitute.org/gsea/msigdb/cards/ADAPTIVE_IMMUNE_RESPONSE.html	56253	10068	10892	3606	8741	7189	7040	7186	9655	50943	959	3593	23705	3592	6885	972	717	8915	10148	3565	3586	51311	5788
HEMOPOIETIC_OR_LYMPHOID_ORGAN_DEVELOPMENT	http://www.broadinstitute.org/gsea/msigdb/cards/HEMOPOIETIC_OR_LYMPHOID_ORGAN_DEVELOPMENT.html	7535	4855	4853	7704	84148	3623	79840	3624	1054	7994	7163	9655	3593	3714	4318	4033	4291	6688	9545	973	4118	4297	22985	11184	11005	6223	2113	85477	9607	3586	54861	5788	861	920	212	1435	5871	23054	8861	5617	9092	10014	7042	7040	6901	8444	3558	29760	171392	3059	9935	3574	2309	92	91	5896	9734	5196	9759	915	796	912	1021	6899	4627	3565	3428	4067	81501	3932	998
HEMOPOIESIS	http://www.broadinstitute.org/gsea/msigdb/cards/HEMOPOIESIS.html	7535	4855	4853	7704	84148	3623	79840	3624	1054	7994	7163	9655	3593	3714	4318	4033	4291	6688	9545	973	4118	4297	22985	11184	11005	6223	2113	85477	9607	3586	54861	5788	861	920	212	1435	5871	23054	8861	5617	9092	10014	7042	6901	8444	3558	29760	171392	3059	9935	3574	2309	92	91	5896	9734	5196	9759	915	796	912	1021	4627	3565	3428	4067	81501	3932	998
REGULATION_OF_MULTICELLULAR_ORGANISMAL_PROCESS	http://www.broadinstitute.org/gsea/msigdb/cards/REGULATION_OF_MULTICELLULAR_ORGANISMAL_PROCESS.html	7535	2147	10892	940	8741	487	2741	1573	23308	7168	10159	8877	30819	9655	50943	23705	1286	3091	64127	26251	6885	7940	27129	55423	164656	5552	11005	7070	10148	11146	4607	4608	4690	9365	9437	10874	3848	56172	23630	6895	1129	7042	7189	2069	4633	7040	7186	51196	7334	4636	8440	9992	1264	375056	4763	100133941	90	916	796	5624	912	5054	717	4625	4624	3932	51311	2811	56253	10242	1149	4660	50852	1760	3827	7125	197	6262	10398	3623	3624	2897	2898	4153	3593	6647	3592	7138	973	7134	60489	3784	4160	4088	70	4089	9607	5788	9312	8517	11202	6441	3606	961	9092	3753	7139	3458	3757	3078	10468	200316	59067	959	6717	171392	3574	27345	54900	652	6331	27240	7462	2693	8912	5730	1674	3768	2534	3565	140
HUMORAL_IMMUNE_RESPONSE	http://www.broadinstitute.org/gsea/msigdb/cards/HUMORAL_IMMUNE_RESPONSE.html	3110	683	3848	940	684	6347	9450	3078	2206	4153	51441	4057	54210	5699	5133	1755	596	29760	5079	3574	9308	717	1235	54209	6480	10148	5450	5452	3569	2821
IMMUNE_SYSTEM_DEVELOPMENT	http://www.broadinstitute.org/gsea/msigdb/cards/IMMUNE_SYSTEM_DEVELOPMENT.html	7535	4855	4853	7704	8741	84148	3623	79840	3624	1054	7994	7163	9655	3593	3714	4318	4033	4291	6688	9545	973	4118	4297	11184	22985	11005	6223	2113	85477	9607	3586	54861	5788	861	920	212	5871	1435	23054	8861	5617	9092	10014	7042	7040	6901	8444	3558	959	29760	171392	3059	9935	3574	2309	92	91	5896	9734	5196	9759	915	796	912	3980	1021	6899	3978	4627	3565	3428	4067	81501	3932	998
REGULATION_OF_DEFENSE_RESPONSE	http://www.broadinstitute.org/gsea/msigdb/cards/REGULATION_OF_DEFENSE_RESPONSE.html	3593	56253	23705	9437	3592	197	6895	60489	912	2693	7132	2069	6376	200316	51311
IMMUNE_EFFECTOR_PROCESS	http://www.broadinstitute.org/gsea/msigdb/cards/IMMUNE_EFFECTOR_PROCESS.html	9437	56253	10892	3848	8741	6895	664	336	665	335	7189	7040	7186	1054	3078	4153	200316	50943	959	3593	23705	2220	596	3592	6885	972	60489	717	2219	3565	51284	51311	91543	5788
LIPID_CATABOLIC_PROCESS	http://www.broadinstitute.org/gsea/msigdb/cards/LIPID_CATABOLIC_PROCESS.html	10858	1149	1374	35	5538	34	51171	337	51170	37	5465	3032	1891	51179	10825	412	1892	54363	100137049	2717	8605	80339	5467	6718	9588	8630	27329	7915	56898	1375	1056	55512	7533	7363
RECEPTOR_MEDIATED_ENDOCYTOSIS	http://www.broadinstitute.org/gsea/msigdb/cards/RECEPTOR_MEDIATED_ENDOCYTOSIS.html	10244	53353	10268	10266	6441	867	382	5538	155	8578	154	9260	8301	3482	432	4037	3077	8218	1174	4074	2348	4036	4481	1759	55576	23166	26119	1201	5298	5879	6653
RESPONSE_TO_EXTERNAL_STIMULUS	http://www.broadinstitute.org/gsea/msigdb/cards/RESPONSE_TO_EXTERNAL_STIMULUS.html	4798	10894	4799	6347	10481	948	6352	6869	6351	3929	43	80833	6357	6356	6355	6354	59341	4210	6781	23	6359	24	8111	164656	6362	6361	6364	6363	6366	6223	6368	6367	1490	4790	6360	6752	6750	4779	6751	4776	1432	3848	213	316	4775	51192	177	8761	313	6369	7042	728	7040	6376	727	6375	725	6374	6373	2596	6372	729230	6370	1999	11343	2833	3730	375056	4763	5898	10219	5627	325	5624	912	5340	717	6387	719	22915	5337	2829	611	7222	7056	9600	3627	59307	4852	7450	3827	10850	2252	7454	3625	8639	3623	3624	2677	2247	5132	5327	4153	7852	8460	5329	5328	50848	976	5119	301	5604	8061	440	3950	3952	9607	51554	134	135	3265	133	11202	2357	966	5005	8614	3992	9094	10563	2696	143	959	958	7857	1401	9734	953	5724	2693	8807	4283	8473	11311	50507	5004	2353	4065	140	3269	4069	5167	2147	2149	2642	2741	2743	1524	414062	886	2151	2153	2155	2159	2158	30814	2157	9252	56995	6295	9353	9547	3690	64127	4192	3552	7941	1794	10002	6693	3689	2161	2162	6011	2165	6010	9435	3998	5970	6401	2768	6280	6283	10014	2771	2069	56413	10803	5806	114548	29760	94	6279	5158	9759	2776	10928	5054	26279	9034	27102	2811	2919	241	2916	8767	197	2815	3440	1051	10392	199	9002	3578	246	3576	7130	7035	3596	6647	778	1036	1240	57834	7132	1241	131566	1232	1233	1234	1235	1236	1237	1238	9111	3586	5879	3588	5594	6441	5187	1230	1026	6707	6346	1032	1030	3172	6850	57115	3078	8993	3556	2029	3673	81788	5196	2920	5468	1012	7157	5291	357	1672	6720	3565	3567	1536
LYMPHOCYTE_ACTIVATION	http://www.broadinstitute.org/gsea/msigdb/cards/LYMPHOCYTE_ACTIVATION.html	7535	56253	940	8741	64581	3623	79840	3624	23308	1054	7163	3630	9655	50943	3593	23705	3714	3592	973	7940	55423	11005	7070	11146	10148	5788	4690	920	6441	3606	961	9092	924	10014	3070	7040	8440	59067	3558	959	3574	100133941	9734	914	9759	915	54900	916	27240	912	7462	3565	3932	2000
REGULATION_OF_CELL_DIFFERENTIATION	http://www.broadinstitute.org/gsea/msigdb/cards/REGULATION_OF_CELL_DIFFERENTIATION.html	7535	4855	4303	22871	4853	7704	4851	3623	3624	3486	7399	9655	6926	9657	6688	22985	11184	11005	4831	2113	85477	9607	861	6469	8861	9092	7042	2069	10732	84059	694	658	171392	4763	9935	92	2309	3574	91	5196	652	796	5468	1021	79923	7533	3565	6910
TRANSFORMING_GROWTH_FACTOR_BETA_RECEPTOR_SIGNALING_PATHWAY	http://www.broadinstitute.org/gsea/msigdb/cards/TRANSFORMING_GROWTH_FACTOR_BETA_RECEPTOR_SIGNALING_PATHWAY.html	1149	8928	10273	1028	8200	2339	7040	1030	28996	58533	4053	7049	10637	7046	7044	4092	657	23089	94	9392	90	6885	9372	10370	7071	2662	2331	3248	9518	4088	4089	2022	2661	4087
JAK_STAT_CASCADE	http://www.broadinstitute.org/gsea/msigdb/cards/JAK_STAT_CASCADE.html	8554	2147	6774	2149	6775	6772	6773	6347	8651	10617	8835	3454	3455	729230	9021	9146	3059	9306	3592	23529	2261	9111	4771	6777	6776	4067
POSITIVE_REGULATION_OF_RESPONSE_TO_STIMULUS	http://www.broadinstitute.org/gsea/msigdb/cards/POSITIVE_REGULATION_OF_RESPONSE_TO_STIMULUS.html	8517	56253	50852	4852	3848	10892	7042	7189	2069	6376	7186	1054	7334	3078	4153	5582	3576	3593	9521	23705	7857	3592	9353	6885	973	1012	912	2693	7462	7132	717	7070	2534	51311	5788
LEUKOCYTE_DIFFERENTIATION	http://www.broadinstitute.org/gsea/msigdb/cards/LEUKOCYTE_DIFFERENTIATION.html	7535	861	920	1435	9092	79840	3623	3624	10014	1054	7163	9655	3558	3593	3714	171392	4318	3574	9734	9759	915	796	973	912	22985	11005	4627	3565	9607	3428	3932	81501	998	5788
T_CELL_ACTIVATION	http://www.broadinstitute.org/gsea/msigdb/cards/T_CELL_ACTIVATION.html	7535	920	56253	6441	3606	940	961	64581	9092	924	79840	23308	8440	3630	59067	9655	3558	50943	3593	3714	23705	3574	100133941	914	54900	915	916	27240	55423	912	11005	7070	11146	10148	3565	3932	5788	4690	2000
REGULATION_OF_ANGIOGENESIS	http://www.broadinstitute.org/gsea/msigdb/cards/REGULATION_OF_ANGIOGENESIS.html	861	154796	4303	4879	8742	5371	388	8877	4881	55109	694	4763	1284	1285	5176	5196	7137	5340	23166	27329	11005	10553	51129	6050
ENZYME_LINKED_RECEPTOR_PROTEIN_SIGNALING_PATHWAY	http://www.broadinstitute.org/gsea/msigdb/cards/ENZYME_LINKED_RECEPTOR_PROTEIN_SIGNALING_PATHWAY.html	10818	4303	8928	2339	154	3480	58533	9252	375790	2322	5170	2324	6885	207	1796	1907	4593	7071	3000	10006	2331	2661	2022	10817	9158	7204	51206	57154	5618	10273	53358	8651	2069	7040	28996	8440	4090	7049	624	2979	7046	5829	7044	4092	5764	23089	94	93	92	91	90	2303	916	51118	23624	10076	9372	3937	9185	2185	11122	1149	6464	10580	2250	3624	2675	5793	2064	2065	5795	55914	1949	9392	7039	5792	2060	23542	3791	2264	2261	10370	2889	9702	2886	2887	2662	2885	3248	4088	9788	4089	2984	3643	9019	2059	4086	5789	2986	4087	1956	867	8200	1028	1950	4902	1030	4053	10637	1176	659	10256	657	6714	8503	10849	7010	1012	10458	2549	9518	4919	3667	9463	4915	5295	4914	4916
LEUKOCYTE_ACTIVATION	http://www.broadinstitute.org/gsea/msigdb/cards/LEUKOCYTE_ACTIVATION.html	7535	56253	940	8741	64581	3623	79840	3624	10394	23308	1054	7163	3630	9655	50943	3576	3593	23705	3714	3592	973	7940	55423	11005	7070	11146	10148	5788	4690	920	6441	3606	961	924	9092	10014	3070	7040	6376	8440	59067	3558	959	3574	100133941	9734	914	9759	915	54900	916	27240	912	7462	7099	3565	566	3932	2000
CELL_ACTIVATION	http://www.broadinstitute.org/gsea/msigdb/cards/CELL_ACTIVATION.html	2811	7535	56253	2147	940	7450	8741	64581	3623	79840	3624	10394	23308	1054	7163	3630	9655	50943	3576	3593	23705	3714	3592	973	7940	55423	11005	7070	11146	10148	5788	4690	920	3849	6441	3606	961	924	9092	10014	3070	7040	6376	8440	59067	3558	959	3574	100133941	9734	914	5196	9759	915	54900	916	27240	912	7462	7099	3565	566	3932	2000
TRANSMEMBRANE_RECEPTOR_PROTEIN_SERINE_THREONINE_KINASE_SIGNALING_PATHWAY	http://www.broadinstitute.org/gsea/msigdb/cards/TRANSMEMBRANE_RECEPTOR_PROTEIN_SERINE_THREONINE_KINASE_SIGNALING_PATHWAY.html	1149	57154	8928	10273	1028	8200	2339	3624	7040	1030	28996	58533	4090	4053	7049	10637	7046	7044	4092	659	657	23089	94	9392	93	92	91	90	6885	9372	10370	7071	2662	2331	3248	9518	4088	4089	2022	2661	4086	4087
LYMPHOCYTE_DIFFERENTIATION	http://www.broadinstitute.org/gsea/msigdb/cards/LYMPHOCYTE_DIFFERENTIATION.html	7535	920	9092	3623	79840	3624	10014	1054	7163	9655	3558	3593	3714	3574	9734	915	9759	973	912	11005	3565	3932	5788
ACTIN_CYTOSKELETON_ORGANIZATION_AND_BIOGENESIS	http://www.broadinstitute.org/gsea/msigdb/cards/ACTIN_CYTOSKELETON_ORGANIZATION_AND_BIOGENESIS.html	154796	29127	9344	283	150	1627	25794	3880	6093	23647	8936	5170	25	1794	10092	85477	10810	4690	3996	822	10529	10174	10420	55160	2316	2317	9578	8655	1072	11034	27289	8440	11133	390	4763	1398	6387	7430	9181	4627	4629	4771	397	58529	998	55785	2919	9828	10580	382	7456	51466	387	221472	2245	11252	26499	8976	5881	27032	5921	7248	9113	9788	55704	5879	5592	51474	10435	5319	58	2934	6708	54434	7148	667	3984	7273	22808	54509	6624	81788	9087	2693	1739	8476	10552	357	9844	2039
CELLULAR_LIPID_CATABOLIC_PROCESS	http://www.broadinstitute.org/gsea/msigdb/cards/CELLULAR_LIPID_CATABOLIC_PROCESS.html	10858	1374	35	5538	34	51171	51170	37	5465	3032	1891	51179	10825	412	1892	54363	100137049	2717	8605	80339	5467	6718	9588	8630	7915	56898	1375	1056	55512	7533	7363
POSITIVE_REGULATION_OF_PHOSPHATE_METABOLIC_PROCESS	http://www.broadinstitute.org/gsea/msigdb/cards/POSITIVE_REGULATION_OF_PHOSPHATE_METABOLIC_PROCESS.html	941	3562	1956	1950	283	2069	7040	595	3059	3592	652	23529	975	5524	8915	11146	79092	64400	894	10188	3567	4067	896
B_CELL_ACTIVATION	http://www.broadinstitute.org/gsea/msigdb/cards/B_CELL_ACTIVATION.html	959	3574	9734	8741	54900	9759	973	79840	3623	7462	3624	10014	7040	1054	7163	3565	5788
POSITIVE_REGULATION_OF_CELL_DIFFERENTIATION	http://www.broadinstitute.org/gsea/msigdb/cards/POSITIVE_REGULATION_OF_CELL_DIFFERENTIATION.html	861	7535	9092	3624	7042	3486	9655	694	658	2309	3574	92	91	652	796	5468	22985	4831	2113	85477	6910
REGULATION_OF_RESPONSE_TO_STIMULUS	http://www.broadinstitute.org/gsea/msigdb/cards/REGULATION_OF_RESPONSE_TO_STIMULUS.html	56253	50852	4852	10892	197	1054	4153	5582	50943	3576	3593	23705	3592	9353	6885	973	60489	7132	11005	7070	3952	9607	5788	8517	9437	11202	3848	6895	7042	7189	2069	7186	6376	7334	7336	3078	200316	9521	5429	7857	1012	912	2693	7462	717	5730	2534	3565	51311
WOUND_HEALING	http://www.broadinstitute.org/gsea/msigdb/cards/WOUND_HEALING.html	2811	2147	2149	7450	3827	7454	2815	948	2677	9002	5327	2151	2153	2155	2159	2158	7035	2157	3690	164656	131566	2161	2162	2165	135	11202	966	3998	2768	8761	6707	7042	2069	3172	725	959	3673	375056	94	4763	5196	2776	5627	953	5624	5054	5340	22915	7056
INNATE_IMMUNE_RESPONSE	http://www.broadinstitute.org/gsea/msigdb/cards/INNATE_IMMUNE_RESPONSE.html	1755	3593	56253	23705	9437	6441	81035	3592	3848	337	60489	912	2069	1054	1672	8915	4153	200316	51311
PROTEIN_AMINO_ACID_N_LINKED_GLYCOSYLATION	http://www.broadinstitute.org/gsea/msigdb/cards/PROTEIN_AMINO_ACID_N_LINKED_GLYCOSYLATION.html	57171	6184	9514	7102	7104	3703	51046	8128	3990	79087	7991	57134	3988	9526	11320	2995	7903	10905	79053	3792	951	84061	29929	11282	9032	2530	238
CYTOKINE_AND_CHEMOKINE_MEDIATED_SIGNALING_PATHWAY	http://www.broadinstitute.org/gsea/msigdb/cards/CYTOKINE_AND_CHEMOKINE_MEDIATED_SIGNALING_PATHWAY.html	29965	171392	53905	59307	11213	100133941	3560	5970	5196	8651	79902	7132	2069	6376	50506	29108	729230	9655	5788
NEGATIVE_REGULATION_OF_SIGNAL_TRANSDUCTION	http://www.broadinstitute.org/gsea/msigdb/cards/NEGATIVE_REGULATION_OF_SIGNAL_TRANSDUCTION.html	1149	57154	59307	4188	8651	9927	25776	155	154	22900	58533	51347	9146	56957	5728	23089	171392	51701	4763	90	2487	23624	30851	7070	7248	8315	7128	4771	259	399	5788
FATTY_ACID_METABOLIC_PROCESS	http://www.broadinstitute.org/gsea/msigdb/cards/FATTY_ACID_METABOLIC_PROCESS.html	10998	10891	35	36	10249	1579	34	1573	37	9415	10394	51179	8644	79602	8529	247	1892	672	5742	54363	51094	972	54995	7132	8310	6307	239	11283	56898	23417	1375	641371	11001	3248	2166	10728	4048	1374	9536	3992	5465	1891	3032	4051	1646	8443	225	28965	8560	5467	7915	5730	10455	27349	23597	54677
CELL_SUBSTRATE_ADHESION	http://www.broadinstitute.org/gsea/msigdb/cards/CELL_SUBSTRATE_ADHESION.html	10894	5311	8515	26515	5310	10420	9344	7450	10580	1029	3675	1842	3679	8500	87	10516	5728	3673	1308	94	4763	8499	8751	9270	1012	1305	5921	27329	8910	1021	7070	7248	7059	4771	88	89
MULTI_ORGANISM_PROCESS	http://www.broadinstitute.org/gsea/msigdb/cards/MULTI_ORGANISM_PROCESS.html	10346	5737	6019	6556	5021	10542	1393	1394	1392	6352	7356	6351	5016	6356	6866	6355	602	10333	5744	10332	2321	64127	735	5551	6693	6363	10625	8725	6367	29842	2217	3126	920	5618	58487	213	10670	2268	6895	820	6283	53405	7040	5422	1307	4012	3115	596	6278	100133941	7216	1443	10318	912	1118	79139	6387	1833	81576	183	51284	83737	51311	10859	116	7124	5680	8575	3441	5678	5676	10392	11059	7852	705	1755	6647	3592	3451	8061	975	60489	23166	4543	3444	6059	9217	3248	4088	3641	3586	5788	7005	133	6701	6702	3991	664	3460	665	3906	8815	10561	3459	9126	3454	57115	3455	8993	200316	1364	11060	59272	5673	5672	5675	2488	55576	5199	5467	5671	2693	5669	23764	7098	27159	50506	3467	8915	566	3669	5858	6424	3665	91543	30835	3064
REGULATION_OF_PROTEIN_AMINO_ACID_PHOSPHORYLATION	http://www.broadinstitute.org/gsea/msigdb/cards/REGULATION_OF_PROTEIN_AMINO_ACID_PHOSPHORYLATION.html	941	3562	440193	1956	8651	3486	595	3059	3592	4724	652	23529	975	3689	4771	79092	55704	64400	894	10188	3567	4067	896
CATION_HOMEOSTASIS	http://www.broadinstitute.org/gsea/msigdb/cards/CATION_HOMEOSTASIS.html	6347	2740	5538	9247	6352	6357	6356	6354	59341	538	2150	886	887	84679	6781	1182	6548	5030	6359	476	475	478	477	540	1909	7070	6363	2847	6368	1812	4502	4609	2769	64924	728	623	51196	6375	10803	729230	9633	624	10800	2833	811	2395	596	100133941	797	796	10686	6387	719	185	2829	525	3932	64699	3827	846	9104	7852	773	6647	7036	27032	775	1232	1233	1234	1235	1236	1237	1043	2512	5788	3263	1230	6346	1604	10563	4987	8811	3077	552	553	6717	351	1203	6863	54982	2495	1201	1356
PROTEIN_AMINO_ACID_PHOSPHORYLATION	http://www.broadinstitute.org/gsea/msigdb/cards/PROTEIN_AMINO_ACID_PHOSPHORYLATION.html	54101	941	6772	6347	6872	3480	11329	6356	51776	3486	2011	23139	6093	1487	8408	4215	1326	25	207	27	3718	3717	9874	79092	1457	5753	5756	1453	1452	1455	1454	5616	10221	10087	5613	7040	23012	4638	8859	7046	8444	8445	10733	1445	2444	814	815	816	23529	23624	65125	4771	613	10595	10746	3932	9201	10654	65018	4654	23683	79858	5608	3611	975	7786	7443	9064	7444	53904	8099	8518	6795	6794	3991	6793	6792	6790	3984	2872	6789	28951	57787	6787	6788	8814	7273	4058	10461	9475	8711	4139	11213	4724	10842	2242	8476	10645	4145	9463	23049	4067	10152	2147	7294	2149	10549	7297	9451	11011	10922	9149	8491	9448	9252	4294	5170	4293	4296	22983	10000	10006	3689	9641	64400	8536	1613	6011	1612	22853	440193	6300	10420	22858	8651	2268	2764	9578	2078	9024	5563	5562	102	10114	595	695	1263	2081	94	91	90	5567	5058	8658	5571	9175	27102	894	10188	2185	23085	896	5891	1147	5894	1760	5062	8576	8569	50488	5586	5587	5584	5585	23617	5582	5583	5580	6731	3055	5581	2048	1859	6732	2064	6733	11040	2065	3592	11184	11183	5979	5590	9113	5595	55704	6446	5596	5597	8986	3643	23604	5592	54861	5593	5871	5599	7006	3562	9535	1956	2932	9261	660	9262	9263	1025	51347	8997	657	8899	658	2044	3059	81788	652	5292	904	9943	3567	2533
PEPTIDYL_TYROSINE_MODIFICATION	http://www.broadinstitute.org/gsea/msigdb/cards/PEPTIDYL_TYROSINE_MODIFICATION.html	10152	2147	941	2149	3562	1956	6772	8651	8459	8460	1859	3059	3592	25	27	23529	975	3689	10006	4771	10188	3567	4067
MESODERM_DEVELOPMENT	http://www.broadinstitute.org/gsea/msigdb/cards/MESODERM_DEVELOPMENT.html	10320	695	9353	660	6591	3717	10220	6939	6862	7075	6943	9314	2139	4145	6911	22806	4232	6398	6926	89870	3055	4087
POSITIVE_REGULATION_OF_SIGNAL_TRANSDUCTION	http://www.broadinstitute.org/gsea/msigdb/cards/POSITIVE_REGULATION_OF_SIGNAL_TRANSDUCTION.html	10206	10342	2149	10892	9344	684	8743	5536	155	154	4615	80833	8737	7164	10333	1894	1893	4215	124583	64127	939	10475	9641	23636	7105	5970	2316	51026	7189	7188	2069	28996	9218	7334	23390	5966	93	329	92	91	23529	2280	6574	2914	1936	841	148022	56674	50852	4853	8767	3965	10392	8772	10758	389	8837	387	55602	6398	7039	3592	27032	8626	834	7132	10370	10769	3956	5494	60401	54862	5879	5788	64170	1028	1950	2697	1030	3357	8795	51347	54503	6139	80762	8717	4055	9521	958	3059	1012	29110	3162	356	8915	9516	4067
SMALL_GTPASE_MEDIATED_SIGNAL_TRANSDUCTION	http://www.broadinstitute.org/gsea/msigdb/cards/SMALL_GTPASE_MEDIATED_SIGNAL_TRANSDUCTION.html	55785	152015	4853	1760	5163	3479	382	9411	9927	9077	335	150	388	2247	387	889	221472	2245	10750	64121	4650	6093	23647	11186	345	1793	29	348	9402	30851	7248	2885	29984	10146	5879	6654	84084	27352	19	51495	9578	1072	3984	6237	6239	51196	10633	9855	22808	10900	6478	10256	391	4763	393	392	394	10928	1012	6236	8476	11315	1399	2782	9844	10287	5337	5338	396	397	10188	398	10451	3932	11261	10125	54676
RESPONSE_TO_OTHER_ORGANISM	http://www.broadinstitute.org/gsea/msigdb/cards/RESPONSE_TO_OTHER_ORGANISM.html	10346	10859	6556	7124	10542	8575	3441	6352	6351	10392	6356	6355	7852	602	10333	1755	3592	64127	3451	8061	60489	23166	3444	6059	6693	6363	8725	10625	6367	3586	5788	58487	2268	3460	664	820	6895	665	3906	6283	8815	3459	10561	57115	3454	3455	8993	5422	200316	596	6278	100133941	55576	5199	912	1118	6387	81576	27159	50506	7098	3467	8915	566	3669	51284	3665	51311	91543
COAGULATION	http://www.broadinstitute.org/gsea/msigdb/cards/COAGULATION.html	2811	135	2147	2149	966	3998	7450	2768	3827	8761	7454	2815	948	2677	3172	725	9002	5327	2151	2153	2155	959	2159	7035	2158	2157	3673	5196	5627	2776	3690	953	5624	5054	5340	164656	22915	2161	2162	2165	7056
BLOOD_COAGULATION	http://www.broadinstitute.org/gsea/msigdb/cards/BLOOD_COAGULATION.html	2811	135	2147	2149	966	3998	7450	2768	3827	8761	7454	2815	948	2677	3172	725	9002	5327	2151	2153	2155	959	2159	7035	2158	2157	3673	5196	5627	2776	3690	953	5624	5054	5340	164656	22915	2161	2162	2165	7056
MAINTENANCE_OF_LOCALIZATION	http://www.broadinstitute.org/gsea/msigdb/cards/MAINTENANCE_OF_LOCALIZATION.html	64714	6717	4796	2923	213	4188	6278	9913	9087	10210	540	5552	7070	4601	2495	2548	11124	3932	5788	4795	4794
CELLULAR_CATION_HOMEOSTASIS	http://www.broadinstitute.org/gsea/msigdb/cards/CELLULAR_CATION_HOMEOSTASIS.html	6347	2740	5538	9247	6352	6357	6356	6354	59341	538	2150	886	887	6781	1182	5030	6359	476	475	478	477	540	1909	7070	6363	2847	6368	1812	4502	4609	2769	64924	728	623	51196	6375	10803	729230	9633	624	10800	2833	811	2395	596	100133941	797	796	10686	6387	719	185	2829	3932	64699	3827	846	9104	7852	773	6647	7036	27032	775	1232	1233	1234	1235	1236	1237	1043	2512	5788	3263	1230	6346	1604	10563	4987	8811	3077	552	553	6717	351	1203	6863	54982	2495	1201	1356
REGULATION_OF_LYMPHOCYTE_ACTIVATION	http://www.broadinstitute.org/gsea/msigdb/cards/REGULATION_OF_LYMPHOCYTE_ACTIVATION.html	7535	6441	940	3606	8741	961	9092	3623	3624	23308	7040	8440	59067	9655	3593	3592	3574	100133941	54900	916	7940	27240	55423	11005	7070	11146	10148	3565	3932	5788	4690
REGULATION_OF_SIGNAL_TRANSDUCTION	http://www.broadinstitute.org/gsea/msigdb/cards/REGULATION_OF_SIGNAL_TRANSDUCTION.html	10206	10342	10892	3479	8743	155	154	4615	80833	8737	7164	22900	8878	8601	10333	4215	939	10475	7070	8315	2022	23636	2316	25776	7189	7188	7040	51196	7334	8440	23390	4763	329	100133941	23624	23529	4771	55785	841	59307	4853	50852	3624	3965	10758	8837	221472	2245	55602	6398	27032	23542	8626	834	23162	30851	10370	10769	3956	7248	4088	4089	4087	64170	10267	2697	3357	54503	10636	9479	8717	4055	958	5728	171392	2487	28964	2870	29110	8476	8915	2868	2869	4067	2149	9344	684	5536	9927	55188	58533	10159	9146	7545	1894	1893	8490	124583	64127	9641	6011	57154	5972	4188	7105	5970	2788	8651	9578	2786	51026	2069	28996	9218	6002	6004	5966	23089	51701	29969	93	92	91	90	10928	2280	399	6574	1936	2914	1149	148022	1760	56674	6464	8767	382	9104	10392	8772	389	387	56957	7039	3592	9815	7132	5494	8787	8786	7128	60401	54862	5879	5788	1028	1950	1030	8795	51347	6139	80762	9521	2735	3059	1012	5997	3162	5998	5999	356	9516	259
POSITIVE_REGULATION_OF_PROTEIN_AMINO_ACID_PHOSPHORYLATION	http://www.broadinstitute.org/gsea/msigdb/cards/POSITIVE_REGULATION_OF_PROTEIN_AMINO_ACID_PHOSPHORYLATION.html	595	3059	941	3562	3592	652	23529	975	79092	894	64400	10188	3567	4067	896
GROWTH	http://www.broadinstitute.org/gsea/msigdb/cards/GROWTH.html	4853	63923	5371	5538	10395	3624	51009	9792	55602	8877	604	247	6647	978	1286	64061	5645	5925	131566	239	11005	4088	55035	29948	4089	29946	2023	55909	26281	65981	11202	1029	1027	1026	11170	1032	7042	2069	7040	1031	27113	51196	3558	259230	658	91	323	2690	51079	2736	5727	2691	7157	4722	322	2693	27302	51147	26471
REGULATION_OF_BLOOD_PRESSURE	http://www.broadinstitute.org/gsea/msigdb/cards/REGULATION_OF_BLOOD_PRESSURE.html	6647	94	5972	2642	4878	5743	5742	10699	1113	796	2784	1585	183	5973	10911	186	1636	10159	9607	680	4882	64167
DETECTION_OF_STIMULUS	http://www.broadinstitute.org/gsea/msigdb/cards/DETECTION_OF_STIMULUS.html	9600	2645	56253	10242	2916	50833	30820	846	9094	6869	10392	57115	5132	8993	30819	114548	50840	23705	64108	27094	6295	6786	27345	5158	778	24	64127	912	6857	10002	6863	8914	611	6011	7222	6010
FEMALE_PREGNANCY	http://www.broadinstitute.org/gsea/msigdb/cards/FEMALE_PREGNANCY.html	116	6019	5021	1393	5680	1392	5678	7356	5676	5016	6866	705	6647	5744	2321	29842	3248	3641	2217	7005	133	5618	6701	6702	3991	53405	4012	1307	1443	7216	5673	5672	5675	2488	5467	5671	2693	5669	1833	183	5858	6424
TRANSMEMBRANE_RECEPTOR_PROTEIN_TYROSINE_KINASE_SIGNALING_PATHWAY	http://www.broadinstitute.org/gsea/msigdb/cards/TRANSMEMBRANE_RECEPTOR_PROTEIN_TYROSINE_KINASE_SIGNALING_PATHWAY.html	10818	4303	6464	10580	2250	154	3480	2675	5793	2064	5795	2065	55914	1949	9252	375790	7039	2060	23542	3791	2322	5170	2324	2264	207	1796	2261	1907	4593	2889	2886	9702	2887	2885	10006	9788	3643	9019	2059	9158	10817	5618	1956	867	53358	8651	1950	4902	2069	8440	624	1176	5829	10256	6714	8503	10849	7010	2303	916	51118	23624	1012	3937	10458	2549	9185	3667	4919	2185	4915	9463	4914	5295	11122	4916
AMINE_TRANSPORT	http://www.broadinstitute.org/gsea/msigdb/cards/AMINE_TRANSPORT.html	117247	6519	6534	10991	56301	1497	57515	366	23446	10630	11136	6581	8501	8140	23428	79751	6509	6505	6506	6507	8604	10550	2668	6511	6510	6531	6530	6532	1201	6570	11230	6571	6572	9463	10165	10166
GLYCOPROTEIN_METABOLIC_PROCESS	http://www.broadinstitute.org/gsea/msigdb/cards/GLYCOPROTEIN_METABOLIC_PROCESS.html	57171	11226	9514	27230	9245	51046	337	8128	79087	10690	57134	22906	7991	43	10585	25825	11320	2650	2995	7903	4036	55851	3792	79053	56999	23509	11282	9215	29880	10724	238	63941	22796	6184	7103	7102	3605	4125	7104	5664	55768	5663	3703	51107	3990	3949	51809	8818	51301	3988	175	2529	8813	2528	2527	2526	9526	2524	2523	55624	10905	9619	951	10317	10318	84061	23621	2590	6388	2589	54344	8473	29929	91949	1201	9032	23385	51146	8707	2530	8705	8706
POSITIVE_REGULATION_OF_LYMPHOCYTE_ACTIVATION	http://www.broadinstitute.org/gsea/msigdb/cards/POSITIVE_REGULATION_OF_LYMPHOCYTE_ACTIVATION.html	7535	3593	3592	3574	940	100133941	3606	8741	916	961	9092	55423	23308	7040	7070	10148	8440	3565	59067	3932	9655	5788	4690
REGULATION_OF_T_CELL_ACTIVATION	http://www.broadinstitute.org/gsea/msigdb/cards/REGULATION_OF_T_CELL_ACTIVATION.html	7535	6441	940	3606	961	9092	23308	8440	59067	9655	3593	3574	100133941	54900	916	27240	55423	11005	7070	11146	10148	3565	3932	5788	4690
POSITIVE_REGULATION_OF_CYTOKINE_BIOSYNTHETIC_PROCESS	http://www.broadinstitute.org/gsea/msigdb/cards/POSITIVE_REGULATION_OF_CYTOKINE_BIOSYNTHETIC_PROCESS.html	3662	10333	3593	940	943	336	10394	2069	6693	1054	7098	7099	4050	8915	11146	10148	566	7096	51284	3578	51311
PROTEIN_KINASE_CASCADE	http://www.broadinstitute.org/gsea/msigdb/cards/PROTEIN_KINASE_CASCADE.html	7205	10206	10342	6774	6775	10892	6772	6773	8743	6347	155	154	8740	10617	152	4616	4615	150	11329	80833	8737	51776	22900	7164	8878	2011	602	4217	10333	51562	4215	4216	6885	939	10475	6777	6776	23636	1432	51495	2316	7189	7188	1844	728	23012	727	7186	51196	7334	729230	1848	23390	1846	4763	329	100133941	8754	23529	65125	4771	10746	841	11221	200734	3965	8835	10758	8837	2247	65018	7852	6398	5601	5602	5600	9306	5603	79858	27032	5609	23542	834	23162	975	7786	9064	2261	2260	6196	10769	3956	2258	9607	8517	64170	10044	2357	136	10045	2697	2872	2873	3357	6789	6788	54503	9479	8717	4055	958	5728	7857	171392	147	11215	148	4139	23043	54900	10842	29110	8915	10645	4067	2147	2149	10549	9344	684	5536	6416	10159	9146	1894	8491	1893	9448	9252	4294	124583	4293	4296	64127	22983	1616	10912	9641	1613	1612	8554	5972	29775	4188	7105	5970	22858	8651	51026	2785	28996	9218	10110	9021	5966	8567	51701	29969	5058	2280	1399	9175	399	11124	6574	23085	1936	2914	9966	1147	148022	56674	6464	8767	640	8569	10392	389	8772	50488	387	5585	56957	6732	6733	6647	7039	3592	1850	11184	7132	1852	11183	5494	9111	7128	8986	60401	23604	54862	5871	7006	5599	9261	56940	9262	9263	1950	4902	3454	8795	3455	51347	3654	6139	80762	6714	3059	9270	5291	3162	5998	5999	356	9943	2534	9516	259	2533
ACTIN_FILAMENT_BASED_PROCESS	http://www.broadinstitute.org/gsea/msigdb/cards/ACTIN_FILAMENT_BASED_PROCESS.html	154796	29127	9344	283	150	1627	25794	3880	6093	23647	8936	5170	140465	25	1794	10092	85477	10810	4690	3996	822	10174	10529	10420	55160	2316	2317	9578	8655	1072	11034	27289	8440	11133	390	4763	7429	1398	7430	6387	9181	4625	4624	4627	4771	4629	397	4628	58529	998	55785	2919	9828	10580	382	7456	51466	387	221472	2245	11252	4650	26499	8976	5881	27032	5921	7248	9113	4646	9788	55704	4643	5879	5592	51474	10435	5319	58	2934	6708	7148	54434	667	7139	3984	22808	7273	54509	6624	81788	9087	2693	1739	8476	10552	357	9844	2039
RESPONSE_TO_VIRUS	http://www.broadinstitute.org/gsea/msigdb/cards/RESPONSE_TO_VIRUS.html	10859	10346	7124	10542	8575	3441	6352	6351	6356	6355	7852	602	3451	8061	60489	6059	3444	6363	10625	8725	6367	5788	58487	2268	6895	664	3460	665	8815	10561	3459	3454	3455	5422	200316	596	6387	81576	50506	3467	51284	3669	51311	91543	3665
MUSCLE_DEVELOPMENT	http://www.broadinstitute.org/gsea/msigdb/cards/MUSCLE_DEVELOPMENT.html	4208	4209	1293	3627	783	10791	4205	4851	10290	22933	3479	4898	7402	43	3679	3880	3486	2010	6495	6926	4618	4154	4617	4654	6647	1134	57496	2121	1286	1489	7137	140465	165	6840	4593	6938	6876	9215	2660	2218	4607	668	6444	825	7004	6445	6442	6443	58	6300	2627	8038	25776	3908	10014	5463	7040	4534	2275	3756	6901	7273	22808	6717	4763	9734	9759	652	3475	6525	1063	26548	8048	1960	8912	4621	8910	4625	4624	50509	4629	50804	1839	58529	2548
PROTEIN_COMPLEX_ASSEMBLY	http://www.broadinstitute.org/gsea/msigdb/cards/PROTEIN_COMPLEX_ASSEMBLY.html	10891	10892	9341	5371	10693	9451	154	3480	5018	374291	10297	1387	8527	10157	79003	4194	375790	9351	4296	4193	64127	23450	55752	4297	8935	348	9056	1615	9057	2331	3915	10810	9054	8208	83660	3996	8557	5618	9368	440193	829	22999	7414	928	6892	84612	8301	7186	2175	11136	2176	1645	7185	7046	93974	22920	5829	10801	51298	114548	3839	324	325	916	320	7429	9372	9183	7915	7053	9185	4629	2185	7106	11124	4950	617	88	998	1352	989	2701	2702	7450	7454	8576	56302	7456	10392	8643	5888	6923	3054	830	3251	6450	978	8976	581	23542	8626	9404	6834	972	23165	8825	4088	23607	4089	3643	10052	11047	2058	55706	10435	11045	10048	4331	8518	1742	11076	3560	4682	1605	2697	6850	5518	2878	222663	6901	3556	10465	3077	3654	267	7082	2040	958	10844	6714	10036	4728	5194	4724	5195	3159	7157	6857	23562	355	8915	7094	1353	1355	56288	4146	9463
REGULATION_OF_CYTOSKELETON_ORGANIZATION_AND_BIOGENESIS	http://www.broadinstitute.org/gsea/msigdb/cards/REGULATION_OF_CYTOSKELETON_ORGANIZATION_AND_BIOGENESIS.html	822	10174	10529	2934	55160	11190	22919	382	8440	10300	4137	9087	324	5921	6387	9181	7248	9113	58526	4771	23122	55704	23332	51474	4690	10435
CELL_MATRIX_ADHESION	http://www.broadinstitute.org/gsea/msigdb/cards/CELL_MATRIX_ADHESION.html	10894	5311	8515	26515	5310	10420	9344	10580	1029	3675	1842	3679	8500	87	10516	5728	3673	1308	94	4763	8499	8751	9270	1012	1305	5921	27329	8910	1021	7070	7248	7059	4771	88	89
REGULATION_OF_ANATOMICAL_STRUCTURE_MORPHOGENESIS	http://www.broadinstitute.org/gsea/msigdb/cards/REGULATION_OF_ANATOMICAL_STRUCTURE_MORPHOGENESIS.html	55785	23580	57142	11202	4137	6091	9353	9344	348	7070	4627	221472	2245	7533	998	11135	10435
AMINO_ACID_TRANSPORT	http://www.broadinstitute.org/gsea/msigdb/cards/AMINO_ACID_TRANSPORT.html	117247	6519	10991	6534	56301	1497	57515	10630	11136	8501	8140	23428	79751	6509	6505	6506	6507	8604	10550	6511	6510	1201	11230	10165	10166
CYTOKINE_PRODUCTION	http://www.broadinstitute.org/gsea/msigdb/cards/CYTOKINE_PRODUCTION.html	1149	56253	59307	10892	940	943	336	3625	3623	335	3624	10394	10392	1054	22900	10159	3630	3578	23139	50943	602	10333	3593	23705	6647	3592	3091	64127	6885	5552	6693	11146	4088	10148	4089	55655	3662	6441	19	3606	7189	7042	2069	3458	7186	4050	29108	114548	959	100133941	796	2693	7098	7099	8915	3565	566	7096	51284	3569	51311
ACTIN_POLYMERIZATION_AND_OR_DEPOLYMERIZATION	http://www.broadinstitute.org/gsea/msigdb/cards/ACTIN_POLYMERIZATION_AND_OR_DEPOLYMERIZATION.html	822	8976	2934	9087	8936	382	7456	283	5921	2693	11034	6387	51466	9113	8440	10810	5879	51474	4690	10435
POSITIVE_REGULATION_OF_PHOSPHORYLATION	http://www.broadinstitute.org/gsea/msigdb/cards/POSITIVE_REGULATION_OF_PHOSPHORYLATION.html	941	3562	1956	1950	283	2069	595	3059	3592	652	23529	975	8915	79092	11146	64400	894	10188	3567	4067	896
RESPONSE_TO_DRUG	http://www.broadinstitute.org/gsea/msigdb/cards/RESPONSE_TO_DRUG.html	728461	6647	5244	4363	5243	2730	7150	3991	10512	9027	21	20	5002	11280	368	1503	9961	8412	3932	9429	84084
PROTEIN_AMINO_ACID_DEPHOSPHORYLATION	http://www.broadinstitute.org/gsea/msigdb/cards/PROTEIN_AMINO_ACID_DEPHOSPHORYLATION.html	5784	5783	5782	11221	5780	11099	26469	5537	5536	9200	26191	5777	5778	5775	5794	8493	5795	5791	1850	9108	1852	7179	5495	5496	9150	6305	5499	28227	92609	5787	5788	5789	51207	56940	5520	54434	1844	5801	7040	5803	5516	5515	5518	5800	5799	5797	1847	1848	1845	1846	8897	5728	7957	5524	5475	5523	5470	5774	11122	5771
RAS_PROTEIN_SIGNAL_TRANSDUCTION	http://www.broadinstitute.org/gsea/msigdb/cards/RAS_PROTEIN_SIGNAL_TRANSDUCTION.html	55785	152015	4853	3479	9411	382	9927	335	150	388	387	2247	221472	2245	10750	6093	4650	11186	345	348	9402	30851	7248	2885	10146	29984	5879	6654	27352	19	1072	3984	6237	6239	51196	9855	22808	10256	391	4763	393	392	394	10928	1012	11315	1399	2782	9844	5337	396	397	398	3932	10125
PEPTIDYL_TYROSINE_PHOSPHORYLATION	http://www.broadinstitute.org/gsea/msigdb/cards/PEPTIDYL_TYROSINE_PHOSPHORYLATION.html	10152	2147	941	2149	3562	1956	6772	8651	1859	3059	3592	25	23529	27	975	3689	10006	4771	10188	3567	4067
ANATOMICAL_STRUCTURE_FORMATION	http://www.broadinstitute.org/gsea/msigdb/cards/ANATOMICAL_STRUCTURE_FORMATION.html	154796	4855	4303	8742	5371	283	388	80184	8877	56913	3576	1284	1285	5176	9353	7137	23166	27329	11005	7070	51129	9314	6050	4691	4087	861	6469	4879	54538	3606	928	51752	1950	821	7042	7422	51705	93974	89870	4881	694	55109	7857	94	4763	5196	2736	1012	5340	10553	4627	2139
MONOCARBOXYLIC_ACID_METABOLIC_PROCESS	http://www.broadinstitute.org/gsea/msigdb/cards/MONOCARBOXYLIC_ACID_METABOLIC_PROCESS.html	10998	2645	570	10797	10891	35	36	3479	10249	1579	34	1573	37	9415	10394	7358	51179	8644	9971	8424	79602	8529	247	1892	672	5742	54363	51094	972	54995	7132	8309	8310	6307	239	11283	56898	23417	1375	641371	11001	3248	2166	10728	4048	1374	10873	9536	3992	5465	51302	3032	1891	5207	4051	1646	1645	8443	1468	4864	225	57001	9420	28965	8560	189	10841	5467	10840	6718	7915	5730	468	10455	27349	23597	54677
HEMOSTASIS	http://www.broadinstitute.org/gsea/msigdb/cards/HEMOSTASIS.html	2811	135	4778	2147	2149	966	3998	7450	2768	3827	8761	7454	2815	2313	948	2677	3172	725	9002	5327	554	2151	2153	2155	959	2159	7035	2158	3673	2157	89781	5196	5627	2776	3690	953	5624	5054	5340	164656	22915	2161	2162	2165	2821	7056
REGULATION_OF_CELL_PROLIFERATION	http://www.broadinstitute.org/gsea/msigdb/cards/REGULATION_OF_CELL_PROLIFERATION.html	942	940	8317	945	8741	8742	943	3479	10617	3480	150	1725	8877	11095	5228	1488	1487	8872	3714	5744	2014	1489	2321	3851	2322	3489	2323	2324	23641	3490	7071	8314	4601	3915	6368	51761	85477	7076	3912	4609	23636	6752	6753	6750	1435	9982	6751	823	826	8763	5610	5612	7042	7041	10732	6374	8440	1440	7048	7046	6745	2444	55109	5764	4763	10312	100133941	5768	324	916	5340	9181	10608	4771	6755	6754	3627	10950	4853	5918	3621	2252	7453	3623	7253	54766	2249	8462	575	7832	5928	23543	8065	8061	975	5920	28985	10766	7248	8454	8829	8453	8452	8451	9314	2113	10669	23026	10668	8519	864	3606	3604	5008	961	3600	8817	4988	2876	57787	7272	5728	7857	146	148	4869	4673	50514	4724	11116	4486	23560	3976	50507	51147	8914	2495	23047	4145	10457	7369	4067	4335	9337	4041	4303	284217	7292	685	10290	9340	9927	10294	283	51009	23308	414062	887	9146	50943	10140	8493	675	5449	4194	1285	672	4193	3552	7940	1906	55423	11285	10006	9537	3350	4831	11146	10148	26354	4692	5454	4690	6302	7104	2622	2765	57053	6282	2069	7422	7423	11138	2170	93974	2172	5967	2173	9231	694	391	5154	94	3226	1111	7428	9238	2277	2796	994	990	7433	7432	2185	8558	9966	646	2919	648	9510	8575	6320	1663	199	80781	3578	247	6926	3576	3594	5074	3593	9500	2064	3595	9391	7039	6504	239	54962	55704	5788	3589	6441	3562	1956	1029	1028	1026	1032	6909	1033	1030	1031	8792	5657	3553	59067	3558	659	9521	27340	2735	3059	3574	1017	27244	1019	1012	1961	1021	3565	9940	3569	6910
PROTEIN_PROCESSING	http://www.broadinstitute.org/gsea/msigdb/cards/PROTEIN_PROCESSING.html	22853	5664	5663	5045	6872	5062	6792	9451	51107	9718	3480	83464	6789	51347	7273	11093	1859	8711	4215	55851	5646	4294	4293	5058	4296	5727	207	10988	7786	50624	4285	9175	5527	27102	6447	53904	23385	3643	10645	23049	5125
REGULATION_OF_BODY_FLUID_LEVELS	http://www.broadinstitute.org/gsea/msigdb/cards/REGULATION_OF_BODY_FLUID_LEVELS.html	2811	2147	2149	7450	3827	1314	7454	2815	948	2677	9002	5327	2151	2153	2155	2159	2158	7035	2157	89781	3690	164656	2161	2162	2165	135	4778	4879	966	3998	2768	8761	2313	3172	725	6583	554	6582	2979	4881	959	3673	6569	5196	2776	5627	953	5624	5054	5340	22915	1056	7432	2821	7056
DEPHOSPHORYLATION	http://www.broadinstitute.org/gsea/msigdb/cards/DEPHOSPHORYLATION.html	5784	5783	5782	11221	5780	11099	26469	5537	5536	9200	26191	5777	5778	5775	5794	8493	5795	5791	1850	9108	1852	11284	7179	5495	5496	9150	6305	5499	28227	92609	5787	5788	5789	51207	56940	9887	5520	54434	23293	1844	5801	7040	5803	5516	5515	5800	5518	5799	5797	1847	1848	1845	1846	8897	5728	7957	8611	5524	5475	5523	5470	30833	79178	5774	23381	5771	11122
ANGIOGENESIS	http://www.broadinstitute.org/gsea/msigdb/cards/ANGIOGENESIS.html	154796	861	4855	6469	4303	4879	54538	3606	8742	5371	51752	1950	821	283	7042	7422	388	8877	51705	93974	4881	3576	56913	694	55109	7857	4763	94	1284	1285	5176	7137	5196	1012	5340	23166	27329	11005	7070	10553	51129	4627	6050	4691
POSITIVE_REGULATION_OF_TRANSFERASE_ACTIVITY	http://www.broadinstitute.org/gsea/msigdb/cards/POSITIVE_REGULATION_OF_TRANSFERASE_ACTIVITY.html	2914	9966	10892	6464	9344	283	154	152	4616	150	2247	51776	7164	7852	5585	10333	4217	2064	6647	5606	7039	23683	4216	4294	4293	4296	6885	11184	9064	975	1907	11183	1616	10912	55704	9607	920	347735	2357	5618	29775	4188	136	1956	51495	1950	57515	2785	7189	2069	728	727	7186	51196	2596	3654	595	8567	29969	2081	100133941	5058	8611	5291	9175	566	894	56288	9463	10746	896
LIPID_METABOLIC_PROCESS	http://www.broadinstitute.org/gsea/msigdb/cards/LIPID_METABOLIC_PROCESS.html	10998	339	7753	10891	29124	35	1577	36	1579	34	3283	51171	39	949	1573	51170	337	37	1576	10202	335	7357	1583	7352	51179	8877	79602	8879	10715	23780	3291	6610	5742	51360	341	5360	8733	55361	1588	51094	345	346	54995	1585	347	8309	51365	8310	1717	1718	11332	55650	10728	29906	8439	6469	347735	319	54884	313	1071	3949	51196	8443	8856	11343	412	220	221	222	27090	224	54872	5244	225	55937	427	1056	8431	3931	8435	54677	6489	5330	10858	5919	5333	2583	570	10249	10654	8644	55500	706	27034	55911	301	5322	54363	64577	3612	972	975	4259	9588	8630	56898	10577	4547	9215	3248	55512	9488	9489	5408	54658	4048	133	8721	2232	3992	2224	8818	7274	8904	8813	2879	4051	259230	5728	4864	11119	28965	8608	8605	80339	8611	1200	5730	10554	10555	1201	51	10558	10455	9468	7363	8702	23049	7367	7366	4041	10400	10402	1109	10699	4598	5538	10917	283	9249	79888	27132	5949	8526	8529	10825	8542	56994	1892	8540	30814	8398	672	4036	4035	80235	100137049	8394	27329	11283	5833	10005	1375	11001	29842	2166	7555	10170	4023	51205	10273	51109	3028	9362	51302	3032	9023	10948	5139	1646	1645	1119	11120	84720	9619	23590	9420	8560	9373	7915	54344	51604	10026	26279	51601	7533	23597	3422	4952	6721	1149	2055	7026	6820	190	51046	6822	9415	10394	10390	50487	5264	9971	242	247	64781	6646	6647	2717	7132	6307	239	2516	6309	83394	1040	23417	641371	29881	5277	5279	8694	1374	9536	3069	6342	5660	57515	5281	5465	3172	1891	6901	57016	50814	8895	5286	5283	5191	51741	5468	5467	6718	654	57107	54982	5298	6720	3565	27349	5295	5297
PROTEIN_OLIGOMERIZATION	http://www.broadinstitute.org/gsea/msigdb/cards/PROTEIN_OLIGOMERIZATION.html	989	440193	10892	7450	56302	9451	3480	10392	2878	222663	5888	8527	10157	1645	267	3654	93974	10801	114548	2040	3251	978	581	8626	5195	4296	64127	55752	7157	6857	348	7915	7053	8915	3643	88	11045
POSITIVE_REGULATION_OF_TRANSLATION	http://www.broadinstitute.org/gsea/msigdb/cards/POSITIVE_REGULATION_OF_TRANSLATION.html	3662	940	943	336	10394	2069	1054	4050	8893	3578	23034	602	10333	3593	6693	7098	7099	1984	1618	8915	11146	10148	566	3565	51284	7096	3569	51311
POSITIVE_REGULATION_OF_SECRETION	http://www.broadinstitute.org/gsea/msigdb/cards/POSITIVE_REGULATION_OF_SECRETION.html	56253	23705	2645	64127	3625	2691	283	3623	3624	43	29108	22900	11146	85477	9607	3630	55655	114548
PHOSPHORYLATION	http://www.broadinstitute.org/gsea/msigdb/cards/PHOSPHORYLATION.html	54101	5232	941	5230	6772	6347	6872	3480	11329	6356	51776	3486	2011	23139	6093	1487	8408	4215	25	1326	207	27	3718	3717	9874	79092	1457	5753	5756	1453	1452	1455	1454	5616	10221	10087	5613	7040	54472	23012	4638	8859	7046	8444	10733	8445	1445	2444	814	815	816	100133941	23529	23624	65125	4771	613	10595	10746	3932	3623	3624	9201	10654	65018	4654	580	23683	79858	5608	3611	975	7443	9064	7786	7444	7381	53904	7388	9605	7385	7384	8099	8518	6795	6794	3991	6793	6792	6790	3984	2872	6789	28951	57787	6787	6788	8814	7273	4058	10461	9475	8711	4139	11213	4724	10842	2242	8476	8915	10645	4145	23049	9463	4067	10152	2147	7294	2149	10549	7297	10295	283	9451	11011	10922	9149	8491	9448	9252	4294	5170	4293	4296	22983	11284	10000	10006	3689	11146	9641	64400	8536	1613	6011	1612	22853	440193	6300	10420	22858	8651	2268	2764	9578	2078	2069	9024	5563	5562	102	10114	595	695	1263	2081	94	4176	91	90	5567	5058	5571	8658	9175	27102	894	10188	2185	23085	896	5891	1147	5894	1760	5062	8576	8569	50488	5586	5587	5584	5585	23617	5582	5583	5580	6731	3055	5581	2048	1859	6732	2064	6733	11040	2065	3592	5884	11184	11183	5979	5590	9113	5595	55704	6446	5596	5597	8986	3643	23604	5592	54861	5593	5871	5599	7006	3562	9535	1956	660	2932	9261	5663	9262	1029	9263	1027	1026	1950	1025	1032	1030	1031	51347	8997	657	8899	658	2044	3059	81788	652	64768	5292	904	9943	3565	3567	5295	2533
PHOSPHOLIPID_METABOLIC_PROCESS	http://www.broadinstitute.org/gsea/msigdb/cards/PHOSPHOLIPID_METABOLIC_PROCESS.html	5330	2055	5333	10400	29124	335	79888	50487	55500	8526	56994	8398	30814	6610	5322	80235	8733	100137049	55361	3612	8394	975	51365	9588	5833	83394	55512	9488	55650	9489	5277	5279	4023	347735	1071	3992	57515	5281	8818	8813	2879	6901	5286	5283	259230	5728	84720	54872	8605	9373	54344	10026	51604	10554	26279	10555	1201	5298	9468	23049	3931	5295	5297
POSITIVE_REGULATION_OF_CELL_PROLIFERATION	http://www.broadinstitute.org/gsea/msigdb/cards/POSITIVE_REGULATION_OF_CELL_PROLIFERATION.html	4041	284217	942	7292	685	940	8741	8317	8742	3479	9340	10294	283	51009	10617	23308	3480	150	1725	8877	887	5228	8872	5744	1489	2321	2322	2323	2324	55423	1906	3915	4831	3350	10148	7076	3912	4609	5454	4690	1435	823	6302	826	7042	2069	7422	6374	7423	8440	1440	7048	11138	7046	6745	5967	55109	391	5764	5154	10312	100133941	3226	9238	916	2277	994	7433	7432	2185	3627	646	648	2252	6320	7253	1663	2249	3578	6926	3594	3593	2064	3595	9391	7039	8061	28985	975	6504	239	54962	8829	8452	5788	3589	3562	1956	3606	961	1026	3600	6909	8817	5657	8792	57787	7272	59067	3558	7857	146	2735	3059	3574	4673	11116	4724	1017	1019	1012	1961	4486	1021	3976	3565	4145	3569	4067
REGULATION_OF_I_KAPPAB_KINASE_NF_KAPPAB_CASCADE	http://www.broadinstitute.org/gsea/msigdb/cards/REGULATION_OF_I_KAPPAB_KINASE_NF_KAPPAB_CASCADE.html	1936	841	10206	10342	148022	2149	56674	10892	684	8767	8743	5536	4615	3965	10392	10758	389	8772	80833	8837	387	8737	22900	8878	6398	56957	10333	1894	1893	4215	27032	124583	64127	834	7132	10769	3956	10475	5494	7128	9641	54862	23636	64170	7105	5970	2316	51026	7189	2697	7188	3357	9218	7334	8795	54503	6139	8717	80762	4055	23390	5966	958	329	29110	2280	3162	356	8915	9516	399	6574
NEGATIVE_REGULATION_OF_TRANSCRIPTION	http://www.broadinstitute.org/gsea/msigdb/cards/NEGATIVE_REGULATION_OF_TRANSCRIPTION.html	4799	7291	8531	6774	2004	4204	7753	3084	3146	59348	3281	5371	84148	2649	1523	10614	58533	4212	7541	10138	51773	604	1482	602	54815	50943	4194	22882	7743	672	22980	6688	4193	5036	10472	1616	7071	7342	1810	7341	3400	4221	2023	5451	7695	6601	64324	6605	7730	54880	58487	4188	8861	55729	1786	25776	55922	10014	2069	9191	7040	9774	3516	7421	23090	6944	3399	23429	7727	8856	23522	5245	7428	1112	51588	1063	796	23528	7050	51317	10608	8431	10595	2186	7712	1869	27022	7704	6829	7707	7124	51042	22933	6827	5991	6591	190	22938	10589	23409	23408	5987	8462	7994	11059	10657	6926	5074	639	5119	5926	55915	27033	10865	3397	6310	23543	3398	8626	5925	51720	3394	23741	10664	4088	2909	4089	9314	23411	6935	4087	23051	7572	860	3660	3609	11278	9534	7141	2354	5187	2729	5458	8204	27250	3070	6909	5205	84159	7088	10468	7376	10771	8328	5195	1876	51079	650	2736	5467	4999	25850	51147	8914	3665	9338
ICOSANOID_METABOLIC_PROCESS	http://www.broadinstitute.org/gsea/msigdb/cards/ICOSANOID_METABOLIC_PROCESS.html	4048	5742	9536	1573	3992	972	7132	10394	11283	5730	8644	3248	4051	1646	8529	10728
G_PROTEIN_SIGNALING_COUPLED_TO_CAMP_NUCLEOTIDE_SECOND_MESSENGER	http://www.broadinstitute.org/gsea/msigdb/cards/G_PROTEIN_SIGNALING_COUPLED_TO_CAMP_NUCLEOTIDE_SECOND_MESSENGER.html	2914	116	2912	2913	2918	113	2642	5734	2917	1395	2740	1394	9340	155	154	10486	153	150	10487	1133	5744	1325	5032	4886	4887	1909	1232	2847	4160	1812	1813	1816	1910	2357	136	1129	8484	2771	4987	2696	8811	4986	56413	729230	554	146	2550	147	4763	799	5567	796	2778	2692	2773	9568	2691	2827	5996	2587	2869	140
CAMP_MEDIATED_SIGNALING	http://www.broadinstitute.org/gsea/msigdb/cards/CAMP_MEDIATED_SIGNALING.html	116	2914	2912	2913	2918	113	2642	5734	2917	1395	2740	1394	9340	155	154	10486	153	150	10487	1133	5744	1325	5032	4886	4887	1909	1232	2847	4160	1812	1813	1816	1910	2357	136	1129	8484	2771	4987	2696	8811	4986	56413	729230	554	146	2550	147	4763	4724	799	5567	796	2778	2692	2773	9568	2691	2827	5996	2587	2869	140
ORGAN_MORPHOGENESIS	http://www.broadinstitute.org/gsea/msigdb/cards/ORGAN_MORPHOGENESIS.html	154796	2006	4303	1297	333	8742	6347	23462	5371	1311	283	2296	4825	80184	8877	7545	56913	6096	5449	1284	1285	5176	166	8022	27329	51162	11005	3687	7070	11146	3912	2022	4691	4607	6469	2168	54538	51599	2313	821	7042	2069	7040	7422	51513	51705	8443	93974	7043	9993	694	55109	4763	94	5629	23493	5340	6899	4625	4624	4627	1634	2054	4855	2050	4853	1054	388	2247	2245	3052	54959	9496	80781	2995	6926	3576	5077	6647	5079	5078	3651	581	7137	5921	23166	8456	9480	8823	9820	51129	8829	1044	10761	6050	5311	861	3265	4879	3606	4990	51752	1950	5080	28959	3983	7089	6850	7088	5309	5308	6439	4881	3673	7857	10253	1406	3574	5196	2736	5727	1012	4487	357	10553	3975	50509	4062	2548	7090	3064
MUSCLE_CELL_DIFFERENTIATION	http://www.broadinstitute.org/gsea/msigdb/cards/MUSCLE_CELL_DIFFERENTIATION.html	4303	58	6300	4851	652	3475	8038	25776	23345	8912	2069	3880	3486	3756	11146	4629	50804	58529	7273	6926	4154
GENERATION_OF_NEURONS	http://www.broadinstitute.org/gsea/msigdb/cards/GENERATION_OF_NEURONS.html	6594	22871	29127	27020	5538	4897	10505	54766	9048	575	30819	9638	9637	5076	375790	6091	9353	5176	7940	348	6252	2668	7070	8633	8828	11281	8829	3912	6285	6469	11202	9369	22854	3849	7869	8861	51399	84612	5457	7042	4902	23191	9024	27289	4983	9855	6477	6585	3730	9378	8851	57142	4763	4137	4010	55201	10417	2736	11113	491	1020	10458	7533	56288	9463
RESPONSE_TO_BACTERIUM	http://www.broadinstitute.org/gsea/msigdb/cards/RESPONSE_TO_BACTERIUM.html	6556	820	3906	10392	57115	8993	10333	1755	3592	6278	100133941	64127	5199	55576	912	1118	23166	6693	7098	8915	566	3586
NEURON_DIFFERENTIATION	http://www.broadinstitute.org/gsea/msigdb/cards/NEURON_DIFFERENTIATION.html	6594	22871	5538	4897	10505	54766	575	30819	9638	9637	5076	375790	6091	9353	7940	348	6252	2668	7070	8633	8828	11281	8829	3912	6285	6469	11202	9369	22854	7869	8861	51399	84612	5457	7042	4902	23191	9024	27289	4983	9855	6477	6585	3730	9378	57142	8851	4137	4010	55201	10417	2736	491	1020	10458	7533	56288	9463
POSITIVE_REGULATION_OF_CELLULAR_PROTEIN_METABOLIC_PROCESS	http://www.broadinstitute.org/gsea/msigdb/cards/POSITIVE_REGULATION_OF_CELLULAR_PROTEIN_METABOLIC_PROCESS.html	941	10891	940	943	382	336	10394	1054	10300	3578	23034	602	10333	54998	3593	672	3592	10533	975	6693	1984	1618	11146	10148	79092	64400	10435	4690	3662	3562	11076	10273	2069	7040	4050	7334	8440	8893	595	3059	4137	652	23529	5524	7321	7098	1200	7099	54982	8915	3565	566	894	10188	7096	51284	3567	3569	4067	51311	896
POSITIVE_REGULATION_OF_PROTEIN_METABOLIC_PROCESS	http://www.broadinstitute.org/gsea/msigdb/cards/POSITIVE_REGULATION_OF_PROTEIN_METABOLIC_PROCESS.html	941	10891	940	943	382	336	10394	1054	10300	3578	23034	602	10333	54998	3593	672	3592	10533	975	6693	1984	1618	11146	10148	79092	64400	112398	10435	4690	3662	3562	11076	10273	2069	7040	4050	7334	8440	8893	595	3059	4137	652	23529	5524	7321	7098	1200	7099	54982	8915	3565	566	894	10188	7096	51284	3567	11124	3569	4067	51311	896
ACTIVATION_OF_NF_KAPPAB_TRANSCRIPTION_FACTOR	http://www.broadinstitute.org/gsea/msigdb/cards/ACTIVATION_OF_NF_KAPPAB_TRANSCRIPTION_FACTOR.html	815	5588	1896	4869	5970	7124	3551	64127	9175	7334	10935	8915	29108	60401	23085
REGULATION_OF_PROTEIN_METABOLIC_PROCESS	http://www.broadinstitute.org/gsea/msigdb/cards/REGULATION_OF_PROTEIN_METABOLIC_PROCESS.html	941	10891	10209	940	943	8672	336	9451	51087	8668	1974	8669	25825	1975	3486	6418	10159	8425	23139	64215	9146	602	50943	10333	54998	4194	672	10533	4193	3855	1982	1983	27329	6693	3689	1984	1618	79092	10148	11146	7076	64400	112398	4690	822	6469	5972	440193	10273	22919	5045	8651	3315	2069	7040	9775	7334	8440	595	9617	324	8661	8667	8666	23529	8665	322	8664	10289	6387	7321	9181	58526	27102	4771	894	51284	10188	11124	23332	51311	998	896	59307	50852	10247	382	3625	3623	3624	23173	10394	1054	10300	3630	2107	5582	3578	3054	23034	3593	11236	3592	26523	975	5921	7248	9113	5976	55704	3586	3646	51474	10435	3662	63941	3562	6441	11076	1956	2934	400961	4050	8892	8893	3059	4137	11213	4724	9087	652	51079	2693	23560	5524	4528	7098	1200	54982	10644	7099	29118	8915	7458	3565	566	7096	3567	3569	4067
PROTEIN_AUTOPROCESSING	http://www.broadinstitute.org/gsea/msigdb/cards/PROTEIN_AUTOPROCESSING.html	22853	6872	5062	6792	9451	3480	6789	51347	7273	1859	8711	4215	4294	4293	4296	5058	207	7786	9175	27102	53904	3643	10645	23049
CELL_RECOGNITION	http://www.broadinstitute.org/gsea/msigdb/cards/CELL_RECOGNITION.html	56253	8851	23705	81035	5175	9353	10332	7783	64581	6677	4277	4978	4276	1462	51294	30835
SKELETAL_DEVELOPMENT	http://www.broadinstitute.org/gsea/msigdb/cards/SKELETAL_DEVELOPMENT.html	7291	3479	1311	1310	43	7353	5741	4488	2200	1280	2019	5549	3487	50617	165	5552	7071	6694	6779	1278	9365	7227	56172	6678	10220	8646	7040	415	11039	6474	6473	6949	4763	90	10682	1301	10683	1300	5052	1305	6899	1834	525	4148	649	197	846	3623	3624	7123	4256	9496	3239	6926	5075	56955	302	1750	2121	9061	9060	1240	1758	2261	4982	2260	6197	2662	3950	2114	860	7004	2132	2131	1749	8092	26578	10631	4883	658	171392	2735	1298	2487	652	2690	2692	2736	1021	2134	7092
BEHAVIOR	http://www.broadinstitute.org/gsea/msigdb/cards/BEHAVIOR.html	2641	6347	1393	1392	6352	6869	5540	1524	6357	6356	6355	6354	680	886	887	7545	11141	9353	9547	6359	5367	4887	348	1794	6362	6361	6364	6693	6363	6366	3689	6368	3350	2847	6367	1814	6360	6285	1432	18	51192	6369	7042	728	727	6376	6375	6374	6373	56413	6372	10803	6370	729230	1269	1268	2833	3730	4763	5898	10928	6387	181	5337	9034	2829	186	2182	4857	3627	114	2919	4852	10850	846	2247	7852	5329	3576	5328	3251	6647	5604	7442	1240	8061	5697	1232	4543	1233	1234	7436	1235	3950	1236	1237	3952	1238	4160	9607	3586	5594	51554	3265	11202	2357	4128	6441	50834	1742	2354	6346	8484	10563	3358	4988	8811	6850	4986	83658	7857	5196	2920	10842	1012	5724	2693	4283	5291	5730	1672	2534	3565	3061	3062	3064
BONE_REMODELING	http://www.broadinstitute.org/gsea/msigdb/cards/BONE_REMODELING.html	9365	860	56172	197	846	6678	4256	26578	43	2735	171392	4763	3574	90	652	796	2736	50617	1305	1758	5552	1021	1200	4160	9607	6779	1834	525
PROTEIN_AMINO_ACID_AUTOPHOSPHORYLATION	http://www.broadinstitute.org/gsea/msigdb/cards/PROTEIN_AMINO_ACID_AUTOPHOSPHORYLATION.html	22853	6872	5062	6792	9451	3480	6789	51347	7273	1859	8711	4215	4294	4293	4296	5058	207	7786	9175	27102	53904	3643	10645	23049
DEVELOPMENTAL_MATURATION	http://www.broadinstitute.org/gsea/msigdb/cards/DEVELOPMENTAL_MATURATION.html	58	375790	8038	4897	8912	7042	2069	11005	27289	3880	3756	9855	4629	58529	7273	9463	30819	59067
REGULATION_OF_ORGANELLE_ORGANIZATION_AND_BIOGENESIS	http://www.broadinstitute.org/gsea/msigdb/cards/REGULATION_OF_ORGANELLE_ORGANIZATION_AND_BIOGENESIS.html	822	10529	10174	10891	2934	2072	55160	11190	22919	382	7334	11011	6418	8440	10300	2067	7014	4137	9087	324	54386	9874	5921	6387	9181	7248	58526	9113	4771	23122	55704	23332	51474	4690	10435
VASCULATURE_DEVELOPMENT	http://www.broadinstitute.org/gsea/msigdb/cards/VASCULATURE_DEVELOPMENT.html	154796	4855	4303	8742	5371	283	388	8877	56913	3576	1284	1285	5176	7137	5921	23166	51162	27329	11005	7070	9820	51129	11146	6050	4691	861	6469	4879	54538	3606	51752	1950	821	7042	7422	10630	51705	93974	4881	694	55109	7857	94	4763	2303	5196	1012	5340	10553	4627
REGULATION_OF_PROTEIN_IMPORT_INTO_NUCLEUS	http://www.broadinstitute.org/gsea/msigdb/cards/REGULATION_OF_PROTEIN_IMPORT_INTO_NUCLEUS.html	7205	4796	4763	4188	2316	8740	7040	4601	4088	11124	4795	602	4794	999	114548
POSITIVE_REGULATION_OF_T_CELL_ACTIVATION	http://www.broadinstitute.org/gsea/msigdb/cards/POSITIVE_REGULATION_OF_T_CELL_ACTIVATION.html	7535	3593	3574	940	100133941	3606	916	961	9092	55423	23308	7070	10148	8440	3565	59067	3932	9655	5788	4690
REGULATION_OF_MYELOID_CELL_DIFFERENTIATION	http://www.broadinstitute.org/gsea/msigdb/cards/REGULATION_OF_MYELOID_CELL_DIFFERENTIATION.html	861	171392	9935	7704	2309	92	91	8861	5196	6688	796	22985	3623	3624	1021	85477	2113	3565	9607
VITAMIN_METABOLIC_PROCESS	http://www.broadinstitute.org/gsea/msigdb/cards/VITAMIN_METABOLIC_PROCESS.html	4199	10170	8854	6017	54884	64577	6256	25796	51109	9249	1594	8277	8424	79178	5226
POSITIVE_REGULATION_OF_I_KAPPAB_KINASE_NF_KAPPAB_CASCADE	http://www.broadinstitute.org/gsea/msigdb/cards/POSITIVE_REGULATION_OF_I_KAPPAB_KINASE_NF_KAPPAB_CASCADE.html	1936	841	10206	10342	148022	2149	56674	10892	684	8767	8743	5536	4615	3965	10392	10758	389	8772	80833	8837	387	8737	6398	10333	1894	1893	4215	27032	124583	64127	834	7132	10769	3956	10475	5494	9641	54862	23636	64170	7105	5970	2316	51026	7189	2697	7188	3357	9218	7334	8795	54503	6139	8717	80762	4055	23390	5966	958	329	29110	2280	3162	356	8915	9516	6574
GENERATION_OF_PRECURSOR_METABOLITES_AND_ENERGY	http://www.broadinstitute.org/gsea/msigdb/cards/GENERATION_OF_PRECURSOR_METABOLITES_AND_ENERGY.html	2645	2747	5167	10891	2642	5162	4899	155	37	10202	5018	8528	5443	5226	5447	4689	9352	1384	1591	30	5834	5837	6697	2847	23475	10007	10165	5250	5257	10873	5256	23530	5255	54884	218	5351	1645	8445	93974	4016	2632	2395	51700	223	9997	9370	55937	291	7915	54205	6389	10495	617	54677	53905	9380	10954	644	8639	1050	434	6392	4967	2673	6390	8644	6391	3052	3630	5261	2998	10063	3651	11181	1036	57834	6834	4552	3953	7381	5504	3952	5498	3643	7388	9605	7385	9016	7384	9945	862	2932	2232	364	2696	1891	2879	8908	552	131	1545	551	3670	4719	7957	4724	51741	27158	7466	5468	8604	5467	6718	79400	2235	50506	50507	9942	2548	50
FATTY_ACID_OXIDATION	http://www.broadinstitute.org/gsea/msigdb/cards/FATTY_ACID_OXIDATION.html	1892	1374	10891	54363	35	34	51094	5467	37	5465	239	56898	1891	3032	51179	1375	79602
POSITIVE_REGULATION_OF_PROTEIN_MODIFICATION_PROCESS	http://www.broadinstitute.org/gsea/msigdb/cards/POSITIVE_REGULATION_OF_PROTEIN_MODIFICATION_PROCESS.html	941	3562	10891	10273	7040	7334	595	3059	3592	672	652	10533	23529	975	5524	7321	8915	79092	64400	894	10188	3567	4067	896
REGULATION_OF_CELLULAR_PROTEIN_METABOLIC_PROCESS	http://www.broadinstitute.org/gsea/msigdb/cards/REGULATION_OF_CELLULAR_PROTEIN_METABOLIC_PROCESS.html	941	10891	10209	940	943	8672	336	9451	51087	8668	1974	8669	25825	1975	3486	6418	8425	23139	64215	602	50943	10333	54998	672	10533	3855	1982	1983	27329	6693	3689	1984	1618	79092	10148	11146	7076	64400	4690	822	6469	440193	10273	22919	5045	8651	3315	2069	7040	9775	7334	8440	595	9617	324	8661	8667	8666	23529	8665	322	8664	10289	6387	7321	9181	58526	27102	4771	894	51284	10188	23332	51311	896	59307	50852	10247	382	3625	3623	3624	23173	10394	1054	10300	2107	5582	3578	23034	3593	11236	3592	26523	975	5921	7248	9113	5976	55704	3586	3646	51474	10435	3662	63941	3562	6441	11076	1956	2934	400961	4050	8892	8893	3059	4137	4724	9087	652	51079	2693	23560	5524	4528	7098	1200	54982	7099	10644	29118	8915	7458	3565	566	7096	3567	3569	4067
STRIATED_MUSCLE_DEVELOPMENT	http://www.broadinstitute.org/gsea/msigdb/cards/STRIATED_MUSCLE_DEVELOPMENT.html	668	783	58	6300	4851	22933	8038	4898	25776	10014	7040	3880	3486	3756	6901	7273	4618	6926	4154	4654	4617	1134	57496	1286	9734	9759	652	3475	140465	1063	8048	8912	6840	4629	50804	58529
NEGATIVE_REGULATION_OF_CELL_PROLIFERATION	http://www.broadinstitute.org/gsea/msigdb/cards/NEGATIVE_REGULATION_OF_CELL_PROLIFERATION.html	4303	945	10290	943	9927	283	414062	11095	9146	50943	1488	10140	1487	8493	675	5449	4194	2014	5744	1285	3851	3489	4193	3552	7940	23641	55423	11285	7071	3490	8314	10006	6368	4831	4601	9537	51761	11146	85477	4692	6752	23636	6753	6750	9982	6751	7104	2622	2765	8763	5610	6282	5612	7042	2069	7041	8440	2170	93974	2172	2173	9231	2444	694	4763	94	5768	1111	7428	324	2796	5340	10608	990	4771	6755	6754	8558	9966	10950	2919	5918	4853	9510	3621	8575	7453	54766	199	8462	575	80781	247	3576	5074	9500	7832	5928	8065	5920	10766	8454	7248	8453	8451	2113	9314	10669	10668	23026	8519	6441	864	3604	5008	1029	1028	1032	1033	1030	1031	4988	3553	9521	27340	5728	7857	148	4869	50514	27244	1012	23560	1021	50507	51147	2495	23047	9940	10457	7369	6910	3569	4335	9337
NEGATIVE_REGULATION_OF_RNA_METABOLIC_PROCESS	http://www.broadinstitute.org/gsea/msigdb/cards/NEGATIVE_REGULATION_OF_RNA_METABOLIC_PROCESS.html	7291	4799	8531	6774	4204	7753	3146	3281	2649	1523	10614	4212	7541	51773	604	1482	54815	50943	4194	22882	7743	22980	6688	4193	5036	10472	1616	7071	1810	4221	2023	6601	7695	64324	6605	7730	54880	4188	55729	8861	1786	25776	10014	3516	6944	23429	7727	7428	1112	23528	7050	51317	10608	8431	2186	7712	1869	27022	7704	6829	7707	51042	6827	6591	190	10589	23409	23408	5987	8462	6926	5074	639	5926	5119	27033	10865	8626	5925	3394	23741	10664	4088	4089	9314	23411	6935	4087	23051	3660	3609	11278	9534	7141	2354	5458	8204	3070	6909	84159	10468	10771	8328	5195	1876	650	51079	2736	5467	4999	25850	51147	3665	9338
CYTOKINE_BIOSYNTHETIC_PROCESS	http://www.broadinstitute.org/gsea/msigdb/cards/CYTOKINE_BIOSYNTHETIC_PROCESS.html	3662	59307	6441	3606	940	943	3625	336	3623	3624	10394	2069	10392	1054	4050	23139	3578	50943	602	10333	3593	2693	6693	7098	7099	8915	11146	10148	566	3565	51284	7096	3569	51311
PROTEIN_SECRETION	http://www.broadinstitute.org/gsea/msigdb/cards/PROTEIN_SECRETION.html	56253	1149	9601	19	5539	26286	336	821	283	335	26297	27236	43	25825	29108	22900	4053	3630	64215	114548	50943	23705	7857	64127	379	5552	11146	55655
REGULATION_OF_MAP_KINASE_ACTIVITY	http://www.broadinstitute.org/gsea/msigdb/cards/REGULATION_OF_MAP_KINASE_ACTIVITY.html	2914	6464	200734	154	152	150	2247	51776	7164	7852	5585	57761	10333	4217	51562	2064	6647	7039	4294	1850	4293	4296	9064	975	11184	1852	11183	1616	2357	4188	1956	136	51495	56940	1950	10221	27250	2785	1844	2873	728	727	51196	28951	1848	10114	8567	4763	29969	100133941	54900	5058	5291	5998	5999	10746
MYELOID_CELL_DIFFERENTIATION	http://www.broadinstitute.org/gsea/msigdb/cards/MYELOID_CELL_DIFFERENTIATION.html	861	212	1435	23054	7704	8861	84148	3623	3624	1054	7994	8444	171392	3059	4318	9935	92	2309	91	5196	6688	796	22985	1021	6223	4627	85477	2113	3565	9607	3428	81501	54861	4067	998
GLYCOPROTEIN_BIOSYNTHETIC_PROCESS	http://www.broadinstitute.org/gsea/msigdb/cards/GLYCOPROTEIN_BIOSYNTHETIC_PROCESS.html	57171	11226	9514	27230	9245	51046	8128	79087	10690	57134	22906	7991	10585	25825	11320	2650	2995	7903	4036	79053	3792	23509	11282	9215	29880	238	63941	22796	6184	7103	7102	3605	7104	3703	3990	3949	51809	8818	51301	3988	2529	8813	2528	2527	2526	9526	2524	2523	55624	10905	951	10317	10318	84061	2590	6388	2589	54344	8473	29929	91949	9032	51146	8707	2530	8705	8706
ACTIVATION_OF_MAPK_ACTIVITY	http://www.broadinstitute.org/gsea/msigdb/cards/ACTIVATION_OF_MAPK_ACTIVITY.html	2914	2357	136	6464	4188	51495	1950	154	2785	152	150	728	727	51196	2247	51776	7852	5585	4217	8567	6647	29969	7039	4294	4293	4296	975	9064	11184	11183	5291	1616	10746
NEURON_DEVELOPMENT	http://www.broadinstitute.org/gsea/msigdb/cards/NEURON_DEVELOPMENT.html	5538	4897	10505	575	30819	9638	9637	5076	375790	6091	9353	7940	348	2668	7070	8633	8828	8829	3912	6285	6469	11202	9369	22854	7869	51399	84612	5457	4902	7042	23191	27289	4983	9855	6477	6585	9378	3730	57142	8851	4137	55201	10417	2736	1020	10458	7533	56288	9463
GLYCEROPHOSPHOLIPID_METABOLIC_PROCESS	http://www.broadinstitute.org/gsea/msigdb/cards/GLYCEROPHOSPHOLIPID_METABOLIC_PROCESS.html	347735	10400	1071	57515	335	5281	8818	8813	6901	5286	5283	84720	5728	54872	8733	80235	100137049	55361	8605	3612	975	8394	51365	54344	83394	51604	10026	10554	10555	5298	9468	55650	9488	23049	3931	5295	5277	5297	5279
NEGATIVE_REGULATION_OF_TRANSCRIPTION_DNA_DEPENDENT	http://www.broadinstitute.org/gsea/msigdb/cards/NEGATIVE_REGULATION_OF_TRANSCRIPTION_DNA_DEPENDENT.html	7291	4799	8531	6774	4204	7753	3146	3281	2649	1523	10614	4212	7541	51773	604	1482	54815	50943	4194	22882	7743	22980	6688	4193	5036	10472	1616	7071	1810	4221	2023	6601	7695	64324	6605	7730	54880	4188	55729	8861	1786	25776	10014	3516	6944	23429	7727	7428	1112	23528	7050	51317	10608	8431	2186	7712	1869	27022	7704	6829	7707	51042	6827	6591	190	10589	23409	23408	5987	8462	6926	5074	639	5926	5119	27033	10865	8626	5925	3394	23741	10664	4088	4089	9314	23411	6935	4087	23051	3660	3609	11278	9534	7141	2354	5458	8204	3070	6909	84159	10468	10771	8328	5195	1876	650	51079	2736	5467	4999	25850	51147	3665	9338
I_KAPPAB_KINASE_NF_KAPPAB_CASCADE	http://www.broadinstitute.org/gsea/msigdb/cards/I_KAPPAB_KINASE_NF_KAPPAB_CASCADE.html	7205	10206	10342	2149	6772	10892	10549	684	8743	5536	8740	4615	80833	8737	22900	8878	602	10333	1894	1893	4215	124583	64127	6885	10475	9641	23636	29775	7105	51495	5970	2316	51026	7189	7188	7186	9218	7334	23390	5966	329	2280	399	11124	6574	23085	1936	9966	841	148022	1147	56674	8767	3965	10392	10758	8772	389	8837	387	6398	56957	27032	834	7132	10769	3956	5494	7128	54862	64170	8517	2697	3357	8795	54503	6139	3654	8717	80762	4055	958	171392	29110	3162	356	8915	9516
NEGATIVE_REGULATION_OF_NUCLEOBASENUCLEOSIDENUCLEOTIDE_AND_NUCLEIC_ACID_METABOLIC_PROCESS	http://www.broadinstitute.org/gsea/msigdb/cards/NEGATIVE_REGULATION_OF_NUCLEOBASENUCLEOSIDENUCLEOTIDE_AND_NUCLEIC_ACID_METABOLIC_PROCESS.html	4799	4204	6774	2004	7753	3084	59348	3281	5371	10614	4212	51773	604	1482	602	7743	10472	7071	7342	1810	7341	545	4221	6601	2023	6605	7730	54880	58487	55729	8861	25776	55922	9191	7040	3399	7727	8856	23522	5245	51588	1063	23528	7050	10608	8431	4771	10595	7712	27022	79849	6591	10589	8462	7994	10657	978	5119	5926	55915	27033	10865	3397	23543	3398	8626	64061	5925	3394	23741	10664	4088	4089	9314	4087	23051	7572	860	3609	2354	8204	5205	84159	7088	10468	7376	10771	8328	54386	23560	4999	51147	8914	9338	7291	8531	3146	84148	2649	1523	6418	58533	7541	10138	54815	50943	81620	4194	22882	672	6688	22980	4193	5036	1616	3400	7695	5451	64324	4188	2072	1786	6282	10014	2069	9774	3516	7421	23090	6944	23429	1112	7428	796	51317	990	2186	1869	2918	7704	6829	7707	7124	51042	22933	6827	5991	190	22938	23409	23408	5987	11059	6926	5074	2067	639	5884	5883	6310	51053	51720	54962	2909	23411	6935	3660	11278	9534	7141	5187	2729	5458	27250	3070	6909	7014	5195	1876	51079	650	2736	5467	25850	3665
NEGATIVE_REGULATION_OF_CELL_DIFFERENTIATION	http://www.broadinstitute.org/gsea/msigdb/cards/NEGATIVE_REGULATION_OF_CELL_DIFFERENTIATION.html	4855	6469	4303	7704	4853	8861	4851	3623	3624	2069	84059	7399	9655	6926	9657	171392	4763	9935	5196	652	796	1021	3565	9607
RESPONSE_TO_BIOTIC_STIMULUS	http://www.broadinstitute.org/gsea/msigdb/cards/RESPONSE_TO_BIOTIC_STIMULUS.html	10346	6556	10542	3337	3338	3336	9451	51009	6352	6351	6356	6355	25822	602	10333	10808	64127	27129	6362	6693	6363	8725	10625	6367	871	11080	58487	7415	2268	820	6895	3315	6283	22926	5422	114548	596	2081	6278	100133941	912	1118	79139	6387	81576	51284	51311	10859	56253	7124	8575	1861	3441	10392	7852	3305	1755	3304	3593	3306	3301	3300	3592	3451	8061	60489	23166	3444	6059	9709	9217	3310	3586	5788	8988	2932	664	3460	665	3906	8815	10561	3459	57115	3454	3455	8993	200316	267	22824	55576	5199	7157	7098	27159	50506	3467	8915	566	3669	27348	3665	91543
POST_TRANSLATIONAL_PROTEIN_MODIFICATION	http://www.broadinstitute.org/gsea/msigdb/cards/POST_TRANSLATIONAL_PROTEIN_MODIFICATION.html	54101	8883	941	10891	6772	11099	6347	6872	3480	50613	6356	3486	2011	11093	6093	8408	8733	1326	207	79813	50624	7345	10090	7341	79092	10087	1844	417	7334	7336	419	8859	8444	1847	10733	8445	1848	1845	1846	1445	23522	814	815	816	5245	23529	23624	10075	7321	1832	7324	613	10746	8459	9201	10654	9200	26191	8460	7251	10055	301	23683	79858	975	7443	7444	7248	53904	5125	8518	867	6795	6794	6793	6792	6790	2872	6789	28951	6787	6788	8814	7273	2125	5110	9475	3276	10039	10038	3275	8711	29116	10842	54904	10988	23563	2242	8476	23560	8915	10645	9463	142	10152	2147	7294	2149	7297	9451	79885	11011	9149	4826	8491	8493	9636	9448	9252	672	4294	4293	4193	4296	4836	9150	3689	9641	1613	10164	6011	9054	1612	10273	2268	2764	9578	2078	5801	5803	10277	9024	5800	1643	695	4014	2081	9175	894	10188	2185	11122	896	1760	23409	23408	11059	23617	9690	6731	3055	2048	1859	2064	6732	2065	6733	11040	3592	1850	9397	9108	11184	1852	11183	9113	55704	3643	8986	23604	54861	23411	23410	3562	9535	9261	2932	56940	660	9262	9263	80124	8997	55832	657	658	11065	2044	3059	81788	652	9666	9943	3567	2533	1475	11329	54496	51776	23139	56341	1487	3713	4215	55851	5646	25	27	3718	9874	3717	7179	92609	1457	5753	5756	1453	1452	1455	1454	5616	10221	5613	7189	7040	23012	4638	7046	2444	5768	65125	10498	7053	4771	23385	10595	3932	5774	5771	23032	11221	7994	65018	4654	11236	2571	5608	3611	9064	7786	10432	9604	8099	3991	5520	3984	9718	5516	5515	5518	57787	4058	57092	7874	10461	5728	4139	11213	51548	4724	7957	5727	5524	5523	4285	5527	4145	23049	4067	10549	10402	26469	5537	6699	84148	5536	23463	1387	10922	6418	5170	22983	10000	10006	6698	64400	8536	64324	51022	51207	57154	22853	440193	10420	6300	22858	5045	8651	51107	83464	5563	10013	5562	26994	102	10114	51400	595	1263	94	91	90	7428	5567	5058	10419	51604	10026	8658	5571	27102	64422	23085	5891	5784	5783	5782	1147	5894	5780	22933	5062	8576	57337	8569	50488	5586	5587	5584	5585	5582	5777	5583	5778	5580	5775	5581	5794	5795	5791	373	5071	5979	5590	5495	55294	5496	6305	28227	5499	6447	5595	6446	5596	5597	5787	5592	5788	5593	5789	5871	7006	5599	1956	5664	5663	1025	54434	5799	51347	5797	267	8897	8899	5475	5292	5470	51451	904
ORGANIC_ACID_METABOLIC_PROCESS	http://www.broadinstitute.org/gsea/msigdb/cards/ORGANIC_ACID_METABOLIC_PROCESS.html	10998	2645	2747	10797	10891	35	7299	36	3081	3479	1579	34	10993	2746	10295	1573	37	7358	51179	2954	6611	79602	8424	8528	8529	4199	1892	6545	672	5742	51094	54995	8309	5831	275	8310	11283	9056	1615	5832	9057	1375	11001	9054	2166	10728	10166	3420	10873	2628	16	5351	51302	2271	3032	54938	3417	11136	1646	1645	8443	23428	5805	594	1468	8565	225	9420	3735	8560	10020	2593	189	5053	8659	80150	7915	1638	64087	23597	2184	54677	593	5917	11254	3242	570	27165	383	6519	10249	7453	9415	10394	435	2678	8644	9971	247	2571	2572	54363	2806	1036	972	7132	2805	239	6307	56898	23417	641371	443	3248	4357	586	10667	4048	1374	2356	2937	9536	2729	5184	55256	3992	23576	5465	1891	6542	5207	4329	4051	8140	5860	48	4864	57001	47	2730	2731	28965	4482	10841	23564	5467	6718	10840	51540	27430	5730	10554	6533	10555	468	4524	7263	4143	10455	3067	27349	50
CARBOXYLIC_ACID_METABOLIC_PROCESS	http://www.broadinstitute.org/gsea/msigdb/cards/CARBOXYLIC_ACID_METABOLIC_PROCESS.html	10998	2645	2747	10891	10797	35	7299	36	3081	3479	1579	34	10993	2746	10295	1573	37	7358	51179	2954	6611	79602	8424	8528	8529	4199	1892	6545	672	5742	51094	54995	8309	5831	275	8310	11283	9056	1615	5832	9057	1375	11001	9054	2166	10728	10166	3420	10873	2628	16	5351	51302	2271	3032	54938	3417	11136	1646	1645	8443	23428	5805	594	1468	8565	225	9420	3735	8560	10020	2593	189	5053	80150	8659	7915	1638	64087	23597	2184	54677	593	5917	11254	3242	570	27165	383	6519	10249	7453	9415	10394	435	2678	8644	9971	247	2571	2572	54363	2806	1036	972	7132	2805	239	6307	56898	23417	641371	443	3248	586	10667	4048	1374	2356	2937	9536	2729	5184	55256	3992	23576	5465	1891	6542	5207	4329	4051	8140	5860	48	4864	57001	47	2730	2731	28965	4482	10841	23564	5467	6718	10840	51540	27430	5730	10554	6533	10555	468	4524	4143	10455	3067	27349	50
DEFENSE_RESPONSE_TO_BACTERIUM	http://www.broadinstitute.org/gsea/msigdb/cards/DEFENSE_RESPONSE_TO_BACTERIUM.html	10333	1755	3592	6278	64127	820	55576	3906	5199	23166	6693	10392	7098	57115	8993	566
REGULATION_OF_MAPKKK_CASCADE	http://www.broadinstitute.org/gsea/msigdb/cards/REGULATION_OF_MAPKKK_CASCADE.html	2914	64170	171392	4763	5972	100133941	9344	23542	23162	155	939	154	28996	7164	10159	51347	9479	259	60401
ION_HOMEOSTASIS	http://www.broadinstitute.org/gsea/msigdb/cards/ION_HOMEOSTASIS.html	2741	6347	2740	5538	9247	6352	6357	6356	6354	59341	538	2150	886	887	84679	6781	1182	6548	5030	6359	476	475	478	477	540	1909	6363	7070	5029	6368	2847	1812	4502	6011	4609	2769	64924	728	623	51196	6375	10803	9633	729230	624	10800	6005	2833	811	2395	596	598	27094	100133941	797	796	10686	6387	719	185	2829	525	3932	64699	10242	3827	846	9104	6521	7852	578	773	6647	1134	7036	581	27032	775	1232	1233	1234	1235	1236	1237	1043	2512	5788	3263	4879	1230	664	6346	1604	10563	4987	8811	3077	552	553	4881	6717	27345	4719	351	1203	6863	54982	2495	51458	1201	2537	1356
MEMBRANE_ORGANIZATION_AND_BIOGENESIS	http://www.broadinstitute.org/gsea/msigdb/cards/MEMBRANE_ORGANIZATION_AND_BIOGENESIS.html	9342	8676	9341	5538	4897	9927	155	154	3482	2209	29911	7804	65055	4037	30819	8218	53947	2220	375790	4033	4036	10533	3092	4118	1793	7879	273	167	929	5359	2219	8724	8723	92609	8411	8867	53353	23399	9570	2624	81035	10228	928	8038	51606	8301	3949	9218	11037	55666	25801	596	29763	598	100133941	914	10490	57403	9765	10244	9381	27230	7249	197	382	64581	8578	8773	8775	9409	8774	432	578	26228	4074	6647	6453	10059	1759	23166	26119	4976	4646	55704	5877	55707	5879	23603	2515	6653	134	135	10268	23677	10266	6441	1956	867	662	664	9260	3756	6643	6642	6901	3077	5868	1175	1174	2348	9525	4481	1012	55576	7157	8912	9135	9844	1201	5298	566	51454	9463	29924
AMINO_ACID_CATABOLIC_PROCESS	http://www.broadinstitute.org/gsea/msigdb/cards/AMINO_ACID_CATABOLIC_PROCESS.html	594	2571	3242	2731	2572	2806	383	3081	10295	2746	23564	23576	2805	80150	8659	275	435	2954	443	64087	8528	2184	593
AMINO_ACID_DERIVATIVE_METABOLIC_PROCESS	http://www.broadinstitute.org/gsea/msigdb/cards/AMINO_ACID_DERIVATIVE_METABOLIC_PROCESS.html	60482	3251	1734	1733	9627	2593	2628	1036	5034	10394	7042	7915	27284	8623	27430	4947	1725	55500	6611	4946	8424	8292	883
CYTOKINE_SECRETION	http://www.broadinstitute.org/gsea/msigdb/cards/CYTOKINE_SECRETION.html	56253	23705	1149	19	64127	336	335	5552	29108	22900	11146	3630	55655	50943	114548
REGULATION_OF_DEVELOPMENTAL_PROCESS	http://www.broadinstitute.org/gsea/msigdb/cards/REGULATION_OF_DEVELOPMENTAL_PROCESS.html	1410	8883	6772	10892	8887	940	332	8742	943	8743	6347	63924	330	5371	944	8740	8739	8738	3480	2950	3486	22900	8877	604	602	7486	8870	6091	348	939	5366	1718	85477	23787	23636	6753	6750	6469	318	213	317	8861	51499	10732	8445	811	8851	55109	5245	914	917	23529	5340	51283	843	842	27020	8841	8835	8837	2245	7399	5325	573	578	580	57496	301	581	837	8065	8626	308	839	307	970	972	836	5921	9214	440	4976	8454	51129	8453	8452	8451	2113	134	861	8517	10049	864	1603	27141	6789	2876	29108	6788	84059	8717	54507	8718	1409	959	29115	952	23564	8915	1201	2147	2149	3146	9344	3875	10293	9141	9655	9657	23705	672	9353	4294	3552	1616	8193	11005	399687	4831	4832	9538	1613	1612	1611	9365	9437	56172	3313	2071	6189	2073	8382	10670	9577	3315	2068	2069	9774	9021	1508	11135	29965	695	694	2081	9616	9759	796	3329	4170	10285	3428	1630	998	2914	9966	56253	2810	197	3440	158471	6926	3304	3593	9500	637	638	3592	347902	11184	6050	23604	668	9530	3562	3560	2932	9262	662	9263	2729	663	664	665	666	3456	8996	8995	3558	9521	658	9935	3574	81788	652	2739	1676	79923	3065	3565	2537	9131	3569	6910	3064	51776	7164	7161	5741	4217	25	3092	7070	7073	7072	1984	7178	4790	55655	10224	1072	7042	9191	7187	7040	56616	81567	7184	9994	4763	2308	2309	1063	5624	10497	4627	10595	3932	55785	4855	4853	4353	4851	3623	3624	221472	89781	23368	23166	3956	2668	57060	10572	4088	9607	10435	11200	4049	11202	4879	3604	9092	26574	57099	5515	5518	10468	4881	5728	7857	171392	4137	4671	4869	9734	4722	10553	7097	7535	154796	4303	64112	22871	8535	4599	10542	8678	5538	6422	10922	1284	1285	5176	1286	6688	22985	8682	5552	27329	8539	23580	51100	5970	7415	10014	10016	10017	7422	27113	10018	10114	114548	8567	57142	597	596	599	598	92	91	90	51118	5055	54205	25816	7818	396	7534	7533	23085	1149	7704	5578	7124	10507	22933	55081	8772	388	1054	247	5581	6647	7137	5977	239	5590	5272	6651	5788	5594	5599	7001	1029	5663	5081	1027	1026	3906	1032	1031	8793	57019	6622	5196	7153	51079	7159	5468	1012	7157	1020	1021	355	5292	356	5296
NEGATIVE_REGULATION_OF_METABOLIC_PROCESS	http://www.broadinstitute.org/gsea/msigdb/cards/NEGATIVE_REGULATION_OF_METABOLIC_PROCESS.html	4799	4204	6774	2004	7753	3084	59348	3281	5371	336	3486	10614	4212	51773	1482	604	602	7743	10472	7071	7342	1810	7341	545	4221	7076	2023	6601	6605	7730	822	54880	58487	8861	55729	22919	25776	55922	9191	7040	3399	7727	8856	23522	5245	324	51588	1063	23528	322	7050	9181	10608	4771	8431	10595	7712	27022	59307	50852	79849	3625	6591	3623	3624	10589	8462	7994	10657	978	5119	5926	55915	27033	10865	3397	23543	3398	64061	8626	5925	3394	23741	10664	7248	4088	9314	4089	4087	23051	7572	860	3609	2354	8204	400961	5205	84159	7088	10468	7376	10771	8328	9087	54386	2693	23560	4999	5524	51147	8914	9338	7291	2645	8531	3146	84148	9451	2649	1523	25825	6418	58533	7541	10138	64215	54815	50943	81620	4194	22882	672	6688	22980	4193	5036	1616	3400	5451	7695	64324	4188	2072	5045	8651	1786	6282	10014	2069	9774	9775	3516	7421	23090	6944	23429	7428	1112	796	51317	58526	990	27102	2186	23332	998	1149	1869	2918	7704	6829	7707	7124	51042	22933	6827	5991	190	22938	10394	23409	23408	5987	11059	10300	3630	5582	6926	2067	5074	639	6647	5884	5883	6310	51053	2717	51720	54962	2909	3586	51474	23411	6935	3660	11278	9534	6441	2934	7141	5187	1029	2729	1027	1026	5458	27250	1032	3070	6909	1030	1031	7014	5195	1876	51079	650	2736	5467	25850	3569	3665
TISSUE_REMODELING	http://www.broadinstitute.org/gsea/msigdb/cards/TISSUE_REMODELING.html	9365	860	56172	197	846	6678	4256	26578	43	1999	2735	171392	4763	3574	90	652	796	2736	50617	1305	1758	5552	1021	1200	4160	9607	6779	1834	525
CELL_MATURATION	http://www.broadinstitute.org/gsea/msigdb/cards/CELL_MATURATION.html	58	375790	8038	4897	8912	2069	27289	3880	3756	9855	4629	58529	7273	9463	30819	59067
PHAGOCYTOSIS	http://www.broadinstitute.org/gsea/msigdb/cards/PHAGOCYTOSIS.html	134	135	2220	6441	81035	2624	197	64581	1793	929	2219	9844	2209	566	51454	23603
NEURITE_DEVELOPMENT	http://www.broadinstitute.org/gsea/msigdb/cards/NEURITE_DEVELOPMENT.html	10505	575	9638	9637	5076	6091	9353	7940	348	2668	7070	8633	8828	8829	3912	6285	6469	9369	11202	22854	7869	51399	5457	84612	4902	23191	4983	6477	6585	9378	3730	57142	8851	4137	55201	10417	2736	1020	10458	7533	56288
CYTOKINE_METABOLIC_PROCESS	http://www.broadinstitute.org/gsea/msigdb/cards/CYTOKINE_METABOLIC_PROCESS.html	3662	9966	59307	6441	3606	940	943	3625	336	3623	3624	10394	2069	10392	1054	4050	23139	3578	50943	602	10333	3593	2693	6693	7098	7099	8915	11146	10148	566	3565	51284	7096	3569	51311
LOCOMOTORY_BEHAVIOR	http://www.broadinstitute.org/gsea/msigdb/cards/LOCOMOTORY_BEHAVIOR.html	4857	3627	2919	10850	6347	6352	1524	6357	6356	2247	6355	6354	7852	5329	3576	5328	6647	9353	5604	9547	6359	1240	8061	4887	1794	6362	1232	6361	1233	6364	1234	6693	6363	1235	3950	6366	1236	1237	3689	1238	6368	6367	3586	6360	5594	51554	3265	2357	1432	6441	51192	6346	6369	7042	10563	728	727	6376	6850	6375	6374	6373	56413	6372	10803	6370	729230	2833	3730	7857	5898	5196	2920	10928	1012	5724	4283	6387	5291	5337	1672	9034	2829	3565
ELECTRON_TRANSPORT_GO_0006118	http://www.broadinstitute.org/gsea/msigdb/cards/ELECTRON_TRANSPORT_GO_0006118.html	2747	53905	9380	10954	644	8639	10202	5018	8644	6391	3052	8528	5226	5447	4689	9352	1036	6834	57834	4552	1591	6697	5498	10165	7384	23530	10873	54884	218	2232	5351	2879	1645	131	1545	4016	2395	51700	223	9997	51741	27158	8604	6718	7915	79400	6389	10495	50506	50507
SODIUM_ION_TRANSPORT	http://www.broadinstitute.org/gsea/msigdb/cards/SODIUM_ION_TRANSPORT.html	6546	10246	6324	6331	6340	6332	6335	6339	6326	6337	6336	6327	6329	11280	10786	6446	10050
REGULATION_OF_BIOLOGICAL_QUALITY	http://www.broadinstitute.org/gsea/msigdb/cards/REGULATION_OF_BIOLOGICAL_QUALITY.html	8224	10891	63923	6347	1314	5371	336	337	335	948	6352	6357	6356	25793	6354	59341	538	8877	604	6781	6359	207	164656	348	540	6363	6368	2847	1812	2023	212	822	8861	928	8761	5354	6895	10083	728	6375	623	51196	725	8440	624	8444	2979	2833	811	223	27094	100133941	323	5340	322	6387	719	183	22915	185	2829	10605	186	525	2821	64699	27020	7450	7454	846	2898	2245	5327	7399	578	60482	3251	978	580	581	27032	5925	5921	9215	29948	2113	29946	55909	6194	3263	23673	135	966	6790	1604	4987	8811	2876	84059	554	552	553	959	953	857	23560	1203	1200	8915	1201	2645	2147	2644	2643	2149	2642	9344	10699	2741	2740	9247	10159	886	680	2150	887	2151	2153	89941	2155	9657	2159	2158	2157	4194	3690	8938	2161	55035	2162	112398	2165	6011	8292	2769	9627	3998	2768	1649	9633	1645	79763	29974	11135	6005	9619	2776	797	796	10686	79139	1636	2811	2914	11255	2815	10395	10394	9104	6927	9792	9002	773	775	3792	131566	9113	2512	2033	2934	2729	664	11170	3751	3172	3077	3558	6717	3673	3059	9935	3574	2730	4719	6857	6863	54982	54840	2537	3569	84679	1182	5743	5742	3091	5645	4118	1585	7070	6223	4502	4609	4778	19	1071	2313	7042	20	7040	729230	4763	2309	5627	5624	4625	4624	4627	1056	3931	3932	7056	55785	10242	4853	4852	3827	3624	2677	221472	55602	7852	4155	89781	64061	10577	2668	3952	4160	4088	4089	4358	9607	64167	10435	65981	11202	4879	4878	10563	4882	259230	4881	5728	4864	171392	9087	4722	2693	2495	4067	22871	5538	51009	6560	6548	1286	5030	6688	476	475	478	477	22985	1909	27329	5029	10911	26986	4690	23580	26281	51022	10529	5972	440193	22999	5413	64924	2784	6583	10803	6582	10800	2395	6569	596	94	598	92	91	1113	5054	27302	7432	64428	26471	7533	55288	6517	382	6521	1054	25861	7035	6647	1134	7036	6507	1232	239	1233	1234	1235	5973	1236	1237	1043	51474	5788	6441	1029	1230	1027	1026	6346	1032	1031	8890	8892	8893	5864	5190	54583	27345	5196	51079	5467	7157	351	1021	91949	51458	6532	1356
TISSUE_DEVELOPMENT	http://www.broadinstitute.org/gsea/msigdb/cards/TISSUE_DEVELOPMENT.html	686	1290	1294	3872	6699	3861	10481	3868	3866	488	7357	43	3882	3881	2012	22806	3858	5744	1896	9353	1382	3885	3853	3852	50617	3854	3857	3889	3717	5552	3918	1718	11005	3891	3914	5650	3915	4831	7075	6698	3860	1277	1490	25833	6779	9365	10320	57154	3849	3848	56172	2319	3846	2071	5351	6678	10220	2068	7042	25806	51806	6943	89870	4232	412	3227	695	1308	4763	224	6278	5629	90	1301	1305	7053	1832	25818	1638	1834	525	2054	646	649	51043	197	2252	6591	2709	7454	846	7020	4256	8643	242	6926	6398	3055	27032	1758	8456	6939	1041	9314	4087	860	11202	660	8092	3909	8796	26578	10468	2125	171392	2735	652	2736	5467	2693	1021	6862	2139	9333	4145	6911
CELLULAR_LIPID_METABOLIC_PROCESS	http://www.broadinstitute.org/gsea/msigdb/cards/CELLULAR_LIPID_METABOLIC_PROCESS.html	10998	29124	10891	35	1577	36	1579	34	3283	51171	949	1573	51170	37	10202	335	7357	1583	51179	8877	79602	8879	10715	3291	23780	6610	5742	51360	8733	55361	1588	51094	345	54995	1585	51365	8309	1717	8310	1718	55650	10728	29906	6469	8439	347735	319	54884	1071	51196	8443	8856	412	27090	54872	225	55937	427	1056	8431	3931	8435	54677	6489	10858	5330	5919	5333	2583	570	10249	8644	55500	706	5322	54363	64577	3612	972	975	9588	8630	56898	10577	9215	3248	55512	9488	9489	5408	54658	4048	133	2232	3992	2224	8818	8813	2879	4051	259230	5728	4864	28965	8605	80339	8611	5730	10554	10555	1201	10558	10455	9468	7363	8702	23049	7367	7366	10400	10402	1109	4598	5538	283	9249	79888	8526	8529	10825	56994	1892	8398	30814	8540	672	80235	100137049	8394	11283	5833	1375	11001	29842	7555	2166	10170	4023	10273	51109	51302	3032	10948	1646	1645	84720	9619	23590	9420	8560	9373	7915	54344	51604	10026	26279	7533	3422	23597	2055	6820	190	51046	6822	9415	10394	50487	9971	247	64781	6646	6647	2717	7132	239	2516	6307	83394	23417	641371	29881	5277	5279	8694	1374	9536	3069	6342	5660	57515	5465	5281	1891	6901	57016	50814	5286	5283	5191	51741	5467	6718	654	57107	54982	5298	3565	27349	5295	5297
POSITIVE_REGULATION_OF_DEVELOPMENTAL_PROCESS	http://www.broadinstitute.org/gsea/msigdb/cards/POSITIVE_REGULATION_OF_DEVELOPMENTAL_PROCESS.html	8742	63924	8743	943	944	5371	8740	8739	8738	51776	3486	7164	8877	7161	5741	604	602	4217	6091	25	939	348	5366	7073	7072	1984	85477	23787	6753	6750	318	10224	7042	9191	56616	7040	7187	8445	9994	8851	55109	4763	2309	914	5340	10497	10595	3932	843	4853	27020	3623	3624	8837	5325	578	89781	580	57496	581	8626	8065	837	970	839	23368	836	8454	57060	8453	10572	51129	8452	8451	4088	2113	10435	134	861	11200	8517	4049	864	3604	9092	27141	6789	5515	5518	29108	6788	10468	54507	8717	8718	5728	4137	29115	952	4722	10553	7097	154796	7535	4599	10293	9141	10922	9655	23705	1285	672	9353	5176	4294	22985	1616	27329	8193	4831	9538	4832	1613	1612	1611	9365	23580	9437	2071	6189	10670	2068	10016	9774	27113	10018	11135	29965	695	694	2081	9616	92	91	796	51118	7818	10285	3428	1630	998	56253	1149	2810	5578	3440	8772	1054	388	158471	247	5581	3593	637	638	3592	5977	23604	5788	5594	9262	1029	662	9263	1027	664	1026	665	3906	666	1031	3456	9521	658	3574	652	7153	51079	5468	7159	7157	1020	355	356	6910	9131	3064
MEMBRANE_LIPID_METABOLIC_PROCESS	http://www.broadinstitute.org/gsea/msigdb/cards/MEMBRANE_LIPID_METABOLIC_PROCESS.html	10400	29124	10402	5538	335	79888	7357	8877	8526	8879	10825	10715	56994	30814	8398	6610	80235	8733	100137049	55361	8394	51365	5833	55650	29906	4023	8439	347735	1071	27090	84720	54872	55937	9373	427	54344	10026	51604	26279	3931	6489	5330	2055	5333	2583	51046	50487	55500	64781	5322	2717	3612	975	9588	83394	9215	55512	9488	9489	5277	5279	5660	3992	57515	5281	8818	8813	2879	6901	5286	5283	259230	5728	8605	10554	54982	10555	1201	5298	9468	10558	8702	23049	5295	5297
NEGATIVE_REGULATION_OF_CELLULAR_METABOLIC_PROCESS	http://www.broadinstitute.org/gsea/msigdb/cards/NEGATIVE_REGULATION_OF_CELLULAR_METABOLIC_PROCESS.html	4799	4204	6774	2004	7753	3084	59348	3281	5371	336	3486	10614	4212	51773	1482	604	602	7743	10472	7071	7342	1810	7341	545	4221	7076	2023	6601	6605	7730	822	54880	58487	8861	55729	22919	25776	55922	9191	7040	3399	7727	8856	23522	5245	324	51588	1063	23528	322	7050	9181	10608	4771	8431	10595	7712	27022	59307	50852	79849	3625	6591	3623	3624	10589	8462	7994	10657	978	5119	5926	55915	27033	10865	3397	23543	3398	64061	8626	5925	3394	23741	10664	7248	4088	9314	4089	4087	23051	7572	860	3609	2354	8204	400961	5205	84159	7088	10468	7376	10771	8328	9087	54386	2693	23560	4999	5524	51147	8914	9338	7291	2645	8531	3146	84148	9451	2649	1523	25825	6418	58533	7541	10138	64215	54815	50943	81620	4194	22882	672	6688	22980	4193	5036	1616	3400	5451	7695	64324	4188	2072	5045	8651	1786	6282	10014	2069	9774	9775	3516	7421	23090	6944	23429	7428	1112	796	51317	58526	990	27102	2186	23332	1869	2918	7704	6829	7707	7124	51042	22933	6827	5991	190	22938	10394	23409	23408	5987	11059	10300	5582	6926	2067	5074	639	6647	5884	5883	6310	51053	2717	51720	54962	2909	3586	51474	23411	6935	3660	11278	9534	6441	2934	7141	5187	1029	2729	1027	1026	5458	27250	1032	3070	6909	1030	1031	7014	5195	1876	51079	650	2736	5467	25850	3569	3665
NEGATIVE_REGULATION_OF_TRANSCRIPTION_FROM_RNA_POLYMERASE_II_PROMOTER	http://www.broadinstitute.org/gsea/msigdb/cards/NEGATIVE_REGULATION_OF_TRANSCRIPTION_FROM_RNA_POLYMERASE_II_PROMOTER.html	7291	4799	8531	1869	6774	27022	4204	6829	7753	7707	3146	3281	51042	6827	6591	2649	1523	10589	5987	8462	10614	4212	7541	1482	604	5074	639	4194	27033	7743	22980	6688	4193	5925	3394	10472	23741	7071	10664	1810	4088	4221	2023	7695	64324	6935	3660	11278	7730	9534	4188	2354	1786	5458	8204	6944	23429	10468	7727	10771	8328	7428	1876	23528	2736	5467	4999	25850	7050	51317	10608	8431	2186	7712	3665	9338
DETECTION_OF_EXTERNAL_STIMULUS	http://www.broadinstitute.org/gsea/msigdb/cards/DETECTION_OF_EXTERNAL_STIMULUS.html	9600	2916	6295	5158	778	24	64127	912	9094	10002	10392	57115	611	5132	8993	6011	7222	6010
AMINO_ACID_METABOLIC_PROCESS	http://www.broadinstitute.org/gsea/msigdb/cards/AMINO_ACID_METABOLIC_PROCESS.html	2747	11254	5917	570	3242	383	27165	3081	7299	6519	7453	10295	10993	2746	435	2678	2954	6611	8528	2571	6545	2572	2806	1036	2805	275	5831	9056	1615	9057	5832	443	586	9054	10166	10667	2356	2937	2729	5184	16	55256	5351	23576	54938	6542	4329	11136	23428	8140	5805	5860	594	8565	2730	3735	2731	4482	23564	5053	51540	80150	8659	27430	1638	6533	468	4524	4143	64087	3067	2184	593
AXONOGENESIS	http://www.broadinstitute.org/gsea/msigdb/cards/AXONOGENESIS.html	6285	6469	11202	9369	22854	7869	5457	84612	10505	23191	4983	575	6477	6585	9378	3730	9638	9637	8851	57142	5076	4137	6091	9353	2736	10417	348	7070	8828	8633	10458	8829	56288
HORMONE_METABOLIC_PROCESS	http://www.broadinstitute.org/gsea/msigdb/cards/HORMONE_METABOLIC_PROCESS.html	10170	6469	133	54884	1109	10273	3283	51109	51170	10202	9249	9718	64377	27284	1583	8623	223	3291	1734	1733	64577	6718	1585	654	8630	6447	7533	7363	54658
AMINE_CATABOLIC_PROCESS	http://www.broadinstitute.org/gsea/msigdb/cards/AMINE_CATABOLIC_PROCESS.html	3242	383	3081	2746	10295	23576	435	1725	2954	8528	594	2571	2572	2731	2806	23564	2805	275	80150	8659	443	64087	2184	8292	593
CELL_PROLIFERATION_GO_0008283	http://www.broadinstitute.org/gsea/msigdb/cards/CELL_PROLIFERATION_GO_0008283.html	8881	8882	2006	942	29127	940	8741	8317	945	8742	943	3479	8744	944	10617	6491	3480	150	1725	2012	608	2206	8877	11095	5228	6494	8872	2013	2014	3489	3487	23641	27074	51366	3490	3491	8314	6368	85477	10726	6752	23636	1436	6753	6750	1435	1434	823	6751	826	51192	22919	8763	1841	10732	6886	6374	5347	7336	8440	1440	6745	8851	55109	100133941	324	916	5340	10608	6755	6754	2001	2000	10950	5918	2252	2251	7453	2250	7253	26298	2249	8462	7258	575	701	10657	706	5928	23543	8065	970	973	8061	972	975	28985	5920	9211	10766	7248	8454	8453	8829	8452	8451	2113	9314	6191	586	10669	10668	1601	8519	864	863	5008	961	8817	4988	2876	7272	5111	10771	959	146	10982	147	148	8328	2242	23560	8804	51147	8914	2239	7369	9337	4043	4041	7295	685	7292	2641	684	10290	9340	9927	10294	2649	10293	9450	23308	9048	887	9146	678	56992	8493	23705	675	56998	4194	672	4035	4193	4296	3552	55423	11285	8190	11004	9537	4831	3350	11146	6285	2621	2622	2765	2078	2077	6282	2069	11138	2170	93974	2172	2173	9231	694	699	3226	9238	796	2277	996	994	995	993	990	2185	11126	4004	9966	56253	1869	2810	646	2050	2919	648	9510	1663	3638	9101	199	80781	3578	6926	3576	3594	2066	3593	2064	9500	3595	11040	9391	2060	54962	3641	55704	2059	6935	3589	3660	3562	56940	3070	6909	3177	6850	3553	3559	59067	2028	3558	659	9521	3570	2735	3059	3574	1877	6232	1736	2736	1739	79923	9139	9138	3565	3669	9940	3068	3568	3569	6910	1195	3868	4898	43	7066	4515	1488	1487	3714	5744	1489	3851	2321	2322	2323	2324	7071	1984	4601	3915	56648	51761	7076	11333	3912	4504	4609	11334	9982	3849	5617	10221	5610	5612	7042	7041	7048	7046	7045	2444	5764	4763	10216	10312	10591	5768	10490	9181	9180	9184	4771	3627	4853	4852	4352	3621	3623	54766	4254	4070	7832	7976	4084	23026	4331	7866	11202	11108	3606	3604	3601	3600	57787	4678	5728	7857	4869	4673	11116	4724	50514	5727	4486	2549	3976	50507	2495	4288	4665	4145	23047	10457	4067	4335	4142	4303	10400	284217	1396	22974	283	51009	10540	414062	50943	10140	5449	5174	1285	5176	7940	5036	1906	274	6695	55198	10006	10148	4693	26354	4692	5454	4690	5931	8556	6302	7104	26060	57053	1132	7422	1131	7423	5422	5968	8548	5967	391	10411	5154	94	5156	1111	7428	10419	5052	2796	27302	7433	7432	7813	8558	5894	5068	7027	8575	6320	5987	5587	247	5074	1133	7039	6502	5697	6504	239	374	5788	6441	1956	1029	1028	1026	1025	1032	1033	1030	1031	8792	5657	27340	6624	1017	27244	1019	1018	1012	5467	1961	7157	1020	1021	5292	1022	1163	1164
MYOBLAST_DIFFERENTIATION	http://www.broadinstitute.org/gsea/msigdb/cards/MYOBLAST_DIFFERENTIATION.html	58	6300	4851	652	3475	8038	8912	3880	3486	3756	50804	4629	58529	7273	6926	4154
CELL_MIGRATION	http://www.broadinstitute.org/gsea/msigdb/cards/CELL_MIGRATION.html	154796	10152	7205	63923	8742	4898	283	947	10505	7060	3156	8877	247	3576	9638	3593	9637	25932	3592	9353	5646	1794	27329	3688	2668	7070	8633	8828	3689	8829	3915	23607	55704	3912	3586	6286	7471	6469	9369	3849	6441	7869	1956	7414	51192	8613	84612	7042	4902	6376	6850	7424	4983	6477	2028	6585	3730	9378	8851	5728	57142	7857	375056	6273	4763	94	100133941	5196	796	10417	2736	9270	1012	5340	8611	27302	23560	357	4627	4771	566	6910
POSITIVE_REGULATION_OF_METABOLIC_PROCESS	http://www.broadinstitute.org/gsea/msigdb/cards/POSITIVE_REGULATION_OF_METABOLIC_PROCESS.html	941	10891	2002	940	8741	943	336	8878	7161	51773	602	10333	54998	6096	3091	1984	406	79092	6602	6601	6604	23636	19	55729	1997	7040	7334	253461	22926	8440	8445	23522	2308	2309	100133941	2304	23529	2965	7321	55534	51284	8433	2000	7849	6594	4855	27022	6599	3624	26298	23373	7994	2104	5325	23034	3251	57496	5606	8626	975	10370	10664	9586	4088	4646	10432	10435	4087	861	3609	4331	23054	3608	8204	4050	4862	4137	5524	7098	1200	7099	468	8915	566	10645	2547	7096	4067	2645	8928	84148	283	2295	1387	64210	2294	9149	10138	10155	50943	672	4686	6688	10533	80237	9440	9915	10001	27329	6693	1618	10148	11146	64400	2660	112398	64324	4690	6182	10273	55160	2071	2074	9575	2626	2068	2069	3320	23090	595	94	29969	90	6667	3326	26747	894	7533	10188	2186	11124	26330	51311	896	9967	7021	9969	9968	6829	6827	382	9282	9412	9826	22937	10394	6928	6927	6929	1054	5888	10300	5582	9794	3578	83637	6925	3593	3592	6256	24148	7132	5277	3662	1958	3562	11076	1956	2034	1950	5465	3172	59269	8289	8893	2735	3059	652	3159	2736	655	7157	5469	654	1022	54982	3565	3567	3569	6910	902
ACTIN_FILAMENT_ORGANIZATION	http://www.broadinstitute.org/gsea/msigdb/cards/ACTIN_FILAMENT_ORGANIZATION.html	58	10174	6624	55160	10580	6708	1739	7430	9181	51466	1627	7248	357	25794	27289	4771	11133	51474	54509	5319	2039
POSITIVE_REGULATION_OF_CELLULAR_METABOLIC_PROCESS	http://www.broadinstitute.org/gsea/msigdb/cards/POSITIVE_REGULATION_OF_CELLULAR_METABOLIC_PROCESS.html	941	10891	2002	940	8741	943	336	8878	7161	51773	602	10333	54998	6096	3091	1984	406	79092	6602	6601	6604	23636	19	55729	1997	7040	7334	253461	22926	8440	8445	23522	2308	2309	2304	23529	2965	7321	55534	51284	8433	2000	7849	6594	4855	27022	6599	3624	26298	23373	7994	2104	5325	23034	3251	57496	5606	8626	975	10370	10664	9586	4088	4646	10432	10435	4087	861	3609	4331	23054	3608	8204	4050	4862	4137	5524	7098	1200	7099	468	8915	566	10645	2547	7096	4067	2645	8928	84148	283	2295	1387	64210	2294	9149	10138	10155	50943	672	4686	6688	10533	80237	9440	9915	10001	6693	1618	10148	11146	64400	2660	64324	4690	6182	10273	55160	2071	2074	9575	2626	2068	2069	3320	23090	595	94	29969	90	6667	3326	26747	894	7533	10188	2186	26330	51311	896	9967	7021	9969	9968	6829	6827	382	9282	9412	9826	22937	10394	6928	6927	6929	1054	5888	10300	9794	5582	3578	83637	6925	3593	3592	6256	24148	7132	3662	1958	3562	11076	1956	2034	1950	5465	3172	59269	8289	8893	2735	3059	652	3159	2736	655	7157	5469	654	1022	54982	3565	3567	3569	6910	902
POSITIVE_REGULATION_OF_TRANSCRIPTION	http://www.broadinstitute.org/gsea/msigdb/cards/POSITIVE_REGULATION_OF_TRANSCRIPTION.html	2002	8928	84148	2295	64210	1387	2294	8878	9149	7161	10138	51773	10155	602	50943	6096	3091	6688	80237	9440	9915	10001	406	6602	2660	6601	64324	6604	6182	23636	55729	55160	2071	9575	2626	2068	7040	1997	23090	253461	22926	23522	29969	94	2308	2309	90	2304	6667	2965	55534	26747	7533	2186	8433	2000	9967	7021	7849	6594	9969	9968	4855	27022	6599	6829	6827	9282	9412	22937	9826	3624	6928	6927	26298	6929	23373	7994	2104	5325	9794	83637	6925	57496	5606	8626	6256	24148	7132	10370	10664	9586	4646	4088	10432	4087	3662	861	4331	3609	1958	3608	23054	2034	8204	3172	59269	8289	4862	2735	3159	655	2736	7157	5469	654	1022	468	8915	3565	2547	10645	6910	902
PEPTIDYL_AMINO_ACID_MODIFICATION	http://www.broadinstitute.org/gsea/msigdb/cards/PEPTIDYL_AMINO_ACID_MODIFICATION.html	10152	2147	941	2149	6772	8459	23173	7991	54496	1387	8460	56341	1859	3713	3592	25	5034	27	207	975	7786	11184	3689	10006	6184	3562	2033	1956	2932	8651	3703	8818	6789	8813	10114	3059	10419	84061	10988	23529	54344	8658	4771	10188	3567	23049	4067
POSITIVE_REGULATION_OF_MAP_KINASE_ACTIVITY	http://www.broadinstitute.org/gsea/msigdb/cards/POSITIVE_REGULATION_OF_MAP_KINASE_ACTIVITY.html	2914	2357	4188	1956	136	6464	51495	1950	154	2785	152	728	150	727	51196	2247	51776	7164	7852	5585	4217	10333	8567	2064	6647	29969	7039	100133941	4294	4293	4296	5058	975	9064	11184	11183	5291	1616	10746
HEART_DEVELOPMENT	http://www.broadinstitute.org/gsea/msigdb/cards/HEART_DEVELOPMENT.html	6469	57538	23054	2626	25776	845	7042	9718	5463	51196	6474	6901	2200	6717	2064	1857	4763	9421	650	1855	2736	27302	10370	6899	4625	8195	4624	2257	4629	50805	4607	9464	6910
POSITIVE_REGULATION_OF_CATALYTIC_ACTIVITY	http://www.broadinstitute.org/gsea/msigdb/cards/POSITIVE_REGULATION_OF_CATALYTIC_ACTIVITY.html	2147	64112	2149	6772	10892	9344	2740	1394	155	283	154	10486	4616	152	153	150	51776	22900	7164	10487	538	887	10333	4217	1285	4216	55851	4294	4293	5032	4296	6885	3092	25	27	5366	1907	1909	1616	7070	10912	55655	1816	23787	920	7518	347735	5618	29775	4188	317	51495	2769	7415	51107	2785	7189	2069	728	56616	727	7186	10017	51196	27113	7334	2596	114548	595	9994	8567	4763	2081	29969	100133941	799	2776	10316	5058	796	2778	10928	54205	9175	894	23385	10746	3932	896	2914	116	9966	842	5330	113	6464	55081	9104	2247	7852	5585	2064	6647	5606	7039	581	23683	975	9064	11184	11183	4088	55704	9607	668	2357	136	1956	5664	5663	1029	1950	57515	7139	2696	3456	554	552	3654	553	2692	7157	8611	5524	5291	566	56288	9463	140
NITROGEN_COMPOUND_CATABOLIC_PROCESS	http://www.broadinstitute.org/gsea/msigdb/cards/NITROGEN_COMPOUND_CATABOLIC_PROCESS.html	3242	383	3081	2746	10295	23576	435	1725	2954	8528	594	2571	2572	2731	2806	23564	2805	275	8659	80150	443	7263	4357	64087	2184	8292	593
DETECTION_OF_STIMULUS_INVOLVED_IN_SENSORY_PERCEPTION	http://www.broadinstitute.org/gsea/msigdb/cards/DETECTION_OF_STIMULUS_INVOLVED_IN_SENSORY_PERCEPTION.html	50840	9600	64108	50833	5158	6295	778	24	9094	10002	611	5132	6011	7222	6010
MAPKKK_CASCADE_GO_0000165	http://www.broadinstitute.org/gsea/msigdb/cards/MAPKKK_CASCADE_GO_0000165.html	9344	155	154	152	4616	6416	150	51776	7164	10159	4217	8491	51562	4215	4216	4294	4293	4296	939	1616	10912	5972	4188	51495	2785	1844	728	28996	727	51196	1848	1846	8567	29969	4763	100133941	5058	1399	9175	10746	2914	11221	6464	200734	50488	2247	7852	5585	5601	5602	6647	7039	5609	1850	23542	23162	11184	2261	9064	975	7786	1852	2260	11183	2258	9607	60401	64170	5871	5599	10044	2357	136	10045	56940	9261	1950	4902	2873	51347	9479	171392	7857	23043	54900	5291	5998	5999	10645	259
TRANSLATION	http://www.broadinstitute.org/gsea/msigdb/cards/TRANSLATION.html	6160	10209	940	6164	6204	6205	943	6206	8672	51081	336	6167	9451	6169	9045	51087	8668	1974	8669	25825	1975	1725	23139	602	50943	10333	6150	7284	23	6218	6152	3855	6158	6157	6156	1982	1983	1615	6693	6223	1984	1618	10148	11146	6189	8761	1915	5045	16	6188	3315	6187	2069	9775	54938	6171	6170	8565	9617	3735	8662	8661	10318	8667	8666	8665	322	8664	10289	6203	27102	10605	51284	51311	11224	122704	6122	6123	5917	59307	10247	6124	11222	6125	7453	3625	3623	3624	23173	10394	1054	2107	3578	23034	438	3593	26523	10102	6199	10767	7248	5976	6192	3586	3646	6193	10667	3662	63941	6146	6147	6141	6441	6143	5188	6238	400961	4050	8890	8892	8891	8893	6138	6137	6135	1967	6132	6133	6130	1968	6232	51079	1964	10987	2693	4528	7098	7099	10644	29118	8915	7458	3565	566	4666	7096	3569	6129	6128
NEUROGENESIS	http://www.broadinstitute.org/gsea/msigdb/cards/NEUROGENESIS.html	6594	22871	29127	27020	5538	4897	10505	54766	9048	575	30819	9638	9637	6647	5076	375790	6091	9353	5176	7940	348	6252	2668	7070	8633	8828	11281	8829	3912	6285	6469	11202	9369	22854	3849	7869	8861	51399	84612	5457	7042	4902	23191	9024	27289	4983	8890	9855	8892	8891	8893	6477	6585	3730	9378	8851	57142	1967	4763	4137	4010	55201	10417	2736	11113	491	1203	1020	1021	10458	4771	7533	566	56288	9463
ANATOMICAL_STRUCTURE_MORPHOGENESIS	http://www.broadinstitute.org/gsea/msigdb/cards/ANATOMICAL_STRUCTURE_MORPHOGENESIS.html	10894	1474	10205	2006	10206	333	8742	6347	5371	1311	7348	347853	7060	10486	51085	6351	25794	10487	7163	8877	2011	8218	2201	56913	8216	2019	8870	6096	6091	23647	3851	3850	7482	166	7481	8022	348	51162	7070	3491	23122	2022	3912	4607	4779	6469	3849	51599	51399	928	2313	821	7042	7040	8443	1999	6477	10736	89870	7043	3730	9993	55109	8851	9991	4763	55201	5629	2303	917	1305	5340	7053	9181	6899	4625	4624	4627	7054	7849	55785	3110	10242	4855	4854	4853	64446	2253	10389	846	7252	2248	26298	2246	2247	2245	221472	575	9496	2995	4653	4154	5116	581	5921	23166	4081	8456	2668	9480	8823	7380	64976	8633	8828	51129	8829	10660	9580	10761	9314	4162	4087	10435	861	5311	3265	7471	5310	11202	4879	7869	4738	3606	7476	4736	4990	7474	9095	28959	3983	8817	6789	10630	7089	4983	7088	5309	5308	5307	8521	7379	4881	7855	7857	10253	4137	1406	2140	7468	5727	4487	10458	10643	10553	50507	3975	10644	2494	2239	8914	3978	50509	8915	2138	4062	2139	2548	7090	4142	7290	154796	7291	2145	4303	2149	1297	9344	10699	3875	23462	6422	283	4825	2296	286	80184	7545	3201	9638	9637	6299	5449	1284	1285	3207	8543	5176	9353	3886	7940	27122	27329	6693	11005	3687	27120	11146	4691	9053	6285	23580	9369	2168	2625	3215	22854	2070	54538	7414	2071	9578	23481	84612	10522	8655	2068	9027	2069	23191	7422	9024	51513	51705	93974	11135	6585	9378	694	3229	57142	94	796	10417	23493	1634	7533	11123	9620	998	88	2054	7700	1147	2050	382	6322	10505	23612	1054	388	25861	3052	54959	5584	80781	6663	6926	3576	1755	5077	5076	6647	5079	5078	5881	1948	3651	636	7137	3792	1855	2719	9820	51716	23418	1044	55704	23607	6050	5879	51474	11045	2729	5081	51752	5080	1950	5457	22955	54434	4902	4901	79068	6850	6439	1368	2928	3673	658	2735	2730	3574	27345	5196	2736	1012	1739	1020	357	2535	56288	6425	6911	6910	3064
RESPONSE_TO_CHEMICAL_STIMULUS	http://www.broadinstitute.org/gsea/msigdb/cards/RESPONSE_TO_CHEMICAL_STIMULUS.html	4520	54490	6347	336	337	1576	6352	1728	6357	6356	6355	6354	79602	6781	6786	6359	51094	5366	540	6362	1718	6361	6364	6363	6366	6368	6367	2947	4501	8412	11080	6360	84084	6752	6750	6751	1432	51192	18	6369	21	1843	7042	20	728	6376	727	6375	6374	6373	22926	6372	729230	6370	8856	2833	3730	5244	5243	5898	10218	27094	100133941	2303	1066	5621	6387	54487	10494	2829	5337	3932	10242	3627	53905	4353	79849	10850	10249	64581	846	10587	2247	7852	2998	5329	5328	5119	4363	581	5604	7442	8061	9588	7248	3950	9709	9217	4357	10432	51554	3265	2357	23054	50834	50833	3991	8614	10563	1807	2696	2876	2878	50840	7857	4728	4724	4482	4720	8604	5724	2693	4283	8473	50506	27159	5002	4521	8915	7363	4067	7366	2645	5167	2642	30820	3337	3338	3336	283	9451	51009	6414	1524	3880	886	8527	25822	30819	4199	10808	675	9252	672	9353	56995	9547	64127	475	27129	1794	11284	6693	3689	11280	670	51435	871	10165	728461	51022	2625	5970	2071	7415	64924	2074	6283	3315	2068	9027	2771	10016	56413	1503	10803	9633	23327	10110	9429	9619	596	2081	9616	6278	799	54600	10928	10512	79139	9034	6829	2919	1861	196	10397	3576	3305	2067	3304	1137	3306	6647	3301	6648	3300	2806	1240	1232	1233	1234	1235	1236	9113	1237	1238	9961	1141	3310	3586	5594	54578	8988	2937	6441	7001	2729	4700	6346	366	1032	7139	1030	9124	6850	8890	368	8892	8891	8893	2029	267	22824	64108	3059	1967	2730	27345	7150	5196	2920	5468	1012	4710	6857	5291	1672	54840	9943	3565	27348
NERVOUS_SYSTEM_DEVELOPMENT	http://www.broadinstitute.org/gsea/msigdb/cards/NERVOUS_SYSTEM_DEVELOPMENT.html	4208	6774	3720	8220	29127	3280	2334	333	4897	5376	8128	6492	2950	1821	43	1822	10612	8326	40	1826	10716	6496	744	1827	6493	6091	1489	4884	4118	7337	348	6609	7070	2947	1813	2218	3912	6469	3849	8861	317	51399	2316	928	5354	10220	7042	27289	51195	6474	627	11341	6477	7182	3730	8851	5764	224	4763	55201	5626	53616	5623	320	321	5631	8745	55534	171017	4771	7224	9600	6594	10858	27020	7844	2250	2897	9201	54766	10380	10586	4761	54661	2676	2247	4762	4861	575	4154	4155	50861	10570	4745	8448	2259	9211	6197	2668	8822	7436	10439	8828	8633	8829	2257	2258	5121	23026	134	135	7471	11202	23054	7869	869	8092	7479	8820	1497	1809	1808	9718	3984	56123	4983	56125	57787	56124	4862	5728	4137	4671	4340	8507	4729	4724	29116	7466	29114	26585	10842	11113	1400	1203	1200	10458	4287	3975	5528	8915	4062	566	10787	4665	9463	7368	4669	4336	686	22871	9240	4045	8929	26468	23462	5538	27330	5026	2743	9048	4821	80184	9148	2290	30819	7545	4826	10141	9638	9637	4034	375790	728492	9353	8543	9445	5176	1286	7940	51232	9915	6695	11281	4693	54221	5455	26280	6285	50674	7101	9369	22854	1271	57050	56034	5048	53358	2764	10677	3897	1129	84612	10675	10523	9362	6687	5803	23191	7422	1131	9024	11039	4807	5805	4808	6585	6586	2173	1641	9378	57142	5050	4010	9759	51118	10417	23493	491	25814	7915	9037	4440	4814	4815	7533	29767	2186	9620	7021	6658	9289	2055	7704	2919	2705	3782	10505	26227	11250	5264	6457	2047	6664	7903	2048	1859	1137	1857	6647	1946	5076	1949	1750	6455	6456	5071	6252	3785	5274	238	1959	2937	5087	3562	1742	2033	56130	1746	56132	1749	27255	5080	361	5458	8690	5457	4902	5463	56139	4900	8890	9855	8892	8891	51440	4908	8893	8997	8403	1967	5097	6622	56143	26508	56142	2736	5467	6334	5090	1678	1020	1021	357	56146	56147	56145	56288
CELLULAR_COMPONENT_ASSEMBLY	http://www.broadinstitute.org/gsea/msigdb/cards/CELLULAR_COMPONENT_ASSEMBLY.html	10891	10892	10209	6873	9862	5371	10609	6208	337	154	3480	374291	1974	1975	51773	10713	55752	3092	348	1982	1983	3915	2331	1984	6877	8208	5618	829	55729	928	6892	8301	7186	2972	7046	10734	7185	22920	51298	3839	324	916	325	320	9183	7053	2963	2962	2961	9185	2960	10605	4629	617	2969	989	7450	56302	7454	7456	8467	8643	4150	830	3251	978	581	23542	8626	972	23165	4747	8825	4088	4089	10052	10435	10048	4331	58	23054	8518	4682	1605	2697	400961	8487	5518	2878	10465	4675	7273	4676	7082	9329	958	10844	10036	4728	4869	4674	4673	4724	23562	4528	7458	8915	7094	4146	9463	7536	3146	10291	9341	8672	9451	10693	5018	284119	10297	8668	8669	1387	3880	6418	10157	8527	79003	9443	9442	4194	375790	9351	4193	64127	4296	23450	9440	4297	8935	8683	10907	9056	1615	9057	1618	10810	9439	9054	83660	3996	8557	9368	440193	22999	7414	6189	84612	3315	10014	10946	2175	11136	2176	9169	1645	5829	93974	10801	114548	8662	8661	8667	8666	8665	9372	7429	8664	10289	7915	10025	8175	58529	2185	7106	11124	4950	998	88	9967	1352	9969	9968	2701	2702	9282	26121	8576	10392	23409	23408	23405	5888	10302	6923	3054	6450	6733	8976	26523	6311	6834	9404	29079	23607	3643	3646	11047	23411	2058	55706	11045	1742	5087	11076	6633	3560	7141	1025	6847	7148	3070	25842	51340	6850	8890	6908	8892	222663	3556	8891	6901	3077	8893	3654	1175	267	3655	2040	6431	6714	6433	1967	5194	6430	1968	5195	3159	1964	1871	6857	7157	1870	5469	5090	355	1022	1353	1355	6632	56288	6426
REGULATION_OF_TRANSCRIPTION	http://www.broadinstitute.org/gsea/msigdb/cards/REGULATION_OF_TRANSCRIPTION.html	2004	6774	2002	6773	59348	3281	5371	347853	22906	29915	10614	8878	22806	604	602	6096	3299	10629	7342	7343	8725	1810	546	406	10623	7341	10622	2023	2022	23636	58487	8861	6895	25776	55922	6894	10084	10732	7334	22926	3399	8856	811	23522	8427	815	5245	323	2100	23528	322	2965	1831	10608	8431	8433	2000	6595	6594	3110	27022	7593	6599	6598	59307	5915	7596	6591	8467	26298	8462	8464	2104	5325	3239	10657	57496	7584	5926	5119	55915	27033	10865	23543	9208	3397	8626	3398	5925	3394	8061	23741	8456	10664	9586	9314	861	860	7572	8518	8721	8204	5205	5204	84159	29108	5308	7376	8521	9326	9477	10771	8328	10847	8609	8607	4999	463	8804	51147	8914	468	8915	29117	10645	10782	83990	55140	9338	2146	7290	687	7291	3148	3146	8928	29855	2649	1523	2295	11016	1628	2294	9149	10155	54815	9443	9442	56998	4194	9252	672	1896	4193	3551	80237	9440	9915	3547	1616	11281	4831	3400	7695	2660	11143	9439	6182	2623	4188	2071	2627	2626	9575	1786	2077	2068	2069	9774	4802	3516	4800	1649	6944	4801	3222	23429	3223	29969	4010	9759	10284	796	9175	2186	9967	6721	9969	9968	1869	6829	196	6827	9282	9412	190	9826	6928	6927	23409	6929	23408	11059	6921	6924	9794	3054	6926	9975	83637	6925	639	9391	9392	6940	6256	24148	2516	6939	6938	2909	6932	8986	23414	60401	23411	6935	6934	3662	3660	11278	9534	2033	2034	2729	3070	6909	3174	3172	6239	6047	59269	8289	8994	11267	2928	2735	3059	9525	11063	1876	3159	650	655	2736	654	79923	11166	6720	3565	3066	9516	6910	3665	6128	10346	4799	4204	7753	4520	3084	4899	3727	3726	4613	56731	4212	7161	51773	1482	4618	4617	7743	3091	3090	25	10472	7071	7073	4221	6603	6602	6601	4791	6605	4609	6604	4778	7730	54880	55729	4775	2316	7625	20	9191	7040	1997	1998	7629	1993	253461	7727	7046	7182	2308	2309	2304	51588	1063	7050	10498	55534	7716	10595	4772	7712	7849	4855	4853	3622	3624	10589	4761	23373	4762	7994	4654	5606	2672	10370	4646	4088	4089	10432	9604	4087	23051	3609	4331	3607	3608	23054	2355	2354	8091	9095	7088	10468	221037	4862	30827	4869	10553	2547	2353	10450	8531	4303	1108	1106	1107	1105	84148	1390	83482	64210	1387	58533	27336	10923	5440	7541	10138	50943	5441	22882	1382	6689	6688	22980	64127	5036	10001	25833	5451	64324	7555	5932	5970	55160	10014	7421	23090	10113	8548	114548	10514	7110	7528	94	93	91	90	1112	4435	7428	6667	6666	6668	1398	54345	7913	51317	6670	5573	6671	10935	6672	64428	26747	7533	10127	23598	23085	7021	7022	7023	7024	7702	7705	7704	7026	7707	7027	7124	51042	22933	26610	5991	22938	22937	7020	1054	5987	7019	50485	5074	6648	30009	5588	6310	51720	7132	5978	7004	1958	5087	7141	5187	1029	5458	5457	27250	22809	8896	10902	54583	5195	51079	5468	5467	7157	5090	5469	25850	1022	902
AXON_GUIDANCE	http://www.broadinstitute.org/gsea/msigdb/cards/AXON_GUIDANCE.html	9378	3730	9638	9637	8851	6469	9369	7869	9353	10417	2736	10505	8633	8828	8829	4983	6477	6585
POSITIVE_REGULATION_OF_TRANSCRIPTION_FACTOR_ACTIVITY	http://www.broadinstitute.org/gsea/msigdb/cards/POSITIVE_REGULATION_OF_TRANSCRIPTION_FACTOR_ACTIVITY.html	815	5588	1896	4869	2033	5970	7124	3551	64127	9175	1054	7334	10935	29108	8915	60401	23085
MACROMOLECULE_BIOSYNTHETIC_PROCESS	http://www.broadinstitute.org/gsea/msigdb/cards/MACROMOLECULE_BIOSYNTHETIC_PROCESS.html	10891	10209	940	6204	5373	6205	943	6206	51081	336	2339	8128	335	79087	22906	51087	7358	2342	1974	1975	1725	11320	5229	23139	602	10333	23	6218	8733	3855	23509	1982	1983	6223	1984	55650	212	22796	8761	16	3949	8445	1468	54872	3735	10317	10318	2590	322	6388	6203	2589	10605	51284	122704	11224	11226	5917	59307	10247	11222	2683	7453	3625	3623	23173	3624	7991	10585	26035	55501	2995	2107	2998	23034	438	10767	6199	7248	9215	23746	9488	6192	6193	10667	63941	2132	2131	3605	3606	3703	3990	400961	8818	3988	4050	8813	5207	8908	55624	951	50515	84061	10987	2693	29929	4528	8473	7098	10644	7099	468	7264	29118	7458	8915	566	51146	9469	4666	7096	8707	8705	8706	57171	2645	6160	6164	9245	8672	6167	9451	6169	9045	10690	3340	8668	8669	25825	2650	50943	2651	6150	4036	7284	80235	10533	6152	6158	6157	6156	11285	56548	6693	1615	11282	1618	11146	10148	6184	7103	64131	7102	7104	6189	5045	1915	2762	6188	3315	6187	2069	51809	51301	9775	54938	84720	6171	8565	6170	9617	8662	8661	8667	8666	8665	8664	10289	6675	54344	51604	10026	27102	1121	9032	51311	9514	6122	6123	6124	6125	27230	51046	10394	57134	10392	1054	7903	3578	3036	3593	9394	26523	79053	3792	10102	5976	29880	3586	5277	3646	5788	238	5279	3662	6146	6147	6141	6441	6143	3906	5188	5281	6238	64377	2529	8890	2528	2527	8892	2526	8891	9526	9953	2524	8893	2523	6138	10905	5283	6137	6135	6132	1967	6133	57001	6130	1968	6232	51079	1964	91949	3565	6129	2530	3569	6128
ANTI_APOPTOSIS	http://www.broadinstitute.org/gsea/msigdb/cards/ANTI_APOPTOSIS.html	1410	3146	8535	8887	940	332	10542	330	8678	6347	6422	8739	3480	2950	8877	8870	3552	8682	939	1718	399687	7178	8539	4790	5970	51100	3313	8382	51499	9577	3315	1072	10017	81567	9021	7184	10114	597	57142	596	599	598	2308	9616	4170	5055	25816	396	7534	51283	23085	4853	4353	7124	10507	8841	8835	8837	573	6926	3304	301	581	308	307	5921	239	2668	5590	4976	9214	5272	6651	9530	3562	7001	3560	5663	2729	662	5081	663	664	665	1603	26574	1032	8793	57099	2876	8996	8995	3558	57019	1409	959	6622	4671	4869	1012	23564	2739	355	10553	3065	2537	5296
ORGANIC_ACID_TRANSPORT	http://www.broadinstitute.org/gsea/msigdb/cards/ORGANIC_ACID_TRANSPORT.html	117247	1109	6519	6534	10991	56301	1497	23539	6512	57515	9123	366	9122	9194	10630	6566	11136	8501	8140	23428	1645	9120	6567	1468	79751	6509	9356	6505	6506	6507	8604	10550	6511	6510	1201	11230	10165	10166	6576
REGULATION_OF_CYTOKINE_BIOSYNTHETIC_PROCESS	http://www.broadinstitute.org/gsea/msigdb/cards/REGULATION_OF_CYTOKINE_BIOSYNTHETIC_PROCESS.html	3662	59307	6441	940	943	3625	336	3623	3624	10394	2069	1054	4050	23139	3578	50943	602	10333	3593	2693	6693	7098	7099	8915	11146	10148	566	51284	7096	3569	51311
REGULATION_OF_JNK_ACTIVITY	http://www.broadinstitute.org/gsea/msigdb/cards/REGULATION_OF_JNK_ACTIVITY.html	10333	4217	29969	4188	51495	4294	4293	4296	5058	11184	27250	9064	11183	1616	51776	5585	10114	10746
CARBOXYLIC_ACID_TRANSPORT	http://www.broadinstitute.org/gsea/msigdb/cards/CARBOXYLIC_ACID_TRANSPORT.html	117247	1109	6519	6534	10991	56301	1497	23539	6512	57515	9123	366	9122	9194	10630	6566	11136	8501	8140	23428	1645	9120	6567	1468	79751	6509	9356	6505	6506	6507	8604	10550	6511	6510	1201	11230	10165	10166	6576
AMINO_ACID_AND_DERIVATIVE_METABOLIC_PROCESS	http://www.broadinstitute.org/gsea/msigdb/cards/AMINO_ACID_AND_DERIVATIVE_METABOLIC_PROCESS.html	2747	3081	7299	55432	2746	10295	10993	2954	1725	6611	8424	8528	883	6545	5034	5831	275	1615	9056	9057	5832	670	9054	8292	10166	9627	2628	16	5351	7042	27284	54938	4947	4946	11136	23428	5805	594	8565	3735	2593	5053	8659	80150	7915	1638	64087	2184	593	5917	11254	570	3242	383	27165	6519	7453	435	10394	2678	55500	60482	3251	2571	2572	2806	1036	2805	443	78990	586	10667	2356	2937	2729	5184	55256	23576	8623	6542	4329	8140	5860	1734	1733	2730	2731	4482	23564	51540	27430	468	6533	4524	4143	3067
REGULATION_OF_PROTEIN_SECRETION	http://www.broadinstitute.org/gsea/msigdb/cards/REGULATION_OF_PROTEIN_SECRETION.html	56253	23705	1149	64127	336	283	335	5552	26297	27236	43	29108	22900	11146	3630	55655	64215	114548	50943
RHYTHMIC_PROCESS	http://www.broadinstitute.org/gsea/msigdb/cards/RHYTHMIC_PROCESS.html	668	8864	6701	6702	5187	15	9575	3363	2069	8890	8892	8893	50865	658	6647	1407	1960	4543	10495	5730	8914	406	9607
POSITIVE_REGULATION_OF_DNA_BINDING	http://www.broadinstitute.org/gsea/msigdb/cards/POSITIVE_REGULATION_OF_DNA_BINDING.html	2033	5970	8721	7124	1054	7334	29108	815	5588	4869	1896	64127	3551	9175	10935	8915	60401	23085
CHEMICAL_HOMEOSTASIS	http://www.broadinstitute.org/gsea/msigdb/cards/CHEMICAL_HOMEOSTASIS.html	2645	2741	2740	6347	5538	336	337	9247	335	6352	6357	6356	59341	6354	538	2150	886	887	84679	6781	1182	6548	3091	5030	6359	476	475	478	477	348	540	1909	27329	6363	7070	5029	6368	2847	1812	4502	6011	4609	19	2769	64924	6895	1071	20	728	51196	623	6375	10803	9633	729230	1645	624	10800	6005	2833	811	9619	2395	596	598	27094	100133941	797	796	10686	6387	79139	719	2829	185	64428	3931	3932	525	64699	10242	3827	6517	846	9104	6521	6927	7852	578	773	6647	1134	7036	581	27032	775	1232	1233	1234	10577	1235	1236	1237	1043	9607	2512	5788	6194	3263	4879	1230	664	6346	1604	10563	4987	8811	3077	552	553	4881	6717	4864	54583	4719	27345	857	351	1203	6863	54982	2495	1201	51458	2537	1356
NEGATIVE_REGULATION_OF_DEVELOPMENTAL_PROCESS	http://www.broadinstitute.org/gsea/msigdb/cards/NEGATIVE_REGULATION_OF_DEVELOPMENTAL_PROCESS.html	1410	940	8887	332	330	6347	5371	8739	3480	2950	8877	602	8870	939	1718	7070	7178	4790	23636	6469	213	8861	51499	1072	81567	7184	4763	2308	5624	23529	5340	51283	4855	4853	4353	4851	8841	3623	3624	8835	8837	7399	573	580	301	581	308	307	972	836	5921	23166	2668	4976	9214	440	51129	9607	11202	4879	26574	1603	57099	2876	84059	4881	959	1409	171392	7857	4671	4869	9734	23564	10553	1201	8915	4303	8535	3146	3875	10542	8678	5538	6422	9655	9657	1284	1285	5176	3552	8682	5552	11005	399687	4831	8539	5970	51100	3313	8382	2073	9577	3315	10014	2069	10017	7422	9021	10114	57142	597	596	599	598	9616	90	9759	796	5055	4170	25816	7534	396	7533	23085	1149	7704	7124	10507	197	22933	6926	3304	6647	347902	7137	239	5590	5272	6651	9530	5599	3562	7001	3560	2932	5663	662	2729	663	5081	664	665	1032	8793	8996	8995	57019	3558	6622	9935	3574	81788	5196	652	1012	2739	355	5292	1676	1021	3065	3565	2537	3569	5296
POSITIVE_REGULATION_OF_TRANSCRIPTION_FROM_RNA_POLYMERASE_II_PROMOTER	http://www.broadinstitute.org/gsea/msigdb/cards/POSITIVE_REGULATION_OF_TRANSCRIPTION_FROM_RNA_POLYMERASE_II_PROMOTER.html	9967	7021	9969	9968	27022	6829	2002	8928	9282	6827	9412	3624	23373	8878	5325	9794	83637	57496	3091	80237	6256	9440	24148	7132	10001	406	4088	4646	10432	4087	861	4331	23054	2034	2071	9575	8204	2068	1997	3172	253461	22926	4862	2735	2308	2309	6667	2736	7157	654	5469	2965	1022	55534	468	26747	3565	8433	902	2000
CELLULAR_PROTEIN_COMPLEX_ASSEMBLY	http://www.broadinstitute.org/gsea/msigdb/cards/CELLULAR_PROTEIN_COMPLEX_ASSEMBLY.html	1352	5618	4682	154	374291	6901	7046	5829	79003	6714	4728	375790	5194	4724	23542	916	6834	23165	9372	2331	1353	4088	4089	2185	1355	9463	11047	55706
POSITIVE_REGULATION_OF_NUCLEOBASENUCLEOSIDENUCLEOTIDE_AND_NUCLEIC_ACID_METABOLIC_PROCESS	http://www.broadinstitute.org/gsea/msigdb/cards/POSITIVE_REGULATION_OF_NUCLEOBASENUCLEOSIDENUCLEOTIDE_AND_NUCLEIC_ACID_METABOLIC_PROCESS.html	10891	2002	8928	8741	84148	2295	64210	1387	2294	8878	9149	7161	10138	51773	10155	602	50943	6096	4686	3091	6688	80237	9440	9915	10001	406	6602	2660	6601	64324	6604	6182	23636	19	55729	55160	2071	2074	9575	2626	2068	2069	7040	1997	7334	23090	253461	22926	23522	29969	94	2308	2309	90	2304	6667	2965	55534	26747	7533	2186	8433	2000	9967	7021	7849	6594	9969	9968	4855	27022	6599	6829	6827	9282	9412	9826	22937	3624	6928	6927	26298	6929	1054	23373	7994	5888	2104	5325	9794	5582	83637	6925	57496	5606	8626	6256	24148	7132	10370	10664	9586	4646	4088	10432	4087	3662	861	4331	3609	1958	3608	23054	2034	8204	3172	59269	8289	4862	2735	3159	655	2736	7157	5469	654	1022	468	8915	3565	2547	10645	6910	902
MACROMOLECULAR_COMPLEX_ASSEMBLY	http://www.broadinstitute.org/gsea/msigdb/cards/MACROMOLECULAR_COMPLEX_ASSEMBLY.html	10891	10892	10209	6873	9862	5371	6208	337	154	3480	374291	1974	1975	51773	10713	55752	348	1982	1983	3915	2331	1984	6877	8208	5618	829	55729	928	6892	8301	7186	2972	7046	7185	22920	51298	3839	324	916	325	320	9183	7053	2963	2962	2961	9185	2960	10605	4629	617	2969	989	7450	56302	7454	7456	8467	8643	4150	830	3251	978	581	23542	8626	972	23165	8825	4088	4089	10052	10435	10048	4331	23054	8518	4682	1605	2697	400961	8487	5518	2878	10465	4675	4676	7082	9329	958	10844	10036	4728	4869	4674	4673	4724	23562	4528	7458	8915	7094	4146	9463	7536	3146	10291	9341	8672	9451	10693	5018	284119	10297	8668	8669	1387	6418	10157	8527	79003	9443	9442	4194	375790	9351	4193	64127	4296	23450	9440	4297	8935	8683	10907	9056	1615	9057	1618	10810	9439	9054	83660	3996	8557	9368	440193	22999	7414	6189	84612	3315	10946	2175	11136	2176	9169	1645	5829	93974	10801	114548	8662	8661	8667	8666	8665	9372	7429	8664	10289	7915	10025	8175	2185	7106	11124	4950	998	88	9967	1352	9969	9968	2701	2702	26121	9282	8576	10392	23405	5888	10302	6923	3054	6450	6733	8976	26523	6311	6834	9404	29079	23607	3643	3646	11047	2058	55706	11045	1742	5087	11076	6633	3560	1025	25842	51340	6850	8890	6908	8892	222663	3556	8891	6901	8893	3077	3654	267	2040	6431	6433	6714	1967	5194	6430	1968	5195	3159	1964	1871	6857	7157	1870	5469	5090	355	1022	1353	1355	6632	56288	6426
CELLULAR_HOMEOSTASIS	http://www.broadinstitute.org/gsea/msigdb/cards/CELLULAR_HOMEOSTASIS.html	2741	6347	2740	5538	9247	6352	6357	6356	6354	59341	538	2150	886	887	89941	6560	9657	6781	1182	5030	6359	476	475	478	477	540	1909	6363	7070	5029	6368	2847	1812	4502	112398	6011	4609	51022	2769	64924	10083	728	51196	623	6375	1649	10803	9633	729230	624	10800	6005	2833	811	2395	596	598	27094	100133941	797	796	10686	6387	719	185	2829	3932	64699	10242	55288	3827	846	6521	9104	7852	7399	578	773	6647	1134	7036	581	27032	775	1232	1233	1234	1235	1236	9215	1237	1043	9607	2512	5788	3263	1230	2729	664	6346	1604	10563	4987	8811	2876	84059	3077	552	553	6717	27345	4719	351	1203	6863	54982	2495	1201	51458	2537	1356
CELL_CELL_ADHESION	http://www.broadinstitute.org/gsea/msigdb/cards/CELL_CELL_ADHESION.html	1003	10205	22871	8416	5068	27020	649	9071	7124	9073	337	9074	7122	947	9076	57863	4256	23705	49860	6091	347902	8543	27032	24146	8832	55423	5921	3688	7070	1041	3689	51208	25945	5310	4685	1956	1029	8092	22918	961	8763	26285	5010	6376	6850	1366	1364	51705	1365	26999	386724	8851	5728	94	7216	1301	796	10686	1012	1305	23562	1739	23560	9080	29119	8915	4771	4815	9620	30835	5819	5818
SECRETION_BY_CELL	http://www.broadinstitute.org/gsea/msigdb/cards/SECRETION_BY_CELL.html	8224	22871	10343	9342	8120	8417	5539	3875	8675	1315	9341	336	9554	283	335	6352	43	6355	25825	22900	64215	10133	50943	55850	23705	64127	8938	5552	8729	25837	11146	85477	26984	55655	10814	22796	9980	9805	9570	19	51290	22999	3998	9627	5413	51192	26286	821	81562	51614	53407	114548	10490	10282	10316	9183	10749	10244	10066	23033	2914	56253	1149	10067	9601	11255	10652	8773	26297	27236	8775	8774	29959	3630	9501	379	8825	9607	10972	22818	8618	51552	10566	10564	10565	29108	4053	9527	11079	5864	5862	7857	23041	9522	9276	27345	6857	10640	91949	11316
REGULATION_OF_G_PROTEIN_COUPLED_RECEPTOR_PROTEIN_SIGNALING_PATHWAY	http://www.broadinstitute.org/gsea/msigdb/cards/REGULATION_OF_G_PROTEIN_COUPLED_RECEPTOR_PROTEIN_SIGNALING_PATHWAY.html	10267	8490	2788	28964	9815	2870	2786	155	154	5997	5998	51196	5999	8787	8786	55188	2868	10636	2869	6011	6002	6004	8601
SKELETAL_MUSCLE_DEVELOPMENT	http://www.broadinstitute.org/gsea/msigdb/cards/SKELETAL_MUSCLE_DEVELOPMENT.html	668	783	58	6300	4851	8038	4898	3880	3486	3756	6901	7273	4618	6926	4154	4654	4617	1134	1286	652	3475	140465	8048	8912	6840	4629	50804	58529
INSULIN_RECEPTOR_SIGNALING_PATHWAY	http://www.broadinstitute.org/gsea/msigdb/cards/INSULIN_RECEPTOR_SIGNALING_PATHWAY.html	8503	4303	2303	5170	10580	8651	207	3480	2887	2549	10458	2885	3667	3643	5295	1176
EPIDERMIS_DEVELOPMENT	http://www.broadinstitute.org/gsea/msigdb/cards/EPIDERMIS_DEVELOPMENT.html	686	1290	646	1294	2252	3872	6699	3861	2709	7454	3868	10481	3866	488	7357	3882	8643	3881	2012	242	3858	5744	27032	1382	3885	3852	3889	3857	1718	3918	8456	11005	3891	1041	3914	5650	4831	6698	3860	1490	1277	25833	3849	3848	2319	3846	2071	5351	3909	2068	7042	8796	51806	10468	2125	412	2735	1308	224	6278	5467	7053	1832	25818	1638	9333
CYCLIC_NUCLEOTIDE_MEDIATED_SIGNALING	http://www.broadinstitute.org/gsea/msigdb/cards/CYCLIC_NUCLEOTIDE_MEDIATED_SIGNALING.html	2642	5734	1395	6347	2740	9340	1394	10203	5739	155	154	10486	153	150	10487	5744	1325	5032	4886	4887	3352	1909	3351	3354	2847	1812	1813	1816	6752	6753	1910	6751	1129	2771	56413	729230	1269	1268	4763	799	5567	2778	796	2773	9568	2827	10607	7433	2829	2587	6755	6754	116	2914	2912	2913	2918	113	4852	2917	11255	7253	4157	4159	4158	1133	1232	4543	4544	4160	4161	2357	136	1230	3360	3362	3363	8484	3355	4987	4988	2696	4985	8811	4986	554	3274	146	2550	147	4724	2692	2691	5996	3973	2869	140
RESPONSE_TO_OXIDATIVE_STRESS	http://www.broadinstitute.org/gsea/msigdb/cards/RESPONSE_TO_OXIDATIVE_STRESS.html	51022	2937	4353	7001	2071	2729	2074	4700	337	1843	2068	6352	10587	9124	6414	2878	10110	2067	6647	6648	4728	9616	10218	2730	6278	475	4482	4720	4710	5621	9588	11284	1718	4521	10494	54840	9943	51435
HOMEOSTATIC_PROCESS	http://www.broadinstitute.org/gsea/msigdb/cards/HOMEOSTATIC_PROCESS.html	10891	6347	336	337	335	6352	6357	6356	59341	6354	538	84679	6781	1182	3091	6359	207	348	540	6363	7070	6368	2847	6223	1812	4502	4609	212	19	8861	1071	6895	10083	20	728	623	51196	6375	729230	624	8444	2833	811	4763	27094	2309	100133941	6387	719	2829	185	3931	525	3932	64699	10242	3827	846	3624	7399	7852	578	580	581	27032	10577	9215	4160	2113	4358	9607	6194	3263	4879	1604	10563	4987	8811	2876	84059	552	553	4881	171392	4864	857	1203	1200	2495	1201	8915	4067	2645	2741	2740	5538	9247	886	2150	887	89941	9657	6560	6548	5030	6688	476	475	478	477	22985	1909	27329	5029	6011	112398	51022	2769	64924	1649	10803	9633	1645	10800	6005	2395	9619	596	598	92	91	797	796	10686	79139	64428	55288	6517	6927	9104	6521	1054	25861	773	6647	1134	7036	775	1232	1233	1234	1235	1236	1237	1043	2512	5788	6441	2033	1230	2729	664	6346	3077	6717	3059	9935	3574	27345	4719	54583	351	1021	6863	54982	51458	2537	1356	3569
ACTIVATION_OF_PROTEIN_KINASE_ACTIVITY	http://www.broadinstitute.org/gsea/msigdb/cards/ACTIVATION_OF_PROTEIN_KINASE_ACTIVITY.html	9966	29775	10892	9344	283	7189	4616	7186	51776	2596	3654	4216	23683	6885	1907	8611	9175	10912	566	55704	9607	56288	9463
G_PROTEIN_SIGNALING_COUPLED_TO_CYCLIC_NUCLEOTIDE_SECOND_MESSENGER	http://www.broadinstitute.org/gsea/msigdb/cards/G_PROTEIN_SIGNALING_COUPLED_TO_CYCLIC_NUCLEOTIDE_SECOND_MESSENGER.html	2642	5734	1395	6347	2740	9340	1394	10203	5739	155	154	10486	153	150	10487	5744	1325	5032	4886	4887	3352	1909	3351	3354	2847	1812	1813	1816	6752	6753	1910	6751	1129	2771	56413	729230	1269	1268	4763	799	5567	2778	796	2773	9568	2827	10607	7433	2829	2587	6755	6754	116	2914	2912	2913	2918	113	4852	2917	11255	7253	4157	4159	4158	1133	1232	4543	4544	4160	4161	2357	136	1230	3360	3362	3363	8484	3355	4987	4988	2696	4985	8811	4986	554	3274	146	2550	147	2692	2691	5996	3973	2869	140
RESPONSE_TO_NUTRIENT	http://www.broadinstitute.org/gsea/msigdb/cards/RESPONSE_TO_NUTRIENT.html	6752	6750	6781	5167	6751	5119	2642	56995	8614	5468	1032	2771	1030	8473	2696	886	2029
ENDOSOME_TRANSPORT	http://www.broadinstitute.org/gsea/msigdb/cards/ENDOSOME_TRANSPORT.html	23033	9980	6811	10043	9525	23041	19	64129	8675	11021	51552	154	10652	388	51272	1130	9765	9527	8878	8411	84079	4074
ECTODERM_DEVELOPMENT	http://www.broadinstitute.org/gsea/msigdb/cards/ECTODERM_DEVELOPMENT.html	2054	686	1290	646	1294	51043	2252	3872	6699	3861	2709	7454	3868	10481	3866	488	7020	7357	3882	8643	3881	2012	242	3858	5744	1896	27032	1382	3885	3853	3852	3854	3857	3889	1718	3918	8456	11005	3891	1041	3914	5650	4831	6698	3860	1490	1277	25833	57154	3849	3848	2319	3846	2071	5351	3909	2068	7042	25806	8796	51806	10468	2125	412	1308	2735	224	6278	5629	5467	7053	1832	25818	1638	9333
AMINE_METABOLIC_PROCESS	http://www.broadinstitute.org/gsea/msigdb/cards/AMINE_METABOLIC_PROCESS.html	2747	10402	8534	3081	7299	10993	2746	10295	7358	23443	1725	2954	6611	8877	8424	8528	2651	6545	5034	5831	11285	275	56548	1615	9056	5832	9057	10007	9054	10164	8292	10166	9435	64131	9627	2628	16	5351	7042	27284	54938	4947	11136	4946	23428	5805	594	8565	3735	10020	2593	6819	2799	6817	5053	1118	80150	8659	7915	6675	1638	6483	64087	2184	593	5917	11254	570	3242	27165	383	6519	23553	7453	8639	10394	435	2678	55500	26035	55501	60482	3251	3036	2571	2990	2572	2806	1036	2805	9215	443	586	10667	2132	2131	2356	2937	2729	5184	55256	23576	8623	6542	4329	8140	5860	1734	1733	2730	2731	4482	50515	55577	23564	23563	51540	27430	27159	54982	6799	6533	468	4524	4143	9469	3067	2135
CELL_CELL_SIGNALING	http://www.broadinstitute.org/gsea/msigdb/cards/CELL_CELL_SIGNALING.html	8224	945	946	8743	8744	944	5376	152	6352	6351	1728	151	6868	6357	6355	6354	5228	6781	1325	6359	348	6362	6361	6364	6366	6368	6367	1812	1813	7200	1815	6360	6752	6753	5251	6750	6751	6469	928	5354	6369	6375	6374	6373	6372	2979	2832	223	5241	27094	100133941	2100	320	10077	27190	610	183	712	1837	116	5126	27020	2254	5913	10850	2251	2250	6591	8840	7253	2897	7252	2898	2248	434	2249	8838	9495	8839	26291	10750	29953	60482	3251	976	2891	2890	970	8448	2259	8822	2887	8823	4975	8829	2885	2257	2258	5122	5125	134	135	133	869	5008	8200	7479	8614	3362	3363	7474	3356	8620	8484	3355	3358	8817	8811	4986	3359	50632	551	146	147	148	3375	5100	2645	2644	2643	7295	9456	684	2741	8927	9248	2743	11018	4923	4828	1621	9547	3550	8938	4295	55423	3352	3351	3354	9152	6014	10164	8292	6804	9627	6280	9362	2069	3798	4012	796	9568	9038	9037	10288	9177	2914	2915	9289	2912	2913	3640	11255	2700	2917	2705	3782	3780	2911	3440	3779	10394	3777	3778	9001	8973	6926	29888	2903	2904	11245	777	774	2900	9402	3444	2516	3785	3786	23418	55801	3641	9019	3589	1742	3562	56130	56132	3751	3553	4908	2028	8995	3558	6716	6717	3574	651	6856	6853	6854	650	6857	3060	11165	6861	9518	3061	3062	6910	5739	40	5741	6616	5744	1489	1081	4118	4884	7071	11337	11334	9982	3749	7042	54472	7043	4763	3736	55870	10316	4857	3627	10242	4852	56300	7791	3625	3623	3624	4155	2571	2570	2572	4258	23166	4544	2668	9607	4359	2569	4680	2561	4049	11202	3605	7869	3606	3600	9094	2697	10563	9718	56123	4050	56125	10461	10253	2691	2693	3972	4283	3976	4287	4068	4301	22871	30820	1392	5443	4311	1286	273	1908	10911	23475	4693	10142	26281	22999	5413	5045	27115	5046	57053	23095	1267	2395	5154	2796	7434	7433	7533	7022	1145	6324	10505	1138	1945	7130	1944	1137	1947	5795	1946	6647	1134	1949	1948	6505	6506	6507	1943	5697	1942	6511	1234	374	6447	1140	1142	1143	5594	1230	3906	8792	8890	367	8892	8893	268	5864	5097	7010	27345	5467	6529	6327	6530	356	6532	5297
REGULATION_OF_PROTEIN_MODIFICATION_PROCESS	http://www.broadinstitute.org/gsea/msigdb/cards/REGULATION_OF_PROTEIN_MODIFICATION_PROCESS.html	941	10891	3562	440193	1956	10273	8651	7040	7334	3486	6418	5582	595	11236	3059	3592	672	4724	652	10533	23529	975	23560	5524	7321	7248	3689	8915	79092	4771	894	64400	55704	10188	3567	4067	896
REGULATION_OF_CELLULAR_COMPONENT_ORGANIZATION_AND_BIOGENESIS	http://www.broadinstitute.org/gsea/msigdb/cards/REGULATION_OF_CELLULAR_COMPONENT_ORGANIZATION_AND_BIOGENESIS.html	10891	3146	10209	9344	5538	8672	9451	8668	8669	11011	1974	1975	6418	6091	1286	9353	9874	348	1982	1983	7070	1984	1618	23122	4690	23580	822	10174	10529	2624	55729	2072	55160	22919	3315	23012	7334	11037	8440	11135	57142	29763	9617	324	8661	8667	8666	8665	8664	10289	6387	9181	58526	4627	9765	4771	7533	11124	23332	998	55785	10247	11190	197	382	2245	221472	10300	2107	3054	2067	26523	5921	26119	7248	9113	5976	55704	5879	3646	51474	10435	11202	5087	6441	2934	11076	867	400961	8892	8893	1175	7014	4137	11213	9087	1012	5090	54386	4528	7458	566
POSITIVE_REGULATION_OF_CELLULAR_COMPONENT_ORGANIZATION_AND_BIOGENESIS	http://www.broadinstitute.org/gsea/msigdb/cards/POSITIVE_REGULATION_OF_CELLULAR_COMPONENT_ORGANIZATION_AND_BIOGENESIS.html	23580	10174	10891	2624	6441	11076	55160	197	867	5538	382	7334	8440	10300	8893	11135	4137	6091	9353	26119	1984	1618	4771	566	11124	998	4690	10435
REGULATION_OF_TRANSLATION	http://www.broadinstitute.org/gsea/msigdb/cards/REGULATION_OF_TRANSLATION.html	10247	59307	10209	940	943	336	3625	8672	3623	9451	23173	3624	10394	51087	1054	8668	8669	1974	1975	25825	2107	3578	23139	23034	50943	602	10333	3593	26523	3855	1982	1983	6693	7248	1984	5976	1618	11146	10148	3586	3646	3662	63941	6441	5045	3315	400961	2069	9775	4050	8892	8893	9617	8661	51079	8667	8666	8665	322	2693	8664	10289	4528	7098	10644	7099	29118	27102	7458	8915	3565	566	7096	51284	3569	51311
PHOSPHOINOSITIDE_METABOLIC_PROCESS	http://www.broadinstitute.org/gsea/msigdb/cards/PHOSPHOINOSITIDE_METABOLIC_PROCESS.html	5281	8818	8813	5286	5283	5728	84720	54872	80235	8733	55361	3612	975	54344	10026	51604	83394	5298	9488	55650	23049	5277	5295	5279	5297
REGULATION_OF_TRANSLATIONAL_INITIATION	http://www.broadinstitute.org/gsea/msigdb/cards/REGULATION_OF_TRANSLATIONAL_INITIATION.html	10209	8672	9451	3315	400961	8668	1974	8669	1975	8892	8893	26523	8661	8667	8666	8665	8664	10289	1982	1983	4528	1984	7458	1618	3646
CELLULAR_MORPHOGENESIS_DURING_DIFFERENTIATION	http://www.broadinstitute.org/gsea/msigdb/cards/CELLULAR_MORPHOGENESIS_DURING_DIFFERENTIATION.html	10505	80184	575	9638	9637	6096	5076	6091	9353	348	7070	8633	8828	8829	6285	6469	9369	11202	22854	7869	5457	84612	4901	23191	4983	6477	6585	9378	3730	57142	8851	4137	55201	10417	2736	10458	7533	56288
REGULATION_OF_BINDING	http://www.broadinstitute.org/gsea/msigdb/cards/REGULATION_OF_BINDING.html	59307	7124	155	154	1054	51773	578	50943	56341	602	5588	1896	581	3397	3398	3551	64127	26119	7341	64400	60401	4087	58487	2033	4188	5970	8721	2316	1029	7040	7334	29108	3399	114548	596	815	328	4869	54583	5195	23560	9175	10935	64428	8915	23085
REGULATION_OF_MUSCLE_CONTRACTION	http://www.broadinstitute.org/gsea/msigdb/cards/REGULATION_OF_MUSCLE_CONTRACTION.html	6717	1264	4660	6647	10874	487	7138	7125	7134	10398	4633	7168	51196	4636	8877	4607	4608	9312
REGULATION_OF_GROWTH	http://www.broadinstitute.org/gsea/msigdb/cards/REGULATION_OF_GROWTH.html	5371	5538	10395	3624	51009	9792	8877	55602	604	247	978	6647	1286	64061	5645	5925	131566	239	55035	29948	4088	4089	29946	2023	65981	11202	1029	1027	1026	11170	7042	1032	7040	1031	51196	27113	3558	91	323	51079	5727	2691	7157	4722	322	2693	27302	51147
SPHINGOLIPID_METABOLIC_PROCESS	http://www.broadinstitute.org/gsea/msigdb/cards/SPHINGOLIPID_METABOLIC_PROCESS.html	8439	2583	5538	5660	51046	57515	7357	8877	8879	10825	10715	259230	64781	6610	2717	427	54982	9215	1201	55512	10558	6489	29906
SULFUR_METABOLIC_PROCESS	http://www.broadinstitute.org/gsea/msigdb/cards/SULFUR_METABOLIC_PROCESS.html	9435	2131	51022	2938	8534	2729	55256	8459	1497	64377	3340	2876	6611	26035	9953	55501	8460	9394	6647	2730	50515	4482	1036	23563	56548	10090	27430	9469	9054	10164
VESICLE_MEDIATED_TRANSPORT	http://www.broadinstitute.org/gsea/msigdb/cards/VESICLE_MEDIATED_TRANSPORT.html	4043	22871	10343	9342	8120	8417	8675	3875	1315	9341	5538	9554	155	154	6352	10484	10483	3482	6355	2209	29911	8878	7804	4037	84079	8218	10133	55850	2220	4033	4036	64129	3092	1793	7879	273	929	8729	2219	25837	8724	8723	85477	8867	8411	26984	10814	9980	53353	22796	9805	9570	2624	81035	19	51290	3998	5413	22999	10228	27183	51606	10427	9362	8301	3949	81562	51614	11037	1130	53407	10112	6811	2395	29763	100133941	10490	10282	26276	11021	9183	57403	9765	9179	10749	10121	23033	10066	10244	10067	7249	197	382	64581	8578	10652	8773	388	8775	8774	432	51272	5584	29959	4074	9501	6453	5119	57731	23162	1759	2803	23166	8825	26119	4646	55707	10053	23603	5879	6653	10972	134	135	5872	10268	23677	10266	22818	10043	6441	8618	867	51552	9260	10566	8904	10564	10565	6643	9527	6642	11079	9479	3077	5868	8997	1175	8895	1174	9950	2348	5862	5861	6712	23041	9525	9522	9276	4481	55576	1012	6857	9135	10640	91949	54843	9844	1201	5298	566	51454	29924	11316
RESPONSE_TO_NUTRIENT_LEVELS	http://www.broadinstitute.org/gsea/msigdb/cards/RESPONSE_TO_NUTRIENT_LEVELS.html	6752	6750	5167	6751	2642	213	4852	8614	3992	1032	2771	1030	2696	886	2029	6781	5119	81788	56995	5468	7157	2693	8473	440	3952	6720	9607
NEGATIVE_REGULATION_OF_CELLULAR_COMPONENT_ORGANIZATION_AND_BIOGENESIS	http://www.broadinstitute.org/gsea/msigdb/cards/NEGATIVE_REGULATION_OF_CELLULAR_COMPONENT_ORGANIZATION_AND_BIOGENESIS.html	822	11202	2934	3146	2072	22919	382	9451	400961	6418	10300	2067	57142	7014	29763	324	9087	54386	9181	7070	58526	7533	23332	5879	51474	998
SECOND_MESSENGER_MEDIATED_SIGNALING	http://www.broadinstitute.org/gsea/msigdb/cards/SECOND_MESSENGER_MEDIATED_SIGNALING.html	2642	9456	5734	1395	6347	2740	1394	9340	10203	5739	155	283	154	10486	153	150	6869	10487	8877	886	887	4829	5744	5030	1325	5031	5032	4886	4887	1907	3352	5028	1909	3351	3354	5029	2847	1812	1813	1816	6752	6753	1910	6751	2769	1129	2771	728	51196	56413	2596	729230	1269	1268	695	4763	799	2776	5567	10316	796	2778	2773	9568	2827	10607	185	7433	2829	2587	23007	6755	6754	2914	116	2915	5330	2912	2913	2918	50852	113	4852	11255	2917	7253	9104	9002	4157	3576	4159	4158	1133	23683	1241	1232	4543	4544	4160	4161	2357	1956	136	1230	3360	3362	3363	8484	3355	4987	3357	2696	4988	4985	8811	4986	554	552	553	3274	146	2550	147	4724	2692	1012	2691	5724	7462	8611	5996	3973	566	10645	56288	2869	9463	140	3269
CENTRAL_NERVOUS_SYSTEM_DEVELOPMENT	http://www.broadinstitute.org/gsea/msigdb/cards/CENTRAL_NERVOUS_SYSTEM_DEVELOPMENT.html	686	9240	3720	2334	26468	5538	27330	2950	1821	4821	1822	40	80184	2290	6496	10716	1827	7545	4826	4118	4884	9915	7337	11281	54221	5455	26280	6285	50674	6469	56034	57050	53358	5803	4807	5805	4808	6585	1641	6586	8851	4763	224	55201	5626	53616	5623	7915	8745	2186	9620	9600	6658	6594	9289	7704	7844	9201	2897	26227	4861	6457	4155	6455	6456	5071	6197	8633	5274	5121	238	23026	135	7471	1959	5087	23054	1746	8820	8092	27255	5080	1497	8690	9718	5463	8890	8892	8891	51440	8893	4862	5728	1967	6622	4340	4724	29114	10842	2736	5090	1203	357	10787	7368
POSITIVE_REGULATION_OF_CASPASE_ACTIVITY	http://www.broadinstitute.org/gsea/msigdb/cards/POSITIVE_REGULATION_OF_CASPASE_ACTIVITY.html	668	842	9966	2147	64112	2149	6772	317	1029	7415	55081	56616	10017	27113	3456	22900	114548	9994	1285	581	3092	7157	5366	54205	4088	55655	3932	23787
PROTEIN_HOMOOLIGOMERIZATION	http://www.broadinstitute.org/gsea/msigdb/cards/PROTEIN_HOMOOLIGOMERIZATION.html	2040	3251	978	440193	581	7450	5195	8626	9451	6857	7915	2878	8915	222663	5888	8527	1645	93974	88
POSITIVE_REGULATION_OF_BINDING	http://www.broadinstitute.org/gsea/msigdb/cards/POSITIVE_REGULATION_OF_BINDING.html	2033	5970	8721	7124	1054	7334	29108	815	5588	4869	1896	3551	64127	9175	10935	8915	64400	60401	23085
NITROGEN_COMPOUND_METABOLIC_PROCESS	http://www.broadinstitute.org/gsea/msigdb/cards/NITROGEN_COMPOUND_METABOLIC_PROCESS.html	2644	2747	2643	10402	8534	7299	3081	10993	2746	10295	1728	7358	23443	1725	2954	6611	8877	8424	8528	6545	2651	5034	207	5831	11285	275	56548	1615	9056	5832	23479	9057	6697	10007	9054	10164	8292	10166	9435	64131	9627	2628	16	5351	7042	27284	3320	54938	4947	11136	4946	23428	5805	594	8565	3735	10020	2593	6819	2799	6817	3326	5053	1118	80150	8659	7915	6675	1638	6483	64087	2184	593	5917	11254	3242	570	27165	383	6519	23553	7453	8639	10394	435	2678	55500	26035	55501	60482	3251	3036	2571	2990	2572	2806	2717	1036	2805	445	9215	443	4357	586	10667	2132	2131	2356	2937	1956	2729	5184	55256	23576	8623	6542	4329	8140	5860	1734	1733	2730	2731	50515	4482	55577	23564	23563	51540	27430	27159	54982	6799	6533	468	4524	7263	4143	9469	3067	2135
EXTRACELLULAR_STRUCTURE_ORGANIZATION_AND_BIOGENESIS	http://www.broadinstitute.org/gsea/msigdb/cards/EXTRACELLULAR_STRUCTURE_ORGANIZATION_AND_BIOGENESIS.html	1290	783	11202	22871	56130	56132	176	4897	4898	5457	7148	4586	56123	43	56125	1134	4763	375790	1286	11285	11005	3915	4629
GOLGI_VESICLE_TRANSPORT	http://www.broadinstitute.org/gsea/msigdb/cards/GOLGI_VESICLE_TRANSPORT.html	10066	10972	23033	22796	9980	10067	9570	22818	51290	8120	3998	8417	3875	1315	8675	51552	9554	10652	51614	81562	8773	8775	8774	53407	9527	11079	29959	10133	9950	55850	5862	23041	9522	9276	10282	9183	8729	10640	91949	10749	26984	11316
T_CELL_PROLIFERATION	http://www.broadinstitute.org/gsea/msigdb/cards/T_CELL_PROLIFERATION.html	3593	56253	23705	6441	940	100133941	3606	916	23308	10148	11146	8440	3565	59067	5788	2000	4690
REGULATION_OF_TRANSCRIPTION_FACTOR_ACTIVITY	http://www.broadinstitute.org/gsea/msigdb/cards/REGULATION_OF_TRANSCRIPTION_FACTOR_ACTIVITY.html	58487	59307	2033	5970	7124	2316	1029	1054	7334	29108	3399	50943	114548	815	5588	1896	4869	54583	3397	3398	5195	3551	64127	9175	10935	64428	7341	8915	60401	23085
REGULATION_OF_CELL_MIGRATION	http://www.broadinstitute.org/gsea/msigdb/cards/REGULATION_OF_CELL_MIGRATION.html	154796	7205	6469	1956	7414	84612	8877	247	5728	57142	375056	94	4763	25932	1012	5340	27302	23560	27329	7070	4771	3912	6910
POSITIVE_REGULATION_OF_JNK_ACTIVITY	http://www.broadinstitute.org/gsea/msigdb/cards/POSITIVE_REGULATION_OF_JNK_ACTIVITY.html	10333	4217	29969	4188	51495	4294	4293	4296	5058	11184	9064	11183	1616	51776	5585	10746
POSITIVE_REGULATION_OF_TRANSCRIPTIONDNA_DEPENDENT	http://www.broadinstitute.org/gsea/msigdb/cards/POSITIVE_REGULATION_OF_TRANSCRIPTIONDNA_DEPENDENT.html	2002	8928	2295	64210	2294	8878	9149	7161	51773	10155	6096	3091	6688	80237	9440	10001	406	6602	6601	64324	6604	6182	55729	55160	2071	2626	9575	2068	7040	1997	253461	22926	29969	2308	2309	2304	6667	2965	55534	26747	2186	8433	2000	9967	7021	7849	6594	9969	9968	4855	27022	6599	6829	6827	9282	9412	22937	9826	3624	6928	6927	26298	6929	23373	2104	5325	9794	6925	83637	57496	5606	8626	6256	24148	7132	10370	10664	9586	4646	4088	10432	4087	861	4331	3609	3608	23054	2034	8204	3172	8289	4862	2735	3159	2736	7157	654	5469	1022	468	8915	3565	2547	6910	902
PATTERN_SPECIFICATION_PROCESS	http://www.broadinstitute.org/gsea/msigdb/cards/PATTERN_SPECIFICATION_PROCESS.html	4855	6469	648	4188	9830	79068	4090	5308	7044	7545	6926	7547	1856	93	4010	2736	5727	5090	9371	10370	6862	8312	4242	4086	3211	4087	4281
REPRODUCTIVE_PROCESS	http://www.broadinstitute.org/gsea/msigdb/cards/REPRODUCTIVE_PROCESS.html	5737	10343	6019	5021	10542	6347	1393	1394	1392	7356	6351	5016	6866	27336	3156	51773	7802	1488	1487	5744	10332	2321	3293	1586	167	7932	6406	7342	8195	1984	29842	10007	2217	4184	6469	5618	8031	928	10670	6895	6677	53405	2069	7040	3416	1307	4012	8852	29969	7216	1443	5568	10318	8748	79139	6674	26476	1833	7913	183	7812	83737	116	1761	6598	1047	5680	5478	190	5678	5676	7258	11059	6665	6926	705	3576	6647	7783	975	60489	4543	2516	10663	9217	3248	4088	3641	2515	668	7005	133	6701	7141	6702	7476	3991	9125	10566	4986	8890	8892	269	200316	268	8893	6716	8999	11060	658	59272	4201	5673	5672	5675	7153	2488	56311	9083	5467	5671	4486	2693	5669	3972	2491	23764	2492	3973	6863	5858	6424	30835
AMINE_BIOSYNTHETIC_PROCESS	http://www.broadinstitute.org/gsea/msigdb/cards/AMINE_BIOSYNTHETIC_PROCESS.html	60482	1036	5053	5351	10394	7042	5831	5832	8623	27430	6799	55500	4946	8424	586
METAL_ION_TRANSPORT	http://www.broadinstitute.org/gsea/msigdb/cards/METAL_ION_TRANSPORT.html	1318	1317	487	489	6355	538	30819	6546	29986	6786	26251	475	540	4891	11280	7881	3742	3741	3746	3744	64924	3749	3748	5350	10089	9196	27012	6588	9992	1447	27094	3736	3738	3737	10316	3739	7226	7223	7224	7222	7220	781	10242	784	6261	785	10246	4852	3783	3782	6324	3780	56302	6263	3779	3777	3775	8645	10060	9973	10063	776	27032	6833	3790	3784	3785	3786	3787	6446	23415	10050	9312	6340	3761	3760	6339	3753	3754	6337	3752	6336	3757	3758	3756	3759	3077	27345	6331	6332	3772	6335	6326	3762	3763	6327	3766	6329	3768	10786	9132	11261
TRANSLATIONAL_INITIATION	http://www.broadinstitute.org/gsea/msigdb/cards/TRANSLATIONAL_INITIATION.html	10209	6189	8672	9451	3315	400961	8668	1974	8669	1975	8890	8892	8891	8893	1967	1968	26523	8662	8661	1964	8667	8666	8665	8664	1982	10289	1983	4528	1984	7458	10605	1618	3646
G_PROTEIN_SIGNALING_COUPLED_TO_IP3_SECOND_MESSENGERPHOSPHOLIPASE_C_ACTIVATING	http://www.broadinstitute.org/gsea/msigdb/cards/G_PROTEIN_SIGNALING_COUPLED_TO_IP3_SECOND_MESSENGERPHOSPHOLIPASE_C_ACTIVATING.html	2915	1910	5330	9456	1956	2769	1129	283	728	6869	3357	2596	9002	886	887	552	4829	553	4159	23683	5030	2776	5031	10316	5032	796	1907	1241	1909	5028	8611	5029	185	1812	566	1813	56288	9463	3269
REGULATION_OF_DNA_BINDING	http://www.broadinstitute.org/gsea/msigdb/cards/REGULATION_OF_DNA_BINDING.html	59307	58487	2033	4188	8721	5970	2316	7124	1029	7040	1054	7334	29108	3399	51773	114548	50943	602	815	5588	328	1896	4869	54583	3397	3398	5195	3551	64127	9175	10935	64428	7341	8915	60401	23085
RESPONSE_TO_EXTRACELLULAR_STIMULUS	http://www.broadinstitute.org/gsea/msigdb/cards/RESPONSE_TO_EXTRACELLULAR_STIMULUS.html	6752	6750	6751	5167	2642	4852	213	8614	1026	3992	1032	2771	1030	2696	886	2029	6781	5119	81788	56995	5468	7157	2693	8473	440	3952	6223	6720	9607
EXCRETION	http://www.broadinstitute.org/gsea/msigdb/cards/EXCRETION.html	4879	9380	136	3827	6340	8100	361	362	360	6344	366	6338	364	6337	363	3758	6865	8645	554	1188	7827	4881	1184	4867	4868	10686	50617	5002	10497	359	1811	358	10725	2981	525
G_PROTEIN_COUPLED_RECEPTOR_PROTEIN_SIGNALING_PATHWAY	http://www.broadinstitute.org/gsea/msigdb/cards/G_PROTEIN_COUPLED_RECEPTOR_PROTEIN_SIGNALING_PATHWAY.html	5737	5732	5731	5734	5733	6347	10203	7349	6870	5739	155	154	335	152	10486	153	6869	150	151	6866	6865	2859	10487	2854	2853	8877	2206	5741	8601	2852	5744	1325	4889	8111	345	207	4886	348	4887	6361	2848	2847	6368	2845	1812	2844	1813	2843	1814	2842	1815	1816	2840	7201	6752	6753	6750	6751	19	2835	2838	728	727	51196	2596	51195	729230	6370	2830	624	2832	8851	4763	10314	10316	916	2827	2826	6387	2825	719	181	718	10607	185	2829	2828	2587	808	6755	6754	51289	116	5330	113	4852	846	8843	7253	7252	5132	7852	9590	4157	4159	4158	23683	4543	4544	10663	55890	4160	4161	2564	2566	2569	51554	2561	10267	2357	50834	136	3360	4991	3361	3362	3363	8620	3356	3355	8484	4987	4988	2696	3357	4985	8811	4986	50632	10636	2556	554	2557	2554	552	2555	553	3274	2550	146	147	148	28964	2870	2692	2691	5724	2693	2862	8611	2863	4283	2492	2861	3973	2867	2865	8477	566	2868	2869	140	9463	3269	4142	5168	10818	9455	9454	9456	2642	2641	2742	1395	2741	2740	1394	9340	9248	283	2743	10692	5540	1524	55188	886	2150	887	4923	4829	375790	8490	5030	5031	5032	4295	1907	5028	1909	3352	3351	3354	5029	3350	6011	6010	1910	2769	2788	2768	2784	1129	2783	2786	2771	1132	1131	56413	10803	1269	6002	1268	9427	6004	8549	799	2776	5567	796	2798	2778	2773	9568	26476	2781	2782	10287	9034	7433	7432	10936	23596	2914	2915	2912	29899	2913	2918	2919	2916	11255	2917	643	2911	9826	9002	11250	11251	5777	3576	11245	1133	9293	9815	5697	1241	1232	1234	8787	1237	8786	1238	1956	1230	6344	2925	2922	5995	5996	5291	5997	5998	5999	1672	6915	11069	56288	3061	5294	3062
SECRETION	http://www.broadinstitute.org/gsea/msigdb/cards/SECRETION.html	8224	2645	22871	9342	10343	8120	8417	5539	1315	3875	8675	9341	1314	336	9554	283	335	6352	43	25825	6355	6865	22900	7163	6616	1188	64215	10133	50943	55850	23705	1184	64127	8938	50617	5552	8729	25837	1811	10725	11146	85477	26984	55655	10814	22796	9980	9805	9570	51290	19	6804	9627	5413	3998	22999	51192	26286	8100	821	51614	81562	53407	6583	6582	2979	7827	114548	6569	10282	10490	10316	10686	9183	10497	1056	7432	10749	525	2914	10066	10244	23033	56253	1149	9601	10067	9380	11255	3827	3625	3623	3624	10652	8773	26297	27236	8775	8774	8645	29959	3630	6926	9501	379	8825	6447	4646	9607	2981	3589	10972	22818	4879	136	8618	5008	6340	361	362	51552	360	6344	366	6338	6337	364	363	10566	3758	10564	29108	10565	4053	9527	554	11079	4881	5864	5862	7857	4867	23041	9276	9522	4868	27345	2691	6857	2693	10640	91949	5002	3976	359	358	11316
POSITIVE_REGULATION_OF_RNA_METABOLIC_PROCESS	http://www.broadinstitute.org/gsea/msigdb/cards/POSITIVE_REGULATION_OF_RNA_METABOLIC_PROCESS.html	2002	8928	2295	64210	2294	8878	9149	7161	51773	10155	6096	4686	3091	6688	80237	9440	10001	406	6602	6601	64324	6604	6182	55729	55160	2071	2074	2626	9575	2068	7040	1997	253461	22926	29969	2308	2309	2304	6667	2965	55534	26747	2186	8433	2000	9967	7021	7849	6594	9969	9968	4855	27022	6599	6829	6827	9282	9412	9826	22937	3624	6928	6927	26298	6929	23373	2104	5325	9794	6925	83637	57496	5606	8626	6256	24148	7132	10370	10664	9586	4646	4088	10432	4087	861	4331	3609	3608	23054	2034	8204	3172	8289	4862	2735	3159	2736	7157	654	5469	1022	468	8915	3565	2547	6910	902
CARBOHYDRATE_METABOLIC_PROCESS	http://www.broadinstitute.org/gsea/msigdb/cards/CARBOHYDRATE_METABOLIC_PROCESS.html	2645	5166	5164	5165	10891	5162	10402	5163	8534	5373	25796	8128	155	10690	7355	51172	7358	3340	23443	680	10825	2203	5226	4199	3098	2651	29988	11285	56548	5834	5837	8869	10007	10164	29906	9435	22796	3420	10873	5256	23530	64131	27087	217	10327	2762	6677	6888	51809	2271	51301	3417	8445	1468	226	10020	2592	229	2799	8660	1118	6675	6389	6480	6483	3425	26330	4245	6489	2584	10855	2583	11253	6518	2683	8574	23553	6517	6514	51046	6392	10585	2673	6390	6391	26035	3630	55501	7903	2998	3036	57733	9394	2571	2990	230	2572	11181	2717	7031	9215	231	3643	6448	29883	2132	2131	9945	2932	8789	5213	3906	5211	64377	9091	2527	5207	2526	8908	2525	9526	2524	9953	2523	8790	11061	48	5728	57001	47	7957	6524	50515	64768	55577	23563	2539	27159	54982	7360	7264	468	9942	51146	8277	9469	10559	2548	11319	2530	2135	50
REGULATION_OF_SECRETION	http://www.broadinstitute.org/gsea/msigdb/cards/REGULATION_OF_SECRETION.html	2645	56253	1149	9627	6804	5008	3625	336	3623	283	3624	335	27236	26297	43	29108	22900	3630	6616	64215	114548	50943	23705	27345	64127	2691	5552	3976	11146	6447	4646	85477	9607	55655	3589
POTASSIUM_ION_TRANSPORT	http://www.broadinstitute.org/gsea/msigdb/cards/POTASSIUM_ION_TRANSPORT.html	10242	3783	3782	3780	3779	3777	3775	8645	10060	30819	26251	6833	3790	3784	3785	3786	7881	3787	23415	9312	3742	3741	3746	3744	3749	3748	3761	3760	10089	3753	3754	3752	3757	9196	3758	3756	3759	27012	9992	27094	3736	27345	3738	3737	3739	3772	3762	3763	3766	3768	9132	11261
NEGATIVE_REGULATION_OF_GROWTH	http://www.broadinstitute.org/gsea/msigdb/cards/NEGATIVE_REGULATION_OF_GROWTH.html	65981	11202	1029	1027	5538	5371	1026	10395	3624	1032	7040	9792	1031	27113	55602	604	247	978	91	323	64061	5925	51079	5727	4722	7157	322	27302	131566	51147	29948	4088	4089	29946	2023
PROTEIN_POLYMERIZATION	http://www.broadinstitute.org/gsea/msigdb/cards/PROTEIN_POLYMERIZATION.html	4137	11076	2934	6702	9087	8936	22919	382	283	5921	55835	9113	8440	10810	5879	10435	4690
DI___TRI_VALENT_INORGANIC_CATION_TRANSPORT	http://www.broadinstitute.org/gsea/msigdb/cards/DI___TRI_VALENT_INORGANIC_CATION_TRANSPORT.html	781	6261	784	785	4852	487	64924	56302	6263	5350	489	6355	3077	6588	1447	776	6546	6786	27032	27173	10316	4891	7226	7223	7224	7222	7220
SECRETORY_PATHWAY	http://www.broadinstitute.org/gsea/msigdb/cards/SECRETORY_PATHWAY.html	23033	10066	2914	10244	8224	10067	22871	10343	9342	8120	11255	8417	8675	1315	3875	9341	9554	10652	6352	8773	8775	8774	6355	29959	10133	55850	9501	8938	8825	8729	25837	85477	9607	26984	10814	10972	22796	9980	9570	9805	22818	51290	22999	3998	5413	9627	8618	51192	51552	51614	81562	10566	10564	53407	10565	9527	11079	5864	5862	23041	9522	9276	27345	10490	10282	10316	6857	9183	10640	91949	10749	11316
G_PROTEIN_SIGNALING_ADENYLATE_CYCLASE_ACTIVATING_PATHWAY	http://www.broadinstitute.org/gsea/msigdb/cards/G_PROTEIN_SIGNALING_ADENYLATE_CYCLASE_ACTIVATING_PATHWAY.html	116	113	136	2740	1394	155	154	10486	153	2696	10487	554	5744	799	5032	796	2778	2692	2691	1909	2827	1812	1816	140
PROTEIN_AMINO_ACID_LIPIDATION	http://www.broadinstitute.org/gsea/msigdb/cards/PROTEIN_AMINO_ACID_LIPIDATION.html	84720	54872	10533	80235	8733	2339	5281	54344	8818	51604	10026	2342	1121	8813	5229	23746	9488	55650	5277	5283	5279
NEGATIVE_REGULATION_OF_CELLULAR_PROTEIN_METABOLIC_PROCESS	http://www.broadinstitute.org/gsea/msigdb/cards/NEGATIVE_REGULATION_OF_CELLULAR_PROTEIN_METABOLIC_PROCESS.html	822	59307	50852	6441	2934	22919	5045	8651	3625	336	9451	3623	3624	10394	400961	9775	25825	3486	6418	10300	5582	64215	602	50943	9087	324	51079	322	2693	23560	5524	9181	7248	58526	27102	4771	7076	3586	23332	51474	3569
LIPID_HOMEOSTASIS	http://www.broadinstitute.org/gsea/msigdb/cards/LIPID_HOMEOSTASIS.html	9619	4864	19	100133941	857	336	1071	337	335	348	27329	20	10577	1645	3931
ESTABLISHMENT_AND_OR_MAINTENANCE_OF_CELL_POLARITY	http://www.broadinstitute.org/gsea/msigdb/cards/ESTABLISHMENT_AND_OR_MAINTENANCE_OF_CELL_POLARITY.html	7471	917	9578	84612	1739	10486	6693	6351	286	9024	10487	23418	23122	2011	5584	56288	6425	998	9053
CATION_TRANSPORT	http://www.broadinstitute.org/gsea/msigdb/cards/CATION_TRANSPORT.html	1318	1317	487	489	7351	7352	533	6355	538	537	7350	30819	6546	29986	6786	26251	475	540	4891	11280	7881	80036	3742	3741	3746	23530	3744	64924	3749	3748	5350	10089	9196	6580	6583	27012	6581	6582	6588	6005	9992	1447	10312	3736	27094	3738	3737	10316	3739	610	10021	7225	529	7226	9033	7223	7224	7222	528	527	7220	781	10242	784	6261	785	10246	4852	3783	3782	6324	3780	56302	6263	3779	3777	3775	8645	10060	9973	10063	27035	776	27032	27173	6833	9296	3790	3784	3785	3786	3787	1140	6446	23415	9605	10050	9312	5311	6340	3761	3760	6339	3753	3754	6337	6336	3752	3757	3758	3756	8992	3759	3077	27345	6331	6332	3772	6335	6326	3762	3763	6327	3766	6329	3768	51458	10786	9132	11261
NUCLEOTIDE_EXCISION_REPAIR	http://www.broadinstitute.org/gsea/msigdb/cards/NUCLEOTIDE_EXCISION_REPAIR.html	2067	56949	675	27343	2072	2071	2074	2073	7508	7157	3981	2068	4913	4287	64210	5887	1643	5886	1642
PHOSPHOINOSITIDE_MEDIATED_SIGNALING	http://www.broadinstitute.org/gsea/msigdb/cards/PHOSPHOINOSITIDE_MEDIATED_SIGNALING.html	2915	5330	1910	9456	1956	2769	1129	283	728	6869	3357	51196	2596	9002	886	887	552	4829	553	4159	23683	5030	2776	5031	10316	5032	796	5724	1907	1241	1909	5028	8611	5029	185	23007	1812	566	1813	56288	9463	3269
INORGANIC_ANION_TRANSPORT	http://www.broadinstitute.org/gsea/msigdb/cards/INORGANIC_ANION_TRANSPORT.html	6568	6569	1183	1192	10316	2741	5172	26266	57030	7439	53405	5348	5349	10568	9022	1836
POSITIVE_REGULATION_OF_TRANSPORT	http://www.broadinstitute.org/gsea/msigdb/cards/POSITIVE_REGULATION_OF_TRANSPORT.html	7205	2645	6441	2624	6786	2932	2316	867	197	5538	2691	8740	26119	22916	4088	566	9607	999
CARBOHYDRATE_BIOSYNTHETIC_PROCESS	http://www.broadinstitute.org/gsea/msigdb/cards/CARBOHYDRATE_BIOSYNTHETIC_PROCESS.html	22796	2132	2645	2131	10891	64131	2683	5373	3906	2762	8128	64377	7358	3340	5207	8908	9526	26035	9953	55501	8445	2998	3036	1468	9394	57001	2651	50515	11285	56548	6675	468	7264	9469	2530
ION_TRANSPORT	http://www.broadinstitute.org/gsea/msigdb/cards/ION_TRANSPORT.html	1192	1318	1317	2742	487	2741	26266	57030	5023	489	2743	7351	7352	3927	6355	533	538	537	7350	30819	6546	9356	1183	29986	6786	26251	5172	475	540	4891	11280	7881	1811	80036	3742	6579	3741	23530	3746	3744	5355	64924	3749	7416	3748	7417	5350	10089	53405	9196	5348	6580	5349	6583	27012	6581	9022	6582	6588	6005	6568	9992	9376	1447	6569	10312	3736	27094	3738	10316	3737	3739	65125	610	10021	7225	529	7226	9033	7223	7224	7222	528	1836	527	7220	781	10242	784	6261	785	10246	4852	3783	3782	6324	3780	56302	6263	6522	3779	6521	3777	3775	8645	10060	9973	10063	706	27035	776	27032	10864	27173	6833	9296	3790	7439	3784	3785	3786	3787	1140	6446	23415	1143	9605	10050	9312	5311	8989	6340	3761	3760	6339	3753	3754	6337	6336	3752	3757	3758	3756	8992	10568	3759	3077	26503	27345	6331	6332	3772	6335	6326	3762	3763	6327	3766	6329	3768	51458	10786	9132	9465	11261
NEGATIVE_REGULATION_OF_PROTEIN_METABOLIC_PROCESS	http://www.broadinstitute.org/gsea/msigdb/cards/NEGATIVE_REGULATION_OF_PROTEIN_METABOLIC_PROCESS.html	822	59307	50852	6441	2934	22919	5045	8651	3625	336	9451	3623	3624	10394	400961	9775	25825	3486	6418	10300	3630	5582	64215	50943	602	4194	9087	324	51079	322	2693	23560	5524	9181	7248	58526	27102	4771	7076	3586	23332	51474	3569	998
REGULATION_OF_CYTOKINE_PRODUCTION	http://www.broadinstitute.org/gsea/msigdb/cards/REGULATION_OF_CYTOKINE_PRODUCTION.html	1149	10892	7189	7042	2069	3458	7186	10159	50943	959	3593	6647	3592	100133941	3091	64127	6885	796	2693	4088	4089
NEGATIVE_REGULATION_OF_MULTICELLULAR_ORGANISMAL_PROCESS	http://www.broadinstitute.org/gsea/msigdb/cards/NEGATIVE_REGULATION_OF_MULTICELLULAR_ORGANISMAL_PROCESS.html	2811	1149	2147	6441	3827	197	6895	3623	3624	7042	9655	50943	6647	100133941	54900	796	7940	5624	5054	2693	164656	5552	11005	7070	11146	9607	5788
CARBOHYDRATE_CATABOLIC_PROCESS	http://www.broadinstitute.org/gsea/msigdb/cards/CARBOHYDRATE_CATABOLIC_PROCESS.html	3098	57733	2990	226	11181	229	2799	25796	23553	5213	5211	1118	5834	5207	10007	8277	2548	11319	26330	5226
CELLULAR_CARBOHYDRATE_CATABOLIC_PROCESS	http://www.broadinstitute.org/gsea/msigdb/cards/CELLULAR_CARBOHYDRATE_CATABOLIC_PROCESS.html	3098	57733	2990	226	11181	229	2799	25796	23553	5213	5211	1118	5834	5207	10007	8277	2548	11319	26330	5226
CALCIUM_ION_TRANSPORT	http://www.broadinstitute.org/gsea/msigdb/cards/CALCIUM_ION_TRANSPORT.html	781	784	6261	785	4852	487	56302	6263	489	5350	6355	6588	1447	776	6546	6786	27032	10316	7226	7223	7224	7222	7220
FEMALE_GAMETE_GENERATION	http://www.broadinstitute.org/gsea/msigdb/cards/FEMALE_GAMETE_GENERATION.html	658	23626	2488	5073	8655	9210	2069	10766	2492	10017	8312	8239	11144	2661	7044
AMINO_SUGAR_METABOLIC_PROCESS	http://www.broadinstitute.org/gsea/msigdb/cards/AMINO_SUGAR_METABOLIC_PROCESS.html	9435	10402	10020	55577	23563	1118	56548	6675	27159	23443	9215	6483	10007	10164	2135
REGULATION_OF_CELL_GROWTH	http://www.broadinstitute.org/gsea/msigdb/cards/REGULATION_OF_CELL_GROWTH.html	65981	1029	1027	5538	5371	1026	10395	3624	51009	11170	7042	1032	7040	9792	1031	51196	55602	8877	604	3558	978	91	323	64061	5645	5925	51079	7157	4722	322	27302	131566	239	4088	29948	55035	4089	29946	2023
REGULATION_OF_HEART_CONTRACTION	http://www.broadinstitute.org/gsea/msigdb/cards/REGULATION_OF_HEART_CONTRACTION.html	6717	9992	1760	26251	23630	6331	6262	1129	1573	27129	8912	7042	3753	7139	7168	3757	4625	3784	1674	4624	3768	70	140	30819
REGULATION_OF_ACTION_POTENTIAL	http://www.broadinstitute.org/gsea/msigdb/cards/REGULATION_OF_ACTION_POTENTIAL.html	6717	10242	6647	11202	4763	27094	27345	928	5354	4118	5467	3751	8890	8892	8893	4155
MONOVALENT_INORGANIC_CATION_TRANSPORT	http://www.broadinstitute.org/gsea/msigdb/cards/MONOVALENT_INORGANIC_CATION_TRANSPORT.html	10242	10246	3783	3782	6324	3780	3779	3777	7351	3775	7352	533	8645	537	10060	7350	30819	27035	6546	26251	6833	9296	3790	3784	3785	11280	3786	7881	3787	6446	23415	9605	10050	9312	3742	3741	3746	23530	3744	3749	6340	3748	3761	3760	10089	6339	3753	3754	6337	6336	3752	9196	3757	3758	3756	8992	27012	3759	9992	10312	27094	3736	27345	3738	3737	6331	3739	6332	3772	6335	3762	6326	3763	6327	3766	6329	3768	10786	529	9132	528	11261	527
PEROXISOME_ORGANIZATION_AND_BIOGENESIS	http://www.broadinstitute.org/gsea/msigdb/cards/PEROXISOME_ORGANIZATION_AND_BIOGENESIS.html	51024	55670	5190	8504	5192	5191	9525	5194	5193	5195	189	5189	5825	5824	9409
NEGATIVE_REGULATION_OF_TRANSLATION	http://www.broadinstitute.org/gsea/msigdb/cards/NEGATIVE_REGULATION_OF_TRANSLATION.html	6441	59307	5045	51079	3625	9451	3623	322	2693	3624	10394	400961	7248	9775	27102	3586	3569	602	50943
DETECTION_OF_ABIOTIC_STIMULUS	http://www.broadinstitute.org/gsea/msigdb/cards/DETECTION_OF_ABIOTIC_STIMULUS.html	9600	2916	6295	5158	778	24	9094	10002	6869	6863	8914	611	5132	6011	7222	6010
RESPONSE_TO_LIGHT_STIMULUS	http://www.broadinstitute.org/gsea/msigdb/cards/RESPONSE_TO_LIGHT_STIMULUS.html	9600	5599	8533	2916	5970	2072	2071	2074	9575	2073	9094	1032	2068	84268	10277	2876	5132	1643	83658	4157	602	3593	3713	4763	5424	3592	6295	5158	778	24	10002	2235	2237	51455	611	51435	5275	6011	7222	6010
RHO_PROTEIN_SIGNAL_TRANSDUCTION	http://www.broadinstitute.org/gsea/msigdb/cards/RHO_PROTEIN_SIGNAL_TRANSDUCTION.html	55785	152015	19	9411	382	1072	335	3984	150	388	387	2245	221472	6093	10256	391	393	392	394	10928	345	1012	348	30851	7248	396	397	398	29984	5879
TUBE_DEVELOPMENT	http://www.broadinstitute.org/gsea/msigdb/cards/TUBE_DEVELOPMENT.html	10242	4855	6469	6647	6441	2730	27345	8543	3792	2729	796	2736	10630	8915	9620
LIPOPROTEIN_BIOSYNTHETIC_PROCESS	http://www.broadinstitute.org/gsea/msigdb/cards/LIPOPROTEIN_BIOSYNTHETIC_PROCESS.html	336	2339	335	5281	8818	2342	8813	5229	5283	84720	54872	10533	8733	80235	54344	10026	51604	1121	23746	9488	55650	5277	5279
FEEDING_BEHAVIOR	http://www.broadinstitute.org/gsea/msigdb/cards/FEEDING_BEHAVIOR.html	2641	4852	5697	5367	2693	8484	3358	181	5540	8811	2847	3952	4160	2534	9607	886	680	887	3061	3062
ADENYLATE_CYCLASE_ACTIVATION	http://www.broadinstitute.org/gsea/msigdb/cards/ADENYLATE_CYCLASE_ACTIVATION.html	116	113	136	2740	5032	2778	796	1394	2692	155	154	10486	1909	153	2696	10487	554	140
NEGATIVE_REGULATION_OF_BIOSYNTHETIC_PROCESS	http://www.broadinstitute.org/gsea/msigdb/cards/NEGATIVE_REGULATION_OF_BIOSYNTHETIC_PROCESS.html	2645	2918	6441	59307	79849	5045	3625	9451	3623	3624	10394	400961	9775	25825	50943	602	6647	672	51079	2717	322	2693	7248	27102	3586	3569
ANION_TRANSPORT	http://www.broadinstitute.org/gsea/msigdb/cards/ANION_TRANSPORT.html	6579	1192	2741	7416	7417	26266	57030	6522	53405	6521	5348	5349	10568	9022	706	6568	9376	6569	1183	9356	26503	10864	10316	5172	7439	1811	1836
BRAIN_DEVELOPMENT	http://www.broadinstitute.org/gsea/msigdb/cards/BRAIN_DEVELOPMENT.html	9600	6594	9289	26468	2334	5538	4821	80184	26227	2290	10716	6496	7545	4826	7337	8633	238	23026	6469	1959	23054	5087	57050	1746	8092	8820	1497	9718	5463	6585	8851	4763	55201	4724	2736	5090	1203	357	2186
BIOGENIC_AMINE_METABOLIC_PROCESS	http://www.broadinstitute.org/gsea/msigdb/cards/BIOGENIC_AMINE_METABOLIC_PROCESS.html	60482	3251	1734	1733	9627	10394	7042	27284	8623	4947	1725	55500	6611	4946	8424	8292
REGULATION_OF_CELL_ADHESION	http://www.broadinstitute.org/gsea/msigdb/cards/REGULATION_OF_CELL_ADHESION.html	3606	3827	1029	961	6376	27289	51705	102	7045	3576	3593	5728	375056	4763	94	3592	5645	1012	55423	5921	23560	239	1021	6693	7052	7248	396	4771	566	397	398
NEGATIVE_REGULATION_OF_CELLULAR_BIOSYNTHETIC_PROCESS	http://www.broadinstitute.org/gsea/msigdb/cards/NEGATIVE_REGULATION_OF_CELLULAR_BIOSYNTHETIC_PROCESS.html	2645	2918	6441	59307	79849	5045	3625	9451	3623	3624	10394	400961	9775	50943	602	6647	672	51079	2717	322	2693	7248	27102	3586	3569
HOMEOSTASIS_OF_NUMBER_OF_CELLS	http://www.broadinstitute.org/gsea/msigdb/cards/HOMEOSTASIS_OF_NUMBER_OF_CELLS.html	212	6647	3059	9935	92	2309	8861	91	6688	207	22985	3624	1021	1054	6223	8915	2113	8444	3569	4067
LIPOPROTEIN_METABOLIC_PROCESS	http://www.broadinstitute.org/gsea/msigdb/cards/LIPOPROTEIN_METABOLIC_PROCESS.html	5538	336	1071	2339	337	8578	335	5281	3949	8818	2342	8813	5229	5283	84720	54872	8733	10533	80235	27329	54344	51604	10026	1121	23746	55650	9488	29881	5277	5279
NEUROLOGICAL_SYSTEM_PROCESS	http://www.broadinstitute.org/gsea/msigdb/cards/NEUROLOGICAL_SYSTEM_PROCESS.html	1411	8224	10896	1415	1414	1413	1418	1417	5376	5368	1728	1729	25794	80207	40	6496	2202	56914	3859	6094	1421	1325	1428	24	1429	4118	4884	50617	348	51167	407	51168	1812	1813	1815	11337	6750	314	928	5354	3749	4640	23538	51393	7042	10083	728	2832	2978	7045	223	4763	3736	27094	100133941	30062	23620	10316	1301	320	611	525	7222	6103	6102	1837	9600	4857	10242	4852	27020	5913	2897	2898	4070	9495	5132	7399	4155	60482	3617	3251	2571	2570	2572	2891	2890	8448	7439	4544	2668	4975	4976	53904	4646	4647	23746	9607	4359	4649	2569	9311	2986	3801	50831	135	2561	11202	50833	50832	869	4991	4990	3362	1497	3363	9094	8620	3356	8484	3355	3983	3358	4987	4988	8811	56123	4986	3359	56125	50632	84059	5306	50840	1409	1406	2140	7466	4287	4060	2138	2644	2643	22871	9456	6017	50939	30820	8927	2741	7299	54714	1392	2743	9249	10692	5949	887	4923	1621	9657	30813	1285	1286	6295	9353	7287	8938	7288	5172	273	3352	10002	3351	3354	9152	11281	3000	10911	23475	4693	6014	6011	10142	8292	6010	4935	5146	5147	2070	5145	9627	5413	22999	1122	27115	57053	9362	25806	3798	23095	4942	1267	6004	1261	2395	5961	5158	2779	796	2778	9568	491	5959	9038	7433	1121	5149	1259	5148	1258	7533	9177	5957	26517	2914	2915	6121	2912	2913	2918	1145	11255	2700	2917	9381	3782	6324	24139	2703	3780	2911	26519	50700	3779	10394	3777	3778	6314	25861	9001	80781	8973	1138	1137	29888	5077	2903	5076	2904	6647	1134	11245	777	26521	6940	774	6505	6506	6507	778	501	2900	6511	1040	3784	3785	3786	1140	5875	5876	1142	26520	1143	6652	5594	9948	1742	56130	1690	56132	5459	5080	5456	6247	3753	1687	4901	3751	6336	8890	6907	8892	8893	11272	1545	5864	6717	64108	27345	6856	6853	6854	5467	6529	6857	5995	3060	6327	6530	6861	6532	9132	6425	3061	3062	7007	5297
SENSORY_PERCEPTION	http://www.broadinstitute.org/gsea/msigdb/cards/SENSORY_PERCEPTION.html	1411	10896	1415	1414	6017	1413	50939	7299	1418	1417	54714	9249	10692	5368	1729	25794	5949	80207	887	6496	2202	56914	9657	3859	30813	6094	1421	1285	9353	6295	1428	24	7287	5172	1429	7288	50617	10002	3000	11281	407	51167	51168	4693	6011	4935	6010	5146	5147	2070	5145	314	1122	4640	23538	51393	10083	25806	728	2978	4942	7045	6004	1261	5961	5158	30062	23620	1301	2779	2778	491	5959	1121	611	1259	5149	1258	5148	6103	525	7222	6102	5957	26517	9600	6121	2918	9381	2700	24139	2703	26519	50700	4070	6314	25861	5132	7399	80781	3617	5077	6647	5076	6940	26521	778	501	7439	1040	4975	3784	4976	4646	53904	5875	4647	5876	23746	26520	4649	6652	9311	2986	50831	3801	135	9948	50833	50832	1690	4991	4990	5459	5080	5456	6247	9094	1687	3753	4901	4987	3983	6336	4988	4986	6907	84059	5306	1545	11272	50840	1409	64108	1406	2140	7466	5995	4060	2138	9132	6425	7007
GLYCEROPHOSPHOLIPID_BIOSYNTHETIC_PROCESS	http://www.broadinstitute.org/gsea/msigdb/cards/GLYCEROPHOSPHOLIPID_BIOSYNTHETIC_PROCESS.html	10400	335	5281	8818	8813	5286	5283	84720	54872	8733	80235	55361	3612	975	54344	10026	51604	10554	10555	5298	9468	9488	55650	3931	5277	5279	5297
JNK_CASCADE	http://www.broadinstitute.org/gsea/msigdb/cards/JNK_CASCADE.html	5871	64170	5599	10044	11221	136	4188	10045	51495	9344	6416	2873	28996	50488	51776	7164	51347	9479	5585	5601	8491	4217	5602	171392	29969	4216	23043	4294	23542	4293	4296	23162	7786	9064	11184	1852	11183	939	1616	1399	9175	259	60401	10746
STRESS_ACTIVATED_PROTEIN_KINASE_SIGNALING_PATHWAY	http://www.broadinstitute.org/gsea/msigdb/cards/STRESS_ACTIVATED_PROTEIN_KINASE_SIGNALING_PATHWAY.html	11221	9344	6416	50488	51776	7164	5585	5601	8491	4217	5602	4216	4294	5609	4293	23542	4296	23162	9064	7786	11184	11183	939	1852	1616	60401	5871	64170	5599	10044	136	4188	10045	51495	2873	28996	51347	9479	171392	29969	23043	1399	9175	259	10746
REGULATION_OF_CATABOLIC_PROCESS	http://www.broadinstitute.org/gsea/msigdb/cards/REGULATION_OF_CATABOLIC_PROCESS.html	1149	4194	10273	4193	5213	5211	5465	27329	3630	11124	112398	5582	11319	26330	9146
POSITIVE_REGULATION_OF_HYDROLASE_ACTIVITY	http://www.broadinstitute.org/gsea/msigdb/cards/POSITIVE_REGULATION_OF_HYDROLASE_ACTIVITY.html	5330	9966	842	2147	64112	2149	6772	55081	283	9104	22900	887	1285	581	3092	5366	1909	7070	4088	55655	23787	668	1956	317	2769	1029	7415	7139	728	56616	10017	3456	27113	552	553	114548	9994	2081	10316	2776	10928	7157	5524	54205	3932
REPRODUCTION	http://www.broadinstitute.org/gsea/msigdb/cards/REPRODUCTION.html	5737	10343	29127	6347	7356	6351	51087	6866	51773	23139	1488	1487	3714	5744	10332	2321	3293	1586	167	7342	1984	8312	11086	2217	920	1459	6469	5619	9985	5618	8031	928	6895	53405	9191	7040	10732	5620	8239	7044	51298	1307	23626	8852	1443	51686	7216	10318	2302	8748	1833	183	8749	80705	116	6598	8643	7258	10656	705	581	10863	7783	975	60489	9210	4543	9702	10663	10766	28981	9217	4088	3248	133	5104	7476	3991	8613	8900	116832	10566	4986	200316	8607	9085	2488	56311	9083	3980	2693	4486	8611	3972	2491	23764	2492	3973	29118	9463	30835	9240	6019	5021	10542	1393	10406	1394	1392	10407	10693	2649	27136	5016	3010	27336	3156	9043	7802	26664	3206	23457	7932	8195	6406	29842	1618	10149	11144	10007	2661	4184	51207	10420	9576	8382	10670	8655	10522	6677	2069	10017	9633	3416	4012	9425	599	29969	1111	5568	9232	6674	79139	26476	3024	140801	7913	6676	5571	7812	83737	1761	3640	1047	5680	5478	190	5678	5676	5987	11059	1770	6665	6926	3576	26528	3306	6647	5073	2516	3641	2515	668	7005	6701	6702	7141	6847	9125	6046	8890	8892	11077	269	8287	268	8893	6716	7016	11060	8999	658	59272	4201	11063	5673	5672	5675	7153	5467	5671	5669	6863	5858	6424
PHOSPHOLIPID_BIOSYNTHETIC_PROCESS	http://www.broadinstitute.org/gsea/msigdb/cards/PHOSPHOLIPID_BIOSYNTHETIC_PROCESS.html	10400	3992	335	5281	79888	8818	8813	55500	8526	5286	5283	259230	56994	84720	54872	8733	80235	55361	3612	975	54344	5833	51604	10026	10554	10555	5298	9468	55650	9488	3931	9489	5277	5297	5279
LIPID_TRANSPORT	http://www.broadinstitute.org/gsea/msigdb/cards/LIPID_TRANSPORT.html	23673	6578	319	19	51228	23200	336	1071	5660	337	335	5465	20	3949	5825	706	1119	9619	2806	857	345	5467	348	27329	10577	29881	3931
GLUCOSE_METABOLIC_PROCESS	http://www.broadinstitute.org/gsea/msigdb/cards/GLUCOSE_METABOLIC_PROCESS.html	5166	2645	5164	5165	10891	5163	10327	25796	5213	5211	7358	5207	3630	680	5226	3098	1468	57001	226	229	8660	2539	7360	468	8277	11319	26330
CELLULAR_CARBOHYDRATE_METABOLIC_PROCESS	http://www.broadinstitute.org/gsea/msigdb/cards/CELLULAR_CARBOHYDRATE_METABOLIC_PROCESS.html	2645	5166	5164	5165	10891	10402	5162	5163	8534	5373	25796	7355	3340	7358	23443	680	2203	5226	4199	3098	2651	11285	56548	5834	5837	10007	10164	9435	3420	10873	23530	64131	10327	2762	2271	3417	8445	1468	226	10020	2592	229	2799	8660	1118	6675	6389	6483	3425	26330	10855	2584	23553	6392	2673	6390	6391	26035	3630	55501	2998	3036	57733	9394	2571	2990	2572	230	11181	9215	6448	2132	2131	9945	2932	8789	3906	5213	5211	64377	5207	8908	9953	8790	11061	48	5728	57001	47	7957	50515	64768	55577	23563	27159	2539	7360	54982	7264	468	9469	8277	2548	11319	2135	50
EXOCYTOSIS	http://www.broadinstitute.org/gsea/msigdb/cards/EXOCYTOSIS.html	10244	22871	9805	9342	10343	22999	5413	8618	9341	10652	6352	10566	10564	6355	10565	9501	10490	6857	8825	25837	85477	10814
RESPONSE_TO_UV	http://www.broadinstitute.org/gsea/msigdb/cards/RESPONSE_TO_UV.html	5599	5970	2072	2071	2074	2073	1032	2068	2876	10277	84268	1643	4157	602	3593	3713	5424	3592	2237	51455	5275	51435
EMBRYONIC_DEVELOPMENT	http://www.broadinstitute.org/gsea/msigdb/cards/EMBRYONIC_DEVELOPMENT.html	4855	648	29127	2253	7126	80184	4154	7545	6926	6647	9353	8543	4297	9915	5921	9314	4086	4087	6469	5087	23054	4188	51599	80864	7042	9027	8796	5801	79068	4090	4678	102	89870	8851	2736	5727	5090	1020	6899	79923	2494	6862	8915	2139	6910	9620
MEMBRANE_LIPID_BIOSYNTHETIC_PROCESS	http://www.broadinstitute.org/gsea/msigdb/cards/MEMBRANE_LIPID_BIOSYNTHETIC_PROCESS.html	10400	51046	335	79888	7357	55500	8526	10715	56994	80235	8733	55361	3612	975	5833	9215	55650	9488	9489	5277	5279	29906	3992	5281	8818	8813	5286	5283	259230	84720	54872	54344	10026	51604	10554	10555	5298	9468	3931	6489	5297
NEGATIVE_REGULATION_OF_CELL_CYCLE	http://www.broadinstitute.org/gsea/msigdb/cards/NEGATIVE_REGULATION_OF_CELL_CYCLE.html	4303	10950	4853	7709	9927	3623	3624	10202	2296	54766	388	199	51776	10614	5325	10657	247	3576	56475	2619	8872	5119	4291	23645	8065	51053	5608	11186	23368	5036	1982	8454	57060	5496	9113	8453	8452	8451	28227	3248	4088	4609	23026	864	6300	4683	1029	1028	1027	6794	51654	1032	1033	7040	1030	1031	1647	8522	2081	323	652	324	9238	27244	650	655	7159	7157	322	1739	51147	3467
PROTEIN_LOCALIZATION	http://www.broadinstitute.org/gsea/msigdb/cards/PROTEIN_LOCALIZATION.html	7205	4796	332	336	8740	335	22906	51172	43	22900	8878	11097	65055	604	602	8021	4118	207	9874	164	7175	4601	1984	25782	55655	11337	4795	4794	22796	7227	19	51596	6891	2316	3842	25776	821	23633	3841	3840	81562	7040	6746	6745	23390	55670	811	4763	3837	3836	3839	100133941	3838	917	189	320	10210	4627	6103	9601	10245	10953	26297	10440	23039	706	89781	580	10961	11231	10239	972	23165	975	9702	4088	4646	55909	10053	868	5514	10469	29108	4053	10465	8504	7857	11216	4869	9087	5903	4285	11311	2147	9454	22871	115201	2149	26088	5539	5538	9927	283	51009	9049	23463	11014	25825	80184	64215	10133	23303	50943	56993	23705	8546	11140	9913	473	64127	23471	5552	27329	11146	8292	64714	53353	9804	4188	2071	7415	26286	8943	5824	10945	23192	51517	114548	9619	10513	26133	11021	9372	79139	9765	7533	11124	999	56253	1149	1939	7124	11196	27236	9409	3630	26228	23214	372	379	6447	55706	8888	11275	1956	2932	5189	84268	754	5190	6135	5192	2923	64108	5191	5194	5193	5195	2737	7157	5476	357	91949	2533
CELL_CYCLE_ARREST_GO_0007050	http://www.broadinstitute.org/gsea/msigdb/cards/CELL_CYCLE_ARREST_GO_0007050.html	4303	4853	9927	3623	3624	54766	199	51776	5325	10657	56475	3576	2619	8872	4291	23645	8065	5608	11186	5036	1982	8454	57060	5496	8453	8452	8451	28227	4088	4609	6300	4683	1029	1028	1027	6794	1032	1033	7040	1030	1031	1647	8522	2081	323	9238	27244	324	7157	322	51147	3467
CALCIUM_INDEPENDENT_CELL_CELL_ADHESION	http://www.broadinstitute.org/gsea/msigdb/cards/CALCIUM_INDEPENDENT_CELL_CELL_ADHESION.html	51208	9071	9073	24146	10686	26285	9074	7122	9076	23562	5010	9080	6376	1366	1364	1365
HISTONE_MODIFICATION	http://www.broadinstitute.org/gsea/msigdb/cards/HISTONE_MODIFICATION.html	23522	10891	9252	5245	22933	84148	54904	7786	79813	10075	10498	79885	7334	54496	7994	1387	10013	6418	64324	10432	56341
MEMBRANE_FUSION	http://www.broadinstitute.org/gsea/msigdb/cards/MEMBRANE_FUSION.html	9570	9342	10228	9381	8676	928	662	9341	8038	8773	8775	9218	8774	3756	55666	25801	26228	9525	4033	10490	10533	167	8912	9135	8411	5877	2515
PROTEOLYSIS	http://www.broadinstitute.org/gsea/msigdb/cards/PROTEOLYSIS.html	2147	115201	8532	3083	10893	10404	10699	26263	10406	51009	1522	25827	25793	7353	25825	1520	8878	6768	10159	11096	8425	11093	64215	25820	5225	4311	4314	54998	4313	4312	4319	4318	9354	4317	4316	55851	5646	5645	3093	10531	56999	51366	164656	7337	5552	1513	1512	1511	5550	51433	7076	7174	11330	1519	4321	4322	4320	825	5251	6469	57154	5972	3848	9986	10273	7327	7326	8945	7415	7329	5045	5046	7328	51107	6687	7332	10277	23192	7334	3416	55666	84909	26994	1506	6478	102	23392	1508	6477	4012	29761	10213	7428	23621	26273	7319	717	7320	79139	7321	9039	10072	7324	4627	7322	7323	1636	991	23385	3933	23032	5126	23203	841	840	649	60676	642	9695	10393	28972	26190	5327	4153	7251	5328	838	5704	837	5705	839	5071	7979	834	3818	836	835	4973	28983	7511	9313	29882	5122	5125	10269	64750	8720	8697	8722	4738	5664	5663	5184	51752	27429	51343	3078	267	57092	4323	26232	26233	11065	1361	1200	54982	1675	26235	1357	1359
PHOSPHOINOSITIDE_BIOSYNTHETIC_PROCESS	http://www.broadinstitute.org/gsea/msigdb/cards/PHOSPHOINOSITIDE_BIOSYNTHETIC_PROCESS.html	84720	54872	80235	8733	55361	3612	975	5281	54344	8818	51604	10026	8813	5298	9488	55650	5277	5286	5283	5279	5297
DEVELOPMENT_OF_PRIMARY_SEXUAL_CHARACTERISTICS	http://www.broadinstitute.org/gsea/msigdb/cards/DEVELOPMENT_OF_PRIMARY_SEXUAL_CHARACTERISTICS.html	668	6469	1761	8031	190	2069	8890	8892	3156	8893	6665	6926	6716	6647	658	4201	3293	5568	56311	3972	2516	3973	2492	8195	7812
EPIDERMAL_GROWTH_FACTOR_RECEPTOR_SIGNALING_PATHWAY	http://www.broadinstitute.org/gsea/msigdb/cards/EPIDERMAL_GROWTH_FACTOR_RECEPTOR_SIGNALING_PATHWAY.html	55914	7039	9252	6464	1956	2060	53358	867	1950	1012	23624	2069	2886	2549	2885	9185	8440	2059
ESTABLISHMENT_OF_PROTEIN_LOCALIZATION	http://www.broadinstitute.org/gsea/msigdb/cards/ESTABLISHMENT_OF_PROTEIN_LOCALIZATION.html	7205	4796	2147	9454	22871	115201	2149	26088	5539	5538	336	9927	283	51009	8740	335	22906	51172	43	9049	23463	11014	25825	80184	22900	11097	65055	604	64215	10133	602	23303	50943	8021	56993	23705	8546	11140	473	64127	23471	207	9874	5552	27329	164	7175	4601	1984	25782	11146	55655	11337	4795	4794	22796	53353	9804	7227	19	4188	6891	2316	7415	26286	8943	3842	3841	23633	821	3840	5824	81562	7040	10945	23192	6746	51517	6745	23390	114548	55670	811	9619	10513	4763	3837	26133	3836	3839	100133941	3838	917	189	320	9372	79139	4627	9765	7533	11124	6103	999	56253	1149	9601	1939	10245	7124	10953	11196	26297	27236	9409	3630	23039	10440	26228	706	23214	89781	580	11231	10961	10239	372	972	23165	379	9702	6447	4646	4088	10053	8888	11275	1956	2932	868	5189	5514	84268	10469	29108	4053	10465	754	8504	5190	7857	6135	5192	64108	2923	5191	5194	4869	5193	5195	2737	5903	5476	4285	91949	11311	2533
REGULATION_OF_NUCLEOCYTOPLASMIC_TRANSPORT	http://www.broadinstitute.org/gsea/msigdb/cards/REGULATION_OF_NUCLEOCYTOPLASMIC_TRANSPORT.html	7205	4796	580	4763	4188	2932	2316	8740	7040	22916	4601	4088	11124	10657	4795	602	4794	999	114548
AEROBIC_RESPIRATION	http://www.broadinstitute.org/gsea/msigdb/cards/AEROBIC_RESPIRATION.html	10873	23530	5162	6834	5018	7381	6389	6392	6390	6391	7388	7385	7384	50	9016
CASPASE_ACTIVATION	http://www.broadinstitute.org/gsea/msigdb/cards/CASPASE_ACTIVATION.html	842	9966	2147	64112	2149	6772	317	1029	7415	55081	56616	10017	3456	27113	9994	1285	581	3092	7157	5366	54205	4088	3932	23787
REGULATION_OF_TRANSCRIPTIONDNA_DEPENDENT	http://www.broadinstitute.org/gsea/msigdb/cards/REGULATION_OF_TRANSCRIPTIONDNA_DEPENDENT.html	6774	2002	6773	59348	3281	347853	22906	29915	10614	8878	22806	604	6096	3299	10629	7342	8725	7343	1810	546	10623	406	10622	2023	8861	6895	25776	6894	10084	10732	22926	811	8427	2100	23528	2965	1831	10608	8431	8433	2000	6595	6594	3110	27022	7593	6599	6598	5915	7596	6591	8467	26298	8462	8464	2104	5325	3239	57496	7584	5926	5119	27033	10865	9208	8626	5925	3394	8061	23741	8456	10664	9586	9314	861	8518	8721	8204	5204	84159	5308	8521	9326	9477	10771	8328	10847	8609	8607	4999	463	8804	51147	468	8915	29117	83990	10782	55140	9338	2146	7290	687	7291	3148	3146	8928	29855	2649	1523	2295	11016	1628	2294	9149	10155	54815	9443	9442	56998	4194	9252	672	4193	80237	9440	1616	11281	4831	3400	7695	9439	11143	6182	4188	2623	2071	2627	9575	2626	1786	2077	2068	4802	3516	4800	1649	6944	4801	23429	3222	29969	3223	4010	9759	10284	2186	9967	6721	9969	9968	1869	6829	6827	9282	196	9412	190	9826	6928	6927	23409	6929	23408	6921	6924	9794	9975	6926	83637	6925	639	9391	6940	6256	24148	2516	6939	6938	6932	8986	23414	23411	6935	6934	3660	11278	9534	2034	3070	3174	6909	3172	6239	6047	8289	8994	11267	2928	2735	3059	9525	11063	1876	3159	650	2736	654	79923	11166	6720	3066	3565	9516	6910	3665	6128	10346	4799	4204	7753	4520	4899	3727	3726	4613	56731	4212	7161	51773	1482	4618	4617	7743	3091	3090	25	10472	7071	7073	4221	6603	6602	6601	4791	6605	4609	6604	4778	7730	54880	55729	4775	7625	20	7040	1997	1998	7629	1993	253461	7727	7182	2308	2309	2304	7050	10498	55534	7716	4772	7712	7849	4855	4853	3622	3624	10589	23373	4761	4762	4654	5606	2672	10370	4088	4646	4089	10432	4087	9604	23051	4331	3609	3607	23054	3608	2355	2354	8091	9095	10468	221037	4862	30827	10553	2547	2353	8531	4303	1108	1106	1107	1105	1390	83482	64210	1387	27336	10923	5440	7541	50943	5441	22882	6689	1382	6688	22980	5036	10001	25833	64324	7555	5932	55160	10014	10113	8548	10514	7110	7528	4435	7428	1112	6667	6666	6668	1398	54345	7913	51317	6670	5573	6671	6672	26747	10127	23598	7021	7022	7023	7024	7702	7705	7026	7704	7027	7707	7124	51042	26610	22938	22937	7020	1054	5987	7019	50485	5074	30009	6648	7132	5978	7004	5087	7141	5458	5457	22809	8896	10902	5195	51079	5468	5467	7157	5469	5090	25850	1022	902
REGULATION_OF_PHOSPHORYLATION	http://www.broadinstitute.org/gsea/msigdb/cards/REGULATION_OF_PHOSPHORYLATION.html	941	3623	283	3624	3486	580	3592	5884	975	3689	79092	11146	55704	64400	440193	3562	1956	5663	1029	8651	1027	1950	1026	1032	2069	1030	1031	595	3059	4176	100133941	4724	652	23529	8915	4771	894	3565	10188	3567	4067	896
SYNAPTIC_TRANSMISSION	http://www.broadinstitute.org/gsea/msigdb/cards/SYNAPTIC_TRANSMISSION.html	8224	2644	22871	2643	9456	30820	8927	1392	5376	2743	1728	40	4923	1621	1286	1325	8938	4884	273	348	3352	3351	3354	9152	10911	23475	1812	1813	1815	6014	11337	10142	8292	6750	9627	5413	22999	5354	3749	27115	57053	9362	7042	3798	23095	2832	1267	2395	223	3736	100133941	320	9568	9038	7433	7533	9177	1837	2914	2915	4857	2912	2913	27020	4852	1145	11255	2917	5913	3782	6324	3780	2911	10394	2897	3779	2898	3777	3778	9495	9001	8973	4155	1138	60482	3251	29888	1137	2903	2904	11245	1134	2571	2570	777	774	2572	6505	2891	6506	2890	6507	8448	2900	4544	2668	6511	4975	3785	3786	1140	9607	1142	4359	1143	2569	5594	2561	11202	1742	56130	869	56132	3362	3363	9094	3356	8620	3355	8484	3358	3751	56123	8811	3359	4986	56125	50632	5864	27345	6856	6853	6854	6529	6857	3060	6327	4287	6530	6861	6532	3061	3062	5297
REGULATION_OF_INTRACELLULAR_TRANSPORT	http://www.broadinstitute.org/gsea/msigdb/cards/REGULATION_OF_INTRACELLULAR_TRANSPORT.html	1410	7205	4796	4188	2316	2932	8740	20	7040	10657	602	114548	1409	4763	580	4601	22916	4088	11124	4795	999	4794
RESPONSE_TO_RADIATION	http://www.broadinstitute.org/gsea/msigdb/cards/RESPONSE_TO_RADIATION.html	9600	79184	8533	2916	5371	79840	6356	51776	5132	4157	602	3593	8493	3713	3592	6295	778	24	11284	10002	472	51435	5275	6011	6010	8243	7518	5599	11073	5970	2072	2071	2074	9575	2073	9094	1032	2068	84268	2876	10277	1643	83658	4763	5424	5158	3981	2235	51455	2237	611	7222
NEGATIVE_REGULATION_OF_CELL_ADHESION	http://www.broadinstitute.org/gsea/msigdb/cards/NEGATIVE_REGULATION_OF_CELL_ADHESION.html	5728	375056	94	3827	1029	1012	5921	23560	6693	27289	396	4771	397	398	102	7045
POSITIVE_REGULATION_OF_CELL_CYCLE	http://www.broadinstitute.org/gsea/msigdb/cards/POSITIVE_REGULATION_OF_CELL_CYCLE.html	595	7039	940	51203	332	1950	7042	10370	2069	440	8877	894	6926	3054	896
SEXUAL_REPRODUCTION	http://www.broadinstitute.org/gsea/msigdb/cards/SEXUAL_REPRODUCTION.html	9240	10343	29127	10406	10407	10693	2649	27136	51087	3010	3156	23139	7802	9043	26664	3714	3206	167	23457	8312	1618	10149	10007	11086	11144	2661	920	1459	4184	51207	5619	9985	10420	928	9576	8382	10522	6677	8655	9191	2069	10732	5620	10017	8239	9633	7044	51298	9425	23626	8852	599	51686	1111	5568	9232	2302	8748	6674	140801	3024	26476	6676	5571	8749	80705	3640	1047	8643	5987	7258	1770	10656	26528	6647	3306	581	10863	7783	5073	9210	10766	9702	28981	2515	5104	7141	8613	6847	8900	116832	10566	6046	11077	8287	7016	658	4201	11063	8607	9085	2488	9083	3980	4486	8611	2492	29118	9463
ENERGY_RESERVE_METABOLIC_PROCESS	http://www.broadinstitute.org/gsea/msigdb/cards/ENERGY_RESERVE_METABOLIC_PROCESS.html	2645	9945	7957	2932	11181	155	3953	5834	3952	5837	2673	8908	2548	8445	2998
TRANSMISSION_OF_NERVE_IMPULSE	http://www.broadinstitute.org/gsea/msigdb/cards/TRANSMISSION_OF_NERVE_IMPULSE.html	8224	2644	22871	2643	9456	30820	8927	2741	1392	5376	2743	1728	40	4923	1621	1286	1325	8938	4118	4884	273	348	3352	3351	3354	9152	10911	23475	1812	1813	1815	6014	11337	10142	8292	6750	9627	5413	22999	928	5354	3749	27115	57053	9362	7042	3798	23095	2832	1267	2395	223	4763	27094	3736	100133941	10316	320	9568	9038	7433	7533	9177	1837	2914	2915	4857	2912	10242	2913	27020	4852	1145	11255	2917	5913	3782	6324	3780	2911	10394	2897	3779	2898	3777	3778	9495	9001	8973	4155	1138	60482	3251	29888	1137	2903	6647	2904	11245	1134	2571	2570	777	774	2572	6505	2891	6506	2890	6507	8448	2900	4544	6511	2668	4975	3785	3786	1140	9607	1142	4359	1143	2569	5594	2561	11202	1742	56130	869	56132	3362	3363	9094	3356	8620	3355	8484	3358	3751	56123	8811	3359	4986	56125	8890	8892	50632	8893	5864	6717	27345	6856	6853	6854	5467	6529	6857	3060	6327	4287	6530	6861	6532	3061	3062	5297
SPLICEOSOME_ASSEMBLY	http://www.broadinstitute.org/gsea/msigdb/cards/SPLICEOSOME_ASSEMBLY.html	6431	7536	6433	6733	6633	6430	10291	10907	8683	51340	8487	8175	10946	6632	9169	10713	6426
INDUCTION_OF_APOPTOSIS_BY_INTRACELLULAR_SIGNALS	http://www.broadinstitute.org/gsea/msigdb/cards/INDUCTION_OF_APOPTOSIS_BY_INTRACELLULAR_SIGNALS.html	29965	1149	11200	2810	9616	672	581	8065	25	5371	1026	7157	27141	8454	57060	8453	8452	8451	3428	7161	8445	9131	602
REGULATION_OF_RNA_METABOLIC_PROCESS	http://www.broadinstitute.org/gsea/msigdb/cards/REGULATION_OF_RNA_METABOLIC_PROCESS.html	6774	2002	6773	59348	3281	347853	22906	29915	10614	8878	22806	604	6096	3299	10629	7342	8725	7343	1810	546	10623	406	10622	2023	8861	6895	25776	6894	10084	10732	22926	811	8427	2100	23528	2965	1831	10608	10605	8431	8433	2000	6595	6594	3110	27022	7593	6599	6598	5915	7596	6591	8467	26298	8462	8464	2104	5325	3239	57496	7584	5926	5119	27033	10865	9208	8626	5925	3394	8061	23741	8456	10664	9586	9314	861	8518	8721	8204	5204	84159	5308	8521	9326	9477	10771	8328	10847	8609	8607	4999	463	8804	51147	468	8915	29117	83990	10782	55140	9338	2146	7290	687	7291	3148	3146	8928	29855	2649	1523	2295	11016	1628	2294	9149	10155	54815	9443	9442	56998	4194	9252	672	4193	80237	9440	1616	11281	4831	3400	7695	9439	11143	6182	4188	2623	2071	2074	2627	9575	2626	1786	2077	2068	4802	3516	4800	1649	6944	4801	23429	3222	29969	3223	4010	9759	10284	2186	9967	6721	9969	9968	1869	6829	6827	9282	196	9412	190	9826	6928	6927	23409	6929	23408	6921	6924	9794	9975	6926	83637	6925	6732	639	9391	6940	6256	24148	2516	6939	6938	6932	8986	23414	23411	6935	6934	3660	11278	9534	2034	3070	3174	6909	3172	6239	6047	8289	8994	11267	2928	2735	3059	9525	11063	1876	3159	650	2736	654	79923	11166	6720	3565	3066	9516	6910	3665	6128	10346	4799	4204	7753	4520	4899	3727	3726	4613	56731	4212	7161	51773	1482	4618	4617	7743	3091	3090	25	10472	7071	7073	4221	6603	6602	6601	4791	6605	4609	6604	4778	7730	54880	55729	4775	7625	20	7040	1997	1998	7629	1993	253461	7727	7182	2308	2309	2304	7050	10498	55534	7716	4772	7712	7849	4855	4853	3622	3624	10589	23373	4761	4762	4654	5606	2672	10370	4088	4646	4089	10432	9604	4087	23051	4331	3609	3607	23054	3608	2355	2354	8091	9095	10468	221037	4862	30827	10553	2547	2353	8531	4303	1108	1106	1107	1105	1390	83482	64210	1387	27336	10923	5440	7541	50943	5441	22882	4686	6689	1382	6688	22980	5036	10001	25833	64324	7555	26986	5932	55160	10014	10113	8548	10514	7110	7528	4435	7428	1112	6667	6666	6668	1398	54345	7913	51317	6670	5573	6671	6672	26747	10127	23598	7021	7022	7023	7024	7702	7705	7026	7704	7027	7707	7124	51042	26610	22938	22937	7020	1054	5987	7019	50485	5074	30009	6648	7132	5978	7004	5087	7141	5458	5457	22809	8896	10902	5195	51079	5468	5467	7157	5469	5090	25850	1022	902
REGULATION_OF_TRANSPORT	http://www.broadinstitute.org/gsea/msigdb/cards/REGULATION_OF_TRANSPORT.html	7205	1410	2645	4796	785	50852	197	5538	382	337	8740	6616	10657	602	706	580	6786	8682	26119	2668	79693	25837	4601	6248	4088	9607	5879	4795	4794	6441	2624	4188	6804	5413	9627	2932	2316	867	5350	20	7040	11037	1175	6588	114548	1409	4763	29763	27345	1012	2691	6857	22916	9765	566	11124	999
BIOSYNTHETIC_PROCESS	http://www.broadinstitute.org/gsea/msigdb/cards/BIOSYNTHETIC_PROCESS.html	10891	940	5373	943	159	3283	336	8128	335	79087	22906	7357	1728	7358	1725	5229	8424	10715	602	3291	8733	55361	207	23509	1717	1718	10728	29906	211	212	210	8761	5351	51196	8445	223	322	6388	10606	10605	51284	6489	122704	5917	113	59307	79849	7453	8833	7390	26035	2995	2107	2998	438	706	60482	3251	972	975	6199	10767	7248	9215	3248	23746	9488	586	2987	9489	6192	6193	10667	63941	135	2132	2131	132	133	2232	2224	8818	8623	7372	8813	5207	8908	951	84061	23564	10987	2235	29929	8473	27430	6799	10644	468	29118	7264	7458	8915	9468	566	9469	51146	8707	8705	8706	2645	2644	6160	2643	7298	6164	7299	9245	6167	9451	6169	9045	10690	79888	3340	2650	4199	56994	2651	6150	672	4036	7284	80235	6152	6158	6157	6156	11285	1615	11282	1618	29842	11146	4935	10170	6184	2628	6189	8943	6188	3315	2762	6187	2069	9775	3320	54938	1503	4948	4946	5805	6171	6170	9617	9420	3326	10289	1638	9032	3422	9514	6122	6123	2918	6124	6125	190	9415	10394	10392	3578	1756	3593	3036	9394	79053	3792	2717	2516	29880	29881	3586	3646	3662	6146	6147	6141	6143	2729	6238	2529	2528	2527	2526	9526	9953	2524	2523	6138	6137	6135	6132	6133	6130	2730	6232	6718	654	3565	6129	3569	2530	6128	10209	6204	6205	6206	51081	2339	1583	51087	2342	1974	1975	11320	23139	10333	5742	6218	23	1588	3855	1585	54995	1982	1983	1594	6223	1984	55650	22796	4779	10229	19	16	7042	3949	1468	54872	3735	2593	10317	10318	2590	6203	2589	3931	11224	11226	10247	11222	2683	3625	3623	23173	3624	7991	10585	55500	55501	23034	3612	9605	4048	3605	3606	3992	3703	3990	400961	3988	4050	55624	259230	50515	80339	2693	80347	4528	5730	7098	10554	7099	10555	4338	4666	7096	57171	10400	4598	8672	283	8668	8669	25825	8526	50943	8540	10533	5831	56548	5833	6693	5832	6697	10148	7555	7103	7102	64131	7104	26289	1915	5045	51809	51302	51301	51805	84720	8565	23590	8560	8662	8661	8667	5053	8666	8665	8664	54344	6675	51604	10026	27102	1121	51311	1352	27230	27235	51046	57134	1054	7903	6647	26523	1036	10102	5498	5976	5277	5788	238	5279	6441	1956	1371	6342	3906	5188	5281	64377	8890	8892	8891	8893	50814	5286	5283	10905	1967	5191	57001	1968	51079	1964	57107	91949	5471	5298	27349	1355	5297
PROTEIN_RNA_COMPLEX_ASSEMBLY	http://www.broadinstitute.org/gsea/msigdb/cards/PROTEIN_RNA_COMPLEX_ASSEMBLY.html	7536	10209	10291	26121	8672	6208	9451	8668	8669	1974	1975	23405	10713	6733	26523	6311	10907	8683	1982	1983	1984	1618	3646	6633	6189	3315	51340	400961	8487	10946	8890	8892	8891	9169	8893	6431	6433	1967	4869	1968	6430	8662	8661	1964	8667	8666	8665	8664	10289	8175	4528	7458	10605	6632	6426
GENERATION_OF_A_SIGNAL_INVOLVED_IN_CELL_CELL_SIGNALING	http://www.broadinstitute.org/gsea/msigdb/cards/GENERATION_OF_A_SIGNAL_INVOLVED_IN_CELL_CELL_SIGNALING.html	2914	8224	2645	22871	11255	22999	9627	5413	6804	5008	3625	3623	3624	6616	6926	5864	27345	8938	2691	6857	2693	3976	6447	9607	3589
COVALENT_CHROMATIN_MODIFICATION	http://www.broadinstitute.org/gsea/msigdb/cards/COVALENT_CHROMATIN_MODIFICATION.html	23522	9252	10891	5245	22933	84148	54904	7786	79813	10075	3070	10498	79885	7334	54496	7994	1387	10013	6418	64324	10432	56341
PROTEIN_IMPORT_INTO_NUCLEUS	http://www.broadinstitute.org/gsea/msigdb/cards/PROTEIN_IMPORT_INTO_NUCLEUS.html	8888	7205	4796	2147	2149	7227	4188	2316	7124	868	3842	3841	23633	3840	8740	7040	5514	84268	10465	51517	604	602	114548	754	2923	3837	4763	3836	3839	3838	473	207	2737	23165	9372	5903	9702	7175	4601	4088	11124	4795	2533	999	4794
AROMATIC_COMPOUND_METABOLIC_PROCESS	http://www.broadinstitute.org/gsea/msigdb/cards/AROMATIC_COMPOUND_METABOLIC_PROCESS.html	10797	3242	9627	7299	3081	7042	8833	27284	8623	2954	4329	5805	5860	3251	978	10841	10840	5631	7915	27430	1638	6697	10606	4338	55034	2184
INTRACELLULAR_RECEPTOR_MEDIATED_SIGNALING_PATHWAY	http://www.broadinstitute.org/gsea/msigdb/cards/INTRACELLULAR_RECEPTOR_MEDIATED_SIGNALING_PATHWAY.html	9967	9969	9968	57658	23543	3479	9862	9282	2100	9440	51366	5469	1616	10025	29079	7533	8289	79039
STEROID_HORMONE_RECEPTOR_SIGNALING_PATHWAY	http://www.broadinstitute.org/gsea/msigdb/cards/STEROID_HORMONE_RECEPTOR_SIGNALING_PATHWAY.html	9967	9969	9968	57658	23543	9862	3479	9282	2100	9440	51366	5469	1616	10025	29079	7533	8289	79039
REGULATION_OF_TRANSCRIPTION_FROM_RNA_POLYMERASE_II_PROMOTER	http://www.broadinstitute.org/gsea/msigdb/cards/REGULATION_OF_TRANSCRIPTION_FROM_RNA_POLYMERASE_II_PROMOTER.html	4799	4204	6774	7753	4520	2002	6773	3281	4899	3727	347853	3726	22906	29915	4613	10614	8878	4212	22806	1482	604	4618	4617	7743	3091	25	10629	10472	7071	7342	7073	8725	1810	406	4221	6603	6602	2023	6601	4609	6605	6604	4778	7730	4775	55729	6895	6894	20	1997	1998	7629	253461	22926	7727	2308	2309	23528	7050	2965	55534	10608	8431	7716	7712	8433	2000	6595	3110	6599	27022	6598	6591	3624	8467	10589	23373	4761	4762	8462	8464	5325	4654	57496	27033	9208	2672	5925	3394	8061	10370	23741	8456	10664	4088	4646	10432	4087	9604	861	4331	3607	23054	8518	2355	2354	8204	9095	10468	9477	10771	4862	8328	10847	8609	8607	4999	8804	10553	468	29117	2353	83990	55140	9338	687	7290	7291	8531	3148	1108	3146	1106	8928	1107	29855	1105	2649	1523	1628	10923	27336	7541	10155	9443	9442	4194	672	6689	6688	22980	4193	80237	9440	10001	3400	25833	7695	9439	64324	5932	4188	2623	2071	9575	1786	2077	2068	4802	6944	23429	3222	8548	7528	3223	7428	4435	10284	6667	6666	6668	1398	54345	7913	51317	5573	6671	26747	2186	9967	6721	7021	7022	9969	7023	1869	7024	9968	7702	7026	6829	7707	7027	51042	26610	9282	6827	9412	22938	7020	1054	5987	50485	6921	9794	6924	6926	83637	5074	639	9391	6648	6940	6256	24148	7132	2516	6939	6938	6932	23414	6935	6934	7004	3660	11278	9534	5087	2034	5458	5457	3174	3172	6047	22809	8896	10902	11267	2928	2735	11063	1876	2736	5468	5467	7157	654	5469	5090	25850	1022	11166	6720	3565	9516	3665	902
STEROID_METABOLIC_PROCESS	http://www.broadinstitute.org/gsea/msigdb/cards/STEROID_METABOLIC_PROCESS.html	10858	2055	570	1109	1577	3283	6820	51171	949	190	51170	6822	10202	1583	9971	706	6646	6647	23780	3291	51360	1588	1585	8309	8310	1717	2516	1718	8630	29842	29881	7555	54658	10170	6469	133	319	3069	10273	6342	2232	2224	51302	10948	1646	57016	1645	50814	8856	412	9619	4864	9420	51741	5467	6718	654	54982	1056	8431	7533	3565	7363	8435	7367	7366
PROTEIN_AMINO_ACID_O_LINKED_GLYCOSYLATION	http://www.broadinstitute.org/gsea/msigdb/cards/PROTEIN_AMINO_ACID_O_LINKED_GLYCOSYLATION.html	11226	9245	2590	23509	2589	3949	22906	54344	51809	8473	51301	8818	10585	8813	2650	51146	2995	55624
CELL_PROJECTION_BIOGENESIS	http://www.broadinstitute.org/gsea/msigdb/cards/CELL_PROJECTION_BIOGENESIS.html	55785	23580	7414	64446	7060	23191	4983	2245	221472	11135	5116	5881	23647	1012	23607	55704	5879	998	88	10435
MORPHOGENESIS_OF_AN_EPITHELIUM	http://www.broadinstitute.org/gsea/msigdb/cards/MORPHOGENESIS_OF_AN_EPITHELIUM.html	1755	8543	3851	3850	2736	7348	26298	11005	7380	8914	8915	1999	9620	7379	11045
ENERGY_DERIVATION_BY_OXIDATION_OF_ORGANIC_COMPOUNDS	http://www.broadinstitute.org/gsea/msigdb/cards/ENERGY_DERIVATION_BY_OXIDATION_OF_ORGANIC_COMPOUNDS.html	2645	9945	10873	10891	23530	5162	2932	155	37	5018	6392	2673	6390	6391	8908	8445	2998	4719	4724	7957	11181	1384	6834	3953	7381	54205	6389	5834	5837	3952	2548	7388	617	7385	50	7384	9016
MICROTUBULE_BASED_MOVEMENT	http://www.broadinstitute.org/gsea/msigdb/cards/MICROTUBULE_BASED_MOVEMENT.html	8409	55201	55288	24137	320	9371	4747	10128	4976	1780	3798	547	23095	89941	23303	3799
REGULATION_OF_APOPTOSIS	http://www.broadinstitute.org/gsea/msigdb/cards/REGULATION_OF_APOPTOSIS.html	1410	8883	10892	6772	8887	940	332	8742	943	8743	6347	63924	330	944	5371	8740	8739	3480	8738	2950	51776	3486	22900	7164	8877	7161	5741	604	602	7486	4217	8870	25	3092	348	939	5366	1718	7073	7072	1984	7178	85477	4790	55655	23787	23636	6753	6750	318	213	317	51499	10224	1072	7042	9191	7187	56616	7040	81567	7184	8445	811	9994	8851	4763	2308	5245	914	917	5624	23529	5340	10497	51283	10595	3932	843	842	4853	4353	8841	3623	3624	8835	8837	5325	573	578	580	301	581	837	8626	8065	308	307	839	970	23368	972	836	5921	3956	2668	440	9214	57060	4976	8454	51129	8453	10572	8452	8451	4088	134	4049	8517	11200	10049	864	3604	1603	27141	26574	6789	57099	2876	5515	5518	29108	6788	8717	54507	8718	1409	959	5728	7857	4671	4869	29115	952	23564	4722	10553	1201	8915	7097	2147	64112	2149	3146	8535	4599	10542	3875	8678	5538	6422	10293	9141	10922	23705	1285	672	4294	3552	8682	1616	8193	399687	4831	9538	4832	8539	1613	1612	1611	9437	51100	5970	3313	2071	6189	7415	2073	8382	9577	3315	2068	10016	9774	10017	27113	7422	9021	10018	1508	10114	114548	29965	695	8567	694	57142	597	596	2081	599	9616	598	91	90	51118	3329	4170	5055	54205	25816	7818	10285	396	7534	3428	1630	23085	2914	9966	1149	56253	2810	5578	7124	10507	55081	3440	8772	1054	158471	247	6926	5581	3304	3593	9500	6647	637	638	3592	5977	239	5590	5272	23604	6651	5788	5594	668	9530	5599	3562	7001	3560	2932	9262	5663	1029	2729	9263	662	5081	1027	663	1026	664	3906	665	666	1032	1031	3456	8793	8996	8995	57019	3558	9521	6622	3574	81788	7153	51079	7159	1012	7157	2739	1020	5292	355	1676	356	3065	3565	2537	9131	3569	6910	5296	3064
CARBOHYDRATE_TRANSPORT	http://www.broadinstitute.org/gsea/msigdb/cards/CARBOHYDRATE_TRANSPORT.html	29988	6523	6518	10580	6517	6514	6515	6513	8682	7355	1909	23443	2688	5473	3630	10559	2542
PIGMENT_METABOLIC_PROCESS	http://www.broadinstitute.org/gsea/msigdb/cards/PIGMENT_METABOLIC_PROCESS.html	1352	211	212	4779	210	1371	7299	644	8943	8833	2235	1638	10606	5498	4948	1355	706	4935
APOPTOSIS_GO	http://www.broadinstitute.org/gsea/msigdb/cards/APOPTOSIS_GO.html	1410	8883	6772	10892	8887	940	332	8742	943	8743	6347	63924	330	5371	8744	944	8740	8739	3480	8738	2950	8737	3486	22900	8877	8879	604	602	7486	8870	23645	207	348	939	5366	1718	929	85477	23787	23636	6753	6750	1434	318	213	317	51499	8445	6477	811	8851	55201	5245	10884	914	917	23529	5340	186	51283	843	842	841	840	8841	2898	8835	8837	572	5325	573	578	5134	706	5133	580	301	10059	581	837	8065	8626	308	839	307	970	972	836	835	28986	5921	9214	440	8454	4976	51129	8453	8452	8451	134	135	8517	10049	864	1603	27141	6789	2876	29108	6788	8717	54507	8718	1409	959	148	29115	952	3375	8087	23564	51147	8915	1201	8477	7262	10787	2147	2149	3146	3875	10293	9450	9140	9141	10296	89941	23705	4194	672	9352	4294	3552	1793	1616	8193	399687	4831	3002	9538	4832	3001	1613	1612	11009	1611	2620	9437	3313	2071	6189	2073	8382	2765	9577	3315	2068	9774	10277	1647	9021	1508	29965	695	694	2081	9616	3329	4170	10285	3428	2185	1630	2914	9966	56253	1869	2810	196	3440	158471	6926	3304	3593	9500	637	638	3592	23604	668	9530	3562	2033	3560	56940	2932	9262	662	9263	2729	663	664	665	666	3456	3553	3559	8996	8995	3558	9521	3574	4719	81788	2739	1676	1677	3065	3565	2537	9131	3569	6910	3064	4616	51776	7164	7161	5741	4217	25	3092	7073	7072	1984	7178	4790	55655	4792	10224	1072	7042	9191	7187	7040	56616	81567	7184	9994	4763	2308	2309	5624	10497	10595	3932	4853	4353	3623	9700	3624	7852	23368	3956	2668	57060	10572	4088	11200	4049	3605	3604	26574	57099	5515	5518	5728	7857	4671	4869	4722	10553	7097	64112	8535	4599	10542	8678	5538	6422	10922	51428	1285	22985	8682	5552	8539	64714	51024	51100	5970	7415	7416	57805	10016	10017	7422	27113	10018	10114	26999	114548	8567	57142	5153	597	8565	596	22861	599	10519	598	91	90	51118	5055	54205	25816	7818	396	7534	23085	1149	5894	5578	7124	55288	10507	55081	8772	388	1054	5777	247	5581	5074	5077	6647	5977	239	5590	5272	6651	5788	5594	5599	7001	5664	1029	5663	5081	1027	1026	3906	1032	1031	8793	57019	6622	7153	51079	7159	1012	5467	7157	1020	355	5292	356	51454	6425	5296
REGULATION_OF_PROGRAMMED_CELL_DEATH	http://www.broadinstitute.org/gsea/msigdb/cards/REGULATION_OF_PROGRAMMED_CELL_DEATH.html	1410	8883	10892	6772	8887	940	332	8742	943	8743	6347	63924	330	944	5371	8740	8739	3480	8738	2950	51776	3486	22900	7164	8877	7161	5741	604	602	7486	4217	8870	25	3092	348	939	5366	1718	7073	7072	1984	7178	85477	4790	55655	23787	23636	6753	6750	318	213	317	51499	10224	1072	7042	9191	7187	56616	7040	81567	7184	8445	811	9994	8851	4763	2308	5245	914	917	5624	23529	5340	10497	51283	10595	3932	843	842	4853	4353	8841	3623	3624	8835	8837	5325	573	578	580	301	581	837	8626	8065	308	307	839	970	23368	972	836	5921	3956	2668	440	9214	57060	4976	8454	51129	8453	10572	8452	8451	4088	134	4049	8517	11200	10049	864	3604	1603	27141	26574	6789	57099	2876	5515	5518	29108	6788	8717	54507	8718	1409	959	5728	7857	4671	4869	29115	952	23564	4722	10553	1201	8915	7097	2147	64112	2149	3146	8535	4599	10542	3875	8678	5538	6422	10293	9141	10922	23705	1285	672	4294	3552	8682	1616	8193	399687	4831	9538	4832	8539	1613	1612	1611	9437	51100	5970	3313	2071	6189	7415	2073	8382	9577	3315	2068	10016	9774	10017	27113	7422	9021	10018	1508	10114	114548	29965	695	8567	694	57142	597	596	2081	599	9616	598	91	90	51118	3329	4170	5055	54205	25816	7818	10285	396	7534	3428	1630	23085	2914	9966	1149	56253	2810	5578	7124	10507	55081	3440	8772	1054	158471	247	6926	5581	3304	3593	9500	6647	637	638	347902	3592	5977	239	5590	5272	23604	6651	5788	5594	668	9530	5599	3562	7001	3560	2932	9262	5663	1029	2729	9263	662	5081	1027	663	1026	664	3906	665	666	1032	1031	3456	8793	8996	8995	57019	3558	9521	6622	3574	81788	7153	51079	7159	1012	7157	2739	1020	5292	355	1676	356	3065	3565	2537	9131	3569	6910	5296	3064
PROGRAMMED_CELL_DEATH	http://www.broadinstitute.org/gsea/msigdb/cards/PROGRAMMED_CELL_DEATH.html	1410	8883	6772	10892	8887	940	332	8742	943	8743	6347	63924	330	5371	8744	944	8740	8739	3480	8738	2950	8737	3486	22900	8877	8879	604	602	7486	8870	23645	207	348	939	5366	1718	929	85477	23787	23636	6753	6750	1434	318	213	317	51499	8445	6477	811	8851	55201	5245	10884	914	917	23529	5340	186	51283	843	842	841	840	8841	2898	8835	8837	572	5325	573	578	5134	706	5133	580	301	10059	581	837	8065	8626	308	839	307	970	972	836	835	28986	5921	9214	440	8454	4976	51129	8453	8452	8451	134	135	8517	10049	864	1603	27141	6789	2876	29108	6788	8717	54507	8718	1409	959	148	29115	952	3375	8087	23564	51147	8915	1201	8477	7262	10787	2147	2149	3146	3875	10293	9450	9140	9141	10296	89941	23705	4194	672	9352	4294	3552	1793	1616	8193	399687	4831	3002	9538	4832	3001	1613	1612	11009	1611	2620	9437	3313	2071	6189	2073	8382	2765	9577	3315	2068	9774	10277	1647	9021	1508	29965	695	694	2081	9616	3329	4170	10285	3428	2185	1630	2914	9966	56253	1869	2810	196	3440	158471	6926	3304	3593	9500	637	638	3592	347902	23604	668	9530	3562	2033	3560	56940	2932	9262	662	9263	2729	663	664	665	666	3456	3553	3559	8996	8995	3558	9521	3574	4719	81788	2739	1676	1677	3065	3565	2537	9131	3569	6910	3064	4616	51776	7164	7161	5741	4217	25	3092	7073	7072	1984	7178	4790	55655	4792	10224	1072	7042	9191	7187	7040	56616	81567	7184	9994	4763	2308	2309	5624	10497	10595	3932	4853	4353	3623	9700	3624	7852	23368	3956	2668	57060	10572	4088	11200	4049	3605	3604	26574	57099	5515	5518	5728	7857	4671	4869	4722	10553	7097	64112	8535	4599	10542	8678	5538	6422	10922	51428	1285	22985	8682	5552	8539	64714	51024	51100	5970	7415	7416	57805	10016	10017	7422	27113	10018	10114	26999	114548	8567	57142	5153	597	8565	596	22861	599	10519	598	91	90	51118	5055	54205	25816	7818	396	7534	23085	1149	5894	5578	7124	55288	10507	55081	8772	388	1054	5777	247	5581	5074	5077	6647	5977	239	5590	5272	6651	5788	5594	5599	7001	5664	1029	5663	5081	1027	1026	3906	1032	1031	8793	57019	6622	7153	51079	7159	1012	5467	7157	1020	355	5292	356	51454	6425	5296
DIGESTION	http://www.broadinstitute.org/gsea/msigdb/cards/DIGESTION.html	6752	6750	4224	4225	6751	570	10891	10874	2169	5539	280	1314	337	6344	4583	3949	51302	5540	8811	3359	57016	1646	886	887	6564	1645	1506	10753	5225	7032	7033	5646	5645	6718	5697	2862	2180	1510	1056	7433	2587	29881
SECONDARY_METABOLIC_PROCESS	http://www.broadinstitute.org/gsea/msigdb/cards/SECONDARY_METABOLIC_PROCESS.html	211	1352	212	5919	210	4779	1371	54884	7299	644	8943	51109	9249	8833	4948	706	64577	2235	1638	5498	10606	1355	4935
NEGATIVE_REGULATION_OF_PROGRAMMED_CELL_DEATH	http://www.broadinstitute.org/gsea/msigdb/cards/NEGATIVE_REGULATION_OF_PROGRAMMED_CELL_DEATH.html	1410	3146	8535	940	8887	332	3875	10542	330	6347	8678	5538	6422	8739	3480	2950	8877	602	8870	3552	939	8682	1718	399687	4831	7178	8539	4790	23636	213	51100	5970	3313	2073	8382	51499	9577	3315	1072	10017	7422	81567	9021	7184	10114	597	57142	596	599	598	2308	9616	90	5624	23529	4170	5055	25816	7534	396	51283	23085	1149	4853	4353	7124	10507	8841	8835	8837	573	6926	3304	6647	580	301	347902	581	308	307	972	836	5921	239	2668	5590	440	4976	9214	51129	5272	6651	9530	5599	3562	7001	3560	2932	5663	2729	662	5081	663	664	665	26574	1603	1032	57099	8793	2876	8996	8995	3558	57019	959	1409	7857	6622	4671	3574	4869	81788	1012	23564	2739	355	1676	5292	10553	8915	1201	3065	3565	2537	3569	5296
STEROID_BIOSYNTHETIC_PROCESS	http://www.broadinstitute.org/gsea/msigdb/cards/STEROID_BIOSYNTHETIC_PROCESS.html	6647	133	3291	9420	6342	1588	3283	2232	190	6718	1585	654	1717	2224	1718	2516	51302	1583	29842	50814	29881	7555
REGULATION_OF_NEUROTRANSMITTER_LEVELS	http://www.broadinstitute.org/gsea/msigdb/cards/REGULATION_OF_NEUROTRANSMITTER_LEVELS.html	2914	60482	8224	3251	2644	223	2643	22871	11255	5413	27345	9627	22999	6507	8938	6857	7042	10394	2668	6532	9607	8292	5864
RESPONSE_TO_TEMPERATURE_STIMULUS	http://www.broadinstitute.org/gsea/msigdb/cards/RESPONSE_TO_TEMPERATURE_STIMULUS.html	26027	8531	6647	1967	49860	2729	2766	30001	207	8823	8890	1153	8892	8891	8893	11080
NEGATIVE_REGULATION_OF_TRANSFERASE_ACTIVITY	http://www.broadinstitute.org/gsea/msigdb/cards/NEGATIVE_REGULATION_OF_TRANSFERASE_ACTIVITY.html	2810	56940	200734	1029	6895	5062	51654	27250	1844	2873	10614	1848	10114	57761	51562	4763	1850	54900	324	5925	23624	1852	5998	7070	5999	9113	5788
PROTEIN_TRANSPORT	http://www.broadinstitute.org/gsea/msigdb/cards/PROTEIN_TRANSPORT.html	7205	4796	2147	9454	22871	115201	2149	26088	5538	9927	51009	8740	22906	51172	9049	23463	11014	80184	11097	604	10133	602	23303	8021	56993	8546	11140	473	23471	207	9874	27329	164	7175	4601	1984	25782	11337	4795	4794	22796	53353	9804	7227	4188	6891	2316	7415	8943	3842	3841	23633	3840	5824	7040	81562	10945	23192	6746	51517	6745	23390	114548	811	55670	9619	10513	4763	3837	26133	3836	3839	100133941	3838	189	917	320	9372	79139	4627	9765	7533	11124	6103	999	1939	10245	7124	10953	11196	27236	9409	23039	10440	26228	706	23214	89781	580	11231	10961	10239	372	972	23165	9702	6447	4646	4088	10053	8888	11275	2932	868	5189	5514	84268	10469	4053	10465	754	5190	8504	6135	5192	64108	2923	5191	5194	4869	5193	5195	2737	5903	5476	4285	91949	11311	2533
PROTEIN_TARGETING	http://www.broadinstitute.org/gsea/msigdb/cards/PROTEIN_TARGETING.html	7205	4796	9454	2147	115201	22871	2149	9927	8740	22906	51172	23463	11097	604	10133	23303	602	8021	56993	11140	473	23471	207	7175	4601	1984	11337	4795	4794	7227	4188	2316	3842	23633	3841	3840	7040	5824	23192	6746	51517	6745	114548	55670	811	3837	4763	3836	3839	3838	189	9372	9765	11124	999	10245	7124	10953	9409	10440	23039	706	23214	89781	580	11231	23165	9702	4088	10053	8888	2932	868	5189	5514	84268	10469	4053	10465	754	8504	5190	6135	2923	64108	5192	5191	5194	5193	5195	2737	5903	4285	2533
PROTEIN_IMPORT	http://www.broadinstitute.org/gsea/msigdb/cards/PROTEIN_IMPORT.html	7205	4796	2147	2149	7124	8740	9049	9409	604	602	56993	473	207	23165	9702	7175	4601	4088	4795	4794	8888	9804	7227	4188	2316	868	3842	23633	3841	5189	3840	7040	5514	84268	10465	51517	114548	754	55670	5190	8504	3837	2923	5192	4763	5191	3836	3839	5194	3838	5193	5195	2737	9372	5903	11124	2533	999
NEGATIVE_REGULATION_OF_APOPTOSIS	http://www.broadinstitute.org/gsea/msigdb/cards/NEGATIVE_REGULATION_OF_APOPTOSIS.html	1410	3146	8535	940	8887	332	3875	10542	330	6347	8678	5538	6422	8739	3480	2950	8877	602	8870	3552	939	8682	1718	399687	4831	7178	8539	4790	23636	213	51100	5970	3313	2073	8382	51499	9577	3315	1072	10017	7422	81567	9021	7184	10114	597	57142	596	599	598	2308	9616	90	5624	23529	4170	5055	25816	7534	396	51283	23085	1149	4853	4353	7124	10507	8841	8835	8837	573	6926	3304	6647	580	301	581	308	307	972	836	5921	239	2668	5590	440	4976	9214	51129	5272	6651	9530	5599	3562	7001	3560	2932	5663	2729	662	5081	663	664	665	26574	1603	1032	8793	57099	2876	8996	8995	3558	57019	959	1409	7857	6622	4671	3574	4869	81788	1012	23564	2739	355	1676	5292	10553	8915	1201	3065	3565	2537	3569	5296
MACROMOLECULE_LOCALIZATION	http://www.broadinstitute.org/gsea/msigdb/cards/MACROMOLECULE_LOCALIZATION.html	7205	4796	55746	332	336	23279	8740	335	22906	51172	43	22900	8878	11097	65055	604	602	8021	4118	207	9874	164	7175	4601	1984	25782	55655	11337	4795	4794	22796	7227	19	51596	6891	2316	9887	3842	25776	3841	23633	821	3840	23293	81562	7040	6746	6745	23390	55670	811	4763	3837	3836	3839	3838	100133941	10212	917	189	320	10210	4627	22916	6103	23381	9601	10245	10953	26297	10440	23039	10657	706	89781	580	11231	10961	10239	972	975	23165	9702	7248	4088	4646	55909	10053	26019	868	5514	10469	29108	4053	10465	8480	8504	7857	11216	4869	9087	5903	4285	11311	29118	23049	2147	9454	115201	22871	2149	26088	5539	5538	9927	283	51009	9049	23463	11014	25825	80184	64215	10133	23303	50943	56993	23705	8546	11140	9913	473	64127	23471	5552	27329	11146	8292	64714	53353	9804	4188	2071	7415	26286	8943	5824	10945	23192	51517	114548	9619	10513	26133	11021	9372	79139	9765	7533	11124	7919	999	56253	1149	1939	7124	11196	27236	9409	3630	9793	26228	23214	372	57122	379	5976	6447	3181	55706	8888	11275	1956	2932	5189	84268	754	5190	6135	5192	2923	64108	5191	5194	5193	5195	2737	7157	5476	357	91949	2533
GAMETE_GENERATION	http://www.broadinstitute.org/gsea/msigdb/cards/GAMETE_GENERATION.html	9240	29127	10406	10407	2649	10693	27136	51087	3010	3156	23139	9043	26664	3714	3206	23457	8312	1618	10149	11086	11144	2661	1459	51207	5619	9985	10420	9576	8382	10522	8655	9191	2069	10732	5620	10017	8239	9633	7044	51298	9425	23626	599	51686	1111	5568	9232	2302	140801	3024	6676	5571	8749	80705	3640	8643	5987	7258	1770	10656	26528	6647	3306	581	10863	5073	9210	10766	9702	28981	5104	7141	6847	8613	8900	116832	6046	11077	8287	7016	658	4201	11063	8607	9085	2488	9083	3980	8611	2492	29118	9463
CYTOSKELETON_ORGANIZATION_AND_BIOGENESIS	http://www.broadinstitute.org/gsea/msigdb/cards/CYTOSKELETON_ORGANIZATION_AND_BIOGENESIS.html	29127	150	25794	3927	3925	6093	8409	23647	3850	140465	25	3857	348	10092	7070	23122	547	85477	8243	822	2316	2317	22919	1072	54474	27289	8440	22920	4763	55201	3838	324	3832	320	6387	9181	4625	4624	4627	5338	4771	4629	4628	55785	10580	7456	27445	10652	25897	221472	2245	9493	4650	27032	3814	4747	5921	4976	7248	4646	4643	10053	5319	10435	10972	10049	58	4682	3984	57787	7273	7272	54509	10844	4137	4139	9087	5901	2693	8476	10552	4281	10152	154796	22871	9342	9344	283	288	1627	3880	89941	23303	4033	7283	5170	8936	4296	22983	1794	11004	10810	9055	4690	9053	3996	10174	10529	10420	5413	51203	55160	5048	9578	8655	11034	3798	23095	11133	3799	1265	6811	390	393	5058	7429	9371	1398	7430	10128	1780	58526	397	58529	23332	998	2919	9828	55288	11190	382	24137	8773	51466	387	10300	11252	9793	1756	26499	79658	6647	8976	5881	57731	5697	9113	9788	55704	51474	5592	5879	2934	11076	27252	6708	7148	54434	5189	667	114791	7139	55835	9126	22808	6624	81788	1739	357	1674	9844	2039
PIGMENT_BIOSYNTHETIC_PROCESS	http://www.broadinstitute.org/gsea/msigdb/cards/PIGMENT_BIOSYNTHETIC_PROCESS.html	1352	211	212	4779	210	1371	7299	8943	8833	2235	1638	10606	5498	4948	1355	706	4935
REGULATION_OF_PROTEIN_STABILITY	http://www.broadinstitute.org/gsea/msigdb/cards/REGULATION_OF_PROTEIN_STABILITY.html	23673	5190	5728	89781	4194	440193	10891	336	6790	335	23560	91949	25793	54840	55602	29974	79763
INTRACELLULAR_PROTEIN_TRANSPORT	http://www.broadinstitute.org/gsea/msigdb/cards/INTRACELLULAR_PROTEIN_TRANSPORT.html	7205	4796	2147	9454	22871	115201	2149	26088	9927	51009	8740	22906	51172	23463	11014	11097	604	10133	602	23303	8021	56993	8546	11140	473	23471	207	9874	164	7175	4601	1984	25782	11337	4795	4794	22796	7227	4188	6891	2316	7415	8943	3842	23633	3841	3840	5824	7040	10945	23192	6746	51517	6745	114548	811	55670	10513	4763	3837	26133	3836	3839	3838	189	320	9372	79139	9765	7533	11124	6103	999	1939	10245	7124	10953	11196	27236	9409	23039	10440	26228	706	23214	89781	580	11231	10961	10239	372	972	23165	9702	6447	4088	4646	10053	8888	11275	2932	868	5189	5514	84268	10469	4053	10465	754	5190	8504	6135	5192	64108	2923	5191	5194	4869	5193	5195	2737	5903	5476	4285	91949	11311	2533
DNA_DAMAGE_RESPONSESIGNAL_TRANSDUCTION_RESULTING_IN_INDUCTION_OF_APOPTOSIS	http://www.broadinstitute.org/gsea/msigdb/cards/DNA_DAMAGE_RESPONSESIGNAL_TRANSDUCTION_RESULTING_IN_INDUCTION_OF_APOPTOSIS.html	29965	1149	11200	2810	672	25	5371	27141	7157	57060	3428	7161	8445	9131	602
CELLULAR_BIOSYNTHETIC_PROCESS	http://www.broadinstitute.org/gsea/msigdb/cards/CELLULAR_BIOSYNTHETIC_PROCESS.html	10891	10209	940	6204	5373	6205	943	6206	159	3283	51081	336	1728	1583	51087	7358	1974	1975	1725	8424	23139	602	10333	3291	5742	23	6218	3855	207	54995	1585	1982	1594	1983	6223	1984	10728	211	212	4779	210	10229	19	8761	16	5351	7042	51196	8445	1468	223	3735	2593	10318	322	6203	10606	10605	51284	122704	11224	5917	59307	10247	113	11222	79849	7453	3625	3623	23173	3624	8833	7390	55500	26035	55501	2107	23034	438	706	60482	3251	972	10767	6199	7248	3248	586	2987	9605	6192	6193	10667	63941	135	2131	132	4048	133	3992	400961	8623	4050	7372	5207	50515	80339	23564	10987	2693	2235	80347	4528	5730	27430	7098	10554	10644	6799	7099	468	10555	7264	29118	7458	8915	4338	566	9469	4666	7096	2645	2644	2643	6160	7298	6164	7299	8672	6167	283	9451	6169	9045	3340	8668	8669	25825	50943	4199	6150	672	7284	6152	6158	6157	6156	5831	56548	1615	6693	5832	6697	1618	11146	10148	4935	10170	6189	26289	2628	5045	1915	8943	2762	6188	3315	6187	2069	51302	9775	3320	54938	51805	1503	4948	4946	5805	6171	8565	6170	23590	9617	9420	8560	8662	8661	3326	8667	8666	5053	8665	8664	10289	1638	27102	51311	1352	6122	2918	6123	6124	6125	27235	9415	10394	1054	3578	1756	3593	9394	6647	26523	1036	2717	2516	10102	5498	5976	3586	3646	3662	6146	6147	6141	6441	1956	6143	1371	2729	5188	6238	64377	8890	8892	8891	9953	8893	6138	6137	6135	6132	1967	5191	6133	57001	6130	2730	1968	6232	51079	1964	6718	654	57107	5471	3565	1355	27349	6129	3569	6128
REGULATION_OF_MOLECULAR_FUNCTION	http://www.broadinstitute.org/gsea/msigdb/cards/REGULATION_OF_MOLECULAR_FUNCTION.html	10892	6772	332	336	155	154	152	4616	10486	153	150	51776	22900	10487	7164	10614	538	51773	57761	56341	602	4217	10333	51562	55851	4216	25	3092	6885	27	5366	1718	7070	56647	25782	7341	55655	1816	23787	920	347735	5618	58487	317	51495	2316	51191	10221	6895	7189	1844	56616	728	7040	7186	727	51196	7334	2596	3399	51295	8440	729230	1848	9994	8851	4763	815	328	100133941	324	10316	23624	2965	2587	23385	10746	3932	55785	116	5330	842	59307	113	200734	9077	2247	2245	221472	7852	578	10444	5606	581	23683	3397	3398	64061	5925	975	9064	28984	7248	51129	4088	9607	4087	4331	10049	2357	136	8721	51654	8484	2873	2696	8812	2876	28951	29108	554	552	553	5728	2550	4869	9088	54900	2692	8611	23560	5524	8915	566	10645	140	9463	2147	64112	2149	9344	10542	2740	1394	283	887	50943	1285	1896	11140	4294	4293	3551	64127	4296	5032	1907	1909	27329	1616	8941	10912	5934	64400	5933	1910	7518	29775	4188	2769	5970	7415	51107	2785	2771	2069	10017	27113	1647	56413	10114	93974	114548	595	8567	596	2081	29969	799	1111	2776	5058	796	10928	2778	26271	2773	9568	54205	995	9175	993	10935	990	64428	894	23085	896	2914	9966	2912	2913	2810	2918	22930	6464	2917	7124	55081	5062	9104	1054	5585	80279	2064	6647	5588	7039	1850	2717	11184	1852	11183	26119	55291	9113	55704	29882	60401	5788	668	1956	2033	56940	5664	5663	1029	1028	1950	27250	57515	1032	1033	7139	1030	1031	3456	3654	55832	54583	5195	7157	51070	5291	9134	1022	5998	5999	904	2537	905	56288	900	1163	1164
LIPID_BIOSYNTHETIC_PROCESS	http://www.broadinstitute.org/gsea/msigdb/cards/LIPID_BIOSYNTHETIC_PROCESS.html	10400	4598	3283	283	335	79888	7357	1583	8526	10715	56994	8540	3291	672	5742	80235	8733	55361	1588	1585	54995	1717	1718	5833	29842	55650	10728	7555	29906	51302	51196	84720	54872	23590	9420	8560	54344	10026	51604	3422	3931	6489	190	51046	9415	10394	55500	6647	3612	972	975	2516	9215	3248	9488	29881	9489	5277	5279	133	4048	6342	2232	3992	5281	2224	8818	8813	50814	5286	5283	259230	5191	80339	6718	654	57107	5730	10554	10555	5298	9468	27349	5297
RESPONSE_TO_HORMONE_STIMULUS	http://www.broadinstitute.org/gsea/msigdb/cards/RESPONSE_TO_HORMONE_STIMULUS.html	2625	23054	2729	283	20	8890	3880	8892	8891	79602	8893	4199	675	3059	1967	672	100133941	2303	799	51094	2693	7248	9113	2947	10432	4067
RNA_SPLICINGVIA_TRANSESTERIFICATION_REACTIONS	http://www.broadinstitute.org/gsea/msigdb/cards/RNA_SPLICINGVIA_TRANSESTERIFICATION_REACTIONS.html	79760	7536	6633	10291	26121	22938	51340	8487	10946	10713	9169	29896	6431	6433	6733	79833	6430	10212	10907	8683	54960	51163	8175	6632	9785	7919	6426
INTERACTION_WITH_HOST	http://www.broadinstitute.org/gsea/msigdb/cards/INTERACTION_WITH_HOST.html	11060	59272	213	10332	10670	6895	975	735	79139	7040	9217	4088	11059	83737	30835
NEURON_APOPTOSIS	http://www.broadinstitute.org/gsea/msigdb/cards/NEURON_APOPTOSIS.html	2914	8851	596	6647	22861	637	4763	581	5538	664	5921	7042	2898	1020	2668
NEGATIVE_REGULATION_OF_TRANSPORT	http://www.broadinstitute.org/gsea/msigdb/cards/NEGATIVE_REGULATION_OF_TRANSPORT.html	1409	1410	4796	580	29763	4763	50852	4188	382	8682	79693	4601	6248	11124	5879	4795	4794	114548
REGULATION_OF_PROTEIN_KINASE_ACTIVITY	http://www.broadinstitute.org/gsea/msigdb/cards/REGULATION_OF_PROTEIN_KINASE_ACTIVITY.html	10892	9344	283	154	4616	152	150	51776	10614	7164	57761	4217	10333	51562	11140	4216	4294	4293	4296	6885	1907	1616	8941	7070	10912	56647	920	5618	29775	4188	51495	51191	10221	6895	2785	7189	1844	2069	728	727	7186	51196	1647	2596	8440	1848	10114	595	8567	8851	4763	2081	29969	100133941	1111	324	5058	23624	2965	995	9175	993	990	894	10746	896	2914	9966	2810	6464	200734	5062	9077	2247	7852	5585	80279	2064	6647	5606	7039	23683	1850	64061	5925	975	11184	9064	1852	11183	28984	9113	55704	9607	29882	5788	4331	2357	136	1956	56940	1029	1028	1950	51654	27250	1032	1033	2873	1030	1031	8812	28951	3654	5728	9088	54900	8611	23560	5291	9134	5998	1022	5999	904	566	10645	56288	905	900	9463	1163	1164
NUCLEAR_IMPORT	http://www.broadinstitute.org/gsea/msigdb/cards/NUCLEAR_IMPORT.html	8888	7205	4796	2147	2149	7227	4188	2316	7124	868	3842	23633	3841	3840	8740	5514	7040	3178	84268	10465	51517	604	602	114548	754	4763	3837	2923	3836	3839	3838	473	207	2737	9372	23165	5903	9702	10553	7175	4601	4088	11124	4795	2533	999	4794
GLUTAMATE_SIGNALING_PATHWAY	http://www.broadinstitute.org/gsea/msigdb/cards/GLUTAMATE_SIGNALING_PATHWAY.html	2914	2915	8851	2903	9455	9454	2904	2905	9456	2916	2892	2900	2897	2898	2899	2893	2895
REGULATION_OF_TRANSFERASE_ACTIVITY	http://www.broadinstitute.org/gsea/msigdb/cards/REGULATION_OF_TRANSFERASE_ACTIVITY.html	10892	9344	283	154	4616	152	150	51776	10614	7164	57761	4217	10333	51562	4216	11140	4294	4293	4296	6885	1907	1616	8941	7070	10912	56647	5934	5933	920	347735	5618	29775	4188	51495	51191	10221	6895	2785	7189	1844	2069	728	727	7186	51196	1647	2596	8440	1848	10114	595	8567	8851	4763	2081	29969	100133941	1111	324	5058	23624	2965	995	9175	993	990	894	10746	896	2914	9966	2810	6464	200734	5062	9077	2247	7852	5585	80279	2064	6647	5606	7039	23683	1850	64061	5925	975	11184	9064	1852	11183	28984	9113	55704	9607	29882	5788	4331	2357	136	1956	56940	1029	1028	1950	51654	27250	57515	1032	1033	2873	1030	1031	8812	28951	3654	5728	9088	54900	8611	23560	5291	9134	1022	5998	5999	904	566	10645	56288	905	900	9463	1163	1164
REGULATION_OF_CATALYTIC_ACTIVITY	http://www.broadinstitute.org/gsea/msigdb/cards/REGULATION_OF_CATALYTIC_ACTIVITY.html	10892	6772	332	336	155	154	4616	10486	152	153	150	51776	22900	10487	7164	10614	538	57761	4217	10333	51562	55851	4216	25	3092	6885	27	5366	1718	7070	56647	25782	55655	1816	23787	920	347735	5618	317	51495	51191	10221	6895	7189	1844	728	56616	727	7186	51196	7334	2596	8440	51295	729230	1848	9994	8851	4763	100133941	324	10316	23624	2965	2587	23385	10746	3932	116	55785	5330	842	113	200734	9077	2247	221472	2245	7852	10444	5606	581	23683	64061	5925	975	9064	28984	7248	51129	4088	9607	4331	10049	2357	136	51654	8484	2873	2696	8812	2876	28951	554	552	553	5728	2550	9088	54900	2692	8611	23560	5524	566	10645	140	9463	2147	64112	2149	9344	10542	2740	1394	283	887	1285	11140	4294	4293	4296	5032	1907	1909	1616	27329	8941	10912	5934	5933	1910	7518	29775	4188	2769	7415	51107	2785	2069	2771	10017	27113	1647	56413	10114	93974	114548	595	8567	2081	29969	799	1111	2776	5058	796	10928	2778	2773	26271	9568	54205	995	9175	993	990	894	896	2914	9966	2912	2913	2810	2918	22930	6464	2917	55081	5062	9104	5585	80279	2064	6647	7039	1850	2717	11184	1852	11183	55291	9113	55704	29882	5788	668	1956	56940	5664	5663	1029	1028	1950	27250	57515	1032	1033	7139	1030	1031	3456	3654	55832	7157	51070	5291	9134	1022	5998	5999	904	2537	905	56288	900	1163	1164
NITROGEN_COMPOUND_BIOSYNTHETIC_PROCESS	http://www.broadinstitute.org/gsea/msigdb/cards/NITROGEN_COMPOUND_BIOSYNTHETIC_PROCESS.html	2644	2643	1956	5351	7042	10394	1728	8623	3320	55500	4946	8424	60482	1036	2717	3326	207	5053	23564	5831	5832	27430	6799	6697	586
REGULATION_OF_KINASE_ACTIVITY	http://www.broadinstitute.org/gsea/msigdb/cards/REGULATION_OF_KINASE_ACTIVITY.html	10892	9344	283	154	4616	152	150	51776	10614	7164	57761	4217	10333	51562	4216	11140	4294	4293	4296	6885	1907	1616	8941	7070	10912	56647	5934	5933	920	5618	29775	4188	51495	51191	10221	6895	2785	7189	1844	2069	728	727	7186	51196	1647	2596	8440	1848	10114	595	8567	8851	4763	2081	29969	100133941	1111	324	5058	23624	2965	995	9175	993	990	894	10746	896	2914	9966	2810	6464	200734	5062	9077	2247	7852	5585	80279	2064	6647	5606	7039	23683	1850	64061	5925	975	11184	9064	1852	11183	28984	9113	55704	9607	29882	5788	4331	2357	136	1956	56940	1029	1028	1950	51654	27250	1032	1033	2873	1030	1031	8812	28951	3654	5728	9088	54900	8611	23560	5291	9134	5998	1022	5999	904	566	10645	56288	905	900	9463	1163	1164
CATABOLIC_PROCESS	http://www.broadinstitute.org/gsea/msigdb/cards/CATABOLIC_PROCESS.html	35	3081	25796	34	51171	51170	337	37	51179	25793	7353	2954	7164	1725	8878	11093	5226	55850	3098	5645	3093	51366	7337	549	23530	7327	7326	8761	7329	9887	7328	23293	7332	7334	7336	55666	6478	23392	6477	412	226	229	10213	7319	7320	7321	6389	7324	1056	7322	7323	64087	10595	23381	23032	10858	3242	8635	23553	435	6392	6390	6391	7251	978	2571	2990	581	2572	54363	5705	8824	9588	8630	56898	443	55512	4357	9583	54658	26019	4738	5213	23576	5211	5511	2878	5207	57092	47	8605	80339	23564	10840	1200	7263	30833	7363	2548	11319	23049	50	7538	5162	26263	5538	10295	2746	51009	8528	10825	25820	9146	1892	4194	9354	10535	100137049	4193	272	275	27329	1375	5834	51433	10007	112398	29789	8292	57154	2072	10273	2071	8945	7415	2073	2068	3032	10277	26994	10940	594	2799	1118	8659	80150	79139	7915	54205	991	7533	11124	2184	26330	593	1149	383	644	9695	10393	3630	246243	5582	2067	3304	6647	57733	2806	11181	2717	5071	56953	2805	6059	29882	668	64750	8697	1374	2935	6039	1029	664	5465	1891	51343	267	11065	2731	5467	6718	4913	1676	1677	6037	11165	8277	3669	26235	9131	1358
CHROMATIN_MODIFICATION	http://www.broadinstitute.org/gsea/msigdb/cards/CHROMATIN_MODIFICATION.html	6599	10891	22933	6827	84148	8841	23409	79885	23408	54496	7994	1387	6418	51773	86	56341	9252	5928	55193	7786	79813	10629	6602	6601	64324	10432	23411	79723	7141	664	3070	10014	7334	10013	8289	4678	23522	5245	9759	3159	54904	10075	10498	3065	3066	2186
INDUCTION_OF_APOPTOSIS_BY_EXTRACELLULAR_SIGNALS	http://www.broadinstitute.org/gsea/msigdb/cards/INDUCTION_OF_APOPTOSIS_BY_EXTRACELLULAR_SIGNALS.html	134	6753	6750	5578	8738	9191	10016	56616	8772	8837	10922	5741	8718	9994	4217	695	637	581	51079	952	5977	1616	7818	1612	1611
CELLULAR_RESPONSE_TO_STIMULUS	http://www.broadinstitute.org/gsea/msigdb/cards/CELLULAR_RESPONSE_TO_STIMULUS.html	1967	5119	213	81788	2932	1026	3992	9451	7157	1030	440	8890	8892	6720	8891	9607	8893
CELLULAR_CATABOLIC_PROCESS	http://www.broadinstitute.org/gsea/msigdb/cards/CELLULAR_CATABOLIC_PROCESS.html	35	3081	25796	34	51171	51170	337	37	51179	25793	7353	2954	7164	1725	8878	11093	5226	3098	3093	51366	7337	549	23530	7327	7326	8761	7329	9887	7328	23293	7332	7334	7336	55666	6478	23392	412	226	229	10213	7319	7320	7321	6389	7324	1056	7322	7323	64087	10595	23381	23032	10858	3242	8635	23553	435	6392	6390	6391	7251	978	2571	2990	581	2572	54363	5705	9588	8630	56898	443	55512	4357	9583	54658	26019	4738	5213	23576	5211	5511	2878	5207	57092	47	8605	80339	23564	10840	1200	7263	30833	7363	2548	23049	11319	50	7538	5162	26263	5538	10295	2746	51009	8528	10825	25820	1892	9354	10535	100137049	272	275	1375	5834	51433	10007	29789	8292	57154	10273	2072	8945	7415	2071	2073	2068	3032	10277	26994	10940	594	2799	1118	8659	80150	79139	7915	54205	991	7533	2184	26330	593	1149	383	644	9695	10393	246243	2067	3304	6647	57733	2806	11181	2717	5071	56953	2805	6059	29882	668	64750	8697	1374	2935	6039	1029	664	5465	1891	51343	267	11065	2731	5467	6718	4913	1676	1677	6037	11165	3669	8277	26235	9131	1358
REGULATION_OF_HYDROLASE_ACTIVITY	http://www.broadinstitute.org/gsea/msigdb/cards/REGULATION_OF_HYDROLASE_ACTIVITY.html	55785	5330	9966	842	2147	2810	64112	2149	22930	6772	332	10542	55081	336	283	9104	22900	221472	2245	887	1285	581	3092	5366	1909	27329	1718	7070	55291	7248	51129	25782	4088	55655	23787	668	10049	1956	317	2769	7415	1029	1032	7139	728	56616	10017	27113	3456	2876	552	553	93974	114548	9994	4763	2081	10316	2776	10928	7157	5524	54205	2537	3932
TRANSCRIPTION_FROM_RNA_POLYMERASE_III_PROMOTER	http://www.broadinstitute.org/gsea/msigdb/cards/TRANSCRIPTION_FROM_RNA_POLYMERASE_III_PROMOTER.html	9329	7702	6738	672	6621	25850	6619	2971	7629	10625	10623	2972	51728	10622	5440	10302	6618	5441
TRANSCRIPTION_FROM_RNA_POLYMERASE_II_PROMOTER	http://www.broadinstitute.org/gsea/msigdb/cards/TRANSCRIPTION_FROM_RNA_POLYMERASE_II_PROMOTER.html	8880	10895	6774	10891	6772	2002	6773	6873	3281	23650	347853	22906	29915	10614	8878	2959	6498	22806	604	3298	6880	10629	7342	8725	1810	6877	406	10725	2023	7227	6895	6894	10732	22926	6473	328	27097	23528	2965	2963	2962	10608	2961	2960	8431	8848	2969	8433	2001	2968	2000	6595	3110	6599	27022	6598	6591	8467	8462	8464	5325	3239	579	57496	5926	27033	9208	5925	3394	8061	23741	8456	10664	9586	2115	861	9319	9318	865	8518	864	8204	8812	9321	9477	10771	9325	8328	10847	8609	8607	10987	4999	463	8804	23764	8805	468	29117	83990	9464	55140	142	9338	7290	687	7291	689	688	3148	9242	3146	8928	29855	2649	1523	1628	10155	10153	9443	9442	4194	672	4193	80237	9440	4298	4297	11281	3400	7695	9439	2625	2624	4188	2623	2071	9575	1786	54738	2077	2068	4802	4800	1649	6944	23429	3222	29777	3131	3223	9421	10284	9232	23435	2186	8178	9967	6721	9969	1869	9968	6829	9282	6827	196	9412	11198	6921	6924	9794	6923	3054	6926	83637	639	9391	6940	11243	2908	6256	24148	2516	6939	6938	29079	9111	9015	6932	9013	23414	11047	6935	6934	3661	3660	11278	9534	2034	4901	3174	6239	3172	6047	6908	11077	3659	4904	11267	2928	2735	11063	1876	2736	1871	1870	654	11166	6720	3565	9516	3665	4798	4799	4204	7753	4520	6621	4899	9862	3727	3726	6619	51087	4613	4212	7067	1482	4618	6618	4617	7743	3091	25	10472	7071	7073	4221	6603	6602	6601	4790	6605	4609	6604	7730	4778	4779	4776	26205	55729	4775	20	7041	1997	1998	7629	253461	4784	4783	4782	7727	4780	1999	4094	2308	55870	2309	2301	7050	55534	7716	4772	7712	4149	9070	3624	10589	55509	23373	4761	4762	4152	4150	4654	9611	5705	2672	10379	10370	4088	4646	10432	9603	4087	9604	4331	3607	23054	11108	2355	2354	8092	9095	10468	4862	26584	10553	2494	2353	11319	4335	5436	8531	51224	5434	5435	4303	1108	5438	5439	1106	1107	1105	27336	10923	5440	7541	5441	5449	8544	8543	6689	474	6688	22980	10915	51621	10001	10002	26257	27125	25833	5450	64324	5452	5932	10522	51513	8548	7110	7528	4435	7428	6667	6666	6668	1398	10025	54345	7913	51317	5573	25819	6671	26747	5431	5433	5432	7021	7022	7023	7024	7702	7026	7027	7707	51042	26610	1045	22938	7020	22936	1050	1051	1054	5987	1052	6660	50485	10302	5075	5074	5077	5076	5079	6648	7132	7004	5087	5458	1025	5457	5465	22809	8896	10902	5468	5467	7157	5469	5090	25850	1022	50804	904	905	902
CELLULAR_RESPIRATION	http://www.broadinstitute.org/gsea/msigdb/cards/CELLULAR_RESPIRATION.html	10873	10891	23530	5162	4719	4724	6834	5018	7381	54205	6389	6392	6390	6391	7388	7385	7384	50	9016
OXYGEN_AND_REACTIVE_OXYGEN_SPECIES_METABOLIC_PROCESS	http://www.broadinstitute.org/gsea/msigdb/cards/OXYGEN_AND_REACTIVE_OXYGEN_SPECIES_METABOLIC_PROCESS.html	6647	6648	6441	10873	316	4719	4724	51079	664	337	4722	10394	79400	50507	2878	4504	9973	1816
CELL_STRUCTURE_DISASSEMBLY_DURING_APOPTOSIS	http://www.broadinstitute.org/gsea/msigdb/cards/CELL_STRUCTURE_DISASSEMBLY_DURING_APOPTOSIS.html	668	1149	6647	64112	581	1029	5538	664	836	5366	1676	54205	1677	3002	3001	7164	9131
RIBONUCLEOPROTEIN_COMPLEX_BIOGENESIS_AND_ASSEMBLY	http://www.broadinstitute.org/gsea/msigdb/cards/RIBONUCLEOPROTEIN_COMPLEX_BIOGENESIS_AND_ASSEMBLY.html	7536	2091	10209	10291	26121	8672	6208	9451	8668	8669	1974	1975	23405	23404	10713	6733	26523	6311	10907	8683	1982	54960	1983	1984	1618	3646	79760	50628	6633	6189	9221	3315	51340	400961	8487	10946	8890	23016	8892	8891	10775	22894	9169	8893	55153	6431	6433	1967	79833	4869	6430	1968	8662	1736	8661	1964	8667	8666	8665	8664	10289	9136	8175	4528	7458	10605	6632	6426
CHROMATIN_ASSEMBLY	http://www.broadinstitute.org/gsea/msigdb/cards/CHROMATIN_ASSEMBLY.html	10036	4674	4673	7141	3070	25842	10014	8467	23409	23408	6418	4675	51773	4676	8208	23411
RNA_CATABOLIC_PROCESS	http://www.broadinstitute.org/gsea/msigdb/cards/RNA_CATABOLIC_PROCESS.html	3304	7538	26019	2935	10535	6039	8635	8761	9887	23293	5511	6059	6037	3669	10595	549	246243	23049	10940	23381
DNA_CATABOLIC_PROCESS	http://www.broadinstitute.org/gsea/msigdb/cards/DNA_CATABOLIC_PROCESS.html	668	2067	1149	6647	581	2072	2071	1029	2073	5538	664	2068	4913	1676	54205	1677	7334	7164	7336	3669	9131
NEGATIVE_REGULATION_OF_DNA_BINDING	http://www.broadinstitute.org/gsea/msigdb/cards/NEGATIVE_REGULATION_OF_DNA_BINDING.html	59307	4188	54583	2316	3397	5195	1029	3398	1054	64428	7341	3399	51773	114548	50943
CELLULAR_LOCALIZATION	http://www.broadinstitute.org/gsea/msigdb/cards/CELLULAR_LOCALIZATION.html	8224	7205	1410	4796	55746	10343	10892	8120	8417	332	1315	336	23279	8125	154	335	8740	6352	22906	51172	43	6355	22900	65055	11097	8878	84079	604	602	55850	8021	8409	10332	140465	4118	207	9874	348	8729	164	7175	4601	1984	25782	85477	547	8411	55655	11337	4795	4794	9980	22796	7227	213	19	51290	6891	2316	51192	9887	3842	4640	3841	23633	821	3840	23293	20	7040	81562	51199	53407	6746	6745	411	811	55670	4763	3837	3836	3839	55201	3838	914	10212	10490	10316	1063	189	1062	320	10210	9183	4625	4624	4627	22916	4628	10749	6103	23381	23033	10066	10244	10067	9601	10245	10953	10652	26297	51272	10651	29959	23039	10440	578	10657	4074	706	4650	89781	580	11231	10961	27032	10239	972	23165	4747	8825	9702	10577	7248	4976	4646	4088	9607	10053	4643	10972	10043	26019	8618	868	51552	5514	10566	10469	10564	29108	10565	4053	10465	8480	1409	8504	7857	4864	23041	4869	5903	10640	4285	11311	10553	29118	23049	30835	11316	9454	2147	115201	22871	2149	9342	26088	5539	8675	3875	9341	9927	9554	283	51009	4928	23463	25825	11014	64215	89941	10133	50943	23303	56993	23705	8546	4033	11140	64129	9913	473	23471	64127	8938	5552	25837	11146	26984	10814	10166	64714	11130	9805	9570	4188	51203	3998	22999	5413	9627	5048	7415	26286	8943	10675	51614	5824	10945	23192	3320	1130	10948	3798	23095	51517	114548	3799	6811	9619	10514	10513	596	26133	598	10282	11021	9372	9371	79139	10128	1780	9765	7533	11124	7919	6576	999	2914	1149	56253	1939	11255	7124	55288	24137	11196	8773	27236	388	8775	8774	9409	3630	9973	26228	23214	9501	6310	372	57122	379	5976	6447	55706	8888	11275	22818	8697	1956	2932	664	5189	7139	84268	3178	9527	11079	9950	5864	754	5190	5862	6135	64108	2923	5192	5191	9525	9522	9276	5194	27345	5193	5195	2737	1012	6857	7157	5476	357	91949	2533
NUCLEAR_ORGANIZATION_AND_BIOGENESIS	http://www.broadinstitute.org/gsea/msigdb/cards/NUCLEAR_ORGANIZATION_AND_BIOGENESIS.html	668	1149	23399	64112	7141	1029	5538	5371	664	4926	6314	7164	6647	581	7153	51079	22985	836	1676	54205	1677	9131	55706
HETEROCYCLE_METABOLIC_PROCESS	http://www.broadinstitute.org/gsea/msigdb/cards/HETEROCYCLE_METABOLIC_PROCESS.html	211	1352	212	210	4779	10797	1371	644	10394	8833	8623	7390	4329	706	3251	978	5034	10841	10840	5631	2235	27430	5498	10606	1355	54658
NEGATIVE_REGULATION_OF_CATALYTIC_ACTIVITY	http://www.broadinstitute.org/gsea/msigdb/cards/NEGATIVE_REGULATION_OF_CATALYTIC_ACTIVITY.html	2914	2912	2913	2810	2918	2917	332	10542	200734	336	5062	150	10614	57761	51562	1850	2717	5925	1852	1718	27329	7070	9113	51129	1816	5788	1910	10049	56940	1029	6895	51654	27250	1032	1844	7139	8484	2771	2873	2876	56413	729230	1848	10114	93974	55832	2550	4763	54900	324	2773	26271	23624	9568	7157	5524	51070	5998	5999	2587	2537
RESPONSE_TO_STRESS	http://www.broadinstitute.org/gsea/msigdb/cards/RESPONSE_TO_STRESS.html	10894	8883	5371	5378	337	948	6352	6869	6351	6357	80833	6356	59341	8878	2956	604	602	23645	8111	25788	207	51366	164656	1718	6364	6366	10721	546	6368	545	6367	7341	11080	8243	8438	212	1432	213	316	8761	177	313	51499	5352	5351	6369	1843	8303	6376	727	7334	725	6373	22926	7336	6372	8445	328	100133941	324	325	7319	5340	7320	717	2965	719	22915	2829	8846	2968	59307	10856	7450	10954	2252	7454	8639	79840	4968	5327	8460	50848	976	10963	301	79858	9588	56897	440	9217	10669	10668	134	135	133	966	5005	27429	3364	27141	2878	7374	10039	143	959	958	1401	953	6996	8807	2237	468	5004	140	3269	142	2147	3148	2149	3146	9344	3337	3338	3336	9451	1524	2151	2153	2155	8491	2159	2158	2157	675	9448	9252	672	4292	3690	4192	3552	9915	11284	9537	2161	2162	871	112398	2165	9156	9435	3998	2072	2768	2071	2074	2766	2073	2765	9577	6280	3315	6283	2068	2069	1647	1649	1643	2175	2176	5806	1642	29965	29760	890	2081	4176	6279	9616	6278	9759	2776	60561	79139	2185	3428	2811	79184	2810	2919	2917	2189	197	196	1861	2815	3440	641	10392	199	6117	9002	3578	3576	3305	2067	3304	3596	3306	3301	3300	9400	11184	9401	11183	131566	9111	3310	3588	56949	8988	2937	2033	2034	2932	2729	664	6707	4700	3172	9124	3078	3556	9521	3673	2730	81788	2920	4710	4913	6720	54840	9943	3567	9131	1536	4798	4799	10481	4616	3929	43	51776	7161	4210	51562	49860	4216	3091	23	25	1490	4790	4504	4779	1453	4776	3848	1454	4775	10224	5612	7042	7040	2596	729230	1999	7184	11343	4092	375056	4763	10218	10219	5627	5624	10210	5621	10494	10598	7056	4350	3627	11221	4353	3827	2677	10587	65018	4153	7852	5601	4361	5600	7832	5603	5609	5608	57060	9709	4646	4088	4089	9607	7867	4331	11200	11201	11202	4683	3508	3992	4277	4276	7857	4728	4869	23043	9734	11219	4482	4720	3980	5724	3981	2693	4283	4521	11311	4287	50507	3978	2547	2353	4065	4069	8531	283	51009	6414	64210	1387	414062	25822	30814	10808	475	7405	7941	27129	10912	4595	472	51435	23064	5932	7517	64714	7518	51022	23583	6300	5970	7516	84126	6401	7415	10014	7422	5422	5965	10110	10111	114548	5427	5428	5429	94	10519	5424	5426	4436	1111	1112	5054	4437	26279	27102	64428	5810	5890	1149	241	5893	8767	27230	22937	10309	1051	50488	1054	1153	5887	5888	5885	5886	5582	5889	246	7130	7035	1137	6647	6648	5884	5883	5983	1036	7508	57834	7132	1241	1232	1233	1234	1236	5976	6446	231	1141	5879	5871	5599	7001	7141	1230	5379	25842	1032	366	84268	8890	8892	8891	1365	8893	267	22824	1967	27343	54583	5196	27244	7157	51455	27348
VIRAL_REPRODUCTION	http://www.broadinstitute.org/gsea/msigdb/cards/VIRAL_REPRODUCTION.html	50855	10241	6598	10542	6347	5478	10670	6895	6346	6351	7040	29915	4986	27336	11059	200316	51773	3576	1488	1487	11060	59272	29969	10332	7153	2672	10318	975	60489	79139	10663	7913	7342	1984	9217	4088	83737	30835
CYTOSKELETON_DEPENDENT_INTRACELLULAR_TRANSPORT	http://www.broadinstitute.org/gsea/msigdb/cards/CYTOSKELETON_DEPENDENT_INTRACELLULAR_TRANSPORT.html	55288	24137	7139	3798	23095	89941	3799	23303	4650	8409	55201	140465	320	9371	4747	10128	4976	4625	1780	4624	4627	4646	4628	547	4643
ESTABLISHMENT_OF_CELLULAR_LOCALIZATION	http://www.broadinstitute.org/gsea/msigdb/cards/ESTABLISHMENT_OF_CELLULAR_LOCALIZATION.html	8224	7205	1410	4796	55746	10343	10892	8120	8417	332	1315	336	23279	8125	154	8740	335	6352	22906	51172	43	6355	22900	11097	8878	84079	604	602	55850	8021	8409	10332	140465	207	9874	348	8729	164	7175	4601	1984	25782	85477	547	8411	55655	11337	4795	4794	9980	22796	7227	19	51290	6891	2316	51192	9887	3842	3841	23633	821	3840	23293	20	81562	7040	53407	6746	6745	411	811	55670	4763	3837	3836	3839	55201	3838	10212	10490	10316	1063	189	1062	320	9183	4625	4624	4627	22916	4628	10749	6103	23381	23033	10066	10244	10067	9601	10245	10953	10652	26297	51272	10651	29959	23039	10440	578	10657	4074	706	4650	89781	580	11231	10961	27032	10239	972	23165	4747	8825	9702	10577	7248	4976	4646	4088	9607	10053	4643	10972	10043	26019	8618	868	51552	5514	10566	10469	10564	29108	10565	4053	10465	8480	1409	8504	7857	4864	23041	4869	5903	10640	4285	10553	11311	29118	23049	30835	11316	9454	2147	115201	22871	2149	9342	26088	5539	8675	3875	9341	9927	9554	283	51009	4928	23463	25825	11014	64215	89941	10133	50943	23303	56993	23705	8546	4033	11140	64129	473	23471	64127	8938	5552	25837	11146	26984	10814	10166	11130	9805	9570	4188	51203	3998	22999	5413	9627	5048	7415	26286	8943	10675	51614	5824	10945	23192	3320	1130	10948	3798	23095	51517	114548	3799	6811	9619	10514	10513	596	26133	598	10282	11021	9372	9371	79139	10128	1780	9765	7533	11124	7919	6576	999	2914	1149	56253	1939	11255	7124	55288	24137	11196	8773	27236	388	8775	8774	9409	3630	9973	26228	23214	9501	6310	372	57122	379	5976	6447	8888	11275	22818	8697	2932	664	5189	7139	84268	3178	9527	11079	9950	5864	754	5190	5862	6135	2923	64108	5192	5191	9525	9522	9276	5194	27345	5193	5195	2737	6857	7157	5476	357	91949	2533
VIRAL_GENOME_REPLICATION	http://www.broadinstitute.org/gsea/msigdb/cards/VIRAL_GENOME_REPLICATION.html	1488	1487	6598	10542	7153	6347	10318	5478	6895	60489	10663	6351	7913	7342	4986	1984	27336	9217	200316	3576
RESPONSE_TO_ABIOTIC_STIMULUS	http://www.broadinstitute.org/gsea/msigdb/cards/RESPONSE_TO_ABIOTIC_STIMULUS.html	9600	79184	8531	8533	2916	5371	79840	6869	6356	41	51776	59341	1153	5132	4157	602	3593	51562	8493	6647	3713	49860	3592	6295	778	24	30001	207	10002	11284	8823	472	51435	5275	6011	11080	6010	8243	7518	51022	5599	11073	5970	2072	2071	2074	2766	2729	2073	9575	9094	2068	1032	366	8303	10277	2876	84268	8890	8892	5422	8891	1643	83658	8893	93974	26027	1967	4763	5424	5158	3981	2235	2237	51455	6863	8914	611	7222
MEIOTIC_RECOMBINATION	http://www.broadinstitute.org/gsea/msigdb/cards/MEIOTIC_RECOMBINATION.html	5890	4361	23626	9985	5893	5892	1111	25788	6847	4438	3980	472	5888	11144	10111	5885
RESPONSE_TO_HYPOXIA	http://www.broadinstitute.org/gsea/msigdb/cards/RESPONSE_TO_HYPOXIA.html	64714	212	2033	2034	5371	5352	664	5351	283	7042	7422	1387	7852	1365	7184	1137	4763	54583	100133941	3091	9915	64428	4088	1141	4089	112398	4504
RESPONSE_TO_ORGANIC_SUBSTANCE	http://www.broadinstitute.org/gsea/msigdb/cards/RESPONSE_TO_ORGANIC_SUBSTANCE.html	2645	51022	53905	6829	5970	18	64581	336	366	8890	8892	8891	8527	8893	2998	4199	1137	9619	596	675	6647	1967	4724	2806	1012	50506	1141
G1_PHASE	http://www.broadinstitute.org/gsea/msigdb/cards/G1_PHASE.html	1869	4303	8697	8328	1017	9238	4296	1028	6872	5925	1021	995	990	158471	8558
INTRACELLULAR_TRANSPORT	http://www.broadinstitute.org/gsea/msigdb/cards/INTRACELLULAR_TRANSPORT.html	7205	1410	4796	55746	10892	8120	8417	1315	23279	8125	154	8740	22906	51172	8878	11097	84079	604	602	55850	8021	8409	10332	140465	207	9874	348	8729	164	7175	4601	1984	25782	547	8411	11337	4795	4794	22796	9980	7227	51290	19	6891	2316	9887	3842	3841	23633	3840	23293	20	81562	7040	53407	6746	6745	411	55670	811	4763	3837	3836	3839	55201	3838	10212	189	320	9183	4625	4624	4627	22916	4628	10749	6103	23381	10066	23033	10067	10245	10953	10652	51272	10651	29959	23039	10440	578	10657	4074	706	4650	89781	580	11231	10961	27032	10239	972	23165	4747	9702	10577	7248	4976	4088	4646	10053	4643	10972	10043	26019	868	51552	5514	10469	4053	10465	8480	1409	8504	4864	23041	4869	5903	10640	4285	10553	11311	29118	23049	30835	11316	9454	2147	115201	22871	2149	26088	8675	3875	9927	9554	51009	4928	23463	11014	89941	10133	23303	56993	8546	11140	64129	473	23471	26984	10166	9570	4188	3998	7415	8943	10675	51614	5824	10945	23192	3320	10948	1130	3798	23095	51517	114548	3799	6811	9619	10514	10513	596	26133	598	10282	11021	9372	9371	79139	10128	1780	9765	7533	11124	7919	6576	999	1939	7124	55288	24137	11196	8773	27236	388	8775	9409	8774	9973	26228	23214	6310	372	57122	5976	6447	8888	11275	22818	2932	664	5189	7139	3178	84268	9527	11079	9950	754	5190	5862	6135	2923	64108	5192	5191	9525	9276	5194	9522	5193	5195	2737	7157	5476	91949	2533
REGULATION_OF_GENE_EXPRESSION_EPIGENETIC	http://www.broadinstitute.org/gsea/msigdb/cards/REGULATION_OF_GENE_EXPRESSION_EPIGENETIC.html	58487	55729	7141	9555	1786	9077	1788	1789	10014	3070	23409	23408	2876	5987	55506	23405	8289	55974	54815	3159	54487	546	11146	6602	2353	9463	23411
ESTABLISHMENT_AND_OR_MAINTENANCE_OF_CHROMATIN_ARCHITECTURE	http://www.broadinstitute.org/gsea/msigdb/cards/ESTABLISHMENT_AND_OR_MAINTENANCE_OF_CHROMATIN_ARCHITECTURE.html	2146	6599	10891	3146	22933	6827	8841	84148	11198	8467	23409	23408	79885	54496	11011	7994	1387	6418	51773	86	56341	9252	5928	6294	7786	55193	9874	79813	10629	6304	6602	6601	8208	10432	64324	23411	6605	79723	7141	8091	664	10014	25842	3070	9219	7334	10013	8289	4678	4675	4676	23522	10036	4674	4673	5245	9759	3159	54904	10075	10498	8479	3065	3066	2186
VIRAL_REPRODUCTIVE_PROCESS	http://www.broadinstitute.org/gsea/msigdb/cards/VIRAL_REPRODUCTIVE_PROCESS.html	6598	10542	6347	5478	10670	6895	6351	7040	4986	27336	11059	200316	51773	3576	1488	11060	1487	59272	29969	10332	7153	10318	975	60489	79139	10663	7913	7342	1984	9217	4088	83737	30835
CHROMATIN_REMODELING	http://www.broadinstitute.org/gsea/msigdb/cards/CHROMATIN_REMODELING.html	79723	6599	5928	7141	3159	6827	664	55193	10014	3070	10629	23409	23408	8289	6602	4678	6601	2186	51773	86	23411
ALCOHOL_METABOLIC_PROCESS	http://www.broadinstitute.org/gsea/msigdb/cards/ALCOHOL_METABOLIC_PROCESS.html	10858	2645	5166	2055	5164	2584	5165	10891	5163	8534	5373	25796	949	27235	7355	7358	2673	55500	8877	680	3630	2203	5226	125	3098	3251	6646	6647	128	23780	230	51360	1717	1718	29881	7555	9945	319	9627	3069	217	10327	8789	5213	2762	5211	2224	7042	27284	51805	10948	5207	8790	50814	131	130	220	221	1468	9619	222	5728	57001	226	2592	229	8660	64768	5467	6718	2539	7360	54982	468	1056	7264	8431	3565	8277	8435	11319	26330
APOPTOTIC_PROGRAM	http://www.broadinstitute.org/gsea/msigdb/cards/APOPTOTIC_PROGRAM.html	9966	842	841	1149	840	2147	2810	64112	2149	6772	55081	5538	7164	572	578	6647	637	638	1285	10059	581	3092	22985	836	835	5366	3002	3001	4088	23787	64714	668	317	5664	7415	1029	7416	664	56616	10017	27113	3456	2876	9994	29965	598	7153	51079	7157	4170	54205	1676	1677	2537	9131	3932
NEGATIVE_REGULATION_OF_BINDING	http://www.broadinstitute.org/gsea/msigdb/cards/NEGATIVE_REGULATION_OF_BINDING.html	59307	4188	54583	3397	2316	5195	1029	3398	23560	1054	64428	7341	3399	51773	50943	114548
NEGATIVE_REGULATION_OF_DNA_METABOLIC_PROCESS	http://www.broadinstitute.org/gsea/msigdb/cards/NEGATIVE_REGULATION_OF_DNA_METABOLIC_PROCESS.html	2067	7014	81620	5884	5883	2072	64061	51053	6282	54386	23560	54962	990	545	6418	4771
ORGANELLE_LOCALIZATION	http://www.broadinstitute.org/gsea/msigdb/cards/ORGANELLE_LOCALIZATION.html	10972	6811	8697	22871	4033	9342	213	51203	5413	332	5048	1063	1062	4640	9927	5189	10652	8773	51199	357	10053
VIRAL_INFECTIOUS_CYCLE	http://www.broadinstitute.org/gsea/msigdb/cards/VIRAL_INFECTIOUS_CYCLE.html	6598	10542	6347	5478	6895	6351	4986	27336	11059	200316	51773	3576	1488	11060	1487	59272	29969	10332	7153	10318	975	60489	10663	7913	7342	1984	9217	83737	30835
ESTABLISHMENT_OF_ORGANELLE_LOCALIZATION	http://www.broadinstitute.org/gsea/msigdb/cards/ESTABLISHMENT_OF_ORGANELLE_LOCALIZATION.html	10972	6811	22871	8697	9342	4033	5413	51203	332	5048	1063	1062	10652	8773	357	10053
MICROTUBULE_BASED_PROCESS	http://www.broadinstitute.org/gsea/msigdb/cards/MICROTUBULE_BASED_PROCESS.html	22871	9342	55288	382	24137	10652	8773	25897	9493	3925	10300	9793	89941	23303	8409	4033	7283	4296	5921	4747	11004	7248	4976	9113	23122	55704	547	51474	9055	10053	9053	10435	4690	8243	10972	822	10529	10174	2934	11076	51203	5413	55160	5048	22919	5189	114791	55835	9126	57787	3798	8440	7272	23095	22920	3799	6811	10844	4137	55201	3838	324	3832	9087	320	5901	9371	6387	9181	10128	1780	58526	4771	23332	4281
CELL_DIVISION	http://www.broadinstitute.org/gsea/msigdb/cards/CELL_DIVISION.html	1730	11258	989	3619	675	5414	29127	5413	51203	332	6795	11021	5921	7042	23157	4627	4628	56288	9055
TRANSCRIPTION_INITIATION	http://www.broadinstitute.org/gsea/msigdb/cards/TRANSCRIPTION_INITIATION.html	9967	9969	9968	23054	10891	6873	9862	9282	1025	8467	284119	6908	2972	4150	51773	10302	9329	9443	9442	9440	1871	5469	1870	10025	2963	1022	2962	2961	2960	6877	29079	9439	2969
CELLULAR_COMPONENT_DISASSEMBLY	http://www.broadinstitute.org/gsea/msigdb/cards/CELLULAR_COMPONENT_DISASSEMBLY.html	668	1149	64112	10247	3084	7141	1029	5538	664	11198	6418	7164	4150	2107	6647	9617	11213	581	3159	7978	836	5366	8458	1676	54205	1677	3002	5976	3001	9131	6605
NUCLEOCYTOPLASMIC_TRANSPORT	http://www.broadinstitute.org/gsea/msigdb/cards/NUCLEOCYTOPLASMIC_TRANSPORT.html	7205	4796	2147	55746	2149	10892	7124	8125	23279	8740	4928	11097	23039	604	10657	602	23214	8021	580	6310	473	207	57122	23165	9702	7248	7175	1984	4601	5976	4088	4795	4794	8888	7227	26019	4188	2932	2316	868	9887	3842	23633	3841	3840	23293	5514	7040	3178	84268	10465	51517	8480	114548	754	811	10514	4763	3837	2923	3836	4869	3839	3838	10212	2737	9372	5903	10553	22916	29118	11124	23049	7919	23381	2533	999
ORGANELLE_ORGANIZATION_AND_BIOGENESIS	http://www.broadinstitute.org/gsea/msigdb/cards/ORGANELLE_ORGANIZATION_AND_BIOGENESIS.html	10891	29127	5371	10609	374291	150	51172	25794	6093	8409	23647	140465	79813	348	5366	10092	10629	29901	85477	547	8208	10728	8243	822	22919	7334	27289	8440	10734	22920	411	23522	55201	5245	324	189	320	10075	6387	5338	6599	10953	8841	7456	27445	8467	10652	25897	2245	10651	9493	578	706	5119	10059	5928	581	27032	836	5921	7248	4976	585	10053	10051	5319	10972	50628	79723	10049	2876	10775	7273	7272	3257	55153	54509	10844	8504	10036	54904	5901	8476	1203	8479	1201	2146	10152	2091	115201	9342	3146	9344	9927	4926	1627	79885	11011	3880	89941	23303	79003	56993	675	9252	4033	7283	6294	8936	4296	9738	1794	11004	54820	9055	10166	9053	6182	3996	11130	10174	2072	9578	9221	11034	3320	9219	3798	11133	3799	6811	9759	9371	1780	11127	2186	23332	998	2810	2919	9828	11190	6827	24137	11196	11198	1663	23409	9696	23408	9409	23404	11252	9793	1756	2067	79658	259173	8976	637	2060	79659	2804	9113	55704	9788	23411	55706	668	11076	2934	662	664	6708	6847	79065	667	3070	55835	1890	9126	8289	6901	9950	9525	81788	1736	3159	1739	9136	1676	1677	1674	9844	54982	3065	3066	2537	9131	2039	6208	3927	54496	3925	7164	65057	51773	56341	1182	3850	25	3092	3857	9874	7070	92609	23122	6602	6601	6605	9980	22796	23399	9985	19	23397	2316	2317	1070	1072	23293	54474	1068	23016	55666	55670	4763	3838	3832	3834	1062	9183	10498	9181	4625	4624	4627	25913	4629	4771	4628	55785	23033	10245	10580	9700	7994	221472	10440	86	4650	89781	4361	3814	7978	7786	4747	4646	4647	4358	10432	4643	10435	3800	58	4683	4682	8091	3984	10469	57787	4678	22894	4675	4676	4137	4728	4139	4674	4869	4673	4724	9087	23345	2693	54386	10552	4285	23047	2548	4281	154796	64112	22871	10403	5538	84148	283	288	1387	6418	64216	10133	5442	5170	22983	55193	22985	5552	4693	10810	64324	4690	51024	10529	10420	51203	5413	55160	5048	8655	10014	5825	5824	27113	23192	10948	10013	10111	23095	1265	390	596	393	598	4436	26277	5058	7429	4437	291	1398	7430	10128	54205	57403	58526	397	58529	6576	5066	1149	55288	22933	382	51466	8773	387	6314	7019	10300	26499	6647	57731	5881	5981	5697	6304	5879	51474	5592	8697	7141	1029	27252	7148	5189	54434	114791	25842	7139	22808	1175	5190	7014	7015	5192	5191	6624	5194	7011	5193	5195	7153	51079	7157	357
NUCLEOTIDE_METABOLIC_PROCESS	http://www.broadinstitute.org/gsea/msigdb/cards/NUCLEOTIDE_METABOLIC_PROCESS.html	135	132	133	2918	113	19	79849	7298	26289	159	25796	1497	1890	2272	7372	1503	5741	5226	4199	3251	978	5744	47	4719	272	56953	25996	11284	5471	30833	1635	1633	9583	2987	9605	29789
NUCLEOBASENUCLEOSIDE_AND_NUCLEOTIDE_METABOLIC_PROCESS	http://www.broadinstitute.org/gsea/msigdb/cards/NUCLEOBASENUCLEOSIDE_AND_NUCLEOTIDE_METABOLIC_PROCESS.html	2918	113	79849	7298	159	25796	8833	5741	5226	4199	3251	978	5744	56953	272	4833	11284	1716	9583	2987	9605	29789	135	132	133	2356	19	26289	8382	1497	1890	2272	7372	1503	4329	47	4719	25996	5631	2079	5471	11165	10606	30833	1635	1633
CELLULAR_MACROMOLECULE_CATABOLIC_PROCESS	http://www.broadinstitute.org/gsea/msigdb/cards/CELLULAR_MACROMOLECULE_CATABOLIC_PROCESS.html	7538	26263	25796	51009	25793	7353	8878	25820	5226	3098	9354	10535	3093	51366	7337	5834	51433	10007	549	57154	7327	10273	8945	7415	7326	8761	7329	9887	7328	23293	7332	10277	55666	26994	23392	6478	10940	226	10213	229	2799	1118	7319	7320	7321	79139	7324	7322	991	7323	10595	26330	23381	23032	8635	23553	9695	10393	246243	7251	3304	57733	2990	5705	11181	5071	6059	29882	64750	8697	26019	2935	4738	6039	5213	5211	5511	51343	5207	267	57092	11065	6037	3669	8277	2548	23049	26235	11319	1358
NUCLEAR_TRANSPORT	http://www.broadinstitute.org/gsea/msigdb/cards/NUCLEAR_TRANSPORT.html	7205	4796	2147	55746	2149	10892	7124	8125	23279	8740	4928	11097	23039	604	10657	602	23214	8021	580	6310	473	207	57122	23165	9702	7248	7175	1984	4601	5976	4088	4795	4794	8888	7227	26019	4188	2932	2316	868	9887	3842	23633	3841	3840	23293	5514	7040	3178	84268	10465	51517	8480	114548	754	811	10514	4763	3837	2923	3836	4869	3839	3838	10212	2737	9372	5903	10553	22916	29118	11124	23049	7919	23381	2533	999
CHROMATIN_ASSEMBLY_OR_DISASSEMBLY	http://www.broadinstitute.org/gsea/msigdb/cards/CHROMATIN_ASSEMBLY_OR_DISASSEMBLY.html	79723	7141	3070	25842	10014	11198	8467	23409	23408	9219	11011	6418	8289	4675	4676	51773	10036	4674	4673	3159	9874	8479	8208	23411	6605
APOPTOTIC_NUCLEAR_CHANGES	http://www.broadinstitute.org/gsea/msigdb/cards/APOPTOTIC_NUCLEAR_CHANGES.html	668	1149	6647	64112	581	1029	7153	51079	5538	664	22985	836	1676	54205	1677	7164	9131
MEIOTIC_CELL_CYCLE	http://www.broadinstitute.org/gsea/msigdb/cards/MEIOTIC_CELL_CYCLE.html	8243	8438	5890	51207	9985	5893	5892	7516	10609	6847	2069	8900	9126	5888	5885	10111	10734	3306	23626	4361	11040	7283	1111	7156	25788	4438	3980	9183	5810	472	11144
ONE_CARBON_COMPOUND_METABOLIC_PROCESS	http://www.broadinstitute.org/gsea/msigdb/cards/ONE_CARBON_COMPOUND_METABOLIC_PROCESS.html	55729	1786	1788	1789	3070	23463	54496	5110	54815	56341	3276	3275	10419	54904	79813	10498	27430	546	7263	51451	4357	2353	9463	64324
RNA_EXPORT_FROM_NUCLEUS	http://www.broadinstitute.org/gsea/msigdb/cards/RNA_EXPORT_FROM_NUCLEUS.html	55746	26019	10212	9887	57122	23279	23293	7248	29118	22916	1984	5976	23049	7919	8480	10657	23381
CYTOKINESIS	http://www.broadinstitute.org/gsea/msigdb/cards/CYTOKINESIS.html	1730	11258	989	3619	675	5414	29127	5413	51203	332	6795	11021	5921	23157	4627	4628	9055
PROTEIN_DNA_COMPLEX_ASSEMBLY	http://www.broadinstitute.org/gsea/msigdb/cards/PROTEIN_DNA_COMPLEX_ASSEMBLY.html	9967	9969	9968	5087	23054	10891	3146	55729	6873	9862	9282	1025	25842	8467	284119	6908	6418	2972	4150	4675	4676	51773	10302	9329	9443	9442	10036	4674	4673	9440	1871	5090	5469	1870	10025	2963	1022	2962	2961	2960	6877	29079	9439	8208	2969
BASE_EXCISION_REPAIR	http://www.broadinstitute.org/gsea/msigdb/cards/BASE_EXCISION_REPAIR.html	5428	4350	23583	3148	328	3146	4436	2074	6996	7157	4437	10309	4913	4968	7374	2956
MEIOSIS_I	http://www.broadinstitute.org/gsea/msigdb/cards/MEIOSIS_I.html	5890	4361	23626	9985	5893	5892	1111	25788	10609	6847	4438	3980	472	5810	5888	11144	5885	10111	10734
MACROMOLECULE_CATABOLIC_PROCESS	http://www.broadinstitute.org/gsea/msigdb/cards/MACROMOLECULE_CATABOLIC_PROCESS.html	7538	26263	5538	25796	51009	25793	7353	7164	8878	25820	9146	5226	55850	3098	4194	9354	10535	5645	3093	4193	51366	7337	5834	51433	10007	549	112398	57154	2072	10273	7327	2071	8945	7415	7326	8761	7329	2073	9887	7328	2068	23293	7332	10277	7334	7336	55666	26994	6478	23392	6477	10940	226	10213	229	2799	1118	7319	7320	7321	79139	54205	7324	7322	7323	991	10595	11124	26330	23381	23032	1149	8635	23553	9695	10393	3630	246243	5582	7251	2067	3304	57733	6647	2990	581	5705	11181	5071	6059	29882	668	64750	8697	26019	2935	4738	6039	1029	664	5213	5211	5511	51343	5207	267	57092	11065	4913	1676	1677	6037	8277	3669	2548	11319	26235	23049	1358	9131
NUCLEAR_EXPORT	http://www.broadinstitute.org/gsea/msigdb/cards/NUCLEAR_EXPORT.html	55746	26019	10892	2932	9887	23279	23293	11097	23039	10657	8480	8021	811	23214	580	6310	10212	57122	7248	29118	1984	22916	5976	23049	7919	23381
DNA_PACKAGING	http://www.broadinstitute.org/gsea/msigdb/cards/DNA_PACKAGING.html	5066	5619	23397	7141	51203	8467	25842	3070	10014	5620	23409	23408	7994	6418	4675	4676	8520	51773	10036	5119	55870	4674	4673	7153	22985	1677	8208	23411	10051
CELLULAR_PROTEIN_CATABOLIC_PROCESS	http://www.broadinstitute.org/gsea/msigdb/cards/CELLULAR_PROTEIN_CATABOLIC_PROCESS.html	23032	26263	51009	9695	10393	25793	7353	8878	25820	7251	9354	5705	3093	5071	51366	7337	51433	29882	64750	57154	8697	4738	7327	10273	7415	7326	8945	7329	7328	7332	51343	10277	55666	26994	267	6478	23392	57092	11065	10213	7319	7320	79139	7321	7324	7322	7323	991	26235	1358
PROTEIN_CATABOLIC_PROCESS	http://www.broadinstitute.org/gsea/msigdb/cards/PROTEIN_CATABOLIC_PROCESS.html	23032	26263	51009	9695	10393	25793	7353	8878	3630	5582	25820	9146	7251	55850	4194	9354	5705	5645	4193	3093	5071	51366	7337	51433	29882	112398	64750	57154	8697	4738	7327	10273	7415	8945	7326	7329	7328	7332	51343	10277	55666	26994	23392	267	6478	57092	6477	11065	10213	7319	7320	79139	7321	7324	7322	991	7323	11124	26235	1358
DNA_RECOMBINATION	http://www.broadinstitute.org/gsea/msigdb/cards/DNA_RECOMBINATION.html	8438	7517	5890	9985	5893	3146	10856	5892	8741	3508	2072	6847	641	7040	6419	84268	7334	7336	6117	5888	7520	10111	5885	3575	5889	959	2067	23626	4361	3836	672	3838	7011	5896	1111	25788	3980	4438	7247	546	3978	472	3565	11144	9156
PROTEIN_UBIQUITINATION	http://www.broadinstitute.org/gsea/msigdb/cards/PROTEIN_UBIQUITINATION.html	57154	10273	867	7189	7334	10277	7336	11059	1643	26994	267	5582	9690	57092	55832	10055	11236	11065	672	29116	7428	4193	373	5071	10075	23560	7321	9666	7248	55294	8915	64422
TRANSCRIPTION_INITIATION_FROM_RNA_POLYMERASE_II_PROMOTER	http://www.broadinstitute.org/gsea/msigdb/cards/TRANSCRIPTION_INITIATION_FROM_RNA_POLYMERASE_II_PROMOTER.html	9967	9969	9968	23054	10891	6873	9862	9282	1025	6908	4150	9443	9442	9440	1871	5469	1870	10025	2963	1022	2962	2961	2960	6877	29079	9439	2969
BIOPOLYMER_CATABOLIC_PROCESS	http://www.broadinstitute.org/gsea/msigdb/cards/BIOPOLYMER_CATABOLIC_PROCESS.html	7538	26263	5538	51009	25793	7353	7164	8878	25820	9146	55850	4194	9354	10535	5645	3093	4193	51366	7337	5834	51433	549	112398	57154	7327	10273	2072	8945	7415	7326	2071	8761	7329	9887	7328	2073	2068	23293	7332	10277	7334	7336	55666	26994	23392	6478	6477	10940	10213	1118	7319	7320	7321	79139	54205	7324	7322	7323	991	10595	11124	23381	23032	1149	8635	9695	10393	3630	246243	5582	7251	3304	2067	6647	581	5705	5071	6059	29882	668	64750	8697	26019	2935	4738	6039	1029	664	5511	51343	267	57092	11065	4913	1676	1677	6037	3669	2548	23049	26235	1358	9131
COFACTOR_METABOLIC_PROCESS	http://www.broadinstitute.org/gsea/msigdb/cards/COFACTOR_METABOLIC_PROCESS.html	1352	10797	5162	644	10249	25796	5538	27235	6392	7390	6390	6391	706	5226	4199	6647	54995	23479	23417	641371	5498	55034	9605	9054	54658	211	212	51022	2938	210	4779	10229	23530	1371	2729	1497	2876	51805	23590	2730	47	10841	10840	57107	2235	80347	6389	4338	1355	23597	50
DNA_DAMAGE_RESPONSESIGNAL_TRANSDUCTION	http://www.broadinstitute.org/gsea/msigdb/cards/DNA_DAMAGE_RESPONSESIGNAL_TRANSDUCTION.html	8243	11200	1149	8883	2810	4683	84126	2765	51499	5371	3364	27141	51776	7161	8445	602	29965	9521	890	5884	672	79858	5883	1111	1112	25	7157	60561	57060	5810	545	4646	3428	9131
DNA_DAMAGE_CHECKPOINT	http://www.broadinstitute.org/gsea/msigdb/cards/DNA_DAMAGE_CHECKPOINT.html	11200	8883	890	5884	4683	5883	79858	84126	1111	1112	2765	51499	5371	3364	60561	57060	51776	5810	545
UBIQUITIN_CYCLE	http://www.broadinstitute.org/gsea/msigdb/cards/UBIQUITIN_CYCLE.html	23032	57154	10273	867	7189	50613	80124	7334	10277	7336	11059	1643	26994	267	5582	57092	9690	7874	7251	55832	10055	11236	9636	11065	672	7428	29116	4193	373	5071	10075	23560	7321	9666	7345	7248	55294	8915	64422	9604
PROTEIN_MODIFICATION_BY_SMALL_PROTEIN_CONJUGATION	http://www.broadinstitute.org/gsea/msigdb/cards/PROTEIN_MODIFICATION_BY_SMALL_PROTEIN_CONJUGATION.html	57154	8883	10273	867	57337	7189	7334	10277	7336	11059	1643	26994	267	5582	57092	9690	55832	10055	11236	11065	672	29116	7428	4193	373	5071	10075	23560	7321	9666	7248	55294	7341	8915	64422
MITOCHONDRIAL_TRANSPORT	http://www.broadinstitute.org/gsea/msigdb/cards/MITOCHONDRIAL_TRANSPORT.html	56993	596	598	10245	10953	664	9927	7157	4285	3320	10469	10948	10651	10440	578	10166	6576	706
REGULATION_OF_DNA_REPLICATION	http://www.broadinstitute.org/gsea/msigdb/cards/REGULATION_OF_DNA_REPLICATION.html	81620	2735	5884	4683	5883	1017	64061	51053	2736	6282	23560	2069	56897	54962	990	545	4771	55704
REGULATION_OF_DNA_METABOLIC_PROCESS	http://www.broadinstitute.org/gsea/msigdb/cards/REGULATION_OF_DNA_METABOLIC_PROCESS.html	10891	4683	8741	2072	6282	2069	7040	1054	7334	11011	7336	6418	5888	10111	5582	3575	2067	5429	7014	4361	81620	2735	3836	5884	3838	5883	1017	64061	51053	2736	54386	9874	23560	56897	54962	990	545	4771	55704	3565
CHROMOSOME_ORGANIZATION_AND_BIOGENESIS	http://www.broadinstitute.org/gsea/msigdb/cards/CHROMOSOME_ORGANIZATION_AND_BIOGENESIS.html	2146	10891	3146	10403	10609	84148	79885	11011	54496	1387	6418	65057	51773	79003	56341	9252	6294	55193	22985	79813	9874	10629	6602	6601	8208	64324	10728	6605	8243	11130	9985	23397	51203	2072	10014	23293	9219	7334	10013	10111	10734	23522	5245	4436	9759	26277	3834	1062	4437	10075	9183	10498	25913	2186	5066	6599	22933	6827	8841	9700	8467	11198	1663	23409	23408	7994	86	2067	4361	5119	5928	5981	7786	6304	9113	10432	23411	10051	79723	8697	4683	7141	8091	664	6847	3070	25842	4678	8289	4675	4676	7014	10036	7015	4674	7011	4673	1736	7153	3159	54904	54386	1677	8479	3065	3066	23047
REGULATION_OF_CYCLIN_DEPENDENT_PROTEIN_KINASE_ACTIVITY	http://www.broadinstitute.org/gsea/msigdb/cards/REGULATION_OF_CYCLIN_DEPENDENT_PROTEIN_KINASE_ACTIVITY.html	4331	1029	1028	51191	51654	9077	1032	1033	1030	1031	1647	8812	10614	595	80279	5728	8851	11140	1111	9088	324	23560	28984	2965	8941	9134	995	1022	993	9113	990	56647	904	894	29882	905	900	1163	1164	896
COFACTOR_BIOSYNTHETIC_PROCESS	http://www.broadinstitute.org/gsea/msigdb/cards/COFACTOR_BIOSYNTHETIC_PROCESS.html	211	4199	1352	212	4779	210	10229	23590	2730	1371	2729	27235	57107	80347	2235	51805	7390	5498	4338	1355	706
INTERPHASE	http://www.broadinstitute.org/gsea/msigdb/cards/INTERPHASE.html	1869	4303	332	8317	5537	6872	3624	10393	10926	1663	7164	158471	10657	5119	8065	2672	4296	25	5925	3855	6502	54962	8454	9113	8453	8452	8451	51433	586	5788	23026	8099	8697	2935	1029	11104	1028	1027	1026	1032	1033	10083	1030	1031	5422	5424	5426	91	8328	3838	323	1017	90	9238	1112	1019	1063	322	1021	995	990	8914	8558
G1_S_TRANSITION_OF_MITOTIC_CELL_CYCLE	http://www.broadinstitute.org/gsea/msigdb/cards/G1_S_TRANSITION_OF_MITOTIC_CELL_CYCLE.html	2935	8317	1029	5537	1027	1026	3624	1032	1033	10926	1031	91	5426	90	8065	2672	1019	6502	8454	8453	8452	8451	586
INTERPHASE_OF_MITOTIC_CELL_CYCLE	http://www.broadinstitute.org/gsea/msigdb/cards/INTERPHASE_OF_MITOTIC_CELL_CYCLE.html	1869	4303	332	8317	5537	6872	3624	10393	10926	1663	7164	10657	5119	8065	4296	2672	25	6502	8454	9113	8453	8452	8451	51433	586	23026	8099	8697	2935	1029	11104	1028	1027	1026	1032	1033	10083	1030	1031	5422	5424	5426	91	8328	3838	323	1017	90	9238	1112	1019	1063	322	1021	995	990	8558
MRNA_PROCESSING_GO_0006397	http://www.broadinstitute.org/gsea/msigdb/cards/MRNA_PROCESSING_GO_0006397.html	11052	7536	11051	1477	1479	23658	1478	10891	8570	10291	26121	22938	6421	1665	10713	10657	29896	29894	6732	6733	4841	8405	4686	10236	8732	22944	8731	23450	10907	8683	9295	7884	54960	9785	26986	79760	6633	27257	1996	51340	8487	10946	10949	27258	9169	6431	6432	6433	79833	2926	6430	10212	5725	8175	10285	6429	6632	7919	6427	8559	6426
NUCLEOBASENUCLEOSIDENUCLEOTIDE_AND_NUCLEIC_ACID_TRANSPORT	http://www.broadinstitute.org/gsea/msigdb/cards/NUCLEOBASENUCLEOSIDENUCLEOTIDE_AND_NUCLEIC_ACID_TRANSPORT.html	2030	55746	26019	9887	7419	23279	366	23293	3177	8480	10657	9793	10212	57122	9153	9154	7248	29118	1984	22916	5976	3181	23049	7919	9962	23381
TRNA_METABOLIC_PROCESS	http://www.broadinstitute.org/gsea/msigdb/cards/TRNA_METABOLIC_PROCESS.html	8565	23536	5917	6301	3735	16	7453	1615	54974	54938	10775	4234	6741	10940	10667
COENZYME_METABOLIC_PROCESS	http://www.broadinstitute.org/gsea/msigdb/cards/COENZYME_METABOLIC_PROCESS.html	51022	2938	10229	23530	10797	5162	2729	10249	25796	1497	27235	6392	2876	51805	6390	6391	5226	4199	6647	23590	2730	47	10841	54995	10840	57107	80347	6389	23417	641371	4338	55034	23597	9605	50
DOUBLE_STRAND_BREAK_REPAIR	http://www.broadinstitute.org/gsea/msigdb/cards/DOUBLE_STRAND_BREAK_REPAIR.html	7518	4361	6647	10519	4683	5893	672	2072	7415	25788	79840	3981	2237	7334	7336	5422	5888	5885	2547	10111	23064
MITOCHONDRION_ORGANIZATION_AND_BIOGENESIS	http://www.broadinstitute.org/gsea/msigdb/cards/MITOCHONDRION_ORGANIZATION_AND_BIOGENESIS.html	51024	6182	2810	10245	10953	1029	664	9927	374291	1890	27113	3320	2876	10469	10948	10651	7019	6901	10440	64216	578	5442	706	56993	596	4728	637	598	10059	581	4724	7978	7157	291	5366	4285	4976	92609	2537	4358	10166	6576
REGULATION_OF_MITOTIC_CELL_CYCLE	http://www.broadinstitute.org/gsea/msigdb/cards/REGULATION_OF_MITOTIC_CELL_CYCLE.html	8872	5119	10950	323	332	1017	1029	26271	1739	322	2296	7040	995	440	990	4088	8877	8558	23026
REGULATION_OF_CELL_CYCLE	http://www.broadinstitute.org/gsea/msigdb/cards/REGULATION_OF_CELL_CYCLE.html	8881	8883	4303	940	332	8317	5371	55743	9927	10202	2296	51776	10614	8877	8872	81620	4291	11140	23645	5036	9735	1982	8941	56647	545	472	5932	4609	8243	11130	6300	51203	84126	2071	51191	2765	51499	2068	7042	2069	7040	1647	1642	595	8567	8851	2081	890	699	323	1111	324	1112	9238	10419	26271	322	9183	60561	2965	995	993	990	5810	894	8558	896	10950	4853	7709	2189	3623	9077	3624	54766	388	199	701	5325	10657	6926	3054	247	3576	56475	80279	2619	5119	7039	5884	79858	5883	8065	51053	5925	5608	11186	23368	7508	28984	10370	54962	440	5496	8454	57060	8453	9113	8452	8451	4751	28227	3248	4088	29882	4085	5788	23026	4331	11200	8697	864	4683	1029	1028	6794	1027	1950	51654	3364	1032	1033	1030	1031	8812	7272	8522	5300	5728	11065	1017	9088	27244	652	650	7159	655	7157	1739	23560	9134	1022	51147	3467	8914	904	905	900	1163	1164	901
PROTEIN_FOLDING	http://www.broadinstitute.org/gsea/msigdb/cards/PROTEIN_FOLDING.html	4043	10130	10856	10954	5478	1861	336	2289	2288	3336	10693	11328	8468	9049	6767	3301	3300	10961	9403	30001	23640	10575	8195	10574	7203	64714	9530	51022	10049	9532	3998	10273	9093	5203	4802	6905	3320	22926	6902	10465	9529	6904	6903	5303	10845	22824	5768	325	10026	908	7266	7265	1201	10598	6102
MRNA_METABOLIC_PROCESS	http://www.broadinstitute.org/gsea/msigdb/cards/MRNA_METABOLIC_PROCESS.html	11052	7536	11051	1477	7538	1479	23658	1478	10891	8570	10291	26121	22938	6421	1665	10713	10657	29896	29894	3304	6732	6733	4841	8405	4686	10236	8732	22944	8731	23450	10907	8683	9295	7884	54960	549	9785	6741	26986	79760	26019	6633	2935	27257	9887	23293	1996	51340	8487	10946	10949	27258	9169	6431	6432	6433	79833	2926	6430	10212	5725	8175	10285	10605	6429	6632	23049	7919	23381	6427	8559	6426
DNA_REPLICATION_INITIATION	http://www.broadinstitute.org/gsea/msigdb/cards/DNA_REPLICATION_INITIATION.html	4172	81620	5884	4683	5883	4998	5813	56897	4999	5000	54962	5001	990	5422	29935
MITOTIC_CELL_CYCLE_CHECKPOINT	http://www.broadinstitute.org/gsea/msigdb/cards/MITOTIC_CELL_CYCLE_CHECKPOINT.html	11130	890	699	5884	4683	2765	55743	5371	51499	9735	9183	60561	7040	1030	57060	472	701	7272	4085
DNA_INTEGRITY_CHECKPOINT	http://www.broadinstitute.org/gsea/msigdb/cards/DNA_INTEGRITY_CHECKPOINT.html	11200	8883	81620	890	5884	4683	5883	79858	84126	1111	1112	2765	51499	5371	3364	60561	54962	57060	990	51776	5810	545
MICROTUBULE_CYTOSKELETON_ORGANIZATION_AND_BIOGENESIS	http://www.broadinstitute.org/gsea/msigdb/cards/MICROTUBULE_CYTOSKELETON_ORGANIZATION_AND_BIOGENESIS.html	8243	11076	51203	5048	22919	114791	55835	9126	25897	57787	3925	9493	10300	7272	9793	8409	10844	4137	7283	55201	324	3832	5901	9181	11004	58526	23122	23332	9055	9053	4281
RNA_PROCESSING	http://www.broadinstitute.org/gsea/msigdb/cards/RNA_PROCESSING.html	7536	56342	1477	2091	23658	1479	10891	1478	10291	27332	10992	6208	6421	10921	11157	10713	8405	4686	55756	8732	51362	23450	8731	10907	8683	7884	51163	10625	5937	5939	5935	23064	55656	26986	79760	23536	6301	9987	8761	16	10521	11030	9360	9221	1996	25804	10946	23016	10949	9169	4234	8446	10181	55109	10180	79833	10212	65123	10492	80789	8175	10285	10286	54487	22916	26747	10594	79039	7919	9416	8559	11052	11051	4857	26512	8570	26121	22938	1665	25896	23404	29896	10657	29894	6732	6733	4841	10236	636	22944	8449	9295	54960	7307	3183	5976	1659	9785	6741	10667	50628	6637	6638	6636	6633	6634	27257	57117	51340	8487	54974	54973	9129	27258	10262	22894	10775	8996	26173	6431	6627	6432	6433	8899	6628	6629	2926	6430	1736	5725	9136	10643	6429	10250	6632	6631	6427	6426
NUCLEOTIDE_BIOSYNTHETIC_PROCESS	http://www.broadinstitute.org/gsea/msigdb/cards/NUCLEOTIDE_BIOSYNTHETIC_PROCESS.html	4199	135	3251	132	133	2918	113	19	79849	7298	26289	159	5471	1503	7372	2987	9605
RESPONSE_TO_ENDOGENOUS_STIMULUS	http://www.broadinstitute.org/gsea/msigdb/cards/RESPONSE_TO_ENDOGENOUS_STIMULUS.html	8883	5371	336	5378	51776	2956	7161	79602	604	602	23645	25	25788	51094	51366	10721	546	7341	545	2947	8438	8243	1453	1454	51499	20	7334	7336	8445	328	100133941	2303	324	10210	7319	7320	2965	8846	2968	4350	10856	64581	79840	4968	2998	4361	7832	79858	5608	56897	7248	57060	4646	10432	11200	4331	11201	23054	4683	3508	3364	27141	7374	10039	11219	6996	3980	2693	3981	2237	4287	3978	2547	4067	142	2645	3148	3146	283	3880	64210	4199	675	4292	672	7405	11284	10912	472	4595	23064	5932	9156	7517	7518	23583	2625	6300	7516	84126	2072	7415	2071	2074	2765	2073	9577	2068	1647	1649	5422	5965	2175	1643	10111	2176	1642	29965	5427	5428	5429	890	10519	5424	4176	5426	1111	799	4436	1112	4437	60561	5810	3428	5890	79184	1149	2810	5893	2189	641	10309	1054	5887	6117	5888	5885	5886	5582	5889	2067	6647	5884	5883	9400	5983	7508	9401	9113	5976	56949	7141	2729	5379	1032	25842	84268	8890	8892	8891	8893	9521	1967	3059	27343	27244	1012	7157	4913	51455	54840	9131
RNA_SPLICING	http://www.broadinstitute.org/gsea/msigdb/cards/RNA_SPLICING.html	4857	56342	7536	10891	8570	10291	27332	10992	26121	22938	6421	10921	11157	10713	29896	6732	6733	4841	4686	51362	23450	10907	8683	9295	8449	54960	7307	51163	3183	10625	1659	9785	79760	6637	6638	6636	6633	6634	27257	9360	51340	8487	25804	10946	9129	10262	9169	8996	6431	6432	6627	6433	8899	6628	6629	79833	6430	10212	10492	5725	8175	10285	10286	22916	10594	6429	6632	10250	6631	7919	9416	6427	8559	6426
RESPONSE_TO_DNA_DAMAGE_STIMULUS	http://www.broadinstitute.org/gsea/msigdb/cards/RESPONSE_TO_DNA_DAMAGE_STIMULUS.html	8883	3148	3146	5371	5378	51776	64210	2956	7161	604	602	675	672	4292	23645	25	25788	7405	51366	11284	10721	10912	546	7341	4595	545	472	23064	5932	9156	7517	8438	8243	7518	23583	1453	6300	1454	7516	2072	84126	2071	7415	2074	2073	2765	51499	9577	2068	1647	7334	7336	1649	5422	5965	1643	2175	10111	2176	8445	1642	29965	5427	5428	5429	890	328	10519	5424	4176	5426	4436	1111	324	1112	10210	4437	7319	7320	60561	2965	5810	3428	8846	2968	4350	5890	79184	1149	2810	5893	10856	2189	79840	641	10309	1054	4968	6117	5887	5888	5885	5886	5582	5889	2067	6647	4361	7832	5884	79858	5883	9400	5983	5608	7508	9401	56897	57060	5976	4646	56949	4331	11200	11201	4683	7141	3508	5379	3364	27141	1032	25842	84268	7374	10039	9521	27343	11219	27244	6996	3980	7157	3981	4913	2237	51455	4287	3978	54840	2547	9131	142
DNA_REPAIR	http://www.broadinstitute.org/gsea/msigdb/cards/DNA_REPAIR.html	3148	3146	5378	64210	2956	7161	675	672	4292	25	25788	7405	11284	10721	10912	546	545	4595	472	7341	23064	5932	9156	8438	7517	8243	7518	23583	1453	1454	7516	2072	2071	7415	2074	2073	2068	7334	1647	7336	5965	5422	2175	1643	2176	10111	1642	5427	5428	5429	328	10519	5424	5426	4436	4437	7319	7320	2965	5810	8846	2968	4350	5890	5893	10856	2189	79840	641	10309	1054	4968	5887	6117	5888	5885	5886	5582	5889	2067	6647	4361	7832	5884	5883	9400	5983	7508	9401	56897	5976	56949	4331	11201	4683	7141	3508	5379	3364	25842	1032	84268	7374	10039	27343	11219	6996	3980	7157	3981	4913	2237	51455	4287	3978	54840	2547	142
REGULATION_OF_MITOSIS	http://www.broadinstitute.org/gsea/msigdb/cards/REGULATION_OF_MITOSIS.html	8881	11130	8697	4683	51203	940	332	55743	51499	5371	2765	1950	2069	7040	1030	701	7272	5300	11065	890	699	7039	5884	9088	10419	9735	9183	60561	995	57060	472	4751	4085
DNA_DEPENDENT_DNA_REPLICATION	http://www.broadinstitute.org/gsea/msigdb/cards/DNA_DEPENDENT_DNA_REPLICATION.html	3148	5378	5984	6117	7019	5888	2956	7161	6118	5582	81620	4292	5884	5883	11232	5981	5980	64061	5983	25	51053	56897	54962	545	4595	55704	9156	8099	4683	5557	5558	5379	6282	2069	84268	5422	29935	4172	2735	5423	1017	4436	2736	4437	5813	4998	23560	4999	5000	5001	990	4771
CELL_CYCLE_CHECKPOINT_GO_0000075	http://www.broadinstitute.org/gsea/msigdb/cards/CELL_CYCLE_CHECKPOINT_GO_0000075.html	8243	11130	11200	8883	4683	332	2189	84126	1029	2071	55743	5371	51499	2765	3364	2068	7040	1030	51776	701	7272	1642	81620	890	699	5884	79858	5883	1111	1112	5925	7508	9735	60561	9183	9134	54962	57060	990	5810	472	545	4085	5932	901
CHROMOSOME_SEGREGATION	http://www.broadinstitute.org/gsea/msigdb/cards/CHROMOSOME_SEGREGATION.html	8243	5066	11130	8697	9985	23397	51203	5664	10403	5663	9700	1663	79003	6732	3619	5119	11243	672	7153	1063	3834	1062	55207	9183	9113	23047	8780	10051
CELL_CYCLE_GO_0007049	http://www.broadinstitute.org/gsea/msigdb/cards/CELL_CYCLE_GO_0007049.html	8881	8883	29127	940	8317	332	10200	55743	6872	5371	10609	10202	51776	7164	10614	3925	8877	8872	23645	25	3855	25788	1982	29901	56647	545	4609	8243	8438	23637	9985	23397	51191	51499	1070	7042	10083	1841	7040	1068	5347	10734	8851	23626	3838	323	324	3832	3835	1063	3834	1062	322	9183	2965	4628	10600	10950	4853	3623	9077	9700	3624	54766	9493	701	5325	10657	4361	5119	79858	8065	2672	5925	5608	23368	28984	10370	440	57060	8454	8453	8452	8451	4751	4088	3248	586	4085	10051	23026	8099	11200	4331	23677	864	4683	11104	6794	51654	3364	6790	8900	2873	8812	4678	7273	7272	8522	5728	5300	4869	8328	9088	5901	11113	3980	5201	23560	51147	8914	23047	4303	10403	5537	22974	9927	5536	10540	2296	10926	4926	56992	675	81620	4194	7283	11140	4291	10534	4296	9738	25975	55193	5036	9735	8941	11004	54820	472	51433	11144	9055	5932	11130	51207	6300	51203	7516	84126	2071	5048	2765	10270	9221	2068	2069	1647	5422	10111	1642	595	8567	29966	2081	890	5424	699	91	5426	90	1111	9238	1112	10419	26271	4438	4171	996	60561	994	995	993	23435	990	991	5810	894	8558	896	11258	5066	5890	1869	5893	5892	2189	7709	11190	196	10393	1663	388	199	10198	158471	5888	5885	9793	3054	247	6926	56475	3576	80279	2619	3306	11040	7039	5884	5883	51053	11186	7508	6502	54962	5496	9113	6249	28227	5976	29882	5788	8697	2935	1029	1028	1027	1026	1950	6847	1032	1033	1030	1031	9126	11065	1017	27244	652	7156	1019	650	655	7159	7157	1739	1021	9134	1022	3467	904	905	900	1163	1164	901
MITOTIC_SISTER_CHROMATID_SEGREGATION	http://www.broadinstitute.org/gsea/msigdb/cards/MITOTIC_SISTER_CHROMATID_SEGREGATION.html	8243	5066	11130	8697	5119	23397	51203	10403	3834	1062	9700	9183	1663	23047	10051
DNA_METABOLIC_PROCESS	http://www.broadinstitute.org/gsea/msigdb/cards/DNA_METABOLIC_PROCESS.html	8883	10891	8741	54107	3479	5378	43	7164	2956	65057	7161	3487	25	3855	25788	9874	10721	546	545	7341	10728	8438	8243	9985	1453	55729	1454	23293	7040	7334	7336	5763	23626	328	3836	5896	3838	7319	7320	2965	25913	4771	8846	2968	253980	4350	6598	10856	79840	4255	4968	4361	7832	581	11232	64061	56897	7247	29803	8099	4331	11201	4683	3508	3364	7374	4678	29935	10638	10039	959	146	4673	11219	5901	6996	3980	54386	3981	23560	4998	4999	5000	2237	4287	5001	3978	2547	2353	9463	142	3148	3146	5538	4928	10926	6419	11011	64210	6418	54815	81620	675	4292	672	10535	7405	11284	10912	5937	472	4595	55035	11144	23064	11143	5932	9156	7517	7518	23583	7516	2072	5557	2071	5558	7415	2074	2073	1786	1788	6282	1789	57804	2068	2069	1647	5965	5422	1643	2175	7520	10111	2176	1642	5427	4172	5428	5429	4174	5423	10519	5424	4176	5425	5426	4436	1111	26277	1777	4438	4171	4437	5813	54205	990	5810	23595	5890	1149	5893	5892	2189	641	10309	1054	5984	7019	6117	5887	5888	6119	5885	6118	50485	5886	5582	5889	3575	2067	6647	5884	5883	5981	22944	5980	9400	5983	51053	56953	7508	1854	9401	6832	54962	5976	55704	668	8888	56949	7141	1029	5379	664	1950	6847	1032	25842	3070	1890	84268	4907	7014	2735	7015	27343	7011	1017	7153	1736	2736	7157	4913	1676	1677	51455	54840	3565	3669	9131
SISTER_CHROMATID_SEGREGATION	http://www.broadinstitute.org/gsea/msigdb/cards/SISTER_CHROMATID_SEGREGATION.html	8243	5066	11130	8697	5119	23397	51203	10403	3834	1062	9700	9183	1663	9113	23047	10051
DNA_REPLICATION	http://www.broadinstitute.org/gsea/msigdb/cards/DNA_REPLICATION.html	8883	3148	54107	3479	5378	4928	10926	43	6418	2956	7161	81620	4292	10535	25	3855	5937	545	4595	55035	11143	9156	5557	5558	57804	6282	2069	5422	10111	5763	5427	4172	4174	5423	4176	5424	5425	5426	4436	26277	4171	4437	5813	990	25913	4771	23595	253980	5984	6117	7019	5888	6119	6118	5582	4361	5884	5883	11232	5981	22944	5980	64061	5983	51053	56953	1854	56897	54962	29803	5976	55704	8888	8099	4683	3508	5379	1950	1032	1890	84268	4678	29935	10638	7014	2735	4673	1017	1736	2736	54386	23560	4998	4999	5000	51455	5001
CELL_CYCLE_PHASE	http://www.broadinstitute.org/gsea/msigdb/cards/CELL_CYCLE_PHASE.html	8881	4303	940	332	8317	10200	10403	5537	5371	55743	6872	10609	22974	5536	10540	10926	4926	7164	56992	10534	4296	25	3855	25788	55193	9735	11004	472	51433	11144	8438	8243	11130	51207	9985	23397	51203	7516	51499	10270	2765	9221	10083	2069	7040	1068	5347	5422	10111	10734	23626	890	699	5424	3838	5426	91	323	90	1111	3832	1112	9238	10419	3835	1063	3834	1062	4438	322	9183	60561	996	994	995	23435	990	5810	8558	11258	5066	5890	1869	5893	5892	3624	9700	10393	1663	10198	5888	158471	701	5885	10657	3306	11040	4361	5119	7039	5884	8065	2672	5925	6502	54962	57060	8454	8453	9113	6249	8452	8451	4751	586	4085	5788	10051	23026	8099	8697	4683	2935	1029	11104	1028	1027	1950	1026	6847	6790	1032	1033	8900	1030	1031	9126	7273	7272	5300	11065	8328	1017	9088	7156	1019	11113	5901	3980	1021	8914	23047
CELL_CYCLE_PROCESS	http://www.broadinstitute.org/gsea/msigdb/cards/CELL_CYCLE_PROCESS.html	8881	4303	29127	940	8317	332	10403	10200	5537	55743	6872	5371	10609	22974	5536	10540	10926	4926	3925	7164	56992	675	4194	7283	10534	4296	25	3855	25788	9738	55193	9735	11004	29901	54820	472	51433	11144	9055	8243	8438	11130	51207	9985	23397	51203	7516	5048	2765	10270	51499	9221	1070	2069	10083	7040	1068	5347	5422	10111	10734	23626	890	5424	699	3838	91	5426	90	1111	323	3832	1112	9238	10419	3835	1063	3834	1062	26271	4438	322	9183	996	60561	994	995	23435	990	5810	4628	8558	5066	11258	5890	1869	5893	5892	11190	9700	3624	10393	1663	10198	9493	158471	5888	701	5885	10657	9793	3306	4361	11040	5119	7039	5884	8065	2672	5925	6502	54962	57060	8454	8453	9113	6249	8452	8451	4751	586	4085	5788	10051	23026	8099	8697	4683	2935	11104	1029	1028	1027	1026	1950	6847	6790	1032	8900	1033	1030	1031	9126	7273	7272	5300	11065	4869	8328	1017	9088	7156	1019	5901	11113	3980	1021	8914	23047
MITOSIS	http://www.broadinstitute.org/gsea/msigdb/cards/MITOSIS.html	11258	5066	8881	940	332	10403	55743	5371	22974	5536	9700	10540	10393	1663	4926	701	56992	5119	7039	5884	10534	55193	9735	11004	57060	6249	472	4751	51433	4085	10051	8243	11130	8697	23397	4683	51203	2765	51499	10270	1950	9221	6790	2069	1030	7040	9126	1068	5347	7273	7272	5300	890	11065	699	9088	3832	10419	3835	3834	1062	11113	5901	996	9183	60561	994	995	23435	23047
MITOTIC_CELL_CYCLE	http://www.broadinstitute.org/gsea/msigdb/cards/MITOTIC_CELL_CYCLE.html	8881	4303	940	332	8317	10200	10403	5537	5371	55743	6872	22974	5536	10540	2296	10926	4926	3925	7164	8877	8872	56992	10534	4296	25	55193	9735	11004	472	51433	9055	8243	11130	23397	51203	5048	10270	2765	51499	9221	10083	2069	7040	1068	5347	5422	890	699	5424	3838	5426	91	323	90	3832	1112	9238	3835	10419	1063	3834	1062	26271	322	60561	996	9183	994	995	23435	990	8558	5066	11258	1869	10950	11190	3624	9700	10393	1663	10198	9493	701	10657	5119	7039	5884	8065	2672	6502	440	8454	57060	8453	9113	6249	8452	8451	4751	4088	586	4085	10051	23026	8099	8697	4683	2935	1029	11104	1028	1027	1950	1026	6790	1032	1033	1030	1031	9126	7273	7272	5300	11065	8328	1017	9088	1019	11113	5901	1739	1021	23047
M_PHASE	http://www.broadinstitute.org/gsea/msigdb/cards/M_PHASE.html	8881	940	332	10200	10403	55743	5371	10609	22974	5536	10540	4926	56992	10534	25788	55193	9735	11004	472	51433	11144	8438	8243	11130	51207	9985	23397	7516	51203	10270	2765	51499	9221	2069	7040	1068	5347	10111	10734	23626	890	699	3838	1111	3832	3835	10419	3834	1062	4438	60561	996	9183	994	995	23435	5810	5066	11258	5890	5893	5892	9700	10393	1663	10198	5888	5885	701	4361	11040	3306	5119	7039	5884	57060	6249	4751	4085	10051	8697	4683	1950	6847	6790	8900	1030	9126	7273	7272	5300	11065	9088	7156	11113	5901	3980	23047
M_PHASE_OF_MITOTIC_CELL_CYCLE	http://www.broadinstitute.org/gsea/msigdb/cards/M_PHASE_OF_MITOTIC_CELL_CYCLE.html	11258	5066	8881	940	332	10200	10403	55743	5371	22974	5536	9700	10540	10393	1663	4926	10198	701	56992	5119	7039	5884	10534	55193	9735	11004	57060	6249	472	4751	51433	4085	10051	8243	11130	8697	23397	4683	51203	2765	51499	10270	1950	9221	6790	2069	7040	1030	9126	1068	5347	7273	7272	5300	890	11065	699	9088	3832	10419	3835	3834	1062	11113	5901	996	9183	60561	994	995	23435	23047
