# Supplementary material for: Multiple-input multiple-output causal strategies for gene selection
Source: BMC Bioinformatics. 2011 Nov 25;12:458. doi: 10.1186/1471-2105-12-458 (PMC3323860; doi:10.1186/1471-2105-12-458)
Supplement: Additional file 2 — Archive containing the output files computed by the preranked GSEA for λ ∈ {0.1,0.2,0.3,0.4,0.5} (GSEA_MIMO_part1.zip). [file 1471-2105-12-458-S2.ZIP › mFS04_entrez_mimo.GseaPreranked.1316038376454/edb/mFS04_entrez_mimo.rnk]

29127	13091.0
54210	13090.0
64151	13089.0
9055	13088.0
51203	13087.0
1033	13086.0
9133	13085.0
2017	13084.0
79682	13083.0
6790	13082.0
7153	13080.0
9134	13079.0
4288	13077.0
890	13076.0
259266	13074.0
79075	13073.0
9768	13072.0
9787	13071.0
51514	13069.0
1062	13068.0
4751	13066.0
79733	13065.0
10615	13064.0
9833	13063.0
5898	13062.0
9928	13061.0
79703	13060.0
5888	13059.0
55165	13057.0
6241	13056.0
4085	13055.0
56942	13054.0
701	13051.0
3832	13050.0
8500	13048.0
699	13047.0
10212	13046.0
24137	13045.0
9319	13043.0
27338	13042.0
1063	13041.0
11130	13039.0
6713	13038.0
146909	13036.0
54205	13035.0
6627	13034.0
11065	13033.0
2297	13032.0
891	13031.0
51512	13030.0
9868	13029.0
983	13028.0
332	13026.0
9232	13024.0
55872	13022.0
4312	13021.0
9700	13020.0
25788	13019.0
29893	13017.0
9837	13015.0
10460	13014.0
9401	13013.0
1434	13012.0
10112	13011.0
8914	13009.0
7272	13005.0
58478	13004.0
23234	13003.0
7336	13001.0
5223	13000.0
55215	12999.0
29899	12998.0
51659	12997.0
11004	12996.0
1719	12995.0
51016	12994.0
991	12993.0
56943	12992.0
11260	12989.0
10024	12987.0
55839	12984.0
3422	12983.0
2237	12980.0
8318	12974.0
7112	12973.0
51022	12972.0
1058	12970.0
57122	12967.0
5437	12965.0
23210	12964.0
1164	12963.0
8772	12962.0
7296	12960.0
10213	12957.0
10733	12956.0
3015	12954.0
6573	12953.0
6491	12952.0
57405	12948.0
133	12946.0
5685	12945.0
8438	12943.0
1894	12941.0
3925	12939.0
6905	12938.0
79573	12936.0
57157	12935.0
3833	12933.0
51001	12932.0
81611	12930.0
664	12929.0
10971	12928.0
29105	12927.0
93594	12925.0
9355	12924.0
29097	12923.0
56992	12921.0
3419	12919.0
6882	12918.0
11169	12917.0
51373	12916.0
55355	12915.0
81930	12912.0
3251	12911.0
6732	12910.0
27161	12908.0
8833	12907.0
4175	12906.0
55247	12905.0
11052	12904.0
9493	12903.0
10403	12902.0
26586	12900.0
27257	12899.0
79019	12898.0
220134	12896.0
8480	12894.0
993	12893.0
1717	12891.0
5693	12890.0
25839	12888.0
54821	12886.0
56950	12884.0
22948	12883.0
51110	12882.0
54503	12881.0
9735	12880.0
8566	12879.0
3148	12878.0
84342	12877.0
51765	12876.0
55832	12875.0
51018	12873.0
5708	12871.0
4001	12870.0
2764	12869.0
8836	12868.0
83461	12866.0
11060	12865.0
55346	12862.0
11335	12861.0
2146	12860.0
23306	12858.0
2305	12857.0
4234	12856.0
9156	12855.0
4831	12853.0
4072	12852.0
54478	12851.0
23560	12850.0
7381	12849.0
11339	12848.0
9289	12847.0
80004	12845.0
5433	12844.0
6513	12843.0
51204	12842.0
55040	12840.0
5352	12837.0
54069	12836.0
3161	12832.0
4141	12831.0
4331	12830.0
10874	12829.0
8883	12828.0
10993	12827.0
1978	12825.0
55176	12824.0
9238	12822.0
5984	12821.0
908	12820.0
4171	12817.0
10440	12813.0
4605	12812.0
81873	12811.0
63933	12810.0
5469	12809.0
9282	12807.0
8317	12806.0
201562	12802.0
9521	12801.0
4860	12800.0
27101	12798.0
22974	12797.0
6873	12796.0
23366	12795.0
9123	12794.0
79169	12793.0
995	12792.0
164	12790.0
10592	12789.0
55388	12787.0
25807	12784.0
57019	12782.0
5155	12779.0
79801	12778.0
6788	12777.0
57110	12776.0
8544	12773.0
641	12771.0
6637	12768.0
2491	12767.0
4700	12766.0
580	12764.0
123	12762.0
26271	12760.0
10051	12758.0
6921	12756.0
6996	12754.0
9391	12752.0
1841	12750.0
54962	12748.0
54972	12745.0
3576	12743.0
27235	12741.0
2810	12739.0
80010	12738.0
25764	12737.0
1515	12736.0
5111	12733.0
54892	12730.0
10057	12727.0
79918	12725.0
6617	12722.0
6835	12721.0
63875	12719.0
1965	12716.0
4869	12713.0
10328	12709.0
5604	12708.0
6502	12707.0
10797	12706.0
79022	12705.0
57102	12704.0
51053	12702.0
28998	12700.0
51026	12699.0
27346	12698.0
29095	12697.0
10855	12696.0
23350	12695.0
6632	12693.0
1017	12691.0
5713	12690.0
10635	12688.0
54908	12685.0
51182	12683.0
57017	12681.0
3838	12680.0
5478	12678.0
5706	12677.0
54845	12676.0
55039	12675.0
1163	12674.0
10055	12672.0
80155	12671.0
51155	12669.0
86	12668.0
3978	12667.0
27440	12666.0
5347	12663.0
10038	12661.0
51121	12660.0
548596	12659.0
3070	12658.0
5691	12657.0
10606	12655.0
11073	12654.0
55143	12653.0
79866	12652.0
84669	12651.0
7083	12650.0
10293	12648.0
10617	12644.0
5203	12642.0
60673	12640.0
27253	12638.0
92140	12637.0
55765	12635.0
79071	12634.0
10054	12629.0
79007	12628.0
9533	12626.0
3149	12625.0
28227	12624.0
79767	12622.0
64783	12620.0
6741	12618.0
55379	12617.0
10553	12614.0
10535	12613.0
5877	12611.0
55010	12610.0
55969	12609.0
55669	12608.0
5471	12606.0
10799	12605.0
23397	12603.0
8050	12602.0
55833	12601.0
10248	12599.0
55856	12598.0
8562	12597.0
51571	12595.0
55027	12592.0
7110	12591.0
55759	12589.0
84908	12585.0
784	12584.0
29028	12582.0
51115	12578.0
79152	12577.0
55689	12576.0
2189	12573.0
9694	12572.0
1072	12571.0
7073	12570.0
672	12569.0
7443	12568.0
7262	12566.0
29100	12561.0
898	12559.0
4477	12558.0
2677	12557.0
11044	12556.0
2781	12552.0
2739	12551.0
55660	12549.0
51105	12547.0
3612	12546.0
79017	12545.0
10204	12544.0
6576	12542.0
55975	12540.0
29980	12537.0
10926	12536.0
2058	12534.0
768	12532.0
28511	12531.0
64130	12530.0
100188893	12524.0
80324	12523.0
6696	12522.0
8774	12521.0
10397	12517.0
9898	12516.0
5983	12515.0
7295	12514.0
27336	12512.0
80237	12510.0
5440	12509.0
10856	12507.0
3858	12506.0
7936	12505.0
9848	12504.0
2926	12503.0
3735	12502.0
4162	12500.0
291	12499.0
9456	12494.0
8270	12493.0
8140	12491.0
89910	12489.0
56888	12488.0
1374	12487.0
1514	12485.0
2617	12483.0
6495	12481.0
3014	12480.0
5214	12479.0
3091	12478.0
90133	12475.0
23518	12474.0
7298	12473.0
9212	12470.0
79833	12467.0
5245	12465.0
5822	12461.0
1678	12460.0
5194	12458.0
4976	12457.0
9100	12456.0
705	12455.0
10428	12453.0
10694	12452.0
5688	12449.0
79572	12447.0
29080	12445.0
51428	12441.0
63967	12440.0
6804	12439.0
10528	12438.0
5202	12437.0
25909	12435.0
9631	12433.0
1837	12429.0
55156	12428.0
30001	12427.0
8208	12425.0
7884	12422.0
11332	12421.0
286148	12417.0
4726	12414.0
9650	12413.0
55197	12409.0
4848	12408.0
51096	12406.0
7371	12403.0
55876	12402.0
23287	12400.0
5716	12396.0
84790	12395.0
6119	12394.0
1728	12390.0
2161	12388.0
3066	12387.0
65986	12385.0
79786	12384.0
654483	12383.0
7422	12382.0
55284	12381.0
6535	12380.0
57380	12378.0
79944	12374.0
64216	12373.0
79949	12371.0
833	12370.0
29088	12369.0
79050	12367.0
114044	12364.0
2139	12362.0
4521	12359.0
55705	12358.0
6596	12352.0
377	12351.0
5597	12350.0
387522	12349.0
50814	12348.0
29901	12346.0
54915	12343.0
4173	12342.0
1789	12341.0
9582	12340.0
5709	12338.0
54165	12337.0
990	12335.0
23513	12333.0
440	12330.0
1122	12329.0
4719	12327.0
1040	12324.0
2886	12320.0
10625	12319.0
80232	12315.0
5393	12314.0
1305	12312.0
1871	12311.0
8851	12309.0
81620	12308.0
51319	12307.0
1347	12303.0
10153	12302.0
7372	12300.0
6902	12299.0
55656	12297.0
22880	12296.0
80178	12293.0
441024	12287.0
9377	12285.0
2287	12283.0
4502	12281.0
3887	12280.0
3638	12278.0
5634	12277.0
2201	12276.0
10381	12274.0
10651	12273.0
64785	12272.0
6607	12271.0
3182	12270.0
25926	12269.0
4998	12268.0
8813	12267.0
3320	12266.0
51371	12265.0
10165	12264.0
3381	12263.0
5985	12260.0
23246	12259.0
6888	12256.0
79042	12255.0
202658	12253.0
124044	12252.0
9831	12250.0
3939	12249.0
6472	12248.0
26043	12247.0
80758	12245.0
23658	12242.0
79943	12241.0
2626	12238.0
7353	12236.0
51377	12235.0
23644	12233.0
29923	12232.0
100133775	12231.0
4591	12229.0
9217	12228.0
9688	12227.0
2960	12226.0
262	12223.0
5700	12222.0
3157	12221.0
54758	12219.0
7465	12218.0
7718	12217.0
27344	12214.0
158	12213.0
10675	12212.0
6286	12210.0
1523	12209.0
5557	12208.0
10383	12206.0
27072	12205.0
22839	12204.0
23507	12202.0
57761	12201.0
64750	12200.0
64431	12199.0
5717	12196.0
6199	12195.0
27042	12194.0
10393	12192.0
55257	12191.0
23592	12190.0
64963	12188.0
2730	12186.0
55093	12183.0
246243	12182.0
728	12181.0
51651	12180.0
55854	12179.0
10190	12175.0
10994	12169.0
79783	12167.0
10195	12166.0
5810	12165.0
114657	12163.0
10715	12161.0
2332	12159.0
100129361	12155.0
9711	12154.0
5062	12153.0
8337	12150.0
8996	12149.0
55630	12147.0
51499	12145.0
78999	12144.0
3796	12143.0
7504	12141.0
23512	12140.0
65094	12139.0
6629	12138.0
25983	12136.0
8819	12135.0
56270	12133.0
28992	12132.0
55505	12131.0
80194	12127.0
8497	12126.0
54583	12125.0
836	12120.0
3613	12119.0
65003	12117.0
29967	12116.0
10237	12113.0
79657	12109.0
23603	12108.0
10063	12107.0
8894	12106.0
55737	12102.0
7167	12101.0
51088	12100.0
1763	12099.0
4603	12095.0
4199	12091.0
4291	12090.0
79837	12088.0
54849	12087.0
8139	12086.0
2885	12085.0
2806	12084.0
81034	12083.0
4201	12082.0
7203	12079.0
23649	12078.0
8336	12077.0
54934	12076.0
80204	12075.0
10721	12074.0
56889	12073.0
10907	12070.0
9692	12069.0
51647	12066.0
6016	12065.0
55055	12064.0
51773	12063.0
26150	12061.0
4200	12060.0
1633	12054.0
257152	12053.0
79902	12050.0
10948	12049.0
1478	12047.0
27348	12042.0
55723	12041.0
4952	12040.0
8577	12039.0
79980	12037.0
57107	12035.0
11051	12031.0
4702	12028.0
22992	12026.0
10540	12024.0
734	12023.0
2644	12022.0
26284	12021.0
5119	12020.0
7517	12019.0
64746	12018.0
10285	12017.0
55635	12016.0
388796	12015.0
2026	12013.0
10969	12011.0
2935	12009.0
81579	12008.0
55559	12007.0
6631	12006.0
26502	12003.0
339175	12002.0
514	12000.0
529	11998.0
7283	11997.0
10897	11996.0
6597	11995.0
5817	11993.0
23271	11990.0
1213	11989.0
55353	11988.0
23481	11987.0
10096	11986.0
25920	11982.0
55110	11981.0
10962	11980.0
79441	11978.0
26750	11975.0
51069	11974.0
5885	11973.0
55173	11972.0
6659	11970.0
645233	11967.0
5594	11966.0
5425	11965.0
9088	11961.0
5033	11960.0
11137	11958.0
2958	11957.0
9994	11956.0
151230	11954.0
3418	11953.0
51430	11952.0
5955	11950.0
2224	11948.0
6871	11947.0
26472	11946.0
1404	11945.0
7307	11941.0
259	11939.0
26	11935.0
7417	11931.0
6715	11930.0
51012	11929.0
7553	11928.0
3315	11926.0
10776	11925.0
63899	11923.0
55227	11920.0
57665	11917.0
23080	11916.0
26636	11914.0
56941	11913.0
201254	11912.0
653659	11911.0
54512	11908.0
1340	11907.0
8243	11906.0
51599	11905.0
3775	11904.0
11235	11903.0
55907	11899.0
7411	11897.0
8872	11893.0
3156	11892.0
29902	11891.0
6198	11890.0
23594	11887.0
1207	11886.0
9442	11884.0
5413	11883.0
22916	11882.0
1479	11879.0
653562	11876.0
5902	11873.0
8805	11872.0
5695	11871.0
9816	11870.0
10915	11869.0
81892	11863.0
10736	11862.0
10199	11861.0
54932	11860.0
54913	11859.0
50861	11858.0
23160	11856.0
58500	11854.0
10072	11849.0
27130	11848.0
54982	11847.0
7264	11845.0
2987	11843.0
6541	11842.0
4494	11841.0
54954	11839.0
5291	11837.0
26873	11834.0
1854	11833.0
54801	11831.0
26255	11830.0
7705	11829.0
10576	11827.0
11072	11825.0
4528	11823.0
3626	11819.0
5584	11813.0
100288628	11812.0
1690	11810.0
29960	11809.0
54541	11808.0
83737	11807.0
93081	11806.0
55120	11805.0
6227	11804.0
22827	11801.0
7398	11800.0
283871	11799.0
9636	11798.0
81831	11797.0
4580	11795.0
55159	11794.0
5427	11790.0
5238	11787.0
528	11785.0
39	11782.0
286527	11777.0
5747	11775.0
8725	11774.0
55238	11773.0
56681	11770.0
6950	11769.0
375035	11768.0
83460	11767.0
79364	11764.0
81929	11763.0
7319	11762.0
5967	11759.0
11236	11758.0
90480	11757.0
4151	11754.0
55508	11752.0
1000	11751.0
6307	11749.0
55366	11746.0
11338	11744.0
4704	11742.0
23173	11740.0
30837	11739.0
26520	11734.0
55003	11732.0
10247	11729.0
79047	11726.0
80273	11725.0
26233	11724.0
80778	11722.0
4495	11721.0
3755	11719.0
5831	11718.0
8853	11716.0
654364	11715.0
9958	11714.0
51290	11712.0
22950	11710.0
23142	11709.0
9957	11707.0
6712	11706.0
55171	11705.0
23450	11704.0
8607	11701.0
645745	11700.0
25806	11699.0
9793	11698.0
8559	11697.0
94081	11696.0
54517	11695.0
11056	11694.0
83696	11691.0
9643	11687.0
81614	11684.0
10574	11683.0
80775	11680.0
8754	11679.0
3396	11678.0
25843	11676.0
1723	11675.0
51491	11674.0
51184	11673.0
488	11672.0
23640	11667.0
333	11662.0
6729	11661.0
11232	11657.0
4324	11656.0
54496	11655.0
9653	11653.0
54584	11652.0
1736	11650.0
5160	11648.0
51101	11646.0
29081	11645.0
285359	11644.0
55526	11642.0
1477	11638.0
9519	11637.0
8702	11635.0
5550	11632.0
27297	11631.0
595101	11630.0
3892	11629.0
9361	11626.0
8723	11625.0
79791	11624.0
5999	11623.0
1192	11622.0
89845	11621.0
10005	11620.0
9685	11619.0
11200	11617.0
64110	11616.0
550	11615.0
7013	11613.0
79915	11612.0
79609	11611.0
5710	11609.0
8939	11606.0
5303	11604.0
4172	11602.0
9470	11601.0
23380	11600.0
79577	11598.0
10471	11596.0
55011	11595.0
5329	11594.0
9829	11593.0
5718	11590.0
11177	11588.0
7355	11587.0
1503	11586.0
55699	11585.0
26585	11584.0
84900	11581.0
7378	11580.0
79711	11577.0
10885	11573.0
4501	11571.0
54928	11568.0
5910	11567.0
51582	11564.0
10079	11563.0
25855	11562.0
27183	11561.0
83259	11558.0
205564	11557.0
9790	11555.0
55835	11554.0
4176	11552.0
1327	11551.0
64577	11548.0
23590	11547.0
10609	11546.0
11222	11545.0
10245	11544.0
27000	11543.0
2643	11542.0
79023	11538.0
79081	11537.0
10376	11536.0
875	11534.0
5277	11533.0
3099	11530.0
80346	11527.0
9141	11525.0
9342	11524.0
83451	11523.0
10549	11522.0
54454	11521.0
1054	11520.0
23508	11519.0
5603	11518.0
8493	11517.0
96764	11514.0
5431	11513.0
899	11511.0
7407	11510.0
7514	11506.0
8669	11504.0
3177	11503.0
9145	11502.0
51142	11500.0
6611	11498.0
26589	11496.0
5110	11495.0
284889	11494.0
6628	11493.0
8565	11490.0
10951	11489.0
5827	11488.0
65263	11487.0
50626	11486.0
10290	11485.0
9791	11481.0
5001	11480.0
10059	11479.0
51575	11477.0
7004	11474.0
50810	11470.0
23185	11469.0
56180	11467.0
16	11465.0
5365	11463.0
3868	11462.0
5106	11461.0
1297	11460.0
4496	11459.0
2019	11458.0
79581	11454.0
9025	11448.0
7468	11447.0
23002	11446.0
253943	11445.0
2585	11441.0
55794	11440.0
51388	11439.0
55661	11437.0
5355	11436.0
10787	11432.0
10762	11431.0
56886	11428.0
6182	11423.0
51081	11422.0
6874	11420.0
51406	11417.0
23076	11416.0
5684	11415.0
404093	11414.0
1349	11412.0
88	11409.0
55166	11408.0
55212	11407.0
2178	11406.0
79665	11404.0
8260	11398.0
55521	11397.0
11171	11395.0
23532	11393.0
2664	11389.0
23029	11388.0
55131	11386.0
8647	11384.0
3297	11382.0
27301	11381.0
9480	11379.0
65057	11377.0
7138	11376.0
3336	11374.0
79739	11373.0
9926	11372.0
1604	11371.0
3376	11370.0
3993	11367.0
23480	11366.0
729222	11365.0
51282	11364.0
5601	11359.0
54433	11358.0
2821	11357.0
637	11356.0
23788	11354.0
51123	11353.0
23554	11352.0
56945	11351.0
2968	11348.0
54542	11347.0
2063	11345.0
10527	11344.0
58488	11343.0
122704	11338.0
8027	11335.0
219293	11333.0
9399	11331.0
26235	11328.0
81691	11327.0
9052	11325.0
9818	11324.0
55226	11323.0
51072	11321.0
7913	11319.0
4504	11318.0
64180	11317.0
7163	11316.0
11082	11314.0
25940	11313.0
1138	11311.0
54927	11308.0
6698	11307.0
4711	11306.0
4097	11299.0
118491	11297.0
6924	11296.0
56647	11295.0
54968	11291.0
8739	11290.0
10598	11289.0
10048	11287.0
1730	11286.0
55738	11285.0
4321	11284.0
6059	11283.0
79847	11282.0
2134	11280.0
29117	11279.0
57707	11276.0
55486	11275.0
25844	11271.0
2932	11270.0
23787	11269.0
8988	11268.0
152	11266.0
9588	11263.0
55290	11262.0
1024	11259.0
64710	11256.0
8974	11254.0
29844	11251.0
64184	11249.0
64410	11248.0
55957	11247.0
54676	11246.0
23329	11245.0
55304	11243.0
202	11240.0
51634	11236.0
26073	11235.0
4931	11234.0
4102	11233.0
5230	11232.0
7979	11229.0
84722	11225.0
994	11222.0
4522	11221.0
4436	11220.0
8968	11215.0
8445	11214.0
8970	11211.0
79982	11210.0
266740	11209.0
51567	11208.0
657	11206.0
10940	11205.0
79797	11204.0
1147	11201.0
8347	11196.0
4733	11194.0
3006	11193.0
8608	11192.0
8767	11185.0
8941	11180.0
9618	11179.0
51070	11178.0
10198	11171.0
5080	11170.0
8326	11168.0
1152	11167.0
9276	11166.0
92815	11164.0
131408	11163.0
128872	11162.0
26120	11161.0
51236	11159.0
178	11155.0
54732	11152.0
192666	11149.0
7419	11148.0
9014	11147.0
400410	11146.0
29083	11145.0
9991	11140.0
51129	11139.0
8818	11138.0
3853	11135.0
1317	11132.0
79888	11131.0
730107	11130.0
11011	11129.0
8335	11127.0
8624	11122.0
79731	11120.0
3110	11112.0
51805	11109.0
57099	11108.0
8458	11106.0
79752	11104.0
23019	11103.0
3475	11102.0
26574	11101.0
5422	11099.0
55697	11098.0
22868	11096.0
8568	11095.0
1111	11094.0
53371	11093.0
50863	11092.0
29781	11091.0
6635	11087.0
80328	11086.0
782	11085.0
28978	11081.0
84079	11079.0
885	11077.0
5933	11076.0
5382	11074.0
6427	11073.0
554313	11072.0
57817	11070.0
2592	11067.0
10730	11066.0
26039	11065.0
3265	11062.0
152559	11061.0
5529	11060.0
7332	11058.0
10947	11056.0
50512	11054.0
79763	11051.0
5209	11050.0
342538	11043.0
483	11042.0
10713	11041.0
23141	11040.0
5889	11039.0
345	11038.0
27032	11033.0
7738	11032.0
51510	11028.0
54963	11026.0
6338	11025.0
5300	11020.0
9897	11019.0
1537	11018.0
64422	11017.0
10573	11016.0
51025	11014.0
10228	11013.0
353	11012.0
865	11010.0
57003	11009.0
55057	11005.0
3008	11004.0
4709	11003.0
55558	11000.0
23204	10999.0
23007	10998.0
9446	10997.0
9862	10996.0
3257	10995.0
26610	10992.0
1241	10991.0
7388	10989.0
57097	10988.0
6949	10987.0
9130	10985.0
8323	10983.0
57214	10978.0
90141	10976.0
60491	10974.0
84823	10972.0
27289	10970.0
81858	10967.0
7289	10966.0
9188	10965.0
3795	10964.0
3364	10961.0
29889	10960.0
9939	10957.0
26032	10954.0
9824	10953.0
9801	10951.0
6647	10948.0
79139	10946.0
9885	10943.0
79000	10942.0
4644	10938.0
57826	10937.0
26155	10936.0
261726	10933.0
10622	10932.0
55687	10928.0
90333	10927.0
117246	10926.0
83463	10921.0
79959	10920.0
9330	10917.0
54535	10916.0
64901	10915.0
1329	10914.0
51642	10912.0
6845	10908.0
4174	10906.0
2673	10905.0
280661	10901.0
25977	10900.0
10950	10899.0
22978	10897.0
65005	10895.0
65265	10894.0
5409	10892.0
7965	10889.0
10498	10888.0
9373	10887.0
55157	10885.0
22995	10881.0
2589	10878.0
729020	10877.0
4320	10876.0
3895	10875.0
5000	10872.0
4712	10871.0
1783	10866.0
9352	10865.0
366	10864.0
9166	10863.0
9972	10857.0
3777	10855.0
171546	10853.0
28985	10851.0
10452	10849.0
5875	10848.0
10058	10844.0
3052	10843.0
23165	10841.0
54868	10840.0
1356	10839.0
51067	10838.0
3845	10833.0
100287590	10832.0
92856	10831.0
29919	10830.0
7257	10829.0
54958	10828.0
4287	10827.0
28969	10821.0
26276	10818.0
23213	10812.0
11274	10807.0
11267	10806.0
23607	10798.0
93210	10797.0
29107	10795.0
6248	10793.0
7029	10792.0
26225	10789.0
28957	10787.0
54881	10786.0
9462	10785.0
10531	10779.0
23659	10777.0
54014	10776.0
1773	10775.0
6897	10772.0
7270	10771.0
23108	10768.0
9255	10764.0
1032	10763.0
6707	10760.0
353189	10758.0
27352	10755.0
1649	10753.0
9889	10752.0
22824	10751.0
5264	10747.0
55636	10746.0
8266	10739.0
8785	10738.0
60490	10736.0
4188	10735.0
1534	10732.0
11266	10730.0
5331	10729.0
3159	10725.0
92154	10721.0
522	10720.0
8636	10719.0
23562	10715.0
23170	10714.0
6160	10711.0
65220	10710.0
6877	10709.0
10092	10705.0
56905	10704.0
80218	10702.0
378708	10697.0
10735	10696.0
8443	10695.0
27300	10694.0
389715	10691.0
51477	10690.0
1364	10689.0
4091	10683.0
2861	10682.0
64762	10681.0
63897	10680.0
8507	10679.0
84296	10678.0
10572	10677.0
1301	10676.0
55322	10675.0
23161	10674.0
1652	10671.0
7136	10670.0
6461	10669.0
6447	10668.0
23277	10667.0
6690	10665.0
7571	10664.0
11329	10660.0
9969	10659.0
55732	10658.0
23167	10657.0
54101	10655.0
7137	10653.0
27258	10652.0
5805	10650.0
2125	10649.0
157562	10646.0
51195	10645.0
10232	10644.0
619505	10641.0
10575	10640.0
51337	10639.0
4361	10636.0
645452	10628.0
706	10626.0
8000	10625.0
9712	10619.0
100129405	10614.0
7037	10609.0
7286	10608.0
7764	10605.0
2109	10604.0
55711	10601.0
84733	10599.0
116372	10596.0
6780	10594.0
10850	10592.0
6605	10589.0
10534	10586.0
22903	10584.0
2271	10581.0
23212	10579.0
4259	10578.0
27067	10576.0
120227	10575.0
7374	10573.0
83448	10572.0
26517	10568.0
79135	10564.0
79919	10563.0
26519	10561.0
2539	10559.0
10737	10557.0
255812	10556.0
4917	10555.0
23097	10553.0
2588	10551.0
7045	10550.0
55038	10548.0
54951	10545.0
51507	10544.0
5449	10540.0
10939	10534.0
64417	10533.0
55255	10532.0
341	10530.0
55161	10528.0
25941	10525.0
10102	10524.0
6820	10523.0
65109	10522.0
27341	10521.0
83990	10520.0
54815	10519.0
646208	10518.0
57103	10517.0
2805	10514.0
3949	10510.0
9605	10509.0
5429	10506.0
6634	10502.0
9498	10501.0
5901	10500.0
8120	10499.0
10987	10498.0
284306	10497.0
79983	10492.0
7175	10491.0
1758	10490.0
60484	10486.0
9914	10485.0
2778	10481.0
22927	10478.0
11182	10475.0
6612	10474.0
25874	10472.0
4103	10471.0
23457	10468.0
1312	10464.0
284403	10463.0
2523	10458.0
25978	10457.0
268	10455.0
5514	10451.0
2107	10449.0
100132742	10448.0
10656	10447.0
10360	10446.0
79598	10445.0
23012	10444.0
6279	10441.0
51617	10438.0
6549	10434.0
64837	10430.0
292	10429.0
212	10428.0
433	10426.0
54994	10425.0
25888	10423.0
9530	10420.0
64943	10416.0
90233	10413.0
729163	10411.0
91734	10408.0
79968	10406.0
8202	10405.0
1412	10403.0
22929	10402.0
26263	10401.0
23225	10400.0
7818	10398.0
51174	10397.0
6904	10395.0
442194	10394.0
63916	10392.0
64400	10391.0
55183	10387.0
7879	10384.0
9728	10383.0
10175	10382.0
56474	10380.0
51029	10379.0
5719	10375.0
23527	10373.0
10430	10371.0
27043	10369.0
8975	10359.0
4534	10355.0
9907	10352.0
1525	10351.0
2264	10349.0
331	10347.0
1917	10346.0
3985	10341.0
6782	10340.0
79614	10339.0
55206	10335.0
6534	10329.0
56061	10325.0
631	10320.0
55884	10319.0
10300	10315.0
4190	10314.0
9569	10313.0
23198	10309.0
10914	10307.0
51755	10306.0
2597	10305.0
7345	10296.0
5255	10295.0
6603	10293.0
6940	10292.0
9168	10290.0
2175	10287.0
51550	10286.0
8930	10285.0
1595	10284.0
6574	10283.0
51079	10280.0
26266	10279.0
5982	10276.0
7477	10274.0
55915	10273.0
26151	10271.0
8887	10270.0
7022	10269.0
101	10268.0
10755	10267.0
79710	10265.0
7804	10264.0
3304	10263.0
8634	10259.0
8453	10257.0
6343	10251.0
64794	10249.0
401251	10247.0
112399	10244.0
3692	10241.0
5753	10237.0
7016	10236.0
80055	10234.0
124583	10233.0
3329	10230.0
1618	10227.0
55288	10223.0
78995	10216.0
25836	10215.0
27112	10207.0
1019	10205.0
25948	10202.0
51021	10200.0
60488	10198.0
55181	10193.0
23138	10190.0
51020	10186.0
3614	10184.0
1337	10182.0
10036	10179.0
22944	10177.0
1310	10175.0
6518	10172.0
6731	10171.0
361	10170.0
1612	10169.0
4713	10168.0
59336	10167.0
56132	10164.0
11322	10163.0
5050	10161.0
60312	10159.0
51517	10158.0
5886	10157.0
65010	10156.0
51124	10155.0
10402	10154.0
3028	10150.0
22843	10149.0
2971	10148.0
518	10147.0
406991	10145.0
8898	10143.0
6944	10142.0
731	10140.0
3178	10138.0
23786	10137.0
55500	10136.0
4839	10135.0
6855	10133.0
24142	10132.0
8357	10130.0
60682	10126.0
10900	10125.0
52	10120.0
5121	10119.0
51125	10117.0
79893	10115.0
545	10114.0
51382	10113.0
10807	10112.0
57615	10111.0
8796	10104.0
6945	10103.0
440672	10100.0
414771	10099.0
56033	10098.0
51074	10097.0
5100	10095.0
54877	10094.0
57130	10092.0
149603	10090.0
1474	10085.0
8548	10084.0
51154	10083.0
669	10081.0
51118	10080.0
29796	10078.0
9933	10075.0
1977	10074.0
2979	10071.0
3434	10070.0
54664	10069.0
55744	10067.0
26973	10066.0
9158	10062.0
116832	10060.0
79677	10058.0
79074	10056.0
3607	10055.0
6323	10054.0
9918	10053.0
9326	10052.0
63943	10051.0
6477	10050.0
10728	10046.0
8345	10043.0
54619	10041.0
51083	10040.0
79650	10039.0
79158	10036.0
6049	10034.0
54020	10032.0
23353	10030.0
3727	10028.0
80349	10027.0
64149	10022.0
23623	10019.0
79892	10018.0
64328	10016.0
79582	10015.0
9368	10012.0
10664	10010.0
30850	10009.0
5794	10008.0
201626	10006.0
11047	10005.0
26608	10004.0
79820	10002.0
23259	9998.0
29123	9997.0
6529	9996.0
54442	9995.0
80308	9994.0
57228	9992.0
51068	9990.0
53918	9989.0
2618	9986.0
6654	9985.0
29093	9984.0
10634	9980.0
4683	9978.0
25801	9977.0
9416	9966.0
51	9965.0
55071	9964.0
896	9959.0
11212	9958.0
56660	9956.0
9585	9955.0
7032	9954.0
5260	9952.0
2584	9951.0
3920	9950.0
4706	9942.0
26024	9940.0
91137	9939.0
10329	9938.0
4111	9936.0
54545	9934.0
100129500	9932.0
8089	9931.0
23615	9927.0
10585	9926.0
6247	9925.0
55544	9921.0
23443	9920.0
2786	9919.0
79080	9917.0
27242	9916.0
26528	9914.0
53820	9910.0
9057	9909.0
51806	9907.0
50485	9905.0
100132399	9904.0
57706	9903.0
54852	9902.0
7277	9898.0
80219	9896.0
8798	9895.0
4957	9894.0
1749	9892.0
9244	9891.0
728932	9890.0
54904	9889.0
124222	9887.0
10542	9886.0
4157	9885.0
57175	9883.0
56901	9881.0
9170	9876.0
1382	9874.0
2108	9873.0
58477	9871.0
4694	9870.0
729863	9868.0
7036	9865.0
27107	9861.0
5373	9858.0
1788	9857.0
23011	9856.0
6585	9854.0
55359	9852.0
4738	9851.0
81887	9850.0
51562	9848.0
6728	9846.0
9587	9838.0
81853	9835.0
6183	9831.0
1048	9828.0
4697	9827.0
79184	9822.0
51693	9821.0
5582	9820.0
54883	9818.0
8706	9812.0
26236	9805.0
1399	9804.0
11017	9803.0
646808	9802.0
9883	9801.0
4893	9799.0
10682	9798.0
10458	9797.0
3281	9796.0
57415	9793.0
57460	9791.0
147339	9788.0
23197	9786.0
7165	9785.0
55511	9781.0
348995	9780.0
79884	9779.0
49856	9778.0
55734	9776.0
9054	9774.0
729353	9773.0
81839	9771.0
9043	9770.0
22980	9768.0
5565	9767.0
100130741	9766.0
79672	9765.0
51002	9764.0
730029	9763.0
11321	9762.0
54490	9761.0
5911	9760.0
50804	9758.0
64960	9754.0
54148	9752.0
23279	9750.0
10518	9749.0
10016	9747.0
10845	9745.0
8621	9744.0
79675	9742.0
8001	9741.0
2021	9740.0
286887	9736.0
4708	9733.0
4864	9727.0
28977	9723.0
5211	9721.0
51128	9717.0
2911	9714.0
7324	9713.0
9070	9711.0
80307	9707.0
1829	9704.0
55222	9703.0
997	9702.0
6482	9701.0
646756	9699.0
51192	9698.0
22870	9697.0
2591	9696.0
10813	9691.0
8893	9690.0
55631	9687.0
50628	9686.0
29881	9679.0
79844	9678.0
26576	9675.0
1787	9674.0
55662	9672.0
29766	9671.0
8218	9669.0
28962	9668.0
51094	9666.0
55341	9665.0
6434	9663.0
1302	9661.0
9477	9660.0
1912	9658.0
5357	9656.0
10928	9654.0
22872	9651.0
441194	9649.0
5612	9647.0
51691	9646.0
4651	9645.0
50837	9643.0
1999	9641.0
5451	9639.0
5596	9638.0
5690	9637.0
5232	9635.0
9960	9630.0
23144	9629.0
4318	9626.0
10808	9625.0
10262	9624.0
9819	9621.0
80153	9620.0
10541	9618.0
55858	9613.0
23613	9611.0
56903	9610.0
55374	9607.0
81570	9604.0
1325	9602.0
6616	9600.0
23583	9598.0
55743	9597.0
51702	9596.0
10100	9594.0
6861	9593.0
23753	9592.0
79029	9591.0
23475	9590.0
5714	9587.0
10989	9586.0
55208	9581.0
10481	9580.0
1459	9579.0
10134	9578.0
57007	9571.0
55178	9568.0
1748	9565.0
23395	9562.0
10478	9559.0
26205	9557.0
429	9556.0
8087	9555.0
10205	9553.0
10589	9552.0
754	9549.0
56965	9547.0
10714	9546.0
1674	9545.0
4728	9543.0
373863	9542.0
55890	9539.0
51444	9538.0
10849	9537.0
9518	9535.0
56125	9534.0
4493	9533.0
6832	9532.0
5271	9531.0
9002	9528.0
30836	9526.0
79651	9525.0
9318	9523.0
9454	9520.0
10239	9519.0
7518	9518.0
6397	9517.0
54952	9513.0
6899	9512.0
8662	9511.0
9015	9509.0
29102	9505.0
11097	9501.0
54998	9500.0
157922	9498.0
10200	9497.0
8368	9495.0
206358	9494.0
83658	9493.0
9911	9492.0
55922	9490.0
27075	9488.0
114049	9487.0
29074	9484.0
81626	9483.0
3608	9479.0
55891	9478.0
25907	9477.0
10238	9475.0
100133941	9474.0
25896	9468.0
7027	9467.0
23520	9466.0
25778	9464.0
84934	9462.0
10401	9461.0
54555	9459.0
5613	9458.0
126208	9457.0
203	9456.0
54187	9455.0
728855	9453.0
8505	9450.0
435	9449.0
166647	9447.0
55343	9445.0
11198	9443.0
7625	9442.0
6493	9441.0
3229	9439.0
6557	9437.0
100130922	9433.0
23174	9432.0
29984	9431.0
5116	9428.0
29894	9427.0
23760	9425.0
8420	9424.0
29099	9422.0
8161	9421.0
8896	9419.0
79693	9418.0
51650	9416.0
23593	9415.0
6280	9413.0
10652	9412.0
7464	9411.0
57820	9410.0
23404	9408.0
6443	9407.0
55172	9404.0
10196	9403.0
56954	9402.0
253982	9400.0
3898	9398.0
57332	9395.0
11062	9394.0
51191	9390.0
8987	9389.0
8942	9388.0
336	9387.0
1907	9386.0
[truncated: 11,091 more rows]
