# Supplementary material for: Multiple-input multiple-output causal strategies for gene selection
Source: BMC Bioinformatics. 2011 Nov 25;12:458. doi: 10.1186/1471-2105-12-458 (PMC3323860; doi:10.1186/1471-2105-12-458)
Supplement: Additional file 2 — Archive containing the output files computed by the preranked GSEA for λ ∈ {0.1,0.2,0.3,0.4,0.5} (GSEA_MIMO_part1.zip). [file 1471-2105-12-458-S2.ZIP › mFS04_entrez_mimo.GseaPreranked.1316038376454/gsea_report_for_na_neg_1316038376454.xls]

NAME	GS<br> follow link to MSigDB	GS DETAILS	SIZE	ES	NES	NOM p-val	FDR q-val	FWER p-val	RANK AT MAX	LEADING EDGE
IMMUNE_RESPONSE	IMMUNE_RESPONSE		212	-0.39683077	-2.3629975	0.0	0.0038687664	0.0030	2909	tags=43%, list=22%, signal=54%
IMMUNE_SYSTEM_PROCESS	IMMUNE_SYSTEM_PROCESS		298	-0.36183903	-2.2836244	0.0	0.003874251	0.0060	2909	tags=40%, list=22%, signal=51%
DEFENSE_RESPONSE	DEFENSE_RESPONSE		238	-0.36186898	-2.2087793	0.0	0.00601884	0.014	3284	tags=41%, list=25%, signal=53%
REGULATION_OF_IMMUNE_RESPONSE	REGULATION_OF_IMMUNE_RESPONSE		28	-0.5180455	-2.0934973	0.0	0.01714447	0.052	4560	tags=75%, list=35%, signal=115%
POSITIVE_REGULATION_OF_IMMUNE_RESPONSE	POSITIVE_REGULATION_OF_IMMUNE_RESPONSE		24	-0.557093	-2.0864131	0.0	0.014996046	0.057	2909	tags=58%, list=22%, signal=75%
POSITIVE_REGULATION_OF_IMMUNE_SYSTEM_PROCESS	POSITIVE_REGULATION_OF_IMMUNE_SYSTEM_PROCESS		44	-0.46429244	-2.0569718	0.0	0.017011825	0.077	4106	tags=61%, list=31%, signal=89%
INFLAMMATORY_RESPONSE	INFLAMMATORY_RESPONSE		115	-0.37559175	-2.0238876	0.0	0.020858852	0.109	2982	tags=41%, list=23%, signal=52%
POSITIVE_REGULATION_OF_MULTICELLULAR_ORGANISMAL_PROCESS	POSITIVE_REGULATION_OF_MULTICELLULAR_ORGANISMAL_PROCESS		56	-0.43505707	-2.019231	0.0	0.019214915	0.114	4106	tags=59%, list=31%, signal=85%
RESPONSE_TO_WOUNDING	RESPONSE_TO_WOUNDING		171	-0.3462176	-1.978714	0.0	0.025268856	0.161	3451	tags=42%, list=26%, signal=56%
REGULATION_OF_IMMUNE_SYSTEM_PROCESS	REGULATION_OF_IMMUNE_SYSTEM_PROCESS		57	-0.41838115	-1.9625773	0.0	0.024818085	0.175	4106	tags=60%, list=31%, signal=87%
CELLULAR_DEFENSE_RESPONSE	CELLULAR_DEFENSE_RESPONSE		54	-0.41899365	-1.922045	0.0	0.03542908	0.261	3652	tags=48%, list=28%, signal=67%
ADAPTIVE_IMMUNE_RESPONSE_GO_0002460	ADAPTIVE_IMMUNE_RESPONSE_GO_0002460		22	-0.49138698	-1.7841308	0.013793103	0.1048531	0.63	4084	tags=59%, list=31%, signal=86%
ADAPTIVE_IMMUNE_RESPONSE	ADAPTIVE_IMMUNE_RESPONSE		23	-0.46142066	-1.7442801	0.008583691	0.13328817	0.739	4084	tags=57%, list=31%, signal=82%
HEMOPOIETIC_OR_LYMPHOID_ORGAN_DEVELOPMENT	HEMOPOIETIC_OR_LYMPHOID_ORGAN_DEVELOPMENT		71	-0.3488012	-1.7318131	0.0	0.1358073	0.773	2903	tags=39%, list=22%, signal=50%
HEMOPOIESIS	HEMOPOIESIS		69	-0.35027203	-1.7196828	0.004385965	0.1415675	0.813	2903	tags=39%, list=22%, signal=50%
REGULATION_OF_MULTICELLULAR_ORGANISMAL_PROCESS	REGULATION_OF_MULTICELLULAR_ORGANISMAL_PROCESS		131	-0.30767816	-1.7062737	0.0023696683	0.14775395	0.839	4106	tags=47%, list=31%, signal=67%
HUMORAL_IMMUNE_RESPONSE	HUMORAL_IMMUNE_RESPONSE		30	-0.42196536	-1.6827518	0.013245033	0.16796811	0.885	3131	tags=53%, list=24%, signal=70%
IMMUNE_SYSTEM_DEVELOPMENT	IMMUNE_SYSTEM_DEVELOPMENT		75	-0.33232084	-1.6774838	0.0023980816	0.1647416	0.895	2903	tags=39%, list=22%, signal=49%
REGULATION_OF_DEFENSE_RESPONSE	REGULATION_OF_DEFENSE_RESPONSE		15	-0.5195602	-1.6744308	0.025316456	0.15932545	0.9	4084	tags=67%, list=31%, signal=97%
IMMUNE_EFFECTOR_PROCESS	IMMUNE_EFFECTOR_PROCESS		34	-0.4024082	-1.6703066	0.00896861	0.15619805	0.908	2800	tags=50%, list=21%, signal=63%
LIPID_CATABOLIC_PROCESS	LIPID_CATABOLIC_PROCESS		34	-0.3993049	-1.6656605	0.010526316	0.15537843	0.919	4015	tags=56%, list=31%, signal=80%
RECEPTOR_MEDIATED_ENDOCYTOSIS	RECEPTOR_MEDIATED_ENDOCYTOSIS		31	-0.4244514	-1.6585475	0.008948546	0.1555129	0.927	2148	tags=35%, list=16%, signal=42%
RESPONSE_TO_EXTERNAL_STIMULUS	RESPONSE_TO_EXTERNAL_STIMULUS		278	-0.26550543	-1.6571856	0.0	0.14985177	0.928	3295	tags=35%, list=25%, signal=46%
LYMPHOCYTE_ACTIVATION	LYMPHOCYTE_ACTIVATION		54	-0.34986264	-1.6367174	0.004494382	0.16474977	0.947	3284	tags=46%, list=25%, signal=62%
REGULATION_OF_CELL_DIFFERENTIATION	REGULATION_OF_CELL_DIFFERENTIATION		48	-0.36527961	-1.6346877	0.0066225166	0.16021222	0.948	4694	tags=56%, list=36%, signal=87%
TRANSFORMING_GROWTH_FACTOR_BETA_RECEPTOR_SIGNALING_PATHWAY	TRANSFORMING_GROWTH_FACTOR_BETA_RECEPTOR_SIGNALING_PATHWAY		34	-0.3937451	-1.6310898	0.020361992	0.15734029	0.951	3067	tags=44%, list=23%, signal=57%
JAK_STAT_CASCADE	JAK_STAT_CASCADE		26	-0.41646317	-1.6108502	0.02771855	0.17692019	0.968	1683	tags=35%, list=13%, signal=40%
POSITIVE_REGULATION_OF_RESPONSE_TO_STIMULUS	POSITIVE_REGULATION_OF_RESPONSE_TO_STIMULUS		35	-0.37513638	-1.5948285	0.026252983	0.19126467	0.984	2909	tags=46%, list=22%, signal=59%
LEUKOCYTE_DIFFERENTIATION	LEUKOCYTE_DIFFERENTIATION		34	-0.38436252	-1.5894717	0.00867679	0.19133644	0.985	2867	tags=44%, list=22%, signal=56%
T_CELL_ACTIVATION	T_CELL_ACTIVATION		39	-0.36217603	-1.5600858	0.029213483	0.22818178	0.995	3247	tags=44%, list=25%, signal=58%
REGULATION_OF_ANGIOGENESIS	REGULATION_OF_ANGIOGENESIS		24	-0.41367766	-1.5477631	0.039138943	0.23944736	0.998	2323	tags=46%, list=18%, signal=56%
ENZYME_LINKED_RECEPTOR_PROTEIN_SIGNALING_PATHWAY	ENZYME_LINKED_RECEPTOR_PROTEIN_SIGNALING_PATHWAY		128	-0.27842048	-1.5461237	0.004878049	0.23481014	0.998	3159	tags=33%, list=24%, signal=43%
LEUKOCYTE_ACTIVATION	LEUKOCYTE_ACTIVATION		59	-0.32287404	-1.5392804	0.009029346	0.23724514	0.999	3284	tags=44%, list=25%, signal=59%
CELL_ACTIVATION	CELL_ACTIVATION		64	-0.31711966	-1.535753	0.0068965517	0.23624831	0.999	4161	tags=52%, list=32%, signal=75%
TRANSMEMBRANE_RECEPTOR_PROTEIN_SERINE_THREONINE_KINASE_SIGNALING_PATHWAY	TRANSMEMBRANE_RECEPTOR_PROTEIN_SERINE_THREONINE_KINASE_SIGNALING_PATHWAY		42	-0.35153225	-1.5337083	0.022271715	0.2327455	0.999	3139	tags=40%, list=24%, signal=53%
LYMPHOCYTE_DIFFERENTIATION	LYMPHOCYTE_DIFFERENTIATION		23	-0.41050446	-1.5007352	0.040632054	0.28103715	0.999	3247	tags=52%, list=25%, signal=69%
ACTIN_CYTOSKELETON_ORGANIZATION_AND_BIOGENESIS	ACTIN_CYTOSKELETON_ORGANIZATION_AND_BIOGENESIS		90	-0.28868148	-1.5007287	0.017582418	0.27347633	0.999	1883	tags=26%, list=14%, signal=30%
CELLULAR_LIPID_CATABOLIC_PROCESS	CELLULAR_LIPID_CATABOLIC_PROCESS		31	-0.36714542	-1.4957546	0.046413504	0.27494857	0.999	4002	tags=52%, list=31%, signal=74%
POSITIVE_REGULATION_OF_PHOSPHATE_METABOLIC_PROCESS	POSITIVE_REGULATION_OF_PHOSPHATE_METABOLIC_PROCESS		23	-0.39684963	-1.4860524	0.043572985	0.28524688	0.999	1426	tags=30%, list=11%, signal=34%
B_CELL_ACTIVATION	B_CELL_ACTIVATION		17	-0.433633	-1.4796698	0.061085973	0.2896703	1.0	3284	tags=59%, list=25%, signal=78%
POSITIVE_REGULATION_OF_CELL_DIFFERENTIATION	POSITIVE_REGULATION_OF_CELL_DIFFERENTIATION		21	-0.40885532	-1.4736053	0.05942623	0.29278407	1.0	4443	tags=67%, list=34%, signal=101%
REGULATION_OF_RESPONSE_TO_STIMULUS	REGULATION_OF_RESPONSE_TO_STIMULUS		49	-0.32439846	-1.4720532	0.02396514	0.2888109	1.0	4106	tags=55%, list=31%, signal=80%
WOUND_HEALING	WOUND_HEALING		49	-0.3243547	-1.4630469	0.037861917	0.29852688	1.0	3974	tags=45%, list=30%, signal=64%
INNATE_IMMUNE_RESPONSE	INNATE_IMMUNE_RESPONSE		19	-0.41258287	-1.4602034	0.05785124	0.2969334	1.0	4824	tags=74%, list=37%, signal=117%
PROTEIN_AMINO_ACID_N_LINKED_GLYCOSYLATION	PROTEIN_AMINO_ACID_N_LINKED_GLYCOSYLATION		27	-0.36460027	-1.4459424	0.04904051	0.31768432	1.0	2472	tags=37%, list=19%, signal=46%
CYTOKINE_AND_CHEMOKINE_MEDIATED_SIGNALING_PATHWAY	CYTOKINE_AND_CHEMOKINE_MEDIATED_SIGNALING_PATHWAY		19	-0.41338915	-1.4423031	0.06263499	0.31853217	1.0	2269	tags=37%, list=17%, signal=45%
NEGATIVE_REGULATION_OF_SIGNAL_TRANSDUCTION	NEGATIVE_REGULATION_OF_SIGNAL_TRANSDUCTION		31	-0.35940015	-1.4414597	0.05664488	0.31365573	1.0	4753	tags=55%, list=36%, signal=86%
FATTY_ACID_METABOLIC_PROCESS	FATTY_ACID_METABOLIC_PROCESS		56	-0.30865693	-1.4383997	0.04845815	0.31265926	1.0	4002	tags=50%, list=31%, signal=72%
CELL_SUBSTRATE_ADHESION	CELL_SUBSTRATE_ADHESION		36	-0.3379104	-1.4379164	0.06290673	0.30706123	1.0	1709	tags=31%, list=13%, signal=35%
MULTI_ORGANISM_PROCESS	MULTI_ORGANISM_PROCESS		137	-0.25351164	-1.4343803	0.014084507	0.3074412	1.0	4220	tags=47%, list=32%, signal=68%
REGULATION_OF_PROTEIN_AMINO_ACID_PHOSPHORYLATION	REGULATION_OF_PROTEIN_AMINO_ACID_PHOSPHORYLATION		23	-0.3895448	-1.42979	0.06926407	0.3098891	1.0	2599	tags=35%, list=20%, signal=43%
CATION_HOMEOSTASIS	CATION_HOMEOSTASIS		94	-0.27102748	-1.429604	0.02347418	0.30412728	1.0	3181	tags=36%, list=24%, signal=47%
PROTEIN_AMINO_ACID_PHOSPHORYLATION	PROTEIN_AMINO_ACID_PHOSPHORYLATION		231	-0.23287748	-1.4276801	0.0	0.30182818	1.0	2985	tags=30%, list=23%, signal=38%
PEPTIDYL_TYROSINE_MODIFICATION	PEPTIDYL_TYROSINE_MODIFICATION		23	-0.38968387	-1.4200827	0.0625	0.30989763	1.0	1531	tags=26%, list=12%, signal=29%
MESODERM_DEVELOPMENT	MESODERM_DEVELOPMENT		22	-0.38725564	-1.4184695	0.0770878	0.3072288	1.0	4422	tags=55%, list=34%, signal=82%
POSITIVE_REGULATION_OF_SIGNAL_TRANSDUCTION	POSITIVE_REGULATION_OF_SIGNAL_TRANSDUCTION		97	-0.26590133	-1.4067006	0.020689655	0.3243195	1.0	4082	tags=46%, list=31%, signal=67%
SMALL_GTPASE_MEDIATED_SIGNAL_TRANSDUCTION	SMALL_GTPASE_MEDIATED_SIGNAL_TRANSDUCTION		77	-0.27818236	-1.4057387	0.023752969	0.3204139	1.0	3324	tags=39%, list=25%, signal=52%
RESPONSE_TO_OTHER_ORGANISM	RESPONSE_TO_OTHER_ORGANISM		69	-0.2880331	-1.4052722	0.054945055	0.31575963	1.0	2809	tags=36%, list=21%, signal=46%
COAGULATION	COAGULATION		41	-0.3223341	-1.4051927	0.04989154	0.31069717	1.0	3438	tags=39%, list=26%, signal=53%
BLOOD_COAGULATION	BLOOD_COAGULATION		41	-0.3223341	-1.4011589	0.07906977	0.31294447	1.0	3438	tags=39%, list=26%, signal=53%
MAINTENANCE_OF_LOCALIZATION	MAINTENANCE_OF_LOCALIZATION		21	-0.39379817	-1.3976867	0.08225108	0.31409854	1.0	2636	tags=38%, list=20%, signal=48%
CELLULAR_CATION_HOMEOSTASIS	CELLULAR_CATION_HOMEOSTASIS		91	-0.27214321	-1.397147	0.037037037	0.31011662	1.0	3181	tags=36%, list=24%, signal=48%
REGULATION_OF_LYMPHOCYTE_ACTIVATION	REGULATION_OF_LYMPHOCYTE_ACTIVATION		31	-0.3507135	-1.396229	0.07272727	0.3070353	1.0	3247	tags=45%, list=25%, signal=60%
REGULATION_OF_SIGNAL_TRANSDUCTION	REGULATION_OF_SIGNAL_TRANSDUCTION		173	-0.23818997	-1.3953333	0.024330901	0.30397257	1.0	3339	tags=35%, list=26%, signal=46%
POSITIVE_REGULATION_OF_PROTEIN_AMINO_ACID_PHOSPHORYLATION	POSITIVE_REGULATION_OF_PROTEIN_AMINO_ACID_PHOSPHORYLATION		15	-0.42065963	-1.380054	0.091836736	0.32634664	1.0	1426	tags=33%, list=11%, signal=37%
GROWTH	GROWTH		59	-0.28969705	-1.3787816	0.05755396	0.32361442	1.0	4096	tags=44%, list=31%, signal=64%
REGULATION_OF_BLOOD_PRESSURE	REGULATION_OF_BLOOD_PRESSURE		22	-0.3710879	-1.3763212	0.10067114	0.32368577	1.0	3394	tags=41%, list=26%, signal=55%
DETECTION_OF_STIMULUS	DETECTION_OF_STIMULUS		36	-0.32935557	-1.3755335	0.07300885	0.32038078	1.0	5033	tags=56%, list=38%, signal=90%
FEMALE_PREGNANCY	FEMALE_PREGNANCY		42	-0.3134284	-1.3754013	0.08275862	0.31588796	1.0	4099	tags=52%, list=31%, signal=76%
TRANSMEMBRANE_RECEPTOR_PROTEIN_TYROSINE_KINASE_SIGNALING_PATHWAY	TRANSMEMBRANE_RECEPTOR_PROTEIN_TYROSINE_KINASE_SIGNALING_PATHWAY		76	-0.2732769	-1.3724166	0.05060241	0.31712517	1.0	1368	tags=21%, list=10%, signal=23%
AMINE_TRANSPORT	AMINE_TRANSPORT		36	-0.32927227	-1.3641776	0.07990868	0.3282825	1.0	2282	tags=28%, list=17%, signal=34%
GLYCOPROTEIN_METABOLIC_PROCESS	GLYCOPROTEIN_METABOLIC_PROCESS		82	-0.26235923	-1.3456101	0.039911307	0.36077103	1.0	3632	tags=39%, list=28%, signal=54%
POSITIVE_REGULATION_OF_LYMPHOCYTE_ACTIVATION	POSITIVE_REGULATION_OF_LYMPHOCYTE_ACTIVATION		23	-0.36007935	-1.3393546	0.09777778	0.36897755	1.0	3247	tags=43%, list=25%, signal=58%
REGULATION_OF_T_CELL_ACTIVATION	REGULATION_OF_T_CELL_ACTIVATION		25	-0.34540465	-1.3386303	0.09170306	0.36554414	1.0	3247	tags=44%, list=25%, signal=58%
POSITIVE_REGULATION_OF_CYTOKINE_BIOSYNTHETIC_PROCESS	POSITIVE_REGULATION_OF_CYTOKINE_BIOSYNTHETIC_PROCESS		21	-0.36958852	-1.3323045	0.11827957	0.37345523	1.0	2863	tags=43%, list=22%, signal=55%
PROTEIN_KINASE_CASCADE	PROTEIN_KINASE_CASCADE		239	-0.21920498	-1.3313074	0.015267176	0.37072715	1.0	2247	tags=25%, list=17%, signal=30%
ACTIN_FILAMENT_BASED_PROCESS	ACTIN_FILAMENT_BASED_PROCESS		99	-0.25526795	-1.3311044	0.050808314	0.36634713	1.0	3060	tags=31%, list=23%, signal=41%
RESPONSE_TO_VIRUS	RESPONSE_TO_VIRUS		45	-0.29860637	-1.3302644	0.09259259	0.36345002	1.0	2988	tags=42%, list=23%, signal=55%
MUSCLE_DEVELOPMENT	MUSCLE_DEVELOPMENT		85	-0.261597	-1.326807	0.059101656	0.36599752	1.0	3392	tags=40%, list=26%, signal=54%
PROTEIN_COMPLEX_ASSEMBLY	PROTEIN_COMPLEX_ASSEMBLY		157	-0.2294766	-1.3214937	0.03931204	0.37217227	1.0	2382	tags=26%, list=18%, signal=32%
REGULATION_OF_CYTOSKELETON_ORGANIZATION_AND_BIOGENESIS	REGULATION_OF_CYTOSKELETON_ORGANIZATION_AND_BIOGENESIS		26	-0.33916023	-1.3100508	0.115879826	0.39060995	1.0	2599	tags=35%, list=20%, signal=43%
CELL_MATRIX_ADHESION	CELL_MATRIX_ADHESION		35	-0.31299162	-1.3065035	0.11214953	0.39276955	1.0	1709	tags=29%, list=13%, signal=33%
REGULATION_OF_ANATOMICAL_STRUCTURE_MORPHOGENESIS	REGULATION_OF_ANATOMICAL_STRUCTURE_MORPHOGENESIS		17	-0.37799165	-1.3055109	0.1286031	0.39012066	1.0	4856	tags=53%, list=37%, signal=84%
AMINO_ACID_TRANSPORT	AMINO_ACID_TRANSPORT		25	-0.33908135	-1.3013046	0.13963039	0.39447397	1.0	2282	tags=32%, list=17%, signal=39%
CYTOKINE_PRODUCTION	CYTOKINE_PRODUCTION		61	-0.2780894	-1.2991226	0.079822615	0.39449736	1.0	2863	tags=34%, list=22%, signal=44%
ACTIN_POLYMERIZATION_AND_OR_DEPOLYMERIZATION	ACTIN_POLYMERIZATION_AND_OR_DEPOLYMERIZATION		20	-0.3654222	-1.296109	0.15164836	0.39632794	1.0	2377	tags=30%, list=18%, signal=37%
POSITIVE_REGULATION_OF_PHOSPHORYLATION	POSITIVE_REGULATION_OF_PHOSPHORYLATION		21	-0.3616681	-1.2951171	0.14660831	0.39397198	1.0	1426	tags=29%, list=11%, signal=32%
RESPONSE_TO_DRUG	RESPONSE_TO_DRUG		21	-0.3597071	-1.2923336	0.15144767	0.39475974	1.0	2557	tags=43%, list=20%, signal=53%
PROTEIN_AMINO_ACID_DEPHOSPHORYLATION	PROTEIN_AMINO_ACID_DEPHOSPHORYLATION		60	-0.27300057	-1.2888892	0.11648352	0.39833793	1.0	1590	tags=22%, list=12%, signal=25%
RAS_PROTEIN_SIGNAL_TRANSDUCTION	RAS_PROTEIN_SIGNAL_TRANSDUCTION		55	-0.280779	-1.288286	0.1069869	0.39515465	1.0	3324	tags=40%, list=25%, signal=53%
PEPTIDYL_TYROSINE_PHOSPHORYLATION	PEPTIDYL_TYROSINE_PHOSPHORYLATION		21	-0.35026658	-1.2874683	0.15433404	0.39258474	1.0	1531	tags=24%, list=12%, signal=27%
ANATOMICAL_STRUCTURE_FORMATION	ANATOMICAL_STRUCTURE_FORMATION		52	-0.27426597	-1.2871176	0.10869565	0.38907215	1.0	2535	tags=33%, list=19%, signal=40%
MONOCARBOXYLIC_ACID_METABOLIC_PROCESS	MONOCARBOXYLIC_ACID_METABOLIC_PROCESS		77	-0.25777534	-1.285137	0.07466064	0.38928795	1.0	4005	tags=44%, list=31%, signal=63%
HEMOSTASIS	HEMOSTASIS		46	-0.2912725	-1.2840943	0.09409191	0.38747844	1.0	3438	tags=37%, list=26%, signal=50%
REGULATION_OF_CELL_PROLIFERATION	REGULATION_OF_CELL_PROLIFERATION		275	-0.20217107	-1.2668215	0.018087855	0.42011046	1.0	2863	tags=28%, list=22%, signal=35%
PROTEIN_PROCESSING	PROTEIN_PROCESSING		41	-0.28963563	-1.2623075	0.12954545	0.42652404	1.0	4006	tags=41%, list=31%, signal=60%
REGULATION_OF_BODY_FLUID_LEVELS	REGULATION_OF_BODY_FLUID_LEVELS		55	-0.27134797	-1.2605858	0.12307692	0.42574817	1.0	3438	tags=36%, list=26%, signal=49%
DEPHOSPHORYLATION	DEPHOSPHORYLATION		67	-0.25078812	-1.25885	0.11922141	0.4249719	1.0	1590	tags=21%, list=12%, signal=24%
ANGIOGENESIS	ANGIOGENESIS		44	-0.287014	-1.256706	0.14065935	0.42567345	1.0	2535	tags=34%, list=19%, signal=42%
POSITIVE_REGULATION_OF_TRANSFERASE_ACTIVITY	POSITIVE_REGULATION_OF_TRANSFERASE_ACTIVITY		71	-0.25283983	-1.245307	0.10835215	0.44640625	1.0	2381	tags=27%, list=18%, signal=33%
LIPID_METABOLIC_PROCESS	LIPID_METABOLIC_PROCESS		283	-0.19861703	-1.2423402	0.052083332	0.44872585	1.0	3890	tags=39%, list=30%, signal=54%
PROTEIN_OLIGOMERIZATION	PROTEIN_OLIGOMERIZATION		37	-0.30260393	-1.2387074	0.14533623	0.45315945	1.0	2668	tags=32%, list=20%, signal=41%
POSITIVE_REGULATION_OF_TRANSLATION	POSITIVE_REGULATION_OF_TRANSLATION		28	-0.30817097	-1.2365959	0.16993465	0.45381993	1.0	2863	tags=39%, list=22%, signal=50%
POSITIVE_REGULATION_OF_SECRETION	POSITIVE_REGULATION_OF_SECRETION		18	-0.35954374	-1.23625	0.19782609	0.4501472	1.0	4406	tags=61%, list=34%, signal=92%
PHOSPHORYLATION	PHOSPHORYLATION		262	-0.2016713	-1.2345793	0.062992126	0.44997457	1.0	2985	tags=29%, list=23%, signal=36%
PHOSPHOLIPID_METABOLIC_PROCESS	PHOSPHOLIPID_METABOLIC_PROCESS		63	-0.25222582	-1.2304411	0.12655087	0.45530972	1.0	3775	tags=41%, list=29%, signal=58%
POSITIVE_REGULATION_OF_CELL_PROLIFERATION	POSITIVE_REGULATION_OF_CELL_PROLIFERATION		129	-0.22132078	-1.229267	0.10117647	0.453684	1.0	1887	tags=22%, list=14%, signal=26%
REGULATION_OF_I_KAPPAB_KINASE_NF_KAPPAB_CASCADE	REGULATION_OF_I_KAPPAB_KINASE_NF_KAPPAB_CASCADE		72	-0.24902621	-1.2287824	0.13013698	0.4506637	1.0	3681	tags=43%, list=28%, signal=60%
NEGATIVE_REGULATION_OF_TRANSCRIPTION	NEGATIVE_REGULATION_OF_TRANSCRIPTION		166	-0.21200135	-1.2265612	0.0968523	0.4517247	1.0	2737	tags=28%, list=21%, signal=35%
ICOSANOID_METABOLIC_PROCESS	ICOSANOID_METABOLIC_PROCESS		16	-0.3798087	-1.224753	0.2265625	0.4521357	1.0	3067	tags=44%, list=23%, signal=57%
G_PROTEIN_SIGNALING_COUPLED_TO_CAMP_NUCLEOTIDE_SECOND_MESSENGER	G_PROTEIN_SIGNALING_COUPLED_TO_CAMP_NUCLEOTIDE_SECOND_MESSENGER		62	-0.25574076	-1.2241395	0.15473442	0.44941255	1.0	2042	tags=21%, list=16%, signal=25%
CAMP_MEDIATED_SIGNALING	CAMP_MEDIATED_SIGNALING		63	-0.2553145	-1.2227405	0.1477516	0.44835767	1.0	2042	tags=21%, list=16%, signal=24%
ORGAN_MORPHOGENESIS	ORGAN_MORPHOGENESIS		131	-0.21656373	-1.2130814	0.10173697	0.46718195	1.0	1485	tags=19%, list=11%, signal=21%
MUSCLE_CELL_DIFFERENTIATION	MUSCLE_CELL_DIFFERENTIATION		21	-0.3340424	-1.2127402	0.20421052	0.46402246	1.0	3392	tags=48%, list=26%, signal=64%
GENERATION_OF_NEURONS	GENERATION_OF_NEURONS		65	-0.24868988	-1.2055093	0.14317673	0.4777051	1.0	3616	tags=35%, list=28%, signal=49%
RESPONSE_TO_BACTERIUM	RESPONSE_TO_BACTERIUM		22	-0.3249728	-1.2014835	0.22653061	0.48365164	1.0	1830	tags=27%, list=14%, signal=32%
NEURON_DIFFERENTIATION	NEURON_DIFFERENTIATION		58	-0.25608522	-1.2010107	0.15837105	0.48064393	1.0	3407	tags=33%, list=26%, signal=44%
POSITIVE_REGULATION_OF_CELLULAR_PROTEIN_METABOLIC_PROCESS	POSITIVE_REGULATION_OF_CELLULAR_PROTEIN_METABOLIC_PROCESS		61	-0.2466343	-1.1999234	0.17021276	0.47934833	1.0	2377	tags=30%, list=18%, signal=36%
POSITIVE_REGULATION_OF_PROTEIN_METABOLIC_PROCESS	POSITIVE_REGULATION_OF_PROTEIN_METABOLIC_PROCESS		63	-0.24968079	-1.1976238	0.18043478	0.4808629	1.0	2377	tags=30%, list=18%, signal=37%
ACTIVATION_OF_NF_KAPPAB_TRANSCRIPTION_FACTOR	ACTIVATION_OF_NF_KAPPAB_TRANSCRIPTION_FACTOR		15	-0.36884964	-1.191734	0.21255061	0.4917927	1.0	4206	tags=60%, list=32%, signal=88%
REGULATION_OF_PROTEIN_METABOLIC_PROCESS	REGULATION_OF_PROTEIN_METABOLIC_PROCESS		150	-0.20896238	-1.1895608	0.11981567	0.49319556	1.0	2912	tags=29%, list=22%, signal=37%
PROTEIN_AUTOPROCESSING	PROTEIN_AUTOPROCESSING		24	-0.3149426	-1.189332	0.21491228	0.48985624	1.0	4006	tags=46%, list=31%, signal=66%
CELL_RECOGNITION	CELL_RECOGNITION		16	-0.35700947	-1.186382	0.23931624	0.492844	1.0	4600	tags=56%, list=35%, signal=87%
SKELETAL_DEVELOPMENT	SKELETAL_DEVELOPMENT		91	-0.22466168	-1.1805418	0.17283951	0.5031286	1.0	2990	tags=32%, list=23%, signal=41%
BEHAVIOR	BEHAVIOR		136	-0.20930435	-1.1784623	0.14685315	0.5039143	1.0	4109	tags=38%, list=31%, signal=55%
BONE_REMODELING	BONE_REMODELING		28	-0.30488205	-1.1745378	0.23713647	0.5097842	1.0	2802	tags=32%, list=21%, signal=41%
PROTEIN_AMINO_ACID_AUTOPHOSPHORYLATION	PROTEIN_AMINO_ACID_AUTOPHOSPHORYLATION		24	-0.3149426	-1.1740499	0.22832981	0.5069896	1.0	4006	tags=46%, list=31%, signal=66%
DEVELOPMENTAL_MATURATION	DEVELOPMENTAL_MATURATION		18	-0.3438163	-1.1729394	0.23799127	0.5057197	1.0	3060	tags=39%, list=23%, signal=51%
REGULATION_OF_ORGANELLE_ORGANIZATION_AND_BIOGENESIS	REGULATION_OF_ORGANELLE_ORGANIZATION_AND_BIOGENESIS		35	-0.2812435	-1.1710448	0.24887893	0.5068148	1.0	2599	tags=31%, list=20%, signal=39%
VASCULATURE_DEVELOPMENT	VASCULATURE_DEVELOPMENT		50	-0.25123706	-1.1699201	0.196868	0.5055527	1.0	2535	tags=30%, list=19%, signal=37%
REGULATION_OF_PROTEIN_IMPORT_INTO_NUCLEUS	REGULATION_OF_PROTEIN_IMPORT_INTO_NUCLEUS		15	-0.35761818	-1.1687489	0.24631579	0.50493675	1.0	1374	tags=27%, list=10%, signal=30%
POSITIVE_REGULATION_OF_T_CELL_ACTIVATION	POSITIVE_REGULATION_OF_T_CELL_ACTIVATION		20	-0.3244963	-1.1611075	0.26915115	0.52063996	1.0	4560	tags=55%, list=35%, signal=84%
REGULATION_OF_MYELOID_CELL_DIFFERENTIATION	REGULATION_OF_MYELOID_CELL_DIFFERENTIATION		19	-0.33366823	-1.1610582	0.24948025	0.5168887	1.0	4560	tags=58%, list=35%, signal=89%
VITAMIN_METABOLIC_PROCESS	VITAMIN_METABOLIC_PROCESS		15	-0.3603477	-1.1562289	0.2611607	0.5254456	1.0	4051	tags=60%, list=31%, signal=87%
POSITIVE_REGULATION_OF_I_KAPPAB_KINASE_NF_KAPPAB_CASCADE	POSITIVE_REGULATION_OF_I_KAPPAB_KINASE_NF_KAPPAB_CASCADE		67	-0.23352937	-1.1534423	0.2	0.52885556	1.0	3681	tags=42%, list=28%, signal=58%
GENERATION_OF_PRECURSOR_METABOLITES_AND_ENERGY	GENERATION_OF_PRECURSOR_METABOLITES_AND_ENERGY		120	-0.21447848	-1.1532081	0.18203883	0.5255177	1.0	3092	tags=31%, list=24%, signal=40%
FATTY_ACID_OXIDATION	FATTY_ACID_OXIDATION		17	-0.33901158	-1.1513717	0.25949368	0.5261124	1.0	3282	tags=47%, list=25%, signal=63%
POSITIVE_REGULATION_OF_PROTEIN_MODIFICATION_PROCESS	POSITIVE_REGULATION_OF_PROTEIN_MODIFICATION_PROCESS		24	-0.30517638	-1.1508704	0.2542373	0.5235099	1.0	1426	tags=25%, list=11%, signal=28%
REGULATION_OF_CELLULAR_PROTEIN_METABOLIC_PROCESS	REGULATION_OF_CELLULAR_PROTEIN_METABOLIC_PROCESS		139	-0.20413536	-1.1487101	0.17274939	0.5251661	1.0	2912	tags=29%, list=22%, signal=37%
STRIATED_MUSCLE_DEVELOPMENT	STRIATED_MUSCLE_DEVELOPMENT		36	-0.2754495	-1.1481211	0.25442478	0.5228822	1.0	3551	tags=44%, list=27%, signal=61%
NEGATIVE_REGULATION_OF_CELL_PROLIFERATION	NEGATIVE_REGULATION_OF_CELL_PROLIFERATION		145	-0.1998071	-1.1452942	0.160401	0.52622986	1.0	2613	tags=26%, list=20%, signal=32%
NEGATIVE_REGULATION_OF_RNA_METABOLIC_PROCESS	NEGATIVE_REGULATION_OF_RNA_METABOLIC_PROCESS		114	-0.20876667	-1.1417276	0.18735892	0.5312484	1.0	2821	tags=29%, list=22%, signal=37%
CYTOKINE_BIOSYNTHETIC_PROCESS	CYTOKINE_BIOSYNTHETIC_PROCESS		34	-0.2773842	-1.1407208	0.2549889	0.5302232	1.0	2863	tags=35%, list=22%, signal=45%
PROTEIN_SECRETION	PROTEIN_SECRETION		28	-0.28326505	-1.134841	0.2821101	0.5403386	1.0	4116	tags=46%, list=31%, signal=68%
REGULATION_OF_MAP_KINASE_ACTIVITY	REGULATION_OF_MAP_KINASE_ACTIVITY		56	-0.24209882	-1.1320263	0.25675675	0.54353017	1.0	2198	tags=29%, list=17%, signal=34%
MYELOID_CELL_DIFFERENTIATION	MYELOID_CELL_DIFFERENTIATION		35	-0.26963168	-1.1311188	0.26666668	0.541996	1.0	2903	tags=31%, list=22%, signal=40%
GLYCOPROTEIN_BIOSYNTHETIC_PROCESS	GLYCOPROTEIN_BIOSYNTHETIC_PROCESS		67	-0.23363978	-1.1307026	0.23593074	0.53953046	1.0	3632	tags=37%, list=28%, signal=51%
ACTIVATION_OF_MAPK_ACTIVITY	ACTIVATION_OF_MAPK_ACTIVITY		33	-0.27767769	-1.1305975	0.259009	0.5361904	1.0	2198	tags=30%, list=17%, signal=36%
NEURON_DEVELOPMENT	NEURON_DEVELOPMENT		49	-0.24706484	-1.1303009	0.22767857	0.53335124	1.0	3407	tags=33%, list=26%, signal=44%
GLYCEROPHOSPHOLIPID_METABOLIC_PROCESS	GLYCEROPHOSPHOLIPID_METABOLIC_PROCESS		39	-0.26357296	-1.1290668	0.28723404	0.53290325	1.0	4753	tags=54%, list=36%, signal=84%
NEGATIVE_REGULATION_OF_TRANSCRIPTION_DNA_DEPENDENT	NEGATIVE_REGULATION_OF_TRANSCRIPTION_DNA_DEPENDENT		114	-0.20876667	-1.1276951	0.2304038	0.53297824	1.0	2821	tags=29%, list=22%, signal=37%
I_KAPPAB_KINASE_NF_KAPPAB_CASCADE	I_KAPPAB_KINASE_NF_KAPPAB_CASCADE		88	-0.21736285	-1.1263039	0.22347629	0.53287125	1.0	3681	tags=40%, list=28%, signal=55%
NEGATIVE_REGULATION_OF_NUCLEOBASENUCLEOSIDENUCLEOTIDE_AND_NUCLEIC_ACID_METABOLIC_PROCESS	NEGATIVE_REGULATION_OF_NUCLEOBASENUCLEOSIDENUCLEOTIDE_AND_NUCLEIC_ACID_METABOLIC_PROCESS		185	-0.18889199	-1.1248521	0.18717949	0.53272825	1.0	2737	tags=28%, list=21%, signal=34%
NEGATIVE_REGULATION_OF_CELL_DIFFERENTIATION	NEGATIVE_REGULATION_OF_CELL_DIFFERENTIATION		24	-0.29762337	-1.1232337	0.29680365	0.5332578	1.0	2737	tags=29%, list=21%, signal=37%
RESPONSE_TO_BIOTIC_STIMULUS	RESPONSE_TO_BIOTIC_STIMULUS		103	-0.21386315	-1.122482	0.23776224	0.5317797	1.0	2809	tags=31%, list=21%, signal=39%
POST_TRANSLATIONAL_PROTEIN_MODIFICATION	POST_TRANSLATIONAL_PROTEIN_MODIFICATION		409	-0.17009945	-1.1214191	0.119791664	0.53106654	1.0	2985	tags=26%, list=23%, signal=33%
ORGANIC_ACID_METABOLIC_PROCESS	ORGANIC_ACID_METABOLIC_PROCESS		162	-0.19211504	-1.121301	0.20959596	0.5280047	1.0	4041	tags=39%, list=31%, signal=56%
CARBOXYLIC_ACID_METABOLIC_PROCESS	CARBOXYLIC_ACID_METABOLIC_PROCESS		160	-0.19368534	-1.1209536	0.20493828	0.52548945	1.0	4041	tags=39%, list=31%, signal=56%
DEFENSE_RESPONSE_TO_BACTERIUM	DEFENSE_RESPONSE_TO_BACTERIUM		16	-0.33605006	-1.1207973	0.3125	0.5224856	1.0	4013	tags=44%, list=31%, signal=63%
REGULATION_OF_MAPKKK_CASCADE	REGULATION_OF_MAPKKK_CASCADE		19	-0.32755205	-1.1198308	0.3106383	0.52160484	1.0	2441	tags=32%, list=19%, signal=39%
ION_HOMEOSTASIS	ION_HOMEOSTASIS		112	-0.20701368	-1.119641	0.21929824	0.51871496	1.0	3181	tags=32%, list=24%, signal=42%
MEMBRANE_ORGANIZATION_AND_BIOGENESIS	MEMBRANE_ORGANIZATION_AND_BIOGENESIS		124	-0.20020042	-1.1186727	0.22249389	0.5174946	1.0	1974	tags=23%, list=15%, signal=26%
AMINO_ACID_CATABOLIC_PROCESS	AMINO_ACID_CATABOLIC_PROCESS		23	-0.30320048	-1.115331	0.29690722	0.5225652	1.0	2438	tags=35%, list=19%, signal=43%
AMINO_ACID_DERIVATIVE_METABOLIC_PROCESS	AMINO_ACID_DERIVATIVE_METABOLIC_PROCESS		23	-0.29769298	-1.1144559	0.2866242	0.52135473	1.0	4002	tags=48%, list=31%, signal=69%
CYTOKINE_SECRETION	CYTOKINE_SECRETION		15	-0.34854293	-1.1108972	0.31827515	0.5269281	1.0	3432	tags=47%, list=26%, signal=63%
REGULATION_OF_DEVELOPMENTAL_PROCESS	REGULATION_OF_DEVELOPMENTAL_PROCESS		387	-0.17079738	-1.1092201	0.16521738	0.5276993	1.0	4406	tags=43%, list=34%, signal=63%
NEGATIVE_REGULATION_OF_METABOLIC_PROCESS	NEGATIVE_REGULATION_OF_METABOLIC_PROCESS		232	-0.17868671	-1.1089073	0.20478724	0.5254117	1.0	2737	tags=26%, list=21%, signal=32%
TISSUE_REMODELING	TISSUE_REMODELING		29	-0.27772537	-1.1077253	0.30669546	0.52508277	1.0	2802	tags=31%, list=21%, signal=39%
CELL_MATURATION	CELL_MATURATION		16	-0.32949463	-1.099943	0.33402923	0.5416561	1.0	3060	tags=38%, list=23%, signal=49%
PHAGOCYTOSIS	PHAGOCYTOSIS		16	-0.33518592	-1.0984997	0.30866808	0.54176766	1.0	4139	tags=56%, list=32%, signal=82%
NEURITE_DEVELOPMENT	NEURITE_DEVELOPMENT		41	-0.24739201	-1.0853549	0.32516703	0.5719911	1.0	3407	tags=32%, list=26%, signal=43%
CYTOKINE_METABOLIC_PROCESS	CYTOKINE_METABOLIC_PROCESS		35	-0.26176143	-1.0813977	0.31428573	0.5797291	1.0	2863	tags=34%, list=22%, signal=44%
LOCOMOTORY_BEHAVIOR	LOCOMOTORY_BEHAVIOR		84	-0.21408385	-1.0795448	0.31026253	0.5810933	1.0	2809	tags=29%, list=21%, signal=36%
ELECTRON_TRANSPORT_GO_0006118	ELECTRON_TRANSPORT_GO_0006118		50	-0.23918165	-1.0784224	0.3084112	0.5807559	1.0	2227	tags=26%, list=17%, signal=31%
SODIUM_ION_TRANSPORT	SODIUM_ION_TRANSPORT		17	-0.31977135	-1.0751939	0.3483871	0.58618605	1.0	5046	tags=59%, list=39%, signal=96%
REGULATION_OF_BIOLOGICAL_QUALITY	REGULATION_OF_BIOLOGICAL_QUALITY		364	-0.16634409	-1.0749177	0.2392473	0.58346605	1.0	3616	tags=30%, list=28%, signal=41%
TISSUE_DEVELOPMENT	TISSUE_DEVELOPMENT		126	-0.19559157	-1.0734336	0.29508197	0.584187	1.0	1579	tags=19%, list=12%, signal=21%
CELLULAR_LIPID_METABOLIC_PROCESS	CELLULAR_LIPID_METABOLIC_PROCESS		220	-0.17884918	-1.0727341	0.27058825	0.5827516	1.0	3890	tags=37%, list=30%, signal=52%
POSITIVE_REGULATION_OF_DEVELOPMENTAL_PROCESS	POSITIVE_REGULATION_OF_DEVELOPMENTAL_PROCESS		197	-0.18098433	-1.0724332	0.2920792	0.5802129	1.0	4084	tags=42%, list=31%, signal=60%
MEMBRANE_LIPID_METABOLIC_PROCESS	MEMBRANE_LIPID_METABOLIC_PROCESS		85	-0.20940547	-1.0699183	0.3242009	0.58371323	1.0	3775	tags=39%, list=29%, signal=54%
NEGATIVE_REGULATION_OF_CELLULAR_METABOLIC_PROCESS	NEGATIVE_REGULATION_OF_CELLULAR_METABOLIC_PROCESS		229	-0.17544144	-1.0697606	0.25427872	0.5808868	1.0	2737	tags=26%, list=21%, signal=32%
NEGATIVE_REGULATION_OF_TRANSCRIPTION_FROM_RNA_POLYMERASE_II_PROMOTER	NEGATIVE_REGULATION_OF_TRANSCRIPTION_FROM_RNA_POLYMERASE_II_PROMOTER		76	-0.21319804	-1.0665185	0.32938388	0.5858822	1.0	2821	tags=29%, list=22%, signal=37%
DETECTION_OF_EXTERNAL_STIMULUS	DETECTION_OF_EXTERNAL_STIMULUS		18	-0.31408247	-1.064155	0.37346938	0.5889086	1.0	8986	tags=100%, list=69%, signal=318%
AMINO_ACID_METABOLIC_PROCESS	AMINO_ACID_METABOLIC_PROCESS		73	-0.21470611	-1.0593053	0.33027524	0.5983173	1.0	2218	tags=26%, list=17%, signal=31%
AXONOGENESIS	AXONOGENESIS		33	-0.26059315	-1.0592679	0.37442923	0.5951517	1.0	3407	tags=33%, list=26%, signal=45%
HORMONE_METABOLIC_PROCESS	HORMONE_METABOLIC_PROCESS		29	-0.2676231	-1.0586269	0.34716156	0.5936014	1.0	3890	tags=48%, list=30%, signal=69%
AMINE_CATABOLIC_PROCESS	AMINE_CATABOLIC_PROCESS		25	-0.27942702	-1.0585053	0.36147186	0.59073234	1.0	2438	tags=32%, list=19%, signal=39%
CELL_PROLIFERATION_GO_0008283	CELL_PROLIFERATION_GO_0008283		466	-0.15899159	-1.0524148	0.2793296	0.60351914	1.0	2613	tags=24%, list=20%, signal=28%
MYOBLAST_DIFFERENTIATION	MYOBLAST_DIFFERENTIATION		16	-0.31381255	-1.0489135	0.3831967	0.60985744	1.0	3392	tags=50%, list=26%, signal=67%
CELL_MIGRATION	CELL_MIGRATION		82	-0.20661011	-1.048355	0.36342043	0.6079847	1.0	2599	tags=24%, list=20%, signal=30%
POSITIVE_REGULATION_OF_METABOLIC_PROCESS	POSITIVE_REGULATION_OF_METABOLIC_PROCESS		201	-0.1729933	-1.0475366	0.35221675	0.60689646	1.0	2377	tags=23%, list=18%, signal=28%
ACTIN_FILAMENT_ORGANIZATION	ACTIN_FILAMENT_ORGANIZATION		21	-0.2842625	-1.0439914	0.41025642	0.6128149	1.0	1883	tags=29%, list=14%, signal=33%
POSITIVE_REGULATION_OF_CELLULAR_METABOLIC_PROCESS	POSITIVE_REGULATION_OF_CELLULAR_METABOLIC_PROCESS		196	-0.17805932	-1.0435885	0.33090025	0.61076266	1.0	2377	tags=23%, list=18%, signal=28%
POSITIVE_REGULATION_OF_TRANSCRIPTION	POSITIVE_REGULATION_OF_TRANSCRIPTION		124	-0.18779257	-1.0431889	0.34313726	0.6085544	1.0	3400	tags=31%, list=26%, signal=41%
PEPTIDYL_AMINO_ACID_MODIFICATION	PEPTIDYL_AMINO_ACID_MODIFICATION		47	-0.23426099	-1.0404267	0.37414965	0.61278456	1.0	2599	tags=28%, list=20%, signal=34%
POSITIVE_REGULATION_OF_MAP_KINASE_ACTIVITY	POSITIVE_REGULATION_OF_MAP_KINASE_ACTIVITY		39	-0.24843	-1.038374	0.38617885	0.61538804	1.0	2198	tags=28%, list=17%, signal=34%
HEART_DEVELOPMENT	HEART_DEVELOPMENT		33	-0.25700518	-1.03751	0.38202247	0.614658	1.0	3928	tags=39%, list=30%, signal=56%
POSITIVE_REGULATION_OF_CATALYTIC_ACTIVITY	POSITIVE_REGULATION_OF_CATALYTIC_ACTIVITY		139	-0.18118218	-1.0338748	0.38141808	0.6209528	1.0	2429	tags=22%, list=19%, signal=27%
NITROGEN_COMPOUND_CATABOLIC_PROCESS	NITROGEN_COMPOUND_CATABOLIC_PROCESS		27	-0.27079353	-1.0331265	0.392936	0.61976355	1.0	2438	tags=30%, list=19%, signal=36%
DETECTION_OF_STIMULUS_INVOLVED_IN_SENSORY_PERCEPTION	DETECTION_OF_STIMULUS_INVOLVED_IN_SENSORY_PERCEPTION		15	-0.3140104	-1.0300196	0.42988506	0.624852	1.0	8986	tags=100%, list=69%, signal=319%
MAPKKK_CASCADE_GO_0000165	MAPKKK_CASCADE_GO_0000165		90	-0.19755614	-1.0245532	0.410148	0.6362846	1.0	1984	tags=21%, list=15%, signal=25%
TRANSLATION	TRANSLATION		149	-0.17978296	-1.0236646	0.4173028	0.635414	1.0	2912	tags=29%, list=22%, signal=37%
NEUROGENESIS	NEUROGENESIS		75	-0.20279472	-1.0183321	0.44130436	0.64627826	1.0	3616	tags=33%, list=28%, signal=46%
ANATOMICAL_STRUCTURE_MORPHOGENESIS	ANATOMICAL_STRUCTURE_MORPHOGENESIS		336	-0.15900357	-1.0173537	0.40049753	0.6458107	1.0	3407	tags=29%, list=26%, signal=39%
RESPONSE_TO_CHEMICAL_STIMULUS	RESPONSE_TO_CHEMICAL_STIMULUS		271	-0.163734	-1.0136935	0.41095892	0.6527527	1.0	1824	tags=18%, list=14%, signal=21%
NERVOUS_SYSTEM_DEVELOPMENT	NERVOUS_SYSTEM_DEVELOPMENT		328	-0.15757617	-1.0044606	0.43678162	0.67465657	1.0	4050	tags=33%, list=31%, signal=47%
CELLULAR_COMPONENT_ASSEMBLY	CELLULAR_COMPONENT_ASSEMBLY		272	-0.1623877	-1.001832	0.42780748	0.67834944	1.0	3107	tags=28%, list=24%, signal=36%
REGULATION_OF_TRANSCRIPTION	REGULATION_OF_TRANSCRIPTION		498	-0.15073597	-1.0017804	0.4346591	0.6752298	1.0	3324	tags=29%, list=25%, signal=37%
AXON_GUIDANCE	AXON_GUIDANCE		18	-0.29320097	-0.9981706	0.4408163	0.6820466	1.0	2837	tags=33%, list=22%, signal=42%
POSITIVE_REGULATION_OF_TRANSCRIPTION_FACTOR_ACTIVITY	POSITIVE_REGULATION_OF_TRANSCRIPTION_FACTOR_ACTIVITY		17	-0.29237533	-0.9981702	0.4460581	0.6787988	1.0	4206	tags=53%, list=32%, signal=78%
MACROMOLECULE_BIOSYNTHETIC_PROCESS	MACROMOLECULE_BIOSYNTHETIC_PROCESS		267	-0.16216788	-0.99805415	0.46596858	0.6758276	1.0	2990	tags=27%, list=23%, signal=34%
ANTI_APOPTOSIS	ANTI_APOPTOSIS		107	-0.18420936	-0.9936033	0.44285715	0.6847136	1.0	2229	tags=25%, list=17%, signal=30%
ORGANIC_ACID_TRANSPORT	ORGANIC_ACID_TRANSPORT		39	-0.22969976	-0.9912596	0.45495495	0.687752	1.0	2282	tags=26%, list=17%, signal=31%
REGULATION_OF_CYTOKINE_BIOSYNTHETIC_PROCESS	REGULATION_OF_CYTOKINE_BIOSYNTHETIC_PROCESS		31	-0.2434569	-0.9911325	0.44444445	0.68489665	1.0	2863	tags=32%, list=22%, signal=41%
REGULATION_OF_JNK_ACTIVITY	REGULATION_OF_JNK_ACTIVITY		18	-0.2867881	-0.9884668	0.4635193	0.68881434	1.0	1952	tags=28%, list=15%, signal=33%
CARBOXYLIC_ACID_TRANSPORT	CARBOXYLIC_ACID_TRANSPORT		39	-0.22969976	-0.9872657	0.46784922	0.6889324	1.0	2282	tags=26%, list=17%, signal=31%
AMINO_ACID_AND_DERIVATIVE_METABOLIC_PROCESS	AMINO_ACID_AND_DERIVATIVE_METABOLIC_PROCESS		96	-0.18558896	-0.98570186	0.47540984	0.68958664	1.0	2438	tags=25%, list=19%, signal=30%
REGULATION_OF_PROTEIN_SECRETION	REGULATION_OF_PROTEIN_SECRETION		19	-0.28362963	-0.9764799	0.48427674	0.71126264	1.0	4084	tags=47%, list=31%, signal=69%
RHYTHMIC_PROCESS	RHYTHMIC_PROCESS		23	-0.2598305	-0.975687	0.50213677	0.7099401	1.0	2051	tags=26%, list=16%, signal=31%
POSITIVE_REGULATION_OF_DNA_BINDING	POSITIVE_REGULATION_OF_DNA_BINDING		18	-0.28288308	-0.97309566	0.47939262	0.71331894	1.0	4509	tags=56%, list=34%, signal=85%
CHEMICAL_HOMEOSTASIS	CHEMICAL_HOMEOSTASIS		136	-0.17321432	-0.9661204	0.5206422	0.7288172	1.0	3181	tags=29%, list=24%, signal=37%
NEGATIVE_REGULATION_OF_DEVELOPMENTAL_PROCESS	NEGATIVE_REGULATION_OF_DEVELOPMENTAL_PROCESS		177	-0.16781461	-0.96464795	0.53333336	0.7297946	1.0	2863	tags=27%, list=22%, signal=34%
POSITIVE_REGULATION_OF_TRANSCRIPTION_FROM_RNA_POLYMERASE_II_PROMOTER	POSITIVE_REGULATION_OF_TRANSCRIPTION_FROM_RNA_POLYMERASE_II_PROMOTER		60	-0.19998667	-0.9523894	0.5351812	0.7597936	1.0	3273	tags=32%, list=25%, signal=42%
CELLULAR_PROTEIN_COMPLEX_ASSEMBLY	CELLULAR_PROTEIN_COMPLEX_ASSEMBLY		28	-0.2436475	-0.95069337	0.53586495	0.7610363	1.0	2764	tags=29%, list=21%, signal=36%
POSITIVE_REGULATION_OF_NUCLEOBASENUCLEOSIDENUCLEOTIDE_AND_NUCLEIC_ACID_METABOLIC_PROCESS	POSITIVE_REGULATION_OF_NUCLEOBASENUCLEOSIDENUCLEOTIDE_AND_NUCLEIC_ACID_METABOLIC_PROCESS		134	-0.17071822	-0.94864124	0.5479115	0.7633365	1.0	3113	tags=28%, list=24%, signal=36%
MACROMOLECULAR_COMPLEX_ASSEMBLY	MACROMOLECULAR_COMPLEX_ASSEMBLY		254	-0.15417385	-0.9480733	0.6069652	0.76158583	1.0	3292	tags=29%, list=25%, signal=38%
CELLULAR_HOMEOSTASIS	CELLULAR_HOMEOSTASIS		121	-0.17092353	-0.9470416	0.5818584	0.76088786	1.0	4342	tags=41%, list=33%, signal=61%
CELL_CELL_ADHESION	CELL_CELL_ADHESION		72	-0.19106211	-0.9463924	0.54888886	0.75930876	1.0	4325	tags=42%, list=33%, signal=62%
SECRETION_BY_CELL	SECRETION_BY_CELL		100	-0.17837802	-0.9462095	0.57274824	0.75658786	1.0	4406	tags=42%, list=34%, signal=63%
REGULATION_OF_G_PROTEIN_COUPLED_RECEPTOR_PROTEIN_SIGNALING_PATHWAY	REGULATION_OF_G_PROTEIN_COUPLED_RECEPTOR_PROTEIN_SIGNALING_PATHWAY		23	-0.25549787	-0.9414867	0.537037	0.7654942	1.0	1070	tags=17%, list=8%, signal=19%
SKELETAL_MUSCLE_DEVELOPMENT	SKELETAL_MUSCLE_DEVELOPMENT		28	-0.23621175	-0.9347792	0.5596529	0.7795363	1.0	3551	tags=43%, list=27%, signal=59%
INSULIN_RECEPTOR_SIGNALING_PATHWAY	INSULIN_RECEPTOR_SIGNALING_PATHWAY		16	-0.27549806	-0.9321906	0.5214724	0.7830002	1.0	3159	tags=38%, list=24%, signal=49%
EPIDERMIS_DEVELOPMENT	EPIDERMIS_DEVELOPMENT		66	-0.19101295	-0.92818415	0.5782313	0.790461	1.0	1579	tags=20%, list=12%, signal=22%
CYCLIC_NUCLEOTIDE_MEDIATED_SIGNALING	CYCLIC_NUCLEOTIDE_MEDIATED_SIGNALING		97	-0.17621052	-0.92756623	0.5986239	0.78892297	1.0	1256	tags=12%, list=10%, signal=14%
RESPONSE_TO_OXIDATIVE_STRESS	RESPONSE_TO_OXIDATIVE_STRESS		38	-0.21781577	-0.92471725	0.5864979	0.7927914	1.0	1067	tags=21%, list=8%, signal=23%
HOMEOSTATIC_PROCESS	HOMEOSTATIC_PROCESS		179	-0.15883653	-0.92241174	0.67142856	0.7955143	1.0	3245	tags=28%, list=25%, signal=37%
ACTIVATION_OF_PROTEIN_KINASE_ACTIVITY	ACTIVATION_OF_PROTEIN_KINASE_ACTIVITY		23	-0.25033835	-0.9199707	0.52219874	0.79842234	1.0	4384	tags=39%, list=33%, signal=59%
G_PROTEIN_SIGNALING_COUPLED_TO_CYCLIC_NUCLEOTIDE_SECOND_MESSENGER	G_PROTEIN_SIGNALING_COUPLED_TO_CYCLIC_NUCLEOTIDE_SECOND_MESSENGER		96	-0.17640415	-0.90578866	0.6761229	0.8315644	1.0	1256	tags=13%, list=10%, signal=14%
RESPONSE_TO_NUTRIENT	RESPONSE_TO_NUTRIENT		17	-0.2669997	-0.9055776	0.5759494	0.82863665	1.0	411	tags=18%, list=3%, signal=18%
ENDOSOME_TRANSPORT	ENDOSOME_TRANSPORT		22	-0.2458186	-0.89875	0.5855263	0.84299314	1.0	2225	tags=27%, list=17%, signal=33%
ECTODERM_DEVELOPMENT	ECTODERM_DEVELOPMENT		75	-0.17640567	-0.8968534	0.64269143	0.843952	1.0	1579	tags=19%, list=12%, signal=21%
AMINE_METABOLIC_PROCESS	AMINE_METABOLIC_PROCESS		128	-0.16144747	-0.88672864	0.7146341	0.86593735	1.0	4041	tags=36%, list=31%, signal=51%
CELL_CELL_SIGNALING	CELL_CELL_SIGNALING		372	-0.13618524	-0.8819643	0.8527778	0.8742921	1.0	4115	tags=33%, list=31%, signal=46%
REGULATION_OF_PROTEIN_MODIFICATION_PROCESS	REGULATION_OF_PROTEIN_MODIFICATION_PROCESS		37	-0.21108456	-0.8796522	0.6473214	0.8762064	1.0	1531	tags=19%, list=12%, signal=21%
REGULATION_OF_CELLULAR_COMPONENT_ORGANIZATION_AND_BIOGENESIS	REGULATION_OF_CELLULAR_COMPONENT_ORGANIZATION_AND_BIOGENESIS		102	-0.16696694	-0.8738314	0.765808	0.8865866	1.0	3656	tags=32%, list=28%, signal=45%
POSITIVE_REGULATION_OF_CELLULAR_COMPONENT_ORGANIZATION_AND_BIOGENESIS	POSITIVE_REGULATION_OF_CELLULAR_COMPONENT_ORGANIZATION_AND_BIOGENESIS		28	-0.2210497	-0.8735318	0.6717724	0.8835198	1.0	4191	tags=43%, list=32%, signal=63%
REGULATION_OF_TRANSLATION	REGULATION_OF_TRANSLATION		76	-0.17525716	-0.8725221	0.740991	0.88235533	1.0	2912	tags=28%, list=22%, signal=35%
PHOSPHOINOSITIDE_METABOLIC_PROCESS	PHOSPHOINOSITIDE_METABOLIC_PROCESS		25	-0.23186219	-0.87194633	0.6546185	0.88023823	1.0	4753	tags=56%, list=36%, signal=88%
REGULATION_OF_TRANSLATIONAL_INITIATION	REGULATION_OF_TRANSLATIONAL_INITIATION		25	-0.22903994	-0.8699277	0.656051	0.881308	1.0	1156	tags=20%, list=9%, signal=22%
CELLULAR_MORPHOGENESIS_DURING_DIFFERENTIATION	CELLULAR_MORPHOGENESIS_DURING_DIFFERENTIATION		38	-0.20263247	-0.86788756	0.67230445	0.88236576	1.0	3407	tags=29%, list=26%, signal=39%
REGULATION_OF_BINDING	REGULATION_OF_BINDING		46	-0.19418986	-0.8659311	0.68454933	0.8833143	1.0	1766	tags=22%, list=13%, signal=25%
REGULATION_OF_MUSCLE_CONTRACTION	REGULATION_OF_MUSCLE_CONTRACTION		18	-0.25518516	-0.86515707	0.633833	0.881452	1.0	3032	tags=39%, list=23%, signal=51%
REGULATION_OF_GROWTH	REGULATION_OF_GROWTH		48	-0.19383249	-0.85865265	0.71734476	0.89223635	1.0	4096	tags=40%, list=31%, signal=57%
SPHINGOLIPID_METABOLIC_PROCESS	SPHINGOLIPID_METABOLIC_PROCESS		23	-0.2314033	-0.85640746	0.68552035	0.89383525	1.0	3245	tags=35%, list=25%, signal=46%
SULFUR_METABOLIC_PROCESS	SULFUR_METABOLIC_PROCESS		30	-0.21396345	-0.8450597	0.7222222	0.9148448	1.0	2918	tags=30%, list=22%, signal=39%
VESICLE_MEDIATED_TRANSPORT	VESICLE_MEDIATED_TRANSPORT		174	-0.14219657	-0.84025973	0.8681818	0.92133045	1.0	2252	tags=20%, list=17%, signal=23%
RESPONSE_TO_NUTRIENT_LEVELS	RESPONSE_TO_NUTRIENT_LEVELS		27	-0.21384563	-0.83953595	0.68303573	0.9191188	1.0	2399	tags=26%, list=18%, signal=32%
NEGATIVE_REGULATION_OF_CELLULAR_COMPONENT_ORGANIZATION_AND_BIOGENESIS	NEGATIVE_REGULATION_OF_CELLULAR_COMPONENT_ORGANIZATION_AND_BIOGENESIS		26	-0.21688057	-0.82978904	0.7265306	0.9355689	1.0	1883	tags=19%, list=14%, signal=22%
SECOND_MESSENGER_MEDIATED_SIGNALING	SECOND_MESSENGER_MEDIATED_SIGNALING		139	-0.14790362	-0.82942414	0.87914693	0.9327108	1.0	1362	tags=12%, list=10%, signal=14%
CENTRAL_NERVOUS_SYSTEM_DEVELOPMENT	CENTRAL_NERVOUS_SYSTEM_DEVELOPMENT		105	-0.15441701	-0.818861	0.8613139	0.94947726	1.0	3830	tags=32%, list=29%, signal=45%
POSITIVE_REGULATION_OF_CASPASE_ACTIVITY	POSITIVE_REGULATION_OF_CASPASE_ACTIVITY		28	-0.20878309	-0.81359375	0.7354839	0.9557322	1.0	1917	tags=25%, list=15%, signal=29%
PROTEIN_HOMOOLIGOMERIZATION	PROTEIN_HOMOOLIGOMERIZATION		19	-0.23750693	-0.8134993	0.72009027	0.95227677	1.0	2307	tags=26%, list=18%, signal=32%
POSITIVE_REGULATION_OF_BINDING	POSITIVE_REGULATION_OF_BINDING		19	-0.2322241	-0.80488497	0.73819745	0.96424145	1.0	4509	tags=53%, list=34%, signal=80%
NITROGEN_COMPOUND_METABOLIC_PROCESS	NITROGEN_COMPOUND_METABOLIC_PROCESS		141	-0.14399873	-0.8036612	0.89855075	0.9628933	1.0	2990	tags=25%, list=23%, signal=32%
EXTRACELLULAR_STRUCTURE_ORGANIZATION_AND_BIOGENESIS	EXTRACELLULAR_STRUCTURE_ORGANIZATION_AND_BIOGENESIS		23	-0.21609306	-0.8027086	0.72727275	0.96088237	1.0	3551	tags=39%, list=27%, signal=54%
GOLGI_VESICLE_TRANSPORT	GOLGI_VESICLE_TRANSPORT		42	-0.18216084	-0.8004434	0.80266076	0.96113217	1.0	4378	tags=43%, list=33%, signal=64%
T_CELL_PROLIFERATION	T_CELL_PROLIFERATION		17	-0.23510575	-0.79490644	0.7417943	0.96687156	1.0	4824	tags=59%, list=37%, signal=93%
REGULATION_OF_TRANSCRIPTION_FACTOR_ACTIVITY	REGULATION_OF_TRANSCRIPTION_FACTOR_ACTIVITY		30	-0.19843684	-0.792063	0.80753136	0.9682802	1.0	4430	tags=47%, list=34%, signal=70%
REGULATION_OF_CELL_MIGRATION	REGULATION_OF_CELL_MIGRATION		23	-0.21613374	-0.79119205	0.7741273	0.9660698	1.0	4981	tags=48%, list=38%, signal=77%
POSITIVE_REGULATION_OF_JNK_ACTIVITY	POSITIVE_REGULATION_OF_JNK_ACTIVITY		16	-0.23397194	-0.7843711	0.75427353	0.9736049	1.0	1952	tags=25%, list=15%, signal=29%
POSITIVE_REGULATION_OF_TRANSCRIPTIONDNA_DEPENDENT	POSITIVE_REGULATION_OF_TRANSCRIPTIONDNA_DEPENDENT		105	-0.14540282	-0.7840529	0.9239631	0.97048956	1.0	4560	tags=40%, list=35%, signal=61%
PATTERN_SPECIFICATION_PROCESS	PATTERN_SPECIFICATION_PROCESS		27	-0.19374245	-0.77770144	0.81316346	0.9767248	1.0	5537	tags=63%, list=42%, signal=109%
REPRODUCTIVE_PROCESS	REPRODUCTIVE_PROCESS		133	-0.13762328	-0.7687997	0.9475	0.9862724	1.0	4099	tags=35%, list=31%, signal=51%
AMINE_BIOSYNTHETIC_PROCESS	AMINE_BIOSYNTHETIC_PROCESS		15	-0.23817763	-0.76853645	0.7634855	0.98305625	1.0	436	tags=13%, list=3%, signal=14%
METAL_ION_TRANSPORT	METAL_ION_TRANSPORT		102	-0.14378594	-0.7663882	0.92753625	0.98257464	1.0	5295	tags=49%, list=40%, signal=82%
TRANSLATIONAL_INITIATION	TRANSLATIONAL_INITIATION		33	-0.18880485	-0.76492614	0.83956045	0.9810058	1.0	1271	tags=18%, list=10%, signal=20%
G_PROTEIN_SIGNALING_COUPLED_TO_IP3_SECOND_MESSENGERPHOSPHOLIPASE_C_ACTIVATING	G_PROTEIN_SIGNALING_COUPLED_TO_IP3_SECOND_MESSENGERPHOSPHOLIPASE_C_ACTIVATING		39	-0.18164766	-0.76490295	0.8666667	0.9774969	1.0	2624	tags=23%, list=20%, signal=29%
REGULATION_OF_DNA_BINDING	REGULATION_OF_DNA_BINDING		36	-0.17915674	-0.7623026	0.82405347	0.97760403	1.0	2651	tags=28%, list=20%, signal=35%
RESPONSE_TO_EXTRACELLULAR_STIMULUS	RESPONSE_TO_EXTRACELLULAR_STIMULUS		29	-0.191931	-0.7605564	0.86580086	0.9766704	1.0	2399	tags=24%, list=18%, signal=29%
EXCRETION	EXCRETION		35	-0.18192597	-0.7527408	0.8552632	0.98369575	1.0	2140	tags=20%, list=16%, signal=24%
G_PROTEIN_COUPLED_RECEPTOR_PROTEIN_SIGNALING_PATHWAY	G_PROTEIN_COUPLED_RECEPTOR_PROTEIN_SIGNALING_PATHWAY		300	-0.11886881	-0.7495845	0.9974227	0.98432213	1.0	4659	tags=35%, list=36%, signal=53%
SECRETION	SECRETION		157	-0.12909494	-0.74261904	0.9782609	0.98945254	1.0	4406	tags=38%, list=34%, signal=56%
POSITIVE_REGULATION_OF_RNA_METABOLIC_PROCESS	POSITIVE_REGULATION_OF_RNA_METABOLIC_PROCESS		107	-0.1366731	-0.73623574	0.9625935	0.9934308	1.0	4560	tags=39%, list=35%, signal=60%
CARBOHYDRATE_METABOLIC_PROCESS	CARBOHYDRATE_METABOLIC_PROCESS		152	-0.12890418	-0.73614174	0.97482836	0.99007887	1.0	3862	tags=31%, list=30%, signal=43%
REGULATION_OF_SECRETION	REGULATION_OF_SECRETION		35	-0.17868057	-0.73107696	0.86622804	0.99225634	1.0	1284	tags=17%, list=10%, signal=19%
POTASSIUM_ION_TRANSPORT	POTASSIUM_ION_TRANSPORT		52	-0.15885451	-0.7303913	0.90233546	0.9895994	1.0	5295	tags=50%, list=40%, signal=84%
NEGATIVE_REGULATION_OF_GROWTH	NEGATIVE_REGULATION_OF_GROWTH		35	-0.17548119	-0.7298637	0.88340807	0.9867454	1.0	4096	tags=40%, list=31%, signal=58%
PROTEIN_POLYMERIZATION	PROTEIN_POLYMERIZATION		17	-0.21256652	-0.71914405	0.8580247	0.9942705	1.0	290	tags=12%, list=2%, signal=12%
DI___TRI_VALENT_INORGANIC_CATION_TRANSPORT	DI___TRI_VALENT_INORGANIC_CATION_TRANSPORT		27	-0.18088134	-0.7183595	0.8908297	0.99170536	1.0	1115	tags=15%, list=9%, signal=16%
SECRETORY_PATHWAY	SECRETORY_PATHWAY		72	-0.14453325	-0.7111849	0.9484305	0.99512917	1.0	4406	tags=40%, list=34%, signal=60%
G_PROTEIN_SIGNALING_ADENYLATE_CYCLASE_ACTIVATING_PATHWAY	G_PROTEIN_SIGNALING_ADENYLATE_CYCLASE_ACTIVATING_PATHWAY		24	-0.18661954	-0.71085984	0.86498857	0.9919852	1.0	1256	tags=13%, list=10%, signal=14%
PROTEIN_AMINO_ACID_LIPIDATION	PROTEIN_AMINO_ACID_LIPIDATION		21	-0.19569954	-0.7061272	0.87474746	0.99308133	1.0	4567	tags=52%, list=35%, signal=80%
NEGATIVE_REGULATION_OF_CELLULAR_PROTEIN_METABOLIC_PROCESS	NEGATIVE_REGULATION_OF_CELLULAR_PROTEIN_METABOLIC_PROCESS		41	-0.15795487	-0.7004958	0.94588745	0.9946425	1.0	2909	tags=24%, list=22%, signal=31%
LIPID_HOMEOSTASIS	LIPID_HOMEOSTASIS		15	-0.2147563	-0.6984926	0.86067414	0.9929064	1.0	672	tags=13%, list=5%, signal=14%
ESTABLISHMENT_AND_OR_MAINTENANCE_OF_CELL_POLARITY	ESTABLISHMENT_AND_OR_MAINTENANCE_OF_CELL_POLARITY		19	-0.19717844	-0.6870657	0.896	0.99845034	1.0	3877	tags=32%, list=30%, signal=45%
CATION_TRANSPORT	CATION_TRANSPORT		130	-0.12306688	-0.6809418	0.99065423	0.9995629	1.0	5087	tags=44%, list=39%, signal=71%
NUCLEOTIDE_EXCISION_REPAIR	NUCLEOTIDE_EXCISION_REPAIR		19	-0.19264095	-0.68027323	0.92009133	0.9966986	1.0	2081	tags=21%, list=16%, signal=25%
PHOSPHOINOSITIDE_MEDIATED_SIGNALING	PHOSPHOINOSITIDE_MEDIATED_SIGNALING		42	-0.15565242	-0.671954	0.937355	0.99904954	1.0	2624	tags=21%, list=20%, signal=27%
INORGANIC_ANION_TRANSPORT	INORGANIC_ANION_TRANSPORT		16	-0.2024051	-0.67065096	0.8961039	0.99671584	1.0	601	tags=13%, list=5%, signal=13%
POSITIVE_REGULATION_OF_TRANSPORT	POSITIVE_REGULATION_OF_TRANSPORT		18	-0.19298337	-0.6626638	0.90204084	0.9983755	1.0	5033	tags=56%, list=38%, signal=90%
CARBOHYDRATE_BIOSYNTHETIC_PROCESS	CARBOHYDRATE_BIOSYNTHETIC_PROCESS		35	-0.15541498	-0.65416723	0.93414634	1.0	1.0	5289	tags=51%, list=40%, signal=86%
ION_TRANSPORT	ION_TRANSPORT		165	-0.11406003	-0.652779	1.0	0.9976872	1.0	5099	tags=43%, list=39%, signal=70%
NEGATIVE_REGULATION_OF_PROTEIN_METABOLIC_PROCESS	NEGATIVE_REGULATION_OF_PROTEIN_METABOLIC_PROCESS		44	-0.14596634	-0.651814	0.96543777	0.99497575	1.0	2909	tags=23%, list=22%, signal=29%
REGULATION_OF_CYTOKINE_PRODUCTION	REGULATION_OF_CYTOKINE_PRODUCTION		21	-0.17743206	-0.6450676	0.9262948	0.99509746	1.0	2515	tags=24%, list=19%, signal=29%
NEGATIVE_REGULATION_OF_MULTICELLULAR_ORGANISMAL_PROCESS	NEGATIVE_REGULATION_OF_MULTICELLULAR_ORGANISMAL_PROCESS		27	-0.16718161	-0.6435875	0.92456895	0.992548	1.0	2215	tags=22%, list=17%, signal=27%
CARBOHYDRATE_CATABOLIC_PROCESS	CARBOHYDRATE_CATABOLIC_PROCESS		20	-0.17715064	-0.6274105	0.9423868	0.9967332	1.0	4282	tags=35%, list=33%, signal=52%
CELLULAR_CARBOHYDRATE_CATABOLIC_PROCESS	CELLULAR_CARBOHYDRATE_CATABOLIC_PROCESS		20	-0.17715064	-0.62689376	0.9227468	0.99369746	1.0	4282	tags=35%, list=33%, signal=52%
CALCIUM_ION_TRANSPORT	CALCIUM_ION_TRANSPORT		23	-0.15656248	-0.57392913	0.96606785	1.0	1.0	1115	tags=13%, list=9%, signal=14%
FEMALE_GAMETE_GENERATION	FEMALE_GAMETE_GENERATION		15	-0.17513001	-0.5607158	0.9719222	1.0	1.0	10802	tags=100%, list=83%, signal=571%
AMINO_SUGAR_METABOLIC_PROCESS	AMINO_SUGAR_METABOLIC_PROCESS		15	-0.17105792	-0.559992	0.97180045	1.0	1.0	3733	tags=33%, list=29%, signal=47%
REGULATION_OF_CELL_GROWTH	REGULATION_OF_CELL_GROWTH		39	-0.13003303	-0.5573395	0.99346405	1.0	1.0	4096	tags=33%, list=31%, signal=48%
REGULATION_OF_HEART_CONTRACTION	REGULATION_OF_HEART_CONTRACTION		24	-0.14586362	-0.5411378	0.9938144	1.0	1.0	11186	tags=100%, list=85%, signal=686%
REGULATION_OF_ACTION_POTENTIAL	REGULATION_OF_ACTION_POTENTIAL		16	-0.15905076	-0.52378815	0.98556703	1.0	1.0	3604	tags=31%, list=28%, signal=43%
MONOVALENT_INORGANIC_CATION_TRANSPORT	MONOVALENT_INORGANIC_CATION_TRANSPORT		83	-0.10382879	-0.5226269	1.0	0.9976362	1.0	5295	tags=46%, list=40%, signal=76%
PEROXISOME_ORGANIZATION_AND_BIOGENESIS	PEROXISOME_ORGANIZATION_AND_BIOGENESIS		15	-0.15894324	-0.50359994	0.98582995	0.9962626	1.0	4964	tags=47%, list=38%, signal=75%
