# Supplementary material for: Multiple-input multiple-output causal strategies for gene selection
Source: BMC Bioinformatics. 2011 Nov 25;12:458. doi: 10.1186/1471-2105-12-458 (PMC3323860; doi:10.1186/1471-2105-12-458)
Supplement: Additional file 2 — Archive containing the output files computed by the preranked GSEA for λ ∈ {0.1,0.2,0.3,0.4,0.5} (GSEA_MIMO_part1.zip). [file 1471-2105-12-458-S2.ZIP › mFS04_entrez_mimo.GseaPreranked.1316038376454/gsea_report_for_na_pos_1316038376454.xls]

NAME	GS<br> follow link to MSigDB	GS DETAILS	SIZE	ES	NES	NOM p-val	FDR q-val	FWER p-val	RANK AT MAX	LEADING EDGE
M_PHASE_OF_MITOTIC_CELL_CYCLE	M_PHASE_OF_MITOTIC_CELL_CYCLE		72	0.5842505	2.7511973	0.0	0.0	0.0	2211	tags=56%, list=17%, signal=66%
M_PHASE	M_PHASE		98	0.54371274	2.740087	0.0	0.0	0.0	2460	tags=53%, list=19%, signal=65%
MITOTIC_CELL_CYCLE	MITOTIC_CELL_CYCLE		134	0.5092681	2.7342467	0.0	0.0	0.0	2746	tags=52%, list=21%, signal=65%
MITOSIS	MITOSIS		70	0.57582176	2.7267318	0.0	0.0	0.0	2211	tags=54%, list=17%, signal=65%
CELL_CYCLE_PROCESS	CELL_CYCLE_PROCESS		169	0.4915983	2.7114866	0.0	0.0	0.0	2746	tags=50%, list=21%, signal=63%
CELL_CYCLE_PHASE	CELL_CYCLE_PHASE		152	0.4737682	2.5838785	0.0	0.0	0.0	2746	tags=49%, list=21%, signal=61%
DNA_REPLICATION	DNA_REPLICATION		97	0.49746764	2.5457659	0.0	0.0	0.0	2803	tags=48%, list=21%, signal=61%
SISTER_CHROMATID_SEGREGATION	SISTER_CHROMATID_SEGREGATION		16	0.75349075	2.4420416	0.0	9.580592E-5	0.0010	716	tags=56%, list=5%, signal=59%
DNA_METABOLIC_PROCESS	DNA_METABOLIC_PROCESS		240	0.4173805	2.4416676	0.0	8.516081E-5	0.0010	2644	tags=43%, list=20%, signal=53%
MITOTIC_SISTER_CHROMATID_SEGREGATION	MITOTIC_SISTER_CHROMATID_SEGREGATION		15	0.7719112	2.4403574	0.0	7.6644734E-5	0.0010	716	tags=60%, list=5%, signal=63%
CELL_CYCLE_GO_0007049	CELL_CYCLE_GO_0007049		277	0.41233432	2.4207492	0.0	6.967703E-5	0.0010	2527	tags=42%, list=19%, signal=51%
CHROMOSOME_SEGREGATION	CHROMOSOME_SEGREGATION		28	0.6089077	2.3675318	0.0	6.387061E-5	0.0010	716	tags=46%, list=5%, signal=49%
CELL_CYCLE_CHECKPOINT_GO_0000075	CELL_CYCLE_CHECKPOINT_GO_0000075		45	0.5339534	2.338618	0.0	5.895749E-5	0.0010	2506	tags=58%, list=19%, signal=71%
DNA_DEPENDENT_DNA_REPLICATION	DNA_DEPENDENT_DNA_REPLICATION		52	0.5188826	2.3373885	0.0	5.474624E-5	0.0010	2803	tags=54%, list=21%, signal=68%
REGULATION_OF_MITOSIS	REGULATION_OF_MITOSIS		33	0.580389	2.2954938	0.0	1.0169367E-4	0.0020	1880	tags=52%, list=14%, signal=60%
DNA_REPAIR	DNA_REPAIR		118	0.43773246	2.294269	0.0	9.533782E-5	0.0020	2644	tags=46%, list=20%, signal=57%
RESPONSE_TO_DNA_DAMAGE_STIMULUS	RESPONSE_TO_DNA_DAMAGE_STIMULUS		153	0.41343912	2.2604444	0.0	1.7802358E-4	0.0040	2644	tags=44%, list=20%, signal=54%
RNA_SPLICING	RNA_SPLICING		74	0.4541843	2.200413	0.0	4.2399843E-4	0.01	3558	tags=54%, list=27%, signal=74%
RESPONSE_TO_ENDOGENOUS_STIMULUS	RESPONSE_TO_ENDOGENOUS_STIMULUS		182	0.3839817	2.1599228	0.0	6.7987177E-4	0.017	3279	tags=46%, list=25%, signal=60%
NUCLEOTIDE_BIOSYNTHETIC_PROCESS	NUCLEOTIDE_BIOSYNTHETIC_PROCESS		17	0.64833766	2.149543	0.0	8.393368E-4	0.022	1444	tags=53%, list=11%, signal=59%
RNA_PROCESSING	RNA_PROCESSING		138	0.40070918	2.1389644	0.0	9.080379E-4	0.025	3424	tags=51%, list=26%, signal=68%
MICROTUBULE_CYTOSKELETON_ORGANIZATION_AND_BIOGENESIS	MICROTUBULE_CYTOSKELETON_ORGANIZATION_AND_BIOGENESIS		31	0.5271498	2.069604	0.0	0.002054026	0.058	2721	tags=55%, list=21%, signal=69%
DNA_INTEGRITY_CHECKPOINT	DNA_INTEGRITY_CHECKPOINT		22	0.5842597	2.0685797	0.0	0.0019647204	0.058	2131	tags=59%, list=16%, signal=70%
MITOTIC_CELL_CYCLE_CHECKPOINT	MITOTIC_CELL_CYCLE_CHECKPOINT		19	0.59754586	2.0659351	0.0018050541	0.0019469953	0.06	1880	tags=53%, list=14%, signal=61%
DNA_REPLICATION_INITIATION	DNA_REPLICATION_INITIATION		15	0.645567	2.0372782	0.0	0.0029843985	0.095	2803	tags=80%, list=21%, signal=102%
MRNA_METABOLIC_PROCESS	MRNA_METABOLIC_PROCESS		72	0.42339045	2.0210066	0.0	0.0033422653	0.111	3191	tags=50%, list=24%, signal=66%
PROTEIN_FOLDING	PROTEIN_FOLDING		55	0.44208294	2.006379	0.0	0.0036172627	0.125	3228	tags=51%, list=25%, signal=67%
REGULATION_OF_CELL_CYCLE	REGULATION_OF_CELL_CYCLE		161	0.36211693	1.992276	0.0	0.004085503	0.141	2131	tags=36%, list=16%, signal=43%
REGULATION_OF_MITOTIC_CELL_CYCLE	REGULATION_OF_MITOTIC_CELL_CYCLE		19	0.5753293	1.987517	0.0018018018	0.004182712	0.149	1260	tags=47%, list=10%, signal=52%
MITOCHONDRION_ORGANIZATION_AND_BIOGENESIS	MITOCHONDRION_ORGANIZATION_AND_BIOGENESIS		42	0.46296847	1.9805058	0.0	0.004321508	0.157	3671	tags=55%, list=28%, signal=76%
DOUBLE_STRAND_BREAK_REPAIR	DOUBLE_STRAND_BREAK_REPAIR		21	0.56360406	1.9773955	0.0038834952	0.0042807865	0.161	1923	tags=52%, list=15%, signal=61%
COENZYME_METABOLIC_PROCESS	COENZYME_METABOLIC_PROCESS		35	0.48182374	1.9382277	0.0019762847	0.0064922697	0.231	3435	tags=49%, list=26%, signal=66%
TRNA_METABOLIC_PROCESS	TRNA_METABOLIC_PROCESS		15	0.6126848	1.9378867	0.0036429872	0.006318914	0.232	2773	tags=67%, list=21%, signal=84%
NUCLEOBASENUCLEOSIDENUCLEOTIDE_AND_NUCLEIC_ACID_TRANSPORT	NUCLEOBASENUCLEOSIDENUCLEOTIDE_AND_NUCLEIC_ACID_TRANSPORT		26	0.49903545	1.91775	0.0018382353	0.007652609	0.279	2617	tags=50%, list=20%, signal=62%
MRNA_PROCESSING_GO_0006397	MRNA_PROCESSING_GO_0006397		61	0.4170436	1.9155978	0.0017730496	0.007594903	0.285	3191	tags=48%, list=24%, signal=63%
INTERPHASE_OF_MITOTIC_CELL_CYCLE	INTERPHASE_OF_MITOTIC_CELL_CYCLE		57	0.41617432	1.897452	0.0	0.009020952	0.344	3441	tags=51%, list=26%, signal=69%
G1_S_TRANSITION_OF_MITOTIC_CELL_CYCLE	G1_S_TRANSITION_OF_MITOTIC_CELL_CYCLE		23	0.51145154	1.8856564	0.0	0.009788506	0.38	2423	tags=48%, list=19%, signal=59%
INTERPHASE	INTERPHASE		63	0.4085939	1.8842936	0.0	0.009674859	0.384	3264	tags=48%, list=25%, signal=63%
COFACTOR_BIOSYNTHETIC_PROCESS	COFACTOR_BIOSYNTHETIC_PROCESS		21	0.5310212	1.882698	0.0019723866	0.009563746	0.389	1481	tags=38%, list=11%, signal=43%
REGULATION_OF_CYCLIN_DEPENDENT_PROTEIN_KINASE_ACTIVITY	REGULATION_OF_CYCLIN_DEPENDENT_PROTEIN_KINASE_ACTIVITY		40	0.44956747	1.8817536	0.0018248175	0.009421827	0.39	2633	tags=50%, list=20%, signal=62%
CHROMOSOME_ORGANIZATION_AND_BIOGENESIS	CHROMOSOME_ORGANIZATION_AND_BIOGENESIS		107	0.36502567	1.8724784	0.0	0.009995098	0.418	2569	tags=37%, list=20%, signal=46%
REGULATION_OF_DNA_METABOLIC_PROCESS	REGULATION_OF_DNA_METABOLIC_PROCESS		40	0.44339576	1.8619955	0.0	0.010775719	0.446	2131	tags=45%, list=16%, signal=54%
REGULATION_OF_DNA_REPLICATION	REGULATION_OF_DNA_REPLICATION		18	0.5412674	1.8351706	0.009451796	0.013021957	0.523	2131	tags=50%, list=16%, signal=60%
MITOCHONDRIAL_TRANSPORT	MITOCHONDRIAL_TRANSPORT		18	0.54103965	1.8106222	0.0036231885	0.015746543	0.596	1390	tags=44%, list=11%, signal=50%
PROTEIN_MODIFICATION_BY_SMALL_PROTEIN_CONJUGATION	PROTEIN_MODIFICATION_BY_SMALL_PROTEIN_CONJUGATION		35	0.4466128	1.8025138	0.0018083183	0.016491031	0.618	2106	tags=40%, list=16%, signal=48%
UBIQUITIN_CYCLE	UBIQUITIN_CYCLE		40	0.43096948	1.7957268	0.0054347827	0.016928682	0.636	2106	tags=38%, list=16%, signal=45%
DNA_DAMAGE_CHECKPOINT	DNA_DAMAGE_CHECKPOINT		19	0.52632713	1.7865809	0.0038095238	0.017758226	0.659	2131	tags=53%, list=16%, signal=63%
DNA_DAMAGE_RESPONSESIGNAL_TRANSDUCTION	DNA_DAMAGE_RESPONSESIGNAL_TRANSDUCTION		34	0.44830906	1.7572106	0.0018281536	0.022060037	0.736	2337	tags=47%, list=18%, signal=57%
COFACTOR_METABOLIC_PROCESS	COFACTOR_METABOLIC_PROCESS		51	0.39440942	1.7524266	0.0037664783	0.022439985	0.751	3495	tags=43%, list=27%, signal=59%
BIOPOLYMER_CATABOLIC_PROCESS	BIOPOLYMER_CATABOLIC_PROCESS		103	0.34322485	1.7429447	0.0	0.023980195	0.781	3131	tags=40%, list=24%, signal=52%
TRANSCRIPTION_INITIATION_FROM_RNA_POLYMERASE_II_PROMOTER	TRANSCRIPTION_INITIATION_FROM_RNA_POLYMERASE_II_PROMOTER		27	0.46637803	1.7347412	0.013409962	0.025154088	0.804	2633	tags=44%, list=20%, signal=56%
PROTEIN_UBIQUITINATION	PROTEIN_UBIQUITINATION		32	0.43208522	1.7286057	0.008818342	0.025812438	0.817	2106	tags=38%, list=16%, signal=45%
DNA_RECOMBINATION	DNA_RECOMBINATION		45	0.40346137	1.7283505	0.0054545454	0.025353251	0.817	1388	tags=33%, list=11%, signal=37%
PROTEIN_CATABOLIC_PROCESS	PROTEIN_CATABOLIC_PROCESS		60	0.3773098	1.7188994	0.003717472	0.026815692	0.843	2329	tags=33%, list=18%, signal=40%
CELLULAR_PROTEIN_CATABOLIC_PROCESS	CELLULAR_PROTEIN_CATABOLIC_PROCESS		50	0.39341244	1.7086161	0.0072332732	0.02867942	0.874	2329	tags=34%, list=18%, signal=41%
DNA_PACKAGING	DNA_PACKAGING		29	0.43830106	1.6864352	0.016423358	0.03325143	0.919	2569	tags=45%, list=20%, signal=56%
NUCLEAR_EXPORT	NUCLEAR_EXPORT		26	0.4514881	1.6704525	0.010968922	0.03719875	0.94	2617	tags=42%, list=20%, signal=53%
MACROMOLECULE_CATABOLIC_PROCESS	MACROMOLECULE_CATABOLIC_PROCESS		120	0.3146061	1.664402	0.0033726813	0.0384396	0.946	2617	tags=33%, list=20%, signal=40%
MEIOSIS_I	MEIOSIS_I		19	0.4834321	1.6577114	0.013539651	0.040122174	0.955	1388	tags=37%, list=11%, signal=41%
BASE_EXCISION_REPAIR	BASE_EXCISION_REPAIR		16	0.49440646	1.641481	0.015209125	0.04453357	0.97	2601	tags=44%, list=20%, signal=55%
PROTEIN_DNA_COMPLEX_ASSEMBLY	PROTEIN_DNA_COMPLEX_ASSEMBLY		45	0.37915748	1.6386007	0.009652509	0.044569265	0.971	2633	tags=40%, list=20%, signal=50%
CYTOKINESIS	CYTOKINESIS		17	0.4882322	1.6217363	0.026833631	0.049901403	0.984	1063	tags=35%, list=8%, signal=38%
RNA_EXPORT_FROM_NUCLEUS	RNA_EXPORT_FROM_NUCLEUS		17	0.4851384	1.6204588	0.027322404	0.04971618	0.986	4516	tags=71%, list=34%, signal=108%
ONE_CARBON_COMPOUND_METABOLIC_PROCESS	ONE_CARBON_COMPOUND_METABOLIC_PROCESS		24	0.4513433	1.6197392	0.022181146	0.049236525	0.986	2816	tags=50%, list=22%, signal=64%
MEIOTIC_CELL_CYCLE	MEIOTIC_CELL_CYCLE		31	0.4146971	1.5919012	0.014705882	0.05874405	0.993	2721	tags=42%, list=21%, signal=53%
APOPTOTIC_NUCLEAR_CHANGES	APOPTOTIC_NUCLEAR_CHANGES		17	0.4657279	1.5519671	0.044198897	0.07689455	0.999	2423	tags=47%, list=19%, signal=58%
CHROMATIN_ASSEMBLY_OR_DISASSEMBLY	CHROMATIN_ASSEMBLY_OR_DISASSEMBLY		25	0.41686103	1.547597	0.02739726	0.07788422	0.999	2569	tags=48%, list=20%, signal=60%
NUCLEAR_TRANSPORT	NUCLEAR_TRANSPORT		77	0.31656212	1.544051	0.008665511	0.078848675	0.999	3279	tags=38%, list=25%, signal=50%
CELLULAR_MACROMOLECULE_CATABOLIC_PROCESS	CELLULAR_MACROMOLECULE_CATABOLIC_PROCESS		90	0.3054098	1.5314513	0.015306123	0.08468395	1.0	2617	tags=31%, list=20%, signal=39%
NUCLEOBASENUCLEOSIDE_AND_NUCLEOTIDE_METABOLIC_PROCESS	NUCLEOBASENUCLEOSIDE_AND_NUCLEOTIDE_METABOLIC_PROCESS		46	0.35851663	1.5312184	0.007707129	0.08363795	1.0	896	tags=26%, list=7%, signal=28%
NUCLEOTIDE_METABOLIC_PROCESS	NUCLEOTIDE_METABOLIC_PROCESS		36	0.37789023	1.5285121	0.036144577	0.084048904	1.0	896	tags=28%, list=7%, signal=30%
ORGANELLE_ORGANIZATION_AND_BIOGENESIS	ORGANELLE_ORGANIZATION_AND_BIOGENESIS		407	0.24469066	1.5267427	0.0	0.08383076	1.0	3236	tags=33%, list=25%, signal=43%
NUCLEOCYTOPLASMIC_TRANSPORT	NUCLEOCYTOPLASMIC_TRANSPORT		77	0.31656212	1.5210775	0.017211704	0.0859712	1.0	3279	tags=38%, list=25%, signal=50%
CELLULAR_COMPONENT_DISASSEMBLY	CELLULAR_COMPONENT_DISASSEMBLY		31	0.3906902	1.5131478	0.038321167	0.089261465	1.0	2423	tags=39%, list=19%, signal=47%
TRANSCRIPTION_INITIATION	TRANSCRIPTION_INITIATION		33	0.38199013	1.5045497	0.035984848	0.09339161	1.0	2633	tags=39%, list=20%, signal=49%
CELL_DIVISION	CELL_DIVISION		19	0.4421793	1.4923441	0.05719557	0.09971915	1.0	1063	tags=32%, list=8%, signal=34%
MICROTUBULE_BASED_PROCESS	MICROTUBULE_BASED_PROCESS		75	0.3135068	1.477611	0.017574692	0.10787587	1.0	2854	tags=36%, list=22%, signal=46%
ESTABLISHMENT_OF_ORGANELLE_LOCALIZATION	ESTABLISHMENT_OF_ORGANELLE_LOCALIZATION		16	0.45710686	1.4590663	0.06433824	0.12032542	1.0	931	tags=38%, list=7%, signal=40%
VIRAL_INFECTIOUS_CYCLE	VIRAL_INFECTIOUS_CYCLE		29	0.37592658	1.447929	0.055452865	0.12777828	1.0	1045	tags=31%, list=8%, signal=34%
ORGANELLE_LOCALIZATION	ORGANELLE_LOCALIZATION		21	0.39776963	1.4281955	0.08052435	0.14314553	1.0	931	tags=29%, list=7%, signal=31%
NEGATIVE_REGULATION_OF_DNA_METABOLIC_PROCESS	NEGATIVE_REGULATION_OF_DNA_METABOLIC_PROCESS		16	0.43230882	1.4187526	0.09158879	0.15027623	1.0	2562	tags=50%, list=20%, signal=62%
NEGATIVE_REGULATION_OF_BINDING	NEGATIVE_REGULATION_OF_BINDING		16	0.4285174	1.3977575	0.09677419	0.16904445	1.0	2532	tags=50%, list=19%, signal=62%
APOPTOTIC_PROGRAM	APOPTOTIC_PROGRAM		56	0.30625987	1.3772528	0.055855855	0.18991604	1.0	3714	tags=46%, list=28%, signal=65%
ALCOHOL_METABOLIC_PROCESS	ALCOHOL_METABOLIC_PROCESS		82	0.27857432	1.3726344	0.060658578	0.19297896	1.0	3920	tags=39%, list=30%, signal=55%
CHROMATIN_REMODELING	CHROMATIN_REMODELING		21	0.38688576	1.3662264	0.1	0.19820836	1.0	2569	tags=43%, list=20%, signal=53%
VIRAL_REPRODUCTIVE_PROCESS	VIRAL_REPRODUCTIVE_PROCESS		33	0.34843856	1.363295	0.10597303	0.19939592	1.0	1237	tags=30%, list=9%, signal=33%
ESTABLISHMENT_AND_OR_MAINTENANCE_OF_CHROMATIN_ARCHITECTURE	ESTABLISHMENT_AND_OR_MAINTENANCE_OF_CHROMATIN_ARCHITECTURE		65	0.29362822	1.3596725	0.067474045	0.20096111	1.0	2569	tags=34%, list=20%, signal=42%
REGULATION_OF_GENE_EXPRESSION_EPIGENETIC	REGULATION_OF_GENE_EXPRESSION_EPIGENETIC		27	0.3522547	1.3478277	0.09357798	0.21363798	1.0	2732	tags=41%, list=21%, signal=51%
INTRACELLULAR_TRANSPORT	INTRACELLULAR_TRANSPORT		248	0.22743712	1.3294597	0.024193548	0.23457126	1.0	3653	tags=35%, list=28%, signal=48%
G1_PHASE	G1_PHASE		15	0.41149294	1.3280191	0.14203455	0.23406392	1.0	465	tags=27%, list=4%, signal=28%
RESPONSE_TO_ORGANIC_SUBSTANCE	RESPONSE_TO_ORGANIC_SUBSTANCE		27	0.35365242	1.3263153	0.119349	0.23342085	1.0	2826	tags=37%, list=22%, signal=47%
RESPONSE_TO_HYPOXIA	RESPONSE_TO_HYPOXIA		27	0.34855986	1.3245283	0.12761904	0.23318549	1.0	2325	tags=33%, list=18%, signal=40%
MEIOTIC_RECOMBINATION	MEIOTIC_RECOMBINATION		16	0.41415575	1.3222291	0.13157895	0.23362757	1.0	1388	tags=31%, list=11%, signal=35%
RESPONSE_TO_ABIOTIC_STIMULUS	RESPONSE_TO_ABIOTIC_STIMULUS		79	0.2625306	1.2829227	0.091561936	0.28947398	1.0	3435	tags=37%, list=26%, signal=49%
VIRAL_GENOME_REPLICATION	VIRAL_GENOME_REPLICATION		20	0.3673937	1.2796657	0.11796733	0.29180977	1.0	1741	tags=35%, list=13%, signal=40%
ESTABLISHMENT_OF_CELLULAR_LOCALIZATION	ESTABLISHMENT_OF_CELLULAR_LOCALIZATION		311	0.21178775	1.27871	0.044233806	0.29014137	1.0	3279	tags=31%, list=25%, signal=40%
CYTOSKELETON_DEPENDENT_INTRACELLULAR_TRANSPORT	CYTOSKELETON_DEPENDENT_INTRACELLULAR_TRANSPORT		25	0.34745532	1.2762123	0.14416058	0.29106092	1.0	3943	tags=52%, list=30%, signal=74%
VIRAL_REPRODUCTION	VIRAL_REPRODUCTION		38	0.30624622	1.2746047	0.12987013	0.29073805	1.0	1237	tags=26%, list=9%, signal=29%
RESPONSE_TO_STRESS	RESPONSE_TO_STRESS		467	0.2028696	1.2738497	0.024427481	0.28891104	1.0	3018	tags=29%, list=23%, signal=37%
NEGATIVE_REGULATION_OF_CATALYTIC_ACTIVITY	NEGATIVE_REGULATION_OF_CATALYTIC_ACTIVITY		61	0.27754566	1.2704397	0.11882998	0.29156017	1.0	2676	tags=34%, list=20%, signal=43%
HETEROCYCLE_METABOLIC_PROCESS	HETEROCYCLE_METABOLIC_PROCESS		26	0.34363088	1.2604778	0.16068053	0.30566198	1.0	1481	tags=23%, list=11%, signal=26%
NUCLEAR_ORGANIZATION_AND_BIOGENESIS	NUCLEAR_ORGANIZATION_AND_BIOGENESIS		23	0.3538068	1.2603406	0.17017208	0.3029182	1.0	2423	tags=39%, list=19%, signal=48%
CELLULAR_LOCALIZATION	CELLULAR_LOCALIZATION		323	0.20459837	1.251604	0.05728314	0.3143965	1.0	3279	tags=30%, list=25%, signal=39%
NEGATIVE_REGULATION_OF_DNA_BINDING	NEGATIVE_REGULATION_OF_DNA_BINDING		15	0.38938555	1.2389597	0.2034549	0.3335253	1.0	2532	tags=47%, list=19%, signal=58%
DNA_CATABOLIC_PROCESS	DNA_CATABOLIC_PROCESS		21	0.35971016	1.2338169	0.1879562	0.3391939	1.0	2506	tags=38%, list=19%, signal=47%
RNA_CATABOLIC_PROCESS	RNA_CATABOLIC_PROCESS		20	0.355481	1.2300698	0.20689656	0.3428475	1.0	3125	tags=50%, list=24%, signal=66%
CHROMATIN_ASSEMBLY	CHROMATIN_ASSEMBLY		16	0.38169596	1.2274612	0.21804512	0.34429887	1.0	2569	tags=44%, list=20%, signal=54%
RIBONUCLEOPROTEIN_COMPLEX_BIOGENESIS_AND_ASSEMBLY	RIBONUCLEOPROTEIN_COMPLEX_BIOGENESIS_AND_ASSEMBLY		68	0.2597678	1.224839	0.14781022	0.34544298	1.0	2787	tags=32%, list=21%, signal=41%
CELL_STRUCTURE_DISASSEMBLY_DURING_APOPTOSIS	CELL_STRUCTURE_DISASSEMBLY_DURING_APOPTOSIS		17	0.36314753	1.2088857	0.22762646	0.37229377	1.0	2423	tags=35%, list=19%, signal=43%
OXYGEN_AND_REACTIVE_OXYGEN_SPECIES_METABOLIC_PROCESS	OXYGEN_AND_REACTIVE_OXYGEN_SPECIES_METABOLIC_PROCESS		18	0.35276195	1.181734	0.22674419	0.42280474	1.0	2993	tags=44%, list=23%, signal=58%
CELLULAR_RESPIRATION	CELLULAR_RESPIRATION		19	0.3428702	1.1702139	0.24354243	0.44373563	1.0	2660	tags=37%, list=20%, signal=46%
TRANSCRIPTION_FROM_RNA_POLYMERASE_II_PROMOTER	TRANSCRIPTION_FROM_RNA_POLYMERASE_II_PROMOTER		428	0.18399148	1.1632785	0.09566517	0.45463353	1.0	2822	tags=26%, list=22%, signal=32%
TRANSCRIPTION_FROM_RNA_POLYMERASE_III_PROMOTER	TRANSCRIPTION_FROM_RNA_POLYMERASE_III_PROMOTER		18	0.35158715	1.1623509	0.28	0.45264807	1.0	3817	tags=56%, list=29%, signal=78%
REGULATION_OF_HYDROLASE_ACTIVITY	REGULATION_OF_HYDROLASE_ACTIVITY		65	0.24816296	1.1599699	0.22416812	0.45377284	1.0	3269	tags=35%, list=25%, signal=47%
CELLULAR_CATABOLIC_PROCESS	CELLULAR_CATABOLIC_PROCESS		189	0.2041921	1.1541296	0.15166667	0.46282095	1.0	2660	tags=25%, list=20%, signal=31%
CELLULAR_RESPONSE_TO_STIMULUS	CELLULAR_RESPONSE_TO_STIMULUS		17	0.34256172	1.1536206	0.2675522	0.46004158	1.0	4193	tags=53%, list=32%, signal=78%
INDUCTION_OF_APOPTOSIS_BY_EXTRACELLULAR_SIGNALS	INDUCTION_OF_APOPTOSIS_BY_EXTRACELLULAR_SIGNALS		25	0.31291002	1.147502	0.28244275	0.46956807	1.0	2631	tags=36%, list=20%, signal=45%
CHROMATIN_MODIFICATION	CHROMATIN_MODIFICATION		46	0.26354614	1.146095	0.24119718	0.4686822	1.0	2816	tags=33%, list=22%, signal=41%
CATABOLIC_PROCESS	CATABOLIC_PROCESS		201	0.20355745	1.1443428	0.17165354	0.46868828	1.0	2660	tags=25%, list=20%, signal=31%
REGULATION_OF_KINASE_ACTIVITY	REGULATION_OF_KINASE_ACTIVITY		135	0.21432696	1.1442941	0.20998278	0.46488526	1.0	2102	tags=23%, list=16%, signal=27%
NITROGEN_COMPOUND_BIOSYNTHETIC_PROCESS	NITROGEN_COMPOUND_BIOSYNTHETIC_PROCESS		25	0.30313727	1.1434704	0.27572817	0.4630489	1.0	1611	tags=24%, list=12%, signal=27%
REGULATION_OF_CATALYTIC_ACTIVITY	REGULATION_OF_CATALYTIC_ACTIVITY		238	0.1940459	1.1393765	0.16556291	0.46871853	1.0	3269	tags=30%, list=25%, signal=39%
REGULATION_OF_TRANSFERASE_ACTIVITY	REGULATION_OF_TRANSFERASE_ACTIVITY		137	0.20780316	1.1271734	0.22260274	0.49231103	1.0	1333	tags=18%, list=10%, signal=20%
GLUTAMATE_SIGNALING_PATHWAY	GLUTAMATE_SIGNALING_PATHWAY		17	0.3353715	1.1214708	0.29208925	0.5020661	1.0	3068	tags=29%, list=23%, signal=38%
NUCLEAR_IMPORT	NUCLEAR_IMPORT		47	0.25804445	1.121254	0.26486486	0.49853638	1.0	3279	tags=34%, list=25%, signal=45%
REGULATION_OF_PROTEIN_KINASE_ACTIVITY	REGULATION_OF_PROTEIN_KINASE_ACTIVITY		133	0.20820314	1.1106591	0.25170067	0.5190407	1.0	4363	tags=43%, list=33%, signal=64%
NEGATIVE_REGULATION_OF_TRANSPORT	NEGATIVE_REGULATION_OF_TRANSPORT		18	0.33045402	1.1104381	0.31066176	0.5155791	1.0	3501	tags=44%, list=27%, signal=61%
NEURON_APOPTOSIS	NEURON_APOPTOSIS		15	0.34169826	1.109855	0.30402932	0.51299876	1.0	1236	tags=27%, list=9%, signal=29%
INTERACTION_WITH_HOST	INTERACTION_WITH_HOST		15	0.34326583	1.094409	0.33150184	0.5469961	1.0	1237	tags=27%, list=9%, signal=29%
RNA_SPLICINGVIA_TRANSESTERIFICATION_REACTIONS	RNA_SPLICINGVIA_TRANSESTERIFICATION_REACTIONS		27	0.28553313	1.0766345	0.33592233	0.5887329	1.0	3884	tags=41%, list=30%, signal=58%
RESPONSE_TO_HORMONE_STIMULUS	RESPONSE_TO_HORMONE_STIMULUS		26	0.2817858	1.0750821	0.35424355	0.58832335	1.0	3533	tags=38%, list=27%, signal=53%
LIPID_BIOSYNTHETIC_PROCESS	LIPID_BIOSYNTHETIC_PROCESS		84	0.21919852	1.0653919	0.35144928	0.60983473	1.0	1837	tags=21%, list=14%, signal=25%
REGULATION_OF_MOLECULAR_FUNCTION	REGULATION_OF_MOLECULAR_FUNCTION		275	0.17599149	1.0587295	0.3022152	0.62294376	1.0	3269	tags=29%, list=25%, signal=37%
CELLULAR_BIOSYNTHETIC_PROCESS	CELLULAR_BIOSYNTHETIC_PROCESS		273	0.17883481	1.0577217	0.32114467	0.62088436	1.0	2850	tags=26%, list=22%, signal=32%
DNA_DAMAGE_RESPONSESIGNAL_TRANSDUCTION_RESULTING_IN_INDUCTION_OF_APOPTOSIS	DNA_DAMAGE_RESPONSESIGNAL_TRANSDUCTION_RESULTING_IN_INDUCTION_OF_APOPTOSIS		15	0.3298684	1.0575277	0.369863	0.6167969	1.0	1101	tags=27%, list=8%, signal=29%
INTRACELLULAR_PROTEIN_TRANSPORT	INTRACELLULAR_PROTEIN_TRANSPORT		127	0.1954241	1.0509585	0.35789475	0.6295534	1.0	3279	tags=29%, list=25%, signal=38%
REGULATION_OF_PROTEIN_STABILITY	REGULATION_OF_PROTEIN_STABILITY		17	0.3227198	1.0507357	0.3853211	0.6255473	1.0	4112	tags=41%, list=31%, signal=60%
PIGMENT_BIOSYNTHETIC_PROCESS	PIGMENT_BIOSYNTHETIC_PROCESS		17	0.31442484	1.0442976	0.40186915	0.6383433	1.0	1481	tags=24%, list=11%, signal=26%
CYTOSKELETON_ORGANIZATION_AND_BIOGENESIS	CYTOSKELETON_ORGANIZATION_AND_BIOGENESIS		182	0.18404013	1.0344145	0.36502546	0.6598412	1.0	2878	tags=27%, list=22%, signal=34%
GAMETE_GENERATION	GAMETE_GENERATION		92	0.20824978	1.0326916	0.3761302	0.6599623	1.0	3858	tags=34%, list=29%, signal=47%
MACROMOLECULE_LOCALIZATION	MACROMOLECULE_LOCALIZATION		202	0.18051048	1.0308814	0.3873016	0.6601077	1.0	3279	tags=28%, list=25%, signal=37%
NEGATIVE_REGULATION_OF_APOPTOSIS	NEGATIVE_REGULATION_OF_APOPTOSIS		136	0.18957531	1.0245457	0.41195476	0.6730169	1.0	1556	tags=19%, list=12%, signal=21%
PROTEIN_IMPORT	PROTEIN_IMPORT		58	0.2249527	1.0191025	0.4288321	0.68348634	1.0	3279	tags=29%, list=25%, signal=39%
PROTEIN_TARGETING	PROTEIN_TARGETING		94	0.20135708	1.0182734	0.40773287	0.68117905	1.0	3279	tags=29%, list=25%, signal=38%
PROTEIN_TRANSPORT	PROTEIN_TRANSPORT		139	0.19045135	1.0152619	0.45230263	0.6846407	1.0	3279	tags=29%, list=25%, signal=38%
NEGATIVE_REGULATION_OF_TRANSFERASE_ACTIVITY	NEGATIVE_REGULATION_OF_TRANSFERASE_ACTIVITY		27	0.26922312	1.0142617	0.45833334	0.6825561	1.0	2621	tags=33%, list=20%, signal=42%
RESPONSE_TO_TEMPERATURE_STIMULUS	RESPONSE_TO_TEMPERATURE_STIMULUS		16	0.31631786	1.0129216	0.44840527	0.68173397	1.0	3435	tags=44%, list=26%, signal=59%
REGULATION_OF_NEUROTRANSMITTER_LEVELS	REGULATION_OF_NEUROTRANSMITTER_LEVELS		23	0.2780887	1.0100353	0.427256	0.6851073	1.0	922	tags=17%, list=7%, signal=19%
STEROID_BIOSYNTHETIC_PROCESS	STEROID_BIOSYNTHETIC_PROCESS		22	0.28459936	1.007209	0.44465292	0.6881943	1.0	4120	tags=55%, list=31%, signal=79%
NEGATIVE_REGULATION_OF_PROGRAMMED_CELL_DEATH	NEGATIVE_REGULATION_OF_PROGRAMMED_CELL_DEATH		137	0.18861583	1.0061039	0.44925123	0.68672085	1.0	1556	tags=19%, list=12%, signal=21%
SECONDARY_METABOLIC_PROCESS	SECONDARY_METABOLIC_PROCESS		23	0.27421692	1.0041199	0.4601227	0.68731844	1.0	1481	tags=22%, list=11%, signal=24%
DIGESTION	DIGESTION		42	0.23644464	1.0011811	0.42196533	0.6903297	1.0	2938	tags=24%, list=22%, signal=31%
PROGRAMMED_CELL_DEATH	PROGRAMMED_CELL_DEATH		393	0.15934467	0.9907875	0.4762684	0.71313	1.0	1658	tags=17%, list=13%, signal=19%
REGULATION_OF_PROGRAMMED_CELL_DEATH	REGULATION_OF_PROGRAMMED_CELL_DEATH		313	0.16298716	0.989053	0.49602544	0.7133863	1.0	1640	tags=17%, list=13%, signal=19%
APOPTOSIS_GO	APOPTOSIS_GO		392	0.15967916	0.9870748	0.49532712	0.714069	1.0	1658	tags=17%, list=13%, signal=19%
PIGMENT_METABOLIC_PROCESS	PIGMENT_METABOLIC_PROCESS		18	0.29109013	0.9866545	0.46966732	0.71044916	1.0	1481	tags=22%, list=11%, signal=25%
CARBOHYDRATE_TRANSPORT	CARBOHYDRATE_TRANSPORT		17	0.2950351	0.97708476	0.48373982	0.7316409	1.0	2501	tags=29%, list=19%, signal=36%
REGULATION_OF_APOPTOSIS	REGULATION_OF_APOPTOSIS		312	0.16339922	0.9744719	0.5280899	0.7341904	1.0	1640	tags=17%, list=13%, signal=19%
MICROTUBULE_BASED_MOVEMENT	MICROTUBULE_BASED_MOVEMENT		16	0.29992366	0.96819824	0.51809525	0.7462167	1.0	2854	tags=38%, list=22%, signal=48%
ENERGY_DERIVATION_BY_OXIDATION_OF_ORGANIC_COMPOUNDS	ENERGY_DERIVATION_BY_OXIDATION_OF_ORGANIC_COMPOUNDS		37	0.23816927	0.96732837	0.4943609	0.7438407	1.0	1257	tags=19%, list=10%, signal=21%
MORPHOGENESIS_OF_AN_EPITHELIUM	MORPHOGENESIS_OF_AN_EPITHELIUM		15	0.30217466	0.96631974	0.48514852	0.74188864	1.0	3828	tags=47%, list=29%, signal=66%
CELL_PROJECTION_BIOGENESIS	CELL_PROJECTION_BIOGENESIS		20	0.2788988	0.95815045	0.4934334	0.75871783	1.0	4197	tags=45%, list=32%, signal=66%
PROTEIN_AMINO_ACID_O_LINKED_GLYCOSYLATION	PROTEIN_AMINO_ACID_O_LINKED_GLYCOSYLATION		18	0.27835634	0.9568874	0.51498127	0.75739616	1.0	2763	tags=39%, list=21%, signal=49%
STEROID_METABOLIC_PROCESS	STEROID_METABOLIC_PROCESS		66	0.20781717	0.9543484	0.5415929	0.75917286	1.0	4219	tags=39%, list=32%, signal=58%
REGULATION_OF_TRANSCRIPTION_FROM_RNA_POLYMERASE_II_PROMOTER	REGULATION_OF_TRANSCRIPTION_FROM_RNA_POLYMERASE_II_PROMOTER		267	0.15939784	0.9520855	0.57051283	0.76068693	1.0	2633	tags=23%, list=20%, signal=28%
STEROID_HORMONE_RECEPTOR_SIGNALING_PATHWAY	STEROID_HORMONE_RECEPTOR_SIGNALING_PATHWAY		18	0.2812211	0.9511529	0.5388994	0.75853693	1.0	1374	tags=22%, list=10%, signal=25%
INTRACELLULAR_RECEPTOR_MEDIATED_SIGNALING_PATHWAY	INTRACELLULAR_RECEPTOR_MEDIATED_SIGNALING_PATHWAY		18	0.2812211	0.9425635	0.5516569	0.7768467	1.0	1374	tags=22%, list=10%, signal=25%
AROMATIC_COMPOUND_METABOLIC_PROCESS	AROMATIC_COMPOUND_METABOLIC_PROCESS		26	0.24449712	0.94237864	0.53663003	0.77278656	1.0	286	tags=15%, list=2%, signal=16%
PROTEIN_IMPORT_INTO_NUCLEUS	PROTEIN_IMPORT_INTO_NUCLEUS		45	0.2175356	0.9394611	0.5502742	0.77601075	1.0	3279	tags=31%, list=25%, signal=41%
COVALENT_CHROMATIN_MODIFICATION	COVALENT_CHROMATIN_MODIFICATION		22	0.26589352	0.93765277	0.54379565	0.77604187	1.0	4070	tags=45%, list=31%, signal=66%
GENERATION_OF_A_SIGNAL_INVOLVED_IN_CELL_CELL_SIGNALING	GENERATION_OF_A_SIGNAL_INVOLVED_IN_CELL_CELL_SIGNALING		25	0.2552644	0.92939746	0.5728347	0.7927159	1.0	2444	tags=28%, list=19%, signal=34%
PROTEIN_RNA_COMPLEX_ASSEMBLY	PROTEIN_RNA_COMPLEX_ASSEMBLY		55	0.20614399	0.922651	0.5811808	0.805237	1.0	3884	tags=38%, list=30%, signal=54%
BIOSYNTHETIC_PROCESS	BIOSYNTHETIC_PROCESS		402	0.14519984	0.90974486	0.7539432	0.8337868	1.0	2850	tags=23%, list=22%, signal=29%
REGULATION_OF_TRANSPORT	REGULATION_OF_TRANSPORT		57	0.20298727	0.90761554	0.5974499	0.834325	1.0	4249	tags=42%, list=32%, signal=62%
REGULATION_OF_RNA_METABOLIC_PROCESS	REGULATION_OF_RNA_METABOLIC_PROCESS		417	0.14324366	0.88790995	0.8119266	0.8793354	1.0	3828	tags=31%, list=29%, signal=43%
INDUCTION_OF_APOPTOSIS_BY_INTRACELLULAR_SIGNALS	INDUCTION_OF_APOPTOSIS_BY_INTRACELLULAR_SIGNALS		23	0.24286807	0.8872452	0.6219512	0.87596726	1.0	1558	tags=22%, list=12%, signal=25%
SPLICEOSOME_ASSEMBLY	SPLICEOSOME_ASSEMBLY		17	0.26730353	0.8848559	0.61165047	0.8771521	1.0	3884	tags=41%, list=30%, signal=58%
TRANSMISSION_OF_NERVE_IMPULSE	TRANSMISSION_OF_NERVE_IMPULSE		167	0.15996385	0.88210905	0.71753246	0.87908274	1.0	2677	tags=21%, list=20%, signal=26%
ENERGY_RESERVE_METABOLIC_PROCESS	ENERGY_RESERVE_METABOLIC_PROCESS		15	0.2779824	0.8791421	0.61152416	0.8815512	1.0	1257	tags=20%, list=10%, signal=22%
SEXUAL_REPRODUCTION	SEXUAL_REPRODUCTION		109	0.17219226	0.8784889	0.6972789	0.87828034	1.0	3858	tags=30%, list=29%, signal=43%
POSITIVE_REGULATION_OF_CELL_CYCLE	POSITIVE_REGULATION_OF_CELL_CYCLE		15	0.27679038	0.87673557	0.64116573	0.8774704	1.0	467	tags=20%, list=4%, signal=21%
NEGATIVE_REGULATION_OF_CELL_ADHESION	NEGATIVE_REGULATION_OF_CELL_ADHESION		16	0.2742521	0.8749843	0.6277228	0.8767186	1.0	3436	tags=44%, list=26%, signal=59%
RESPONSE_TO_RADIATION	RESPONSE_TO_RADIATION		52	0.19587393	0.8718095	0.6770833	0.87903506	1.0	3279	tags=31%, list=25%, signal=41%
SYNAPTIC_TRANSMISSION	SYNAPTIC_TRANSMISSION		154	0.15335558	0.8554405	0.77931035	0.91148174	1.0	2671	tags=20%, list=20%, signal=25%
REGULATION_OF_INTRACELLULAR_TRANSPORT	REGULATION_OF_INTRACELLULAR_TRANSPORT		22	0.240703	0.8554405	0.6633466	0.9065548	1.0	4580	tags=50%, list=35%, signal=77%
REGULATION_OF_PHOSPHORYLATION	REGULATION_OF_PHOSPHORYLATION		42	0.20024416	0.85441774	0.70817846	0.90390056	1.0	4225	tags=45%, list=32%, signal=67%
REGULATION_OF_TRANSCRIPTIONDNA_DEPENDENT	REGULATION_OF_TRANSCRIPTIONDNA_DEPENDENT		412	0.13600633	0.8541715	0.8876405	0.89968127	1.0	3828	tags=31%, list=29%, signal=42%
CASPASE_ACTIVATION	CASPASE_ACTIVATION		24	0.2284971	0.84596246	0.66849816	0.91279185	1.0	3269	tags=38%, list=25%, signal=50%
AEROBIC_RESPIRATION	AEROBIC_RESPIRATION		15	0.26958382	0.8457089	0.67490494	0.90848047	1.0	2660	tags=33%, list=20%, signal=42%
REGULATION_OF_NUCLEOCYTOPLASMIC_TRANSPORT	REGULATION_OF_NUCLEOCYTOPLASMIC_TRANSPORT		19	0.24478392	0.84023243	0.6941839	0.9152677	1.0	1333	tags=21%, list=10%, signal=23%
ESTABLISHMENT_OF_PROTEIN_LOCALIZATION	ESTABLISHMENT_OF_PROTEIN_LOCALIZATION		166	0.14960569	0.82850826	0.85548174	0.9347339	1.0	3279	tags=26%, list=25%, signal=34%
EPIDERMAL_GROWTH_FACTOR_RECEPTOR_SIGNALING_PATHWAY	EPIDERMAL_GROWTH_FACTOR_RECEPTOR_SIGNALING_PATHWAY		18	0.24484438	0.82115394	0.7053232	0.94458383	1.0	4351	tags=44%, list=33%, signal=66%
DEVELOPMENT_OF_PRIMARY_SEXUAL_CHARACTERISTICS	DEVELOPMENT_OF_PRIMARY_SEXUAL_CHARACTERISTICS		25	0.2214174	0.81884253	0.74159294	0.9443211	1.0	3043	tags=28%, list=23%, signal=36%
PHOSPHOINOSITIDE_BIOSYNTHETIC_PROCESS	PHOSPHOINOSITIDE_BIOSYNTHETIC_PROCESS		21	0.2344041	0.8104166	0.7255985	0.9553223	1.0	1137	tags=19%, list=9%, signal=21%
PROTEOLYSIS	PROTEOLYSIS		170	0.14592515	0.8072792	0.8877722	0.9557847	1.0	3697	tags=30%, list=28%, signal=41%
MEMBRANE_FUSION	MEMBRANE_FUSION		27	0.21232976	0.8015473	0.7583643	0.9615076	1.0	3604	tags=37%, list=28%, signal=51%
HISTONE_MODIFICATION	HISTONE_MODIFICATION		21	0.22823325	0.8007928	0.7271062	0.9578907	1.0	4070	tags=43%, list=31%, signal=62%
CALCIUM_INDEPENDENT_CELL_CELL_ADHESION	CALCIUM_INDEPENDENT_CELL_CELL_ADHESION		16	0.24646959	0.8007655	0.7093863	0.9531077	1.0	3853	tags=38%, list=29%, signal=53%
CELL_CYCLE_ARREST_GO_0007050	CELL_CYCLE_ARREST_GO_0007050		52	0.17689544	0.7908088	0.8269581	0.96541315	1.0	3813	tags=38%, list=29%, signal=54%
PROTEIN_LOCALIZATION	PROTEIN_LOCALIZATION		184	0.1403324	0.7889247	0.9277689	0.9635657	1.0	3279	tags=26%, list=25%, signal=34%
NEGATIVE_REGULATION_OF_CELL_CYCLE	NEGATIVE_REGULATION_OF_CELL_CYCLE		72	0.16463272	0.78708863	0.84859157	0.9616498	1.0	2423	tags=22%, list=19%, signal=27%
MEMBRANE_LIPID_BIOSYNTHETIC_PROCESS	MEMBRANE_LIPID_BIOSYNTHETIC_PROCESS		41	0.18303384	0.78303564	0.8168224	0.96327317	1.0	1611	tags=17%, list=12%, signal=19%
EMBRYONIC_DEVELOPMENT	EMBRYONIC_DEVELOPMENT		46	0.17832607	0.77602136	0.8333333	0.96920043	1.0	3043	tags=26%, list=23%, signal=34%
RESPONSE_TO_UV	RESPONSE_TO_UV		22	0.21633057	0.7751637	0.77962965	0.96584606	1.0	3279	tags=36%, list=25%, signal=48%
EXOCYTOSIS	EXOCYTOSIS		22	0.2147831	0.7685719	0.7943761	0.9704774	1.0	10283	tags=100%, list=79%, signal=465%
CELLULAR_CARBOHYDRATE_METABOLIC_PROCESS	CELLULAR_CARBOHYDRATE_METABOLIC_PROCESS		106	0.14712556	0.7599559	0.9162304	0.97754276	1.0	3466	tags=25%, list=26%, signal=34%
GLUCOSE_METABOLIC_PROCESS	GLUCOSE_METABOLIC_PROCESS		27	0.20038693	0.7594306	0.82246375	0.9735733	1.0	4736	tags=44%, list=36%, signal=69%
LIPID_TRANSPORT	LIPID_TRANSPORT		27	0.20313223	0.75094867	0.8444846	0.97992647	1.0	1998	tags=22%, list=15%, signal=26%
PHOSPHOLIPID_BIOSYNTHETIC_PROCESS	PHOSPHOLIPID_BIOSYNTHETIC_PROCESS		35	0.18484457	0.7439517	0.87979096	0.9836248	1.0	1611	tags=17%, list=12%, signal=19%
REPRODUCTION	REPRODUCTION		215	0.12801376	0.7397555	0.97983193	0.9838919	1.0	3508	tags=26%, list=27%, signal=34%
POSITIVE_REGULATION_OF_HYDROLASE_ACTIVITY	POSITIVE_REGULATION_OF_HYDROLASE_ACTIVITY		45	0.16767862	0.73253006	0.9084381	0.98751724	1.0	3269	tags=29%, list=25%, signal=38%
REGULATION_OF_CATABOLIC_PROCESS	REGULATION_OF_CATABOLIC_PROCESS		15	0.23238268	0.73067504	0.8133087	0.9848927	1.0	4162	tags=47%, list=32%, signal=68%
STRESS_ACTIVATED_PROTEIN_KINASE_SIGNALING_PATHWAY	STRESS_ACTIVATED_PROTEIN_KINASE_SIGNALING_PATHWAY		45	0.16923463	0.72812474	0.9137324	0.983113	1.0	4125	tags=38%, list=32%, signal=55%
JNK_CASCADE	JNK_CASCADE		44	0.17188606	0.72714514	0.88689405	0.9795332	1.0	4125	tags=39%, list=32%, signal=56%
GLYCEROPHOSPHOLIPID_BIOSYNTHETIC_PROCESS	GLYCEROPHOSPHOLIPID_BIOSYNTHETIC_PROCESS		27	0.19178988	0.7253473	0.8707865	0.9767615	1.0	1137	tags=15%, list=9%, signal=16%
SENSORY_PERCEPTION	SENSORY_PERCEPTION		163	0.13215439	0.72246885	0.9760684	0.97510195	1.0	5182	tags=42%, list=40%, signal=68%
NEUROLOGICAL_SYSTEM_PROCESS	NEUROLOGICAL_SYSTEM_PROCESS		328	0.11444037	0.6967589	1.0	0.99440587	1.0	2735	tags=17%, list=21%, signal=21%
LIPOPROTEIN_METABOLIC_PROCESS	LIPOPROTEIN_METABOLIC_PROCESS		30	0.18020688	0.69617814	0.89980733	0.9903505	1.0	1998	tags=20%, list=15%, signal=24%
HOMEOSTASIS_OF_NUMBER_OF_CELLS	HOMEOSTASIS_OF_NUMBER_OF_CELLS		20	0.19928753	0.6904028	0.8914729	0.9906163	1.0	2527	tags=25%, list=19%, signal=31%
NEGATIVE_REGULATION_OF_CELLULAR_BIOSYNTHETIC_PROCESS	NEGATIVE_REGULATION_OF_CELLULAR_BIOSYNTHETIC_PROCESS		25	0.18467131	0.68864465	0.9271758	0.98747647	1.0	3287	tags=28%, list=25%, signal=37%
REGULATION_OF_CELL_ADHESION	REGULATION_OF_CELL_ADHESION		31	0.17809089	0.6821184	0.92178774	0.9879346	1.0	4152	tags=42%, list=32%, signal=61%
BIOGENIC_AMINE_METABOLIC_PROCESS	BIOGENIC_AMINE_METABOLIC_PROCESS		16	0.20667872	0.66943586	0.9010989	0.9925711	1.0	1611	tags=19%, list=12%, signal=21%
BRAIN_DEVELOPMENT	BRAIN_DEVELOPMENT		39	0.16048576	0.6685557	0.95255476	0.9887162	1.0	3157	tags=28%, list=24%, signal=37%
ANION_TRANSPORT	ANION_TRANSPORT		27	0.17728136	0.6599447	0.93436295	0.98987347	1.0	1545	tags=15%, list=12%, signal=17%
NEGATIVE_REGULATION_OF_BIOSYNTHETIC_PROCESS	NEGATIVE_REGULATION_OF_BIOSYNTHETIC_PROCESS		26	0.17397301	0.64769465	0.9250457	0.9924487	1.0	3287	tags=27%, list=25%, signal=36%
ADENYLATE_CYCLASE_ACTIVATION	ADENYLATE_CYCLASE_ACTIVATION		18	0.17931609	0.60857075	0.9555126	1.0	1.0	4518	tags=39%, list=35%, signal=59%
FEEDING_BEHAVIOR	FEEDING_BEHAVIOR		20	0.16830124	0.58272654	0.97632056	1.0	1.0	5086	tags=45%, list=39%, signal=73%
LIPOPROTEIN_BIOSYNTHETIC_PROCESS	LIPOPROTEIN_BIOSYNTHETIC_PROCESS		23	0.16331309	0.5806018	0.9680851	1.0	1.0	4009	tags=35%, list=31%, signal=50%
TUBE_DEVELOPMENT	TUBE_DEVELOPMENT		15	0.17790619	0.5738866	0.96463656	1.0	1.0	3828	tags=33%, list=29%, signal=47%
RHO_PROTEIN_SIGNAL_TRANSDUCTION	RHO_PROTEIN_SIGNAL_TRANSDUCTION		30	0.14613923	0.56344026	0.97551787	1.0	1.0	2826	tags=23%, list=22%, signal=30%
RESPONSE_TO_LIGHT_STIMULUS	RESPONSE_TO_LIGHT_STIMULUS		40	0.12226915	0.5187974	0.99647886	1.0	1.0	3279	tags=25%, list=25%, signal=33%
DETECTION_OF_ABIOTIC_STIMULUS	DETECTION_OF_ABIOTIC_STIMULUS		16	0.15968439	0.51569384	0.9848485	0.9990698	1.0	64	tags=6%, list=0%, signal=6%
NEGATIVE_REGULATION_OF_TRANSLATION	NEGATIVE_REGULATION_OF_TRANSLATION		19	0.15303655	0.5110989	0.989899	0.9952709	1.0	3287	tags=26%, list=25%, signal=35%
