# Supplementary material for: Multiple-input multiple-output causal strategies for gene selection
Source: BMC Bioinformatics. 2011 Nov 25;12:458. doi: 10.1186/1471-2105-12-458 (PMC3323860; doi:10.1186/1471-2105-12-458)
Supplement: Additional file 2 — Archive containing the output files computed by the preranked GSEA for λ ∈ {0.1,0.2,0.3,0.4,0.5} (GSEA_MIMO_part1.zip). [file 1471-2105-12-458-S2.ZIP › mFS04_entrez_mimo.GseaPreranked.1316038376454/ranked_gene_list_na_pos_versus_na_neg_1316038376454.xls]

NAME	DESCRIPTION	GENE_SYMBOL	GENE_TITLE	SCORE
29127	null	null	null	13091.0
54210	null	null	null	13090.0
64151	null	null	null	13089.0
9055	null	null	null	13088.0
51203	null	null	null	13087.0
1033	null	null	null	13086.0
9133	null	null	null	13085.0
2017	null	null	null	13084.0
79682	null	null	null	13083.0
6790	null	null	null	13082.0
7153	null	null	null	13080.0
9134	null	null	null	13079.0
4288	null	null	null	13077.0
890	null	null	null	13076.0
259266	null	null	null	13074.0
79075	null	null	null	13073.0
9768	null	null	null	13072.0
9787	null	null	null	13071.0
51514	null	null	null	13069.0
1062	null	null	null	13068.0
4751	null	null	null	13066.0
79733	null	null	null	13065.0
10615	null	null	null	13064.0
9833	null	null	null	13063.0
5898	null	null	null	13062.0
9928	null	null	null	13061.0
79703	null	null	null	13060.0
5888	null	null	null	13059.0
55165	null	null	null	13057.0
6241	null	null	null	13056.0
4085	null	null	null	13055.0
56942	null	null	null	13054.0
701	null	null	null	13051.0
3832	null	null	null	13050.0
8500	null	null	null	13048.0
699	null	null	null	13047.0
10212	null	null	null	13046.0
24137	null	null	null	13045.0
9319	null	null	null	13043.0
27338	null	null	null	13042.0
1063	null	null	null	13041.0
11130	null	null	null	13039.0
6713	null	null	null	13038.0
146909	null	null	null	13036.0
54205	null	null	null	13035.0
6627	null	null	null	13034.0
11065	null	null	null	13033.0
2297	null	null	null	13032.0
891	null	null	null	13031.0
51512	null	null	null	13030.0
9868	null	null	null	13029.0
983	null	null	null	13028.0
332	null	null	null	13026.0
9232	null	null	null	13024.0
55872	null	null	null	13022.0
4312	null	null	null	13021.0
9700	null	null	null	13020.0
25788	null	null	null	13019.0
29893	null	null	null	13017.0
9837	null	null	null	13015.0
10460	null	null	null	13014.0
9401	null	null	null	13013.0
1434	null	null	null	13012.0
10112	null	null	null	13011.0
8914	null	null	null	13009.0
7272	null	null	null	13005.0
58478	null	null	null	13004.0
23234	null	null	null	13003.0
7336	null	null	null	13001.0
5223	null	null	null	13000.0
55215	null	null	null	12999.0
29899	null	null	null	12998.0
51659	null	null	null	12997.0
11004	null	null	null	12996.0
1719	null	null	null	12995.0
51016	null	null	null	12994.0
991	null	null	null	12993.0
56943	null	null	null	12992.0
11260	null	null	null	12989.0
10024	null	null	null	12987.0
55839	null	null	null	12984.0
3422	null	null	null	12983.0
2237	null	null	null	12980.0
8318	null	null	null	12974.0
7112	null	null	null	12973.0
51022	null	null	null	12972.0
1058	null	null	null	12970.0
57122	null	null	null	12967.0
5437	null	null	null	12965.0
23210	null	null	null	12964.0
1164	null	null	null	12963.0
8772	null	null	null	12962.0
7296	null	null	null	12960.0
10213	null	null	null	12957.0
10733	null	null	null	12956.0
3015	null	null	null	12954.0
6573	null	null	null	12953.0
6491	null	null	null	12952.0
57405	null	null	null	12948.0
133	null	null	null	12946.0
5685	null	null	null	12945.0
8438	null	null	null	12943.0
1894	null	null	null	12941.0
3925	null	null	null	12939.0
6905	null	null	null	12938.0
79573	null	null	null	12936.0
57157	null	null	null	12935.0
3833	null	null	null	12933.0
51001	null	null	null	12932.0
81611	null	null	null	12930.0
664	null	null	null	12929.0
10971	null	null	null	12928.0
29105	null	null	null	12927.0
93594	null	null	null	12925.0
9355	null	null	null	12924.0
29097	null	null	null	12923.0
56992	null	null	null	12921.0
3419	null	null	null	12919.0
6882	null	null	null	12918.0
11169	null	null	null	12917.0
51373	null	null	null	12916.0
55355	null	null	null	12915.0
81930	null	null	null	12912.0
3251	null	null	null	12911.0
6732	null	null	null	12910.0
27161	null	null	null	12908.0
8833	null	null	null	12907.0
4175	null	null	null	12906.0
55247	null	null	null	12905.0
11052	null	null	null	12904.0
9493	null	null	null	12903.0
10403	null	null	null	12902.0
26586	null	null	null	12900.0
27257	null	null	null	12899.0
79019	null	null	null	12898.0
220134	null	null	null	12896.0
8480	null	null	null	12894.0
993	null	null	null	12893.0
1717	null	null	null	12891.0
5693	null	null	null	12890.0
25839	null	null	null	12888.0
54821	null	null	null	12886.0
56950	null	null	null	12884.0
22948	null	null	null	12883.0
51110	null	null	null	12882.0
54503	null	null	null	12881.0
9735	null	null	null	12880.0
8566	null	null	null	12879.0
3148	null	null	null	12878.0
84342	null	null	null	12877.0
51765	null	null	null	12876.0
55832	null	null	null	12875.0
51018	null	null	null	12873.0
5708	null	null	null	12871.0
4001	null	null	null	12870.0
2764	null	null	null	12869.0
8836	null	null	null	12868.0
83461	null	null	null	12866.0
11060	null	null	null	12865.0
55346	null	null	null	12862.0
11335	null	null	null	12861.0
2146	null	null	null	12860.0
23306	null	null	null	12858.0
2305	null	null	null	12857.0
4234	null	null	null	12856.0
9156	null	null	null	12855.0
4831	null	null	null	12853.0
4072	null	null	null	12852.0
54478	null	null	null	12851.0
23560	null	null	null	12850.0
7381	null	null	null	12849.0
11339	null	null	null	12848.0
9289	null	null	null	12847.0
80004	null	null	null	12845.0
5433	null	null	null	12844.0
6513	null	null	null	12843.0
51204	null	null	null	12842.0
55040	null	null	null	12840.0
5352	null	null	null	12837.0
54069	null	null	null	12836.0
3161	null	null	null	12832.0
4141	null	null	null	12831.0
4331	null	null	null	12830.0
10874	null	null	null	12829.0
8883	null	null	null	12828.0
10993	null	null	null	12827.0
1978	null	null	null	12825.0
55176	null	null	null	12824.0
9238	null	null	null	12822.0
5984	null	null	null	12821.0
908	null	null	null	12820.0
4171	null	null	null	12817.0
10440	null	null	null	12813.0
4605	null	null	null	12812.0
81873	null	null	null	12811.0
63933	null	null	null	12810.0
5469	null	null	null	12809.0
9282	null	null	null	12807.0
8317	null	null	null	12806.0
201562	null	null	null	12802.0
9521	null	null	null	12801.0
4860	null	null	null	12800.0
27101	null	null	null	12798.0
22974	null	null	null	12797.0
6873	null	null	null	12796.0
23366	null	null	null	12795.0
9123	null	null	null	12794.0
79169	null	null	null	12793.0
995	null	null	null	12792.0
164	null	null	null	12790.0
10592	null	null	null	12789.0
55388	null	null	null	12787.0
25807	null	null	null	12784.0
57019	null	null	null	12782.0
5155	null	null	null	12779.0
79801	null	null	null	12778.0
6788	null	null	null	12777.0
57110	null	null	null	12776.0
8544	null	null	null	12773.0
641	null	null	null	12771.0
6637	null	null	null	12768.0
2491	null	null	null	12767.0
4700	null	null	null	12766.0
580	null	null	null	12764.0
123	null	null	null	12762.0
26271	null	null	null	12760.0
10051	null	null	null	12758.0
6921	null	null	null	12756.0
6996	null	null	null	12754.0
9391	null	null	null	12752.0
1841	null	null	null	12750.0
54962	null	null	null	12748.0
54972	null	null	null	12745.0
3576	null	null	null	12743.0
27235	null	null	null	12741.0
2810	null	null	null	12739.0
80010	null	null	null	12738.0
25764	null	null	null	12737.0
1515	null	null	null	12736.0
5111	null	null	null	12733.0
54892	null	null	null	12730.0
10057	null	null	null	12727.0
79918	null	null	null	12725.0
6617	null	null	null	12722.0
6835	null	null	null	12721.0
63875	null	null	null	12719.0
1965	null	null	null	12716.0
4869	null	null	null	12713.0
10328	null	null	null	12709.0
5604	null	null	null	12708.0
6502	null	null	null	12707.0
10797	null	null	null	12706.0
79022	null	null	null	12705.0
57102	null	null	null	12704.0
51053	null	null	null	12702.0
28998	null	null	null	12700.0
51026	null	null	null	12699.0
27346	null	null	null	12698.0
29095	null	null	null	12697.0
10855	null	null	null	12696.0
23350	null	null	null	12695.0
6632	null	null	null	12693.0
1017	null	null	null	12691.0
5713	null	null	null	12690.0
10635	null	null	null	12688.0
54908	null	null	null	12685.0
51182	null	null	null	12683.0
57017	null	null	null	12681.0
3838	null	null	null	12680.0
5478	null	null	null	12678.0
5706	null	null	null	12677.0
54845	null	null	null	12676.0
55039	null	null	null	12675.0
1163	null	null	null	12674.0
10055	null	null	null	12672.0
80155	null	null	null	12671.0
51155	null	null	null	12669.0
86	null	null	null	12668.0
3978	null	null	null	12667.0
27440	null	null	null	12666.0
5347	null	null	null	12663.0
10038	null	null	null	12661.0
51121	null	null	null	12660.0
548596	null	null	null	12659.0
3070	null	null	null	12658.0
5691	null	null	null	12657.0
10606	null	null	null	12655.0
11073	null	null	null	12654.0
55143	null	null	null	12653.0
79866	null	null	null	12652.0
84669	null	null	null	12651.0
7083	null	null	null	12650.0
10293	null	null	null	12648.0
10617	null	null	null	12644.0
5203	null	null	null	12642.0
60673	null	null	null	12640.0
27253	null	null	null	12638.0
92140	null	null	null	12637.0
55765	null	null	null	12635.0
79071	null	null	null	12634.0
10054	null	null	null	12629.0
79007	null	null	null	12628.0
9533	null	null	null	12626.0
3149	null	null	null	12625.0
28227	null	null	null	12624.0
79767	null	null	null	12622.0
64783	null	null	null	12620.0
6741	null	null	null	12618.0
55379	null	null	null	12617.0
10553	null	null	null	12614.0
10535	null	null	null	12613.0
5877	null	null	null	12611.0
55010	null	null	null	12610.0
55969	null	null	null	12609.0
55669	null	null	null	12608.0
5471	null	null	null	12606.0
10799	null	null	null	12605.0
23397	null	null	null	12603.0
8050	null	null	null	12602.0
55833	null	null	null	12601.0
10248	null	null	null	12599.0
55856	null	null	null	12598.0
8562	null	null	null	12597.0
51571	null	null	null	12595.0
55027	null	null	null	12592.0
7110	null	null	null	12591.0
55759	null	null	null	12589.0
84908	null	null	null	12585.0
784	null	null	null	12584.0
29028	null	null	null	12582.0
51115	null	null	null	12578.0
79152	null	null	null	12577.0
55689	null	null	null	12576.0
2189	null	null	null	12573.0
9694	null	null	null	12572.0
1072	null	null	null	12571.0
7073	null	null	null	12570.0
672	null	null	null	12569.0
7443	null	null	null	12568.0
7262	null	null	null	12566.0
29100	null	null	null	12561.0
898	null	null	null	12559.0
4477	null	null	null	12558.0
2677	null	null	null	12557.0
11044	null	null	null	12556.0
2781	null	null	null	12552.0
2739	null	null	null	12551.0
55660	null	null	null	12549.0
51105	null	null	null	12547.0
3612	null	null	null	12546.0
79017	null	null	null	12545.0
10204	null	null	null	12544.0
6576	null	null	null	12542.0
55975	null	null	null	12540.0
29980	null	null	null	12537.0
10926	null	null	null	12536.0
2058	null	null	null	12534.0
768	null	null	null	12532.0
28511	null	null	null	12531.0
64130	null	null	null	12530.0
100188893	null	null	null	12524.0
80324	null	null	null	12523.0
6696	null	null	null	12522.0
8774	null	null	null	12521.0
10397	null	null	null	12517.0
9898	null	null	null	12516.0
5983	null	null	null	12515.0
7295	null	null	null	12514.0
27336	null	null	null	12512.0
80237	null	null	null	12510.0
5440	null	null	null	12509.0
10856	null	null	null	12507.0
3858	null	null	null	12506.0
7936	null	null	null	12505.0
9848	null	null	null	12504.0
2926	null	null	null	12503.0
3735	null	null	null	12502.0
4162	null	null	null	12500.0
291	null	null	null	12499.0
9456	null	null	null	12494.0
8270	null	null	null	12493.0
8140	null	null	null	12491.0
89910	null	null	null	12489.0
56888	null	null	null	12488.0
1374	null	null	null	12487.0
1514	null	null	null	12485.0
2617	null	null	null	12483.0
6495	null	null	null	12481.0
3014	null	null	null	12480.0
5214	null	null	null	12479.0
3091	null	null	null	12478.0
90133	null	null	null	12475.0
23518	null	null	null	12474.0
7298	null	null	null	12473.0
9212	null	null	null	12470.0
79833	null	null	null	12467.0
5245	null	null	null	12465.0
5822	null	null	null	12461.0
1678	null	null	null	12460.0
5194	null	null	null	12458.0
4976	null	null	null	12457.0
9100	null	null	null	12456.0
705	null	null	null	12455.0
10428	null	null	null	12453.0
10694	null	null	null	12452.0
5688	null	null	null	12449.0
79572	null	null	null	12447.0
29080	null	null	null	12445.0
51428	null	null	null	12441.0
63967	null	null	null	12440.0
6804	null	null	null	12439.0
10528	null	null	null	12438.0
5202	null	null	null	12437.0
25909	null	null	null	12435.0
9631	null	null	null	12433.0
1837	null	null	null	12429.0
55156	null	null	null	12428.0
30001	null	null	null	12427.0
8208	null	null	null	12425.0
7884	null	null	null	12422.0
11332	null	null	null	12421.0
286148	null	null	null	12417.0
4726	null	null	null	12414.0
9650	null	null	null	12413.0
55197	null	null	null	12409.0
4848	null	null	null	12408.0
51096	null	null	null	12406.0
7371	null	null	null	12403.0
55876	null	null	null	12402.0
23287	null	null	null	12400.0
5716	null	null	null	12396.0
84790	null	null	null	12395.0
6119	null	null	null	12394.0
1728	null	null	null	12390.0
2161	null	null	null	12388.0
3066	null	null	null	12387.0
65986	null	null	null	12385.0
79786	null	null	null	12384.0
654483	null	null	null	12383.0
7422	null	null	null	12382.0
55284	null	null	null	12381.0
6535	null	null	null	12380.0
57380	null	null	null	12378.0
79944	null	null	null	12374.0
64216	null	null	null	12373.0
79949	null	null	null	12371.0
833	null	null	null	12370.0
29088	null	null	null	12369.0
79050	null	null	null	12367.0
114044	null	null	null	12364.0
2139	null	null	null	12362.0
4521	null	null	null	12359.0
55705	null	null	null	12358.0
6596	null	null	null	12352.0
377	null	null	null	12351.0
5597	null	null	null	12350.0
387522	null	null	null	12349.0
50814	null	null	null	12348.0
29901	null	null	null	12346.0
54915	null	null	null	12343.0
4173	null	null	null	12342.0
1789	null	null	null	12341.0
9582	null	null	null	12340.0
5709	null	null	null	12338.0
54165	null	null	null	12337.0
990	null	null	null	12335.0
23513	null	null	null	12333.0
440	null	null	null	12330.0
1122	null	null	null	12329.0
4719	null	null	null	12327.0
1040	null	null	null	12324.0
2886	null	null	null	12320.0
10625	null	null	null	12319.0
80232	null	null	null	12315.0
5393	null	null	null	12314.0
1305	null	null	null	12312.0
1871	null	null	null	12311.0
8851	null	null	null	12309.0
81620	null	null	null	12308.0
51319	null	null	null	12307.0
1347	null	null	null	12303.0
10153	null	null	null	12302.0
7372	null	null	null	12300.0
6902	null	null	null	12299.0
55656	null	null	null	12297.0
22880	null	null	null	12296.0
80178	null	null	null	12293.0
441024	null	null	null	12287.0
9377	null	null	null	12285.0
2287	null	null	null	12283.0
4502	null	null	null	12281.0
3887	null	null	null	12280.0
3638	null	null	null	12278.0
5634	null	null	null	12277.0
2201	null	null	null	12276.0
10381	null	null	null	12274.0
10651	null	null	null	12273.0
64785	null	null	null	12272.0
6607	null	null	null	12271.0
3182	null	null	null	12270.0
25926	null	null	null	12269.0
4998	null	null	null	12268.0
8813	null	null	null	12267.0
3320	null	null	null	12266.0
51371	null	null	null	12265.0
10165	null	null	null	12264.0
3381	null	null	null	12263.0
5985	null	null	null	12260.0
23246	null	null	null	12259.0
6888	null	null	null	12256.0
79042	null	null	null	12255.0
202658	null	null	null	12253.0
124044	null	null	null	12252.0
9831	null	null	null	12250.0
3939	null	null	null	12249.0
6472	null	null	null	12248.0
26043	null	null	null	12247.0
80758	null	null	null	12245.0
23658	null	null	null	12242.0
79943	null	null	null	12241.0
2626	null	null	null	12238.0
7353	null	null	null	12236.0
51377	null	null	null	12235.0
23644	null	null	null	12233.0
29923	null	null	null	12232.0
100133775	null	null	null	12231.0
4591	null	null	null	12229.0
9217	null	null	null	12228.0
9688	null	null	null	12227.0
2960	null	null	null	12226.0
262	null	null	null	12223.0
5700	null	null	null	12222.0
3157	null	null	null	12221.0
54758	null	null	null	12219.0
7465	null	null	null	12218.0
7718	null	null	null	12217.0
27344	null	null	null	12214.0
158	null	null	null	12213.0
10675	null	null	null	12212.0
6286	null	null	null	12210.0
1523	null	null	null	12209.0
5557	null	null	null	12208.0
10383	null	null	null	12206.0
27072	null	null	null	12205.0
22839	null	null	null	12204.0
23507	null	null	null	12202.0
57761	null	null	null	12201.0
64750	null	null	null	12200.0
64431	null	null	null	12199.0
5717	null	null	null	12196.0
6199	null	null	null	12195.0
27042	null	null	null	12194.0
10393	null	null	null	12192.0
55257	null	null	null	12191.0
23592	null	null	null	12190.0
64963	null	null	null	12188.0
2730	null	null	null	12186.0
55093	null	null	null	12183.0
246243	null	null	null	12182.0
728	null	null	null	12181.0
51651	null	null	null	12180.0
55854	null	null	null	12179.0
10190	null	null	null	12175.0
10994	null	null	null	12169.0
79783	null	null	null	12167.0
10195	null	null	null	12166.0
5810	null	null	null	12165.0
114657	null	null	null	12163.0
10715	null	null	null	12161.0
2332	null	null	null	12159.0
100129361	null	null	null	12155.0
9711	null	null	null	12154.0
5062	null	null	null	12153.0
8337	null	null	null	12150.0
8996	null	null	null	12149.0
55630	null	null	null	12147.0
51499	null	null	null	12145.0
78999	null	null	null	12144.0
3796	null	null	null	12143.0
7504	null	null	null	12141.0
23512	null	null	null	12140.0
65094	null	null	null	12139.0
6629	null	null	null	12138.0
25983	null	null	null	12136.0
8819	null	null	null	12135.0
56270	null	null	null	12133.0
28992	null	null	null	12132.0
55505	null	null	null	12131.0
80194	null	null	null	12127.0
8497	null	null	null	12126.0
54583	null	null	null	12125.0
836	null	null	null	12120.0
3613	null	null	null	12119.0
65003	null	null	null	12117.0
29967	null	null	null	12116.0
10237	null	null	null	12113.0
79657	null	null	null	12109.0
23603	null	null	null	12108.0
10063	null	null	null	12107.0
8894	null	null	null	12106.0
55737	null	null	null	12102.0
7167	null	null	null	12101.0
51088	null	null	null	12100.0
1763	null	null	null	12099.0
4603	null	null	null	12095.0
4199	null	null	null	12091.0
4291	null	null	null	12090.0
79837	null	null	null	12088.0
54849	null	null	null	12087.0
8139	null	null	null	12086.0
2885	null	null	null	12085.0
2806	null	null	null	12084.0
81034	null	null	null	12083.0
4201	null	null	null	12082.0
7203	null	null	null	12079.0
23649	null	null	null	12078.0
8336	null	null	null	12077.0
54934	null	null	null	12076.0
80204	null	null	null	12075.0
10721	null	null	null	12074.0
56889	null	null	null	12073.0
10907	null	null	null	12070.0
9692	null	null	null	12069.0
51647	null	null	null	12066.0
6016	null	null	null	12065.0
55055	null	null	null	12064.0
51773	null	null	null	12063.0
26150	null	null	null	12061.0
4200	null	null	null	12060.0
1633	null	null	null	12054.0
257152	null	null	null	12053.0
79902	null	null	null	12050.0
10948	null	null	null	12049.0
1478	null	null	null	12047.0
27348	null	null	null	12042.0
55723	null	null	null	12041.0
4952	null	null	null	12040.0
8577	null	null	null	12039.0
79980	null	null	null	12037.0
57107	null	null	null	12035.0
11051	null	null	null	12031.0
4702	null	null	null	12028.0
22992	null	null	null	12026.0
10540	null	null	null	12024.0
734	null	null	null	12023.0
2644	null	null	null	12022.0
26284	null	null	null	12021.0
5119	null	null	null	12020.0
7517	null	null	null	12019.0
64746	null	null	null	12018.0
10285	null	null	null	12017.0
55635	null	null	null	12016.0
388796	null	null	null	12015.0
2026	null	null	null	12013.0
10969	null	null	null	12011.0
2935	null	null	null	12009.0
81579	null	null	null	12008.0
55559	null	null	null	12007.0
6631	null	null	null	12006.0
26502	null	null	null	12003.0
339175	null	null	null	12002.0
514	null	null	null	12000.0
529	null	null	null	11998.0
7283	null	null	null	11997.0
10897	null	null	null	11996.0
6597	null	null	null	11995.0
5817	null	null	null	11993.0
23271	null	null	null	11990.0
1213	null	null	null	11989.0
55353	null	null	null	11988.0
23481	null	null	null	11987.0
10096	null	null	null	11986.0
25920	null	null	null	11982.0
55110	null	null	null	11981.0
10962	null	null	null	11980.0
79441	null	null	null	11978.0
26750	null	null	null	11975.0
51069	null	null	null	11974.0
5885	null	null	null	11973.0
55173	null	null	null	11972.0
6659	null	null	null	11970.0
645233	null	null	null	11967.0
5594	null	null	null	11966.0
5425	null	null	null	11965.0
9088	null	null	null	11961.0
5033	null	null	null	11960.0
11137	null	null	null	11958.0
2958	null	null	null	11957.0
9994	null	null	null	11956.0
151230	null	null	null	11954.0
3418	null	null	null	11953.0
51430	null	null	null	11952.0
5955	null	null	null	11950.0
2224	null	null	null	11948.0
6871	null	null	null	11947.0
26472	null	null	null	11946.0
1404	null	null	null	11945.0
7307	null	null	null	11941.0
259	null	null	null	11939.0
26	null	null	null	11935.0
7417	null	null	null	11931.0
6715	null	null	null	11930.0
51012	null	null	null	11929.0
7553	null	null	null	11928.0
3315	null	null	null	11926.0
10776	null	null	null	11925.0
63899	null	null	null	11923.0
55227	null	null	null	11920.0
57665	null	null	null	11917.0
23080	null	null	null	11916.0
26636	null	null	null	11914.0
56941	null	null	null	11913.0
201254	null	null	null	11912.0
653659	null	null	null	11911.0
54512	null	null	null	11908.0
1340	null	null	null	11907.0
8243	null	null	null	11906.0
51599	null	null	null	11905.0
3775	null	null	null	11904.0
11235	null	null	null	11903.0
55907	null	null	null	11899.0
7411	null	null	null	11897.0
8872	null	null	null	11893.0
3156	null	null	null	11892.0
29902	null	null	null	11891.0
6198	null	null	null	11890.0
23594	null	null	null	11887.0
1207	null	null	null	11886.0
9442	null	null	null	11884.0
5413	null	null	null	11883.0
22916	null	null	null	11882.0
1479	null	null	null	11879.0
653562	null	null	null	11876.0
5902	null	null	null	11873.0
8805	null	null	null	11872.0
5695	null	null	null	11871.0
9816	null	null	null	11870.0
10915	null	null	null	11869.0
81892	null	null	null	11863.0
10736	null	null	null	11862.0
10199	null	null	null	11861.0
54932	null	null	null	11860.0
54913	null	null	null	11859.0
50861	null	null	null	11858.0
23160	null	null	null	11856.0
58500	null	null	null	11854.0
10072	null	null	null	11849.0
27130	null	null	null	11848.0
54982	null	null	null	11847.0
7264	null	null	null	11845.0
2987	null	null	null	11843.0
6541	null	null	null	11842.0
4494	null	null	null	11841.0
54954	null	null	null	11839.0
5291	null	null	null	11837.0
26873	null	null	null	11834.0
1854	null	null	null	11833.0
54801	null	null	null	11831.0
26255	null	null	null	11830.0
7705	null	null	null	11829.0
10576	null	null	null	11827.0
11072	null	null	null	11825.0
4528	null	null	null	11823.0
3626	null	null	null	11819.0
5584	null	null	null	11813.0
100288628	null	null	null	11812.0
1690	null	null	null	11810.0
29960	null	null	null	11809.0
54541	null	null	null	11808.0
83737	null	null	null	11807.0
93081	null	null	null	11806.0
55120	null	null	null	11805.0
6227	null	null	null	11804.0
22827	null	null	null	11801.0
7398	null	null	null	11800.0
283871	null	null	null	11799.0
9636	null	null	null	11798.0
81831	null	null	null	11797.0
4580	null	null	null	11795.0
55159	null	null	null	11794.0
5427	null	null	null	11790.0
5238	null	null	null	11787.0
528	null	null	null	11785.0
39	null	null	null	11782.0
286527	null	null	null	11777.0
5747	null	null	null	11775.0
8725	null	null	null	11774.0
55238	null	null	null	11773.0
56681	null	null	null	11770.0
6950	null	null	null	11769.0
375035	null	null	null	11768.0
83460	null	null	null	11767.0
79364	null	null	null	11764.0
81929	null	null	null	11763.0
7319	null	null	null	11762.0
5967	null	null	null	11759.0
11236	null	null	null	11758.0
90480	null	null	null	11757.0
4151	null	null	null	11754.0
55508	null	null	null	11752.0
1000	null	null	null	11751.0
6307	null	null	null	11749.0
55366	null	null	null	11746.0
11338	null	null	null	11744.0
4704	null	null	null	11742.0
23173	null	null	null	11740.0
30837	null	null	null	11739.0
26520	null	null	null	11734.0
55003	null	null	null	11732.0
10247	null	null	null	11729.0
79047	null	null	null	11726.0
80273	null	null	null	11725.0
26233	null	null	null	11724.0
80778	null	null	null	11722.0
4495	null	null	null	11721.0
3755	null	null	null	11719.0
5831	null	null	null	11718.0
8853	null	null	null	11716.0
654364	null	null	null	11715.0
9958	null	null	null	11714.0
51290	null	null	null	11712.0
22950	null	null	null	11710.0
23142	null	null	null	11709.0
9957	null	null	null	11707.0
6712	null	null	null	11706.0
55171	null	null	null	11705.0
23450	null	null	null	11704.0
8607	null	null	null	11701.0
645745	null	null	null	11700.0
25806	null	null	null	11699.0
9793	null	null	null	11698.0
8559	null	null	null	11697.0
94081	null	null	null	11696.0
54517	null	null	null	11695.0
11056	null	null	null	11694.0
83696	null	null	null	11691.0
9643	null	null	null	11687.0
81614	null	null	null	11684.0
10574	null	null	null	11683.0
80775	null	null	null	11680.0
8754	null	null	null	11679.0
3396	null	null	null	11678.0
25843	null	null	null	11676.0
1723	null	null	null	11675.0
51491	null	null	null	11674.0
51184	null	null	null	11673.0
488	null	null	null	11672.0
23640	null	null	null	11667.0
333	null	null	null	11662.0
6729	null	null	null	11661.0
11232	null	null	null	11657.0
4324	null	null	null	11656.0
54496	null	null	null	11655.0
9653	null	null	null	11653.0
54584	null	null	null	11652.0
1736	null	null	null	11650.0
5160	null	null	null	11648.0
51101	null	null	null	11646.0
29081	null	null	null	11645.0
285359	null	null	null	11644.0
55526	null	null	null	11642.0
1477	null	null	null	11638.0
9519	null	null	null	11637.0
8702	null	null	null	11635.0
5550	null	null	null	11632.0
27297	null	null	null	11631.0
595101	null	null	null	11630.0
3892	null	null	null	11629.0
9361	null	null	null	11626.0
8723	null	null	null	11625.0
79791	null	null	null	11624.0
5999	null	null	null	11623.0
1192	null	null	null	11622.0
89845	null	null	null	11621.0
10005	null	null	null	11620.0
9685	null	null	null	11619.0
11200	null	null	null	11617.0
64110	null	null	null	11616.0
550	null	null	null	11615.0
7013	null	null	null	11613.0
79915	null	null	null	11612.0
79609	null	null	null	11611.0
5710	null	null	null	11609.0
8939	null	null	null	11606.0
5303	null	null	null	11604.0
4172	null	null	null	11602.0
9470	null	null	null	11601.0
23380	null	null	null	11600.0
79577	null	null	null	11598.0
10471	null	null	null	11596.0
55011	null	null	null	11595.0
5329	null	null	null	11594.0
9829	null	null	null	11593.0
5718	null	null	null	11590.0
11177	null	null	null	11588.0
7355	null	null	null	11587.0
1503	null	null	null	11586.0
55699	null	null	null	11585.0
26585	null	null	null	11584.0
84900	null	null	null	11581.0
7378	null	null	null	11580.0
79711	null	null	null	11577.0
10885	null	null	null	11573.0
4501	null	null	null	11571.0
54928	null	null	null	11568.0
5910	null	null	null	11567.0
51582	null	null	null	11564.0
10079	null	null	null	11563.0
25855	null	null	null	11562.0
27183	null	null	null	11561.0
83259	null	null	null	11558.0
205564	null	null	null	11557.0
9790	null	null	null	11555.0
55835	null	null	null	11554.0
4176	null	null	null	11552.0
1327	null	null	null	11551.0
64577	null	null	null	11548.0
23590	null	null	null	11547.0
10609	null	null	null	11546.0
11222	null	null	null	11545.0
10245	null	null	null	11544.0
27000	null	null	null	11543.0
2643	null	null	null	11542.0
79023	null	null	null	11538.0
79081	null	null	null	11537.0
10376	null	null	null	11536.0
875	null	null	null	11534.0
5277	null	null	null	11533.0
3099	null	null	null	11530.0
80346	null	null	null	11527.0
9141	null	null	null	11525.0
9342	null	null	null	11524.0
83451	null	null	null	11523.0
10549	null	null	null	11522.0
54454	null	null	null	11521.0
1054	null	null	null	11520.0
23508	null	null	null	11519.0
5603	null	null	null	11518.0
8493	null	null	null	11517.0
96764	null	null	null	11514.0
5431	null	null	null	11513.0
899	null	null	null	11511.0
7407	null	null	null	11510.0
7514	null	null	null	11506.0
8669	null	null	null	11504.0
3177	null	null	null	11503.0
9145	null	null	null	11502.0
51142	null	null	null	11500.0
6611	null	null	null	11498.0
26589	null	null	null	11496.0
5110	null	null	null	11495.0
284889	null	null	null	11494.0
6628	null	null	null	11493.0
8565	null	null	null	11490.0
10951	null	null	null	11489.0
5827	null	null	null	11488.0
65263	null	null	null	11487.0
50626	null	null	null	11486.0
10290	null	null	null	11485.0
9791	null	null	null	11481.0
5001	null	null	null	11480.0
10059	null	null	null	11479.0
51575	null	null	null	11477.0
7004	null	null	null	11474.0
50810	null	null	null	11470.0
23185	null	null	null	11469.0
56180	null	null	null	11467.0
16	null	null	null	11465.0
5365	null	null	null	11463.0
3868	null	null	null	11462.0
5106	null	null	null	11461.0
1297	null	null	null	11460.0
4496	null	null	null	11459.0
2019	null	null	null	11458.0
79581	null	null	null	11454.0
9025	null	null	null	11448.0
7468	null	null	null	11447.0
23002	null	null	null	11446.0
253943	null	null	null	11445.0
2585	null	null	null	11441.0
55794	null	null	null	11440.0
51388	null	null	null	11439.0
55661	null	null	null	11437.0
5355	null	null	null	11436.0
10787	null	null	null	11432.0
10762	null	null	null	11431.0
56886	null	null	null	11428.0
6182	null	null	null	11423.0
51081	null	null	null	11422.0
6874	null	null	null	11420.0
51406	null	null	null	11417.0
23076	null	null	null	11416.0
5684	null	null	null	11415.0
404093	null	null	null	11414.0
1349	null	null	null	11412.0
88	null	null	null	11409.0
55166	null	null	null	11408.0
55212	null	null	null	11407.0
2178	null	null	null	11406.0
79665	null	null	null	11404.0
8260	null	null	null	11398.0
55521	null	null	null	11397.0
11171	null	null	null	11395.0
23532	null	null	null	11393.0
2664	null	null	null	11389.0
23029	null	null	null	11388.0
55131	null	null	null	11386.0
8647	null	null	null	11384.0
3297	null	null	null	11382.0
27301	null	null	null	11381.0
9480	null	null	null	11379.0
65057	null	null	null	11377.0
7138	null	null	null	11376.0
3336	null	null	null	11374.0
79739	null	null	null	11373.0
9926	null	null	null	11372.0
1604	null	null	null	11371.0
3376	null	null	null	11370.0
3993	null	null	null	11367.0
23480	null	null	null	11366.0
729222	null	null	null	11365.0
51282	null	null	null	11364.0
5601	null	null	null	11359.0
54433	null	null	null	11358.0
2821	null	null	null	11357.0
637	null	null	null	11356.0
23788	null	null	null	11354.0
51123	null	null	null	11353.0
23554	null	null	null	11352.0
56945	null	null	null	11351.0
2968	null	null	null	11348.0
54542	null	null	null	11347.0
2063	null	null	null	11345.0
10527	null	null	null	11344.0
58488	null	null	null	11343.0
122704	null	null	null	11338.0
8027	null	null	null	11335.0
219293	null	null	null	11333.0
9399	null	null	null	11331.0
26235	null	null	null	11328.0
81691	null	null	null	11327.0
9052	null	null	null	11325.0
9818	null	null	null	11324.0
55226	null	null	null	11323.0
51072	null	null	null	11321.0
7913	null	null	null	11319.0
4504	null	null	null	11318.0
64180	null	null	null	11317.0
7163	null	null	null	11316.0
11082	null	null	null	11314.0
25940	null	null	null	11313.0
1138	null	null	null	11311.0
54927	null	null	null	11308.0
6698	null	null	null	11307.0
4711	null	null	null	11306.0
4097	null	null	null	11299.0
118491	null	null	null	11297.0
6924	null	null	null	11296.0
56647	null	null	null	11295.0
54968	null	null	null	11291.0
8739	null	null	null	11290.0
10598	null	null	null	11289.0
10048	null	null	null	11287.0
1730	null	null	null	11286.0
55738	null	null	null	11285.0
4321	null	null	null	11284.0
6059	null	null	null	11283.0
79847	null	null	null	11282.0
2134	null	null	null	11280.0
29117	null	null	null	11279.0
57707	null	null	null	11276.0
55486	null	null	null	11275.0
25844	null	null	null	11271.0
2932	null	null	null	11270.0
23787	null	null	null	11269.0
8988	null	null	null	11268.0
152	null	null	null	11266.0
9588	null	null	null	11263.0
55290	null	null	null	11262.0
1024	null	null	null	11259.0
64710	null	null	null	11256.0
8974	null	null	null	11254.0
29844	null	null	null	11251.0
64184	null	null	null	11249.0
64410	null	null	null	11248.0
55957	null	null	null	11247.0
54676	null	null	null	11246.0
23329	null	null	null	11245.0
55304	null	null	null	11243.0
202	null	null	null	11240.0
51634	null	null	null	11236.0
26073	null	null	null	11235.0
4931	null	null	null	11234.0
4102	null	null	null	11233.0
5230	null	null	null	11232.0
7979	null	null	null	11229.0
84722	null	null	null	11225.0
994	null	null	null	11222.0
4522	null	null	null	11221.0
4436	null	null	null	11220.0
8968	null	null	null	11215.0
8445	null	null	null	11214.0
8970	null	null	null	11211.0
79982	null	null	null	11210.0
266740	null	null	null	11209.0
51567	null	null	null	11208.0
657	null	null	null	11206.0
10940	null	null	null	11205.0
79797	null	null	null	11204.0
1147	null	null	null	11201.0
8347	null	null	null	11196.0
4733	null	null	null	11194.0
3006	null	null	null	11193.0
8608	null	null	null	11192.0
8767	null	null	null	11185.0
8941	null	null	null	11180.0
9618	null	null	null	11179.0
51070	null	null	null	11178.0
10198	null	null	null	11171.0
5080	null	null	null	11170.0
8326	null	null	null	11168.0
1152	null	null	null	11167.0
9276	null	null	null	11166.0
92815	null	null	null	11164.0
131408	null	null	null	11163.0
128872	null	null	null	11162.0
26120	null	null	null	11161.0
51236	null	null	null	11159.0
178	null	null	null	11155.0
54732	null	null	null	11152.0
192666	null	null	null	11149.0
7419	null	null	null	11148.0
9014	null	null	null	11147.0
400410	null	null	null	11146.0
29083	null	null	null	11145.0
9991	null	null	null	11140.0
51129	null	null	null	11139.0
8818	null	null	null	11138.0
3853	null	null	null	11135.0
1317	null	null	null	11132.0
79888	null	null	null	11131.0
730107	null	null	null	11130.0
11011	null	null	null	11129.0
8335	null	null	null	11127.0
8624	null	null	null	11122.0
79731	null	null	null	11120.0
3110	null	null	null	11112.0
51805	null	null	null	11109.0
57099	null	null	null	11108.0
8458	null	null	null	11106.0
79752	null	null	null	11104.0
23019	null	null	null	11103.0
3475	null	null	null	11102.0
26574	null	null	null	11101.0
5422	null	null	null	11099.0
55697	null	null	null	11098.0
22868	null	null	null	11096.0
8568	null	null	null	11095.0
1111	null	null	null	11094.0
53371	null	null	null	11093.0
50863	null	null	null	11092.0
29781	null	null	null	11091.0
6635	null	null	null	11087.0
80328	null	null	null	11086.0
782	null	null	null	11085.0
28978	null	null	null	11081.0
84079	null	null	null	11079.0
885	null	null	null	11077.0
5933	null	null	null	11076.0
5382	null	null	null	11074.0
6427	null	null	null	11073.0
554313	null	null	null	11072.0
57817	null	null	null	11070.0
2592	null	null	null	11067.0
10730	null	null	null	11066.0
26039	null	null	null	11065.0
3265	null	null	null	11062.0
152559	null	null	null	11061.0
5529	null	null	null	11060.0
7332	null	null	null	11058.0
10947	null	null	null	11056.0
50512	null	null	null	11054.0
79763	null	null	null	11051.0
5209	null	null	null	11050.0
342538	null	null	null	11043.0
483	null	null	null	11042.0
10713	null	null	null	11041.0
23141	null	null	null	11040.0
5889	null	null	null	11039.0
345	null	null	null	11038.0
27032	null	null	null	11033.0
7738	null	null	null	11032.0
51510	null	null	null	11028.0
54963	null	null	null	11026.0
6338	null	null	null	11025.0
5300	null	null	null	11020.0
9897	null	null	null	11019.0
1537	null	null	null	11018.0
64422	null	null	null	11017.0
10573	null	null	null	11016.0
51025	null	null	null	11014.0
10228	null	null	null	11013.0
353	null	null	null	11012.0
865	null	null	null	11010.0
57003	null	null	null	11009.0
55057	null	null	null	11005.0
3008	null	null	null	11004.0
4709	null	null	null	11003.0
55558	null	null	null	11000.0
23204	null	null	null	10999.0
23007	null	null	null	10998.0
9446	null	null	null	10997.0
9862	null	null	null	10996.0
3257	null	null	null	10995.0
26610	null	null	null	10992.0
1241	null	null	null	10991.0
7388	null	null	null	10989.0
57097	null	null	null	10988.0
6949	null	null	null	10987.0
9130	null	null	null	10985.0
8323	null	null	null	10983.0
57214	null	null	null	10978.0
90141	null	null	null	10976.0
60491	null	null	null	10974.0
84823	null	null	null	10972.0
27289	null	null	null	10970.0
81858	null	null	null	10967.0
7289	null	null	null	10966.0
9188	null	null	null	10965.0
3795	null	null	null	10964.0
3364	null	null	null	10961.0
29889	null	null	null	10960.0
9939	null	null	null	10957.0
26032	null	null	null	10954.0
9824	null	null	null	10953.0
9801	null	null	null	10951.0
6647	null	null	null	10948.0
79139	null	null	null	10946.0
9885	null	null	null	10943.0
79000	null	null	null	10942.0
4644	null	null	null	10938.0
57826	null	null	null	10937.0
26155	null	null	null	10936.0
261726	null	null	null	10933.0
10622	null	null	null	10932.0
55687	null	null	null	10928.0
90333	null	null	null	10927.0
117246	null	null	null	10926.0
83463	null	null	null	10921.0
79959	null	null	null	10920.0
9330	null	null	null	10917.0
54535	null	null	null	10916.0
64901	null	null	null	10915.0
1329	null	null	null	10914.0
51642	null	null	null	10912.0
6845	null	null	null	10908.0
4174	null	null	null	10906.0
2673	null	null	null	10905.0
280661	null	null	null	10901.0
25977	null	null	null	10900.0
10950	null	null	null	10899.0
22978	null	null	null	10897.0
65005	null	null	null	10895.0
65265	null	null	null	10894.0
5409	null	null	null	10892.0
7965	null	null	null	10889.0
10498	null	null	null	10888.0
9373	null	null	null	10887.0
55157	null	null	null	10885.0
22995	null	null	null	10881.0
2589	null	null	null	10878.0
729020	null	null	null	10877.0
4320	null	null	null	10876.0
3895	null	null	null	10875.0
5000	null	null	null	10872.0
4712	null	null	null	10871.0
1783	null	null	null	10866.0
9352	null	null	null	10865.0
366	null	null	null	10864.0
9166	null	null	null	10863.0
9972	null	null	null	10857.0
3777	null	null	null	10855.0
171546	null	null	null	10853.0
28985	null	null	null	10851.0
10452	null	null	null	10849.0
5875	null	null	null	10848.0
10058	null	null	null	10844.0
3052	null	null	null	10843.0
23165	null	null	null	10841.0
54868	null	null	null	10840.0
1356	null	null	null	10839.0
51067	null	null	null	10838.0
3845	null	null	null	10833.0
100287590	null	null	null	10832.0
92856	null	null	null	10831.0
29919	null	null	null	10830.0
7257	null	null	null	10829.0
54958	null	null	null	10828.0
4287	null	null	null	10827.0
28969	null	null	null	10821.0
26276	null	null	null	10818.0
23213	null	null	null	10812.0
11274	null	null	null	10807.0
11267	null	null	null	10806.0
23607	null	null	null	10798.0
93210	null	null	null	10797.0
29107	null	null	null	10795.0
6248	null	null	null	10793.0
7029	null	null	null	10792.0
26225	null	null	null	10789.0
28957	null	null	null	10787.0
54881	null	null	null	10786.0
9462	null	null	null	10785.0
10531	null	null	null	10779.0
23659	null	null	null	10777.0
54014	null	null	null	10776.0
1773	null	null	null	10775.0
6897	null	null	null	10772.0
7270	null	null	null	10771.0
23108	null	null	null	10768.0
9255	null	null	null	10764.0
1032	null	null	null	10763.0
6707	null	null	null	10760.0
353189	null	null	null	10758.0
27352	null	null	null	10755.0
1649	null	null	null	10753.0
9889	null	null	null	10752.0
22824	null	null	null	10751.0
5264	null	null	null	10747.0
55636	null	null	null	10746.0
8266	null	null	null	10739.0
8785	null	null	null	10738.0
60490	null	null	null	10736.0
4188	null	null	null	10735.0
1534	null	null	null	10732.0
11266	null	null	null	10730.0
5331	null	null	null	10729.0
3159	null	null	null	10725.0
92154	null	null	null	10721.0
522	null	null	null	10720.0
8636	null	null	null	10719.0
23562	null	null	null	10715.0
23170	null	null	null	10714.0
6160	null	null	null	10711.0
65220	null	null	null	10710.0
6877	null	null	null	10709.0
10092	null	null	null	10705.0
56905	null	null	null	10704.0
80218	null	null	null	10702.0
378708	null	null	null	10697.0
10735	null	null	null	10696.0
8443	null	null	null	10695.0
27300	null	null	null	10694.0
389715	null	null	null	10691.0
51477	null	null	null	10690.0
1364	null	null	null	10689.0
4091	null	null	null	10683.0
2861	null	null	null	10682.0
64762	null	null	null	10681.0
63897	null	null	null	10680.0
8507	null	null	null	10679.0
84296	null	null	null	10678.0
10572	null	null	null	10677.0
1301	null	null	null	10676.0
55322	null	null	null	10675.0
23161	null	null	null	10674.0
1652	null	null	null	10671.0
7136	null	null	null	10670.0
6461	null	null	null	10669.0
6447	null	null	null	10668.0
23277	null	null	null	10667.0
6690	null	null	null	10665.0
7571	null	null	null	10664.0
11329	null	null	null	10660.0
9969	null	null	null	10659.0
55732	null	null	null	10658.0
23167	null	null	null	10657.0
54101	null	null	null	10655.0
7137	null	null	null	10653.0
27258	null	null	null	10652.0
5805	null	null	null	10650.0
2125	null	null	null	10649.0
157562	null	null	null	10646.0
51195	null	null	null	10645.0
10232	null	null	null	10644.0
619505	null	null	null	10641.0
10575	null	null	null	10640.0
51337	null	null	null	10639.0
4361	null	null	null	10636.0
645452	null	null	null	10628.0
706	null	null	null	10626.0
8000	null	null	null	10625.0
9712	null	null	null	10619.0
100129405	null	null	null	10614.0
7037	null	null	null	10609.0
7286	null	null	null	10608.0
7764	null	null	null	10605.0
2109	null	null	null	10604.0
55711	null	null	null	10601.0
84733	null	null	null	10599.0
116372	null	null	null	10596.0
6780	null	null	null	10594.0
10850	null	null	null	10592.0
6605	null	null	null	10589.0
10534	null	null	null	10586.0
22903	null	null	null	10584.0
2271	null	null	null	10581.0
23212	null	null	null	10579.0
4259	null	null	null	10578.0
27067	null	null	null	10576.0
120227	null	null	null	10575.0
7374	null	null	null	10573.0
83448	null	null	null	10572.0
26517	null	null	null	10568.0
79135	null	null	null	10564.0
79919	null	null	null	10563.0
26519	null	null	null	10561.0
2539	null	null	null	10559.0
10737	null	null	null	10557.0
255812	null	null	null	10556.0
4917	null	null	null	10555.0
23097	null	null	null	10553.0
2588	null	null	null	10551.0
7045	null	null	null	10550.0
55038	null	null	null	10548.0
54951	null	null	null	10545.0
51507	null	null	null	10544.0
5449	null	null	null	10540.0
10939	null	null	null	10534.0
64417	null	null	null	10533.0
55255	null	null	null	10532.0
341	null	null	null	10530.0
55161	null	null	null	10528.0
25941	null	null	null	10525.0
10102	null	null	null	10524.0
6820	null	null	null	10523.0
65109	null	null	null	10522.0
27341	null	null	null	10521.0
83990	null	null	null	10520.0
54815	null	null	null	10519.0
646208	null	null	null	10518.0
57103	null	null	null	10517.0
2805	null	null	null	10514.0
3949	null	null	null	10510.0
9605	null	null	null	10509.0
5429	null	null	null	10506.0
6634	null	null	null	10502.0
9498	null	null	null	10501.0
5901	null	null	null	10500.0
8120	null	null	null	10499.0
10987	null	null	null	10498.0
284306	null	null	null	10497.0
79983	null	null	null	10492.0
7175	null	null	null	10491.0
1758	null	null	null	10490.0
60484	null	null	null	10486.0
9914	null	null	null	10485.0
2778	null	null	null	10481.0
22927	null	null	null	10478.0
11182	null	null	null	10475.0
6612	null	null	null	10474.0
25874	null	null	null	10472.0
4103	null	null	null	10471.0
23457	null	null	null	10468.0
1312	null	null	null	10464.0
284403	null	null	null	10463.0
2523	null	null	null	10458.0
25978	null	null	null	10457.0
268	null	null	null	10455.0
5514	null	null	null	10451.0
2107	null	null	null	10449.0
100132742	null	null	null	10448.0
10656	null	null	null	10447.0
10360	null	null	null	10446.0
79598	null	null	null	10445.0
23012	null	null	null	10444.0
6279	null	null	null	10441.0
51617	null	null	null	10438.0
6549	null	null	null	10434.0
64837	null	null	null	10430.0
292	null	null	null	10429.0
212	null	null	null	10428.0
433	null	null	null	10426.0
54994	null	null	null	10425.0
25888	null	null	null	10423.0
9530	null	null	null	10420.0
64943	null	null	null	10416.0
90233	null	null	null	10413.0
729163	null	null	null	10411.0
91734	null	null	null	10408.0
79968	null	null	null	10406.0
8202	null	null	null	10405.0
1412	null	null	null	10403.0
22929	null	null	null	10402.0
26263	null	null	null	10401.0
23225	null	null	null	10400.0
7818	null	null	null	10398.0
51174	null	null	null	10397.0
6904	null	null	null	10395.0
442194	null	null	null	10394.0
63916	null	null	null	10392.0
64400	null	null	null	10391.0
55183	null	null	null	10387.0
7879	null	null	null	10384.0
9728	null	null	null	10383.0
10175	null	null	null	10382.0
56474	null	null	null	10380.0
51029	null	null	null	10379.0
5719	null	null	null	10375.0
23527	null	null	null	10373.0
10430	null	null	null	10371.0
27043	null	null	null	10369.0
8975	null	null	null	10359.0
4534	null	null	null	10355.0
9907	null	null	null	10352.0
1525	null	null	null	10351.0
2264	null	null	null	10349.0
331	null	null	null	10347.0
1917	null	null	null	10346.0
3985	null	null	null	10341.0
6782	null	null	null	10340.0
79614	null	null	null	10339.0
55206	null	null	null	10335.0
6534	null	null	null	10329.0
56061	null	null	null	10325.0
631	null	null	null	10320.0
55884	null	null	null	10319.0
10300	null	null	null	10315.0
4190	null	null	null	10314.0
9569	null	null	null	10313.0
23198	null	null	null	10309.0
10914	null	null	null	10307.0
51755	null	null	null	10306.0
2597	null	null	null	10305.0
7345	null	null	null	10296.0
5255	null	null	null	10295.0
6603	null	null	null	10293.0
6940	null	null	null	10292.0
9168	null	null	null	10290.0
2175	null	null	null	10287.0
51550	null	null	null	10286.0
8930	null	null	null	10285.0
1595	null	null	null	10284.0
6574	null	null	null	10283.0
51079	null	null	null	10280.0
26266	null	null	null	10279.0
5982	null	null	null	10276.0
7477	null	null	null	10274.0
55915	null	null	null	10273.0
26151	null	null	null	10271.0
8887	null	null	null	10270.0
7022	null	null	null	10269.0
101	null	null	null	10268.0
10755	null	null	null	10267.0
79710	null	null	null	10265.0
7804	null	null	null	10264.0
3304	null	null	null	10263.0
8634	null	null	null	10259.0
8453	null	null	null	10257.0
6343	null	null	null	10251.0
64794	null	null	null	10249.0
401251	null	null	null	10247.0
112399	null	null	null	10244.0
3692	null	null	null	10241.0
5753	null	null	null	10237.0
7016	null	null	null	10236.0
80055	null	null	null	10234.0
124583	null	null	null	10233.0
3329	null	null	null	10230.0
1618	null	null	null	10227.0
55288	null	null	null	10223.0
78995	null	null	null	10216.0
25836	null	null	null	10215.0
27112	null	null	null	10207.0
1019	null	null	null	10205.0
25948	null	null	null	10202.0
51021	null	null	null	10200.0
60488	null	null	null	10198.0
55181	null	null	null	10193.0
23138	null	null	null	10190.0
51020	null	null	null	10186.0
3614	null	null	null	10184.0
1337	null	null	null	10182.0
10036	null	null	null	10179.0
22944	null	null	null	10177.0
1310	null	null	null	10175.0
6518	null	null	null	10172.0
6731	null	null	null	10171.0
361	null	null	null	10170.0
1612	null	null	null	10169.0
4713	null	null	null	10168.0
59336	null	null	null	10167.0
56132	null	null	null	10164.0
11322	null	null	null	10163.0
5050	null	null	null	10161.0
60312	null	null	null	10159.0
51517	null	null	null	10158.0
5886	null	null	null	10157.0
65010	null	null	null	10156.0
51124	null	null	null	10155.0
10402	null	null	null	10154.0
3028	null	null	null	10150.0
22843	null	null	null	10149.0
2971	null	null	null	10148.0
518	null	null	null	10147.0
406991	null	null	null	10145.0
8898	null	null	null	10143.0
6944	null	null	null	10142.0
731	null	null	null	10140.0
3178	null	null	null	10138.0
23786	null	null	null	10137.0
55500	null	null	null	10136.0
4839	null	null	null	10135.0
6855	null	null	null	10133.0
24142	null	null	null	10132.0
8357	null	null	null	10130.0
60682	null	null	null	10126.0
10900	null	null	null	10125.0
52	null	null	null	10120.0
5121	null	null	null	10119.0
51125	null	null	null	10117.0
79893	null	null	null	10115.0
545	null	null	null	10114.0
51382	null	null	null	10113.0
10807	null	null	null	10112.0
57615	null	null	null	10111.0
8796	null	null	null	10104.0
6945	null	null	null	10103.0
440672	null	null	null	10100.0
414771	null	null	null	10099.0
56033	null	null	null	10098.0
51074	null	null	null	10097.0
5100	null	null	null	10095.0
54877	null	null	null	10094.0
57130	null	null	null	10092.0
149603	null	null	null	10090.0
1474	null	null	null	10085.0
8548	null	null	null	10084.0
51154	null	null	null	10083.0
669	null	null	null	10081.0
51118	null	null	null	10080.0
29796	null	null	null	10078.0
9933	null	null	null	10075.0
1977	null	null	null	10074.0
2979	null	null	null	10071.0
3434	null	null	null	10070.0
54664	null	null	null	10069.0
55744	null	null	null	10067.0
26973	null	null	null	10066.0
9158	null	null	null	10062.0
116832	null	null	null	10060.0
79677	null	null	null	10058.0
79074	null	null	null	10056.0
3607	null	null	null	10055.0
6323	null	null	null	10054.0
9918	null	null	null	10053.0
9326	null	null	null	10052.0
63943	null	null	null	10051.0
6477	null	null	null	10050.0
10728	null	null	null	10046.0
8345	null	null	null	10043.0
54619	null	null	null	10041.0
51083	null	null	null	10040.0
79650	null	null	null	10039.0
79158	null	null	null	10036.0
6049	null	null	null	10034.0
54020	null	null	null	10032.0
23353	null	null	null	10030.0
3727	null	null	null	10028.0
80349	null	null	null	10027.0
64149	null	null	null	10022.0
23623	null	null	null	10019.0
79892	null	null	null	10018.0
64328	null	null	null	10016.0
79582	null	null	null	10015.0
9368	null	null	null	10012.0
10664	null	null	null	10010.0
30850	null	null	null	10009.0
5794	null	null	null	10008.0
201626	null	null	null	10006.0
11047	null	null	null	10005.0
26608	null	null	null	10004.0
79820	null	null	null	10002.0
23259	null	null	null	9998.0
29123	null	null	null	9997.0
6529	null	null	null	9996.0
54442	null	null	null	9995.0
80308	null	null	null	9994.0
57228	null	null	null	9992.0
51068	null	null	null	9990.0
53918	null	null	null	9989.0
2618	null	null	null	9986.0
6654	null	null	null	9985.0
29093	null	null	null	9984.0
10634	null	null	null	9980.0
4683	null	null	null	9978.0
25801	null	null	null	9977.0
9416	null	null	null	9966.0
51	null	null	null	9965.0
55071	null	null	null	9964.0
896	null	null	null	9959.0
11212	null	null	null	9958.0
56660	null	null	null	9956.0
9585	null	null	null	9955.0
7032	null	null	null	9954.0
5260	null	null	null	9952.0
2584	null	null	null	9951.0
3920	null	null	null	9950.0
4706	null	null	null	9942.0
26024	null	null	null	9940.0
91137	null	null	null	9939.0
10329	null	null	null	9938.0
4111	null	null	null	9936.0
54545	null	null	null	9934.0
100129500	null	null	null	9932.0
8089	null	null	null	9931.0
23615	null	null	null	9927.0
10585	null	null	null	9926.0
6247	null	null	null	9925.0
55544	null	null	null	9921.0
23443	null	null	null	9920.0
2786	null	null	null	9919.0
79080	null	null	null	9917.0
27242	null	null	null	9916.0
26528	null	null	null	9914.0
53820	null	null	null	9910.0
9057	null	null	null	9909.0
51806	null	null	null	9907.0
50485	null	null	null	9905.0
100132399	null	null	null	9904.0
57706	null	null	null	9903.0
54852	null	null	null	9902.0
7277	null	null	null	9898.0
80219	null	null	null	9896.0
8798	null	null	null	9895.0
4957	null	null	null	9894.0
1749	null	null	null	9892.0
9244	null	null	null	9891.0
728932	null	null	null	9890.0
54904	null	null	null	9889.0
124222	null	null	null	9887.0
10542	null	null	null	9886.0
4157	null	null	null	9885.0
57175	null	null	null	9883.0
56901	null	null	null	9881.0
9170	null	null	null	9876.0
1382	null	null	null	9874.0
2108	null	null	null	9873.0
58477	null	null	null	9871.0
4694	null	null	null	9870.0
729863	null	null	null	9868.0
7036	null	null	null	9865.0
27107	null	null	null	9861.0
5373	null	null	null	9858.0
1788	null	null	null	9857.0
23011	null	null	null	9856.0
6585	null	null	null	9854.0
55359	null	null	null	9852.0
4738	null	null	null	9851.0
81887	null	null	null	9850.0
51562	null	null	null	9848.0
6728	null	null	null	9846.0
9587	null	null	null	9838.0
81853	null	null	null	9835.0
6183	null	null	null	9831.0
1048	null	null	null	9828.0
4697	null	null	null	9827.0
79184	null	null	null	9822.0
51693	null	null	null	9821.0
5582	null	null	null	9820.0
54883	null	null	null	9818.0
8706	null	null	null	9812.0
26236	null	null	null	9805.0
1399	null	null	null	9804.0
11017	null	null	null	9803.0
646808	null	null	null	9802.0
9883	null	null	null	9801.0
4893	null	null	null	9799.0
10682	null	null	null	9798.0
10458	null	null	null	9797.0
3281	null	null	null	9796.0
57415	null	null	null	9793.0
57460	null	null	null	9791.0
147339	null	null	null	9788.0
23197	null	null	null	9786.0
7165	null	null	null	9785.0
55511	null	null	null	9781.0
348995	null	null	null	9780.0
79884	null	null	null	9779.0
49856	null	null	null	9778.0
55734	null	null	null	9776.0
9054	null	null	null	9774.0
729353	null	null	null	9773.0
81839	null	null	null	9771.0
9043	null	null	null	9770.0
22980	null	null	null	9768.0
5565	null	null	null	9767.0
100130741	null	null	null	9766.0
79672	null	null	null	9765.0
51002	null	null	null	9764.0
730029	null	null	null	9763.0
11321	null	null	null	9762.0
54490	null	null	null	9761.0
5911	null	null	null	9760.0
50804	null	null	null	9758.0
64960	null	null	null	9754.0
54148	null	null	null	9752.0
23279	null	null	null	9750.0
10518	null	null	null	9749.0
10016	null	null	null	9747.0
10845	null	null	null	9745.0
8621	null	null	null	9744.0
79675	null	null	null	9742.0
8001	null	null	null	9741.0
2021	null	null	null	9740.0
286887	null	null	null	9736.0
4708	null	null	null	9733.0
4864	null	null	null	9727.0
28977	null	null	null	9723.0
5211	null	null	null	9721.0
51128	null	null	null	9717.0
2911	null	null	null	9714.0
7324	null	null	null	9713.0
9070	null	null	null	9711.0
80307	null	null	null	9707.0
1829	null	null	null	9704.0
55222	null	null	null	9703.0
997	null	null	null	9702.0
6482	null	null	null	9701.0
646756	null	null	null	9699.0
51192	null	null	null	9698.0
22870	null	null	null	9697.0
2591	null	null	null	9696.0
10813	null	null	null	9691.0
8893	null	null	null	9690.0
55631	null	null	null	9687.0
50628	null	null	null	9686.0
29881	null	null	null	9679.0
79844	null	null	null	9678.0
26576	null	null	null	9675.0
1787	null	null	null	9674.0
55662	null	null	null	9672.0
29766	null	null	null	9671.0
8218	null	null	null	9669.0
28962	null	null	null	9668.0
51094	null	null	null	9666.0
55341	null	null	null	9665.0
6434	null	null	null	9663.0
1302	null	null	null	9661.0
9477	null	null	null	9660.0
1912	null	null	null	9658.0
5357	null	null	null	9656.0
10928	null	null	null	9654.0
22872	null	null	null	9651.0
441194	null	null	null	9649.0
5612	null	null	null	9647.0
51691	null	null	null	9646.0
4651	null	null	null	9645.0
50837	null	null	null	9643.0
1999	null	null	null	9641.0
5451	null	null	null	9639.0
5596	null	null	null	9638.0
5690	null	null	null	9637.0
5232	null	null	null	9635.0
9960	null	null	null	9630.0
23144	null	null	null	9629.0
4318	null	null	null	9626.0
10808	null	null	null	9625.0
10262	null	null	null	9624.0
9819	null	null	null	9621.0
80153	null	null	null	9620.0
10541	null	null	null	9618.0
55858	null	null	null	9613.0
23613	null	null	null	9611.0
56903	null	null	null	9610.0
55374	null	null	null	9607.0
81570	null	null	null	9604.0
1325	null	null	null	9602.0
6616	null	null	null	9600.0
23583	null	null	null	9598.0
55743	null	null	null	9597.0
51702	null	null	null	9596.0
10100	null	null	null	9594.0
6861	null	null	null	9593.0
23753	null	null	null	9592.0
79029	null	null	null	9591.0
23475	null	null	null	9590.0
5714	null	null	null	9587.0
10989	null	null	null	9586.0
55208	null	null	null	9581.0
10481	null	null	null	9580.0
1459	null	null	null	9579.0
10134	null	null	null	9578.0
57007	null	null	null	9571.0
55178	null	null	null	9568.0
1748	null	null	null	9565.0
23395	null	null	null	9562.0
10478	null	null	null	9559.0
26205	null	null	null	9557.0
429	null	null	null	9556.0
8087	null	null	null	9555.0
10205	null	null	null	9553.0
10589	null	null	null	9552.0
754	null	null	null	9549.0
56965	null	null	null	9547.0
10714	null	null	null	9546.0
1674	null	null	null	9545.0
4728	null	null	null	9543.0
373863	null	null	null	9542.0
55890	null	null	null	9539.0
51444	null	null	null	9538.0
10849	null	null	null	9537.0
9518	null	null	null	9535.0
56125	null	null	null	9534.0
4493	null	null	null	9533.0
6832	null	null	null	9532.0
5271	null	null	null	9531.0
9002	null	null	null	9528.0
30836	null	null	null	9526.0
79651	null	null	null	9525.0
9318	null	null	null	9523.0
9454	null	null	null	9520.0
10239	null	null	null	9519.0
7518	null	null	null	9518.0
6397	null	null	null	9517.0
54952	null	null	null	9513.0
6899	null	null	null	9512.0
8662	null	null	null	9511.0
9015	null	null	null	9509.0
29102	null	null	null	9505.0
11097	null	null	null	9501.0
54998	null	null	null	9500.0
157922	null	null	null	9498.0
10200	null	null	null	9497.0
8368	null	null	null	9495.0
206358	null	null	null	9494.0
83658	null	null	null	9493.0
9911	null	null	null	9492.0
55922	null	null	null	9490.0
27075	null	null	null	9488.0
114049	null	null	null	9487.0
29074	null	null	null	9484.0
81626	null	null	null	9483.0
3608	null	null	null	9479.0
55891	null	null	null	9478.0
25907	null	null	null	9477.0
10238	null	null	null	9475.0
100133941	null	null	null	9474.0
25896	null	null	null	9468.0
7027	null	null	null	9467.0
23520	null	null	null	9466.0
25778	null	null	null	9464.0
84934	null	null	null	9462.0
10401	null	null	null	9461.0
54555	null	null	null	9459.0
5613	null	null	null	9458.0
126208	null	null	null	9457.0
203	null	null	null	9456.0
54187	null	null	null	9455.0
728855	null	null	null	9453.0
8505	null	null	null	9450.0
435	null	null	null	9449.0
166647	null	null	null	9447.0
55343	null	null	null	9445.0
11198	null	null	null	9443.0
7625	null	null	null	9442.0
6493	null	null	null	9441.0
3229	null	null	null	9439.0
6557	null	null	null	9437.0
100130922	null	null	null	9433.0
23174	null	null	null	9432.0
29984	null	null	null	9431.0
5116	null	null	null	9428.0
29894	null	null	null	9427.0
23760	null	null	null	9425.0
8420	null	null	null	9424.0
29099	null	null	null	9422.0
8161	null	null	null	9421.0
8896	null	null	null	9419.0
79693	null	null	null	9418.0
51650	null	null	null	9416.0
23593	null	null	null	9415.0
6280	null	null	null	9413.0
10652	null	null	null	9412.0
7464	null	null	null	9411.0
57820	null	null	null	9410.0
23404	null	null	null	9408.0
6443	null	null	null	9407.0
55172	null	null	null	9404.0
10196	null	null	null	9403.0
56954	null	null	null	9402.0
253982	null	null	null	9400.0
3898	null	null	null	9398.0
57332	null	null	null	9395.0
11062	null	null	null	9394.0
51191	null	null	null	9390.0
8987	null	null	null	9389.0
8942	null	null	null	9388.0
336	null	null	null	9387.0
[truncated: 11,092 more rows]
