# Supplementary material for: Multiple-input multiple-output causal strategies for gene selection
Source: BMC Bioinformatics. 2011 Nov 25;12:458. doi: 10.1186/1471-2105-12-458 (PMC3323860; doi:10.1186/1471-2105-12-458)
Supplement: Additional file 2 — Archive containing the output files computed by the preranked GSEA for λ ∈ {0.1,0.2,0.3,0.4,0.5} (GSEA_MIMO_part1.zip). [file 1471-2105-12-458-S2.ZIP › mFS05_entrez_mimo.GseaPreranked.1316038549256/edb/mFS05_entrez_mimo.rnk]

29127	13091.0
54210	13090.0
64151	13089.0
9055	13088.0
2017	13087.0
51203	13086.0
1033	13085.0
79682	13084.0
9133	13083.0
7153	13080.0
6790	13078.0
9134	13077.0
890	13075.0
4288	13074.0
79075	13072.0
259266	13071.0
9768	13070.0
79703	13069.0
9787	13068.0
1062	13067.0
51514	13065.0
5898	13064.0
4751	13063.0
10615	13062.0
79733	13060.0
9833	13058.0
8500	13057.0
9928	13056.0
5888	13055.0
55165	13053.0
6241	13051.0
4085	13050.0
56942	13048.0
701	13046.0
2297	13045.0
3832	13044.0
6713	13043.0
10212	13042.0
9868	13041.0
54205	13040.0
27338	13039.0
1063	13037.0
24137	13036.0
9319	13035.0
6627	13034.0
699	13033.0
11130	13031.0
4312	13029.0
146909	13027.0
891	13023.0
29893	13022.0
11065	13021.0
983	13019.0
51512	13018.0
55872	13016.0
9700	13013.0
58478	13012.0
332	13011.0
23234	13010.0
9232	13009.0
25788	13008.0
5223	13007.0
1434	13005.0
9401	13004.0
7336	13002.0
51016	13001.0
8914	13000.0
1719	12999.0
10460	12998.0
10112	12996.0
9837	12995.0
29899	12993.0
3422	12989.0
7272	12988.0
51659	12987.0
56943	12985.0
55215	12984.0
11260	12983.0
8772	12982.0
10024	12981.0
11004	12979.0
57122	12975.0
991	12974.0
5437	12973.0
51022	12971.0
133	12966.0
55839	12964.0
23210	12962.0
7296	12960.0
2237	12958.0
6573	12957.0
7112	12955.0
79573	12954.0
10213	12953.0
8318	12952.0
57157	12951.0
6905	12949.0
5685	12946.0
10733	12943.0
664	12942.0
1058	12941.0
3015	12940.0
1164	12937.0
10971	12936.0
9355	12935.0
57405	12933.0
6491	12932.0
29105	12928.0
3419	12927.0
8438	12925.0
1894	12924.0
3925	12923.0
51001	12921.0
6882	12920.0
27257	12919.0
11169	12918.0
29097	12917.0
93594	12916.0
11052	12915.0
3833	12914.0
81611	12913.0
3251	12912.0
25839	12911.0
27161	12910.0
51373	12908.0
56950	12904.0
55832	12903.0
81930	12902.0
8480	12900.0
26586	12899.0
6732	12898.0
5693	12897.0
56992	12896.0
51110	12895.0
11060	12894.0
55355	12893.0
2764	12892.0
9493	12891.0
220134	12889.0
55247	12888.0
54503	12887.0
1717	12885.0
8833	12882.0
4331	12879.0
84342	12878.0
4175	12876.0
80004	12875.0
51018	12874.0
55040	12873.0
55346	12872.0
5352	12871.0
10403	12870.0
4234	12869.0
79019	12868.0
51765	12865.0
8566	12864.0
10993	12862.0
993	12861.0
11335	12860.0
9735	12859.0
7381	12857.0
54821	12856.0
51204	12855.0
4072	12854.0
5708	12853.0
9289	12851.0
3148	12849.0
22948	12848.0
6513	12846.0
23366	12845.0
8836	12844.0
23306	12843.0
5469	12841.0
4831	12839.0
10874	12836.0
5433	12832.0
55176	12831.0
4001	12830.0
5155	12829.0
8883	12828.0
79169	12827.0
83461	12826.0
908	12825.0
25807	12822.0
54478	12821.0
23560	12819.0
201562	12818.0
4141	12817.0
9521	12815.0
1978	12814.0
2146	12813.0
9156	12811.0
9238	12810.0
11339	12807.0
9282	12806.0
10440	12805.0
54069	12804.0
2305	12803.0
164	12799.0
81873	12796.0
6788	12795.0
3161	12793.0
9123	12791.0
63933	12788.0
4860	12787.0
27101	12785.0
123	12783.0
8317	12782.0
10057	12781.0
6873	12780.0
5984	12777.0
57110	12776.0
10592	12774.0
57019	12772.0
995	12767.0
25764	12766.0
4171	12764.0
580	12763.0
4700	12762.0
4605	12761.0
6835	12760.0
3576	12759.0
2810	12758.0
79918	12757.0
6996	12756.0
8544	12753.0
79801	12751.0
641	12747.0
6617	12746.0
6637	12745.0
54972	12740.0
22974	12739.0
80010	12738.0
6921	12737.0
55388	12735.0
27235	12733.0
1841	12730.0
26271	12728.0
10051	12727.0
79022	12726.0
2491	12725.0
5706	12724.0
54962	12723.0
63875	12720.0
9391	12719.0
29095	12716.0
1965	12705.0
5604	12703.0
23350	12700.0
1515	12698.0
51121	12697.0
27253	12694.0
5111	12693.0
55039	12692.0
4869	12690.0
57102	12688.0
5478	12687.0
54892	12686.0
548596	12685.0
28998	12684.0
10038	12683.0
10855	12682.0
80155	12681.0
79767	12680.0
10328	12679.0
84669	12678.0
27346	12677.0
60673	12676.0
1017	12675.0
51053	12674.0
57017	12673.0
5713	12672.0
5691	12671.0
10055	12670.0
3978	12667.0
51026	12666.0
27440	12662.0
6632	12660.0
51182	12658.0
28227	12657.0
54908	12656.0
6502	12655.0
86	12654.0
784	12653.0
10797	12652.0
79071	12651.0
54845	12648.0
10054	12647.0
11073	12644.0
10293	12640.0
6741	12639.0
79007	12637.0
3070	12636.0
5203	12634.0
10617	12633.0
10635	12631.0
1163	12626.0
8050	12624.0
79866	12623.0
64783	12621.0
7073	12619.0
4477	12618.0
3838	12617.0
51155	12616.0
55010	12615.0
7110	12614.0
10606	12613.0
55669	12611.0
79152	12610.0
9533	12609.0
8562	12608.0
55765	12605.0
2781	12604.0
92140	12601.0
10553	12598.0
55379	12597.0
55833	12596.0
7083	12595.0
5347	12594.0
5471	12592.0
51105	12591.0
7262	12590.0
55027	12589.0
55660	12585.0
1072	12584.0
3612	12583.0
55143	12581.0
2739	12580.0
672	12579.0
5877	12578.0
9694	12575.0
55856	12573.0
64130	12568.0
6576	12567.0
10799	12566.0
3149	12565.0
291	12564.0
84908	12562.0
10248	12561.0
3858	12560.0
6696	12558.0
51571	12557.0
2189	12556.0
51115	12555.0
11044	12554.0
55689	12553.0
2677	12550.0
2058	12549.0
768	12548.0
29100	12547.0
79017	12546.0
55759	12545.0
29028	12542.0
28511	12539.0
9848	12536.0
80237	12534.0
55969	12532.0
2926	12531.0
10535	12530.0
1374	12529.0
6495	12526.0
23397	12524.0
89910	12522.0
7443	12521.0
9898	12520.0
10204	12519.0
10856	12518.0
9456	12517.0
8774	12514.0
100188893	12513.0
7295	12510.0
27336	12507.0
10397	12506.0
90133	12505.0
6804	12503.0
80324	12501.0
3091	12500.0
7936	12495.0
898	12494.0
4976	12492.0
51428	12490.0
1514	12488.0
55975	12485.0
63967	12476.0
5983	12475.0
5440	12474.0
3735	12472.0
4848	12471.0
29980	12470.0
79572	12468.0
5214	12465.0
5245	12463.0
10926	12462.0
10428	12460.0
8270	12456.0
286148	12455.0
5822	12453.0
1678	12450.0
1837	12448.0
79833	12446.0
9100	12445.0
23518	12444.0
30001	12442.0
2617	12441.0
56888	12438.0
10694	12437.0
25909	12434.0
5194	12433.0
55876	12432.0
2161	12430.0
4162	12429.0
55156	12428.0
55284	12426.0
29080	12423.0
1728	12422.0
79949	12421.0
55197	12420.0
79944	12418.0
705	12417.0
114044	12416.0
3014	12413.0
51096	12412.0
8140	12411.0
7884	12410.0
6119	12408.0
23287	12407.0
2139	12405.0
4726	12404.0
10528	12403.0
64216	12400.0
65986	12399.0
833	12398.0
5688	12397.0
7422	12396.0
5716	12395.0
9212	12392.0
5202	12391.0
7298	12384.0
6535	12383.0
79050	12382.0
1040	12381.0
55705	12375.0
6596	12374.0
11332	12373.0
9650	12372.0
8208	12371.0
377	12370.0
9631	12365.0
54915	12359.0
5597	12358.0
79786	12357.0
2886	12356.0
80232	12355.0
1305	12352.0
84790	12351.0
10625	12349.0
1122	12347.0
3066	12346.0
54165	12343.0
57380	12341.0
4719	12338.0
441024	12337.0
51319	12336.0
8851	12335.0
6902	12332.0
654483	12330.0
2287	12329.0
7371	12328.0
5709	12327.0
23513	12326.0
10153	12324.0
4502	12321.0
387522	12318.0
5393	12317.0
1789	12316.0
2201	12313.0
1347	12310.0
29088	12308.0
50814	12305.0
10651	12304.0
6607	12303.0
29901	12301.0
2626	12296.0
4521	12295.0
440	12293.0
3887	12291.0
5634	12290.0
3381	12287.0
10381	12285.0
3320	12284.0
3638	12283.0
990	12282.0
26043	12280.0
80178	12278.0
7465	12277.0
7372	12275.0
9831	12273.0
22880	12270.0
51371	12269.0
4173	12268.0
27072	12267.0
124044	12266.0
2960	12264.0
1523	12261.0
3939	12260.0
55656	12259.0
1871	12257.0
23592	12255.0
9582	12254.0
54758	12253.0
4591	12252.0
3182	12251.0
23644	12250.0
79042	12248.0
23658	12247.0
79783	12245.0
3157	12244.0
9377	12240.0
5700	12239.0
80758	12238.0
64785	12237.0
8813	12236.0
25926	12233.0
64431	12232.0
9217	12230.0
27344	12229.0
10675	12228.0
81620	12227.0
79943	12226.0
6888	12224.0
6286	12223.0
10165	12222.0
10383	12220.0
27042	12219.0
57761	12218.0
7718	12217.0
100133775	12216.0
10994	12213.0
29923	12212.0
8996	12210.0
5985	12209.0
10393	12208.0
728	12206.0
10715	12205.0
10190	12203.0
55854	12202.0
7353	12201.0
51377	12200.0
22839	12197.0
202658	12196.0
64750	12194.0
4998	12192.0
64963	12191.0
8337	12188.0
6472	12185.0
23512	12184.0
23507	12181.0
9711	12180.0
25983	12179.0
158	12178.0
80194	12177.0
6199	12172.0
8497	12171.0
23246	12169.0
55093	12168.0
28992	12167.0
5810	12166.0
2730	12165.0
262	12159.0
5557	12155.0
5717	12153.0
51499	12149.0
2332	12148.0
79657	12143.0
100129361	12142.0
51088	12138.0
79837	12136.0
10063	12134.0
51651	12133.0
9692	12131.0
55505	12130.0
65094	12129.0
56270	12128.0
9688	12127.0
78999	12126.0
114657	12125.0
2806	12124.0
51773	12123.0
7504	12122.0
29967	12121.0
55257	12118.0
54934	12117.0
56889	12114.0
3796	12112.0
55630	12108.0
5062	12106.0
80204	12105.0
6629	12104.0
4952	12101.0
10540	12098.0
27348	12097.0
54583	12096.0
8139	12095.0
246243	12094.0
55737	12093.0
8819	12091.0
10195	12090.0
836	12089.0
65003	12088.0
4291	12085.0
4201	12084.0
10948	12082.0
57107	12080.0
257152	12079.0
22992	12078.0
2644	12076.0
2026	12075.0
8336	12074.0
10237	12071.0
6016	12068.0
81579	12067.0
26150	12066.0
2885	12065.0
529	12063.0
10721	12062.0
64746	12060.0
23271	12059.0
1763	12058.0
7203	12056.0
10907	12055.0
7517	12052.0
25920	12050.0
79441	12049.0
8894	12048.0
26284	12047.0
4199	12043.0
4702	12042.0
1633	12041.0
23603	12039.0
734	12038.0
3613	12035.0
4603	12033.0
388796	12028.0
26750	12027.0
514	12026.0
8577	12024.0
1478	12021.0
1213	12020.0
10285	12019.0
1404	12016.0
645233	12015.0
81034	12013.0
51430	12010.0
79902	12009.0
55227	12006.0
7167	12005.0
54849	12002.0
3315	12000.0
339175	11999.0
4200	11998.0
57665	11997.0
259	11995.0
55055	11994.0
51647	11991.0
55173	11989.0
10897	11988.0
23649	11986.0
6659	11985.0
10962	11982.0
23080	11981.0
11137	11980.0
2958	11979.0
6871	11978.0
26	11977.0
9994	11976.0
5119	11975.0
5955	11974.0
11051	11972.0
79980	11971.0
151230	11969.0
7283	11968.0
63899	11967.0
5033	11965.0
10969	11964.0
5594	11962.0
2935	11961.0
9088	11960.0
55559	11959.0
10776	11958.0
5413	11955.0
6597	11951.0
3156	11949.0
51069	11948.0
55635	11944.0
23481	11943.0
7553	11939.0
26502	11938.0
5885	11934.0
5817	11933.0
55723	11931.0
3775	11930.0
1207	11929.0
7417	11928.0
1479	11923.0
10096	11920.0
6631	11919.0
5425	11918.0
51012	11916.0
54932	11915.0
11235	11911.0
55353	11910.0
201254	11909.0
29902	11908.0
55110	11907.0
50861	11906.0
81892	11904.0
6198	11903.0
3418	11901.0
2224	11900.0
10915	11898.0
7307	11897.0
4494	11896.0
10736	11895.0
27130	11893.0
9442	11892.0
1854	11891.0
1340	11886.0
7264	11885.0
6715	11883.0
26873	11882.0
100288628	11880.0
26472	11877.0
55907	11871.0
7411	11868.0
653659	11867.0
10199	11864.0
5291	11862.0
56941	11861.0
51599	11860.0
283871	11859.0
2987	11854.0
5967	11852.0
54982	11851.0
11072	11850.0
58500	11849.0
54512	11847.0
54954	11841.0
23160	11840.0
9816	11839.0
55508	11837.0
55366	11831.0
7705	11830.0
30837	11829.0
11236	11828.0
55238	11827.0
8243	11826.0
8725	11825.0
10072	11821.0
54541	11820.0
8805	11819.0
5695	11818.0
54913	11817.0
10576	11815.0
26636	11814.0
79364	11813.0
3626	11811.0
54801	11810.0
22916	11809.0
6541	11807.0
79047	11805.0
653562	11801.0
26520	11800.0
4528	11798.0
1000	11797.0
55120	11796.0
4151	11795.0
5584	11793.0
4580	11791.0
8872	11789.0
80778	11787.0
1690	11786.0
23142	11785.0
23173	11782.0
4495	11780.0
6227	11775.0
29960	11774.0
645745	11773.0
5747	11770.0
6307	11769.0
23594	11763.0
9643	11761.0
7398	11760.0
5238	11758.0
9636	11756.0
528	11754.0
9957	11752.0
5902	11749.0
90480	11748.0
83460	11747.0
81929	11745.0
8853	11742.0
6729	11741.0
51101	11738.0
11338	11737.0
94081	11734.0
375035	11732.0
81831	11731.0
654364	11730.0
83696	11729.0
51184	11728.0
8754	11727.0
11232	11725.0
11056	11724.0
22827	11722.0
9958	11718.0
39	11716.0
5999	11715.0
93081	11712.0
56681	11708.0
333	11707.0
26255	11705.0
8723	11704.0
23640	11703.0
25806	11702.0
5427	11701.0
25843	11700.0
3755	11697.0
80273	11695.0
55171	11694.0
6712	11693.0
54496	11691.0
83737	11690.0
5831	11687.0
10247	11686.0
4324	11685.0
8559	11682.0
8939	11679.0
79609	11678.0
55003	11677.0
51290	11676.0
7319	11674.0
1723	11673.0
26233	11672.0
54584	11669.0
55011	11668.0
54517	11667.0
26585	11666.0
55159	11665.0
8702	11664.0
80775	11662.0
64110	11661.0
9653	11660.0
22950	11659.0
29081	11658.0
55699	11657.0
6950	11655.0
3396	11653.0
286527	11652.0
81614	11651.0
10005	11649.0
4501	11647.0
89845	11646.0
27297	11643.0
1477	11642.0
8607	11640.0
3892	11639.0
7013	11638.0
4704	11634.0
10079	11633.0
5303	11632.0
9685	11630.0
285359	11627.0
79915	11626.0
1192	11625.0
10609	11622.0
10574	11621.0
550	11620.0
83259	11619.0
9829	11617.0
5550	11615.0
23380	11613.0
64577	11612.0
9519	11611.0
79711	11606.0
5329	11605.0
55835	11601.0
79577	11600.0
488	11599.0
25855	11597.0
5710	11596.0
5910	11594.0
9361	11593.0
9793	11591.0
595101	11589.0
5718	11588.0
205564	11587.0
23508	11585.0
51491	11583.0
23450	11582.0
10471	11579.0
10290	11578.0
11177	11577.0
54454	11576.0
83451	11575.0
26589	11572.0
50810	11569.0
79791	11568.0
8493	11566.0
5431	11565.0
7378	11562.0
55526	11560.0
5160	11558.0
3177	11557.0
5277	11552.0
3099	11550.0
9342	11548.0
54928	11543.0
8669	11541.0
9790	11537.0
80346	11536.0
1736	11531.0
10885	11530.0
10951	11527.0
50626	11526.0
27183	11525.0
27000	11523.0
5827	11522.0
1297	11521.0
5603	11520.0
7514	11519.0
9470	11518.0
4496	11517.0
1327	11516.0
51575	11515.0
23002	11513.0
11200	11512.0
7355	11511.0
84900	11510.0
5001	11508.0
79023	11506.0
5110	11505.0
10245	11504.0
10787	11501.0
284889	11499.0
5365	11494.0
51582	11492.0
79665	11489.0
6611	11488.0
253943	11487.0
51142	11486.0
11222	11482.0
79081	11480.0
4172	11478.0
9145	11477.0
404093	11476.0
65263	11475.0
875	11474.0
88	11473.0
5106	11472.0
96764	11471.0
10376	11470.0
2643	11468.0
729222	11462.0
2585	11460.0
2664	11459.0
56180	11458.0
8647	11455.0
7407	11453.0
9926	11449.0
4176	11447.0
7138	11443.0
3868	11442.0
5601	11441.0
55521	11439.0
1604	11436.0
55212	11435.0
9141	11432.0
899	11431.0
2019	11430.0
1503	11427.0
122704	11425.0
8565	11424.0
6874	11422.0
9025	11421.0
9399	11418.0
10059	11417.0
10549	11415.0
7004	11412.0
55166	11411.0
9052	11410.0
6628	11407.0
3993	11406.0
55661	11405.0
51282	11403.0
5355	11402.0
79739	11401.0
4504	11400.0
9480	11399.0
23554	11393.0
10527	11392.0
65057	11391.0
64180	11390.0
1054	11386.0
51081	11384.0
58488	11382.0
23029	11381.0
51388	11379.0
2063	11377.0
16	11376.0
23590	11374.0
9791	11372.0
55794	11370.0
8988	11369.0
7468	11367.0
11082	11366.0
51406	11364.0
9818	11363.0
5684	11362.0
55738	11361.0
6698	11360.0
118491	11359.0
2134	11358.0
11171	11356.0
54542	11354.0
56945	11353.0
23185	11352.0
26235	11350.0
7163	11348.0
1349	11346.0
3376	11342.0
23076	11340.0
79581	11337.0
23532	11336.0
3297	11332.0
56886	11330.0
64710	11329.0
4711	11328.0
27301	11327.0
2968	11326.0
79847	11325.0
81691	11324.0
2821	11323.0
55290	11319.0
152	11318.0
55226	11317.0
56647	11316.0
2178	11315.0
4097	11312.0
23329	11311.0
25844	11310.0
64184	11309.0
8260	11308.0
54433	11306.0
10762	11305.0
55304	11302.0
219293	11301.0
3336	11300.0
1730	11299.0
8027	11298.0
64410	11297.0
6182	11295.0
202	11290.0
8974	11289.0
10048	11287.0
79982	11286.0
23787	11285.0
79797	11284.0
4931	11277.0
9588	11271.0
55131	11267.0
8739	11265.0
7913	11264.0
2932	11263.0
23480	11262.0
25940	11261.0
55486	11260.0
8608	11259.0
29844	11255.0
1138	11254.0
26073	11253.0
51567	11252.0
29117	11249.0
51634	11248.0
57707	11246.0
55957	11245.0
51123	11244.0
8941	11242.0
657	11240.0
8326	11238.0
23788	11237.0
8968	11236.0
51072	11235.0
178	11233.0
54676	11232.0
51129	11231.0
6059	11228.0
10598	11227.0
54968	11224.0
51070	11221.0
1024	11218.0
8347	11217.0
8445	11214.0
637	11213.0
131408	11212.0
8970	11209.0
4321	11208.0
1152	11207.0
1147	11205.0
4102	11203.0
6924	11200.0
26120	11199.0
5230	11197.0
192666	11196.0
3006	11194.0
9014	11193.0
54732	11191.0
54927	11188.0
8818	11186.0
5080	11179.0
266740	11178.0
10198	11175.0
782	11173.0
50863	11171.0
92815	11168.0
9618	11166.0
5382	11165.0
51236	11159.0
4733	11156.0
10940	11153.0
7419	11152.0
79731	11148.0
29083	11147.0
9276	11142.0
5209	11139.0
8335	11138.0
79752	11137.0
7979	11135.0
342538	11132.0
4522	11127.0
3853	11126.0
53371	11125.0
4436	11124.0
10947	11122.0
5529	11121.0
3110	11119.0
885	11114.0
28978	11112.0
3265	11110.0
22868	11109.0
51510	11107.0
2592	11105.0
11011	11103.0
54963	11097.0
6635	11096.0
730107	11095.0
10573	11091.0
345	11090.0
5300	11089.0
84722	11088.0
128872	11087.0
23141	11086.0
9897	11085.0
57099	11084.0
80328	11080.0
994	11075.0
79888	11074.0
554313	11073.0
3475	11072.0
1241	11071.0
51805	11070.0
1317	11069.0
5422	11068.0
400410	11067.0
26574	11064.0
7738	11061.0
152559	11057.0
55558	11054.0
9991	11052.0
79763	11051.0
57214	11049.0
6338	11048.0
57097	11047.0
26039	11046.0
57003	11043.0
6427	11040.0
90141	11039.0
27289	11038.0
57817	11036.0
26610	11035.0
10228	11034.0
29781	11033.0
3795	11032.0
3008	11031.0
55697	11029.0
4709	11026.0
50512	11025.0
55057	11024.0
60491	11023.0
27032	11022.0
9446	11020.0
9862	11019.0
26032	11011.0
84079	11008.0
8458	11007.0
64422	11004.0
8323	11003.0
23204	11001.0
51025	10999.0
7332	10996.0
8767	10992.0
83463	10991.0
7289	10989.0
23019	10986.0
5889	10984.0
261726	10980.0
81858	10979.0
10730	10978.0
3364	10977.0
9939	10976.0
865	10972.0
57826	10971.0
9130	10969.0
6647	10968.0
90333	10966.0
2589	10965.0
5933	10964.0
1329	10963.0
8568	10962.0
25977	10958.0
4320	10954.0
3895	10953.0
280661	10949.0
4644	10947.0
9330	10946.0
6949	10945.0
55687	10944.0
1537	10943.0
5409	10942.0
3777	10937.0
8624	10935.0
10713	10931.0
64901	10930.0
3257	10929.0
483	10928.0
5000	10927.0
117246	10926.0
9352	10924.0
5875	10923.0
26155	10921.0
9824	10920.0
6845	10919.0
9188	10918.0
9801	10915.0
7257	10914.0
2673	10912.0
1783	10908.0
353	10907.0
29889	10903.0
100287590	10901.0
22995	10898.0
79959	10897.0
23213	10895.0
54535	10894.0
26276	10891.0
366	10890.0
9885	10889.0
10498	10887.0
9166	10880.0
4287	10878.0
54868	10876.0
79139	10874.0
54958	10872.0
4712	10871.0
10622	10870.0
54014	10866.0
26225	10865.0
6707	10864.0
23607	10863.0
55157	10859.0
3845	10858.0
1111	10856.0
51642	10855.0
79000	10854.0
729020	10852.0
7270	10850.0
93210	10849.0
23007	10848.0
65265	10846.0
23108	10845.0
22978	10841.0
9255	10836.0
171546	10835.0
65005	10834.0
6248	10832.0
7388	10831.0
1356	10830.0
28957	10828.0
9373	10824.0
11267	10820.0
10058	10816.0
1773	10815.0
51067	10810.0
92856	10808.0
10950	10806.0
9462	10801.0
29919	10800.0
7965	10799.0
23659	10797.0
27352	10796.0
11266	10795.0
28985	10794.0
353189	10792.0
23170	10785.0
28969	10784.0
84823	10783.0
1649	10781.0
54881	10778.0
8636	10776.0
10735	10775.0
9972	10772.0
3052	10769.0
4188	10768.0
92154	10766.0
5264	10762.0
51477	10760.0
1534	10759.0
64762	10755.0
60490	10753.0
6447	10752.0
1301	10751.0
8507	10749.0
389715	10748.0
23562	10746.0
4091	10745.0
8443	10743.0
157562	10738.0
5331	10736.0
6160	10735.0
9969	10733.0
22824	10731.0
23161	10730.0
27300	10728.0
10531	10727.0
7136	10726.0
7571	10723.0
522	10721.0
10452	10720.0
7029	10714.0
23167	10712.0
63897	10709.0
1032	10708.0
6690	10706.0
55636	10705.0
4174	10704.0
29107	10702.0
7137	10699.0
51195	10697.0
8785	10694.0
6461	10693.0
619505	10692.0
1364	10689.0
23277	10688.0
2125	10687.0
6877	10682.0
56905	10681.0
378708	10675.0
8266	10670.0
2861	10667.0
11274	10665.0
9889	10664.0
7286	10658.0
10572	10656.0
10092	10654.0
645452	10653.0
2109	10652.0
54101	10651.0
8000	10650.0
7764	10649.0
27258	10648.0
27067	10647.0
1652	10645.0
84733	10644.0
23165	10643.0
10850	10642.0
55322	10639.0
6605	10635.0
10737	10627.0
80218	10625.0
7045	10624.0
83448	10623.0
65220	10622.0
6897	10620.0
11329	10619.0
5805	10617.0
100129405	10616.0
10102	10614.0
4917	10613.0
10232	10611.0
4259	10608.0
6820	10602.0
5449	10601.0
55255	10597.0
22903	10596.0
51337	10594.0
6780	10592.0
9605	10591.0
54951	10590.0
79919	10589.0
120227	10587.0
5901	10583.0
706	10581.0
4361	10580.0
116372	10579.0
55161	10576.0
64417	10573.0
255812	10571.0
10534	10569.0
9498	10567.0
7175	10560.0
10575	10559.0
26517	10558.0
1758	10557.0
22927	10551.0
3159	10549.0
8120	10548.0
51507	10545.0
60484	10544.0
79983	10543.0
55711	10540.0
284306	10539.0
23097	10538.0
5429	10536.0
3949	10534.0
2271	10533.0
84296	10531.0
9712	10530.0
25978	10529.0
9914	10527.0
2523	10524.0
100132742	10523.0
65109	10520.0
2588	10518.0
10939	10512.0
51617	10511.0
7037	10509.0
268	10508.0
5514	10507.0
79135	10506.0
25941	10503.0
442194	10501.0
83990	10499.0
1312	10498.0
433	10496.0
79598	10494.0
55732	10492.0
64837	10488.0
26519	10486.0
25874	10484.0
341	10483.0
23212	10482.0
2539	10480.0
23225	10479.0
4103	10474.0
23012	10473.0
7374	10468.0
646208	10463.0
10656	10457.0
23457	10456.0
9728	10455.0
9530	10450.0
212	10449.0
23527	10447.0
90233	10445.0
64400	10443.0
729163	10442.0
10175	10441.0
10987	10439.0
1412	10437.0
2805	10435.0
57103	10433.0
6549	10431.0
2778	10427.0
26263	10426.0
6612	10424.0
284403	10422.0
79614	10421.0
2107	10420.0
27341	10415.0
1917	10413.0
63916	10411.0
6904	10404.0
54815	10403.0
27043	10398.0
25888	10395.0
3985	10394.0
1525	10392.0
331	10391.0
7818	10389.0
8202	10385.0
55038	10382.0
55183	10381.0
10360	10379.0
6534	10378.0
2264	10377.0
9907	10374.0
5719	10371.0
51755	10368.0
4534	10365.0
11182	10364.0
79968	10358.0
6634	10357.0
631	10355.0
26266	10350.0
22929	10349.0
6782	10346.0
51174	10344.0
7879	10342.0
91734	10339.0
54994	10338.0
51029	10337.0
64794	10334.0
56474	10332.0
8887	10330.0
64943	10328.0
6574	10321.0
8975	10319.0
51079	10315.0
55206	10311.0
10430	10310.0
6940	10309.0
6279	10308.0
55288	10307.0
80055	10305.0
112399	10304.0
7477	10303.0
56061	10301.0
5753	10299.0
55884	10297.0
9569	10296.0
292	10294.0
10914	10292.0
6343	10291.0
124583	10288.0
27112	10281.0
51550	10280.0
10755	10275.0
3304	10274.0
26151	10272.0
25948	10269.0
23138	10266.0
79710	10263.0
401251	10261.0
1595	10260.0
4190	10259.0
5255	10258.0
7022	10252.0
361	10251.0
1618	10249.0
6603	10246.0
10300	10243.0
7016	10241.0
2597	10240.0
8930	10237.0
7345	10236.0
101	10232.0
1310	10230.0
51517	10226.0
1337	10224.0
60488	10223.0
25836	10221.0
3178	10218.0
731	10217.0
60312	10216.0
10900	10211.0
56132	10209.0
78995	10208.0
51382	10205.0
22843	10202.0
79893	10198.0
8453	10197.0
10402	10195.0
65010	10192.0
6731	10191.0
406991	10190.0
51020	10187.0
51021	10185.0
6855	10182.0
23786	10181.0
414771	10180.0
3614	10178.0
5050	10177.0
51125	10176.0
4713	10175.0
55181	10174.0
24142	10170.0
55500	10168.0
59336	10167.0
10807	10165.0
54664	10164.0
9168	10163.0
51124	10162.0
2971	10161.0
51074	10160.0
149603	10158.0
8634	10157.0
3329	10154.0
9326	10149.0
11322	10147.0
2979	10143.0
8548	10141.0
545	10139.0
6518	10136.0
3692	10135.0
80349	10132.0
6049	10131.0
1977	10129.0
55915	10126.0
440672	10125.0
5100	10124.0
5121	10122.0
1474	10121.0
9158	10120.0
669	10118.0
54877	10117.0
8796	10116.0
1019	10113.0
23353	10112.0
5794	10110.0
6477	10109.0
6323	10108.0
3727	10106.0
23198	10104.0
5982	10103.0
8898	10102.0
5886	10101.0
57130	10097.0
8357	10095.0
10728	10093.0
56033	10088.0
6945	10087.0
79582	10086.0
22944	10085.0
6529	10083.0
9368	10082.0
23259	10081.0
79820	10072.0
57615	10071.0
1612	10069.0
3434	10067.0
6944	10066.0
53918	10065.0
55744	10063.0
64149	10058.0
29796	10056.0
10634	10052.0
201626	10050.0
23623	10048.0
11212	10044.0
7804	10041.0
79650	10040.0
79074	10039.0
10664	10038.0
60682	10036.0
896	10035.0
91137	10034.0
518	10032.0
29123	10031.0
54020	10029.0
5260	10027.0
10329	10021.0
79158	10019.0
63943	10017.0
51068	10015.0
4157	10009.0
29093	10008.0
10036	10006.0
23443	10005.0
23615	10003.0
100129500	10002.0
2175	10001.0
30850	9995.0
6247	9993.0
8345	9992.0
9933	9990.0
9416	9989.0
10585	9988.0
79892	9986.0
51154	9985.0
80219	9983.0
3028	9981.0
57228	9979.0
79677	9978.0
23011	9976.0
9057	9975.0
25801	9972.0
54904	9971.0
7032	9970.0
64328	9968.0
26608	9967.0
51118	9965.0
2786	9963.0
51	9962.0
4839	9960.0
27107	9959.0
8798	9952.0
56901	9951.0
52	9949.0
9244	9947.0
1382	9943.0
6585	9942.0
100132399	9941.0
3920	9939.0
26973	9937.0
8089	9936.0
53820	9935.0
55071	9934.0
2584	9933.0
50485	9931.0
10542	9930.0
54619	9929.0
54545	9928.0
4738	9927.0
57175	9925.0
54883	9924.0
56660	9920.0
728932	9918.0
1749	9916.0
729863	9912.0
51562	9911.0
1048	9909.0
4706	9907.0
11017	9906.0
4111	9905.0
51083	9899.0
54852	9898.0
9585	9894.0
2108	9893.0
9883	9890.0
80308	9887.0
3607	9886.0
26024	9884.0
116832	9882.0
10458	9881.0
4683	9874.0
57415	9869.0
4694	9868.0
6728	9867.0
7036	9866.0
57460	9861.0
5565	9859.0
81887	9857.0
23197	9851.0
1399	9850.0
3281	9849.0
6654	9846.0
9587	9845.0
26528	9844.0
5582	9842.0
124222	9840.0
4697	9837.0
4957	9835.0
26236	9834.0
8706	9833.0
55359	9832.0
79884	9830.0
9054	9827.0
22980	9826.0
10016	9825.0
55511	9824.0
5373	9821.0
100130741	9820.0
54442	9813.0
50804	9811.0
79675	9810.0
8621	9809.0
8001	9806.0
27242	9804.0
348995	9803.0
2618	9802.0
80307	9801.0
2021	9800.0
730029	9799.0
1788	9798.0
79184	9797.0
81853	9796.0
9170	9794.0
7277	9788.0
51806	9787.0
51693	9786.0
49856	9784.0
729353	9783.0
147339	9781.0
1829	9780.0
2911	9777.0
9070	9776.0
9918	9774.0
29881	9767.0
1302	9765.0
7324	9763.0
286887	9761.0
10518	9760.0
79080	9758.0
54490	9755.0
22870	9754.0
8893	9753.0
51128	9752.0
8218	9750.0
11047	9749.0
10845	9748.0
28962	9741.0
79844	9738.0
6482	9737.0
55734	9735.0
57706	9733.0
55222	9732.0
55662	9731.0
51002	9729.0
55631	9723.0
26576	9722.0
5357	9720.0
22872	9717.0
7165	9716.0
79672	9714.0
6183	9711.0
646756	9710.0
5451	9709.0
50837	9708.0
29766	9706.0
646808	9705.0
1787	9703.0
58477	9702.0
9043	9699.0
50628	9698.0
1912	9696.0
9960	9695.0
51702	9693.0
5211	9690.0
51094	9688.0
81839	9686.0
10928	9684.0
5911	9683.0
9477	9677.0
55544	9676.0
5232	9675.0
4708	9674.0
1999	9672.0
441194	9671.0
5596	9670.0
23613	9668.0
79029	9665.0
2591	9663.0
5612	9662.0
10813	9661.0
6616	9660.0
55374	9659.0
6434	9658.0
56903	9657.0
23583	9656.0
4893	9655.0
10100	9651.0
55208	9644.0
23279	9643.0
57007	9642.0
9819	9638.0
54148	9637.0
6861	9636.0
55178	9635.0
64960	9633.0
997	9632.0
55341	9631.0
4864	9629.0
23144	9628.0
1325	9627.0
51691	9623.0
429	9622.0
1674	9621.0
9318	9620.0
56965	9618.0
373863	9612.0
4493	9609.0
754	9608.0
55890	9607.0
51192	9605.0
23395	9602.0
10262	9601.0
9911	9598.0
9002	9594.0
10989	9593.0
28977	9591.0
1748	9590.0
56125	9588.0
9518	9586.0
26205	9583.0
11321	9581.0
7518	9578.0
55743	9576.0
10239	9575.0
55858	9573.0
157922	9572.0
10682	9570.0
55891	9565.0
10478	9562.0
30836	9561.0
10541	9559.0
80153	9558.0
10808	9557.0
8087	9555.0
5271	9552.0
10205	9550.0
4318	9544.0
4651	9542.0
27075	9541.0
5714	9540.0
10481	9536.0
10134	9535.0
203	9534.0
435	9533.0
81626	9531.0
25778	9528.0
54998	9523.0
6899	9522.0
9015	9521.0
8368	9520.0
728855	9518.0
23174	9517.0
1459	9516.0
11097	9515.0
23520	9514.0
206358	9511.0
166647	9509.0
10589	9507.0
10714	9505.0
10401	9502.0
4728	9501.0
54187	9499.0
29984	9498.0
11198	9495.0
54952	9494.0
3229	9489.0
51444	9488.0
100130922	9487.0
8505	9484.0
10238	9482.0
7464	9481.0
10849	9479.0
29102	9477.0
83658	9476.0
57332	9473.0
5075	9472.0
23753	9469.0
1907	9467.0
29099	9464.0
8161	9463.0
8420	9461.0
6557	9458.0
6443	9456.0
57820	9455.0
56954	9454.0
9454	9453.0
7625	9451.0
55777	9450.0
6493	9448.0
6832	9446.0
55596	9445.0
23475	9444.0
55172	9443.0
8987	9441.0
84934	9436.0
5116	9434.0
10200	9433.0
10196	9431.0
29894	9430.0
80271	9428.0
126208	9425.0
55922	9423.0
5879	9418.0
100133941	9417.0
10802	9416.0
55030	9414.0
336	9411.0
114049	9409.0
9673	9407.0
51116	9404.0
3624	9403.0
25998	9402.0
81570	9401.0
25879	9400.0
11062	9399.0
55343	9398.0
9033	9397.0
8662	9393.0
253982	9388.0
25907	9387.0
7027	9386.0
54555	9385.0
339229	9384.0
3850	9382.0
9277	9381.0
285	9379.0
10548	9374.0
[truncated: 11,091 more rows]
