# Supplementary material for: Multiple-input multiple-output causal strategies for gene selection
Source: BMC Bioinformatics. 2011 Nov 25;12:458. doi: 10.1186/1471-2105-12-458 (PMC3323860; doi:10.1186/1471-2105-12-458)
Supplement: Additional file 2 — Archive containing the output files computed by the preranked GSEA for λ ∈ {0.1,0.2,0.3,0.4,0.5} (GSEA_MIMO_part1.zip). [file 1471-2105-12-458-S2.ZIP › mFS05_entrez_mimo.GseaPreranked.1316038549256/gsea_report_for_na_neg_1316038549256.xls]

NAME	GS<br> follow link to MSigDB	GS DETAILS	SIZE	ES	NES	NOM p-val	FDR q-val	FWER p-val	RANK AT MAX	LEADING EDGE
IMMUNE_RESPONSE	IMMUNE_RESPONSE		212	-0.3993579	-2.3775806	0.0	0.00256171	0.0020	2901	tags=43%, list=22%, signal=54%
IMMUNE_SYSTEM_PROCESS	IMMUNE_SYSTEM_PROCESS		298	-0.36414745	-2.2977393	0.0	0.0038962194	0.0060	2901	tags=40%, list=22%, signal=51%
DEFENSE_RESPONSE	DEFENSE_RESPONSE		238	-0.36737043	-2.2428057	0.0	0.0047796657	0.011	3260	tags=41%, list=25%, signal=53%
POSITIVE_REGULATION_OF_IMMUNE_RESPONSE	POSITIVE_REGULATION_OF_IMMUNE_RESPONSE		24	-0.56182605	-2.1038961	0.0	0.01591981	0.048	2901	tags=58%, list=22%, signal=75%
REGULATION_OF_IMMUNE_RESPONSE	REGULATION_OF_IMMUNE_RESPONSE		28	-0.5195984	-2.099493	0.0	0.012735849	0.048	4576	tags=75%, list=35%, signal=115%
POSITIVE_REGULATION_OF_IMMUNE_SYSTEM_PROCESS	POSITIVE_REGULATION_OF_IMMUNE_SYSTEM_PROCESS		44	-0.46617505	-2.0649464	0.0	0.015625186	0.07	4123	tags=61%, list=31%, signal=89%
INFLAMMATORY_RESPONSE	INFLAMMATORY_RESPONSE		115	-0.38050762	-2.05002	0.0	0.01560416	0.082	2973	tags=41%, list=23%, signal=52%
POSITIVE_REGULATION_OF_MULTICELLULAR_ORGANISMAL_PROCESS	POSITIVE_REGULATION_OF_MULTICELLULAR_ORGANISMAL_PROCESS		56	-0.43698865	-2.0288434	0.0	0.017410137	0.104	3237	tags=50%, list=25%, signal=66%
RESPONSE_TO_WOUNDING	RESPONSE_TO_WOUNDING		171	-0.35105836	-2.0059125	0.0	0.01962627	0.126	3425	tags=42%, list=26%, signal=56%
REGULATION_OF_IMMUNE_SYSTEM_PROCESS	REGULATION_OF_IMMUNE_SYSTEM_PROCESS		57	-0.41925004	-1.967311	0.0	0.024052396	0.168	4123	tags=60%, list=31%, signal=87%
CELLULAR_DEFENSE_RESPONSE	CELLULAR_DEFENSE_RESPONSE		54	-0.42677423	-1.9574395	0.0	0.024342803	0.186	3582	tags=48%, list=27%, signal=66%
ADAPTIVE_IMMUNE_RESPONSE_GO_0002460	ADAPTIVE_IMMUNE_RESPONSE_GO_0002460		22	-0.49106246	-1.7841047	0.013761468	0.10545365	0.629	4107	tags=59%, list=31%, signal=86%
HEMOPOIETIC_OR_LYMPHOID_ORGAN_DEVELOPMENT	HEMOPOIETIC_OR_LYMPHOID_ORGAN_DEVELOPMENT		71	-0.35119385	-1.7433449	0.0	0.13476929	0.74	2880	tags=39%, list=22%, signal=50%
ADAPTIVE_IMMUNE_RESPONSE	ADAPTIVE_IMMUNE_RESPONSE		23	-0.4607341	-1.7402171	0.008583691	0.12834252	0.749	3237	tags=48%, list=25%, signal=63%
HEMOPOIESIS	HEMOPOIESIS		69	-0.35266402	-1.7310989	0.004385965	0.1284601	0.776	2880	tags=39%, list=22%, signal=50%
REGULATION_OF_MULTICELLULAR_ORGANISMAL_PROCESS	REGULATION_OF_MULTICELLULAR_ORGANISMAL_PROCESS		131	-0.3103712	-1.7208953	0.0023696683	0.13221866	0.81	3237	tags=39%, list=25%, signal=51%
IMMUNE_SYSTEM_DEVELOPMENT	IMMUNE_SYSTEM_DEVELOPMENT		75	-0.334608	-1.6873394	0.0024038462	0.16312253	0.872	2880	tags=39%, list=22%, signal=49%
RESPONSE_TO_EXTERNAL_STIMULUS	RESPONSE_TO_EXTERNAL_STIMULUS		278	-0.26958638	-1.6825689	0.0	0.15979089	0.886	2384	tags=28%, list=18%, signal=34%
RECEPTOR_MEDIATED_ENDOCYTOSIS	RECEPTOR_MEDIATED_ENDOCYTOSIS		31	-0.43061164	-1.6816857	0.00896861	0.1523311	0.889	2098	tags=35%, list=16%, signal=42%
IMMUNE_EFFECTOR_PROCESS	IMMUNE_EFFECTOR_PROCESS		34	-0.40458938	-1.6790915	0.00896861	0.14698471	0.893	4107	tags=65%, list=31%, signal=94%
HUMORAL_IMMUNE_RESPONSE	HUMORAL_IMMUNE_RESPONSE		30	-0.42000622	-1.6763428	0.013215859	0.14271022	0.897	3153	tags=53%, list=24%, signal=70%
REGULATION_OF_DEFENSE_RESPONSE	REGULATION_OF_DEFENSE_RESPONSE		15	-0.51715696	-1.6666307	0.02742616	0.14828062	0.918	4107	tags=67%, list=31%, signal=97%
LIPID_CATABOLIC_PROCESS	LIPID_CATABOLIC_PROCESS		34	-0.39951372	-1.6662363	0.010526316	0.14217556	0.919	3993	tags=56%, list=31%, signal=80%
LYMPHOCYTE_ACTIVATION	LYMPHOCYTE_ACTIVATION		54	-0.35557622	-1.6631625	0.002247191	0.13885652	0.92	3237	tags=46%, list=25%, signal=61%
JAK_STAT_CASCADE	JAK_STAT_CASCADE		26	-0.42318782	-1.6367322	0.02771855	0.15919717	0.947	1655	tags=35%, list=13%, signal=40%
REGULATION_OF_CELL_DIFFERENTIATION	REGULATION_OF_CELL_DIFFERENTIATION		48	-0.36163786	-1.6181365	0.0066225166	0.17501421	0.964	4859	tags=58%, list=37%, signal=92%
TRANSFORMING_GROWTH_FACTOR_BETA_RECEPTOR_SIGNALING_PATHWAY	TRANSFORMING_GROWTH_FACTOR_BETA_RECEPTOR_SIGNALING_PATHWAY		34	-0.3906327	-1.6178594	0.020361992	0.16878058	0.964	3078	tags=44%, list=24%, signal=58%
POSITIVE_REGULATION_OF_RESPONSE_TO_STIMULUS	POSITIVE_REGULATION_OF_RESPONSE_TO_STIMULUS		35	-0.37807843	-1.6070313	0.021479713	0.17580663	0.971	2901	tags=46%, list=22%, signal=59%
LEUKOCYTE_DIFFERENTIATION	LEUKOCYTE_DIFFERENTIATION		34	-0.38595012	-1.5958862	0.0065075923	0.18425533	0.983	2853	tags=44%, list=22%, signal=56%
T_CELL_ACTIVATION	T_CELL_ACTIVATION		39	-0.3672221	-1.5815217	0.026966292	0.19728912	0.987	3217	tags=44%, list=25%, signal=58%
LEUKOCYTE_ACTIVATION	LEUKOCYTE_ACTIVATION		59	-0.3282761	-1.5647655	0.009029346	0.21488322	0.992	3237	tags=44%, list=25%, signal=58%
CELL_ACTIVATION	CELL_ACTIVATION		64	-0.32052648	-1.552223	0.006880734	0.22651042	0.997	3545	tags=45%, list=27%, signal=62%
REGULATION_OF_ANGIOGENESIS	REGULATION_OF_ANGIOGENESIS		24	-0.412732	-1.5439929	0.039138943	0.2319803	0.999	2287	tags=46%, list=17%, signal=55%
TRANSMEMBRANE_RECEPTOR_PROTEIN_SERINE_THREONINE_KINASE_SIGNALING_PATHWAY	TRANSMEMBRANE_RECEPTOR_PROTEIN_SERINE_THREONINE_KINASE_SIGNALING_PATHWAY		42	-0.3531784	-1.541556	0.022222223	0.22887044	0.999	3104	tags=40%, list=24%, signal=53%
ENZYME_LINKED_RECEPTOR_PROTEIN_SIGNALING_PATHWAY	ENZYME_LINKED_RECEPTOR_PROTEIN_SIGNALING_PATHWAY		128	-0.2767641	-1.5366228	0.004878049	0.2296546	0.999	1441	tags=22%, list=11%, signal=24%
ACTIN_CYTOSKELETON_ORGANIZATION_AND_BIOGENESIS	ACTIN_CYTOSKELETON_ORGANIZATION_AND_BIOGENESIS		90	-0.29132813	-1.5141735	0.015384615	0.25941023	0.999	3005	tags=33%, list=23%, signal=43%
LYMPHOCYTE_DIFFERENTIATION	LYMPHOCYTE_DIFFERENTIATION		23	-0.41365343	-1.5120835	0.036117382	0.25570127	0.999	3217	tags=52%, list=25%, signal=69%
CELLULAR_LIPID_CATABOLIC_PROCESS	CELLULAR_LIPID_CATABOLIC_PROCESS		31	-0.36668748	-1.4936762	0.046413504	0.28000143	0.999	3986	tags=52%, list=30%, signal=74%
B_CELL_ACTIVATION	B_CELL_ACTIVATION		17	-0.43774122	-1.4934397	0.0520362	0.2732227	0.999	3237	tags=59%, list=25%, signal=78%
REGULATION_OF_RESPONSE_TO_STIMULUS	REGULATION_OF_RESPONSE_TO_STIMULUS		49	-0.32608044	-1.479385	0.02396514	0.29191908	1.0	4107	tags=55%, list=31%, signal=80%
POSITIVE_REGULATION_OF_PHOSPHATE_METABOLIC_PROCESS	POSITIVE_REGULATION_OF_PHOSPHATE_METABOLIC_PROCESS		23	-0.39302784	-1.4715648	0.043572985	0.29874286	1.0	1464	tags=30%, list=11%, signal=34%
NEGATIVE_REGULATION_OF_SIGNAL_TRANSDUCTION	NEGATIVE_REGULATION_OF_SIGNAL_TRANSDUCTION		31	-0.36487305	-1.4632362	0.050108932	0.30710918	1.0	4690	tags=55%, list=36%, signal=85%
MULTI_ORGANISM_PROCESS	MULTI_ORGANISM_PROCESS		137	-0.25833613	-1.4614145	0.0070422534	0.30317354	1.0	4173	tags=47%, list=32%, signal=68%
PROTEIN_AMINO_ACID_N_LINKED_GLYCOSYLATION	PROTEIN_AMINO_ACID_N_LINKED_GLYCOSYLATION		27	-0.36792192	-1.4597589	0.044680852	0.2996278	1.0	2441	tags=37%, list=19%, signal=45%
INNATE_IMMUNE_RESPONSE	INNATE_IMMUNE_RESPONSE		19	-0.4120105	-1.4584936	0.05773196	0.29531807	1.0	4825	tags=74%, list=37%, signal=117%
POSITIVE_REGULATION_OF_CELL_DIFFERENTIATION	POSITIVE_REGULATION_OF_CELL_DIFFERENTIATION		21	-0.4045013	-1.4577636	0.06557377	0.2903066	1.0	4470	tags=67%, list=34%, signal=101%
CELL_SUBSTRATE_ADHESION	CELL_SUBSTRATE_ADHESION		36	-0.33966172	-1.4452032	0.05856833	0.30736342	1.0	1716	tags=31%, list=13%, signal=35%
CYTOKINE_AND_CHEMOKINE_MEDIATED_SIGNALING_PATHWAY	CYTOKINE_AND_CHEMOKINE_MEDIATED_SIGNALING_PATHWAY		19	-0.41377515	-1.4434389	0.06263499	0.30469105	1.0	2299	tags=37%, list=18%, signal=45%
CATION_HOMEOSTASIS	CATION_HOMEOSTASIS		94	-0.2737394	-1.4433134	0.023419203	0.29888937	1.0	3156	tags=36%, list=24%, signal=47%
REGULATION_OF_PROTEIN_AMINO_ACID_PHOSPHORYLATION	REGULATION_OF_PROTEIN_AMINO_ACID_PHOSPHORYLATION		23	-0.39301074	-1.4423159	0.064935066	0.29479608	1.0	2562	tags=35%, list=20%, signal=43%
FATTY_ACID_METABOLIC_PROCESS	FATTY_ACID_METABOLIC_PROCESS		56	-0.30896923	-1.4396056	0.04845815	0.29417264	1.0	3986	tags=50%, list=30%, signal=72%
PEPTIDYL_TYROSINE_MODIFICATION	PEPTIDYL_TYROSINE_MODIFICATION		23	-0.39421996	-1.4364748	0.06026786	0.29358616	1.0	1513	tags=26%, list=12%, signal=29%
REGULATION_OF_SIGNAL_TRANSDUCTION	REGULATION_OF_SIGNAL_TRANSDUCTION		173	-0.24380307	-1.4279058	0.02189781	0.30365756	1.0	3366	tags=35%, list=26%, signal=47%
MAINTENANCE_OF_LOCALIZATION	MAINTENANCE_OF_LOCALIZATION		21	-0.40078983	-1.423724	0.071274295	0.30564034	1.0	2604	tags=38%, list=20%, signal=47%
POSITIVE_REGULATION_OF_SIGNAL_TRANSDUCTION	POSITIVE_REGULATION_OF_SIGNAL_TRANSDUCTION		97	-0.2690157	-1.4228973	0.013793103	0.30129012	1.0	3706	tags=42%, list=28%, signal=59%
MESODERM_DEVELOPMENT	MESODERM_DEVELOPMENT		22	-0.38778514	-1.4202311	0.0770878	0.30046055	1.0	4013	tags=50%, list=31%, signal=72%
WOUND_HEALING	WOUND_HEALING		49	-0.31462133	-1.4188938	0.04899777	0.2975921	1.0	3425	tags=39%, list=26%, signal=52%
REGULATION_OF_LYMPHOCYTE_ACTIVATION	REGULATION_OF_LYMPHOCYTE_ACTIVATION		31	-0.35502312	-1.4131403	0.06818182	0.30293557	1.0	3217	tags=45%, list=25%, signal=60%
CELLULAR_CATION_HOMEOSTASIS	CELLULAR_CATION_HOMEOSTASIS		91	-0.27505738	-1.4118512	0.037037037	0.29989195	1.0	3156	tags=36%, list=24%, signal=47%
SMALL_GTPASE_MEDIATED_SIGNAL_TRANSDUCTION	SMALL_GTPASE_MEDIATED_SIGNAL_TRANSDUCTION		77	-0.27803305	-1.4047555	0.023752969	0.30822623	1.0	2718	tags=34%, list=21%, signal=42%
COAGULATION	COAGULATION		41	-0.3217354	-1.402375	0.05206074	0.30737966	1.0	3425	tags=39%, list=26%, signal=53%
RESPONSE_TO_OTHER_ORGANISM	RESPONSE_TO_OTHER_ORGANISM		69	-0.28692132	-1.3995882	0.057142857	0.30772316	1.0	2838	tags=36%, list=22%, signal=46%
BLOOD_COAGULATION	BLOOD_COAGULATION		41	-0.3217354	-1.3983644	0.07906977	0.3050235	1.0	3425	tags=39%, list=26%, signal=53%
PROTEIN_AMINO_ACID_PHOSPHORYLATION	PROTEIN_AMINO_ACID_PHOSPHORYLATION		231	-0.22718899	-1.3929318	0.0050125313	0.31026328	1.0	3060	tags=30%, list=23%, signal=38%
DETECTION_OF_STIMULUS	DETECTION_OF_STIMULUS		36	-0.3333196	-1.3919164	0.07079646	0.30755985	1.0	4971	tags=56%, list=38%, signal=89%
TRANSMEMBRANE_RECEPTOR_PROTEIN_TYROSINE_KINASE_SIGNALING_PATHWAY	TRANSMEMBRANE_RECEPTOR_PROTEIN_TYROSINE_KINASE_SIGNALING_PATHWAY		76	-0.2751781	-1.3816864	0.045783132	0.32057136	1.0	1359	tags=21%, list=10%, signal=23%
POSITIVE_REGULATION_OF_PROTEIN_AMINO_ACID_PHOSPHORYLATION	POSITIVE_REGULATION_OF_PROTEIN_AMINO_ACID_PHOSPHORYLATION		15	-0.41571745	-1.3637322	0.09795918	0.35079908	1.0	1464	tags=33%, list=11%, signal=37%
REGULATION_OF_T_CELL_ACTIVATION	REGULATION_OF_T_CELL_ACTIVATION		25	-0.3504675	-1.3580483	0.082969435	0.35791233	1.0	3217	tags=44%, list=25%, signal=58%
PROTEIN_KINASE_CASCADE	PROTEIN_KINASE_CASCADE		239	-0.22358531	-1.3576359	0.015267176	0.35347927	1.0	2406	tags=26%, list=18%, signal=32%
POSITIVE_REGULATION_OF_LYMPHOCYTE_ACTIVATION	POSITIVE_REGULATION_OF_LYMPHOCYTE_ACTIVATION		23	-0.3650307	-1.3575939	0.09111111	0.34857795	1.0	3217	tags=43%, list=25%, signal=58%
GLYCOPROTEIN_METABOLIC_PROCESS	GLYCOPROTEIN_METABOLIC_PROCESS		82	-0.2635854	-1.3516268	0.033259425	0.35600904	1.0	3778	tags=40%, list=29%, signal=56%
FEMALE_PREGNANCY	FEMALE_PREGNANCY		42	-0.30725977	-1.348433	0.10321101	0.35735336	1.0	4158	tags=52%, list=32%, signal=77%
REGULATION_OF_CYTOSKELETON_ORGANIZATION_AND_BIOGENESIS	REGULATION_OF_CYTOSKELETON_ORGANIZATION_AND_BIOGENESIS		26	-0.3480077	-1.3440511	0.10300429	0.36139825	1.0	2562	tags=35%, list=20%, signal=43%
PROTEIN_COMPLEX_ASSEMBLY	PROTEIN_COMPLEX_ASSEMBLY		157	-0.23226897	-1.3373207	0.03194103	0.37053594	1.0	2899	tags=30%, list=22%, signal=38%
REGULATION_OF_BLOOD_PRESSURE	REGULATION_OF_BLOOD_PRESSURE		22	-0.3599865	-1.3352222	0.12276786	0.36964926	1.0	3503	tags=41%, list=27%, signal=56%
GROWTH	GROWTH		59	-0.2804029	-1.3343346	0.08872902	0.3666799	1.0	4391	tags=46%, list=34%, signal=69%
POSITIVE_REGULATION_OF_CYTOKINE_BIOSYNTHETIC_PROCESS	POSITIVE_REGULATION_OF_CYTOKINE_BIOSYNTHETIC_PROCESS		21	-0.36944443	-1.3315625	0.11827957	0.36763385	1.0	2856	tags=43%, list=22%, signal=55%
AMINE_TRANSPORT	AMINE_TRANSPORT		36	-0.32085943	-1.329152	0.10958904	0.36827543	1.0	2362	tags=28%, list=18%, signal=34%
RESPONSE_TO_VIRUS	RESPONSE_TO_VIRUS		45	-0.2971094	-1.3233789	0.100823045	0.37524068	1.0	3032	tags=42%, list=23%, signal=55%
ACTIN_POLYMERIZATION_AND_OR_DEPOLYMERIZATION	ACTIN_POLYMERIZATION_AND_OR_DEPOLYMERIZATION		20	-0.37275222	-1.3231827	0.13596492	0.37090164	1.0	2348	tags=30%, list=18%, signal=37%
MUSCLE_DEVELOPMENT	MUSCLE_DEVELOPMENT		85	-0.26090455	-1.3230716	0.059101656	0.36649862	1.0	3519	tags=41%, list=27%, signal=56%
CELL_MATRIX_ADHESION	CELL_MATRIX_ADHESION		35	-0.31480932	-1.3138427	0.11214953	0.38066962	1.0	1716	tags=29%, list=13%, signal=33%
CYTOKINE_PRODUCTION	CYTOKINE_PRODUCTION		61	-0.27991334	-1.3074402	0.06873614	0.3884985	1.0	2856	tags=34%, list=22%, signal=44%
PEPTIDYL_TYROSINE_PHOSPHORYLATION	PEPTIDYL_TYROSINE_PHOSPHORYLATION		21	-0.35496402	-1.3045554	0.14164905	0.39012948	1.0	1513	tags=24%, list=12%, signal=27%
ACTIN_FILAMENT_BASED_PROCESS	ACTIN_FILAMENT_BASED_PROCESS		99	-0.24965356	-1.3015549	0.073903	0.39175436	1.0	3005	tags=30%, list=23%, signal=39%
MONOCARBOXYLIC_ACID_METABOLIC_PROCESS	MONOCARBOXYLIC_ACID_METABOLIC_PROCESS		77	-0.259498	-1.293461	0.06787331	0.40396768	1.0	3986	tags=44%, list=30%, signal=63%
RAS_PROTEIN_SIGNAL_TRANSDUCTION	RAS_PROTEIN_SIGNAL_TRANSDUCTION		55	-0.28150424	-1.2916405	0.104575165	0.4034128	1.0	3345	tags=40%, list=26%, signal=54%
HEMOSTASIS	HEMOSTASIS		46	-0.29115966	-1.2833694	0.09409191	0.41796827	1.0	3425	tags=37%, list=26%, signal=50%
ANATOMICAL_STRUCTURE_FORMATION	ANATOMICAL_STRUCTURE_FORMATION		52	-0.27320677	-1.2819322	0.11521739	0.41610712	1.0	2522	tags=33%, list=19%, signal=40%
POSITIVE_REGULATION_OF_PHOSPHORYLATION	POSITIVE_REGULATION_OF_PHOSPHORYLATION		21	-0.35790485	-1.281514	0.15754923	0.41250175	1.0	1464	tags=29%, list=11%, signal=32%
PROTEIN_AMINO_ACID_DEPHOSPHORYLATION	PROTEIN_AMINO_ACID_DEPHOSPHORYLATION		60	-0.2709065	-1.2792748	0.12061404	0.4132799	1.0	1629	tags=22%, list=12%, signal=25%
RESPONSE_TO_DRUG	RESPONSE_TO_DRUG		21	-0.35588363	-1.2784382	0.15812917	0.4106125	1.0	2620	tags=43%, list=20%, signal=53%
REGULATION_OF_CELL_PROLIFERATION	REGULATION_OF_CELL_PROLIFERATION		275	-0.20324224	-1.27329	0.018087855	0.4168386	1.0	2657	tags=26%, list=20%, signal=32%
AMINO_ACID_TRANSPORT	AMINO_ACID_TRANSPORT		25	-0.33166352	-1.2725999	0.15811089	0.4139528	1.0	2362	tags=32%, list=18%, signal=39%
REGULATION_OF_ANATOMICAL_STRUCTURE_MORPHOGENESIS	REGULATION_OF_ANATOMICAL_STRUCTURE_MORPHOGENESIS		17	-0.3651758	-1.2610413	0.14855877	0.43647224	1.0	5028	tags=53%, list=38%, signal=86%
REGULATION_OF_BODY_FLUID_LEVELS	REGULATION_OF_BODY_FLUID_LEVELS		55	-0.27119297	-1.2597438	0.12280702	0.43443957	1.0	3425	tags=36%, list=26%, signal=49%
POSITIVE_REGULATION_OF_TRANSFERASE_ACTIVITY	POSITIVE_REGULATION_OF_TRANSFERASE_ACTIVITY		71	-0.255448	-1.2578893	0.103837475	0.4344684	1.0	2362	tags=27%, list=18%, signal=32%
ANGIOGENESIS	ANGIOGENESIS		44	-0.28621188	-1.2529768	0.14285715	0.44074672	1.0	2522	tags=34%, list=19%, signal=42%
DEPHOSPHORYLATION	DEPHOSPHORYLATION		67	-0.24898037	-1.2495515	0.124087594	0.44373924	1.0	1629	tags=21%, list=12%, signal=24%
POSITIVE_REGULATION_OF_CELL_PROLIFERATION	POSITIVE_REGULATION_OF_CELL_PROLIFERATION		129	-0.22418231	-1.2448901	0.09411765	0.4501091	1.0	1864	tags=22%, list=14%, signal=26%
REGULATION_OF_I_KAPPAB_KINASE_NF_KAPPAB_CASCADE	REGULATION_OF_I_KAPPAB_KINASE_NF_KAPPAB_CASCADE		72	-0.25145465	-1.24056	0.12328767	0.45588437	1.0	3698	tags=43%, list=28%, signal=60%
POSITIVE_REGULATION_OF_TRANSLATION	POSITIVE_REGULATION_OF_TRANSLATION		28	-0.30814037	-1.2373004	0.16956522	0.45946538	1.0	2856	tags=39%, list=22%, signal=50%
PROTEIN_OLIGOMERIZATION	PROTEIN_OLIGOMERIZATION		37	-0.30012587	-1.2284743	0.14967462	0.47638914	1.0	2726	tags=32%, list=21%, signal=41%
NEGATIVE_REGULATION_OF_TRANSCRIPTION	NEGATIVE_REGULATION_OF_TRANSCRIPTION		166	-0.2122566	-1.2277966	0.0968523	0.47339827	1.0	2822	tags=29%, list=22%, signal=36%
G_PROTEIN_SIGNALING_COUPLED_TO_CAMP_NUCLEOTIDE_SECOND_MESSENGER	G_PROTEIN_SIGNALING_COUPLED_TO_CAMP_NUCLEOTIDE_SECOND_MESSENGER		62	-0.25631893	-1.2266573	0.15473442	0.47175616	1.0	2010	tags=21%, list=15%, signal=25%
PHOSPHOLIPID_METABOLIC_PROCESS	PHOSPHOLIPID_METABOLIC_PROCESS		63	-0.25127763	-1.225602	0.13151364	0.46999258	1.0	3794	tags=41%, list=29%, signal=58%
CAMP_MEDIATED_SIGNALING	CAMP_MEDIATED_SIGNALING		63	-0.25583825	-1.2249905	0.14561027	0.4669923	1.0	2010	tags=21%, list=15%, signal=24%
ICOSANOID_METABOLIC_PROCESS	ICOSANOID_METABOLIC_PROCESS		16	-0.37941363	-1.2239176	0.22612086	0.46517223	1.0	3078	tags=44%, list=24%, signal=57%
LIPID_METABOLIC_PROCESS	LIPID_METABOLIC_PROCESS		283	-0.195448	-1.2223821	0.07012987	0.46451545	1.0	3993	tags=39%, list=31%, signal=55%
MUSCLE_CELL_DIFFERENTIATION	MUSCLE_CELL_DIFFERENTIATION		21	-0.3362539	-1.2195808	0.20464136	0.4669121	1.0	3352	tags=48%, list=26%, signal=64%
NEURON_DIFFERENTIATION	NEURON_DIFFERENTIATION		58	-0.25995782	-1.2189372	0.14932127	0.4641365	1.0	3371	tags=33%, list=26%, signal=44%
POSITIVE_REGULATION_OF_CELLULAR_PROTEIN_METABOLIC_PROCESS	POSITIVE_REGULATION_OF_CELLULAR_PROTEIN_METABOLIC_PROCESS		61	-0.24940069	-1.2131679	0.1536643	0.47403926	1.0	2348	tags=30%, list=18%, signal=36%
CELL_RECOGNITION	CELL_RECOGNITION		16	-0.36396635	-1.2102902	0.2260128	0.4769482	1.0	4522	tags=56%, list=35%, signal=86%
ORGAN_MORPHOGENESIS	ORGAN_MORPHOGENESIS		131	-0.21505803	-1.2050486	0.116336636	0.4859897	1.0	1508	tags=19%, list=12%, signal=21%
BEHAVIOR	BEHAVIOR		136	-0.2140557	-1.2049664	0.13519813	0.48196957	1.0	4142	tags=39%, list=32%, signal=56%
GENERATION_OF_NEURONS	GENERATION_OF_NEURONS		65	-0.24823911	-1.2030778	0.14317673	0.48235583	1.0	3984	tags=38%, list=30%, signal=55%
PHOSPHORYLATION	PHOSPHORYLATION		262	-0.19652495	-1.202812	0.097112864	0.47887757	1.0	2897	tags=27%, list=22%, signal=35%
ACTIVATION_OF_NF_KAPPAB_TRANSCRIPTION_FACTOR	ACTIVATION_OF_NF_KAPPAB_TRANSCRIPTION_FACTOR		15	-0.37183437	-1.2012606	0.20850202	0.47904813	1.0	4173	tags=60%, list=32%, signal=88%
RESPONSE_TO_BACTERIUM	RESPONSE_TO_BACTERIUM		22	-0.32465237	-1.2001891	0.22857143	0.4777351	1.0	1827	tags=27%, list=14%, signal=32%
REGULATION_OF_ORGANELLE_ORGANIZATION_AND_BIOGENESIS	REGULATION_OF_ORGANELLE_ORGANIZATION_AND_BIOGENESIS		35	-0.28729424	-1.1961037	0.2174888	0.48387817	1.0	2562	tags=31%, list=20%, signal=39%
POSITIVE_REGULATION_OF_PROTEIN_METABOLIC_PROCESS	POSITIVE_REGULATION_OF_PROTEIN_METABOLIC_PROCESS		63	-0.24931587	-1.1956257	0.1826087	0.48108596	1.0	2608	tags=32%, list=20%, signal=39%
POSITIVE_REGULATION_OF_SECRETION	POSITIVE_REGULATION_OF_SECRETION		18	-0.34712845	-1.1933624	0.23043478	0.48265132	1.0	4521	tags=61%, list=35%, signal=93%
SKELETAL_DEVELOPMENT	SKELETAL_DEVELOPMENT		91	-0.22673984	-1.1915097	0.15517241	0.4833338	1.0	2963	tags=32%, list=23%, signal=41%
REGULATION_OF_PROTEIN_IMPORT_INTO_NUCLEUS	REGULATION_OF_PROTEIN_IMPORT_INTO_NUCLEUS		15	-0.36409718	-1.1898438	0.2231579	0.48365176	1.0	1354	tags=27%, list=10%, signal=30%
DEVELOPMENTAL_MATURATION	DEVELOPMENTAL_MATURATION		18	-0.34709796	-1.1839883	0.22925764	0.49401394	1.0	3005	tags=39%, list=23%, signal=50%
BONE_REMODELING	BONE_REMODELING		28	-0.3040145	-1.1710616	0.24161074	0.5219327	1.0	2793	tags=32%, list=21%, signal=41%
REGULATION_OF_PROTEIN_METABOLIC_PROCESS	REGULATION_OF_PROTEIN_METABOLIC_PROCESS		150	-0.20533778	-1.1686988	0.15207373	0.5243179	1.0	2403	tags=25%, list=18%, signal=31%
VASCULATURE_DEVELOPMENT	VASCULATURE_DEVELOPMENT		50	-0.25081936	-1.1681911	0.19866072	0.5215625	1.0	2522	tags=30%, list=19%, signal=37%
GENERATION_OF_PRECURSOR_METABOLITES_AND_ENERGY	GENERATION_OF_PRECURSOR_METABOLITES_AND_ENERGY		120	-0.21705341	-1.1668123	0.16019417	0.5212198	1.0	3058	tags=31%, list=23%, signal=40%
POSITIVE_REGULATION_OF_I_KAPPAB_KINASE_NF_KAPPAB_CASCADE	POSITIVE_REGULATION_OF_I_KAPPAB_KINASE_NF_KAPPAB_CASCADE		67	-0.23608977	-1.1658252	0.18	0.51962954	1.0	3698	tags=42%, list=28%, signal=58%
POSITIVE_REGULATION_OF_T_CELL_ACTIVATION	POSITIVE_REGULATION_OF_T_CELL_ACTIVATION		20	-0.32506216	-1.1629539	0.26293996	0.5232426	1.0	4576	tags=55%, list=35%, signal=84%
PROTEIN_PROCESSING	PROTEIN_PROCESSING		41	-0.26607573	-1.1594472	0.22272727	0.52831143	1.0	4260	tags=41%, list=33%, signal=61%
FATTY_ACID_OXIDATION	FATTY_ACID_OXIDATION		17	-0.3399303	-1.1535375	0.25581396	0.5398262	1.0	3243	tags=47%, list=25%, signal=62%
STRIATED_MUSCLE_DEVELOPMENT	STRIATED_MUSCLE_DEVELOPMENT		36	-0.27598467	-1.1501877	0.25	0.5442786	1.0	3519	tags=44%, list=27%, signal=61%
NEURON_DEVELOPMENT	NEURON_DEVELOPMENT		49	-0.25109175	-1.148544	0.20758928	0.5445126	1.0	3371	tags=33%, list=26%, signal=44%
CYTOKINE_BIOSYNTHETIC_PROCESS	CYTOKINE_BIOSYNTHETIC_PROCESS		34	-0.27841875	-1.1435122	0.2488889	0.55356616	1.0	2856	tags=35%, list=22%, signal=45%
DEFENSE_RESPONSE_TO_BACTERIUM	DEFENSE_RESPONSE_TO_BACTERIUM		16	-0.34238368	-1.142897	0.27442828	0.5513081	1.0	3940	tags=44%, list=30%, signal=63%
REGULATION_OF_MYELOID_CELL_DIFFERENTIATION	REGULATION_OF_MYELOID_CELL_DIFFERENTIATION		19	-0.3280581	-1.1414447	0.25987527	0.5510338	1.0	4576	tags=58%, list=35%, signal=89%
NEGATIVE_REGULATION_OF_RNA_METABOLIC_PROCESS	NEGATIVE_REGULATION_OF_RNA_METABOLIC_PROCESS		114	-0.2086467	-1.140844	0.18735892	0.5485167	1.0	2822	tags=29%, list=22%, signal=37%
MYELOID_CELL_DIFFERENTIATION	MYELOID_CELL_DIFFERENTIATION		35	-0.27180246	-1.140057	0.2580645	0.5465439	1.0	2880	tags=31%, list=22%, signal=40%
GLYCEROPHOSPHOLIPID_METABOLIC_PROCESS	GLYCEROPHOSPHOLIPID_METABOLIC_PROCESS		39	-0.26610535	-1.1397338	0.27234042	0.5434001	1.0	4690	tags=54%, list=36%, signal=84%
I_KAPPAB_KINASE_NF_KAPPAB_CASCADE	I_KAPPAB_KINASE_NF_KAPPAB_CASCADE		88	-0.21996906	-1.1395581	0.20316027	0.5399694	1.0	3698	tags=40%, list=28%, signal=55%
GLYCOPROTEIN_BIOSYNTHETIC_PROCESS	GLYCOPROTEIN_BIOSYNTHETIC_PROCESS		67	-0.2354592	-1.1392953	0.22727273	0.5367692	1.0	3778	tags=39%, list=29%, signal=54%
POSITIVE_REGULATION_OF_PROTEIN_MODIFICATION_PROCESS	POSITIVE_REGULATION_OF_PROTEIN_MODIFICATION_PROCESS		24	-0.30173555	-1.1377177	0.2605932	0.53708214	1.0	1464	tags=25%, list=11%, signal=28%
REGULATION_OF_MAP_KINASE_ACTIVITY	REGULATION_OF_MAP_KINASE_ACTIVITY		56	-0.24330361	-1.1374899	0.2545045	0.53388864	1.0	1920	tags=27%, list=15%, signal=31%
PROTEIN_SECRETION	PROTEIN_SECRETION		28	-0.28376773	-1.1366924	0.2821101	0.53218555	1.0	4107	tags=46%, list=31%, signal=68%
ION_HOMEOSTASIS	ION_HOMEOSTASIS		112	-0.20984139	-1.134708	0.18859649	0.53295183	1.0	3156	tags=32%, list=24%, signal=42%
NEGATIVE_REGULATION_OF_CELL_PROLIFERATION	NEGATIVE_REGULATION_OF_CELL_PROLIFERATION		145	-0.19764027	-1.1326498	0.17794487	0.53433305	1.0	2653	tags=26%, list=20%, signal=33%
REGULATION_OF_MAPKKK_CASCADE	REGULATION_OF_MAPKKK_CASCADE		19	-0.33128008	-1.1324334	0.3042553	0.5311734	1.0	2387	tags=32%, list=18%, signal=39%
REGULATION_OF_CELLULAR_PROTEIN_METABOLIC_PROCESS	REGULATION_OF_CELLULAR_PROTEIN_METABOLIC_PROCESS		139	-0.20094578	-1.1312633	0.21359223	0.5305538	1.0	3058	tags=29%, list=23%, signal=38%
VITAMIN_METABOLIC_PROCESS	VITAMIN_METABOLIC_PROCESS		15	-0.35174054	-1.1285014	0.2857143	0.5342809	1.0	4130	tags=60%, list=32%, signal=88%
NEGATIVE_REGULATION_OF_TRANSCRIPTION_DNA_DEPENDENT	NEGATIVE_REGULATION_OF_TRANSCRIPTION_DNA_DEPENDENT		114	-0.2086467	-1.1270479	0.22985782	0.53441304	1.0	2822	tags=29%, list=22%, signal=37%
MEMBRANE_ORGANIZATION_AND_BIOGENESIS	MEMBRANE_ORGANIZATION_AND_BIOGENESIS		124	-0.20108461	-1.1233646	0.2200489	0.5397466	1.0	2098	tags=23%, list=16%, signal=28%
RESPONSE_TO_BIOTIC_STIMULUS	RESPONSE_TO_BIOTIC_STIMULUS		103	-0.21375816	-1.122571	0.23953488	0.5385162	1.0	2185	tags=26%, list=17%, signal=31%
NEGATIVE_REGULATION_OF_NUCLEOBASENUCLEOSIDENUCLEOTIDE_AND_NUCLEIC_ACID_METABOLIC_PROCESS	NEGATIVE_REGULATION_OF_NUCLEOBASENUCLEOSIDENUCLEOTIDE_AND_NUCLEIC_ACID_METABOLIC_PROCESS		185	-0.18811195	-1.1200113	0.1897436	0.5413121	1.0	2822	tags=28%, list=22%, signal=35%
ORGANIC_ACID_METABOLIC_PROCESS	ORGANIC_ACID_METABOLIC_PROCESS		162	-0.19173412	-1.1188504	0.20959596	0.5403543	1.0	3986	tags=38%, list=30%, signal=54%
ACTIVATION_OF_MAPK_ACTIVITY	ACTIVATION_OF_MAPK_ACTIVITY		33	-0.2745741	-1.1177678	0.27477476	0.53955376	1.0	2250	tags=30%, list=17%, signal=37%
CARBOXYLIC_ACID_METABOLIC_PROCESS	CARBOXYLIC_ACID_METABOLIC_PROCESS		160	-0.1931374	-1.1175479	0.2074074	0.5366906	1.0	3986	tags=39%, list=30%, signal=55%
AMINO_ACID_DERIVATIVE_METABOLIC_PROCESS	AMINO_ACID_DERIVATIVE_METABOLIC_PROCESS		23	-0.29829308	-1.1165552	0.2866242	0.53590536	1.0	3986	tags=48%, list=30%, signal=69%
POST_TRANSLATIONAL_PROTEIN_MODIFICATION	POST_TRANSLATIONAL_PROTEIN_MODIFICATION		409	-0.16908823	-1.1145322	0.13802083	0.53763086	1.0	2900	tags=26%, list=22%, signal=32%
PROTEIN_AUTOPROCESSING	PROTEIN_AUTOPROCESSING		24	-0.29464293	-1.1125181	0.29605263	0.53915066	1.0	5182	tags=58%, list=40%, signal=96%
CELL_MATURATION	CELL_MATURATION		16	-0.3321778	-1.1087875	0.3256785	0.54524255	1.0	3005	tags=38%, list=23%, signal=49%
NEGATIVE_REGULATION_OF_METABOLIC_PROCESS	NEGATIVE_REGULATION_OF_METABOLIC_PROCESS		232	-0.17818905	-1.1066737	0.20634921	0.5473027	1.0	2689	tags=25%, list=21%, signal=31%
PHAGOCYTOSIS	PHAGOCYTOSIS		16	-0.3376736	-1.1065601	0.29386893	0.54419386	1.0	4101	tags=56%, list=31%, signal=82%
CYTOKINE_SECRETION	CYTOKINE_SECRETION		15	-0.3472544	-1.10558	0.32098764	0.5433872	1.0	3442	tags=47%, list=26%, signal=63%
TISSUE_REMODELING	TISSUE_REMODELING		29	-0.27689353	-1.1042681	0.3088553	0.543868	1.0	2793	tags=31%, list=21%, signal=39%
NEURITE_DEVELOPMENT	NEURITE_DEVELOPMENT		41	-0.25155634	-1.1034554	0.30957684	0.542759	1.0	3371	tags=32%, list=26%, signal=43%
PROTEIN_AMINO_ACID_AUTOPHOSPHORYLATION	PROTEIN_AMINO_ACID_AUTOPHOSPHORYLATION		24	-0.29464293	-1.0990657	0.34177214	0.5502703	1.0	5182	tags=58%, list=40%, signal=96%
NEGATIVE_REGULATION_OF_CELL_DIFFERENTIATION	NEGATIVE_REGULATION_OF_CELL_DIFFERENTIATION		24	-0.28924635	-1.0914636	0.32876712	0.56638885	1.0	2822	tags=29%, list=22%, signal=37%
REGULATION_OF_DEVELOPMENTAL_PROCESS	REGULATION_OF_DEVELOPMENTAL_PROCESS		387	-0.16804239	-1.0911093	0.2	0.56379616	1.0	4449	tags=43%, list=34%, signal=63%
AMINO_ACID_CATABOLIC_PROCESS	AMINO_ACID_CATABOLIC_PROCESS		23	-0.2954918	-1.0868353	0.3340206	0.57196146	1.0	1923	tags=30%, list=15%, signal=36%
ELECTRON_TRANSPORT_GO_0006118	ELECTRON_TRANSPORT_GO_0006118		50	-0.24071975	-1.0861511	0.29767442	0.5704378	1.0	2211	tags=26%, list=17%, signal=31%
CYTOKINE_METABOLIC_PROCESS	CYTOKINE_METABOLIC_PROCESS		35	-0.26279578	-1.0855364	0.30329672	0.56877476	1.0	2856	tags=34%, list=22%, signal=44%
LOCOMOTORY_BEHAVIOR	LOCOMOTORY_BEHAVIOR		84	-0.21446978	-1.0814137	0.30952382	0.57652295	1.0	2838	tags=29%, list=22%, signal=36%
REGULATION_OF_BIOLOGICAL_QUALITY	REGULATION_OF_BIOLOGICAL_QUALITY		364	-0.16660276	-1.0763482	0.23655914	0.586612	1.0	3678	tags=31%, list=28%, signal=42%
NEGATIVE_REGULATION_OF_TRANSCRIPTION_FROM_RNA_POLYMERASE_II_PROMOTER	NEGATIVE_REGULATION_OF_TRANSCRIPTION_FROM_RNA_POLYMERASE_II_PROMOTER		76	-0.21457495	-1.073193	0.31753555	0.59174865	1.0	2807	tags=29%, list=21%, signal=37%
AXONOGENESIS	AXONOGENESIS		33	-0.26325348	-1.069906	0.3584475	0.5973204	1.0	3371	tags=33%, list=26%, signal=45%
CELLULAR_LIPID_METABOLIC_PROCESS	CELLULAR_LIPID_METABOLIC_PROCESS		220	-0.17794883	-1.067086	0.2917647	0.60135853	1.0	3899	tags=37%, list=30%, signal=52%
NEGATIVE_REGULATION_OF_CELLULAR_METABOLIC_PROCESS	NEGATIVE_REGULATION_OF_CELLULAR_METABOLIC_PROCESS		229	-0.17495114	-1.066717	0.27073172	0.5988178	1.0	2689	tags=25%, list=21%, signal=31%
CELL_PROLIFERATION_GO_0008283	CELL_PROLIFERATION_GO_0008283		466	-0.16081315	-1.0642489	0.26536313	0.60221356	1.0	2657	tags=24%, list=20%, signal=29%
POSITIVE_REGULATION_OF_DEVELOPMENTAL_PROCESS	POSITIVE_REGULATION_OF_DEVELOPMENTAL_PROCESS		197	-0.17944512	-1.0634329	0.3160494	0.6010661	1.0	4253	tags=43%, list=32%, signal=63%
SODIUM_ION_TRANSPORT	SODIUM_ION_TRANSPORT		17	-0.31619707	-1.0630364	0.35913977	0.59880066	1.0	4981	tags=59%, list=38%, signal=95%
MEMBRANE_LIPID_METABOLIC_PROCESS	MEMBRANE_LIPID_METABOLIC_PROCESS		85	-0.20805421	-1.0628009	0.33561644	0.5961149	1.0	3794	tags=39%, list=29%, signal=54%
DETECTION_OF_EXTERNAL_STIMULUS	DETECTION_OF_EXTERNAL_STIMULUS		18	-0.31301156	-1.0604221	0.37755102	0.5991103	1.0	9000	tags=100%, list=69%, signal=320%
CELL_MIGRATION	CELL_MIGRATION		82	-0.20901038	-1.060325	0.34916866	0.596182	1.0	2562	tags=24%, list=20%, signal=30%
HORMONE_METABOLIC_PROCESS	HORMONE_METABOLIC_PROCESS		29	-0.26786208	-1.0594226	0.34716156	0.5954842	1.0	3879	tags=48%, list=30%, signal=68%
PEPTIDYL_AMINO_ACID_MODIFICATION	PEPTIDYL_AMINO_ACID_MODIFICATION		47	-0.23856561	-1.0593463	0.3537415	0.5924402	1.0	2562	tags=28%, list=20%, signal=34%
POSITIVE_REGULATION_OF_CELLULAR_METABOLIC_PROCESS	POSITIVE_REGULATION_OF_CELLULAR_METABOLIC_PROCESS		196	-0.18039614	-1.0570742	0.3138686	0.5950127	1.0	2355	tags=23%, list=18%, signal=28%
AMINO_ACID_METABOLIC_PROCESS	AMINO_ACID_METABOLIC_PROCESS		73	-0.21426214	-1.0569173	0.33715597	0.59222734	1.0	2224	tags=26%, list=17%, signal=31%
MYOBLAST_DIFFERENTIATION	MYOBLAST_DIFFERENTIATION		16	-0.3157936	-1.055466	0.37704918	0.5928022	1.0	3352	tags=50%, list=26%, signal=67%
TISSUE_DEVELOPMENT	TISSUE_DEVELOPMENT		126	-0.19224629	-1.0548482	0.32552692	0.5913082	1.0	1615	tags=19%, list=12%, signal=22%
POSITIVE_REGULATION_OF_CATALYTIC_ACTIVITY	POSITIVE_REGULATION_OF_CATALYTIC_ACTIVITY		139	-0.18407756	-1.0502133	0.3178484	0.6006406	1.0	2410	tags=22%, list=18%, signal=27%
ACTIN_FILAMENT_ORGANIZATION	ACTIN_FILAMENT_ORGANIZATION		21	-0.28429258	-1.0439886	0.41025642	0.6136058	1.0	2562	tags=33%, list=20%, signal=41%
POSITIVE_REGULATION_OF_METABOLIC_PROCESS	POSITIVE_REGULATION_OF_METABOLIC_PROCESS		201	-0.17161259	-1.0389633	0.36699507	0.6239477	1.0	2403	tags=23%, list=18%, signal=28%
AMINE_CATABOLIC_PROCESS	AMINE_CATABOLIC_PROCESS		25	-0.27372348	-1.0367156	0.38528138	0.62713087	1.0	1923	tags=28%, list=15%, signal=33%
POSITIVE_REGULATION_OF_TRANSCRIPTION	POSITIVE_REGULATION_OF_TRANSCRIPTION		124	-0.18574503	-1.0315855	0.37009802	0.63732207	1.0	2904	tags=27%, list=22%, signal=34%
DETECTION_OF_STIMULUS_INVOLVED_IN_SENSORY_PERCEPTION	DETECTION_OF_STIMULUS_INVOLVED_IN_SENSORY_PERCEPTION		15	-0.31293976	-1.0264039	0.43448275	0.64828295	1.0	9000	tags=100%, list=69%, signal=320%
RESPONSE_TO_CHEMICAL_STIMULUS	RESPONSE_TO_CHEMICAL_STIMULUS		271	-0.16563985	-1.0252812	0.3890411	0.64808	1.0	1806	tags=18%, list=14%, signal=21%
POSITIVE_REGULATION_OF_MAP_KINASE_ACTIVITY	POSITIVE_REGULATION_OF_MAP_KINASE_ACTIVITY		39	-0.24516912	-1.0245563	0.40853658	0.64666766	1.0	2250	tags=28%, list=17%, signal=34%
NERVOUS_SYSTEM_DEVELOPMENT	NERVOUS_SYSTEM_DEVELOPMENT		328	-0.16029081	-1.0215399	0.39367816	0.65144765	1.0	4112	tags=34%, list=31%, signal=49%
HEART_DEVELOPMENT	HEART_DEVELOPMENT		33	-0.25227436	-1.0189246	0.4147982	0.6550907	1.0	3950	tags=39%, list=30%, signal=56%
NITROGEN_COMPOUND_CATABOLIC_PROCESS	NITROGEN_COMPOUND_CATABOLIC_PROCESS		27	-0.26668882	-1.017575	0.40748897	0.6558413	1.0	1923	tags=26%, list=15%, signal=30%
MAPKKK_CASCADE_GO_0000165	MAPKKK_CASCADE_GO_0000165		90	-0.19611588	-1.0168797	0.42071882	0.65452904	1.0	2008	tags=21%, list=15%, signal=25%
TRANSLATION	TRANSLATION		149	-0.17836845	-1.0153915	0.45292622	0.65530866	1.0	2759	tags=28%, list=21%, signal=34%
ANTI_APOPTOSIS	ANTI_APOPTOSIS		107	-0.1881641	-1.0147179	0.39761904	0.65417266	1.0	2194	tags=25%, list=17%, signal=30%
CELLULAR_COMPONENT_ASSEMBLY	CELLULAR_COMPONENT_ASSEMBLY		272	-0.16427024	-1.0137162	0.38933334	0.65383434	1.0	3271	tags=29%, list=25%, signal=38%
POSITIVE_REGULATION_OF_TRANSCRIPTION_FACTOR_ACTIVITY	POSITIVE_REGULATION_OF_TRANSCRIPTION_FACTOR_ACTIVITY		17	-0.29582605	-1.0107147	0.43064183	0.6583175	1.0	4173	tags=53%, list=32%, signal=78%
ORGANIC_ACID_TRANSPORT	ORGANIC_ACID_TRANSPORT		39	-0.23266743	-1.0039134	0.43243244	0.6738316	1.0	1014	tags=18%, list=8%, signal=19%
CARBOXYLIC_ACID_TRANSPORT	CARBOXYLIC_ACID_TRANSPORT		39	-0.23266743	-0.99984926	0.45454547	0.68160194	1.0	1014	tags=18%, list=8%, signal=19%
ANATOMICAL_STRUCTURE_MORPHOGENESIS	ANATOMICAL_STRUCTURE_MORPHOGENESIS		336	-0.15622263	-0.9993596	0.4552239	0.6796548	1.0	3402	tags=29%, list=26%, signal=38%
NEUROGENESIS	NEUROGENESIS		75	-0.19903836	-0.99927914	0.4695652	0.67667323	1.0	3675	tags=33%, list=28%, signal=46%
REGULATION_OF_CYTOKINE_BIOSYNTHETIC_PROCESS	REGULATION_OF_CYTOKINE_BIOSYNTHETIC_PROCESS		31	-0.24450639	-0.9953191	0.4422222	0.68424416	1.0	2856	tags=32%, list=22%, signal=41%
MACROMOLECULE_BIOSYNTHETIC_PROCESS	MACROMOLECULE_BIOSYNTHETIC_PROCESS		267	-0.16164297	-0.99461365	0.47905758	0.68301773	1.0	3058	tags=27%, list=23%, signal=35%
REGULATION_OF_TRANSCRIPTION	REGULATION_OF_TRANSCRIPTION		498	-0.149411	-0.99281764	0.4674221	0.6846352	1.0	3072	tags=27%, list=23%, signal=33%
REGULATION_OF_JNK_ACTIVITY	REGULATION_OF_JNK_ACTIVITY		18	-0.28685427	-0.9886016	0.4635193	0.6928553	1.0	1919	tags=28%, list=15%, signal=33%
AMINO_ACID_AND_DERIVATIVE_METABOLIC_PROCESS	AMINO_ACID_AND_DERIVATIVE_METABOLIC_PROCESS		96	-0.18593706	-0.9873453	0.47072598	0.69304633	1.0	2275	tags=24%, list=17%, signal=29%
AXON_GUIDANCE	AXON_GUIDANCE		18	-0.28836814	-0.98161995	0.4755102	0.7051998	1.0	2873	tags=33%, list=22%, signal=43%
RHYTHMIC_PROCESS	RHYTHMIC_PROCESS		23	-0.26131853	-0.98119104	0.4968017	0.70304704	1.0	2029	tags=26%, list=15%, signal=31%
CHEMICAL_HOMEOSTASIS	CHEMICAL_HOMEOSTASIS		136	-0.17589372	-0.9808855	0.48394495	0.70071816	1.0	3156	tags=29%, list=24%, signal=37%
NEGATIVE_REGULATION_OF_DEVELOPMENTAL_PROCESS	NEGATIVE_REGULATION_OF_DEVELOPMENTAL_PROCESS		177	-0.16967113	-0.9751284	0.50617284	0.71276206	1.0	3260	tags=31%, list=25%, signal=40%
CELLULAR_PROTEIN_COMPLEX_ASSEMBLY	CELLULAR_PROTEIN_COMPLEX_ASSEMBLY		28	-0.24863054	-0.9708649	0.50736845	0.7202524	1.0	2744	tags=29%, list=21%, signal=36%
POSITIVE_REGULATION_OF_DNA_BINDING	POSITIVE_REGULATION_OF_DNA_BINDING		18	-0.28102157	-0.96660423	0.4902386	0.7288254	1.0	4541	tags=56%, list=35%, signal=85%
REGULATION_OF_PROTEIN_SECRETION	REGULATION_OF_PROTEIN_SECRETION		19	-0.2799587	-0.96439713	0.50209206	0.73182	1.0	4107	tags=47%, list=31%, signal=69%
MACROMOLECULAR_COMPLEX_ASSEMBLY	MACROMOLECULAR_COMPLEX_ASSEMBLY		254	-0.15642205	-0.9616978	0.5671642	0.73625475	1.0	3271	tags=29%, list=25%, signal=38%
CELLULAR_HOMEOSTASIS	CELLULAR_HOMEOSTASIS		121	-0.17055415	-0.94484186	0.58498895	0.77859604	1.0	3230	tags=30%, list=25%, signal=39%
SKELETAL_MUSCLE_DEVELOPMENT	SKELETAL_MUSCLE_DEVELOPMENT		28	-0.23717578	-0.9384991	0.55748373	0.7919556	1.0	3519	tags=43%, list=27%, signal=58%
REGULATION_OF_G_PROTEIN_COUPLED_RECEPTOR_PROTEIN_SIGNALING_PATHWAY	REGULATION_OF_G_PROTEIN_COUPLED_RECEPTOR_PROTEIN_SIGNALING_PATHWAY		23	-0.25452653	-0.93778694	0.5439815	0.7904258	1.0	1081	tags=17%, list=8%, signal=19%
ACTIVATION_OF_PROTEIN_KINASE_ACTIVITY	ACTIVATION_OF_PROTEIN_KINASE_ACTIVITY		23	-0.25478774	-0.93616295	0.5137421	0.7911968	1.0	4367	tags=39%, list=33%, signal=59%
POSITIVE_REGULATION_OF_TRANSCRIPTION_FROM_RNA_POLYMERASE_II_PROMOTER	POSITIVE_REGULATION_OF_TRANSCRIPTION_FROM_RNA_POLYMERASE_II_PROMOTER		60	-0.1965719	-0.9358063	0.5714286	0.78877354	1.0	3295	tags=32%, list=25%, signal=42%
CELL_CELL_ADHESION	CELL_CELL_ADHESION		72	-0.18866535	-0.9356853	0.5707965	0.7856054	1.0	4791	tags=47%, list=37%, signal=74%
HOMEOSTATIC_PROCESS	HOMEOSTATIC_PROCESS		179	-0.16079764	-0.93360454	0.62857145	0.7877077	1.0	3156	tags=27%, list=24%, signal=36%
POSITIVE_REGULATION_OF_NUCLEOBASENUCLEOSIDENUCLEOTIDE_AND_NUCLEIC_ACID_METABOLIC_PROCESS	POSITIVE_REGULATION_OF_NUCLEOBASENUCLEOSIDENUCLEOTIDE_AND_NUCLEIC_ACID_METABOLIC_PROCESS		134	-0.16722696	-0.92907935	0.6044226	0.79649216	1.0	2076	tags=20%, list=16%, signal=24%
SECRETION_BY_CELL	SECRETION_BY_CELL		100	-0.17447762	-0.9259047	0.62211984	0.801555	1.0	4470	tags=42%, list=34%, signal=63%
INSULIN_RECEPTOR_SIGNALING_PATHWAY	INSULIN_RECEPTOR_SIGNALING_PATHWAY		16	-0.27337158	-0.92489564	0.53578734	0.8007514	1.0	3227	tags=38%, list=25%, signal=50%
CYCLIC_NUCLEOTIDE_MEDIATED_SIGNALING	CYCLIC_NUCLEOTIDE_MEDIATED_SIGNALING		97	-0.17542094	-0.92321324	0.6169725	0.8017772	1.0	1237	tags=12%, list=9%, signal=14%
EPIDERMIS_DEVELOPMENT	EPIDERMIS_DEVELOPMENT		66	-0.18753013	-0.9128642	0.6139955	0.82561827	1.0	1615	tags=20%, list=12%, signal=22%
RESPONSE_TO_NUTRIENT	RESPONSE_TO_NUTRIENT		17	-0.26717964	-0.9061135	0.5759494	0.83951795	1.0	414	tags=18%, list=3%, signal=18%
G_PROTEIN_SIGNALING_COUPLED_TO_CYCLIC_NUCLEOTIDE_SECOND_MESSENGER	G_PROTEIN_SIGNALING_COUPLED_TO_CYCLIC_NUCLEOTIDE_SECOND_MESSENGER		96	-0.17563772	-0.9016669	0.678487	0.8478996	1.0	1237	tags=13%, list=9%, signal=14%
REGULATION_OF_PHOSPHORYLATION	REGULATION_OF_PHOSPHORYLATION		42	-0.20336	-0.9007515	0.6082251	0.8467597	1.0	2562	tags=26%, list=20%, signal=32%
ENDOSOME_TRANSPORT	ENDOSOME_TRANSPORT		22	-0.24504408	-0.89534366	0.6043956	0.8568323	1.0	2239	tags=27%, list=17%, signal=33%
POSITIVE_REGULATION_OF_CELLULAR_COMPONENT_ORGANIZATION_AND_BIOGENESIS	POSITIVE_REGULATION_OF_CELLULAR_COMPONENT_ORGANIZATION_AND_BIOGENESIS		28	-0.22625549	-0.8939646	0.6280087	0.8566467	1.0	4181	tags=43%, list=32%, signal=63%
REGULATION_OF_PROTEIN_MODIFICATION_PROCESS	REGULATION_OF_PROTEIN_MODIFICATION_PROCESS		37	-0.21349487	-0.88959867	0.62946427	0.86429024	1.0	1513	tags=19%, list=12%, signal=21%
PHOSPHOINOSITIDE_METABOLIC_PROCESS	PHOSPHOINOSITIDE_METABOLIC_PROCESS		25	-0.23514268	-0.8841817	0.6365462	0.87418693	1.0	4690	tags=56%, list=36%, signal=87%
REGULATION_OF_BINDING	REGULATION_OF_BINDING		46	-0.19813722	-0.8837565	0.65524626	0.8716878	1.0	2608	tags=28%, list=20%, signal=35%
AMINE_METABOLIC_PROCESS	AMINE_METABOLIC_PROCESS		128	-0.16054647	-0.8816368	0.72195125	0.87360305	1.0	3986	tags=35%, list=30%, signal=50%
ECTODERM_DEVELOPMENT	ECTODERM_DEVELOPMENT		75	-0.17298116	-0.8792716	0.6914153	0.87578034	1.0	1615	tags=19%, list=12%, signal=21%
REGULATION_OF_CELLULAR_COMPONENT_ORGANIZATION_AND_BIOGENESIS	REGULATION_OF_CELLULAR_COMPONENT_ORGANIZATION_AND_BIOGENESIS		102	-0.16796084	-0.87885517	0.75409836	0.87319463	1.0	3557	tags=31%, list=27%, signal=43%
REGULATION_OF_TRANSLATIONAL_INITIATION	REGULATION_OF_TRANSLATIONAL_INITIATION		25	-0.23091176	-0.8769478	0.6369427	0.87412834	1.0	1147	tags=20%, list=9%, signal=22%
CELLULAR_MORPHOGENESIS_DURING_DIFFERENTIATION	CELLULAR_MORPHOGENESIS_DURING_DIFFERENTIATION		38	-0.20476294	-0.8768315	0.6617336	0.87087554	1.0	3371	tags=29%, list=26%, signal=39%
SULFUR_METABOLIC_PROCESS	SULFUR_METABOLIC_PROCESS		30	-0.22086729	-0.8722112	0.6844444	0.87808764	1.0	2877	tags=30%, list=22%, signal=38%
CELL_CELL_SIGNALING	CELL_CELL_SIGNALING		372	-0.13449024	-0.8708275	0.87777776	0.8777451	1.0	4038	tags=32%, list=31%, signal=45%
SPHINGOLIPID_METABOLIC_PROCESS	SPHINGOLIPID_METABOLIC_PROCESS		23	-0.23122972	-0.85567814	0.6877828	0.9082925	1.0	3230	tags=35%, list=25%, signal=46%
RESPONSE_TO_NUTRIENT_LEVELS	RESPONSE_TO_NUTRIENT_LEVELS		27	-0.21788815	-0.85510534	0.6442953	0.905921	1.0	2368	tags=26%, list=18%, signal=32%
VESICLE_MEDIATED_TRANSPORT	VESICLE_MEDIATED_TRANSPORT		174	-0.14369646	-0.8491524	0.85714287	0.9155497	1.0	2239	tags=20%, list=17%, signal=23%
CENTRAL_NERVOUS_SYSTEM_DEVELOPMENT	CENTRAL_NERVOUS_SYSTEM_DEVELOPMENT		105	-0.15821955	-0.83887744	0.84671533	0.93350935	1.0	4087	tags=35%, list=31%, signal=51%
REGULATION_OF_TRANSLATION	REGULATION_OF_TRANSLATION		76	-0.16826475	-0.8375536	0.8063063	0.93245345	1.0	3011	tags=28%, list=23%, signal=36%
REGULATION_OF_GROWTH	REGULATION_OF_GROWTH		48	-0.18859525	-0.83533126	0.7665953	0.93345225	1.0	4391	tags=42%, list=34%, signal=62%
REGULATION_OF_MUSCLE_CONTRACTION	REGULATION_OF_MUSCLE_CONTRACTION		18	-0.24574845	-0.8324443	0.7060086	0.93593496	1.0	3105	tags=39%, list=24%, signal=51%
POSITIVE_REGULATION_OF_CASPASE_ACTIVITY	POSITIVE_REGULATION_OF_CASPASE_ACTIVITY		28	-0.21265362	-0.8285794	0.716129	0.94030386	1.0	1909	tags=25%, list=15%, signal=29%
GOLGI_VESICLE_TRANSPORT	GOLGI_VESICLE_TRANSPORT		42	-0.18805875	-0.8262263	0.75831485	0.9414388	1.0	4349	tags=43%, list=33%, signal=64%
PROTEIN_LOCALIZATION	PROTEIN_LOCALIZATION		184	-0.14182171	-0.8223584	0.9204244	0.9449833	1.0	3629	tags=29%, list=28%, signal=40%
NITROGEN_COMPOUND_METABOLIC_PROCESS	NITROGEN_COMPOUND_METABOLIC_PROCESS		141	-0.14678426	-0.81903577	0.8768116	0.9479408	1.0	2963	tags=25%, list=23%, signal=32%
SECOND_MESSENGER_MEDIATED_SIGNALING	SECOND_MESSENGER_MEDIATED_SIGNALING		139	-0.14509267	-0.81424785	0.9033019	0.95325875	1.0	1376	tags=12%, list=11%, signal=14%
EXTRACELLULAR_STRUCTURE_ORGANIZATION_AND_BIOGENESIS	EXTRACELLULAR_STRUCTURE_ORGANIZATION_AND_BIOGENESIS		23	-0.21847013	-0.8121426	0.71460176	0.9536816	1.0	3519	tags=39%, list=27%, signal=53%
T_CELL_PROLIFERATION	T_CELL_PROLIFERATION		17	-0.2386909	-0.80692923	0.7221007	0.9595749	1.0	4825	tags=59%, list=37%, signal=93%
REGULATION_OF_TRANSCRIPTION_FACTOR_ACTIVITY	REGULATION_OF_TRANSCRIPTION_FACTOR_ACTIVITY		30	-0.20190309	-0.80639267	0.7849687	0.9568107	1.0	4405	tags=47%, list=34%, signal=70%
POSITIVE_REGULATION_OF_BINDING	POSITIVE_REGULATION_OF_BINDING		19	-0.23022322	-0.7978649	0.7532189	0.96803474	1.0	4541	tags=53%, list=35%, signal=80%
PROTEIN_HOMOOLIGOMERIZATION	PROTEIN_HOMOOLIGOMERIZATION		19	-0.23206337	-0.7947718	0.74040633	0.96968114	1.0	1528	tags=21%, list=12%, signal=24%
NEGATIVE_REGULATION_OF_CELLULAR_COMPONENT_ORGANIZATION_AND_BIOGENESIS	NEGATIVE_REGULATION_OF_CELLULAR_COMPONENT_ORGANIZATION_AND_BIOGENESIS		26	-0.20751804	-0.79399073	0.7881874	0.96751076	1.0	2014	tags=19%, list=15%, signal=23%
POSITIVE_REGULATION_OF_JNK_ACTIVITY	POSITIVE_REGULATION_OF_JNK_ACTIVITY		16	-0.23436318	-0.7863193	0.7531915	0.97658193	1.0	1919	tags=25%, list=15%, signal=29%
POSITIVE_REGULATION_OF_TRANSCRIPTIONDNA_DEPENDENT	POSITIVE_REGULATION_OF_TRANSCRIPTIONDNA_DEPENDENT		105	-0.14450052	-0.779035	0.93317974	0.9846181	1.0	4576	tags=40%, list=35%, signal=61%
REGULATION_OF_DNA_BINDING	REGULATION_OF_DNA_BINDING		36	-0.18292251	-0.77819884	0.8062361	0.98216933	1.0	2608	tags=28%, list=20%, signal=35%
METAL_ION_TRANSPORT	METAL_ION_TRANSPORT		102	-0.14587107	-0.7773398	0.9202899	0.97995543	1.0	4995	tags=45%, list=38%, signal=72%
RESPONSE_TO_EXTRACELLULAR_STIMULUS	RESPONSE_TO_EXTRACELLULAR_STIMULUS		29	-0.19567949	-0.7753313	0.8484849	0.97916317	1.0	2368	tags=24%, list=18%, signal=29%
REPRODUCTIVE_PROCESS	REPRODUCTIVE_PROCESS		133	-0.1384501	-0.77327394	0.9375	0.97891307	1.0	3840	tags=33%, list=29%, signal=46%
AMINE_BIOSYNTHETIC_PROCESS	AMINE_BIOSYNTHETIC_PROCESS		15	-0.23967879	-0.7727617	0.76299375	0.97614026	1.0	412	tags=13%, list=3%, signal=14%
REGULATION_OF_CELL_MIGRATION	REGULATION_OF_CELL_MIGRATION		23	-0.20945375	-0.7666403	0.80082136	0.98127747	1.0	5028	tags=48%, list=38%, signal=78%
G_PROTEIN_SIGNALING_COUPLED_TO_IP3_SECOND_MESSENGERPHOSPHOLIPASE_C_ACTIVATING	G_PROTEIN_SIGNALING_COUPLED_TO_IP3_SECOND_MESSENGERPHOSPHOLIPASE_C_ACTIVATING		39	-0.18150276	-0.76415586	0.8688889	0.98118764	1.0	2613	tags=23%, list=20%, signal=29%
CARBOHYDRATE_METABOLIC_PROCESS	CARBOHYDRATE_METABOLIC_PROCESS		152	-0.13240322	-0.75597036	0.9542334	0.9891108	1.0	4112	tags=34%, list=31%, signal=48%
PATTERN_SPECIFICATION_PROCESS	PATTERN_SPECIFICATION_PROCESS		27	-0.18800145	-0.7545674	0.85350317	0.9874675	1.0	5548	tags=63%, list=42%, signal=109%
G_PROTEIN_COUPLED_RECEPTOR_PROTEIN_SIGNALING_PATHWAY	G_PROTEIN_COUPLED_RECEPTOR_PROTEIN_SIGNALING_PATHWAY		300	-0.11905425	-0.75101674	0.99743587	0.98886454	1.0	4212	tags=30%, list=32%, signal=44%
EXCRETION	EXCRETION		35	-0.17763898	-0.73491466	0.8684211	1.0	1.0	2168	tags=20%, list=17%, signal=24%
NEGATIVE_REGULATION_OF_GROWTH	NEGATIVE_REGULATION_OF_GROWTH		35	-0.17596047	-0.73174953	0.88340807	1.0	1.0	4391	tags=43%, list=34%, signal=64%
POSITIVE_REGULATION_OF_RNA_METABOLIC_PROCESS	POSITIVE_REGULATION_OF_RNA_METABOLIC_PROCESS		107	-0.13582307	-0.7315126	0.9625935	1.0	1.0	4576	tags=39%, list=35%, signal=60%
PROTEIN_POLYMERIZATION	PROTEIN_POLYMERIZATION		17	-0.21308257	-0.7208077	0.8559671	1.0	1.0	318	tags=12%, list=2%, signal=12%
REGULATION_OF_SECRETION	REGULATION_OF_SECRETION		35	-0.17583503	-0.71933967	0.8815789	1.0	1.0	1317	tags=17%, list=10%, signal=19%
G_PROTEIN_SIGNALING_ADENYLATE_CYCLASE_ACTIVATING_PATHWAY	G_PROTEIN_SIGNALING_ADENYLATE_CYCLASE_ACTIVATING_PATHWAY		24	-0.18780002	-0.71529275	0.8604119	1.0	1.0	1237	tags=13%, list=9%, signal=14%
DI___TRI_VALENT_INORGANIC_CATION_TRANSPORT	DI___TRI_VALENT_INORGANIC_CATION_TRANSPORT		27	-0.18010037	-0.71517074	0.8930131	1.0	1.0	1112	tags=15%, list=8%, signal=16%
CATION_TRANSPORT	CATION_TRANSPORT		130	-0.12893845	-0.7134391	0.983683	1.0	1.0	4995	tags=44%, list=38%, signal=70%
NEGATIVE_REGULATION_OF_CELLULAR_PROTEIN_METABOLIC_PROCESS	NEGATIVE_REGULATION_OF_CELLULAR_PROTEIN_METABOLIC_PROCESS		41	-0.16063264	-0.71264696	0.9330453	1.0	1.0	2901	tags=24%, list=22%, signal=31%
PROTEIN_AMINO_ACID_LIPIDATION	PROTEIN_AMINO_ACID_LIPIDATION		21	-0.19548261	-0.7052558	0.8767677	1.0	1.0	4544	tags=52%, list=35%, signal=80%
POTASSIUM_ION_TRANSPORT	POTASSIUM_ION_TRANSPORT		52	-0.15265717	-0.7017677	0.93630576	1.0	1.0	5372	tags=50%, list=41%, signal=84%
SECRETION	SECRETION		157	-0.12190608	-0.70112336	0.99033815	1.0	1.0	4548	tags=38%, list=35%, signal=58%
SECRETORY_PATHWAY	SECRETORY_PATHWAY		72	-0.14120878	-0.69468987	0.9618834	1.0	1.0	4470	tags=40%, list=34%, signal=61%
POSITIVE_REGULATION_OF_TRANSPORT	POSITIVE_REGULATION_OF_TRANSPORT		18	-0.20088413	-0.6897472	0.8816326	1.0	1.0	4970	tags=56%, list=38%, signal=89%
LIPID_HOMEOSTASIS	LIPID_HOMEOSTASIS		15	-0.21164878	-0.687562	0.8716216	1.0	1.0	718	tags=13%, list=5%, signal=14%
BRAIN_DEVELOPMENT	BRAIN_DEVELOPMENT		39	-0.16188672	-0.68555313	0.9314159	0.99921596	1.0	4087	tags=38%, list=31%, signal=56%
CARBOHYDRATE_BIOSYNTHETIC_PROCESS	CARBOHYDRATE_BIOSYNTHETIC_PROCESS		35	-0.16091293	-0.67721856	0.9170732	1.0	1.0	4226	tags=37%, list=32%, signal=55%
ION_TRANSPORT	ION_TRANSPORT		165	-0.1179742	-0.675045	0.9976415	0.9998375	1.0	4995	tags=42%, list=38%, signal=68%
PHOSPHOINOSITIDE_MEDIATED_SIGNALING	PHOSPHOINOSITIDE_MEDIATED_SIGNALING		42	-0.15584773	-0.6731193	0.9375	0.9978683	1.0	2613	tags=21%, list=20%, signal=27%
ESTABLISHMENT_AND_OR_MAINTENANCE_OF_CELL_POLARITY	ESTABLISHMENT_AND_OR_MAINTENANCE_OF_CELL_POLARITY		19	-0.19199607	-0.66894346	0.914	0.9974149	1.0	3271	tags=26%, list=25%, signal=35%
NUCLEOTIDE_EXCISION_REPAIR	NUCLEOTIDE_EXCISION_REPAIR		19	-0.18895453	-0.66719997	0.9223744	0.9952237	1.0	2127	tags=21%, list=16%, signal=25%
INORGANIC_ANION_TRANSPORT	INORGANIC_ANION_TRANSPORT		16	-0.2010392	-0.66673476	0.90064794	0.9922057	1.0	597	tags=13%, list=5%, signal=13%
NEGATIVE_REGULATION_OF_PROTEIN_METABOLIC_PROCESS	NEGATIVE_REGULATION_OF_PROTEIN_METABOLIC_PROCESS		44	-0.14834341	-0.66232115	0.95852536	0.9917775	1.0	2901	tags=23%, list=22%, signal=29%
REGULATION_OF_CYTOKINE_PRODUCTION	REGULATION_OF_CYTOKINE_PRODUCTION		21	-0.17916022	-0.65129536	0.92231077	0.994955	1.0	3237	tags=29%, list=25%, signal=38%
NEGATIVE_REGULATION_OF_MULTICELLULAR_ORGANISMAL_PROCESS	NEGATIVE_REGULATION_OF_MULTICELLULAR_ORGANISMAL_PROCESS		27	-0.16876791	-0.6496096	0.91810346	0.99266875	1.0	2189	tags=22%, list=17%, signal=27%
CARBOHYDRATE_CATABOLIC_PROCESS	CARBOHYDRATE_CATABOLIC_PROCESS		20	-0.18282565	-0.647433	0.9279835	0.9904757	1.0	4226	tags=35%, list=32%, signal=52%
CELLULAR_CARBOHYDRATE_CATABOLIC_PROCESS	CELLULAR_CARBOHYDRATE_CATABOLIC_PROCESS		20	-0.18282565	-0.6473261	0.90578157	0.9872977	1.0	4226	tags=35%, list=32%, signal=52%
CALCIUM_ION_TRANSPORT	CALCIUM_ION_TRANSPORT		23	-0.15576851	-0.5705117	0.966	1.0	1.0	1112	tags=13%, list=8%, signal=14%
AMINO_SUGAR_METABOLIC_PROCESS	AMINO_SUGAR_METABOLIC_PROCESS		15	-0.17283534	-0.56576556	0.9631236	1.0	1.0	3751	tags=33%, list=29%, signal=47%
FEMALE_GAMETE_GENERATION	FEMALE_GAMETE_GENERATION		15	-0.17382993	-0.55693996	0.9784483	1.0	1.0	10819	tags=100%, list=83%, signal=576%
REGULATION_OF_CELL_GROWTH	REGULATION_OF_CELL_GROWTH		39	-0.12875235	-0.5517584	0.99346405	1.0	1.0	4391	tags=36%, list=34%, signal=54%
REGULATION_OF_HEART_CONTRACTION	REGULATION_OF_HEART_CONTRACTION		24	-0.14349124	-0.53205895	0.9958763	1.0	1.0	11217	tags=100%, list=86%, signal=697%
RESPONSE_TO_LIGHT_STIMULUS	RESPONSE_TO_LIGHT_STIMULUS		40	-0.12349702	-0.52983284	0.9930556	1.0	1.0	2182	tags=18%, list=17%, signal=21%
REGULATION_OF_ACTION_POTENTIAL	REGULATION_OF_ACTION_POTENTIAL		16	-0.15707625	-0.51752293	0.9876543	1.0	1.0	3616	tags=31%, list=28%, signal=43%
MONOVALENT_INORGANIC_CATION_TRANSPORT	MONOVALENT_INORGANIC_CATION_TRANSPORT		83	-0.10015966	-0.50405324	1.0	0.9994012	1.0	4995	tags=41%, list=38%, signal=66%
PEROXISOME_ORGANIZATION_AND_BIOGENESIS	PEROXISOME_ORGANIZATION_AND_BIOGENESIS		15	-0.15147889	-0.47990167	0.9939271	0.99783117	1.0	5047	tags=47%, list=39%, signal=76%
