# Supplementary material for: Multiple-input multiple-output causal strategies for gene selection
Source: BMC Bioinformatics. 2011 Nov 25;12:458. doi: 10.1186/1471-2105-12-458 (PMC3323860; doi:10.1186/1471-2105-12-458)
Supplement: Additional file 2 — Archive containing the output files computed by the preranked GSEA for λ ∈ {0.1,0.2,0.3,0.4,0.5} (GSEA_MIMO_part1.zip). [file 1471-2105-12-458-S2.ZIP › mFS05_entrez_mimo.GseaPreranked.1316038549256/gsea_report_for_na_pos_1316038549256.xls]

NAME	GS<br> follow link to MSigDB	GS DETAILS	SIZE	ES	NES	NOM p-val	FDR q-val	FWER p-val	RANK AT MAX	LEADING EDGE
M_PHASE	M_PHASE		98	0.53977656	2.7208507	0.0	0.0	0.0	2485	tags=53%, list=19%, signal=65%
MITOTIC_CELL_CYCLE	MITOTIC_CELL_CYCLE		134	0.50417846	2.7073638	0.0	0.0	0.0	2713	tags=51%, list=21%, signal=64%
M_PHASE_OF_MITOTIC_CELL_CYCLE	M_PHASE_OF_MITOTIC_CELL_CYCLE		72	0.57493526	2.7048655	0.0	0.0	0.0	2485	tags=57%, list=19%, signal=70%
CELL_CYCLE_PROCESS	CELL_CYCLE_PROCESS		169	0.48805994	2.6908844	0.0	0.0	0.0	2556	tags=49%, list=20%, signal=60%
MITOSIS	MITOSIS		70	0.5669201	2.6850066	0.0	0.0	0.0	2485	tags=56%, list=19%, signal=68%
CELL_CYCLE_PHASE	CELL_CYCLE_PHASE		152	0.46849862	2.5556617	0.0	0.0	0.0	2713	tags=48%, list=21%, signal=60%
DNA_REPLICATION	DNA_REPLICATION		97	0.49654773	2.540647	0.0	0.0	0.0	2810	tags=48%, list=21%, signal=61%
SISTER_CHROMATID_SEGREGATION	SISTER_CHROMATID_SEGREGATION		16	0.7494939	2.4293492	0.0	9.4672134E-5	0.0010	755	tags=56%, list=6%, signal=60%
MITOTIC_SISTER_CHROMATID_SEGREGATION	MITOTIC_SISTER_CHROMATID_SEGREGATION		15	0.7678907	2.4255137	0.0	8.415301E-5	0.0010	755	tags=60%, list=6%, signal=64%
DNA_METABOLIC_PROCESS	DNA_METABOLIC_PROCESS		240	0.41451785	2.4248888	0.0	7.5737706E-5	0.0010	3291	tags=48%, list=25%, signal=63%
CELL_CYCLE_GO_0007049	CELL_CYCLE_GO_0007049		277	0.4114632	2.4161239	0.0	6.885246E-5	0.0010	2578	tags=42%, list=20%, signal=51%
CHROMOSOME_SEGREGATION	CHROMOSOME_SEGREGATION		28	0.6040044	2.348767	0.0	6.3114756E-5	0.0010	755	tags=46%, list=6%, signal=49%
DNA_DEPENDENT_DNA_REPLICATION	DNA_DEPENDENT_DNA_REPLICATION		52	0.51831806	2.3352485	0.0	5.8259775E-5	0.0010	2810	tags=54%, list=21%, signal=68%
CELL_CYCLE_CHECKPOINT_GO_0000075	CELL_CYCLE_CHECKPOINT_GO_0000075		45	0.52861667	2.3155491	0.0	5.409836E-5	0.0010	2556	tags=58%, list=20%, signal=72%
DNA_REPAIR	DNA_REPAIR		118	0.43676186	2.2883193	0.0	1.5081755E-4	0.0030	3263	tags=51%, list=25%, signal=67%
REGULATION_OF_MITOSIS	REGULATION_OF_MITOSIS		33	0.57738864	2.2839327	0.0	1.8737074E-4	0.0040	1895	tags=52%, list=14%, signal=60%
RESPONSE_TO_DNA_DAMAGE_STIMULUS	RESPONSE_TO_DNA_DAMAGE_STIMULUS		153	0.4085567	2.234232	0.0	3.0988705E-4	0.0070	2701	tags=44%, list=21%, signal=55%
RNA_SPLICING	RNA_SPLICING		74	0.4553808	2.206542	0.0	3.764125E-4	0.0090	3398	tags=53%, list=26%, signal=71%
RESPONSE_TO_ENDOGENOUS_STIMULUS	RESPONSE_TO_ENDOGENOUS_STIMULUS		182	0.3851827	2.1670766	0.0	6.7376834E-4	0.017	3263	tags=46%, list=25%, signal=60%
NUCLEOTIDE_BIOSYNTHETIC_PROCESS	NUCLEOTIDE_BIOSYNTHETIC_PROCESS		17	0.6500918	2.1554646	0.0	7.158209E-4	0.019	1405	tags=53%, list=11%, signal=59%
RNA_PROCESSING	RNA_PROCESSING		138	0.40298516	2.1511571	0.0	7.922647E-4	0.022	3398	tags=51%, list=26%, signal=68%
MICROTUBULE_CYTOSKELETON_ORGANIZATION_AND_BIOGENESIS	MICROTUBULE_CYTOSKELETON_ORGANIZATION_AND_BIOGENESIS		31	0.5284982	2.0737126	0.0	0.002003068	0.057	2713	tags=55%, list=21%, signal=69%
DNA_INTEGRITY_CHECKPOINT	DNA_INTEGRITY_CHECKPOINT		22	0.58529437	2.0720813	0.0	0.0019159782	0.057	2090	tags=59%, list=16%, signal=70%
MITOTIC_CELL_CYCLE_CHECKPOINT	MITOTIC_CELL_CYCLE_CHECKPOINT		19	0.59442616	2.0553432	0.0018050541	0.0022405393	0.069	1895	tags=53%, list=14%, signal=61%
DNA_REPLICATION_INITIATION	DNA_REPLICATION_INITIATION		15	0.6482387	2.0458364	0.0	0.0026011283	0.084	2761	tags=80%, list=21%, signal=101%
MRNA_METABOLIC_PROCESS	MRNA_METABOLIC_PROCESS		72	0.42182603	2.0138485	0.0	0.0035784182	0.12	2889	tags=47%, list=22%, signal=60%
PROTEIN_FOLDING	PROTEIN_FOLDING		55	0.4432279	2.0119343	0.0	0.0035030164	0.122	3206	tags=51%, list=24%, signal=67%
REGULATION_OF_MITOTIC_CELL_CYCLE	REGULATION_OF_MITOTIC_CELL_CYCLE		19	0.5769256	1.9932514	0.0018018018	0.004000184	0.139	1303	tags=47%, list=10%, signal=53%
DOUBLE_STRAND_BREAK_REPAIR	DOUBLE_STRAND_BREAK_REPAIR		21	0.5666159	1.9881343	0.0038834952	0.004067349	0.146	1894	tags=52%, list=14%, signal=61%
MITOCHONDRION_ORGANIZATION_AND_BIOGENESIS	MITOCHONDRION_ORGANIZATION_AND_BIOGENESIS		42	0.46344593	1.981193	0.0	0.004337585	0.159	3199	tags=50%, list=24%, signal=66%
REGULATION_OF_CELL_CYCLE	REGULATION_OF_CELL_CYCLE		161	0.3581223	1.970175	0.0	0.004662349	0.174	2090	tags=35%, list=16%, signal=42%
TRNA_METABOLIC_PROCESS	TRNA_METABOLIC_PROCESS		15	0.6132364	1.9397892	0.0036429872	0.0064129285	0.23	2727	tags=67%, list=21%, signal=84%
COENZYME_METABOLIC_PROCESS	COENZYME_METABOLIC_PROCESS		35	0.48158604	1.9376087	0.0019762847	0.006289464	0.233	3422	tags=49%, list=26%, signal=66%
MRNA_PROCESSING_GO_0006397	MRNA_PROCESSING_GO_0006397		61	0.41648468	1.9133537	0.0017730496	0.007959412	0.292	3364	tags=49%, list=26%, signal=66%
INTERPHASE_OF_MITOTIC_CELL_CYCLE	INTERPHASE_OF_MITOTIC_CELL_CYCLE		57	0.41761944	1.9043206	0.0	0.00861959	0.324	3415	tags=51%, list=26%, signal=69%
NUCLEOBASENUCLEOSIDENUCLEOTIDE_AND_NUCLEIC_ACID_TRANSPORT	NUCLEOBASENUCLEOSIDENUCLEOTIDE_AND_NUCLEIC_ACID_TRANSPORT		26	0.49402067	1.8986475	0.0036764706	0.008800224	0.339	2187	tags=46%, list=17%, signal=55%
REGULATION_OF_CYCLIN_DEPENDENT_PROTEIN_KINASE_ACTIVITY	REGULATION_OF_CYCLIN_DEPENDENT_PROTEIN_KINASE_ACTIVITY		40	0.45348978	1.8984871	0.0018248175	0.00858319	0.339	2578	tags=50%, list=20%, signal=62%
INTERPHASE	INTERPHASE		63	0.40941358	1.8884318	0.0	0.009176464	0.372	3415	tags=49%, list=26%, signal=66%
COFACTOR_BIOSYNTHETIC_PROCESS	COFACTOR_BIOSYNTHETIC_PROCESS		21	0.5308147	1.8833034	0.001968504	0.0094066085	0.386	1470	tags=38%, list=11%, signal=43%
REGULATION_OF_DNA_METABOLIC_PROCESS	REGULATION_OF_DNA_METABOLIC_PROCESS		40	0.4447474	1.8679743	0.0	0.01063645	0.431	2090	tags=45%, list=16%, signal=53%
CHROMOSOME_ORGANIZATION_AND_BIOGENESIS	CHROMOSOME_ORGANIZATION_AND_BIOGENESIS		107	0.35932112	1.8433418	0.0	0.012738716	0.497	2636	tags=37%, list=20%, signal=46%
REGULATION_OF_DNA_REPLICATION	REGULATION_OF_DNA_REPLICATION		18	0.54333556	1.8424029	0.009451796	0.012583517	0.504	2090	tags=50%, list=16%, signal=59%
G1_S_TRANSITION_OF_MITOTIC_CELL_CYCLE	G1_S_TRANSITION_OF_MITOTIC_CELL_CYCLE		23	0.49990377	1.8420497	0.0	0.012308263	0.505	2556	tags=48%, list=20%, signal=59%
MITOCHONDRIAL_TRANSPORT	MITOCHONDRIAL_TRANSPORT		18	0.54166234	1.8128885	0.0036231885	0.0152203655	0.588	1410	tags=44%, list=11%, signal=50%
PROTEIN_MODIFICATION_BY_SMALL_PROTEIN_CONJUGATION	PROTEIN_MODIFICATION_BY_SMALL_PROTEIN_CONJUGATION		35	0.4445459	1.79435	0.0018083183	0.017383821	0.639	2172	tags=40%, list=17%, signal=48%
DNA_DAMAGE_CHECKPOINT	DNA_DAMAGE_CHECKPOINT		19	0.5271614	1.7896631	0.0038095238	0.017598597	0.65	2090	tags=53%, list=16%, signal=63%
UBIQUITIN_CYCLE	UBIQUITIN_CYCLE		40	0.42770705	1.7813154	0.005444646	0.018446371	0.674	2172	tags=38%, list=17%, signal=45%
COFACTOR_METABOLIC_PROCESS	COFACTOR_METABOLIC_PROCESS		51	0.3949301	1.7550459	0.0037664783	0.022259532	0.743	3482	tags=43%, list=27%, signal=59%
TRANSCRIPTION_INITIATION_FROM_RNA_POLYMERASE_II_PROMOTER	TRANSCRIPTION_INITIATION_FROM_RNA_POLYMERASE_II_PROMOTER		27	0.4703223	1.7495595	0.007662835	0.022783084	0.759	2578	tags=44%, list=20%, signal=55%
DNA_DAMAGE_RESPONSESIGNAL_TRANSDUCTION	DNA_DAMAGE_RESPONSESIGNAL_TRANSDUCTION		34	0.4437841	1.739718	0.0018281536	0.024468485	0.796	2376	tags=47%, list=18%, signal=57%
PROTEIN_CATABOLIC_PROCESS	PROTEIN_CATABOLIC_PROCESS		60	0.37897208	1.7266375	0.0037243948	0.026442336	0.822	2294	tags=33%, list=18%, signal=40%
PROTEIN_UBIQUITINATION	PROTEIN_UBIQUITINATION		32	0.4302165	1.7213391	0.01058201	0.027108265	0.837	2172	tags=38%, list=17%, signal=45%
BIOPOLYMER_CATABOLIC_PROCESS	BIOPOLYMER_CATABOLIC_PROCESS		103	0.33865893	1.7197031	0.0	0.026954336	0.839	3185	tags=40%, list=24%, signal=52%
DNA_RECOMBINATION	DNA_RECOMBINATION		45	0.39939344	1.7124457	0.005444646	0.028181136	0.865	1411	tags=33%, list=11%, signal=37%
CELLULAR_PROTEIN_CATABOLIC_PROCESS	CELLULAR_PROTEIN_CATABOLIC_PROCESS		50	0.39427766	1.711557	0.007246377	0.027875146	0.869	2294	tags=34%, list=18%, signal=41%
DNA_PACKAGING	DNA_PACKAGING		29	0.43166766	1.6603143	0.018281536	0.041072693	0.952	2636	tags=45%, list=20%, signal=56%
PROTEIN_DNA_COMPLEX_ASSEMBLY	PROTEIN_DNA_COMPLEX_ASSEMBLY		45	0.383549	1.6578631	0.009652509	0.041174874	0.955	2578	tags=40%, list=20%, signal=50%
NUCLEAR_EXPORT	NUCLEAR_EXPORT		26	0.44779578	1.6560875	0.012820513	0.04089703	0.959	2725	tags=42%, list=21%, signal=53%
RNA_EXPORT_FROM_NUCLEUS	RNA_EXPORT_FROM_NUCLEUS		17	0.49036857	1.6380516	0.027322404	0.04586645	0.973	4530	tags=71%, list=35%, signal=108%
MEIOSIS_I	MEIOSIS_I		19	0.4775024	1.637515	0.015473888	0.045244444	0.973	1411	tags=37%, list=11%, signal=41%
BASE_EXCISION_REPAIR	BASE_EXCISION_REPAIR		16	0.49299935	1.6368779	0.015209125	0.044729523	0.973	2653	tags=44%, list=20%, signal=55%
MACROMOLECULE_CATABOLIC_PROCESS	MACROMOLECULE_CATABOLIC_PROCESS		120	0.30906436	1.6354499	0.0033726813	0.044420313	0.975	2556	tags=32%, list=20%, signal=39%
CYTOKINESIS	CYTOKINESIS		17	0.4892502	1.6252682	0.026833631	0.04743326	0.983	1057	tags=35%, list=8%, signal=38%
ONE_CARBON_COMPOUND_METABOLIC_PROCESS	ONE_CARBON_COMPOUND_METABOLIC_PROCESS		24	0.45152888	1.6192616	0.022222223	0.048999403	0.986	2801	tags=50%, list=21%, signal=63%
MEIOTIC_CELL_CYCLE	MEIOTIC_CELL_CYCLE		31	0.4122604	1.5827562	0.014705882	0.06225201	0.998	2713	tags=42%, list=21%, signal=53%
NUCLEAR_TRANSPORT	NUCLEAR_TRANSPORT		77	0.3195177	1.5593137	0.0069204154	0.07238983	0.999	3263	tags=38%, list=25%, signal=50%
CELLULAR_MACROMOLECULE_CATABOLIC_PROCESS	CELLULAR_MACROMOLECULE_CATABOLIC_PROCESS		90	0.30840212	1.5467749	0.011904762	0.077699706	0.999	2392	tags=30%, list=18%, signal=36%
NUCLEOCYTOPLASMIC_TRANSPORT	NUCLEOCYTOPLASMIC_TRANSPORT		77	0.3195177	1.5355821	0.015490534	0.0830706	0.999	3263	tags=38%, list=25%, signal=50%
ORGANELLE_ORGANIZATION_AND_BIOGENESIS	ORGANELLE_ORGANIZATION_AND_BIOGENESIS		407	0.2457566	1.5337092	0.0	0.08291323	0.999	3256	tags=34%, list=25%, signal=43%
APOPTOTIC_NUCLEAR_CHANGES	APOPTOTIC_NUCLEAR_CHANGES		17	0.45703292	1.5231516	0.057090238	0.08759786	1.0	2556	tags=47%, list=20%, signal=58%
CHROMATIN_ASSEMBLY_OR_DISASSEMBLY	CHROMATIN_ASSEMBLY_OR_DISASSEMBLY		25	0.40959823	1.520845	0.04109589	0.0877505	1.0	2636	tags=48%, list=20%, signal=60%
TRANSCRIPTION_INITIATION	TRANSCRIPTION_INITIATION		33	0.38575011	1.5195948	0.035984848	0.08730079	1.0	2578	tags=39%, list=20%, signal=49%
NUCLEOTIDE_METABOLIC_PROCESS	NUCLEOTIDE_METABOLIC_PROCESS		36	0.37550196	1.5176079	0.037931036	0.08707224	1.0	1405	tags=31%, list=11%, signal=34%
NUCLEOBASENUCLEOSIDE_AND_NUCLEOTIDE_METABOLIC_PROCESS	NUCLEOBASENUCLEOSIDE_AND_NUCLEOTIDE_METABOLIC_PROCESS		46	0.3514548	1.500468	0.013513514	0.09651872	1.0	979	tags=26%, list=7%, signal=28%
MICROTUBULE_BASED_PROCESS	MICROTUBULE_BASED_PROCESS		75	0.31812423	1.49967	0.015817223	0.09586959	1.0	2814	tags=36%, list=21%, signal=46%
CELL_DIVISION	CELL_DIVISION		19	0.44373074	1.4976982	0.05719557	0.09584181	1.0	1057	tags=32%, list=8%, signal=34%
CELLULAR_COMPONENT_DISASSEMBLY	CELLULAR_COMPONENT_DISASSEMBLY		31	0.3808544	1.4752481	0.04379562	0.10873948	1.0	2556	tags=39%, list=20%, signal=48%
ESTABLISHMENT_OF_ORGANELLE_LOCALIZATION	ESTABLISHMENT_OF_ORGANELLE_LOCALIZATION		16	0.45743766	1.4602066	0.06433824	0.11850007	1.0	915	tags=38%, list=7%, signal=40%
VIRAL_INFECTIOUS_CYCLE	VIRAL_INFECTIOUS_CYCLE		29	0.37365115	1.4393609	0.06284658	0.13398148	1.0	1071	tags=31%, list=8%, signal=34%
ORGANELLE_LOCALIZATION	ORGANELLE_LOCALIZATION		21	0.39795485	1.4300841	0.08052435	0.14019233	1.0	915	tags=29%, list=7%, signal=31%
NEGATIVE_REGULATION_OF_DNA_METABOLIC_PROCESS	NEGATIVE_REGULATION_OF_DNA_METABOLIC_PROCESS		16	0.430961	1.4148154	0.09328358	0.15256357	1.0	2560	tags=50%, list=20%, signal=62%
NEGATIVE_REGULATION_OF_BINDING	NEGATIVE_REGULATION_OF_BINDING		16	0.42603156	1.3897586	0.09677419	0.17569865	1.0	2556	tags=50%, list=20%, signal=62%
ALCOHOL_METABOLIC_PROCESS	ALCOHOL_METABOLIC_PROCESS		82	0.27882218	1.3741242	0.060658578	0.19202316	1.0	3902	tags=39%, list=30%, signal=55%
APOPTOTIC_PROGRAM	APOPTOTIC_PROGRAM		56	0.3028765	1.362266	0.06306306	0.20358579	1.0	3753	tags=46%, list=29%, signal=65%
VIRAL_REPRODUCTIVE_PROCESS	VIRAL_REPRODUCTIVE_PROCESS		33	0.34778306	1.3608513	0.10597303	0.20274508	1.0	1718	tags=33%, list=13%, signal=38%
ESTABLISHMENT_AND_OR_MAINTENANCE_OF_CHROMATIN_ARCHITECTURE	ESTABLISHMENT_AND_OR_MAINTENANCE_OF_CHROMATIN_ARCHITECTURE		65	0.2920053	1.3523928	0.074394464	0.21062496	1.0	2801	tags=35%, list=21%, signal=45%
CHROMATIN_REMODELING	CHROMATIN_REMODELING		21	0.38216767	1.3494941	0.10982659	0.21188271	1.0	2636	tags=43%, list=20%, signal=54%
REGULATION_OF_GENE_EXPRESSION_EPIGENETIC	REGULATION_OF_GENE_EXPRESSION_EPIGENETIC		27	0.3509142	1.3428756	0.09541284	0.21829683	1.0	2718	tags=41%, list=21%, signal=51%
INTRACELLULAR_TRANSPORT	INTRACELLULAR_TRANSPORT		248	0.22821045	1.3340143	0.024232633	0.22683439	1.0	3266	tags=32%, list=25%, signal=42%
RESPONSE_TO_ORGANIC_SUBSTANCE	RESPONSE_TO_ORGANIC_SUBSTANCE		27	0.3541208	1.3281983	0.11573237	0.23166284	1.0	2805	tags=37%, list=21%, signal=47%
RESPONSE_TO_HYPOXIA	RESPONSE_TO_HYPOXIA		27	0.34883857	1.3257941	0.12761904	0.23211999	1.0	2344	tags=33%, list=18%, signal=41%
G1_PHASE	G1_PHASE		15	0.4059721	1.3103219	0.15163147	0.2510188	1.0	491	tags=27%, list=4%, signal=28%
MEIOTIC_RECOMBINATION	MEIOTIC_RECOMBINATION		16	0.40743417	1.3008803	0.15413533	0.26214406	1.0	1411	tags=31%, list=11%, signal=35%
ESTABLISHMENT_OF_CELLULAR_LOCALIZATION	ESTABLISHMENT_OF_CELLULAR_LOCALIZATION		311	0.21332118	1.2880832	0.042721517	0.278801	1.0	3266	tags=31%, list=25%, signal=40%
VIRAL_GENOME_REPLICATION	VIRAL_GENOME_REPLICATION		20	0.36949414	1.2871293	0.11615245	0.27721938	1.0	1718	tags=35%, list=13%, signal=40%
CYTOSKELETON_DEPENDENT_INTRACELLULAR_TRANSPORT	CYTOSKELETON_DEPENDENT_INTRACELLULAR_TRANSPORT		25	0.3498633	1.2851107	0.13528337	0.27738136	1.0	3935	tags=52%, list=30%, signal=74%
VIRAL_REPRODUCTION	VIRAL_REPRODUCTION		38	0.30761677	1.2804533	0.12801485	0.2822406	1.0	2038	tags=32%, list=16%, signal=37%
RESPONSE_TO_ABIOTIC_STIMULUS	RESPONSE_TO_ABIOTIC_STIMULUS		79	0.2612094	1.2759583	0.09549549	0.2860445	1.0	3263	tags=35%, list=25%, signal=47%
NEGATIVE_REGULATION_OF_CATALYTIC_ACTIVITY	NEGATIVE_REGULATION_OF_CATALYTIC_ACTIVITY		61	0.278262	1.2739445	0.11882998	0.2863791	1.0	2660	tags=34%, list=20%, signal=43%
RESPONSE_TO_STRESS	RESPONSE_TO_STRESS		467	0.20137623	1.26472	0.029007634	0.29877698	1.0	3279	tags=31%, list=25%, signal=40%
HETEROCYCLE_METABOLIC_PROCESS	HETEROCYCLE_METABOLIC_PROCESS		26	0.34433585	1.2629298	0.1590909	0.29911107	1.0	1470	tags=23%, list=11%, signal=26%
CELLULAR_LOCALIZATION	CELLULAR_LOCALIZATION		323	0.20608748	1.2604651	0.052459016	0.30006784	1.0	3266	tags=30%, list=25%, signal=39%
RNA_CATABOLIC_PROCESS	RNA_CATABOLIC_PROCESS		20	0.36019367	1.2464756	0.19157088	0.32058555	1.0	3097	tags=50%, list=24%, signal=65%
RIBONUCLEOPROTEIN_COMPLEX_BIOGENESIS_AND_ASSEMBLY	RIBONUCLEOPROTEIN_COMPLEX_BIOGENESIS_AND_ASSEMBLY		68	0.26137945	1.2326576	0.14051095	0.3416879	1.0	2760	tags=32%, list=21%, signal=41%
DNA_CATABOLIC_PROCESS	DNA_CATABOLIC_PROCESS		21	0.3591255	1.2319292	0.19160584	0.33975738	1.0	2556	tags=38%, list=20%, signal=47%
NEGATIVE_REGULATION_OF_DNA_BINDING	NEGATIVE_REGULATION_OF_DNA_BINDING		15	0.38686618	1.2298002	0.21538462	0.34037685	1.0	2556	tags=47%, list=20%, signal=58%
NUCLEAR_ORGANIZATION_AND_BIOGENESIS	NUCLEAR_ORGANIZATION_AND_BIOGENESIS		23	0.34356993	1.2239971	0.19311664	0.34722507	1.0	2556	tags=39%, list=20%, signal=49%
CHROMATIN_ASSEMBLY	CHROMATIN_ASSEMBLY		16	0.37387756	1.2024231	0.2424812	0.38472566	1.0	2636	tags=44%, list=20%, signal=55%
CELL_STRUCTURE_DISASSEMBLY_DURING_APOPTOSIS	CELL_STRUCTURE_DISASSEMBLY_DURING_APOPTOSIS		17	0.35528475	1.182819	0.2626459	0.42080665	1.0	2556	tags=35%, list=20%, signal=44%
CELLULAR_RESPIRATION	CELLULAR_RESPIRATION		19	0.34359694	1.1728293	0.24354243	0.4382057	1.0	2659	tags=37%, list=20%, signal=46%
TRANSCRIPTION_FROM_RNA_POLYMERASE_III_PROMOTER	TRANSCRIPTION_FROM_RNA_POLYMERASE_III_PROMOTER		18	0.35306948	1.167416	0.2736842	0.4460562	1.0	3778	tags=56%, list=29%, signal=78%
CELLULAR_RESPONSE_TO_STIMULUS	CELLULAR_RESPONSE_TO_STIMULUS		17	0.344145	1.1590844	0.2637571	0.45995954	1.0	4177	tags=53%, list=32%, signal=78%
INDUCTION_OF_APOPTOSIS_BY_EXTRACELLULAR_SIGNALS	INDUCTION_OF_APOPTOSIS_BY_EXTRACELLULAR_SIGNALS		25	0.3154071	1.1567423	0.27671754	0.46149704	1.0	2618	tags=36%, list=20%, signal=45%
CHROMATIN_MODIFICATION	CHROMATIN_MODIFICATION		46	0.2656076	1.1552333	0.23767605	0.46066427	1.0	2801	tags=33%, list=21%, signal=41%
TRANSCRIPTION_FROM_RNA_POLYMERASE_II_PROMOTER	TRANSCRIPTION_FROM_RNA_POLYMERASE_II_PROMOTER		428	0.18224159	1.1521165	0.10479042	0.46328884	1.0	2985	tags=27%, list=23%, signal=33%
NITROGEN_COMPOUND_BIOSYNTHETIC_PROCESS	NITROGEN_COMPOUND_BIOSYNTHETIC_PROCESS		25	0.30353424	1.1450552	0.2737864	0.47505388	1.0	1595	tags=24%, list=12%, signal=27%
REGULATION_OF_KINASE_ACTIVITY	REGULATION_OF_KINASE_ACTIVITY		135	0.21318397	1.1386535	0.22336769	0.48623762	1.0	2120	tags=23%, list=16%, signal=27%
NUCLEAR_IMPORT	NUCLEAR_IMPORT		47	0.25971246	1.1286163	0.25812274	0.5055511	1.0	3263	tags=34%, list=25%, signal=45%
REGULATION_OF_CATALYTIC_ACTIVITY	REGULATION_OF_CATALYTIC_ACTIVITY		238	0.1921278	1.1283517	0.18046358	0.5018539	1.0	3244	tags=29%, list=25%, signal=38%
OXYGEN_AND_REACTIVE_OXYGEN_SPECIES_METABOLIC_PROCESS	OXYGEN_AND_REACTIVE_OXYGEN_SPECIES_METABOLIC_PROCESS		18	0.3359231	1.125468	0.29069766	0.5045481	1.0	3188	tags=44%, list=24%, signal=59%
CELLULAR_CATABOLIC_PROCESS	CELLULAR_CATABOLIC_PROCESS		189	0.19905855	1.1251624	0.19866444	0.5011305	1.0	2725	tags=25%, list=21%, signal=32%
REGULATION_OF_TRANSFERASE_ACTIVITY	REGULATION_OF_TRANSFERASE_ACTIVITY		137	0.20675386	1.121361	0.23670669	0.5060704	1.0	1350	tags=18%, list=10%, signal=20%
GLUTAMATE_SIGNALING_PATHWAY	GLUTAMATE_SIGNALING_PATHWAY		17	0.3346159	1.1193013	0.29554656	0.5065075	1.0	3027	tags=29%, list=23%, signal=38%
NEURON_APOPTOSIS	NEURON_APOPTOSIS		15	0.34410012	1.1177604	0.2930403	0.5060404	1.0	1222	tags=27%, list=9%, signal=29%
CATABOLIC_PROCESS	CATABOLIC_PROCESS		201	0.19853537	1.116335	0.21732284	0.5053153	1.0	2725	tags=25%, list=21%, signal=32%
REGULATION_OF_HYDROLASE_ACTIVITY	REGULATION_OF_HYDROLASE_ACTIVITY		65	0.23861863	1.1155514	0.26619965	0.50321704	1.0	3225	tags=34%, list=25%, signal=45%
NEGATIVE_REGULATION_OF_TRANSPORT	NEGATIVE_REGULATION_OF_TRANSPORT		18	0.3305241	1.1107795	0.31066176	0.510259	1.0	3518	tags=44%, list=27%, signal=61%
RESPONSE_TO_HORMONE_STIMULUS	RESPONSE_TO_HORMONE_STIMULUS		26	0.29104242	1.1102344	0.31792977	0.5075022	1.0	4709	tags=54%, list=36%, signal=84%
REGULATION_OF_PROTEIN_KINASE_ACTIVITY	REGULATION_OF_PROTEIN_KINASE_ACTIVITY		133	0.20609558	1.0992086	0.2657581	0.5301242	1.0	2120	tags=23%, list=16%, signal=27%
INTERACTION_WITH_HOST	INTERACTION_WITH_HOST		15	0.34123656	1.088032	0.34065935	0.5539189	1.0	1270	tags=27%, list=10%, signal=29%
LIPID_BIOSYNTHETIC_PROCESS	LIPID_BIOSYNTHETIC_PROCESS		84	0.22245374	1.0814251	0.33152175	0.56641054	1.0	1796	tags=21%, list=14%, signal=25%
INTRACELLULAR_PROTEIN_TRANSPORT	INTRACELLULAR_PROTEIN_TRANSPORT		127	0.19682461	1.058694	0.34035087	0.6222426	1.0	3266	tags=29%, list=25%, signal=38%
DNA_DAMAGE_RESPONSESIGNAL_TRANSDUCTION_RESULTING_IN_INDUCTION_OF_APOPTOSIS	DNA_DAMAGE_RESPONSESIGNAL_TRANSDUCTION_RESULTING_IN_INDUCTION_OF_APOPTOSIS		15	0.32895592	1.0546783	0.37181997	0.62839115	1.0	1101	tags=27%, list=8%, signal=29%
RNA_SPLICINGVIA_TRANSESTERIFICATION_REACTIONS	RNA_SPLICINGVIA_TRANSESTERIFICATION_REACTIONS		27	0.2794934	1.0539968	0.36116505	0.625459	1.0	3945	tags=41%, list=30%, signal=58%
CELLULAR_BIOSYNTHETIC_PROCESS	CELLULAR_BIOSYNTHETIC_PROCESS		273	0.17809665	1.0532527	0.32643312	0.62271583	1.0	2809	tags=25%, list=21%, signal=32%
REGULATION_OF_PROTEIN_STABILITY	REGULATION_OF_PROTEIN_STABILITY		17	0.32310608	1.052129	0.3853211	0.6210547	1.0	4097	tags=41%, list=31%, signal=60%
CYTOSKELETON_ORGANIZATION_AND_BIOGENESIS	CYTOSKELETON_ORGANIZATION_AND_BIOGENESIS		182	0.18693148	1.0508802	0.3378608	0.6199075	1.0	2852	tags=27%, list=22%, signal=34%
REGULATION_OF_MOLECULAR_FUNCTION	REGULATION_OF_MOLECULAR_FUNCTION		275	0.17454527	1.0502534	0.31962025	0.6170031	1.0	3244	tags=28%, list=25%, signal=37%
PIGMENT_BIOSYNTHETIC_PROCESS	PIGMENT_BIOSYNTHETIC_PROCESS		17	0.3142714	1.0438439	0.40373832	0.62923884	1.0	1470	tags=24%, list=11%, signal=26%
MACROMOLECULE_LOCALIZATION	MACROMOLECULE_LOCALIZATION		202	0.18197265	1.0393432	0.37519872	0.6364682	1.0	3266	tags=28%, list=25%, signal=37%
NEGATIVE_REGULATION_OF_APOPTOSIS	NEGATIVE_REGULATION_OF_APOPTOSIS		136	0.19083533	1.0309029	0.39644012	0.654441	1.0	1546	tags=19%, list=12%, signal=21%
GAMETE_GENERATION	GAMETE_GENERATION		92	0.20709199	1.0271481	0.38878843	0.66001886	1.0	3844	tags=34%, list=29%, signal=47%
PROTEIN_IMPORT	PROTEIN_IMPORT		58	0.22609988	1.0242348	0.41499087	0.6633586	1.0	3263	tags=29%, list=25%, signal=39%
PROTEIN_TARGETING	PROTEIN_TARGETING		94	0.2023622	1.0235771	0.39367312	0.6604277	1.0	3266	tags=29%, list=25%, signal=38%
PROTEIN_TRANSPORT	PROTEIN_TRANSPORT		139	0.19189212	1.0231322	0.4375	0.65713555	1.0	3266	tags=29%, list=25%, signal=38%
NEGATIVE_REGULATION_OF_PROGRAMMED_CELL_DEATH	NEGATIVE_REGULATION_OF_PROGRAMMED_CELL_DEATH		137	0.1899293	1.0132958	0.43760398	0.6793228	1.0	1546	tags=19%, list=12%, signal=21%
RESPONSE_TO_TEMPERATURE_STIMULUS	RESPONSE_TO_TEMPERATURE_STIMULUS		16	0.31446567	1.0070801	0.4577861	0.69192797	1.0	3422	tags=44%, list=26%, signal=59%
DIGESTION	DIGESTION		42	0.2375879	1.006157	0.41425818	0.6899313	1.0	2912	tags=24%, list=22%, signal=31%
NEGATIVE_REGULATION_OF_TRANSFERASE_ACTIVITY	NEGATIVE_REGULATION_OF_TRANSFERASE_ACTIVITY		27	0.2667168	1.0049467	0.4710145	0.68847233	1.0	2660	tags=33%, list=20%, signal=42%
SECONDARY_METABOLIC_PROCESS	SECONDARY_METABOLIC_PROCESS		23	0.27412534	1.0039264	0.4601227	0.6864828	1.0	1470	tags=22%, list=11%, signal=24%
STEROID_BIOSYNTHETIC_PROCESS	STEROID_BIOSYNTHETIC_PROCESS		22	0.2830852	1.0028898	0.45318353	0.68454015	1.0	4121	tags=55%, list=31%, signal=79%
REGULATION_OF_NEUROTRANSMITTER_LEVELS	REGULATION_OF_NEUROTRANSMITTER_LEVELS		23	0.27336058	0.9925096	0.44464946	0.70698607	1.0	961	tags=17%, list=7%, signal=19%
CARBOHYDRATE_TRANSPORT	CARBOHYDRATE_TRANSPORT		17	0.2978095	0.98743397	0.46855983	0.7161923	1.0	2472	tags=29%, list=19%, signal=36%
PIGMENT_METABOLIC_PROCESS	PIGMENT_METABOLIC_PROCESS		18	0.29087353	0.9860458	0.46966732	0.71515256	1.0	1470	tags=22%, list=11%, signal=25%
REGULATION_OF_PROGRAMMED_CELL_DEATH	REGULATION_OF_PROGRAMMED_CELL_DEATH		313	0.16220874	0.984346	0.5063694	0.7150349	1.0	1767	tags=18%, list=13%, signal=20%
PROGRAMMED_CELL_DEATH	PROGRAMMED_CELL_DEATH		393	0.15830863	0.9843371	0.49344262	0.7104709	1.0	1718	tags=17%, list=13%, signal=19%
MICROTUBULE_BASED_MOVEMENT	MICROTUBULE_BASED_MOVEMENT		16	0.30434814	0.9816236	0.49330783	0.7130696	1.0	2814	tags=38%, list=21%, signal=48%
APOPTOSIS_GO	APOPTOSIS_GO		392	0.15862831	0.9807784	0.5140187	0.7107521	1.0	1718	tags=17%, list=13%, signal=19%
MORPHOGENESIS_OF_AN_EPITHELIUM	MORPHOGENESIS_OF_AN_EPITHELIUM		15	0.30649456	0.98022825	0.46732673	0.7076234	1.0	3788	tags=47%, list=29%, signal=66%
PROTEIN_AMINO_ACID_O_LINKED_GLYCOSYLATION	PROTEIN_AMINO_ACID_O_LINKED_GLYCOSYLATION		18	0.2831998	0.9736443	0.4906367	0.7209934	1.0	2729	tags=39%, list=21%, signal=49%
REGULATION_OF_APOPTOSIS	REGULATION_OF_APOPTOSIS		312	0.16261016	0.96998197	0.540931	0.7259511	1.0	1767	tags=18%, list=13%, signal=20%
STEROID_METABOLIC_PROCESS	STEROID_METABOLIC_PROCESS		66	0.21062568	0.9674035	0.5221239	0.7280873	1.0	4163	tags=39%, list=32%, signal=57%
CELL_PROJECTION_BIOGENESIS	CELL_PROJECTION_BIOGENESIS		20	0.2812916	0.9664628	0.478424	0.7261275	1.0	4186	tags=45%, list=32%, signal=66%
STEROID_HORMONE_RECEPTOR_SIGNALING_PATHWAY	STEROID_HORMONE_RECEPTOR_SIGNALING_PATHWAY		18	0.283543	0.95912886	0.5218216	0.74053246	1.0	1338	tags=22%, list=10%, signal=25%
ENERGY_DERIVATION_BY_OXIDATION_OF_ORGANIC_COMPOUNDS	ENERGY_DERIVATION_BY_OXIDATION_OF_ORGANIC_COMPOUNDS		37	0.23571457	0.95751095	0.50751877	0.7401634	1.0	2659	tags=27%, list=20%, signal=34%
REGULATION_OF_TRANSCRIPTION_FROM_RNA_POLYMERASE_II_PROMOTER	REGULATION_OF_TRANSCRIPTION_FROM_RNA_POLYMERASE_II_PROMOTER		267	0.15964133	0.9534255	0.56661314	0.7460352	1.0	2578	tags=23%, list=20%, signal=28%
INTRACELLULAR_RECEPTOR_MEDIATED_SIGNALING_PATHWAY	INTRACELLULAR_RECEPTOR_MEDIATED_SIGNALING_PATHWAY		18	0.283543	0.9496011	0.5292969	0.75154513	1.0	1338	tags=22%, list=10%, signal=25%
PROTEIN_IMPORT_INTO_NUCLEUS	PROTEIN_IMPORT_INTO_NUCLEUS		45	0.21892644	0.94527256	0.53846157	0.7584007	1.0	3263	tags=31%, list=25%, signal=41%
GENERATION_OF_A_SIGNAL_INVOLVED_IN_CELL_CELL_SIGNALING	GENERATION_OF_A_SIGNAL_INVOLVED_IN_CELL_CELL_SIGNALING		25	0.2576357	0.938137	0.5570866	0.772759	1.0	2421	tags=28%, list=18%, signal=34%
COVALENT_CHROMATIN_MODIFICATION	COVALENT_CHROMATIN_MODIFICATION		22	0.2659205	0.93743104	0.54395604	0.77001035	1.0	3667	tags=41%, list=28%, signal=57%
AROMATIC_COMPOUND_METABOLIC_PROCESS	AROMATIC_COMPOUND_METABOLIC_PROCESS		26	0.24256617	0.93503714	0.5494506	0.7716055	1.0	306	tags=15%, list=2%, signal=16%
PROTEIN_RNA_COMPLEX_ASSEMBLY	PROTEIN_RNA_COMPLEX_ASSEMBLY		55	0.20740601	0.92844933	0.5682657	0.7838183	1.0	3685	tags=36%, list=28%, signal=50%
RESPONSE_TO_OXIDATIVE_STRESS	RESPONSE_TO_OXIDATIVE_STRESS		38	0.21820967	0.9255973	0.567619	0.7865479	1.0	3434	tags=42%, list=26%, signal=57%
REGULATION_OF_TRANSPORT	REGULATION_OF_TRANSPORT		57	0.20603691	0.9211278	0.5693431	0.7928927	1.0	4221	tags=42%, list=32%, signal=62%
BIOSYNTHETIC_PROCESS	BIOSYNTHETIC_PROCESS		402	0.1456171	0.9125512	0.7492114	0.8100256	1.0	1804	tags=17%, list=14%, signal=19%
REGULATION_OF_RNA_METABOLIC_PROCESS	REGULATION_OF_RNA_METABOLIC_PROCESS		417	0.14233008	0.8820733	0.8269525	0.88148135	1.0	3324	tags=27%, list=25%, signal=35%
INDUCTION_OF_APOPTOSIS_BY_INTRACELLULAR_SIGNALS	INDUCTION_OF_APOPTOSIS_BY_INTRACELLULAR_SIGNALS		23	0.24124536	0.881413	0.6219512	0.87813544	1.0	3415	tags=35%, list=26%, signal=47%
NEGATIVE_REGULATION_OF_CELL_ADHESION	NEGATIVE_REGULATION_OF_CELL_ADHESION		16	0.27608258	0.8808641	0.62376237	0.87459415	1.0	3425	tags=44%, list=26%, signal=59%
ENERGY_RESERVE_METABOLIC_PROCESS	ENERGY_RESERVE_METABOLIC_PROCESS		15	0.2779649	0.87979656	0.6122449	0.8722452	1.0	1254	tags=20%, list=10%, signal=22%
POSITIVE_REGULATION_OF_CELL_CYCLE	POSITIVE_REGULATION_OF_CELL_CYCLE		15	0.2752981	0.8729557	0.64363635	0.88334084	1.0	484	tags=20%, list=4%, signal=21%
SEXUAL_REPRODUCTION	SEXUAL_REPRODUCTION		109	0.17063592	0.8706928	0.71258503	0.88344	1.0	3844	tags=30%, list=29%, signal=43%
TRANSMISSION_OF_NERVE_IMPULSE	TRANSMISSION_OF_NERVE_IMPULSE		167	0.15750366	0.86843294	0.74634147	0.8837626	1.0	2691	tags=21%, list=21%, signal=26%
RESPONSE_TO_RADIATION	RESPONSE_TO_RADIATION		52	0.195246	0.8682883	0.68118465	0.8792164	1.0	3263	tags=31%, list=25%, signal=41%
REGULATION_OF_INTRACELLULAR_TRANSPORT	REGULATION_OF_INTRACELLULAR_TRANSPORT		22	0.24305435	0.86388916	0.6513944	0.8843262	1.0	4221	tags=45%, list=32%, signal=67%
SPLICEOSOME_ASSEMBLY	SPLICEOSOME_ASSEMBLY		17	0.26055592	0.86260915	0.6407767	0.88243264	1.0	3945	tags=41%, list=30%, signal=59%
REGULATION_OF_TRANSCRIPTIONDNA_DEPENDENT	REGULATION_OF_TRANSCRIPTIONDNA_DEPENDENT		412	0.13551576	0.85128075	0.8972713	0.90292066	1.0	2985	tags=24%, list=23%, signal=30%
REGULATION_OF_NUCLEOCYTOPLASMIC_TRANSPORT	REGULATION_OF_NUCLEOCYTOPLASMIC_TRANSPORT		19	0.24762829	0.85006404	0.6697936	0.9007334	1.0	1321	tags=21%, list=10%, signal=23%
AEROBIC_RESPIRATION	AEROBIC_RESPIRATION		15	0.2707588	0.84949976	0.6692015	0.8971224	1.0	2659	tags=33%, list=20%, signal=42%
SYNAPTIC_TRANSMISSION	SYNAPTIC_TRANSMISSION		154	0.1503194	0.8386564	0.81551725	0.9155138	1.0	2691	tags=20%, list=21%, signal=25%
ESTABLISHMENT_OF_PROTEIN_LOCALIZATION	ESTABLISHMENT_OF_PROTEIN_LOCALIZATION		166	0.1511641	0.8372933	0.8289037	0.9134348	1.0	3266	tags=26%, list=25%, signal=34%
PROTEOLYSIS	PROTEOLYSIS		170	0.14833263	0.8207618	0.85762143	0.9420897	1.0	3663	tags=30%, list=28%, signal=41%
PHOSPHOINOSITIDE_BIOSYNTHETIC_PROCESS	PHOSPHOINOSITIDE_BIOSYNTHETIC_PROCESS		21	0.23622152	0.81677985	0.71270716	0.9450277	1.0	1117	tags=19%, list=9%, signal=21%
DEVELOPMENT_OF_PRIMARY_SEXUAL_CHARACTERISTICS	DEVELOPMENT_OF_PRIMARY_SEXUAL_CHARACTERISTICS		25	0.22077948	0.816587	0.74336284	0.9404262	1.0	3045	tags=28%, list=23%, signal=36%
CALCIUM_INDEPENDENT_CELL_CELL_ADHESION	CALCIUM_INDEPENDENT_CELL_CELL_ADHESION		16	0.24857877	0.80771416	0.7075812	0.95178795	1.0	3787	tags=38%, list=29%, signal=53%
CELL_CYCLE_ARREST_GO_0007050	CELL_CYCLE_ARREST_GO_0007050		52	0.18060288	0.80751157	0.79599273	0.94725466	1.0	3764	tags=38%, list=29%, signal=54%
MEMBRANE_FUSION	MEMBRANE_FUSION		27	0.21368398	0.80678755	0.75092936	0.94362795	1.0	3594	tags=37%, list=27%, signal=51%
EPIDERMAL_GROWTH_FACTOR_RECEPTOR_SIGNALING_PATHWAY	EPIDERMAL_GROWTH_FACTOR_RECEPTOR_SIGNALING_PATHWAY		18	0.23806354	0.798495	0.72623575	0.95367485	1.0	4396	tags=44%, list=34%, signal=67%
HISTONE_MODIFICATION	HISTONE_MODIFICATION		21	0.22729692	0.7975575	0.7344322	0.95037585	1.0	4098	tags=43%, list=31%, signal=62%
MEMBRANE_LIPID_BIOSYNTHETIC_PROCESS	MEMBRANE_LIPID_BIOSYNTHETIC_PROCESS		41	0.1850337	0.7917343	0.8037383	0.9554592	1.0	1595	tags=17%, list=12%, signal=19%
EMBRYONIC_DEVELOPMENT	EMBRYONIC_DEVELOPMENT		46	0.1815797	0.7900483	0.81306714	0.9533941	1.0	3045	tags=26%, list=23%, signal=34%
CASPASE_ACTIVATION	CASPASE_ACTIVATION		24	0.21267942	0.7872586	0.7743119	0.95311105	1.0	3476	tags=38%, list=27%, signal=51%
EXOCYTOSIS	EXOCYTOSIS		22	0.2170021	0.7764255	0.78734624	0.96507454	1.0	10254	tags=100%, list=78%, signal=461%
RESPONSE_TO_UV	RESPONSE_TO_UV		22	0.21641637	0.7755583	0.77962965	0.96165013	1.0	3263	tags=36%, list=25%, signal=48%
LIPID_TRANSPORT	LIPID_TRANSPORT		27	0.20483479	0.7573163	0.83905965	0.98225266	1.0	1979	tags=22%, list=15%, signal=26%
TRANSLATIONAL_INITIATION	TRANSLATIONAL_INITIATION		33	0.1906099	0.75650674	0.8440367	0.9784781	1.0	3685	tags=36%, list=28%, signal=50%
PHOSPHOLIPID_BIOSYNTHETIC_PROCESS	PHOSPHOLIPID_BIOSYNTHETIC_PROCESS		35	0.18659294	0.7511066	0.8728223	0.9806474	1.0	1595	tags=17%, list=12%, signal=19%
CELLULAR_CARBOHYDRATE_METABOLIC_PROCESS	CELLULAR_CARBOHYDRATE_METABOLIC_PROCESS		106	0.14458455	0.7469654	0.930192	0.98109686	1.0	2809	tags=21%, list=21%, signal=26%
NEGATIVE_REGULATION_OF_CELL_CYCLE	NEGATIVE_REGULATION_OF_CELL_CYCLE		72	0.1557481	0.7447582	0.91549295	0.97898597	1.0	2324	tags=21%, list=18%, signal=25%
REPRODUCTION	REPRODUCTION		215	0.12830074	0.74155354	0.97983193	0.9779594	1.0	3480	tags=26%, list=27%, signal=34%
GLUCOSE_METABOLIC_PROCESS	GLUCOSE_METABOLIC_PROCESS		27	0.19310288	0.7316698	0.85117966	0.9846407	1.0	4808	tags=44%, list=37%, signal=70%
SENSORY_PERCEPTION	SENSORY_PERCEPTION		163	0.13372919	0.73123664	0.9709402	0.98041284	1.0	5190	tags=42%, list=40%, signal=69%
GLYCEROPHOSPHOLIPID_BIOSYNTHETIC_PROCESS	GLYCEROPHOSPHOLIPID_BIOSYNTHETIC_PROCESS		27	0.19326049	0.7310313	0.86329585	0.976078	1.0	1117	tags=15%, list=9%, signal=16%
REGULATION_OF_CATABOLIC_PROCESS	REGULATION_OF_CATABOLIC_PROCESS		15	0.23118432	0.7275843	0.8151571	0.97523946	1.0	4167	tags=47%, list=32%, signal=68%
STRESS_ACTIVATED_PROTEIN_KINASE_SIGNALING_PATHWAY	STRESS_ACTIVATED_PROTEIN_KINASE_SIGNALING_PATHWAY		45	0.16851047	0.7251136	0.91549295	0.9731058	1.0	4111	tags=38%, list=31%, signal=55%
JNK_CASCADE	JNK_CASCADE		44	0.17134273	0.7246244	0.8866907	0.96905464	1.0	4111	tags=39%, list=31%, signal=56%
NEGATIVE_REGULATION_OF_CELLULAR_BIOSYNTHETIC_PROCESS	NEGATIVE_REGULATION_OF_CELLULAR_BIOSYNTHETIC_PROCESS		25	0.18883373	0.7042383	0.91296625	0.98392355	1.0	3264	tags=28%, list=25%, signal=37%
LIPOPROTEIN_METABOLIC_PROCESS	LIPOPROTEIN_METABOLIC_PROCESS		30	0.18170582	0.7020454	0.894027	0.9813997	1.0	1979	tags=20%, list=15%, signal=24%
HOMEOSTASIS_OF_NUMBER_OF_CELLS	HOMEOSTASIS_OF_NUMBER_OF_CELLS		20	0.20152122	0.6982348	0.8875969	0.98011726	1.0	2483	tags=25%, list=19%, signal=31%
REGULATION_OF_CELL_ADHESION	REGULATION_OF_CELL_ADHESION		31	0.18159738	0.6960914	0.9033457	0.97740006	1.0	4141	tags=42%, list=32%, signal=61%
NEUROLOGICAL_SYSTEM_PROCESS	NEUROLOGICAL_SYSTEM_PROCESS		328	0.112377495	0.68433696	1.0	0.9822955	1.0	2691	tags=17%, list=21%, signal=21%
BIOGENIC_AMINE_METABOLIC_PROCESS	BIOGENIC_AMINE_METABOLIC_PROCESS		16	0.20620878	0.66741675	0.9027523	0.9899387	1.0	1595	tags=19%, list=12%, signal=21%
POSITIVE_REGULATION_OF_HYDROLASE_ACTIVITY	POSITIVE_REGULATION_OF_HYDROLASE_ACTIVITY		45	0.1523839	0.6658137	0.9605027	0.9865043	1.0	3476	tags=29%, list=27%, signal=39%
ANION_TRANSPORT	ANION_TRANSPORT		27	0.17855416	0.6647573	0.9266409	0.9828006	1.0	1512	tags=15%, list=12%, signal=17%
NEGATIVE_REGULATION_OF_BIOSYNTHETIC_PROCESS	NEGATIVE_REGULATION_OF_BIOSYNTHETIC_PROCESS		26	0.17834418	0.66404945	0.9122486	0.97881836	1.0	3264	tags=27%, list=25%, signal=36%
ADENYLATE_CYCLASE_ACTIVATION	ADENYLATE_CYCLASE_ACTIVATION		18	0.1795892	0.61005116	0.95366794	1.0	1.0	4523	tags=39%, list=35%, signal=59%
FEEDING_BEHAVIOR	FEEDING_BEHAVIOR		20	0.17275138	0.5982073	0.96539164	1.0	1.0	5037	tags=45%, list=38%, signal=73%
LIPOPROTEIN_BIOSYNTHETIC_PROCESS	LIPOPROTEIN_BIOSYNTHETIC_PROCESS		23	0.16628797	0.59124076	0.96276593	0.99813735	1.0	3975	tags=35%, list=30%, signal=50%
RHO_PROTEIN_SIGNAL_TRANSDUCTION	RHO_PROTEIN_SIGNAL_TRANSDUCTION		30	0.15287633	0.5894897	0.9661017	0.99428254	1.0	2805	tags=23%, list=21%, signal=30%
TUBE_DEVELOPMENT	TUBE_DEVELOPMENT		15	0.18221383	0.5878517	0.96070725	0.990467	1.0	3788	tags=33%, list=29%, signal=47%
NEGATIVE_REGULATION_OF_TRANSLATION	NEGATIVE_REGULATION_OF_TRANSLATION		19	0.15951727	0.53281796	0.9838384	0.9971626	1.0	3264	tags=26%, list=25%, signal=35%
DETECTION_OF_ABIOTIC_STIMULUS	DETECTION_OF_ABIOTIC_STIMULUS		16	0.1572392	0.5078601	0.9848485	0.99556714	1.0	66	tags=6%, list=1%, signal=6%
