# Supplementary material for: Multiple-input multiple-output causal strategies for gene selection
Source: BMC Bioinformatics. 2011 Nov 25;12:458. doi: 10.1186/1471-2105-12-458 (PMC3323860; doi:10.1186/1471-2105-12-458)
Supplement: Additional file 2 — Archive containing the output files computed by the preranked GSEA for λ ∈ {0.1,0.2,0.3,0.4,0.5} (GSEA_MIMO_part1.zip). [file 1471-2105-12-458-S2.ZIP › mFS05_entrez_mimo.GseaPreranked.1316038549256/ranked_gene_list_na_pos_versus_na_neg_1316038549256.xls]

NAME	DESCRIPTION	GENE_SYMBOL	GENE_TITLE	SCORE
29127	null	null	null	13091.0
54210	null	null	null	13090.0
64151	null	null	null	13089.0
9055	null	null	null	13088.0
2017	null	null	null	13087.0
51203	null	null	null	13086.0
1033	null	null	null	13085.0
79682	null	null	null	13084.0
9133	null	null	null	13083.0
7153	null	null	null	13080.0
6790	null	null	null	13078.0
9134	null	null	null	13077.0
890	null	null	null	13075.0
4288	null	null	null	13074.0
79075	null	null	null	13072.0
259266	null	null	null	13071.0
9768	null	null	null	13070.0
79703	null	null	null	13069.0
9787	null	null	null	13068.0
1062	null	null	null	13067.0
51514	null	null	null	13065.0
5898	null	null	null	13064.0
4751	null	null	null	13063.0
10615	null	null	null	13062.0
79733	null	null	null	13060.0
9833	null	null	null	13058.0
8500	null	null	null	13057.0
9928	null	null	null	13056.0
5888	null	null	null	13055.0
55165	null	null	null	13053.0
6241	null	null	null	13051.0
4085	null	null	null	13050.0
56942	null	null	null	13048.0
701	null	null	null	13046.0
2297	null	null	null	13045.0
3832	null	null	null	13044.0
6713	null	null	null	13043.0
10212	null	null	null	13042.0
9868	null	null	null	13041.0
54205	null	null	null	13040.0
27338	null	null	null	13039.0
1063	null	null	null	13037.0
24137	null	null	null	13036.0
9319	null	null	null	13035.0
6627	null	null	null	13034.0
699	null	null	null	13033.0
11130	null	null	null	13031.0
4312	null	null	null	13029.0
146909	null	null	null	13027.0
891	null	null	null	13023.0
29893	null	null	null	13022.0
11065	null	null	null	13021.0
983	null	null	null	13019.0
51512	null	null	null	13018.0
55872	null	null	null	13016.0
9700	null	null	null	13013.0
58478	null	null	null	13012.0
332	null	null	null	13011.0
23234	null	null	null	13010.0
9232	null	null	null	13009.0
25788	null	null	null	13008.0
5223	null	null	null	13007.0
1434	null	null	null	13005.0
9401	null	null	null	13004.0
7336	null	null	null	13002.0
51016	null	null	null	13001.0
8914	null	null	null	13000.0
1719	null	null	null	12999.0
10460	null	null	null	12998.0
10112	null	null	null	12996.0
9837	null	null	null	12995.0
29899	null	null	null	12993.0
3422	null	null	null	12989.0
7272	null	null	null	12988.0
51659	null	null	null	12987.0
56943	null	null	null	12985.0
55215	null	null	null	12984.0
11260	null	null	null	12983.0
8772	null	null	null	12982.0
10024	null	null	null	12981.0
11004	null	null	null	12979.0
57122	null	null	null	12975.0
991	null	null	null	12974.0
5437	null	null	null	12973.0
51022	null	null	null	12971.0
133	null	null	null	12966.0
55839	null	null	null	12964.0
23210	null	null	null	12962.0
7296	null	null	null	12960.0
2237	null	null	null	12958.0
6573	null	null	null	12957.0
7112	null	null	null	12955.0
79573	null	null	null	12954.0
10213	null	null	null	12953.0
8318	null	null	null	12952.0
57157	null	null	null	12951.0
6905	null	null	null	12949.0
5685	null	null	null	12946.0
10733	null	null	null	12943.0
664	null	null	null	12942.0
1058	null	null	null	12941.0
3015	null	null	null	12940.0
1164	null	null	null	12937.0
10971	null	null	null	12936.0
9355	null	null	null	12935.0
57405	null	null	null	12933.0
6491	null	null	null	12932.0
29105	null	null	null	12928.0
3419	null	null	null	12927.0
8438	null	null	null	12925.0
1894	null	null	null	12924.0
3925	null	null	null	12923.0
51001	null	null	null	12921.0
6882	null	null	null	12920.0
27257	null	null	null	12919.0
11169	null	null	null	12918.0
29097	null	null	null	12917.0
93594	null	null	null	12916.0
11052	null	null	null	12915.0
3833	null	null	null	12914.0
81611	null	null	null	12913.0
3251	null	null	null	12912.0
25839	null	null	null	12911.0
27161	null	null	null	12910.0
51373	null	null	null	12908.0
56950	null	null	null	12904.0
55832	null	null	null	12903.0
81930	null	null	null	12902.0
8480	null	null	null	12900.0
26586	null	null	null	12899.0
6732	null	null	null	12898.0
5693	null	null	null	12897.0
56992	null	null	null	12896.0
51110	null	null	null	12895.0
11060	null	null	null	12894.0
55355	null	null	null	12893.0
2764	null	null	null	12892.0
9493	null	null	null	12891.0
220134	null	null	null	12889.0
55247	null	null	null	12888.0
54503	null	null	null	12887.0
1717	null	null	null	12885.0
8833	null	null	null	12882.0
4331	null	null	null	12879.0
84342	null	null	null	12878.0
4175	null	null	null	12876.0
80004	null	null	null	12875.0
51018	null	null	null	12874.0
55040	null	null	null	12873.0
55346	null	null	null	12872.0
5352	null	null	null	12871.0
10403	null	null	null	12870.0
4234	null	null	null	12869.0
79019	null	null	null	12868.0
51765	null	null	null	12865.0
8566	null	null	null	12864.0
10993	null	null	null	12862.0
993	null	null	null	12861.0
11335	null	null	null	12860.0
9735	null	null	null	12859.0
7381	null	null	null	12857.0
54821	null	null	null	12856.0
51204	null	null	null	12855.0
4072	null	null	null	12854.0
5708	null	null	null	12853.0
9289	null	null	null	12851.0
3148	null	null	null	12849.0
22948	null	null	null	12848.0
6513	null	null	null	12846.0
23366	null	null	null	12845.0
8836	null	null	null	12844.0
23306	null	null	null	12843.0
5469	null	null	null	12841.0
4831	null	null	null	12839.0
10874	null	null	null	12836.0
5433	null	null	null	12832.0
55176	null	null	null	12831.0
4001	null	null	null	12830.0
5155	null	null	null	12829.0
8883	null	null	null	12828.0
79169	null	null	null	12827.0
83461	null	null	null	12826.0
908	null	null	null	12825.0
25807	null	null	null	12822.0
54478	null	null	null	12821.0
23560	null	null	null	12819.0
201562	null	null	null	12818.0
4141	null	null	null	12817.0
9521	null	null	null	12815.0
1978	null	null	null	12814.0
2146	null	null	null	12813.0
9156	null	null	null	12811.0
9238	null	null	null	12810.0
11339	null	null	null	12807.0
9282	null	null	null	12806.0
10440	null	null	null	12805.0
54069	null	null	null	12804.0
2305	null	null	null	12803.0
164	null	null	null	12799.0
81873	null	null	null	12796.0
6788	null	null	null	12795.0
3161	null	null	null	12793.0
9123	null	null	null	12791.0
63933	null	null	null	12788.0
4860	null	null	null	12787.0
27101	null	null	null	12785.0
123	null	null	null	12783.0
8317	null	null	null	12782.0
10057	null	null	null	12781.0
6873	null	null	null	12780.0
5984	null	null	null	12777.0
57110	null	null	null	12776.0
10592	null	null	null	12774.0
57019	null	null	null	12772.0
995	null	null	null	12767.0
25764	null	null	null	12766.0
4171	null	null	null	12764.0
580	null	null	null	12763.0
4700	null	null	null	12762.0
4605	null	null	null	12761.0
6835	null	null	null	12760.0
3576	null	null	null	12759.0
2810	null	null	null	12758.0
79918	null	null	null	12757.0
6996	null	null	null	12756.0
8544	null	null	null	12753.0
79801	null	null	null	12751.0
641	null	null	null	12747.0
6617	null	null	null	12746.0
6637	null	null	null	12745.0
54972	null	null	null	12740.0
22974	null	null	null	12739.0
80010	null	null	null	12738.0
6921	null	null	null	12737.0
55388	null	null	null	12735.0
27235	null	null	null	12733.0
1841	null	null	null	12730.0
26271	null	null	null	12728.0
10051	null	null	null	12727.0
79022	null	null	null	12726.0
2491	null	null	null	12725.0
5706	null	null	null	12724.0
54962	null	null	null	12723.0
63875	null	null	null	12720.0
9391	null	null	null	12719.0
29095	null	null	null	12716.0
1965	null	null	null	12705.0
5604	null	null	null	12703.0
23350	null	null	null	12700.0
1515	null	null	null	12698.0
51121	null	null	null	12697.0
27253	null	null	null	12694.0
5111	null	null	null	12693.0
55039	null	null	null	12692.0
4869	null	null	null	12690.0
57102	null	null	null	12688.0
5478	null	null	null	12687.0
54892	null	null	null	12686.0
548596	null	null	null	12685.0
28998	null	null	null	12684.0
10038	null	null	null	12683.0
10855	null	null	null	12682.0
80155	null	null	null	12681.0
79767	null	null	null	12680.0
10328	null	null	null	12679.0
84669	null	null	null	12678.0
27346	null	null	null	12677.0
60673	null	null	null	12676.0
1017	null	null	null	12675.0
51053	null	null	null	12674.0
57017	null	null	null	12673.0
5713	null	null	null	12672.0
5691	null	null	null	12671.0
10055	null	null	null	12670.0
3978	null	null	null	12667.0
51026	null	null	null	12666.0
27440	null	null	null	12662.0
6632	null	null	null	12660.0
51182	null	null	null	12658.0
28227	null	null	null	12657.0
54908	null	null	null	12656.0
6502	null	null	null	12655.0
86	null	null	null	12654.0
784	null	null	null	12653.0
10797	null	null	null	12652.0
79071	null	null	null	12651.0
54845	null	null	null	12648.0
10054	null	null	null	12647.0
11073	null	null	null	12644.0
10293	null	null	null	12640.0
6741	null	null	null	12639.0
79007	null	null	null	12637.0
3070	null	null	null	12636.0
5203	null	null	null	12634.0
10617	null	null	null	12633.0
10635	null	null	null	12631.0
1163	null	null	null	12626.0
8050	null	null	null	12624.0
79866	null	null	null	12623.0
64783	null	null	null	12621.0
7073	null	null	null	12619.0
4477	null	null	null	12618.0
3838	null	null	null	12617.0
51155	null	null	null	12616.0
55010	null	null	null	12615.0
7110	null	null	null	12614.0
10606	null	null	null	12613.0
55669	null	null	null	12611.0
79152	null	null	null	12610.0
9533	null	null	null	12609.0
8562	null	null	null	12608.0
55765	null	null	null	12605.0
2781	null	null	null	12604.0
92140	null	null	null	12601.0
10553	null	null	null	12598.0
55379	null	null	null	12597.0
55833	null	null	null	12596.0
7083	null	null	null	12595.0
5347	null	null	null	12594.0
5471	null	null	null	12592.0
51105	null	null	null	12591.0
7262	null	null	null	12590.0
55027	null	null	null	12589.0
55660	null	null	null	12585.0
1072	null	null	null	12584.0
3612	null	null	null	12583.0
55143	null	null	null	12581.0
2739	null	null	null	12580.0
672	null	null	null	12579.0
5877	null	null	null	12578.0
9694	null	null	null	12575.0
55856	null	null	null	12573.0
64130	null	null	null	12568.0
6576	null	null	null	12567.0
10799	null	null	null	12566.0
3149	null	null	null	12565.0
291	null	null	null	12564.0
84908	null	null	null	12562.0
10248	null	null	null	12561.0
3858	null	null	null	12560.0
6696	null	null	null	12558.0
51571	null	null	null	12557.0
2189	null	null	null	12556.0
51115	null	null	null	12555.0
11044	null	null	null	12554.0
55689	null	null	null	12553.0
2677	null	null	null	12550.0
2058	null	null	null	12549.0
768	null	null	null	12548.0
29100	null	null	null	12547.0
79017	null	null	null	12546.0
55759	null	null	null	12545.0
29028	null	null	null	12542.0
28511	null	null	null	12539.0
9848	null	null	null	12536.0
80237	null	null	null	12534.0
55969	null	null	null	12532.0
2926	null	null	null	12531.0
10535	null	null	null	12530.0
1374	null	null	null	12529.0
6495	null	null	null	12526.0
23397	null	null	null	12524.0
89910	null	null	null	12522.0
7443	null	null	null	12521.0
9898	null	null	null	12520.0
10204	null	null	null	12519.0
10856	null	null	null	12518.0
9456	null	null	null	12517.0
8774	null	null	null	12514.0
100188893	null	null	null	12513.0
7295	null	null	null	12510.0
27336	null	null	null	12507.0
10397	null	null	null	12506.0
90133	null	null	null	12505.0
6804	null	null	null	12503.0
80324	null	null	null	12501.0
3091	null	null	null	12500.0
7936	null	null	null	12495.0
898	null	null	null	12494.0
4976	null	null	null	12492.0
51428	null	null	null	12490.0
1514	null	null	null	12488.0
55975	null	null	null	12485.0
63967	null	null	null	12476.0
5983	null	null	null	12475.0
5440	null	null	null	12474.0
3735	null	null	null	12472.0
4848	null	null	null	12471.0
29980	null	null	null	12470.0
79572	null	null	null	12468.0
5214	null	null	null	12465.0
5245	null	null	null	12463.0
10926	null	null	null	12462.0
10428	null	null	null	12460.0
8270	null	null	null	12456.0
286148	null	null	null	12455.0
5822	null	null	null	12453.0
1678	null	null	null	12450.0
1837	null	null	null	12448.0
79833	null	null	null	12446.0
9100	null	null	null	12445.0
23518	null	null	null	12444.0
30001	null	null	null	12442.0
2617	null	null	null	12441.0
56888	null	null	null	12438.0
10694	null	null	null	12437.0
25909	null	null	null	12434.0
5194	null	null	null	12433.0
55876	null	null	null	12432.0
2161	null	null	null	12430.0
4162	null	null	null	12429.0
55156	null	null	null	12428.0
55284	null	null	null	12426.0
29080	null	null	null	12423.0
1728	null	null	null	12422.0
79949	null	null	null	12421.0
55197	null	null	null	12420.0
79944	null	null	null	12418.0
705	null	null	null	12417.0
114044	null	null	null	12416.0
3014	null	null	null	12413.0
51096	null	null	null	12412.0
8140	null	null	null	12411.0
7884	null	null	null	12410.0
6119	null	null	null	12408.0
23287	null	null	null	12407.0
2139	null	null	null	12405.0
4726	null	null	null	12404.0
10528	null	null	null	12403.0
64216	null	null	null	12400.0
65986	null	null	null	12399.0
833	null	null	null	12398.0
5688	null	null	null	12397.0
7422	null	null	null	12396.0
5716	null	null	null	12395.0
9212	null	null	null	12392.0
5202	null	null	null	12391.0
7298	null	null	null	12384.0
6535	null	null	null	12383.0
79050	null	null	null	12382.0
1040	null	null	null	12381.0
55705	null	null	null	12375.0
6596	null	null	null	12374.0
11332	null	null	null	12373.0
9650	null	null	null	12372.0
8208	null	null	null	12371.0
377	null	null	null	12370.0
9631	null	null	null	12365.0
54915	null	null	null	12359.0
5597	null	null	null	12358.0
79786	null	null	null	12357.0
2886	null	null	null	12356.0
80232	null	null	null	12355.0
1305	null	null	null	12352.0
84790	null	null	null	12351.0
10625	null	null	null	12349.0
1122	null	null	null	12347.0
3066	null	null	null	12346.0
54165	null	null	null	12343.0
57380	null	null	null	12341.0
4719	null	null	null	12338.0
441024	null	null	null	12337.0
51319	null	null	null	12336.0
8851	null	null	null	12335.0
6902	null	null	null	12332.0
654483	null	null	null	12330.0
2287	null	null	null	12329.0
7371	null	null	null	12328.0
5709	null	null	null	12327.0
23513	null	null	null	12326.0
10153	null	null	null	12324.0
4502	null	null	null	12321.0
387522	null	null	null	12318.0
5393	null	null	null	12317.0
1789	null	null	null	12316.0
2201	null	null	null	12313.0
1347	null	null	null	12310.0
29088	null	null	null	12308.0
50814	null	null	null	12305.0
10651	null	null	null	12304.0
6607	null	null	null	12303.0
29901	null	null	null	12301.0
2626	null	null	null	12296.0
4521	null	null	null	12295.0
440	null	null	null	12293.0
3887	null	null	null	12291.0
5634	null	null	null	12290.0
3381	null	null	null	12287.0
10381	null	null	null	12285.0
3320	null	null	null	12284.0
3638	null	null	null	12283.0
990	null	null	null	12282.0
26043	null	null	null	12280.0
80178	null	null	null	12278.0
7465	null	null	null	12277.0
7372	null	null	null	12275.0
9831	null	null	null	12273.0
22880	null	null	null	12270.0
51371	null	null	null	12269.0
4173	null	null	null	12268.0
27072	null	null	null	12267.0
124044	null	null	null	12266.0
2960	null	null	null	12264.0
1523	null	null	null	12261.0
3939	null	null	null	12260.0
55656	null	null	null	12259.0
1871	null	null	null	12257.0
23592	null	null	null	12255.0
9582	null	null	null	12254.0
54758	null	null	null	12253.0
4591	null	null	null	12252.0
3182	null	null	null	12251.0
23644	null	null	null	12250.0
79042	null	null	null	12248.0
23658	null	null	null	12247.0
79783	null	null	null	12245.0
3157	null	null	null	12244.0
9377	null	null	null	12240.0
5700	null	null	null	12239.0
80758	null	null	null	12238.0
64785	null	null	null	12237.0
8813	null	null	null	12236.0
25926	null	null	null	12233.0
64431	null	null	null	12232.0
9217	null	null	null	12230.0
27344	null	null	null	12229.0
10675	null	null	null	12228.0
81620	null	null	null	12227.0
79943	null	null	null	12226.0
6888	null	null	null	12224.0
6286	null	null	null	12223.0
10165	null	null	null	12222.0
10383	null	null	null	12220.0
27042	null	null	null	12219.0
57761	null	null	null	12218.0
7718	null	null	null	12217.0
100133775	null	null	null	12216.0
10994	null	null	null	12213.0
29923	null	null	null	12212.0
8996	null	null	null	12210.0
5985	null	null	null	12209.0
10393	null	null	null	12208.0
728	null	null	null	12206.0
10715	null	null	null	12205.0
10190	null	null	null	12203.0
55854	null	null	null	12202.0
7353	null	null	null	12201.0
51377	null	null	null	12200.0
22839	null	null	null	12197.0
202658	null	null	null	12196.0
64750	null	null	null	12194.0
4998	null	null	null	12192.0
64963	null	null	null	12191.0
8337	null	null	null	12188.0
6472	null	null	null	12185.0
23512	null	null	null	12184.0
23507	null	null	null	12181.0
9711	null	null	null	12180.0
25983	null	null	null	12179.0
158	null	null	null	12178.0
80194	null	null	null	12177.0
6199	null	null	null	12172.0
8497	null	null	null	12171.0
23246	null	null	null	12169.0
55093	null	null	null	12168.0
28992	null	null	null	12167.0
5810	null	null	null	12166.0
2730	null	null	null	12165.0
262	null	null	null	12159.0
5557	null	null	null	12155.0
5717	null	null	null	12153.0
51499	null	null	null	12149.0
2332	null	null	null	12148.0
79657	null	null	null	12143.0
100129361	null	null	null	12142.0
51088	null	null	null	12138.0
79837	null	null	null	12136.0
10063	null	null	null	12134.0
51651	null	null	null	12133.0
9692	null	null	null	12131.0
55505	null	null	null	12130.0
65094	null	null	null	12129.0
56270	null	null	null	12128.0
9688	null	null	null	12127.0
78999	null	null	null	12126.0
114657	null	null	null	12125.0
2806	null	null	null	12124.0
51773	null	null	null	12123.0
7504	null	null	null	12122.0
29967	null	null	null	12121.0
55257	null	null	null	12118.0
54934	null	null	null	12117.0
56889	null	null	null	12114.0
3796	null	null	null	12112.0
55630	null	null	null	12108.0
5062	null	null	null	12106.0
80204	null	null	null	12105.0
6629	null	null	null	12104.0
4952	null	null	null	12101.0
10540	null	null	null	12098.0
27348	null	null	null	12097.0
54583	null	null	null	12096.0
8139	null	null	null	12095.0
246243	null	null	null	12094.0
55737	null	null	null	12093.0
8819	null	null	null	12091.0
10195	null	null	null	12090.0
836	null	null	null	12089.0
65003	null	null	null	12088.0
4291	null	null	null	12085.0
4201	null	null	null	12084.0
10948	null	null	null	12082.0
57107	null	null	null	12080.0
257152	null	null	null	12079.0
22992	null	null	null	12078.0
2644	null	null	null	12076.0
2026	null	null	null	12075.0
8336	null	null	null	12074.0
10237	null	null	null	12071.0
6016	null	null	null	12068.0
81579	null	null	null	12067.0
26150	null	null	null	12066.0
2885	null	null	null	12065.0
529	null	null	null	12063.0
10721	null	null	null	12062.0
64746	null	null	null	12060.0
23271	null	null	null	12059.0
1763	null	null	null	12058.0
7203	null	null	null	12056.0
10907	null	null	null	12055.0
7517	null	null	null	12052.0
25920	null	null	null	12050.0
79441	null	null	null	12049.0
8894	null	null	null	12048.0
26284	null	null	null	12047.0
4199	null	null	null	12043.0
4702	null	null	null	12042.0
1633	null	null	null	12041.0
23603	null	null	null	12039.0
734	null	null	null	12038.0
3613	null	null	null	12035.0
4603	null	null	null	12033.0
388796	null	null	null	12028.0
26750	null	null	null	12027.0
514	null	null	null	12026.0
8577	null	null	null	12024.0
1478	null	null	null	12021.0
1213	null	null	null	12020.0
10285	null	null	null	12019.0
1404	null	null	null	12016.0
645233	null	null	null	12015.0
81034	null	null	null	12013.0
51430	null	null	null	12010.0
79902	null	null	null	12009.0
55227	null	null	null	12006.0
7167	null	null	null	12005.0
54849	null	null	null	12002.0
3315	null	null	null	12000.0
339175	null	null	null	11999.0
4200	null	null	null	11998.0
57665	null	null	null	11997.0
259	null	null	null	11995.0
55055	null	null	null	11994.0
51647	null	null	null	11991.0
55173	null	null	null	11989.0
10897	null	null	null	11988.0
23649	null	null	null	11986.0
6659	null	null	null	11985.0
10962	null	null	null	11982.0
23080	null	null	null	11981.0
11137	null	null	null	11980.0
2958	null	null	null	11979.0
6871	null	null	null	11978.0
26	null	null	null	11977.0
9994	null	null	null	11976.0
5119	null	null	null	11975.0
5955	null	null	null	11974.0
11051	null	null	null	11972.0
79980	null	null	null	11971.0
151230	null	null	null	11969.0
7283	null	null	null	11968.0
63899	null	null	null	11967.0
5033	null	null	null	11965.0
10969	null	null	null	11964.0
5594	null	null	null	11962.0
2935	null	null	null	11961.0
9088	null	null	null	11960.0
55559	null	null	null	11959.0
10776	null	null	null	11958.0
5413	null	null	null	11955.0
6597	null	null	null	11951.0
3156	null	null	null	11949.0
51069	null	null	null	11948.0
55635	null	null	null	11944.0
23481	null	null	null	11943.0
7553	null	null	null	11939.0
26502	null	null	null	11938.0
5885	null	null	null	11934.0
5817	null	null	null	11933.0
55723	null	null	null	11931.0
3775	null	null	null	11930.0
1207	null	null	null	11929.0
7417	null	null	null	11928.0
1479	null	null	null	11923.0
10096	null	null	null	11920.0
6631	null	null	null	11919.0
5425	null	null	null	11918.0
51012	null	null	null	11916.0
54932	null	null	null	11915.0
11235	null	null	null	11911.0
55353	null	null	null	11910.0
201254	null	null	null	11909.0
29902	null	null	null	11908.0
55110	null	null	null	11907.0
50861	null	null	null	11906.0
81892	null	null	null	11904.0
6198	null	null	null	11903.0
3418	null	null	null	11901.0
2224	null	null	null	11900.0
10915	null	null	null	11898.0
7307	null	null	null	11897.0
4494	null	null	null	11896.0
10736	null	null	null	11895.0
27130	null	null	null	11893.0
9442	null	null	null	11892.0
1854	null	null	null	11891.0
1340	null	null	null	11886.0
7264	null	null	null	11885.0
6715	null	null	null	11883.0
26873	null	null	null	11882.0
100288628	null	null	null	11880.0
26472	null	null	null	11877.0
55907	null	null	null	11871.0
7411	null	null	null	11868.0
653659	null	null	null	11867.0
10199	null	null	null	11864.0
5291	null	null	null	11862.0
56941	null	null	null	11861.0
51599	null	null	null	11860.0
283871	null	null	null	11859.0
2987	null	null	null	11854.0
5967	null	null	null	11852.0
54982	null	null	null	11851.0
11072	null	null	null	11850.0
58500	null	null	null	11849.0
54512	null	null	null	11847.0
54954	null	null	null	11841.0
23160	null	null	null	11840.0
9816	null	null	null	11839.0
55508	null	null	null	11837.0
55366	null	null	null	11831.0
7705	null	null	null	11830.0
30837	null	null	null	11829.0
11236	null	null	null	11828.0
55238	null	null	null	11827.0
8243	null	null	null	11826.0
8725	null	null	null	11825.0
10072	null	null	null	11821.0
54541	null	null	null	11820.0
8805	null	null	null	11819.0
5695	null	null	null	11818.0
54913	null	null	null	11817.0
10576	null	null	null	11815.0
26636	null	null	null	11814.0
79364	null	null	null	11813.0
3626	null	null	null	11811.0
54801	null	null	null	11810.0
22916	null	null	null	11809.0
6541	null	null	null	11807.0
79047	null	null	null	11805.0
653562	null	null	null	11801.0
26520	null	null	null	11800.0
4528	null	null	null	11798.0
1000	null	null	null	11797.0
55120	null	null	null	11796.0
4151	null	null	null	11795.0
5584	null	null	null	11793.0
4580	null	null	null	11791.0
8872	null	null	null	11789.0
80778	null	null	null	11787.0
1690	null	null	null	11786.0
23142	null	null	null	11785.0
23173	null	null	null	11782.0
4495	null	null	null	11780.0
6227	null	null	null	11775.0
29960	null	null	null	11774.0
645745	null	null	null	11773.0
5747	null	null	null	11770.0
6307	null	null	null	11769.0
23594	null	null	null	11763.0
9643	null	null	null	11761.0
7398	null	null	null	11760.0
5238	null	null	null	11758.0
9636	null	null	null	11756.0
528	null	null	null	11754.0
9957	null	null	null	11752.0
5902	null	null	null	11749.0
90480	null	null	null	11748.0
83460	null	null	null	11747.0
81929	null	null	null	11745.0
8853	null	null	null	11742.0
6729	null	null	null	11741.0
51101	null	null	null	11738.0
11338	null	null	null	11737.0
94081	null	null	null	11734.0
375035	null	null	null	11732.0
81831	null	null	null	11731.0
654364	null	null	null	11730.0
83696	null	null	null	11729.0
51184	null	null	null	11728.0
8754	null	null	null	11727.0
11232	null	null	null	11725.0
11056	null	null	null	11724.0
22827	null	null	null	11722.0
9958	null	null	null	11718.0
39	null	null	null	11716.0
5999	null	null	null	11715.0
93081	null	null	null	11712.0
56681	null	null	null	11708.0
333	null	null	null	11707.0
26255	null	null	null	11705.0
8723	null	null	null	11704.0
23640	null	null	null	11703.0
25806	null	null	null	11702.0
5427	null	null	null	11701.0
25843	null	null	null	11700.0
3755	null	null	null	11697.0
80273	null	null	null	11695.0
55171	null	null	null	11694.0
6712	null	null	null	11693.0
54496	null	null	null	11691.0
83737	null	null	null	11690.0
5831	null	null	null	11687.0
10247	null	null	null	11686.0
4324	null	null	null	11685.0
8559	null	null	null	11682.0
8939	null	null	null	11679.0
79609	null	null	null	11678.0
55003	null	null	null	11677.0
51290	null	null	null	11676.0
7319	null	null	null	11674.0
1723	null	null	null	11673.0
26233	null	null	null	11672.0
54584	null	null	null	11669.0
55011	null	null	null	11668.0
54517	null	null	null	11667.0
26585	null	null	null	11666.0
55159	null	null	null	11665.0
8702	null	null	null	11664.0
80775	null	null	null	11662.0
64110	null	null	null	11661.0
9653	null	null	null	11660.0
22950	null	null	null	11659.0
29081	null	null	null	11658.0
55699	null	null	null	11657.0
6950	null	null	null	11655.0
3396	null	null	null	11653.0
286527	null	null	null	11652.0
81614	null	null	null	11651.0
10005	null	null	null	11649.0
4501	null	null	null	11647.0
89845	null	null	null	11646.0
27297	null	null	null	11643.0
1477	null	null	null	11642.0
8607	null	null	null	11640.0
3892	null	null	null	11639.0
7013	null	null	null	11638.0
4704	null	null	null	11634.0
10079	null	null	null	11633.0
5303	null	null	null	11632.0
9685	null	null	null	11630.0
285359	null	null	null	11627.0
79915	null	null	null	11626.0
1192	null	null	null	11625.0
10609	null	null	null	11622.0
10574	null	null	null	11621.0
550	null	null	null	11620.0
83259	null	null	null	11619.0
9829	null	null	null	11617.0
5550	null	null	null	11615.0
23380	null	null	null	11613.0
64577	null	null	null	11612.0
9519	null	null	null	11611.0
79711	null	null	null	11606.0
5329	null	null	null	11605.0
55835	null	null	null	11601.0
79577	null	null	null	11600.0
488	null	null	null	11599.0
25855	null	null	null	11597.0
5710	null	null	null	11596.0
5910	null	null	null	11594.0
9361	null	null	null	11593.0
9793	null	null	null	11591.0
595101	null	null	null	11589.0
5718	null	null	null	11588.0
205564	null	null	null	11587.0
23508	null	null	null	11585.0
51491	null	null	null	11583.0
23450	null	null	null	11582.0
10471	null	null	null	11579.0
10290	null	null	null	11578.0
11177	null	null	null	11577.0
54454	null	null	null	11576.0
83451	null	null	null	11575.0
26589	null	null	null	11572.0
50810	null	null	null	11569.0
79791	null	null	null	11568.0
8493	null	null	null	11566.0
5431	null	null	null	11565.0
7378	null	null	null	11562.0
55526	null	null	null	11560.0
5160	null	null	null	11558.0
3177	null	null	null	11557.0
5277	null	null	null	11552.0
3099	null	null	null	11550.0
9342	null	null	null	11548.0
54928	null	null	null	11543.0
8669	null	null	null	11541.0
9790	null	null	null	11537.0
80346	null	null	null	11536.0
1736	null	null	null	11531.0
10885	null	null	null	11530.0
10951	null	null	null	11527.0
50626	null	null	null	11526.0
27183	null	null	null	11525.0
27000	null	null	null	11523.0
5827	null	null	null	11522.0
1297	null	null	null	11521.0
5603	null	null	null	11520.0
7514	null	null	null	11519.0
9470	null	null	null	11518.0
4496	null	null	null	11517.0
1327	null	null	null	11516.0
51575	null	null	null	11515.0
23002	null	null	null	11513.0
11200	null	null	null	11512.0
7355	null	null	null	11511.0
84900	null	null	null	11510.0
5001	null	null	null	11508.0
79023	null	null	null	11506.0
5110	null	null	null	11505.0
10245	null	null	null	11504.0
10787	null	null	null	11501.0
284889	null	null	null	11499.0
5365	null	null	null	11494.0
51582	null	null	null	11492.0
79665	null	null	null	11489.0
6611	null	null	null	11488.0
253943	null	null	null	11487.0
51142	null	null	null	11486.0
11222	null	null	null	11482.0
79081	null	null	null	11480.0
4172	null	null	null	11478.0
9145	null	null	null	11477.0
404093	null	null	null	11476.0
65263	null	null	null	11475.0
875	null	null	null	11474.0
88	null	null	null	11473.0
5106	null	null	null	11472.0
96764	null	null	null	11471.0
10376	null	null	null	11470.0
2643	null	null	null	11468.0
729222	null	null	null	11462.0
2585	null	null	null	11460.0
2664	null	null	null	11459.0
56180	null	null	null	11458.0
8647	null	null	null	11455.0
7407	null	null	null	11453.0
9926	null	null	null	11449.0
4176	null	null	null	11447.0
7138	null	null	null	11443.0
3868	null	null	null	11442.0
5601	null	null	null	11441.0
55521	null	null	null	11439.0
1604	null	null	null	11436.0
55212	null	null	null	11435.0
9141	null	null	null	11432.0
899	null	null	null	11431.0
2019	null	null	null	11430.0
1503	null	null	null	11427.0
122704	null	null	null	11425.0
8565	null	null	null	11424.0
6874	null	null	null	11422.0
9025	null	null	null	11421.0
9399	null	null	null	11418.0
10059	null	null	null	11417.0
10549	null	null	null	11415.0
7004	null	null	null	11412.0
55166	null	null	null	11411.0
9052	null	null	null	11410.0
6628	null	null	null	11407.0
3993	null	null	null	11406.0
55661	null	null	null	11405.0
51282	null	null	null	11403.0
5355	null	null	null	11402.0
79739	null	null	null	11401.0
4504	null	null	null	11400.0
9480	null	null	null	11399.0
23554	null	null	null	11393.0
10527	null	null	null	11392.0
65057	null	null	null	11391.0
64180	null	null	null	11390.0
1054	null	null	null	11386.0
51081	null	null	null	11384.0
58488	null	null	null	11382.0
23029	null	null	null	11381.0
51388	null	null	null	11379.0
2063	null	null	null	11377.0
16	null	null	null	11376.0
23590	null	null	null	11374.0
9791	null	null	null	11372.0
55794	null	null	null	11370.0
8988	null	null	null	11369.0
7468	null	null	null	11367.0
11082	null	null	null	11366.0
51406	null	null	null	11364.0
9818	null	null	null	11363.0
5684	null	null	null	11362.0
55738	null	null	null	11361.0
6698	null	null	null	11360.0
118491	null	null	null	11359.0
2134	null	null	null	11358.0
11171	null	null	null	11356.0
54542	null	null	null	11354.0
56945	null	null	null	11353.0
23185	null	null	null	11352.0
26235	null	null	null	11350.0
7163	null	null	null	11348.0
1349	null	null	null	11346.0
3376	null	null	null	11342.0
23076	null	null	null	11340.0
79581	null	null	null	11337.0
23532	null	null	null	11336.0
3297	null	null	null	11332.0
56886	null	null	null	11330.0
64710	null	null	null	11329.0
4711	null	null	null	11328.0
27301	null	null	null	11327.0
2968	null	null	null	11326.0
79847	null	null	null	11325.0
81691	null	null	null	11324.0
2821	null	null	null	11323.0
55290	null	null	null	11319.0
152	null	null	null	11318.0
55226	null	null	null	11317.0
56647	null	null	null	11316.0
2178	null	null	null	11315.0
4097	null	null	null	11312.0
23329	null	null	null	11311.0
25844	null	null	null	11310.0
64184	null	null	null	11309.0
8260	null	null	null	11308.0
54433	null	null	null	11306.0
10762	null	null	null	11305.0
55304	null	null	null	11302.0
219293	null	null	null	11301.0
3336	null	null	null	11300.0
1730	null	null	null	11299.0
8027	null	null	null	11298.0
64410	null	null	null	11297.0
6182	null	null	null	11295.0
202	null	null	null	11290.0
8974	null	null	null	11289.0
10048	null	null	null	11287.0
79982	null	null	null	11286.0
23787	null	null	null	11285.0
79797	null	null	null	11284.0
4931	null	null	null	11277.0
9588	null	null	null	11271.0
55131	null	null	null	11267.0
8739	null	null	null	11265.0
7913	null	null	null	11264.0
2932	null	null	null	11263.0
23480	null	null	null	11262.0
25940	null	null	null	11261.0
55486	null	null	null	11260.0
8608	null	null	null	11259.0
29844	null	null	null	11255.0
1138	null	null	null	11254.0
26073	null	null	null	11253.0
51567	null	null	null	11252.0
29117	null	null	null	11249.0
51634	null	null	null	11248.0
57707	null	null	null	11246.0
55957	null	null	null	11245.0
51123	null	null	null	11244.0
8941	null	null	null	11242.0
657	null	null	null	11240.0
8326	null	null	null	11238.0
23788	null	null	null	11237.0
8968	null	null	null	11236.0
51072	null	null	null	11235.0
178	null	null	null	11233.0
54676	null	null	null	11232.0
51129	null	null	null	11231.0
6059	null	null	null	11228.0
10598	null	null	null	11227.0
54968	null	null	null	11224.0
51070	null	null	null	11221.0
1024	null	null	null	11218.0
8347	null	null	null	11217.0
8445	null	null	null	11214.0
637	null	null	null	11213.0
131408	null	null	null	11212.0
8970	null	null	null	11209.0
4321	null	null	null	11208.0
1152	null	null	null	11207.0
1147	null	null	null	11205.0
4102	null	null	null	11203.0
6924	null	null	null	11200.0
26120	null	null	null	11199.0
5230	null	null	null	11197.0
192666	null	null	null	11196.0
3006	null	null	null	11194.0
9014	null	null	null	11193.0
54732	null	null	null	11191.0
54927	null	null	null	11188.0
8818	null	null	null	11186.0
5080	null	null	null	11179.0
266740	null	null	null	11178.0
10198	null	null	null	11175.0
782	null	null	null	11173.0
50863	null	null	null	11171.0
92815	null	null	null	11168.0
9618	null	null	null	11166.0
5382	null	null	null	11165.0
51236	null	null	null	11159.0
4733	null	null	null	11156.0
10940	null	null	null	11153.0
7419	null	null	null	11152.0
79731	null	null	null	11148.0
29083	null	null	null	11147.0
9276	null	null	null	11142.0
5209	null	null	null	11139.0
8335	null	null	null	11138.0
79752	null	null	null	11137.0
7979	null	null	null	11135.0
342538	null	null	null	11132.0
4522	null	null	null	11127.0
3853	null	null	null	11126.0
53371	null	null	null	11125.0
4436	null	null	null	11124.0
10947	null	null	null	11122.0
5529	null	null	null	11121.0
3110	null	null	null	11119.0
885	null	null	null	11114.0
28978	null	null	null	11112.0
3265	null	null	null	11110.0
22868	null	null	null	11109.0
51510	null	null	null	11107.0
2592	null	null	null	11105.0
11011	null	null	null	11103.0
54963	null	null	null	11097.0
6635	null	null	null	11096.0
730107	null	null	null	11095.0
10573	null	null	null	11091.0
345	null	null	null	11090.0
5300	null	null	null	11089.0
84722	null	null	null	11088.0
128872	null	null	null	11087.0
23141	null	null	null	11086.0
9897	null	null	null	11085.0
57099	null	null	null	11084.0
80328	null	null	null	11080.0
994	null	null	null	11075.0
79888	null	null	null	11074.0
554313	null	null	null	11073.0
3475	null	null	null	11072.0
1241	null	null	null	11071.0
51805	null	null	null	11070.0
1317	null	null	null	11069.0
5422	null	null	null	11068.0
400410	null	null	null	11067.0
26574	null	null	null	11064.0
7738	null	null	null	11061.0
152559	null	null	null	11057.0
55558	null	null	null	11054.0
9991	null	null	null	11052.0
79763	null	null	null	11051.0
57214	null	null	null	11049.0
6338	null	null	null	11048.0
57097	null	null	null	11047.0
26039	null	null	null	11046.0
57003	null	null	null	11043.0
6427	null	null	null	11040.0
90141	null	null	null	11039.0
27289	null	null	null	11038.0
57817	null	null	null	11036.0
26610	null	null	null	11035.0
10228	null	null	null	11034.0
29781	null	null	null	11033.0
3795	null	null	null	11032.0
3008	null	null	null	11031.0
55697	null	null	null	11029.0
4709	null	null	null	11026.0
50512	null	null	null	11025.0
55057	null	null	null	11024.0
60491	null	null	null	11023.0
27032	null	null	null	11022.0
9446	null	null	null	11020.0
9862	null	null	null	11019.0
26032	null	null	null	11011.0
84079	null	null	null	11008.0
8458	null	null	null	11007.0
64422	null	null	null	11004.0
8323	null	null	null	11003.0
23204	null	null	null	11001.0
51025	null	null	null	10999.0
7332	null	null	null	10996.0
8767	null	null	null	10992.0
83463	null	null	null	10991.0
7289	null	null	null	10989.0
23019	null	null	null	10986.0
5889	null	null	null	10984.0
261726	null	null	null	10980.0
81858	null	null	null	10979.0
10730	null	null	null	10978.0
3364	null	null	null	10977.0
9939	null	null	null	10976.0
865	null	null	null	10972.0
57826	null	null	null	10971.0
9130	null	null	null	10969.0
6647	null	null	null	10968.0
90333	null	null	null	10966.0
2589	null	null	null	10965.0
5933	null	null	null	10964.0
1329	null	null	null	10963.0
8568	null	null	null	10962.0
25977	null	null	null	10958.0
4320	null	null	null	10954.0
3895	null	null	null	10953.0
280661	null	null	null	10949.0
4644	null	null	null	10947.0
9330	null	null	null	10946.0
6949	null	null	null	10945.0
55687	null	null	null	10944.0
1537	null	null	null	10943.0
5409	null	null	null	10942.0
3777	null	null	null	10937.0
8624	null	null	null	10935.0
10713	null	null	null	10931.0
64901	null	null	null	10930.0
3257	null	null	null	10929.0
483	null	null	null	10928.0
5000	null	null	null	10927.0
117246	null	null	null	10926.0
9352	null	null	null	10924.0
5875	null	null	null	10923.0
26155	null	null	null	10921.0
9824	null	null	null	10920.0
6845	null	null	null	10919.0
9188	null	null	null	10918.0
9801	null	null	null	10915.0
7257	null	null	null	10914.0
2673	null	null	null	10912.0
1783	null	null	null	10908.0
353	null	null	null	10907.0
29889	null	null	null	10903.0
100287590	null	null	null	10901.0
22995	null	null	null	10898.0
79959	null	null	null	10897.0
23213	null	null	null	10895.0
54535	null	null	null	10894.0
26276	null	null	null	10891.0
366	null	null	null	10890.0
9885	null	null	null	10889.0
10498	null	null	null	10887.0
9166	null	null	null	10880.0
4287	null	null	null	10878.0
54868	null	null	null	10876.0
79139	null	null	null	10874.0
54958	null	null	null	10872.0
4712	null	null	null	10871.0
10622	null	null	null	10870.0
54014	null	null	null	10866.0
26225	null	null	null	10865.0
6707	null	null	null	10864.0
23607	null	null	null	10863.0
55157	null	null	null	10859.0
3845	null	null	null	10858.0
1111	null	null	null	10856.0
51642	null	null	null	10855.0
79000	null	null	null	10854.0
729020	null	null	null	10852.0
7270	null	null	null	10850.0
93210	null	null	null	10849.0
23007	null	null	null	10848.0
65265	null	null	null	10846.0
23108	null	null	null	10845.0
22978	null	null	null	10841.0
9255	null	null	null	10836.0
171546	null	null	null	10835.0
65005	null	null	null	10834.0
6248	null	null	null	10832.0
7388	null	null	null	10831.0
1356	null	null	null	10830.0
28957	null	null	null	10828.0
9373	null	null	null	10824.0
11267	null	null	null	10820.0
10058	null	null	null	10816.0
1773	null	null	null	10815.0
51067	null	null	null	10810.0
92856	null	null	null	10808.0
10950	null	null	null	10806.0
9462	null	null	null	10801.0
29919	null	null	null	10800.0
7965	null	null	null	10799.0
23659	null	null	null	10797.0
27352	null	null	null	10796.0
11266	null	null	null	10795.0
28985	null	null	null	10794.0
353189	null	null	null	10792.0
23170	null	null	null	10785.0
28969	null	null	null	10784.0
84823	null	null	null	10783.0
1649	null	null	null	10781.0
54881	null	null	null	10778.0
8636	null	null	null	10776.0
10735	null	null	null	10775.0
9972	null	null	null	10772.0
3052	null	null	null	10769.0
4188	null	null	null	10768.0
92154	null	null	null	10766.0
5264	null	null	null	10762.0
51477	null	null	null	10760.0
1534	null	null	null	10759.0
64762	null	null	null	10755.0
60490	null	null	null	10753.0
6447	null	null	null	10752.0
1301	null	null	null	10751.0
8507	null	null	null	10749.0
389715	null	null	null	10748.0
23562	null	null	null	10746.0
4091	null	null	null	10745.0
8443	null	null	null	10743.0
157562	null	null	null	10738.0
5331	null	null	null	10736.0
6160	null	null	null	10735.0
9969	null	null	null	10733.0
22824	null	null	null	10731.0
23161	null	null	null	10730.0
27300	null	null	null	10728.0
10531	null	null	null	10727.0
7136	null	null	null	10726.0
7571	null	null	null	10723.0
522	null	null	null	10721.0
10452	null	null	null	10720.0
7029	null	null	null	10714.0
23167	null	null	null	10712.0
63897	null	null	null	10709.0
1032	null	null	null	10708.0
6690	null	null	null	10706.0
55636	null	null	null	10705.0
4174	null	null	null	10704.0
29107	null	null	null	10702.0
7137	null	null	null	10699.0
51195	null	null	null	10697.0
8785	null	null	null	10694.0
6461	null	null	null	10693.0
619505	null	null	null	10692.0
1364	null	null	null	10689.0
23277	null	null	null	10688.0
2125	null	null	null	10687.0
6877	null	null	null	10682.0
56905	null	null	null	10681.0
378708	null	null	null	10675.0
8266	null	null	null	10670.0
2861	null	null	null	10667.0
11274	null	null	null	10665.0
9889	null	null	null	10664.0
7286	null	null	null	10658.0
10572	null	null	null	10656.0
10092	null	null	null	10654.0
645452	null	null	null	10653.0
2109	null	null	null	10652.0
54101	null	null	null	10651.0
8000	null	null	null	10650.0
7764	null	null	null	10649.0
27258	null	null	null	10648.0
27067	null	null	null	10647.0
1652	null	null	null	10645.0
84733	null	null	null	10644.0
23165	null	null	null	10643.0
10850	null	null	null	10642.0
55322	null	null	null	10639.0
6605	null	null	null	10635.0
10737	null	null	null	10627.0
80218	null	null	null	10625.0
7045	null	null	null	10624.0
83448	null	null	null	10623.0
65220	null	null	null	10622.0
6897	null	null	null	10620.0
11329	null	null	null	10619.0
5805	null	null	null	10617.0
100129405	null	null	null	10616.0
10102	null	null	null	10614.0
4917	null	null	null	10613.0
10232	null	null	null	10611.0
4259	null	null	null	10608.0
6820	null	null	null	10602.0
5449	null	null	null	10601.0
55255	null	null	null	10597.0
22903	null	null	null	10596.0
51337	null	null	null	10594.0
6780	null	null	null	10592.0
9605	null	null	null	10591.0
54951	null	null	null	10590.0
79919	null	null	null	10589.0
120227	null	null	null	10587.0
5901	null	null	null	10583.0
706	null	null	null	10581.0
4361	null	null	null	10580.0
116372	null	null	null	10579.0
55161	null	null	null	10576.0
64417	null	null	null	10573.0
255812	null	null	null	10571.0
10534	null	null	null	10569.0
9498	null	null	null	10567.0
7175	null	null	null	10560.0
10575	null	null	null	10559.0
26517	null	null	null	10558.0
1758	null	null	null	10557.0
22927	null	null	null	10551.0
3159	null	null	null	10549.0
8120	null	null	null	10548.0
51507	null	null	null	10545.0
60484	null	null	null	10544.0
79983	null	null	null	10543.0
55711	null	null	null	10540.0
284306	null	null	null	10539.0
23097	null	null	null	10538.0
5429	null	null	null	10536.0
3949	null	null	null	10534.0
2271	null	null	null	10533.0
84296	null	null	null	10531.0
9712	null	null	null	10530.0
25978	null	null	null	10529.0
9914	null	null	null	10527.0
2523	null	null	null	10524.0
100132742	null	null	null	10523.0
65109	null	null	null	10520.0
2588	null	null	null	10518.0
10939	null	null	null	10512.0
51617	null	null	null	10511.0
7037	null	null	null	10509.0
268	null	null	null	10508.0
5514	null	null	null	10507.0
79135	null	null	null	10506.0
25941	null	null	null	10503.0
442194	null	null	null	10501.0
83990	null	null	null	10499.0
1312	null	null	null	10498.0
433	null	null	null	10496.0
79598	null	null	null	10494.0
55732	null	null	null	10492.0
64837	null	null	null	10488.0
26519	null	null	null	10486.0
25874	null	null	null	10484.0
341	null	null	null	10483.0
23212	null	null	null	10482.0
2539	null	null	null	10480.0
23225	null	null	null	10479.0
4103	null	null	null	10474.0
23012	null	null	null	10473.0
7374	null	null	null	10468.0
646208	null	null	null	10463.0
10656	null	null	null	10457.0
23457	null	null	null	10456.0
9728	null	null	null	10455.0
9530	null	null	null	10450.0
212	null	null	null	10449.0
23527	null	null	null	10447.0
90233	null	null	null	10445.0
64400	null	null	null	10443.0
729163	null	null	null	10442.0
10175	null	null	null	10441.0
10987	null	null	null	10439.0
1412	null	null	null	10437.0
2805	null	null	null	10435.0
57103	null	null	null	10433.0
6549	null	null	null	10431.0
2778	null	null	null	10427.0
26263	null	null	null	10426.0
6612	null	null	null	10424.0
284403	null	null	null	10422.0
79614	null	null	null	10421.0
2107	null	null	null	10420.0
27341	null	null	null	10415.0
1917	null	null	null	10413.0
63916	null	null	null	10411.0
6904	null	null	null	10404.0
54815	null	null	null	10403.0
27043	null	null	null	10398.0
25888	null	null	null	10395.0
3985	null	null	null	10394.0
1525	null	null	null	10392.0
331	null	null	null	10391.0
7818	null	null	null	10389.0
8202	null	null	null	10385.0
55038	null	null	null	10382.0
55183	null	null	null	10381.0
10360	null	null	null	10379.0
6534	null	null	null	10378.0
2264	null	null	null	10377.0
9907	null	null	null	10374.0
5719	null	null	null	10371.0
51755	null	null	null	10368.0
4534	null	null	null	10365.0
11182	null	null	null	10364.0
79968	null	null	null	10358.0
6634	null	null	null	10357.0
631	null	null	null	10355.0
26266	null	null	null	10350.0
22929	null	null	null	10349.0
6782	null	null	null	10346.0
51174	null	null	null	10344.0
7879	null	null	null	10342.0
91734	null	null	null	10339.0
54994	null	null	null	10338.0
51029	null	null	null	10337.0
64794	null	null	null	10334.0
56474	null	null	null	10332.0
8887	null	null	null	10330.0
64943	null	null	null	10328.0
6574	null	null	null	10321.0
8975	null	null	null	10319.0
51079	null	null	null	10315.0
55206	null	null	null	10311.0
10430	null	null	null	10310.0
6940	null	null	null	10309.0
6279	null	null	null	10308.0
55288	null	null	null	10307.0
80055	null	null	null	10305.0
112399	null	null	null	10304.0
7477	null	null	null	10303.0
56061	null	null	null	10301.0
5753	null	null	null	10299.0
55884	null	null	null	10297.0
9569	null	null	null	10296.0
292	null	null	null	10294.0
10914	null	null	null	10292.0
6343	null	null	null	10291.0
124583	null	null	null	10288.0
27112	null	null	null	10281.0
51550	null	null	null	10280.0
10755	null	null	null	10275.0
3304	null	null	null	10274.0
26151	null	null	null	10272.0
25948	null	null	null	10269.0
23138	null	null	null	10266.0
79710	null	null	null	10263.0
401251	null	null	null	10261.0
1595	null	null	null	10260.0
4190	null	null	null	10259.0
5255	null	null	null	10258.0
7022	null	null	null	10252.0
361	null	null	null	10251.0
1618	null	null	null	10249.0
6603	null	null	null	10246.0
10300	null	null	null	10243.0
7016	null	null	null	10241.0
2597	null	null	null	10240.0
8930	null	null	null	10237.0
7345	null	null	null	10236.0
101	null	null	null	10232.0
1310	null	null	null	10230.0
51517	null	null	null	10226.0
1337	null	null	null	10224.0
60488	null	null	null	10223.0
25836	null	null	null	10221.0
3178	null	null	null	10218.0
731	null	null	null	10217.0
60312	null	null	null	10216.0
10900	null	null	null	10211.0
56132	null	null	null	10209.0
78995	null	null	null	10208.0
51382	null	null	null	10205.0
22843	null	null	null	10202.0
79893	null	null	null	10198.0
8453	null	null	null	10197.0
10402	null	null	null	10195.0
65010	null	null	null	10192.0
6731	null	null	null	10191.0
406991	null	null	null	10190.0
51020	null	null	null	10187.0
51021	null	null	null	10185.0
6855	null	null	null	10182.0
23786	null	null	null	10181.0
414771	null	null	null	10180.0
3614	null	null	null	10178.0
5050	null	null	null	10177.0
51125	null	null	null	10176.0
4713	null	null	null	10175.0
55181	null	null	null	10174.0
24142	null	null	null	10170.0
55500	null	null	null	10168.0
59336	null	null	null	10167.0
10807	null	null	null	10165.0
54664	null	null	null	10164.0
9168	null	null	null	10163.0
51124	null	null	null	10162.0
2971	null	null	null	10161.0
51074	null	null	null	10160.0
149603	null	null	null	10158.0
8634	null	null	null	10157.0
3329	null	null	null	10154.0
9326	null	null	null	10149.0
11322	null	null	null	10147.0
2979	null	null	null	10143.0
8548	null	null	null	10141.0
545	null	null	null	10139.0
6518	null	null	null	10136.0
3692	null	null	null	10135.0
80349	null	null	null	10132.0
6049	null	null	null	10131.0
1977	null	null	null	10129.0
55915	null	null	null	10126.0
440672	null	null	null	10125.0
5100	null	null	null	10124.0
5121	null	null	null	10122.0
1474	null	null	null	10121.0
9158	null	null	null	10120.0
669	null	null	null	10118.0
54877	null	null	null	10117.0
8796	null	null	null	10116.0
1019	null	null	null	10113.0
23353	null	null	null	10112.0
5794	null	null	null	10110.0
6477	null	null	null	10109.0
6323	null	null	null	10108.0
3727	null	null	null	10106.0
23198	null	null	null	10104.0
5982	null	null	null	10103.0
8898	null	null	null	10102.0
5886	null	null	null	10101.0
57130	null	null	null	10097.0
8357	null	null	null	10095.0
10728	null	null	null	10093.0
56033	null	null	null	10088.0
6945	null	null	null	10087.0
79582	null	null	null	10086.0
22944	null	null	null	10085.0
6529	null	null	null	10083.0
9368	null	null	null	10082.0
23259	null	null	null	10081.0
79820	null	null	null	10072.0
57615	null	null	null	10071.0
1612	null	null	null	10069.0
3434	null	null	null	10067.0
6944	null	null	null	10066.0
53918	null	null	null	10065.0
55744	null	null	null	10063.0
64149	null	null	null	10058.0
29796	null	null	null	10056.0
10634	null	null	null	10052.0
201626	null	null	null	10050.0
23623	null	null	null	10048.0
11212	null	null	null	10044.0
7804	null	null	null	10041.0
79650	null	null	null	10040.0
79074	null	null	null	10039.0
10664	null	null	null	10038.0
60682	null	null	null	10036.0
896	null	null	null	10035.0
91137	null	null	null	10034.0
518	null	null	null	10032.0
29123	null	null	null	10031.0
54020	null	null	null	10029.0
5260	null	null	null	10027.0
10329	null	null	null	10021.0
79158	null	null	null	10019.0
63943	null	null	null	10017.0
51068	null	null	null	10015.0
4157	null	null	null	10009.0
29093	null	null	null	10008.0
10036	null	null	null	10006.0
23443	null	null	null	10005.0
23615	null	null	null	10003.0
100129500	null	null	null	10002.0
2175	null	null	null	10001.0
30850	null	null	null	9995.0
6247	null	null	null	9993.0
8345	null	null	null	9992.0
9933	null	null	null	9990.0
9416	null	null	null	9989.0
10585	null	null	null	9988.0
79892	null	null	null	9986.0
51154	null	null	null	9985.0
80219	null	null	null	9983.0
3028	null	null	null	9981.0
57228	null	null	null	9979.0
79677	null	null	null	9978.0
23011	null	null	null	9976.0
9057	null	null	null	9975.0
25801	null	null	null	9972.0
54904	null	null	null	9971.0
7032	null	null	null	9970.0
64328	null	null	null	9968.0
26608	null	null	null	9967.0
51118	null	null	null	9965.0
2786	null	null	null	9963.0
51	null	null	null	9962.0
4839	null	null	null	9960.0
27107	null	null	null	9959.0
8798	null	null	null	9952.0
56901	null	null	null	9951.0
52	null	null	null	9949.0
9244	null	null	null	9947.0
1382	null	null	null	9943.0
6585	null	null	null	9942.0
100132399	null	null	null	9941.0
3920	null	null	null	9939.0
26973	null	null	null	9937.0
8089	null	null	null	9936.0
53820	null	null	null	9935.0
55071	null	null	null	9934.0
2584	null	null	null	9933.0
50485	null	null	null	9931.0
10542	null	null	null	9930.0
54619	null	null	null	9929.0
54545	null	null	null	9928.0
4738	null	null	null	9927.0
57175	null	null	null	9925.0
54883	null	null	null	9924.0
56660	null	null	null	9920.0
728932	null	null	null	9918.0
1749	null	null	null	9916.0
729863	null	null	null	9912.0
51562	null	null	null	9911.0
1048	null	null	null	9909.0
4706	null	null	null	9907.0
11017	null	null	null	9906.0
4111	null	null	null	9905.0
51083	null	null	null	9899.0
54852	null	null	null	9898.0
9585	null	null	null	9894.0
2108	null	null	null	9893.0
9883	null	null	null	9890.0
80308	null	null	null	9887.0
3607	null	null	null	9886.0
26024	null	null	null	9884.0
116832	null	null	null	9882.0
10458	null	null	null	9881.0
4683	null	null	null	9874.0
57415	null	null	null	9869.0
4694	null	null	null	9868.0
6728	null	null	null	9867.0
7036	null	null	null	9866.0
57460	null	null	null	9861.0
5565	null	null	null	9859.0
81887	null	null	null	9857.0
23197	null	null	null	9851.0
1399	null	null	null	9850.0
3281	null	null	null	9849.0
6654	null	null	null	9846.0
9587	null	null	null	9845.0
26528	null	null	null	9844.0
5582	null	null	null	9842.0
124222	null	null	null	9840.0
4697	null	null	null	9837.0
4957	null	null	null	9835.0
26236	null	null	null	9834.0
8706	null	null	null	9833.0
55359	null	null	null	9832.0
79884	null	null	null	9830.0
9054	null	null	null	9827.0
22980	null	null	null	9826.0
10016	null	null	null	9825.0
55511	null	null	null	9824.0
5373	null	null	null	9821.0
100130741	null	null	null	9820.0
54442	null	null	null	9813.0
50804	null	null	null	9811.0
79675	null	null	null	9810.0
8621	null	null	null	9809.0
8001	null	null	null	9806.0
27242	null	null	null	9804.0
348995	null	null	null	9803.0
2618	null	null	null	9802.0
80307	null	null	null	9801.0
2021	null	null	null	9800.0
730029	null	null	null	9799.0
1788	null	null	null	9798.0
79184	null	null	null	9797.0
81853	null	null	null	9796.0
9170	null	null	null	9794.0
7277	null	null	null	9788.0
51806	null	null	null	9787.0
51693	null	null	null	9786.0
49856	null	null	null	9784.0
729353	null	null	null	9783.0
147339	null	null	null	9781.0
1829	null	null	null	9780.0
2911	null	null	null	9777.0
9070	null	null	null	9776.0
9918	null	null	null	9774.0
29881	null	null	null	9767.0
1302	null	null	null	9765.0
7324	null	null	null	9763.0
286887	null	null	null	9761.0
10518	null	null	null	9760.0
79080	null	null	null	9758.0
54490	null	null	null	9755.0
22870	null	null	null	9754.0
8893	null	null	null	9753.0
51128	null	null	null	9752.0
8218	null	null	null	9750.0
11047	null	null	null	9749.0
10845	null	null	null	9748.0
28962	null	null	null	9741.0
79844	null	null	null	9738.0
6482	null	null	null	9737.0
55734	null	null	null	9735.0
57706	null	null	null	9733.0
55222	null	null	null	9732.0
55662	null	null	null	9731.0
51002	null	null	null	9729.0
55631	null	null	null	9723.0
26576	null	null	null	9722.0
5357	null	null	null	9720.0
22872	null	null	null	9717.0
7165	null	null	null	9716.0
79672	null	null	null	9714.0
6183	null	null	null	9711.0
646756	null	null	null	9710.0
5451	null	null	null	9709.0
50837	null	null	null	9708.0
29766	null	null	null	9706.0
646808	null	null	null	9705.0
1787	null	null	null	9703.0
58477	null	null	null	9702.0
9043	null	null	null	9699.0
50628	null	null	null	9698.0
1912	null	null	null	9696.0
9960	null	null	null	9695.0
51702	null	null	null	9693.0
5211	null	null	null	9690.0
51094	null	null	null	9688.0
81839	null	null	null	9686.0
10928	null	null	null	9684.0
5911	null	null	null	9683.0
9477	null	null	null	9677.0
55544	null	null	null	9676.0
5232	null	null	null	9675.0
4708	null	null	null	9674.0
1999	null	null	null	9672.0
441194	null	null	null	9671.0
5596	null	null	null	9670.0
23613	null	null	null	9668.0
79029	null	null	null	9665.0
2591	null	null	null	9663.0
5612	null	null	null	9662.0
10813	null	null	null	9661.0
6616	null	null	null	9660.0
55374	null	null	null	9659.0
6434	null	null	null	9658.0
56903	null	null	null	9657.0
23583	null	null	null	9656.0
4893	null	null	null	9655.0
10100	null	null	null	9651.0
55208	null	null	null	9644.0
23279	null	null	null	9643.0
57007	null	null	null	9642.0
9819	null	null	null	9638.0
54148	null	null	null	9637.0
6861	null	null	null	9636.0
55178	null	null	null	9635.0
64960	null	null	null	9633.0
997	null	null	null	9632.0
55341	null	null	null	9631.0
4864	null	null	null	9629.0
23144	null	null	null	9628.0
1325	null	null	null	9627.0
51691	null	null	null	9623.0
429	null	null	null	9622.0
1674	null	null	null	9621.0
9318	null	null	null	9620.0
56965	null	null	null	9618.0
373863	null	null	null	9612.0
4493	null	null	null	9609.0
754	null	null	null	9608.0
55890	null	null	null	9607.0
51192	null	null	null	9605.0
23395	null	null	null	9602.0
10262	null	null	null	9601.0
9911	null	null	null	9598.0
9002	null	null	null	9594.0
10989	null	null	null	9593.0
28977	null	null	null	9591.0
1748	null	null	null	9590.0
56125	null	null	null	9588.0
9518	null	null	null	9586.0
26205	null	null	null	9583.0
11321	null	null	null	9581.0
7518	null	null	null	9578.0
55743	null	null	null	9576.0
10239	null	null	null	9575.0
55858	null	null	null	9573.0
157922	null	null	null	9572.0
10682	null	null	null	9570.0
55891	null	null	null	9565.0
10478	null	null	null	9562.0
30836	null	null	null	9561.0
10541	null	null	null	9559.0
80153	null	null	null	9558.0
10808	null	null	null	9557.0
8087	null	null	null	9555.0
5271	null	null	null	9552.0
10205	null	null	null	9550.0
4318	null	null	null	9544.0
4651	null	null	null	9542.0
27075	null	null	null	9541.0
5714	null	null	null	9540.0
10481	null	null	null	9536.0
10134	null	null	null	9535.0
203	null	null	null	9534.0
435	null	null	null	9533.0
81626	null	null	null	9531.0
25778	null	null	null	9528.0
54998	null	null	null	9523.0
6899	null	null	null	9522.0
9015	null	null	null	9521.0
8368	null	null	null	9520.0
728855	null	null	null	9518.0
23174	null	null	null	9517.0
1459	null	null	null	9516.0
11097	null	null	null	9515.0
23520	null	null	null	9514.0
206358	null	null	null	9511.0
166647	null	null	null	9509.0
10589	null	null	null	9507.0
10714	null	null	null	9505.0
10401	null	null	null	9502.0
4728	null	null	null	9501.0
54187	null	null	null	9499.0
29984	null	null	null	9498.0
11198	null	null	null	9495.0
54952	null	null	null	9494.0
3229	null	null	null	9489.0
51444	null	null	null	9488.0
100130922	null	null	null	9487.0
8505	null	null	null	9484.0
10238	null	null	null	9482.0
7464	null	null	null	9481.0
10849	null	null	null	9479.0
29102	null	null	null	9477.0
83658	null	null	null	9476.0
57332	null	null	null	9473.0
5075	null	null	null	9472.0
23753	null	null	null	9469.0
1907	null	null	null	9467.0
29099	null	null	null	9464.0
8161	null	null	null	9463.0
8420	null	null	null	9461.0
6557	null	null	null	9458.0
6443	null	null	null	9456.0
57820	null	null	null	9455.0
56954	null	null	null	9454.0
9454	null	null	null	9453.0
7625	null	null	null	9451.0
55777	null	null	null	9450.0
6493	null	null	null	9448.0
6832	null	null	null	9446.0
55596	null	null	null	9445.0
23475	null	null	null	9444.0
55172	null	null	null	9443.0
8987	null	null	null	9441.0
84934	null	null	null	9436.0
5116	null	null	null	9434.0
10200	null	null	null	9433.0
10196	null	null	null	9431.0
29894	null	null	null	9430.0
80271	null	null	null	9428.0
126208	null	null	null	9425.0
55922	null	null	null	9423.0
5879	null	null	null	9418.0
100133941	null	null	null	9417.0
10802	null	null	null	9416.0
55030	null	null	null	9414.0
336	null	null	null	9411.0
114049	null	null	null	9409.0
9673	null	null	null	9407.0
51116	null	null	null	9404.0
3624	null	null	null	9403.0
25998	null	null	null	9402.0
81570	null	null	null	9401.0
25879	null	null	null	9400.0
11062	null	null	null	9399.0
55343	null	null	null	9398.0
9033	null	null	null	9397.0
8662	null	null	null	9393.0
253982	null	null	null	9388.0
25907	null	null	null	9387.0
7027	null	null	null	9386.0
54555	null	null	null	9385.0
339229	null	null	null	9384.0
3850	null	null	null	9382.0
9277	null	null	null	9381.0
285	null	null	null	9379.0
[truncated: 11,092 more rows]
