# Supplementary material for: Multiple-input multiple-output causal strategies for gene selection
Source: BMC Bioinformatics. 2011 Nov 25;12:458. doi: 10.1186/1471-2105-12-458 (PMC3323860; doi:10.1186/1471-2105-12-458)
Supplement: Additional file 2 — Archive containing the output files computed by the preranked GSEA for λ ∈ {0.1,0.2,0.3,0.4,0.5} (GSEA_MIMO_part1.zip). [file 1471-2105-12-458-S2.ZIP › mFS00_entrez_mimo.GseaPreranked.1316037675010/edb/mFS00_entrez_mimo.rnk]

29127	13091.0
9055	13090.0
9133	13089.0
51203	13088.0
64151	13087.0
1033	13086.0
6790	13085.0
79682	13084.0
259266	13083.0
9787	13082.0
7153	13081.0
4288	13080.0
9833	13079.0
890	13078.0
55165	13077.0
9134	13076.0
9768	13075.0
4751	13074.0
79075	13073.0
701	13072.0
51514	13071.0
6241	13070.0
4085	13069.0
9928	13068.0
24137	13067.0
699	13066.0
9319	13065.0
5888	13064.0
11065	13062.0
79733	13061.0
3832	13060.0
10615	13059.0
1062	13058.0
9232	13057.0
11130	13056.0
891	13055.0
56942	13054.0
332	13053.0
1063	13052.0
146909	13051.0
9837	13050.0
27338	13049.0
11004	13048.0
51512	13047.0
10112	13046.0
10212	13045.0
991	13044.0
7272	13043.0
983	13042.0
54210	13041.0
1058	13040.0
10460	13039.0
5898	13038.0
9700	13036.0
55872	13035.0
2237	13034.0
55215	13032.0
6627	13030.0
55839	13029.0
2017	13028.0
8318	13027.0
6713	13026.0
25788	13024.0
8914	13023.0
1164	13022.0
54205	13021.0
6491	13020.0
51659	13019.0
9401	13017.0
1434	13016.0
10024	13015.0
11260	13013.0
7112	13012.0
29899	13011.0
8438	13009.0
56992	13008.0
56943	13005.0
55355	13004.0
1894	13003.0
3015	13002.0
4175	13001.0
10733	12999.0
3925	12998.0
10403	12997.0
79703	12996.0
4312	12995.0
3833	12994.0
57405	12993.0
8833	12992.0
2305	12990.0
81611	12988.0
993	12987.0
2146	12986.0
7336	12984.0
79019	12983.0
22974	12982.0
29893	12978.0
2297	12977.0
9156	12976.0
81930	12972.0
6732	12971.0
23234	12970.0
4001	12969.0
83461	12968.0
23210	12967.0
1719	12966.0
22948	12965.0
10213	12963.0
4171	12962.0
51373	12961.0
5223	12960.0
54821	12959.0
7296	12958.0
4605	12956.0
8500	12955.0
11339	12954.0
9868	12953.0
3161	12952.0
55388	12951.0
55247	12949.0
58478	12948.0
51001	12947.0
93594	12946.0
5984	12943.0
54478	12939.0
51022	12938.0
3422	12937.0
5685	12936.0
23560	12935.0
9493	12934.0
3148	12931.0
29097	12930.0
6573	12928.0
51016	12927.0
54069	12924.0
57122	12920.0
5437	12918.0
27161	12917.0
9735	12915.0
3251	12914.0
8836	12911.0
29105	12909.0
26586	12906.0
6882	12905.0
220134	12904.0
11169	12903.0
2491	12899.0
1717	12896.0
3838	12895.0
8317	12892.0
8566	12890.0
5708	12889.0
54892	12887.0
641	12886.0
4141	12885.0
6905	12883.0
5111	12881.0
79801	12879.0
5347	12878.0
26271	12877.0
10635	12876.0
51765	12875.0
3419	12874.0
5433	12872.0
23306	12870.0
55143	12868.0
995	12867.0
63933	12866.0
4831	12865.0
10051	12864.0
6502	12863.0
10971	12862.0
133	12861.0
9355	12860.0
81873	12859.0
1978	12858.0
5693	12857.0
79573	12856.0
1515	12854.0
8772	12851.0
6637	12850.0
10797	12849.0
9238	12847.0
23397	12845.0
664	12843.0
10592	12842.0
8544	12839.0
51155	12836.0
1163	12835.0
6873	12834.0
8883	12833.0
8480	12832.0
4860	12831.0
9391	12830.0
27101	12829.0
51018	12828.0
7083	12827.0
84342	12824.0
57157	12820.0
10874	12818.0
11052	12817.0
10535	12815.0
10440	12814.0
11335	12813.0
6921	12812.0
51026	12810.0
57019	12807.0
6513	12806.0
6632	12801.0
10328	12797.0
55969	12796.0
1841	12795.0
4072	12794.0
54962	12790.0
54503	12788.0
55346	12787.0
9282	12785.0
3149	12784.0
9123	12782.0
908	12781.0
54908	12780.0
51053	12779.0
9289	12778.0
898	12777.0
54845	12776.0
10606	12775.0
51110	12772.0
55176	12771.0
10926	12769.0
51182	12768.0
57110	12767.0
7381	12766.0
25839	12765.0
4869	12763.0
5713	12762.0
7298	12761.0
51204	12760.0
29980	12759.0
4700	12757.0
27346	12756.0
56950	12755.0
28998	12754.0
27257	12753.0
10855	12752.0
4234	12749.0
1017	12748.0
8140	12746.0
580	12745.0
9521	12744.0
201562	12742.0
164	12740.0
1965	12738.0
27235	12736.0
6996	12735.0
9212	12734.0
79866	12733.0
57102	12730.0
2764	12729.0
7443	12727.0
92140	12726.0
4162	12724.0
3014	12723.0
57017	12722.0
3070	12720.0
54972	12719.0
55975	12718.0
55759	12714.0
86	12713.0
55765	12712.0
55832	12709.0
10799	12707.0
5352	12706.0
11060	12705.0
10993	12703.0
80010	12702.0
6788	12700.0
55040	12698.0
80004	12696.0
29028	12695.0
10248	12694.0
63875	12693.0
5604	12692.0
123	12689.0
51571	12688.0
11073	12687.0
10055	12685.0
27440	12683.0
5469	12679.0
5877	12677.0
23350	12673.0
3978	12672.0
55856	12671.0
10293	12668.0
10617	12667.0
55379	12665.0
9631	12663.0
84908	12662.0
4331	12659.0
5203	12658.0
9533	12657.0
55689	12656.0
5478	12655.0
9582	12652.0
10553	12651.0
51115	12650.0
25807	12649.0
56888	12647.0
2189	12646.0
80155	12645.0
79169	12642.0
7371	12641.0
10204	12640.0
3576	12639.0
5688	12636.0
5471	12632.0
2617	12631.0
5691	12629.0
5983	12626.0
6617	12624.0
705	12623.0
8208	12622.0
29100	12619.0
81620	12612.0
2810	12611.0
5440	12609.0
4173	12607.0
5202	12605.0
8270	12603.0
23518	12600.0
55039	12598.0
79007	12597.0
10038	12595.0
55833	12591.0
2677	12590.0
3735	12588.0
23366	12587.0
29095	12585.0
11332	12582.0
29088	12581.0
55027	12580.0
5155	12579.0
64783	12578.0
25764	12577.0
4521	12576.0
10528	12575.0
79918	12574.0
11044	12573.0
10054	12571.0
79022	12570.0
9694	12568.0
80324	12566.0
79071	12563.0
55010	12558.0
5194	12556.0
55669	12550.0
548596	12549.0
79017	12547.0
9688	12545.0
5214	12544.0
9650	12543.0
6835	12540.0
79833	12539.0
84790	12538.0
84669	12535.0
100188893	12534.0
990	12532.0
672	12530.0
6741	12529.0
1871	12526.0
29080	12525.0
1072	12524.0
8774	12521.0
654483	12520.0
10397	12519.0
8562	12518.0
3066	12515.0
7936	12514.0
23246	12512.0
4998	12509.0
10694	12505.0
51121	12503.0
1678	12502.0
29901	12500.0
7262	12499.0
9100	12497.0
8050	12496.0
57380	12493.0
5822	12492.0
7884	12491.0
50814	12489.0
10057	12487.0
6576	12486.0
7110	12484.0
28227	12482.0
5245	12478.0
7295	12476.0
27336	12475.0
60673	12473.0
1514	12470.0
5706	12469.0
79152	12468.0
28511	12466.0
440	12464.0
2058	12463.0
768	12462.0
25909	12460.0
9898	12458.0
246243	12454.0
9377	12450.0
2739	12449.0
79786	12447.0
387522	12446.0
55156	12442.0
4726	12439.0
6472	12438.0
10428	12434.0
202658	12431.0
262	12429.0
10856	12427.0
3612	12426.0
1789	12424.0
55656	12423.0
55660	12419.0
51105	12414.0
7167	12412.0
51096	12411.0
55723	12407.0
10195	12405.0
64785	12404.0
7073	12402.0
55257	12401.0
3091	12399.0
2781	12397.0
5985	12396.0
5716	12395.0
7372	12394.0
9456	12393.0
3613	12389.0
30001	12388.0
22880	12386.0
64130	12384.0
23287	12383.0
5557	12382.0
55197	12381.0
25926	12377.0
79767	12376.0
10165	12374.0
79572	12373.0
23649	12371.0
6696	12367.0
54849	12364.0
80237	12363.0
8813	12362.0
4477	12361.0
80178	12356.0
1837	12354.0
6119	12352.0
5709	12350.0
27253	12348.0
6888	12347.0
90133	12345.0
23603	12344.0
3182	12343.0
784	12342.0
51377	12341.0
9848	12340.0
4976	12338.0
23513	12337.0
7353	12336.0
2926	12333.0
81034	12332.0
89910	12331.0
6535	12330.0
65986	12329.0
8894	12328.0
158	12327.0
51647	12326.0
5717	12321.0
5062	12319.0
5393	12317.0
55055	12315.0
7422	12312.0
51651	12311.0
4603	12310.0
63967	12308.0
6495	12305.0
79943	12304.0
5597	12303.0
5902	12300.0
6631	12298.0
55705	12297.0
29923	12294.0
79042	12293.0
54165	12291.0
55876	12287.0
100133775	12286.0
4200	12285.0
80758	12284.0
23594	12282.0
286148	12280.0
377	12279.0
1374	12277.0
79050	12276.0
26636	12275.0
1728	12273.0
3858	12272.0
4719	12271.0
1347	12270.0
6596	12268.0
3638	12267.0
8819	12266.0
51428	12265.0
54915	12264.0
4199	12262.0
114657	12259.0
23507	12258.0
64216	12256.0
1122	12255.0
8872	12252.0
833	12251.0
10237	12250.0
55630	12249.0
291	12246.0
1763	12245.0
6629	12243.0
55635	12242.0
23658	12241.0
55353	12240.0
6199	12238.0
51371	12237.0
22839	12232.0
55110	12231.0
2730	12230.0
3887	12229.0
79980	12224.0
9217	12223.0
8243	12222.0
64750	12221.0
2161	12220.0
11051	12217.0
26472	12215.0
23590	12214.0
3796	12213.0
10381	12211.0
8851	12208.0
65003	12207.0
10096	12206.0
55093	12203.0
836	12202.0
124044	12201.0
2139	12200.0
7718	12199.0
51319	12197.0
3939	12196.0
55159	12195.0
54583	12192.0
100129361	12191.0
79902	12190.0
5634	12189.0
23644	12185.0
26255	12184.0
10625	12183.0
55284	12182.0
114044	12181.0
1503	12180.0
26502	12179.0
2332	12175.0
10153	12174.0
79944	12172.0
286527	12171.0
5700	12170.0
5817	12169.0
7504	12167.0
7203	12166.0
2886	12165.0
3320	12164.0
4591	12163.0
78999	12162.0
4848	12161.0
64963	12160.0
79949	12159.0
27344	12158.0
6715	12155.0
3418	12153.0
65094	12152.0
80232	12151.0
55559	12150.0
3157	12149.0
6804	12147.0
10383	12145.0
6950	12143.0
6286	12140.0
1305	12139.0
10675	12134.0
2224	12131.0
54512	12130.0
83737	12129.0
5119	12128.0
22916	12127.0
2885	12126.0
9831	12125.0
2935	12123.0
10969	12122.0
10721	12121.0
56941	12120.0
7307	12119.0
5425	12118.0
23450	12116.0
10907	12115.0
1478	12114.0
5810	12113.0
1633	12112.0
3381	12111.0
6597	12110.0
6902	12109.0
57761	12107.0
54758	12106.0
1736	12101.0
26043	12100.0
23481	12099.0
10651	12098.0
4704	12097.0
56270	12096.0
55737	12094.0
2960	12093.0
1054	12092.0
51499	12089.0
51599	12087.0
6607	12086.0
4172	12084.0
2201	12083.0
10393	12082.0
653562	12080.0
55505	12079.0
5885	12078.0
653659	12076.0
4502	12075.0
4291	12073.0
93081	12072.0
8336	12069.0
9793	12063.0
7319	12062.0
27042	12053.0
29967	12052.0
4201	12050.0
64431	12049.0
8577	12048.0
6016	12047.0
7283	12044.0
5695	12043.0
1040	12042.0
5427	12040.0
51069	12039.0
55854	12037.0
728	12036.0
9711	12032.0
441024	12031.0
22827	12030.0
8805	12029.0
2287	12024.0
11200	12019.0
10190	12018.0
26150	12016.0
51491	12013.0
55907	12012.0
8139	12011.0
10549	12009.0
5160	12006.0
7411	12004.0
1340	12003.0
51012	12001.0
54913	11999.0
81831	11997.0
1523	11994.0
4176	11992.0
7465	11989.0
55526	11985.0
9088	11984.0
10994	11983.0
10897	11981.0
10063	11980.0
9816	11978.0
9141	11975.0
8337	11974.0
79657	11972.0
2626	11971.0
39	11970.0
56681	11969.0
1111	11968.0
257152	11966.0
339175	11963.0
27072	11962.0
10285	11961.0
28992	11960.0
7417	11959.0
9791	11957.0
5594	11956.0
10715	11955.0
80204	11953.0
6541	11951.0
25983	11949.0
23512	11947.0
10072	11944.0
51088	11941.0
201254	11940.0
23592	11938.0
4702	11937.0
10962	11932.0
9470	11929.0
23185	11928.0
734	11927.0
488	11926.0
388796	11925.0
5033	11922.0
55003	11920.0
375035	11919.0
10948	11918.0
9636	11916.0
23160	11911.0
8607	11909.0
79581	11907.0
7398	11904.0
8497	11903.0
2806	11901.0
637	11899.0
2643	11897.0
56889	11896.0
899	11894.0
7553	11893.0
26233	11891.0
6628	11887.0
79791	11886.0
80194	11883.0
54934	11882.0
7355	11881.0
29960	11879.0
51582	11878.0
6659	11876.0
151230	11875.0
11235	11874.0
22950	11873.0
26284	11870.0
8996	11868.0
514	11867.0
10762	11866.0
6182	11865.0
9994	11864.0
10574	11863.0
55173	11861.0
4528	11859.0
79837	11858.0
8767	11857.0
6227	11855.0
79783	11854.0
58500	11853.0
9442	11852.0
7517	11851.0
10199	11850.0
84900	11847.0
528	11846.0
54801	11844.0
10247	11839.0
5238	11838.0
11137	11836.0
10376	11833.0
16	11830.0
10576	11829.0
1690	11827.0
5955	11825.0
2958	11824.0
1213	11822.0
23788	11821.0
11222	11820.0
875	11816.0
54982	11814.0
55131	11812.0
64746	11811.0
6198	11810.0
81929	11809.0
79081	11803.0
83460	11802.0
8565	11801.0
5584	11800.0
54954	11798.0
57107	11797.0
595101	11796.0
29902	11795.0
7407	11794.0
27348	11793.0
51290	11792.0
2987	11790.0
54517	11789.0
3775	11786.0
80273	11783.0
90480	11782.0
10776	11781.0
9692	11777.0
3626	11775.0
7705	11774.0
22992	11772.0
5831	11771.0
10059	11770.0
6871	11769.0
51123	11766.0
2644	11762.0
55120	11761.0
51773	11760.0
4952	11759.0
3755	11758.0
81614	11756.0
11338	11754.0
23480	11753.0
10885	11752.0
56886	11751.0
26750	11749.0
26	11744.0
54927	11741.0
7004	11740.0
645233	11737.0
4580	11736.0
5747	11734.0
8624	11733.0
7468	11732.0
10915	11730.0
63899	11727.0
9361	11726.0
81579	11725.0
3396	11724.0
10736	11718.0
96764	11717.0
2178	11716.0
80775	11715.0
54541	11713.0
8559	11711.0
994	11709.0
529	11705.0
5291	11704.0
9519	11703.0
2026	11702.0
7264	11701.0
27183	11699.0
259	11698.0
84722	11693.0
6712	11691.0
23271	11688.0
23076	11687.0
8260	11685.0
10245	11683.0
54928	11682.0
51430	11680.0
25920	11679.0
55171	11678.0
10540	11676.0
55794	11675.0
11072	11674.0
10471	11673.0
7378	11672.0
5550	11670.0
79441	11669.0
81892	11668.0
285359	11667.0
1207	11666.0
1327	11665.0
79023	11664.0
1479	11663.0
84823	11661.0
5710	11659.0
9958	11658.0
6307	11657.0
25806	11654.0
27130	11653.0
11177	11651.0
1723	11648.0
9653	11646.0
51388	11645.0
1404	11643.0
27000	11641.0
3156	11640.0
9790	11639.0
51072	11638.0
50861	11637.0
6924	11636.0
26873	11635.0
23080	11634.0
654364	11632.0
9145	11631.0
4494	11627.0
5684	11625.0
1349	11622.0
1477	11620.0
3336	11619.0
54932	11617.0
3315	11616.0
51406	11615.0
29081	11613.0
54584	11612.0
4174	11608.0
51142	11607.0
57665	11604.0
5718	11603.0
3892	11602.0
23532	11600.0
7388	11598.0
55227	11597.0
11056	11596.0
6611	11595.0
8853	11593.0
1192	11592.0
1854	11590.0
27301	11588.0
65263	11583.0
23173	11582.0
4151	11580.0
79364	11579.0
550	11578.0
27297	11575.0
3868	11574.0
2019	11573.0
1000	11566.0
5603	11565.0
5413	11564.0
25843	11561.0
23007	11560.0
283871	11558.0
79577	11557.0
94081	11556.0
55238	11552.0
9025	11549.0
8725	11547.0
3297	11544.0
4436	11542.0
83696	11541.0
5355	11540.0
100288628	11539.0
9685	11537.0
51081	11536.0
80346	11535.0
7979	11533.0
54968	11532.0
79915	11531.0
8568	11529.0
54433	11528.0
7913	11527.0
55661	11526.0
4321	11524.0
23380	11523.0
4324	11520.0
56180	11516.0
1138	11515.0
8702	11514.0
5329	11512.0
11171	11510.0
23165	11508.0
89845	11507.0
23640	11504.0
4522	11502.0
11236	11501.0
9957	11496.0
10005	11495.0
54496	11493.0
7013	11491.0
25940	11490.0
5277	11489.0
10598	11488.0
23019	11486.0
2821	11484.0
9342	11483.0
333	11481.0
483	11480.0
4495	11479.0
26520	11477.0
5933	11475.0
284889	11474.0
8754	11473.0
3099	11469.0
7514	11468.0
8027	11467.0
10713	11466.0
9829	11465.0
64110	11463.0
6059	11459.0
5110	11455.0
51184	11452.0
5303	11451.0
80778	11449.0
5910	11446.0
205564	11444.0
3376	11443.0
30837	11440.0
55366	11435.0
55508	11434.0
79711	11432.0
5967	11431.0
353	11430.0
11232	11429.0
219293	11427.0
645745	11426.0
2968	11425.0
79047	11423.0
25855	11421.0
9991	11419.0
5106	11410.0
8458	11408.0
10730	11407.0
23142	11403.0
8669	11401.0
23029	11400.0
6874	11399.0
8493	11398.0
83451	11396.0
55166	11395.0
1024	11393.0
9643	11390.0
10951	11389.0
128872	11388.0
29117	11387.0
5001	11384.0
6729	11383.0
5827	11381.0
5431	11375.0
54454	11372.0
400410	11370.0
2585	11369.0
57707	11367.0
10940	11366.0
3159	11365.0
50626	11363.0
8739	11356.0
55835	11355.0
79609	11348.0
51101	11347.0
56945	11344.0
5230	11342.0
5365	11338.0
81691	11337.0
51575	11336.0
55011	11335.0
1537	11333.0
55226	11332.0
8723	11330.0
65057	11329.0
6897	11327.0
55699	11324.0
54542	11323.0
3177	11322.0
8939	11321.0
1317	11319.0
7332	11318.0
4733	11316.0
84079	11315.0
4501	11314.0
4102	11313.0
83259	11306.0
23508	11304.0
79000	11303.0
54676	11298.0
79888	11294.0
9480	11293.0
26585	11290.0
55486	11289.0
11274	11288.0
5999	11285.0
64577	11284.0
55697	11281.0
55212	11280.0
10079	11273.0
266740	11268.0
10048	11266.0
253943	11265.0
10452	11264.0
26589	11263.0
2932	11262.0
5889	11261.0
3257	11260.0
79739	11252.0
29781	11251.0
55732	11248.0
79139	11245.0
55957	11243.0
2175	11242.0
10950	11238.0
26235	11236.0
10609	11230.0
730107	11229.0
2063	11228.0
7965	11224.0
51805	11223.0
4097	11222.0
51282	11221.0
29844	11219.0
3993	11218.0
4711	11215.0
26574	11214.0
9588	11212.0
865	11207.0
9276	11206.0
9618	11204.0
55521	11203.0
29889	11202.0
23554	11198.0
1730	11197.0
9972	11195.0
4496	11194.0
56647	11193.0
3475	11192.0
58488	11189.0
1297	11188.0
84296	11186.0
23787	11185.0
10290	11183.0
11011	11182.0
6427	11181.0
9188	11176.0
8445	11174.0
8970	11173.0
10622	11171.0
5422	11170.0
9818	11168.0
57099	11164.0
57817	11163.0
6949	11162.0
404093	11160.0
7163	11158.0
51634	11157.0
88	11151.0
1147	11150.0
9885	11148.0
10527	11147.0
3006	11146.0
26073	11145.0
9801	11142.0
3853	11139.0
50512	11137.0
65005	11136.0
51236	11135.0
9373	11134.0
23002	11133.0
26039	11131.0
51642	11130.0
55038	11126.0
50810	11125.0
7419	11118.0
22978	11117.0
2664	11116.0
11082	11115.0
80328	11114.0
9824	11113.0
7138	11112.0
1604	11111.0
8647	11110.0
10198	11109.0
29083	11104.0
64422	11101.0
92815	11097.0
6698	11096.0
5080	11095.0
8968	11094.0
10787	11092.0
29107	11091.0
79847	11090.0
152559	11088.0
51025	11087.0
8974	11086.0
3052	11085.0
8347	11083.0
27032	11081.0
554313	11080.0
25844	11079.0
65265	11077.0
23198	11076.0
9926	11075.0
79665	11074.0
7029	11073.0
9130	11072.0
6635	11068.0
28985	11063.0
9889	11058.0
5601	11057.0
118491	11056.0
3110	11052.0
65220	11051.0
4931	11049.0
8335	11048.0
152	11044.0
79763	11042.0
26155	11041.0
64180	11039.0
7804	11037.0
202	11035.0
55290	11032.0
657	11030.0
9399	11027.0
79959	11026.0
64410	11025.0
729222	11024.0
55157	11020.0
9052	11018.0
122704	11017.0
4504	11014.0
54535	11011.0
729020	11010.0
51567	11009.0
6634	11007.0
22868	11005.0
79731	11004.0
23204	11001.0
80218	11000.0
8266	10998.0
1152	10995.0
64184	10994.0
9918	10990.0
51070	10989.0
55304	10983.0
23329	10975.0
2134	10972.0
54732	10971.0
55738	10969.0
79752	10968.0
26120	10967.0
64710	10966.0
28969	10965.0
2592	10964.0
6338	10961.0
7738	10958.0
28978	10957.0
8818	10956.0
10228	10954.0
171546	10951.0
55057	10949.0
10531	10947.0
9712	10945.0
1032	10944.0
7037	10943.0
29919	10942.0
53371	10941.0
192666	10939.0
7374	10938.0
885	10937.0
10058	10935.0
54815	10934.0
131408	10933.0
4709	10931.0
9014	10930.0
117246	10928.0
81858	10927.0
51067	10926.0
10575	10924.0
4644	10923.0
8323	10922.0
92856	10921.0
8941	10920.0
9446	10919.0
3364	10917.0
6647	10916.0
3008	10915.0
4712	10913.0
23141	10912.0
292	10911.0
8608	10910.0
9939	10909.0
23212	10908.0
2673	10905.0
9862	10904.0
7289	10902.0
6845	10901.0
3265	10900.0
27341	10899.0
6279	10898.0
10092	10897.0
57003	10894.0
345	10891.0
10498	10890.0
5982	10882.0
55687	10876.0
1356	10870.0
8785	10868.0
55636	10867.0
8326	10866.0
64901	10864.0
8988	10863.0
79982	10856.0
79797	10852.0
11182	10846.0
22995	10844.0
11047	10843.0
5529	10841.0
26519	10839.0
2539	10835.0
57103	10834.0
54881	10829.0
9166	10827.0
178	10824.0
9897	10823.0
57826	10822.0
5300	10820.0
55558	10817.0
4361	10816.0
10036	10814.0
9330	10813.0
26610	10810.0
22824	10809.0
11329	10808.0
54963	10806.0
2805	10800.0
366	10799.0
50863	10798.0
60491	10797.0
51129	10794.0
10947	10793.0
10573	10792.0
55711	10791.0
51337	10790.0
5805	10789.0
55915	10785.0
5690	10784.0
10232	10780.0
79135	10778.0
782	10776.0
55322	10775.0
5382	10773.0
6877	10772.0
57097	10768.0
51510	10764.0
90333	10759.0
706	10757.0
56905	10756.0
378708	10751.0
11267	10748.0
261726	10745.0
3845	10744.0
4839	10741.0
1783	10740.0
5209	10738.0
2271	10737.0
342538	10736.0
9462	10735.0
646208	10734.0
1652	10731.0
26032	10730.0
341	10729.0
64943	10727.0
55544	10725.0
1329	10723.0
57214	10722.0
52	10720.0
90141	10719.0
9168	10715.0
5331	10710.0
280661	10708.0
10572	10706.0
54994	10701.0
3028	10699.0
23659	10697.0
522	10696.0
1241	10695.0
10987	10694.0
3795	10692.0
5409	10691.0
2861	10689.0
5264	10687.0
54868	10684.0
5000	10683.0
9352	10680.0
27289	10673.0
60490	10671.0
1649	10670.0
116832	10667.0
54958	10665.0
1364	10664.0
2778	10663.0
2588	10660.0
1534	10658.0
83463	10657.0
3692	10655.0
27258	10654.0
25977	10653.0
6248	10651.0
54101	10650.0
353189	10648.0
8634	10647.0
6612	10642.0
10534	10639.0
91734	10638.0
3607	10636.0
10682	10635.0
28957	10634.0
25941	10633.0
10360	10632.0
4188	10631.0
2618	10628.0
4287	10627.0
10939	10626.0
1773	10625.0
116372	10624.0
83990	10621.0
93210	10617.0
27352	10615.0
6160	10608.0
54442	10605.0
10430	10603.0
23562	10596.0
10300	10595.0
100129405	10593.0
23097	10589.0
284403	10587.0
3895	10585.0
2597	10584.0
6780	10583.0
23607	10582.0
26517	10581.0
92154	10578.0
100287590	10577.0
4320	10576.0
5875	10574.0
1612	10571.0
2589	10568.0
3329	10566.0
4190	10562.0
23277	10554.0
79968	10552.0
3777	10550.0
65109	10547.0
51174	10544.0
1019	10542.0
56474	10541.0
6461	10540.0
22929	10539.0
26276	10538.0
51118	10537.0
27300	10534.0
518	10532.0
8636	10529.0
51507	10528.0
22903	10527.0
51083	10526.0
26973	10525.0
63897	10518.0
11266	10517.0
26225	10513.0
645452	10512.0
51029	10510.0
23213	10509.0
7257	10507.0
22944	10505.0
7879	10504.0
8000	10503.0
2107	10501.0
8975	10500.0
9255	10497.0
8443	10496.0
7345	10493.0
23108	10490.0
120227	10484.0
2125	10482.0
8453	10481.0
6690	10479.0
23170	10476.0
23457	10475.0
7270	10472.0
58477	10465.0
51154	10464.0
389715	10459.0
255812	10458.0
6654	10456.0
25888	10455.0
54014	10451.0
7137	10450.0
55206	10449.0
79919	10446.0
4259	10445.0
7136	10443.0
79080	10442.0
57706	10441.0
4103	10439.0
60682	10437.0
619505	10434.0
51477	10431.0
54619	10430.0
56061	10429.0
9933	10427.0
8202	10425.0
23161	10424.0
23167	10421.0
25874	10420.0
6944	10418.0
51195	10417.0
3949	10413.0
55884	10412.0
4091	10411.0
7571	10410.0
6605	10408.0
6549	10407.0
5255	10406.0
6707	10405.0
84733	10401.0
10735	10399.0
8930	10398.0
11321	10397.0
8507	10393.0
6603	10389.0
64762	10388.0
79651	10386.0
64417	10383.0
7764	10381.0
10914	10380.0
79677	10379.0
9569	10378.0
5429	10377.0
80308	10376.0
2109	10373.0
10850	10371.0
1301	10370.0
7818	10368.0
101	10364.0
9969	10361.0
5719	10360.0
54951	10359.0
83448	10356.0
55183	10353.0
10656	10352.0
7286	10347.0
6447	10345.0
55161	10339.0
4683	10333.0
6518	10326.0
4917	10322.0
5449	10320.0
81570	10319.0
5886	10318.0
4893	10317.0
1312	10311.0
6904	10308.0
9914	10302.0
284306	10301.0
55255	10300.0
23012	10298.0
51806	10297.0
6782	10296.0
27242	10295.0
4534	10294.0
57615	10290.0
1595	10288.0
8120	10287.0
157562	10281.0
212	10280.0
79983	10279.0
55181	10278.0
63916	10276.0
1412	10275.0
6183	10273.0
7045	10271.0
8345	10266.0
7022	10264.0
729163	10263.0
90233	10258.0
10737	10257.0
26263	10256.0
78995	10253.0
7277	10252.0
6820	10251.0
9530	10249.0
27067	10248.0
28977	10246.0
8898	10244.0
51021	10241.0
9907	10239.0
60484	10237.0
79598	10231.0
9498	10226.0
1758	10225.0
2264	10224.0
64328	10220.0
10102	10219.0
3614	10218.0
63943	10216.0
25836	10213.0
29796	10209.0
11322	10208.0
268	10207.0
7016	10206.0
8357	10204.0
79710	10203.0
64960	10202.0
5514	10199.0
51550	10197.0
7175	10196.0
22927	10194.0
27043	10193.0
51020	10192.0
5496	10191.0
26151	10190.0
6945	10181.0
6397	10180.0
59336	10179.0
64837	10177.0
2523	10171.0
9605	10169.0
401251	10165.0
26608	10164.0
54148	10163.0
9585	10161.0
64400	10159.0
1525	10157.0
10755	10156.0
79074	10154.0
56033	10153.0
631	10150.0
25978	10149.0
646808	10147.0
5901	10146.0
9170	10145.0
23475	10144.0
3304	10140.0
331	10139.0
79892	10138.0
23279	10135.0
4713	10134.0
51617	10133.0
1618	10130.0
433	10129.0
6534	10128.0
26528	10127.0
3434	10122.0
6940	10121.0
100132742	10120.0
79158	10117.0
3985	10116.0
29078	10114.0
60488	10112.0
55744	10111.0
26024	10110.0
10175	10106.0
5121	10098.0
23753	10095.0
79650	10094.0
51124	10092.0
55071	10087.0
30850	10086.0
1788	10085.0
57130	10084.0
51192	10081.0
6636	10078.0
6731	10074.0
9728	10073.0
56660	10068.0
7477	10064.0
8796	10062.0
4957	10061.0
1917	10058.0
4864	10057.0
57228	10050.0
2971	10049.0
6626	10048.0
23225	10047.0
5050	10045.0
4706	10043.0
54020	10042.0
23527	10040.0
81839	10039.0
6343	10038.0
51079	10037.0
51755	10032.0
25801	10031.0
1337	10029.0
79614	10028.0
2584	10026.0
23	10025.0
3608	10024.0
4651	10023.0
4111	10021.0
6574	10018.0
51	10015.0
545	10014.0
124222	10011.0
5911	10009.0
3920	10008.0
440672	10007.0
5100	10002.0
7165	10001.0
124583	9997.0
5373	9996.0
54877	9995.0
56132	9990.0
442194	9987.0
8662	9982.0
81853	9981.0
9043	9980.0
5753	9979.0
54545	9978.0
112399	9976.0
55500	9975.0
997	9971.0
10539	9969.0
29074	9961.0
24142	9960.0
1474	9959.0
65010	9958.0
25896	9956.0
51693	9955.0
9221	9953.0
669	9950.0
1310	9948.0
80055	9941.0
10402	9938.0
23623	9937.0
8887	9936.0
4708	9935.0
10664	9934.0
5613	9932.0
7032	9931.0
29093	9930.0
79693	9929.0
10807	9927.0
51191	9926.0
4318	9924.0
23786	9921.0
8089	9920.0
51068	9919.0
29123	9918.0
25948	9915.0
79184	9914.0
9416	9913.0
60312	9911.0
406991	9908.0
64149	9903.0
1977	9902.0
55359	9901.0
79672	9896.0
1824	9894.0
6855	9893.0
23138	9891.0
10728	9886.0
8548	9883.0
6251	9882.0
51125	9881.0
54852	9879.0
22843	9876.0
55288	9875.0
51074	9874.0
27112	9872.0
10808	9870.0
6832	9869.0
201626	9868.0
51650	9865.0
7036	9863.0
6323	9861.0
55149	9859.0
80153	9858.0
10652	9857.0
51517	9855.0
64794	9853.0
4694	9850.0
9158	9849.0
1459	9847.0
22913	9845.0
55734	9843.0
10541	9842.0
26266	9841.0
51002	9839.0
7321	9838.0
2979	9837.0
149603	9836.0
6477	9832.0
147339	9831.0
9454	9829.0
23404	9827.0
55341	9825.0
25842	9824.0
10813	9819.0
53820	9818.0
731	9816.0
5211	9815.0
81887	9813.0
361	9812.0
2591	9811.0
25907	9810.0
3178	9809.0
3898	9804.0
1749	9803.0
50485	9800.0
414771	9797.0
9587	9796.0
10849	9793.0
79893	9789.0
7027	9787.0
2786	9786.0
2108	9785.0
8896	9781.0
8942	9779.0
114049	9778.0
10481	9776.0
10134	9775.0
4697	9771.0
10900	9770.0
5714	9769.0
51444	9768.0
728932	9767.0
55858	9765.0
100132399	9764.0
6280	9763.0
5499	9762.0
10589	9761.0
6728	9759.0
51382	9757.0
10200	9755.0
79605	9754.0
112950	9753.0
54555	9752.0
91543	9751.0
23760	9750.0
55922	9747.0
79820	9743.0
23593	9742.0
10634	9741.0
8706	9738.0
54664	9737.0
79582	9736.0
56922	9735.0
51691	9732.0
7534	9729.0
9368	9727.0
4728	9726.0
3276	9725.0
5582	9723.0
10585	9720.0
54490	9719.0
26236	9717.0
10591	9716.0
57175	9714.0
53918	9713.0
100129500	9712.0
3727	9711.0
6434	9710.0
23353	9708.0
10714	9706.0
8798	9705.0
9244	9703.0
10542	9702.0
55743	9700.0
49856	9699.0
9057	9698.0
55840	9697.0
10262	9696.0
729863	9695.0
9326	9693.0
10342	9691.0
23259	9690.0
5260	9689.0
6247	9688.0
729353	9683.0
896	9682.0
10518	9681.0
6049	9680.0
6529	9676.0
348995	9675.0
10845	9672.0
55729	9669.0
23615	9667.0
100133941	9665.0
55585	9664.0
10557	9663.0
10329	9661.0
50628	9659.0
11212	9657.0
56901	9654.0
6839	9650.0
1399	9647.0
4927	9646.0
80349	9642.0
1382	9641.0
1802	9639.0
646756	9632.0
55343	9629.0
51094	9628.0
9477	9620.0
23144	9619.0
29102	9617.0
286887	9616.0
5794	9614.0
23443	9613.0
23589	9612.0
126208	9611.0
51562	9610.0
9997	9608.0
54904	9607.0
1787	9602.0
55511	9598.0
730029	9597.0
5871	9595.0
54952	9594.0
51318	9592.0
1453	9588.0
3281	9587.0
91137	9585.0
55706	9582.0
4738	9581.0
10478	9580.0
10205	9578.0
80219	9577.0
83658	9576.0
5612	9572.0
8087	9571.0
84934	9569.0
79568	9568.0
10928	9565.0
10989	9563.0
29766	9558.0
23310	9554.0
55222	9548.0
55631	9546.0
6585	9545.0
27107	9544.0
2870	9543.0
1912	9542.0
516	9539.0
1048	9538.0
533	9537.0
9568	9536.0
3836	9535.0
441194	9533.0
56926	9532.0
26019	9530.0
55651	9527.0
9819	9526.0
9197	9520.0
51128	9518.0
60487	9517.0
646531	9516.0
57460	9515.0
50804	9513.0
79884	9509.0
23197	9507.0
57415	9506.0
6482	9504.0
26576	9503.0
1999	9501.0
9054	9500.0
100130741	9497.0
1748	9495.0
80124	9494.0
9883	9492.0
2021	9491.0
10458	9490.0
22980	9489.0
5596	9487.0
27351	9486.0
1325	9480.0
7324	9479.0
8001	9478.0
6899	9477.0
23011	9476.0
55299	9474.0
26205	9465.0
5232	9463.0
2911	9461.0
8621	9458.0
751867	9456.0
9015	9455.0
10238	9454.0
79675	9452.0
5271	9451.0
11097	9450.0
79844	9448.0
4157	9447.0
11017	9442.0
54883	9439.0
9070	9433.0
22870	9430.0
51167	9427.0
6861	9424.0
55662	9422.0
8893	9421.0
206358	9417.0
3930	9416.0
1029	9415.0
10016	9414.0
23395	9413.0
1175	9412.0
1829	9411.0
54998	9409.0
30836	9406.0
55622	9405.0
10431	9404.0
7625	9399.0
6493	9395.0
8368	9393.0
5357	9392.0
54552	9388.0
253982	9387.0
29894	9385.0
28962	9377.0
5116	9375.0
10294	9374.0
56903	9370.0
10775	9369.0
11146	9367.0
50837	9366.0
3181	9365.0
55726	9364.0
5565	9362.0
[truncated: 11,091 more rows]
