# Supplementary material for: Multiple-input multiple-output causal strategies for gene selection
Source: BMC Bioinformatics. 2011 Nov 25;12:458. doi: 10.1186/1471-2105-12-458 (PMC3323860; doi:10.1186/1471-2105-12-458)
Supplement: Additional file 2 — Archive containing the output files computed by the preranked GSEA for λ ∈ {0.1,0.2,0.3,0.4,0.5} (GSEA_MIMO_part1.zip). [file 1471-2105-12-458-S2.ZIP › mFS00_entrez_mimo.GseaPreranked.1316037675010/gsea_report_for_na_neg_1316037675010.xls]

NAME	GS<br> follow link to MSigDB	GS DETAILS	SIZE	ES	NES	NOM p-val	FDR q-val	FWER p-val	RANK AT MAX	LEADING EDGE
IMMUNE_RESPONSE	IMMUNE_RESPONSE		212	-0.38524246	-2.2939718	0.0	0.007827888	0.0060	4560	tags=59%, list=35%, signal=90%
IMMUNE_SYSTEM_PROCESS	IMMUNE_SYSTEM_PROCESS		298	-0.34690362	-2.1892378	0.0	0.011072445	0.017	3063	tags=41%, list=23%, signal=52%
DEFENSE_RESPONSE	DEFENSE_RESPONSE		238	-0.33981997	-2.072249	0.0	0.029611733	0.066	3737	tags=45%, list=29%, signal=61%
REGULATION_OF_IMMUNE_RESPONSE	REGULATION_OF_IMMUNE_RESPONSE		28	-0.51195395	-2.0665545	0.0	0.022857882	0.068	4526	tags=75%, list=35%, signal=114%
POSITIVE_REGULATION_OF_IMMUNE_RESPONSE	POSITIVE_REGULATION_OF_IMMUNE_RESPONSE		24	-0.54869026	-2.0548728	0.0	0.021162428	0.079	4365	tags=75%, list=33%, signal=112%
POSITIVE_REGULATION_OF_IMMUNE_SYSTEM_PROCESS	POSITIVE_REGULATION_OF_IMMUNE_SYSTEM_PROCESS		44	-0.44424474	-1.9669785	0.0	0.040656656	0.171	4526	tags=66%, list=35%, signal=100%
POSITIVE_REGULATION_OF_MULTICELLULAR_ORGANISMAL_PROCESS	POSITIVE_REGULATION_OF_MULTICELLULAR_ORGANISMAL_PROCESS		56	-0.41678804	-1.9335175	0.0	0.049376912	0.232	3451	tags=52%, list=26%, signal=70%
REGULATION_OF_IMMUNE_SYSTEM_PROCESS	REGULATION_OF_IMMUNE_SYSTEM_PROCESS		57	-0.40217444	-1.886706	0.0	0.06841457	0.344	4007	tags=58%, list=31%, signal=83%
RESPONSE_TO_WOUNDING	RESPONSE_TO_WOUNDING		171	-0.32911703	-1.8811766	0.0	0.06422262	0.358	2997	tags=38%, list=23%, signal=49%
INFLAMMATORY_RESPONSE	INFLAMMATORY_RESPONSE		115	-0.34749168	-1.8727121	0.0	0.06316072	0.381	3075	tags=41%, list=23%, signal=53%
ADAPTIVE_IMMUNE_RESPONSE_GO_0002460	ADAPTIVE_IMMUNE_RESPONSE_GO_0002460		22	-0.50274014	-1.8257201	0.013793103	0.083567925	0.505	4007	tags=59%, list=31%, signal=85%
ADAPTIVE_IMMUNE_RESPONSE	ADAPTIVE_IMMUNE_RESPONSE		23	-0.4732252	-1.7874361	0.0043010754	0.10438997	0.622	4007	tags=57%, list=31%, signal=81%
CELLULAR_DEFENSE_RESPONSE	CELLULAR_DEFENSE_RESPONSE		54	-0.3862712	-1.771422	0.0	0.108438015	0.669	4072	tags=50%, list=31%, signal=72%
REGULATION_OF_CELL_DIFFERENTIATION	REGULATION_OF_CELL_DIFFERENTIATION		48	-0.38640657	-1.7295487	0.0	0.14022143	0.786	4529	tags=56%, list=35%, signal=86%
REGULATION_OF_DEFENSE_RESPONSE	REGULATION_OF_DEFENSE_RESPONSE		15	-0.53059006	-1.7097982	0.021097047	0.1549761	0.834	3998	tags=67%, list=31%, signal=96%
HUMORAL_IMMUNE_RESPONSE	HUMORAL_IMMUNE_RESPONSE		30	-0.4253281	-1.6960163	0.011037528	0.16066591	0.857	3114	tags=53%, list=24%, signal=70%
TRANSFORMING_GROWTH_FACTOR_BETA_RECEPTOR_SIGNALING_PATHWAY	TRANSFORMING_GROWTH_FACTOR_BETA_RECEPTOR_SIGNALING_PATHWAY		34	-0.40546083	-1.6805757	0.018058691	0.17137653	0.888	3053	tags=44%, list=23%, signal=57%
REGULATION_OF_MULTICELLULAR_ORGANISMAL_PROCESS	REGULATION_OF_MULTICELLULAR_ORGANISMAL_PROCESS		131	-0.29793188	-1.652367	0.0023696683	0.19907317	0.932	3592	tags=41%, list=27%, signal=56%
HEMOPOIETIC_OR_LYMPHOID_ORGAN_DEVELOPMENT	HEMOPOIETIC_OR_LYMPHOID_ORGAN_DEVELOPMENT		71	-0.33214486	-1.6490346	0.0	0.19323543	0.934	3044	tags=39%, list=23%, signal=51%
IMMUNE_EFFECTOR_PROCESS	IMMUNE_EFFECTOR_PROCESS		34	-0.39702162	-1.6481093	0.00896861	0.18455267	0.936	2829	tags=50%, list=22%, signal=64%
HEMOPOIESIS	HEMOPOIESIS		69	-0.33347875	-1.6370714	0.0065789474	0.18962365	0.946	3044	tags=39%, list=23%, signal=51%
LIPID_CATABOLIC_PROCESS	LIPID_CATABOLIC_PROCESS		34	-0.39114818	-1.6315908	0.014736842	0.18784484	0.951	4103	tags=56%, list=31%, signal=81%
ENZYME_LINKED_RECEPTOR_PROTEIN_SIGNALING_PATHWAY	ENZYME_LINKED_RECEPTOR_PROTEIN_SIGNALING_PATHWAY		128	-0.2879456	-1.5986111	0.002444988	0.22855048	0.982	2509	tags=29%, list=19%, signal=35%
RESPONSE_TO_EXTERNAL_STIMULUS	RESPONSE_TO_EXTERNAL_STIMULUS		278	-0.25599578	-1.5972962	0.0	0.22106928	0.983	3075	tags=33%, list=23%, signal=42%
IMMUNE_SYSTEM_DEVELOPMENT	IMMUNE_SYSTEM_DEVELOPMENT		75	-0.31634104	-1.5961539	0.0024038462	0.21439973	0.984	3044	tags=39%, list=23%, signal=50%
REGULATION_OF_ANGIOGENESIS	REGULATION_OF_ANGIOGENESIS		24	-0.42205688	-1.5792662	0.03522505	0.23165338	0.987	1859	tags=42%, list=14%, signal=48%
ACTIN_CYTOSKELETON_ORGANIZATION_AND_BIOGENESIS	ACTIN_CYTOSKELETON_ORGANIZATION_AND_BIOGENESIS		90	-0.29930174	-1.5558438	0.013186813	0.2632926	0.996	1898	tags=27%, list=14%, signal=31%
NEGATIVE_REGULATION_OF_SIGNAL_TRANSDUCTION	NEGATIVE_REGULATION_OF_SIGNAL_TRANSDUCTION		31	-0.38562214	-1.5468102	0.039215688	0.2699547	0.999	4984	tags=65%, list=38%, signal=104%
RECEPTOR_MEDIATED_ENDOCYTOSIS	RECEPTOR_MEDIATED_ENDOCYTOSIS		31	-0.3956839	-1.5464151	0.017897092	0.2616708	0.999	1859	tags=32%, list=14%, signal=38%
LEUKOCYTE_DIFFERENTIATION	LEUKOCYTE_DIFFERENTIATION		34	-0.36977395	-1.5287048	0.017391304	0.28302228	0.999	2962	tags=44%, list=23%, signal=57%
TRANSMEMBRANE_RECEPTOR_PROTEIN_SERINE_THREONINE_KINASE_SIGNALING_PATHWAY	TRANSMEMBRANE_RECEPTOR_PROTEIN_SERINE_THREONINE_KINASE_SIGNALING_PATHWAY		42	-0.34895444	-1.5218801	0.02232143	0.28708732	0.999	3246	tags=40%, list=25%, signal=54%
JAK_STAT_CASCADE	JAK_STAT_CASCADE		26	-0.39015082	-1.5105169	0.04255319	0.29989603	0.999	3063	tags=46%, list=23%, signal=60%
POSITIVE_REGULATION_OF_RESPONSE_TO_STIMULUS	POSITIVE_REGULATION_OF_RESPONSE_TO_STIMULUS		35	-0.3550632	-1.5088805	0.035885166	0.29369435	0.999	4365	tags=60%, list=33%, signal=90%
LYMPHOCYTE_ACTIVATION	LYMPHOCYTE_ACTIVATION		54	-0.3218538	-1.5056424	0.02247191	0.29147014	0.999	3026	tags=43%, list=23%, signal=55%
WOUND_HEALING	WOUND_HEALING		49	-0.3322101	-1.4975982	0.02232143	0.29713	0.999	3530	tags=41%, list=27%, signal=56%
CELL_ACTIVATION	CELL_ACTIVATION		64	-0.3087612	-1.4953425	0.011494253	0.2934486	0.999	4137	tags=52%, list=32%, signal=75%
T_CELL_ACTIVATION	T_CELL_ACTIVATION		39	-0.3453824	-1.4878285	0.04494382	0.30008134	0.999	4007	tags=51%, list=31%, signal=74%
POSITIVE_REGULATION_OF_PHOSPHATE_METABOLIC_PROCESS	POSITIVE_REGULATION_OF_PHOSPHATE_METABOLIC_PROCESS		23	-0.39642587	-1.4840006	0.04366812	0.29866907	0.999	1335	tags=30%, list=10%, signal=34%
MESODERM_DEVELOPMENT	MESODERM_DEVELOPMENT		22	-0.4048688	-1.4828564	0.05353319	0.2937849	0.999	3011	tags=41%, list=23%, signal=53%
POSITIVE_REGULATION_OF_CELL_DIFFERENTIATION	POSITIVE_REGULATION_OF_CELL_DIFFERENTIATION		21	-0.4105859	-1.4787644	0.059548255	0.29362443	1.0	4529	tags=67%, list=35%, signal=102%
INNATE_IMMUNE_RESPONSE	INNATE_IMMUNE_RESPONSE		19	-0.41661623	-1.4734557	0.055785123	0.29608822	1.0	4379	tags=68%, list=33%, signal=103%
AMINE_TRANSPORT	AMINE_TRANSPORT		36	-0.35558045	-1.473275	0.02739726	0.2893507	1.0	2023	tags=28%, list=15%, signal=33%
REGULATION_OF_RESPONSE_TO_STIMULUS	REGULATION_OF_RESPONSE_TO_STIMULUS		49	-0.32440767	-1.4714868	0.024017468	0.28578416	1.0	4365	tags=59%, list=33%, signal=88%
CELLULAR_LIPID_CATABOLIC_PROCESS	CELLULAR_LIPID_CATABOLIC_PROCESS		31	-0.3605546	-1.4677558	0.052854124	0.28547004	1.0	4074	tags=52%, list=31%, signal=75%
PROTEIN_AMINO_ACID_PHOSPHORYLATION	PROTEIN_AMINO_ACID_PHOSPHORYLATION		231	-0.23910996	-1.465833	0.0	0.28240314	1.0	3118	tags=32%, list=24%, signal=41%
LYMPHOCYTE_DIFFERENTIATION	LYMPHOCYTE_DIFFERENTIATION		23	-0.39893907	-1.4584253	0.054176074	0.29001915	1.0	3316	tags=52%, list=25%, signal=70%
LEUKOCYTE_ACTIVATION	LEUKOCYTE_ACTIVATION		59	-0.3045531	-1.4520756	0.036117382	0.29560542	1.0	4007	tags=51%, list=31%, signal=73%
GROWTH	GROWTH		59	-0.3049292	-1.4497565	0.040963855	0.29380816	1.0	3903	tags=44%, list=30%, signal=63%
TRANSMEMBRANE_RECEPTOR_PROTEIN_TYROSINE_KINASE_SIGNALING_PATHWAY	TRANSMEMBRANE_RECEPTOR_PROTEIN_TYROSINE_KINASE_SIGNALING_PATHWAY		76	-0.2868629	-1.4395039	0.038647342	0.30717477	1.0	2509	tags=29%, list=19%, signal=36%
SMALL_GTPASE_MEDIATED_SIGNAL_TRANSDUCTION	SMALL_GTPASE_MEDIATED_SIGNAL_TRANSDUCTION		77	-0.2817824	-1.4239779	0.021377672	0.33078563	1.0	3202	tags=39%, list=24%, signal=51%
COAGULATION	COAGULATION		41	-0.32630104	-1.4225911	0.04121475	0.32691053	1.0	1786	tags=27%, list=14%, signal=31%
BLOOD_COAGULATION	BLOOD_COAGULATION		41	-0.32630104	-1.4201921	0.06960557	0.32502502	1.0	1786	tags=27%, list=14%, signal=31%
B_CELL_ACTIVATION	B_CELL_ACTIVATION		17	-0.41422266	-1.4135989	0.08371041	0.33164987	1.0	3451	tags=59%, list=26%, signal=80%
RESPONSE_TO_OTHER_ORGANISM	RESPONSE_TO_OTHER_ORGANISM		69	-0.2880259	-1.4052974	0.052747253	0.34237754	1.0	2935	tags=38%, list=22%, signal=48%
CYTOKINE_AND_CHEMOKINE_MEDIATED_SIGNALING_PATHWAY	CYTOKINE_AND_CHEMOKINE_MEDIATED_SIGNALING_PATHWAY		19	-0.4024072	-1.4041138	0.071274295	0.33849972	1.0	2148	tags=37%, list=16%, signal=44%
AMINO_ACID_TRANSPORT	AMINO_ACID_TRANSPORT		25	-0.3647456	-1.3998333	0.07392197	0.34127185	1.0	2023	tags=32%, list=15%, signal=38%
PROTEIN_AMINO_ACID_N_LINKED_GLYCOSYLATION	PROTEIN_AMINO_ACID_N_LINKED_GLYCOSYLATION		27	-0.35191256	-1.3966041	0.061833687	0.34164473	1.0	2616	tags=37%, list=20%, signal=46%
FATTY_ACID_METABOLIC_PROCESS	FATTY_ACID_METABOLIC_PROCESS		56	-0.29838172	-1.3902812	0.057395145	0.34879097	1.0	4074	tags=50%, list=31%, signal=72%
POSITIVE_REGULATION_OF_PROTEIN_AMINO_ACID_PHOSPHORYLATION	POSITIVE_REGULATION_OF_PROTEIN_AMINO_ACID_PHOSPHORYLATION		15	-0.42243987	-1.3850641	0.09202454	0.35298026	1.0	1335	tags=33%, list=10%, signal=37%
CELL_SUBSTRATE_ADHESION	CELL_SUBSTRATE_ADHESION		36	-0.32495764	-1.3828689	0.0889371	0.35091534	1.0	1720	tags=31%, list=13%, signal=35%
REGULATION_OF_BLOOD_PRESSURE	REGULATION_OF_BLOOD_PRESSURE		22	-0.37239808	-1.3816115	0.09598214	0.34770957	1.0	3554	tags=41%, list=27%, signal=56%
MULTI_ORGANISM_PROCESS	MULTI_ORGANISM_PROCESS		137	-0.24359939	-1.3777138	0.028235294	0.35021943	1.0	3552	tags=39%, list=27%, signal=53%
ANATOMICAL_STRUCTURE_FORMATION	ANATOMICAL_STRUCTURE_FORMATION		52	-0.29326418	-1.3771007	0.06507592	0.34606943	1.0	1544	tags=27%, list=12%, signal=30%
POSITIVE_REGULATION_OF_SIGNAL_TRANSDUCTION	POSITIVE_REGULATION_OF_SIGNAL_TRANSDUCTION		97	-0.25914016	-1.3709354	0.029953917	0.3530943	1.0	3726	tags=43%, list=28%, signal=60%
FEMALE_PREGNANCY	FEMALE_PREGNANCY		42	-0.311885	-1.3685251	0.089655176	0.3525006	1.0	4424	tags=55%, list=34%, signal=82%
ACTIN_FILAMENT_BASED_PROCESS	ACTIN_FILAMENT_BASED_PROCESS		99	-0.26217806	-1.3680176	0.03686636	0.34823677	1.0	1898	tags=24%, list=14%, signal=28%
HEMOSTASIS	HEMOSTASIS		46	-0.30886438	-1.3616997	0.06345733	0.35629454	1.0	1786	tags=26%, list=14%, signal=30%
REGULATION_OF_SIGNAL_TRANSDUCTION	REGULATION_OF_SIGNAL_TRANSDUCTION		173	-0.2323371	-1.3604442	0.029268293	0.35355842	1.0	3593	tags=38%, list=27%, signal=51%
RESPONSE_TO_VIRUS	RESPONSE_TO_VIRUS		45	-0.3033131	-1.351228	0.07613169	0.36813536	1.0	2851	tags=42%, list=22%, signal=54%
REGULATION_OF_BODY_FLUID_LEVELS	REGULATION_OF_BODY_FLUID_LEVELS		55	-0.28896224	-1.3441942	0.065645516	0.37753934	1.0	1786	tags=25%, list=14%, signal=29%
CATION_HOMEOSTASIS	CATION_HOMEOSTASIS		94	-0.25336316	-1.3365316	0.049295776	0.38889188	1.0	3325	tags=36%, list=25%, signal=48%
PEPTIDYL_TYROSINE_MODIFICATION	PEPTIDYL_TYROSINE_MODIFICATION		23	-0.36448446	-1.3290857	0.10244989	0.40003988	1.0	2974	tags=35%, list=23%, signal=45%
POSITIVE_REGULATION_OF_CYTOKINE_BIOSYNTHETIC_PROCESS	POSITIVE_REGULATION_OF_CYTOKINE_BIOSYNTHETIC_PROCESS		21	-0.36776093	-1.3251132	0.11853448	0.40343574	1.0	2950	tags=43%, list=23%, signal=55%
PROTEIN_PROCESSING	PROTEIN_PROCESSING		41	-0.30279908	-1.320864	0.09750567	0.40773666	1.0	4075	tags=41%, list=31%, signal=60%
REGULATION_OF_ANATOMICAL_STRUCTURE_MORPHOGENESIS	REGULATION_OF_ANATOMICAL_STRUCTURE_MORPHOGENESIS		17	-0.38131788	-1.3172787	0.1286031	0.41012403	1.0	4679	tags=53%, list=36%, signal=82%
REGULATION_OF_LYMPHOCYTE_ACTIVATION	REGULATION_OF_LYMPHOCYTE_ACTIVATION		31	-0.33015496	-1.3136499	0.12528473	0.4123433	1.0	3316	tags=45%, list=25%, signal=60%
REGULATION_OF_PROTEIN_AMINO_ACID_PHOSPHORYLATION	REGULATION_OF_PROTEIN_AMINO_ACID_PHOSPHORYLATION		23	-0.3570459	-1.3126915	0.12715517	0.4092221	1.0	2715	tags=35%, list=21%, signal=44%
CELLULAR_CATION_HOMEOSTASIS	CELLULAR_CATION_HOMEOSTASIS		91	-0.25547466	-1.3113923	0.06960557	0.40650868	1.0	4276	tags=46%, list=33%, signal=68%
ANGIOGENESIS	ANGIOGENESIS		44	-0.29782233	-1.3040805	0.114285715	0.4175208	1.0	1859	tags=30%, list=14%, signal=34%
POSITIVE_REGULATION_OF_PHOSPHORYLATION	POSITIVE_REGULATION_OF_PHOSPHORYLATION		21	-0.3623017	-1.2973349	0.14660831	0.4272988	1.0	1335	tags=29%, list=10%, signal=32%
PROTEIN_AMINO_ACID_DEPHOSPHORYLATION	PROTEIN_AMINO_ACID_DEPHOSPHORYLATION		60	-0.2747901	-1.2965007	0.1123348	0.42381325	1.0	1551	tags=22%, list=12%, signal=24%
RAS_PROTEIN_SIGNAL_TRANSDUCTION	RAS_PROTEIN_SIGNAL_TRANSDUCTION		55	-0.2822475	-1.2964455	0.10412148	0.418745	1.0	3202	tags=40%, list=24%, signal=53%
MAINTENANCE_OF_LOCALIZATION	MAINTENANCE_OF_LOCALIZATION		21	-0.36444044	-1.2934277	0.14935064	0.42037916	1.0	2786	tags=38%, list=21%, signal=48%
DETECTION_OF_STIMULUS	DETECTION_OF_STIMULUS		36	-0.30842593	-1.2904683	0.10792951	0.42177543	1.0	5466	tags=58%, list=42%, signal=100%
RESPONSE_TO_DRUG	RESPONSE_TO_DRUG		21	-0.35839978	-1.2885244	0.15333334	0.42164868	1.0	2511	tags=43%, list=19%, signal=53%
PROTEIN_COMPLEX_ASSEMBLY	PROTEIN_COMPLEX_ASSEMBLY		157	-0.22364141	-1.2879761	0.046683047	0.418024	1.0	2496	tags=27%, list=19%, signal=33%
MUSCLE_DEVELOPMENT	MUSCLE_DEVELOPMENT		85	-0.25297764	-1.2844752	0.07565012	0.42152542	1.0	3503	tags=40%, list=27%, signal=54%
REGULATION_OF_CYTOSKELETON_ORGANIZATION_AND_BIOGENESIS	REGULATION_OF_CYTOSKELETON_ORGANIZATION_AND_BIOGENESIS		26	-0.33163393	-1.2808807	0.13304721	0.42499748	1.0	2939	tags=38%, list=22%, signal=49%
POSITIVE_REGULATION_OF_SECRETION	POSITIVE_REGULATION_OF_SECRETION		18	-0.37124518	-1.2780563	0.15869565	0.42659447	1.0	4283	tags=61%, list=33%, signal=91%
GLYCOPROTEIN_METABOLIC_PROCESS	GLYCOPROTEIN_METABOLIC_PROCESS		82	-0.24915478	-1.2774054	0.07777778	0.42297965	1.0	3873	tags=40%, list=30%, signal=57%
VASCULATURE_DEVELOPMENT	VASCULATURE_DEVELOPMENT		50	-0.27438727	-1.27629	0.11486486	0.4206708	1.0	4276	tags=50%, list=33%, signal=74%
ACTIN_POLYMERIZATION_AND_OR_DEPOLYMERIZATION	ACTIN_POLYMERIZATION_AND_OR_DEPOLYMERIZATION		20	-0.357698	-1.2698478	0.17105263	0.430738	1.0	1409	tags=25%, list=11%, signal=28%
PROTEIN_AUTOPROCESSING	PROTEIN_AUTOPROCESSING		24	-0.33568287	-1.267117	0.15604396	0.4322836	1.0	4075	tags=46%, list=31%, signal=66%
CYTOKINE_PRODUCTION	CYTOKINE_PRODUCTION		61	-0.2701569	-1.2615949	0.10666667	0.44155282	1.0	4007	tags=44%, list=31%, signal=63%
DEPHOSPHORYLATION	DEPHOSPHORYLATION		67	-0.25130245	-1.2612973	0.11678832	0.4374328	1.0	1551	tags=21%, list=12%, signal=24%
LIPID_METABOLIC_PROCESS	LIPID_METABOLIC_PROCESS		283	-0.20130813	-1.259161	0.036458332	0.43738356	1.0	3469	tags=35%, list=26%, signal=46%
PROTEIN_OLIGOMERIZATION	PROTEIN_OLIGOMERIZATION		37	-0.30666468	-1.2543241	0.12826087	0.44386724	1.0	2496	tags=32%, list=19%, signal=40%
ICOSANOID_METABOLIC_PROCESS	ICOSANOID_METABOLIC_PROCESS		16	-0.38873053	-1.2536826	0.20703125	0.4407031	1.0	3662	tags=50%, list=28%, signal=69%
CELL_MATRIX_ADHESION	CELL_MATRIX_ADHESION		35	-0.2998202	-1.25163	0.1495327	0.44081378	1.0	1720	tags=29%, list=13%, signal=33%
PROTEIN_AMINO_ACID_AUTOPHOSPHORYLATION	PROTEIN_AMINO_ACID_AUTOPHOSPHORYLATION		24	-0.33568287	-1.2513459	0.15221988	0.4372333	1.0	4075	tags=46%, list=31%, signal=66%
PHOSPHORYLATION	PHOSPHORYLATION		262	-0.20436335	-1.251203	0.050131924	0.4332924	1.0	3118	tags=30%, list=24%, signal=39%
AMINO_ACID_CATABOLIC_PROCESS	AMINO_ACID_CATABOLIC_PROCESS		23	-0.33959043	-1.2498878	0.15432099	0.43168703	1.0	1950	tags=35%, list=15%, signal=41%
PROTEIN_KINASE_CASCADE	PROTEIN_KINASE_CASCADE		239	-0.20538001	-1.2482327	0.055837564	0.4311324	1.0	1989	tags=23%, list=15%, signal=27%
POSITIVE_REGULATION_OF_LYMPHOCYTE_ACTIVATION	POSITIVE_REGULATION_OF_LYMPHOCYTE_ACTIVATION		23	-0.33434784	-1.2436421	0.16222222	0.43706146	1.0	3316	tags=43%, list=25%, signal=58%
MONOCARBOXYLIC_ACID_METABOLIC_PROCESS	MONOCARBOXYLIC_ACID_METABOLIC_PROCESS		77	-0.24933217	-1.2419025	0.097949885	0.43676597	1.0	4168	tags=45%, list=32%, signal=66%
REGULATION_OF_T_CELL_ACTIVATION	REGULATION_OF_T_CELL_ACTIVATION		25	-0.31983173	-1.2396011	0.16157205	0.43802425	1.0	3316	tags=44%, list=25%, signal=59%
ORGAN_MORPHOGENESIS	ORGAN_MORPHOGENESIS		131	-0.22105265	-1.2377754	0.07960199	0.4383236	1.0	1544	tags=20%, list=12%, signal=22%
REGULATION_OF_CELL_PROLIFERATION	REGULATION_OF_CELL_PROLIFERATION		275	-0.19571833	-1.2269568	0.043814432	0.45940897	1.0	2950	tags=28%, list=23%, signal=36%
POSITIVE_REGULATION_OF_TRANSLATION	POSITIVE_REGULATION_OF_TRANSLATION		28	-0.3052955	-1.2259656	0.18478261	0.45743293	1.0	2950	tags=39%, list=23%, signal=51%
PHOSPHOLIPID_METABOLIC_PROCESS	PHOSPHOLIPID_METABOLIC_PROCESS		63	-0.25078574	-1.2243704	0.13366337	0.45720795	1.0	3949	tags=43%, list=30%, signal=61%
PEPTIDYL_TYROSINE_PHOSPHORYLATION	PEPTIDYL_TYROSINE_PHOSPHORYLATION		21	-0.3328784	-1.2236063	0.1987315	0.45494083	1.0	2974	tags=33%, list=23%, signal=43%
G_PROTEIN_SIGNALING_COUPLED_TO_CAMP_NUCLEOTIDE_SECOND_MESSENGER	G_PROTEIN_SIGNALING_COUPLED_TO_CAMP_NUCLEOTIDE_SECOND_MESSENGER		62	-0.255454	-1.2226782	0.15704387	0.4531052	1.0	2200	tags=21%, list=17%, signal=25%
CAMP_MEDIATED_SIGNALING	CAMP_MEDIATED_SIGNALING		63	-0.25526866	-1.2226048	0.1477516	0.44923612	1.0	2200	tags=21%, list=17%, signal=25%
AMINE_CATABOLIC_PROCESS	AMINE_CATABOLIC_PROCESS		25	-0.31745303	-1.2025104	0.1904762	0.4940152	1.0	1950	tags=32%, list=15%, signal=38%
NEGATIVE_REGULATION_OF_TRANSCRIPTION	NEGATIVE_REGULATION_OF_TRANSCRIPTION		166	-0.20756534	-1.2010082	0.12832929	0.49373037	1.0	2750	tags=28%, list=21%, signal=35%
REGULATION_OF_MYELOID_CELL_DIFFERENTIATION	REGULATION_OF_MYELOID_CELL_DIFFERENTIATION		19	-0.34390378	-1.1966662	0.22661123	0.5009889	1.0	4529	tags=58%, list=35%, signal=88%
POSITIVE_REGULATION_OF_TRANSFERASE_ACTIVITY	POSITIVE_REGULATION_OF_TRANSFERASE_ACTIVITY		71	-0.2427621	-1.1958582	0.15349887	0.49860075	1.0	2466	tags=27%, list=19%, signal=33%
REGULATION_OF_I_KAPPAB_KINASE_NF_KAPPAB_CASCADE	REGULATION_OF_I_KAPPAB_KINASE_NF_KAPPAB_CASCADE		72	-0.2414436	-1.1914407	0.16438356	0.5057067	1.0	3851	tags=46%, list=29%, signal=65%
MUSCLE_CELL_DIFFERENTIATION	MUSCLE_CELL_DIFFERENTIATION		21	-0.326963	-1.1855555	0.22832981	0.51668495	1.0	3503	tags=48%, list=27%, signal=65%
POSITIVE_REGULATION_OF_CELL_PROLIFERATION	POSITIVE_REGULATION_OF_CELL_PROLIFERATION		129	-0.21351217	-1.1845707	0.15602838	0.5145809	1.0	2031	tags=23%, list=16%, signal=27%
SODIUM_ION_TRANSPORT	SODIUM_ION_TRANSPORT		17	-0.35180956	-1.1837966	0.26180258	0.5121967	1.0	4731	tags=53%, list=36%, signal=83%
RESPONSE_TO_BACTERIUM	RESPONSE_TO_BACTERIUM		22	-0.32013375	-1.1824809	0.24335378	0.51145303	1.0	1859	tags=27%, list=14%, signal=32%
NITROGEN_COMPOUND_CATABOLIC_PROCESS	NITROGEN_COMPOUND_CATABOLIC_PROCESS		27	-0.30783457	-1.1738154	0.23893805	0.5289314	1.0	1950	tags=30%, list=15%, signal=35%
BEHAVIOR	BEHAVIOR		136	-0.2081867	-1.1725932	0.16744186	0.5276275	1.0	4526	tags=44%, list=35%, signal=67%
REGULATION_OF_MAP_KINASE_ACTIVITY	REGULATION_OF_MAP_KINASE_ACTIVITY		56	-0.25047693	-1.1712084	0.20945945	0.52718985	1.0	2093	tags=29%, list=16%, signal=34%
REGULATION_OF_PROTEIN_METABOLIC_PROCESS	REGULATION_OF_PROTEIN_METABOLIC_PROCESS		150	-0.20584263	-1.1709876	0.15046297	0.5236554	1.0	2984	tags=30%, list=23%, signal=38%
REGULATION_OF_ORGANELLE_ORGANIZATION_AND_BIOGENESIS	REGULATION_OF_ORGANELLE_ORGANIZATION_AND_BIOGENESIS		35	-0.27978548	-1.1658142	0.25055927	0.5336492	1.0	3217	tags=37%, list=25%, signal=49%
ACTIVATION_OF_MAPK_ACTIVITY	ACTIVATION_OF_MAPK_ACTIVITY		33	-0.285035	-1.1607915	0.23423423	0.54313797	1.0	2093	tags=30%, list=16%, signal=36%
BONE_REMODELING	BONE_REMODELING		28	-0.30042896	-1.1572421	0.25503355	0.5484749	1.0	2306	tags=29%, list=18%, signal=35%
GLYCEROPHOSPHOLIPID_METABOLIC_PROCESS	GLYCEROPHOSPHOLIPID_METABOLIC_PROCESS		39	-0.27010655	-1.1567187	0.25799572	0.5455278	1.0	3949	tags=44%, list=30%, signal=62%
POSITIVE_REGULATION_OF_PROTEIN_MODIFICATION_PROCESS	POSITIVE_REGULATION_OF_PROTEIN_MODIFICATION_PROCESS		24	-0.30513048	-1.1507144	0.2542373	0.5569423	1.0	1335	tags=25%, list=10%, signal=28%
CELL_RECOGNITION	CELL_RECOGNITION		16	-0.34521163	-1.1469995	0.26068377	0.5628874	1.0	3998	tags=50%, list=31%, signal=72%
GENERATION_OF_PRECURSOR_METABOLITES_AND_ENERGY	GENERATION_OF_PRECURSOR_METABOLITES_AND_ENERGY		120	-0.21288563	-1.1447613	0.18689321	0.56500494	1.0	2978	tags=30%, list=23%, signal=38%
POSITIVE_REGULATION_OF_CELLULAR_PROTEIN_METABOLIC_PROCESS	POSITIVE_REGULATION_OF_CELLULAR_PROTEIN_METABOLIC_PROCESS		61	-0.23438302	-1.1405189	0.24349882	0.5716826	1.0	2477	tags=30%, list=19%, signal=36%
MEMBRANE_ORGANIZATION_AND_BIOGENESIS	MEMBRANE_ORGANIZATION_AND_BIOGENESIS		124	-0.20389438	-1.1389456	0.2063882	0.5713611	1.0	2032	tags=23%, list=16%, signal=27%
ORGANIC_ACID_METABOLIC_PROCESS	ORGANIC_ACID_METABOLIC_PROCESS		162	-0.19494855	-1.1378566	0.18434343	0.57007164	1.0	2609	tags=27%, list=20%, signal=33%
POSITIVE_REGULATION_OF_PROTEIN_METABOLIC_PROCESS	POSITIVE_REGULATION_OF_PROTEIN_METABOLIC_PROCESS		63	-0.23715183	-1.1375872	0.24565217	0.5665761	1.0	2477	tags=30%, list=19%, signal=37%
CARBOXYLIC_ACID_METABOLIC_PROCESS	CARBOXYLIC_ACID_METABOLIC_PROCESS		160	-0.19632368	-1.1360483	0.19059406	0.56618166	1.0	2609	tags=27%, list=20%, signal=33%
VITAMIN_METABOLIC_PROCESS	VITAMIN_METABOLIC_PROCESS		15	-0.35360324	-1.1343713	0.28348213	0.5665178	1.0	3604	tags=53%, list=28%, signal=74%
DEVELOPMENTAL_MATURATION	DEVELOPMENTAL_MATURATION		18	-0.3321763	-1.1331279	0.279476	0.56537336	1.0	3859	tags=44%, list=29%, signal=63%
SKELETAL_DEVELOPMENT	SKELETAL_DEVELOPMENT		91	-0.21550006	-1.1329899	0.24384236	0.5617216	1.0	2637	tags=29%, list=20%, signal=36%
REGULATION_OF_CELLULAR_PROTEIN_METABOLIC_PROCESS	REGULATION_OF_CELLULAR_PROTEIN_METABOLIC_PROCESS		139	-0.20105381	-1.1314683	0.20681265	0.56192374	1.0	2984	tags=29%, list=23%, signal=38%
POST_TRANSLATIONAL_PROTEIN_MODIFICATION	POST_TRANSLATIONAL_PROTEIN_MODIFICATION		409	-0.17150153	-1.1312869	0.10880829	0.5585084	1.0	3077	tags=27%, list=24%, signal=35%
TISSUE_DEVELOPMENT	TISSUE_DEVELOPMENT		126	-0.20552239	-1.1280849	0.20140515	0.5631214	1.0	2406	tags=25%, list=18%, signal=30%
STRIATED_MUSCLE_DEVELOPMENT	STRIATED_MUSCLE_DEVELOPMENT		36	-0.2700784	-1.1255087	0.27654868	0.5659559	1.0	3700	tags=44%, list=28%, signal=62%
NEGATIVE_REGULATION_OF_RNA_METABOLIC_PROCESS	NEGATIVE_REGULATION_OF_RNA_METABOLIC_PROCESS		114	-0.20495304	-1.120905	0.23927765	0.57410294	1.0	2601	tags=27%, list=20%, signal=34%
POSITIVE_REGULATION_OF_I_KAPPAB_KINASE_NF_KAPPAB_CASCADE	POSITIVE_REGULATION_OF_I_KAPPAB_KINASE_NF_KAPPAB_CASCADE		67	-0.22668688	-1.1202574	0.24222222	0.5717227	1.0	3851	tags=45%, list=29%, signal=63%
MEMBRANE_LIPID_METABOLIC_PROCESS	MEMBRANE_LIPID_METABOLIC_PROCESS		85	-0.21917455	-1.1198678	0.24885845	0.5689834	1.0	3284	tags=35%, list=25%, signal=47%
CYTOKINE_BIOSYNTHETIC_PROCESS	CYTOKINE_BIOSYNTHETIC_PROCESS		34	-0.27168533	-1.1180282	0.27654868	0.56989926	1.0	2950	tags=35%, list=23%, signal=45%
ACTIVATION_OF_NF_KAPPAB_TRANSCRIPTION_FACTOR	ACTIVATION_OF_NF_KAPPAB_TRANSCRIPTION_FACTOR		15	-0.34598655	-1.1177311	0.29149798	0.56683207	1.0	4328	tags=60%, list=33%, signal=90%
GENERATION_OF_NEURONS	GENERATION_OF_NEURONS		65	-0.22956848	-1.1129392	0.25055927	0.575733	1.0	3859	tags=37%, list=29%, signal=52%
FATTY_ACID_OXIDATION	FATTY_ACID_OXIDATION		17	-0.3274545	-1.1104382	0.2866242	0.5786735	1.0	3421	tags=47%, list=26%, signal=64%
NEGATIVE_REGULATION_OF_NUCLEOBASENUCLEOSIDENUCLEOTIDE_AND_NUCLEIC_ACID_METABOLIC_PROCESS	NEGATIVE_REGULATION_OF_NUCLEOBASENUCLEOSIDENUCLEOTIDE_AND_NUCLEIC_ACID_METABOLIC_PROCESS		185	-0.18608817	-1.1088248	0.21025641	0.5790441	1.0	2750	tags=28%, list=21%, signal=34%
NEGATIVE_REGULATION_OF_TRANSCRIPTION_DNA_DEPENDENT	NEGATIVE_REGULATION_OF_TRANSCRIPTION_DNA_DEPENDENT		114	-0.20495304	-1.1078988	0.250591	0.5777968	1.0	2601	tags=27%, list=20%, signal=34%
REGULATION_OF_BIOLOGICAL_QUALITY	REGULATION_OF_BIOLOGICAL_QUALITY		364	-0.17129014	-1.1071804	0.17204301	0.5758845	1.0	3737	tags=32%, list=29%, signal=43%
AMINO_ACID_DERIVATIVE_METABOLIC_PROCESS	AMINO_ACID_DERIVATIVE_METABOLIC_PROCESS		23	-0.29462862	-1.1023699	0.3042553	0.5858579	1.0	4074	tags=48%, list=31%, signal=69%
PROTEIN_SECRETION	PROTEIN_SECRETION		28	-0.27477944	-1.100729	0.3119266	0.5866392	1.0	4492	tags=50%, list=34%, signal=76%
GLYCOPROTEIN_BIOSYNTHETIC_PROCESS	GLYCOPROTEIN_BIOSYNTHETIC_PROCESS		67	-0.22731704	-1.1002624	0.27982646	0.584201	1.0	3873	tags=39%, list=30%, signal=55%
NEGATIVE_REGULATION_OF_CELL_DIFFERENTIATION	NEGATIVE_REGULATION_OF_CELL_DIFFERENTIATION		24	-0.2914225	-1.0993329	0.3249428	0.5828808	1.0	2862	tags=29%, list=22%, signal=37%
TISSUE_REMODELING	TISSUE_REMODELING		29	-0.2760598	-1.0993	0.31601733	0.57930267	1.0	2306	tags=28%, list=18%, signal=33%
CYTOKINE_SECRETION	CYTOKINE_SECRETION		15	-0.34493497	-1.0979794	0.33127573	0.5791583	1.0	3998	tags=53%, list=31%, signal=77%
REGULATION_OF_DEVELOPMENTAL_PROCESS	REGULATION_OF_DEVELOPMENTAL_PROCESS		387	-0.16889903	-1.0970271	0.18313953	0.5779271	1.0	4286	tags=42%, list=33%, signal=60%
RESPONSE_TO_BIOTIC_STIMULUS	RESPONSE_TO_BIOTIC_STIMULUS		103	-0.209085	-1.0969702	0.29205608	0.5745607	1.0	2935	tags=32%, list=22%, signal=41%
PHAGOCYTOSIS	PHAGOCYTOSIS		16	-0.33449742	-1.0956775	0.31355932	0.5745269	1.0	3484	tags=50%, list=27%, signal=68%
POSITIVE_REGULATION_OF_T_CELL_ACTIVATION	POSITIVE_REGULATION_OF_T_CELL_ACTIVATION		20	-0.3057694	-1.0941827	0.3457557	0.57496595	1.0	4526	tags=55%, list=35%, signal=84%
REGULATION_OF_MAPKKK_CASCADE	REGULATION_OF_MAPKKK_CASCADE		19	-0.3192	-1.0912074	0.33404255	0.5790498	1.0	752	tags=21%, list=6%, signal=22%
ORGANIC_ACID_TRANSPORT	ORGANIC_ACID_TRANSPORT		39	-0.2527305	-1.0897073	0.29411766	0.57956004	1.0	2023	tags=26%, list=15%, signal=30%
CARBOXYLIC_ACID_TRANSPORT	CARBOXYLIC_ACID_TRANSPORT		39	-0.2527305	-1.0856867	0.32	0.5867065	1.0	2023	tags=26%, list=15%, signal=30%
NEGATIVE_REGULATION_OF_METABOLIC_PROCESS	NEGATIVE_REGULATION_OF_METABOLIC_PROCESS		232	-0.17482287	-1.0855197	0.2387268	0.5837634	1.0	2750	tags=26%, list=21%, signal=32%
ACTIN_FILAMENT_ORGANIZATION	ACTIN_FILAMENT_ORGANIZATION		21	-0.2952693	-1.0853556	0.35181236	0.58074975	1.0	1687	tags=29%, list=13%, signal=33%
NEURON_DIFFERENTIATION	NEURON_DIFFERENTIATION		58	-0.23121884	-1.0848488	0.300905	0.57868385	1.0	3530	tags=33%, list=27%, signal=45%
POSITIVE_REGULATION_OF_TRANSCRIPTION	POSITIVE_REGULATION_OF_TRANSCRIPTION		124	-0.19515355	-1.0841542	0.2720588	0.5772384	1.0	3243	tags=31%, list=25%, signal=40%
INSULIN_RECEPTOR_SIGNALING_PATHWAY	INSULIN_RECEPTOR_SIGNALING_PATHWAY		16	-0.31996188	-1.0831826	0.31762296	0.57673824	1.0	3233	tags=44%, list=25%, signal=58%
REGULATION_OF_PROTEIN_IMPORT_INTO_NUCLEUS	REGULATION_OF_PROTEIN_IMPORT_INTO_NUCLEUS		15	-0.33008054	-1.07789	0.33755276	0.5875829	1.0	1440	tags=27%, list=11%, signal=30%
AMINO_ACID_METABOLIC_PROCESS	AMINO_ACID_METABOLIC_PROCESS		73	-0.21854989	-1.076958	0.31336406	0.5867091	1.0	2348	tags=27%, list=18%, signal=33%
CELLULAR_LIPID_METABOLIC_PROCESS	CELLULAR_LIPID_METABOLIC_PROCESS		220	-0.17904337	-1.0740042	0.2688679	0.5915668	1.0	3975	tags=38%, list=30%, signal=54%
POSITIVE_REGULATION_OF_MAP_KINASE_ACTIVITY	POSITIVE_REGULATION_OF_MAP_KINASE_ACTIVITY		39	-0.25651225	-1.0722958	0.33739838	0.5927224	1.0	2093	tags=28%, list=16%, signal=33%
DETECTION_OF_EXTERNAL_STIMULUS	DETECTION_OF_EXTERNAL_STIMULUS		18	-0.31622428	-1.0704324	0.36196318	0.5945376	1.0	8958	tags=100%, list=68%, signal=316%
NEGATIVE_REGULATION_OF_TRANSCRIPTION_FROM_RNA_POLYMERASE_II_PROMOTER	NEGATIVE_REGULATION_OF_TRANSCRIPTION_FROM_RNA_POLYMERASE_II_PROMOTER		76	-0.21405289	-1.0697312	0.32380953	0.59285295	1.0	2582	tags=28%, list=20%, signal=34%
I_KAPPAB_KINASE_NF_KAPPAB_CASCADE	I_KAPPAB_KINASE_NF_KAPPAB_CASCADE		88	-0.2062471	-1.0682604	0.3122172	0.59330136	1.0	3726	tags=41%, list=28%, signal=57%
CELL_MIGRATION	CELL_MIGRATION		82	-0.2099287	-1.0649426	0.3452381	0.5990125	1.0	2715	tags=26%, list=21%, signal=32%
ION_HOMEOSTASIS	ION_HOMEOSTASIS		112	-0.19691257	-1.0646015	0.3171806	0.5965778	1.0	3902	tags=38%, list=30%, signal=54%
MYELOID_CELL_DIFFERENTIATION	MYELOID_CELL_DIFFERENTIATION		35	-0.25210857	-1.0576756	0.372043	0.6116664	1.0	809	tags=17%, list=6%, signal=18%
CYTOKINE_METABOLIC_PROCESS	CYTOKINE_METABOLIC_PROCESS		35	-0.25595152	-1.0574585	0.37142858	0.6089477	1.0	2950	tags=34%, list=23%, signal=44%
CELL_MATURATION	CELL_MATURATION		16	-0.315192	-1.0518893	0.3862213	0.6208298	1.0	3290	tags=38%, list=25%, signal=50%
NEGATIVE_REGULATION_OF_CELLULAR_METABOLIC_PROCESS	NEGATIVE_REGULATION_OF_CELLULAR_METABOLIC_PROCESS		229	-0.17131935	-1.0446212	0.31540343	0.63711435	1.0	2750	tags=26%, list=21%, signal=32%
POSITIVE_REGULATION_OF_DEVELOPMENTAL_PROCESS	POSITIVE_REGULATION_OF_DEVELOPMENTAL_PROCESS		197	-0.17625481	-1.0444279	0.36881188	0.63412136	1.0	4253	tags=44%, list=32%, signal=64%
ELECTRON_TRANSPORT_GO_0006118	ELECTRON_TRANSPORT_GO_0006118		50	-0.2306312	-1.0411069	0.37995338	0.6398325	1.0	2270	tags=26%, list=17%, signal=31%
MACROMOLECULE_BIOSYNTHETIC_PROCESS	MACROMOLECULE_BIOSYNTHETIC_PROCESS		267	-0.16902499	-1.0402771	0.37172773	0.63880295	1.0	3686	tags=34%, list=28%, signal=46%
NEGATIVE_REGULATION_OF_CELL_PROLIFERATION	NEGATIVE_REGULATION_OF_CELL_PROLIFERATION		145	-0.18136534	-1.0390825	0.36683416	0.63888675	1.0	3026	tags=28%, list=23%, signal=36%
TRANSLATION	TRANSLATION		149	-0.18234643	-1.0383794	0.38676846	0.6373708	1.0	2950	tags=30%, list=23%, signal=38%
DETECTION_OF_STIMULUS_INVOLVED_IN_SENSORY_PERCEPTION	DETECTION_OF_STIMULUS_INVOLVED_IN_SENSORY_PERCEPTION		15	-0.31615174	-1.0353072	0.41801387	0.64242345	1.0	8958	tags=100%, list=68%, signal=316%
MYOBLAST_DIFFERENTIATION	MYOBLAST_DIFFERENTIATION		16	-0.3078742	-1.0300639	0.4057377	0.65355474	1.0	3503	tags=50%, list=27%, signal=68%
HORMONE_METABOLIC_PROCESS	HORMONE_METABOLIC_PROCESS		29	-0.2601041	-1.029035	0.38646287	0.65294546	1.0	3983	tags=48%, list=30%, signal=69%
POSITIVE_REGULATION_OF_CATALYTIC_ACTIVITY	POSITIVE_REGULATION_OF_CATALYTIC_ACTIVITY		139	-0.18027322	-1.028057	0.39215687	0.6520939	1.0	4283	tags=38%, list=33%, signal=56%
POSITIVE_REGULATION_OF_CELLULAR_METABOLIC_PROCESS	POSITIVE_REGULATION_OF_CELLULAR_METABOLIC_PROCESS		196	-0.17522585	-1.02736	0.3673966	0.6507896	1.0	3243	tags=30%, list=25%, signal=39%
NEURON_DEVELOPMENT	NEURON_DEVELOPMENT		49	-0.22401063	-1.0255119	0.40311804	0.65283394	1.0	4376	tags=41%, list=33%, signal=61%
CELL_PROLIFERATION_GO_0008283	CELL_PROLIFERATION_GO_0008283		466	-0.15434241	-1.0215987	0.39385474	0.6598447	1.0	2749	tags=24%, list=21%, signal=30%
DEFENSE_RESPONSE_TO_BACTERIUM	DEFENSE_RESPONSE_TO_BACTERIUM		16	-0.30580643	-1.019837	0.43125	0.66134596	1.0	1859	tags=25%, list=14%, signal=29%
POSITIVE_REGULATION_OF_METABOLIC_PROCESS	POSITIVE_REGULATION_OF_METABOLIC_PROCESS		201	-0.16810106	-1.0179918	0.408867	0.6631329	1.0	3243	tags=30%, list=25%, signal=39%
AMINO_ACID_AND_DERIVATIVE_METABOLIC_PROCESS	AMINO_ACID_AND_DERIVATIVE_METABOLIC_PROCESS		96	-0.19104801	-1.0148331	0.40749416	0.668713	1.0	2363	tags=25%, list=18%, signal=30%
POSITIVE_REGULATION_OF_TRANSCRIPTION_FROM_RNA_POLYMERASE_II_PROMOTER	POSITIVE_REGULATION_OF_TRANSCRIPTION_FROM_RNA_POLYMERASE_II_PROMOTER		60	-0.21261813	-1.0125854	0.4307036	0.6715928	1.0	3178	tags=32%, list=24%, signal=42%
AXON_GUIDANCE	AXON_GUIDANCE		18	-0.2953962	-1.0075316	0.42362526	0.68227553	1.0	2704	tags=33%, list=21%, signal=42%
REGULATION_OF_JNK_ACTIVITY	REGULATION_OF_JNK_ACTIVITY		18	-0.2916778	-1.0049803	0.44301075	0.6862027	1.0	2093	tags=28%, list=16%, signal=33%
HEART_DEVELOPMENT	HEART_DEVELOPMENT		33	-0.2483223	-1.0024713	0.44494382	0.68961024	1.0	4230	tags=39%, list=32%, signal=58%
REGULATION_OF_TRANSCRIPTION	REGULATION_OF_TRANSCRIPTION		498	-0.15053977	-1.0004232	0.4375	0.6919486	1.0	3437	tags=30%, list=26%, signal=39%
NERVOUS_SYSTEM_DEVELOPMENT	NERVOUS_SYSTEM_DEVELOPMENT		328	-0.15670832	-0.99918747	0.46131805	0.6919554	1.0	3919	tags=32%, list=30%, signal=45%
CELL_CELL_ADHESION	CELL_CELL_ADHESION		72	-0.2013139	-0.9981916	0.45454547	0.6914342	1.0	4328	tags=43%, list=33%, signal=64%
ANTI_APOPTOSIS	ANTI_APOPTOSIS		107	-0.18475872	-0.9959537	0.4439141	0.6945504	1.0	3199	tags=34%, list=24%, signal=44%
LOCOMOTORY_BEHAVIOR	LOCOMOTORY_BEHAVIOR		84	-0.1972985	-0.9944078	0.44604316	0.695573	1.0	2834	tags=29%, list=22%, signal=36%
AXONOGENESIS	AXONOGENESIS		33	-0.24458122	-0.99428946	0.47488585	0.69256586	1.0	4376	tags=42%, list=33%, signal=64%
RHYTHMIC_PROCESS	RHYTHMIC_PROCESS		23	-0.26445934	-0.99397504	0.46481878	0.6901828	1.0	2637	tags=30%, list=20%, signal=38%
ANATOMICAL_STRUCTURE_MORPHOGENESIS	ANATOMICAL_STRUCTURE_MORPHOGENESIS		336	-0.15518203	-0.9928917	0.46766168	0.6898247	1.0	2800	tags=24%, list=21%, signal=30%
REGULATION_OF_PROTEIN_SECRETION	REGULATION_OF_PROTEIN_SECRETION		19	-0.28831676	-0.99267185	0.46750525	0.68722427	1.0	3998	tags=47%, list=31%, signal=68%
POSITIVE_REGULATION_OF_NUCLEOBASENUCLEOSIDENUCLEOTIDE_AND_NUCLEIC_ACID_METABOLIC_PROCESS	POSITIVE_REGULATION_OF_NUCLEOBASENUCLEOSIDENUCLEOTIDE_AND_NUCLEIC_ACID_METABOLIC_PROCESS		134	-0.17766131	-0.9872613	0.4791155	0.69882405	1.0	3243	tags=30%, list=25%, signal=39%
NEGATIVE_REGULATION_OF_DEVELOPMENTAL_PROCESS	NEGATIVE_REGULATION_OF_DEVELOPMENTAL_PROCESS		177	-0.17170739	-0.987081	0.4888889	0.6960483	1.0	3199	tags=31%, list=24%, signal=40%
MAPKKK_CASCADE_GO_0000165	MAPKKK_CASCADE_GO_0000165		90	-0.18994807	-0.9858608	0.48734176	0.6960366	1.0	2234	tags=22%, list=17%, signal=27%
EPIDERMIS_DEVELOPMENT	EPIDERMIS_DEVELOPMENT		66	-0.20251036	-0.9850871	0.47511312	0.6947954	1.0	1473	tags=20%, list=11%, signal=22%
POSITIVE_REGULATION_OF_DNA_BINDING	POSITIVE_REGULATION_OF_DNA_BINDING		18	-0.28417674	-0.97710323	0.47608694	0.7130283	1.0	4339	tags=56%, list=33%, signal=83%
PEPTIDYL_AMINO_ACID_MODIFICATION	PEPTIDYL_AMINO_ACID_MODIFICATION		47	-0.21992558	-0.9769219	0.48072562	0.7102808	1.0	2974	tags=30%, list=23%, signal=38%
REGULATION_OF_MUSCLE_CONTRACTION	REGULATION_OF_MUSCLE_CONTRACTION		18	-0.28737435	-0.97418875	0.45922747	0.7143248	1.0	2810	tags=39%, list=21%, signal=49%
REGULATION_OF_CYTOKINE_BIOSYNTHETIC_PROCESS	REGULATION_OF_CYTOKINE_BIOSYNTHETIC_PROCESS		31	-0.23766087	-0.96816885	0.48337027	0.7266888	1.0	2950	tags=32%, list=23%, signal=42%
NEURITE_DEVELOPMENT	NEURITE_DEVELOPMENT		41	-0.21987912	-0.9646754	0.49665925	0.73341006	1.0	3530	tags=32%, list=27%, signal=43%
CELLULAR_COMPONENT_ASSEMBLY	CELLULAR_COMPONENT_ASSEMBLY		272	-0.15514468	-0.956818	0.5710456	0.75179744	1.0	3022	tags=27%, list=23%, signal=34%
RESPONSE_TO_OXIDATIVE_STRESS	RESPONSE_TO_OXIDATIVE_STRESS		38	-0.2248309	-0.95504797	0.5274262	0.7532004	1.0	1402	tags=24%, list=11%, signal=26%
CYCLIC_NUCLEOTIDE_MEDIATED_SIGNALING	CYCLIC_NUCLEOTIDE_MEDIATED_SIGNALING		97	-0.18087521	-0.9522643	0.559633	0.7570787	1.0	1340	tags=12%, list=10%, signal=14%
PROTEIN_HOMOOLIGOMERIZATION	PROTEIN_HOMOOLIGOMERIZATION		19	-0.2775294	-0.9508194	0.496614	0.75774825	1.0	1890	tags=26%, list=14%, signal=31%
RESPONSE_TO_CHEMICAL_STIMULUS	RESPONSE_TO_CHEMICAL_STIMULUS		271	-0.15290615	-0.94670796	0.57260275	0.7655788	1.0	1916	tags=18%, list=15%, signal=21%
REGULATION_OF_G_PROTEIN_COUPLED_RECEPTOR_PROTEIN_SIGNALING_PATHWAY	REGULATION_OF_G_PROTEIN_COUPLED_RECEPTOR_PROTEIN_SIGNALING_PATHWAY		23	-0.25615823	-0.9439489	0.5300926	0.76975346	1.0	1055	tags=17%, list=8%, signal=19%
NEUROGENESIS	NEUROGENESIS		75	-0.18784283	-0.9429478	0.5751634	0.76897347	1.0	3530	tags=32%, list=27%, signal=44%
REGULATION_OF_TRANSLATIONAL_INITIATION	REGULATION_OF_TRANSLATIONAL_INITIATION		25	-0.24820542	-0.9426656	0.52653927	0.7663435	1.0	2578	tags=32%, list=20%, signal=40%
CELLULAR_HOMEOSTASIS	CELLULAR_HOMEOSTASIS		121	-0.16888638	-0.9358263	0.6039823	0.7808664	1.0	3644	tags=34%, list=28%, signal=47%
AMINE_METABOLIC_PROCESS	AMINE_METABOLIC_PROCESS		128	-0.16944097	-0.93102795	0.58880776	0.7904785	1.0	4100	tags=38%, list=31%, signal=55%
G_PROTEIN_SIGNALING_COUPLED_TO_CYCLIC_NUCLEOTIDE_SECOND_MESSENGER	G_PROTEIN_SIGNALING_COUPLED_TO_CYCLIC_NUCLEOTIDE_SECOND_MESSENGER		96	-0.18096192	-0.9300139	0.6084906	0.7897745	1.0	1340	tags=13%, list=10%, signal=14%
REGULATION_OF_GROWTH	REGULATION_OF_GROWTH		48	-0.20989023	-0.9297865	0.54817986	0.7870402	1.0	3903	tags=40%, list=30%, signal=56%
POSITIVE_REGULATION_OF_TRANSCRIPTION_FACTOR_ACTIVITY	POSITIVE_REGULATION_OF_TRANSCRIPTION_FACTOR_ACTIVITY		17	-0.26997477	-0.9217601	0.54564315	0.80456287	1.0	4328	tags=53%, list=33%, signal=79%
SECRETION_BY_CELL	SECRETION_BY_CELL		100	-0.17359473	-0.9209749	0.63279444	0.8034668	1.0	4610	tags=44%, list=35%, signal=67%
REGULATION_OF_TRANSLATION	REGULATION_OF_TRANSLATION		76	-0.18497631	-0.9205731	0.6230248	0.80109644	1.0	2950	tags=29%, list=23%, signal=37%
MACROMOLECULAR_COMPLEX_ASSEMBLY	MACROMOLECULAR_COMPLEX_ASSEMBLY		254	-0.14964615	-0.92033386	0.7039801	0.7982867	1.0	3022	tags=26%, list=23%, signal=34%
CHEMICAL_HOMEOSTASIS	CHEMICAL_HOMEOSTASIS		136	-0.16399962	-0.9145021	0.63908046	0.8102501	1.0	4283	tags=39%, list=33%, signal=57%
SKELETAL_MUSCLE_DEVELOPMENT	SKELETAL_MUSCLE_DEVELOPMENT		28	-0.23010115	-0.91095495	0.6212121	0.8159606	1.0	3700	tags=43%, list=28%, signal=60%
HOMEOSTATIC_PROCESS	HOMEOSTATIC_PROCESS		179	-0.15677258	-0.91046524	0.69285715	0.81386435	1.0	3737	tags=32%, list=29%, signal=45%
ECTODERM_DEVELOPMENT	ECTODERM_DEVELOPMENT		75	-0.1788203	-0.9079351	0.6293706	0.81690997	1.0	1595	tags=19%, list=12%, signal=21%
RESPONSE_TO_NUTRIENT	RESPONSE_TO_NUTRIENT		17	-0.26535726	-0.9000298	0.5822785	0.8340075	1.0	419	tags=18%, list=3%, signal=18%
PHOSPHOINOSITIDE_METABOLIC_PROCESS	PHOSPHOINOSITIDE_METABOLIC_PROCESS		25	-0.23924115	-0.8996195	0.60240966	0.83158296	1.0	3462	tags=40%, list=26%, signal=54%
NEGATIVE_REGULATION_OF_CELLULAR_COMPONENT_ORGANIZATION_AND_BIOGENESIS	NEGATIVE_REGULATION_OF_CELLULAR_COMPONENT_ORGANIZATION_AND_BIOGENESIS		26	-0.23230816	-0.8897261	0.6252546	0.8525054	1.0	1687	tags=19%, list=13%, signal=22%
REGULATION_OF_CELLULAR_COMPONENT_ORGANIZATION_AND_BIOGENESIS	REGULATION_OF_CELLULAR_COMPONENT_ORGANIZATION_AND_BIOGENESIS		102	-0.16994487	-0.889013	0.7276995	0.8507011	1.0	3565	tags=32%, list=27%, signal=44%
SECOND_MESSENGER_MEDIATED_SIGNALING	SECOND_MESSENGER_MEDIATED_SIGNALING		139	-0.1576957	-0.88490605	0.7635934	0.8573945	1.0	1340	tags=12%, list=10%, signal=13%
SPHINGOLIPID_METABOLIC_PROCESS	SPHINGOLIPID_METABOLIC_PROCESS		23	-0.23796478	-0.8805346	0.6394558	0.8648453	1.0	3251	tags=35%, list=25%, signal=46%
NEGATIVE_REGULATION_OF_GROWTH	NEGATIVE_REGULATION_OF_GROWTH		35	-0.21021144	-0.8753256	0.67114097	0.87366426	1.0	4716	tags=51%, list=36%, signal=80%
CELLULAR_PROTEIN_COMPLEX_ASSEMBLY	CELLULAR_PROTEIN_COMPLEX_ASSEMBLY		28	-0.22362353	-0.8733481	0.6526316	0.87468076	1.0	2841	tags=29%, list=22%, signal=36%
ENDOSOME_TRANSPORT	ENDOSOME_TRANSPORT		22	-0.23662148	-0.86575943	0.6477024	0.8884335	1.0	2372	tags=27%, list=18%, signal=33%
VESICLE_MEDIATED_TRANSPORT	VESICLE_MEDIATED_TRANSPORT		174	-0.1460581	-0.86378944	0.8276644	0.88943183	1.0	1907	tags=18%, list=15%, signal=21%
CELL_CELL_SIGNALING	CELL_CELL_SIGNALING		372	-0.13321163	-0.86271054	0.89166665	0.8883662	1.0	4102	tags=32%, list=31%, signal=45%
REGULATION_OF_CELL_MIGRATION	REGULATION_OF_CELL_MIGRATION		23	-0.23107325	-0.84573984	0.68172485	0.9219168	1.0	4276	tags=39%, list=33%, signal=58%
EXCRETION	EXCRETION		35	-0.2039425	-0.84391165	0.71929824	0.92239594	1.0	2024	tags=20%, list=15%, signal=24%
G_PROTEIN_SIGNALING_COUPLED_TO_IP3_SECOND_MESSENGERPHOSPHOLIPASE_C_ACTIVATING	G_PROTEIN_SIGNALING_COUPLED_TO_IP3_SECOND_MESSENGERPHOSPHOLIPASE_C_ACTIVATING		39	-0.19835518	-0.8345435	0.73942095	0.93810225	1.0	3571	tags=31%, list=27%, signal=42%
EXTRACELLULAR_STRUCTURE_ORGANIZATION_AND_BIOGENESIS	EXTRACELLULAR_STRUCTURE_ORGANIZATION_AND_BIOGENESIS		23	-0.22428975	-0.8330506	0.691796	0.9376214	1.0	2054	tags=26%, list=16%, signal=31%
POSITIVE_REGULATION_OF_CELLULAR_COMPONENT_ORGANIZATION_AND_BIOGENESIS	POSITIVE_REGULATION_OF_CELLULAR_COMPONENT_ORGANIZATION_AND_BIOGENESIS		28	-0.21053939	-0.8310126	0.71929824	0.9382303	1.0	3444	tags=36%, list=26%, signal=48%
NITROGEN_COMPOUND_METABOLIC_PROCESS	NITROGEN_COMPOUND_METABOLIC_PROCESS		141	-0.14865272	-0.82916784	0.8695652	0.9385323	1.0	4100	tags=36%, list=31%, signal=52%
ESTABLISHMENT_AND_OR_MAINTENANCE_OF_CELL_POLARITY	ESTABLISHMENT_AND_OR_MAINTENANCE_OF_CELL_POLARITY		19	-0.23568428	-0.82115674	0.718	0.9503751	1.0	3496	tags=32%, list=27%, signal=43%
POSITIVE_REGULATION_OF_BINDING	POSITIVE_REGULATION_OF_BINDING		19	-0.2356402	-0.81682956	0.70386267	0.9552011	1.0	4339	tags=53%, list=33%, signal=79%
REGULATION_OF_PROTEIN_MODIFICATION_PROCESS	REGULATION_OF_PROTEIN_MODIFICATION_PROCESS		37	-0.19371158	-0.80732644	0.77008927	0.9692548	1.0	1614	tags=19%, list=12%, signal=22%
REGULATION_OF_BINDING	REGULATION_OF_BINDING		46	-0.18069242	-0.8062576	0.7687366	0.9675492	1.0	1916	tags=22%, list=15%, signal=25%
RESPONSE_TO_NUTRIENT_LEVELS	RESPONSE_TO_NUTRIENT_LEVELS		27	-0.20417915	-0.8015532	0.77678573	0.971997	1.0	2971	tags=30%, list=23%, signal=38%
POSITIVE_REGULATION_OF_JNK_ACTIVITY	POSITIVE_REGULATION_OF_JNK_ACTIVITY		16	-0.23804143	-0.79797006	0.732906	0.97454417	1.0	2093	tags=25%, list=16%, signal=30%
CENTRAL_NERVOUS_SYSTEM_DEVELOPMENT	CENTRAL_NERVOUS_SYSTEM_DEVELOPMENT		105	-0.15008473	-0.79599833	0.90510947	0.97434264	1.0	3696	tags=30%, list=28%, signal=42%
PROTEIN_LOCALIZATION	PROTEIN_LOCALIZATION		184	-0.13663986	-0.79341656	0.94722956	0.9750755	1.0	3599	tags=29%, list=27%, signal=40%
CELLULAR_MORPHOGENESIS_DURING_DIFFERENTIATION	CELLULAR_MORPHOGENESIS_DURING_DIFFERENTIATION		38	-0.18447022	-0.7901427	0.807611	0.97689253	1.0	3530	tags=29%, list=27%, signal=40%
REPRODUCTIVE_PROCESS	REPRODUCTIVE_PROCESS		133	-0.1414385	-0.7896395	0.924812	0.9740949	1.0	3685	tags=31%, list=28%, signal=42%
PATTERN_SPECIFICATION_PROCESS	PATTERN_SPECIFICATION_PROCESS		27	-0.19552168	-0.78486603	0.80679405	0.97848034	1.0	5202	tags=52%, list=40%, signal=86%
G_PROTEIN_COUPLED_RECEPTOR_PROTEIN_SIGNALING_PATHWAY	G_PROTEIN_COUPLED_RECEPTOR_PROTEIN_SIGNALING_PATHWAY		300	-0.124163784	-0.78309643	0.98971725	0.97760266	1.0	4260	tags=30%, list=33%, signal=43%
SULFUR_METABOLIC_PROCESS	SULFUR_METABOLIC_PROCESS		30	-0.19784667	-0.78135294	0.79333335	0.97688174	1.0	3314	tags=33%, list=25%, signal=45%
ACTIVATION_OF_PROTEIN_KINASE_ACTIVITY	ACTIVATION_OF_PROTEIN_KINASE_ACTIVITY		23	-0.21040876	-0.7732737	0.7653277	0.9855079	1.0	4679	tags=39%, list=36%, signal=61%
NEGATIVE_REGULATION_OF_CELLULAR_PROTEIN_METABOLIC_PROCESS	NEGATIVE_REGULATION_OF_CELLULAR_PROTEIN_METABOLIC_PROCESS		41	-0.1738967	-0.77148616	0.8549784	0.9844754	1.0	2984	tags=27%, list=23%, signal=35%
POSITIVE_REGULATION_OF_TRANSCRIPTIONDNA_DEPENDENT	POSITIVE_REGULATION_OF_TRANSCRIPTIONDNA_DEPENDENT		105	-0.14224574	-0.7669847	0.94239634	0.9876298	1.0	3243	tags=27%, list=25%, signal=35%
AMINE_BIOSYNTHETIC_PROCESS	AMINE_BIOSYNTHETIC_PROCESS		15	-0.23438548	-0.7564688	0.7780083	0.99871784	1.0	554	tags=13%, list=4%, signal=14%
TRANSLATIONAL_INITIATION	TRANSLATIONAL_INITIATION		33	-0.18642287	-0.75519127	0.84615386	0.9968514	1.0	2578	tags=27%, list=20%, signal=34%
T_CELL_PROLIFERATION	T_CELL_PROLIFERATION		17	-0.22251818	-0.75217694	0.80263156	0.99758166	1.0	4815	tags=59%, list=37%, signal=93%
LIPID_HOMEOSTASIS	LIPID_HOMEOSTASIS		15	-0.22715428	-0.7388253	0.80224717	1.0	1.0	524	tags=13%, list=4%, signal=14%
REGULATION_OF_DNA_BINDING	REGULATION_OF_DNA_BINDING		36	-0.1733388	-0.7376485	0.8752784	1.0	1.0	3030	tags=31%, list=23%, signal=40%
POSITIVE_REGULATION_OF_CASPASE_ACTIVITY	POSITIVE_REGULATION_OF_CASPASE_ACTIVITY		28	-0.1890585	-0.73676157	0.86021507	1.0	1.0	2006	tags=25%, list=15%, signal=29%
DI___TRI_VALENT_INORGANIC_CATION_TRANSPORT	DI___TRI_VALENT_INORGANIC_CATION_TRANSPORT		27	-0.18526115	-0.73588645	0.87117904	1.0	1.0	1117	tags=15%, list=9%, signal=16%
POSITIVE_REGULATION_OF_RNA_METABOLIC_PROCESS	POSITIVE_REGULATION_OF_RNA_METABOLIC_PROCESS		107	-0.13525867	-0.7287085	0.9650873	1.0	1.0	3243	tags=26%, list=25%, signal=35%
NEGATIVE_REGULATION_OF_PROTEIN_METABOLIC_PROCESS	NEGATIVE_REGULATION_OF_PROTEIN_METABOLIC_PROCESS		44	-0.16259481	-0.72614044	0.91935486	1.0	1.0	2984	tags=25%, list=23%, signal=32%
CARBOHYDRATE_METABOLIC_PROCESS	CARBOHYDRATE_METABOLIC_PROCESS		152	-0.12709185	-0.7257472	0.98623854	1.0	1.0	4183	tags=34%, list=32%, signal=50%
GOLGI_VESICLE_TRANSPORT	GOLGI_VESICLE_TRANSPORT		42	-0.16449746	-0.7228237	0.89135253	1.0	1.0	5000	tags=50%, list=38%, signal=81%
REGULATION_OF_TRANSCRIPTION_FACTOR_ACTIVITY	REGULATION_OF_TRANSCRIPTION_FACTOR_ACTIVITY		30	-0.18072501	-0.7213962	0.88075316	1.0	1.0	3030	tags=30%, list=23%, signal=39%
RESPONSE_TO_EXTRACELLULAR_STIMULUS	RESPONSE_TO_EXTRACELLULAR_STIMULUS		29	-0.18127164	-0.7178798	0.9045553	1.0	1.0	2971	tags=28%, list=23%, signal=36%
PROTEIN_POLYMERIZATION	PROTEIN_POLYMERIZATION		17	-0.21078782	-0.713137	0.8600823	1.0	1.0	197	tags=12%, list=2%, signal=12%
REGULATION_OF_SECRETION	REGULATION_OF_SECRETION		35	-0.17375402	-0.71094966	0.89254385	1.0	1.0	1315	tags=17%, list=10%, signal=19%
PHOSPHOINOSITIDE_MEDIATED_SIGNALING	PHOSPHOINOSITIDE_MEDIATED_SIGNALING		42	-0.16452596	-0.71082926	0.8935185	0.998118	1.0	3571	tags=29%, list=27%, signal=39%
SECRETION	SECRETION		157	-0.12139269	-0.69838965	0.9927536	1.0	1.0	4545	tags=38%, list=35%, signal=57%
PROTEIN_AMINO_ACID_LIPIDATION	PROTEIN_AMINO_ACID_LIPIDATION		21	-0.19342305	-0.69792676	0.8828283	1.0	1.0	4663	tags=52%, list=36%, signal=81%
REGULATION_OF_CELL_GROWTH	REGULATION_OF_CELL_GROWTH		39	-0.16260143	-0.696511	0.9039301	1.0	1.0	4716	tags=44%, list=36%, signal=68%
G_PROTEIN_SIGNALING_ADENYLATE_CYCLASE_ACTIVATING_PATHWAY	G_PROTEIN_SIGNALING_ADENYLATE_CYCLASE_ACTIVATING_PATHWAY		24	-0.18251343	-0.6952533	0.8832952	0.9981045	1.0	1340	tags=13%, list=10%, signal=14%
METAL_ION_TRANSPORT	METAL_ION_TRANSPORT		102	-0.13041113	-0.69473696	0.98789346	0.995171	1.0	5101	tags=41%, list=39%, signal=67%
INORGANIC_ANION_TRANSPORT	INORGANIC_ANION_TRANSPORT		16	-0.20888938	-0.6918345	0.86334056	0.99412215	1.0	617	tags=13%, list=5%, signal=13%
SECRETORY_PATHWAY	SECRETORY_PATHWAY		72	-0.13876864	-0.6828363	0.9753363	0.99766403	1.0	5000	tags=47%, list=38%, signal=76%
NUCLEOTIDE_EXCISION_REPAIR	NUCLEOTIDE_EXCISION_REPAIR		19	-0.1909213	-0.6737233	0.91990846	1.0	1.0	2006	tags=21%, list=15%, signal=25%
RHO_PROTEIN_SIGNAL_TRANSDUCTION	RHO_PROTEIN_SIGNAL_TRANSDUCTION		30	-0.17003772	-0.66726255	0.9166667	1.0	1.0	3673	tags=33%, list=28%, signal=46%
CATION_TRANSPORT	CATION_TRANSPORT		130	-0.11969125	-0.6623618	0.9953271	1.0	1.0	4204	tags=31%, list=32%, signal=45%
ION_TRANSPORT	ION_TRANSPORT		165	-0.11358614	-0.64972746	1.0	1.0	1.0	4129	tags=30%, list=32%, signal=43%
CARBOHYDRATE_BIOSYNTHETIC_PROCESS	CARBOHYDRATE_BIOSYNTHETIC_PROCESS		35	-0.15227132	-0.64093333	0.95609754	1.0	1.0	5343	tags=54%, list=41%, signal=91%
POSITIVE_REGULATION_OF_TRANSPORT	POSITIVE_REGULATION_OF_TRANSPORT		18	-0.18423262	-0.6320361	0.9325153	1.0	1.0	5314	tags=61%, list=41%, signal=103%
NEGATIVE_REGULATION_OF_MULTICELLULAR_ORGANISMAL_PROCESS	NEGATIVE_REGULATION_OF_MULTICELLULAR_ORGANISMAL_PROCESS		27	-0.163877	-0.63082165	0.9353448	1.0	1.0	4283	tags=41%, list=33%, signal=60%
REGULATION_OF_CYTOKINE_PRODUCTION	REGULATION_OF_CYTOKINE_PRODUCTION		21	-0.16788016	-0.61032385	0.9442231	1.0	1.0	2466	tags=24%, list=19%, signal=29%
POTASSIUM_ION_TRANSPORT	POTASSIUM_ION_TRANSPORT		52	-0.1311069	-0.6028065	0.9915074	1.0	1.0	5761	tags=52%, list=44%, signal=92%
REGULATION_OF_HEART_CONTRACTION	REGULATION_OF_HEART_CONTRACTION		24	-0.15910308	-0.59064364	0.97736627	1.0	1.0	11013	tags=100%, list=84%, signal=629%
CALCIUM_ION_TRANSPORT	CALCIUM_ION_TRANSPORT		23	-0.16077505	-0.58932847	0.9540918	1.0	1.0	1117	tags=13%, list=9%, signal=14%
PEROXISOME_ORGANIZATION_AND_BIOGENESIS	PEROXISOME_ORGANIZATION_AND_BIOGENESIS		15	-0.1852402	-0.5869882	0.9554656	1.0	1.0	4645	tags=47%, list=35%, signal=72%
FEMALE_GAMETE_GENERATION	FEMALE_GAMETE_GENERATION		15	-0.18239523	-0.58399653	0.96328294	1.0	1.0	10707	tags=100%, list=82%, signal=548%
AMINO_SUGAR_METABOLIC_PROCESS	AMINO_SUGAR_METABOLIC_PROCESS		15	-0.16697496	-0.54562664	0.9825708	1.0	1.0	4707	tags=47%, list=36%, signal=73%
REGULATION_OF_ACTION_POTENTIAL	REGULATION_OF_ACTION_POTENTIAL		16	-0.16142447	-0.53158087	0.98556703	1.0	1.0	3592	tags=31%, list=27%, signal=43%
RESPONSE_TO_LIGHT_STIMULUS	RESPONSE_TO_LIGHT_STIMULUS		40	-0.11852559	-0.5086948	0.9930556	1.0	1.0	2723	tags=20%, list=21%, signal=25%
CARBOHYDRATE_CATABOLIC_PROCESS	CARBOHYDRATE_CATABOLIC_PROCESS		20	-0.14289609	-0.5061818	0.99382716	1.0	1.0	4542	tags=35%, list=35%, signal=54%
CELLULAR_CARBOHYDRATE_CATABOLIC_PROCESS	CELLULAR_CARBOHYDRATE_CATABOLIC_PROCESS		20	-0.14289609	-0.5054996	0.98497856	0.99924976	1.0	4542	tags=35%, list=35%, signal=54%
MONOVALENT_INORGANIC_CATION_TRANSPORT	MONOVALENT_INORGANIC_CATION_TRANSPORT		83	-0.090139665	-0.45380554	1.0	0.99890137	1.0	5364	tags=42%, list=41%, signal=71%
