# Supplementary material for: Multiple-input multiple-output causal strategies for gene selection
Source: BMC Bioinformatics. 2011 Nov 25;12:458. doi: 10.1186/1471-2105-12-458 (PMC3323860; doi:10.1186/1471-2105-12-458)
Supplement: Additional file 2 — Archive containing the output files computed by the preranked GSEA for λ ∈ {0.1,0.2,0.3,0.4,0.5} (GSEA_MIMO_part1.zip). [file 1471-2105-12-458-S2.ZIP › mFS00_entrez_mimo.GseaPreranked.1316037675010/gsea_report_for_na_pos_1316037675010.xls]

NAME	GS<br> follow link to MSigDB	GS DETAILS	SIZE	ES	NES	NOM p-val	FDR q-val	FWER p-val	RANK AT MAX	LEADING EDGE
M_PHASE_OF_MITOTIC_CELL_CYCLE	M_PHASE_OF_MITOTIC_CELL_CYCLE		72	0.60163164	2.830745	0.0	0.0	0.0	2048	tags=56%, list=16%, signal=65%
MITOSIS	MITOSIS		70	0.59328514	2.8094032	0.0	0.0	0.0	2048	tags=54%, list=16%, signal=64%
M_PHASE	M_PHASE		98	0.5517485	2.782003	0.0	0.0	0.0	2048	tags=50%, list=16%, signal=59%
MITOTIC_CELL_CYCLE	MITOTIC_CELL_CYCLE		134	0.51632535	2.7717543	0.0	0.0	0.0	2513	tags=51%, list=19%, signal=62%
CELL_CYCLE_PROCESS	CELL_CYCLE_PROCESS		169	0.49838552	2.7487068	0.0	0.0	0.0	2726	tags=50%, list=21%, signal=63%
CELL_CYCLE_PHASE	CELL_CYCLE_PHASE		152	0.48647085	2.6544168	0.0	0.0	0.0	2513	tags=47%, list=19%, signal=58%
DNA_REPLICATION	DNA_REPLICATION		97	0.49918163	2.5531545	0.0	0.0	0.0	2532	tags=46%, list=19%, signal=57%
DNA_METABOLIC_PROCESS	DNA_METABOLIC_PROCESS		240	0.42630312	2.49362	0.0	0.0	0.0	3374	tags=50%, list=26%, signal=66%
SISTER_CHROMATID_SEGREGATION	SISTER_CHROMATID_SEGREGATION		16	0.76511884	2.479796	0.0	0.0	0.0	597	tags=56%, list=5%, signal=59%
MITOTIC_SISTER_CHROMATID_SEGREGATION	MITOTIC_SISTER_CHROMATID_SEGREGATION		15	0.7834016	2.47655	0.0	0.0	0.0	597	tags=60%, list=5%, signal=63%
CHROMOSOME_SEGREGATION	CHROMOSOME_SEGREGATION		28	0.6252339	2.4294765	0.0	6.85544E-5	0.0010	597	tags=46%, list=5%, signal=49%
CELL_CYCLE_GO_0007049	CELL_CYCLE_GO_0007049		277	0.40979415	2.4055462	0.0	6.284153E-5	0.0010	2726	tags=43%, list=21%, signal=53%
CELL_CYCLE_CHECKPOINT_GO_0000075	CELL_CYCLE_CHECKPOINT_GO_0000075		45	0.5416405	2.3712153	0.0	5.800757E-5	0.0010	1974	tags=53%, list=15%, signal=63%
DNA_DEPENDENT_DNA_REPLICATION	DNA_DEPENDENT_DNA_REPLICATION		52	0.5230029	2.3542733	0.0	5.3864173E-5	0.0010	2507	tags=52%, list=19%, signal=64%
REGULATION_OF_MITOSIS	REGULATION_OF_MITOSIS		33	0.5915584	2.339676	0.0	5.0273225E-5	0.0010	1838	tags=52%, list=14%, signal=60%
DNA_REPAIR	DNA_REPAIR		118	0.43714353	2.2915404	0.0	9.3955256E-5	0.0020	2513	tags=45%, list=19%, signal=55%
RESPONSE_TO_DNA_DAMAGE_STIMULUS	RESPONSE_TO_DNA_DAMAGE_STIMULUS		153	0.41369712	2.2629452	0.0	1.7558552E-4	0.0040	2640	tags=44%, list=20%, signal=54%
RNA_SPLICING	RNA_SPLICING		74	0.46633366	2.259598	0.0	1.6583077E-4	0.0040	3672	tags=57%, list=28%, signal=78%
RNA_PROCESSING	RNA_PROCESSING		138	0.40715548	2.1719713	0.0	5.924826E-4	0.015	2943	tags=47%, list=22%, signal=60%
RESPONSE_TO_ENDOGENOUS_STIMULUS	RESPONSE_TO_ENDOGENOUS_STIMULUS		182	0.38161892	2.1472034	0.0	9.0342783E-4	0.024	3342	tags=46%, list=26%, signal=61%
NUCLEOTIDE_BIOSYNTHETIC_PROCESS	NUCLEOTIDE_BIOSYNTHETIC_PROCESS		17	0.6437158	2.1337817	0.0	8.9596724E-4	0.025	1596	tags=53%, list=12%, signal=60%
MITOTIC_CELL_CYCLE_CHECKPOINT	MITOTIC_CELL_CYCLE_CHECKPOINT		19	0.60983354	2.1083298	0.0018050541	0.0011656727	0.034	1838	tags=53%, list=14%, signal=61%
DNA_INTEGRITY_CHECKPOINT	DNA_INTEGRITY_CHECKPOINT		22	0.5869996	2.0781083	0.0	0.0017734538	0.053	1672	tags=55%, list=13%, signal=62%
MITOCHONDRION_ORGANIZATION_AND_BIOGENESIS	MITOCHONDRION_ORGANIZATION_AND_BIOGENESIS		42	0.4829023	2.0656366	0.0	0.0019203045	0.06	3604	tags=57%, list=28%, signal=79%
MRNA_METABOLIC_PROCESS	MRNA_METABOLIC_PROCESS		72	0.43258727	2.0648224	0.0	0.0018434924	0.06	2943	tags=49%, list=22%, signal=62%
MICROTUBULE_CYTOSKELETON_ORGANIZATION_AND_BIOGENESIS	MICROTUBULE_CYTOSKELETON_ORGANIZATION_AND_BIOGENESIS		31	0.52311206	2.0508504	0.0	0.0022005353	0.074	2726	tags=55%, list=21%, signal=69%
NUCLEOBASENUCLEOSIDENUCLEOTIDE_AND_NUCLEIC_ACID_TRANSPORT	NUCLEOBASENUCLEOSIDENUCLEOTIDE_AND_NUCLEIC_ACID_TRANSPORT		26	0.5327313	2.0474515	0.0	0.0023136358	0.081	2187	tags=50%, list=17%, signal=60%
REGULATION_OF_CELL_CYCLE	REGULATION_OF_CELL_CYCLE		161	0.37180522	2.0455697	0.0	0.0022586635	0.082	1850	tags=35%, list=14%, signal=40%
DNA_REPLICATION_INITIATION	DNA_REPLICATION_INITIATION		15	0.6398512	2.0198128	0.0	0.0029061323	0.109	2930	tags=80%, list=22%, signal=103%
PROTEIN_FOLDING	PROTEIN_FOLDING		55	0.43513972	1.9732358	0.0	0.0045933262	0.17	3086	tags=49%, list=24%, signal=64%
REGULATION_OF_MITOTIC_CELL_CYCLE	REGULATION_OF_MITOTIC_CELL_CYCLE		19	0.5683896	1.9634899	0.0018018018	0.0050479867	0.186	1080	tags=47%, list=8%, signal=52%
MRNA_PROCESSING_GO_0006397	MRNA_PROCESSING_GO_0006397		61	0.4252032	1.9537983	0.0017699115	0.0053398525	0.199	2943	tags=46%, list=22%, signal=59%
DOUBLE_STRAND_BREAK_REPAIR	DOUBLE_STRAND_BREAK_REPAIR		21	0.5542995	1.9452721	0.003875969	0.0056854016	0.215	2028	tags=52%, list=15%, signal=62%
INTERPHASE_OF_MITOTIC_CELL_CYCLE	INTERPHASE_OF_MITOTIC_CELL_CYCLE		57	0.42423323	1.9344112	0.0	0.0062521347	0.237	3589	tags=53%, list=27%, signal=72%
INTERPHASE	INTERPHASE		63	0.41555154	1.9165734	0.0	0.0074480437	0.283	3589	tags=51%, list=27%, signal=70%
COENZYME_METABOLIC_PROCESS	COENZYME_METABOLIC_PROCESS		35	0.47558314	1.9129999	0.0019762847	0.007477196	0.294	3515	tags=49%, list=27%, signal=66%
CHROMOSOME_ORGANIZATION_AND_BIOGENESIS	CHROMOSOME_ORGANIZATION_AND_BIOGENESIS		107	0.37199214	1.9080563	0.0	0.0077680177	0.312	3074	tags=42%, list=23%, signal=55%
REGULATION_OF_CYCLIN_DEPENDENT_PROTEIN_KINASE_ACTIVITY	REGULATION_OF_CYCLIN_DEPENDENT_PROTEIN_KINASE_ACTIVITY		40	0.45480397	1.9037099	0.0018248175	0.00793898	0.325	1974	tags=45%, list=15%, signal=53%
G1_S_TRANSITION_OF_MITOTIC_CELL_CYCLE	G1_S_TRANSITION_OF_MITOTIC_CELL_CYCLE		23	0.5141207	1.8953701	0.0	0.008371156	0.351	2513	tags=48%, list=19%, signal=59%
TRNA_METABOLIC_PROCESS	TRNA_METABOLIC_PROCESS		15	0.5986036	1.8934257	0.0054644807	0.008350966	0.357	2939	tags=67%, list=22%, signal=86%
REGULATION_OF_DNA_METABOLIC_PROCESS	REGULATION_OF_DNA_METABOLIC_PROCESS		40	0.44460675	1.8657845	0.0	0.010435435	0.434	2532	tags=48%, list=19%, signal=59%
COFACTOR_BIOSYNTHETIC_PROCESS	COFACTOR_BIOSYNTHETIC_PROCESS		21	0.5205381	1.8437033	0.0059288535	0.012356573	0.497	1544	tags=38%, list=12%, signal=43%
DNA_RECOMBINATION	DNA_RECOMBINATION		45	0.42046118	1.8010753	0.0054545454	0.017038709	0.619	1296	tags=33%, list=10%, signal=37%
REGULATION_OF_DNA_REPLICATION	REGULATION_OF_DNA_REPLICATION		18	0.5307733	1.7972922	0.011363637	0.017253755	0.632	2297	tags=50%, list=18%, signal=61%
DNA_DAMAGE_CHECKPOINT	DNA_DAMAGE_CHECKPOINT		19	0.5264571	1.7885455	0.0038022813	0.018067667	0.652	2297	tags=53%, list=18%, signal=64%
DNA_DAMAGE_RESPONSESIGNAL_TRANSDUCTION	DNA_DAMAGE_RESPONSESIGNAL_TRANSDUCTION		34	0.4562028	1.7881815	0.0018281536	0.017724134	0.652	2297	tags=47%, list=18%, signal=57%
BIOPOLYMER_CATABOLIC_PROCESS	BIOPOLYMER_CATABOLIC_PROCESS		103	0.35071096	1.7815586	0.0	0.01836919	0.675	2640	tags=37%, list=20%, signal=46%
MITOCHONDRIAL_TRANSPORT	MITOCHONDRIAL_TRANSPORT		18	0.5318572	1.779804	0.0054347827	0.018176407	0.678	1324	tags=44%, list=10%, signal=49%
PROTEIN_CATABOLIC_PROCESS	PROTEIN_CATABOLIC_PROCESS		60	0.3858689	1.7581071	0.0037105752	0.021181611	0.738	2510	tags=35%, list=19%, signal=43%
MEIOSIS_I	MEIOSIS_I		19	0.5085441	1.7457234	0.0038610038	0.022952259	0.771	1296	tags=37%, list=10%, signal=41%
NUCLEAR_EXPORT	NUCLEAR_EXPORT		26	0.46989545	1.7386125	0.005484461	0.024148779	0.799	2187	tags=42%, list=17%, signal=51%
ONE_CARBON_COMPOUND_METABOLIC_PROCESS	ONE_CARBON_COMPOUND_METABOLIC_PROCESS		24	0.4775341	1.7142477	0.016605167	0.028573243	0.857	2026	tags=46%, list=15%, signal=54%
DNA_PACKAGING	DNA_PACKAGING		29	0.44512007	1.7136235	0.012750455	0.028219303	0.86	2600	tags=45%, list=20%, signal=56%
UBIQUITIN_CYCLE	UBIQUITIN_CYCLE		40	0.4094334	1.7058417	0.010869565	0.02955449	0.882	2260	tags=38%, list=17%, signal=45%
PROTEIN_MODIFICATION_BY_SMALL_PROTEIN_CONJUGATION	PROTEIN_MODIFICATION_BY_SMALL_PROTEIN_CONJUGATION		35	0.42101136	1.6976894	0.007246377	0.030746892	0.897	2260	tags=40%, list=17%, signal=48%
COFACTOR_METABOLIC_PROCESS	COFACTOR_METABOLIC_PROCESS		51	0.38193125	1.6968957	0.0037664783	0.030345187	0.898	3573	tags=43%, list=27%, signal=59%
TRANSCRIPTION_INITIATION_FROM_RNA_POLYMERASE_II_PROMOTER	TRANSCRIPTION_INITIATION_FROM_RNA_POLYMERASE_II_PROMOTER		27	0.45439076	1.6893932	0.017274473	0.031454783	0.913	3267	tags=48%, list=25%, signal=64%
MACROMOLECULE_CATABOLIC_PROCESS	MACROMOLECULE_CATABOLIC_PROCESS		120	0.31872594	1.6868763	0.0033670033	0.031624835	0.917	2680	tags=33%, list=20%, signal=42%
BASE_EXCISION_REPAIR	BASE_EXCISION_REPAIR		16	0.5032572	1.6695193	0.011428571	0.03589406	0.941	2353	tags=44%, list=18%, signal=53%
RNA_EXPORT_FROM_NUCLEUS	RNA_EXPORT_FROM_NUCLEUS		17	0.49919468	1.6663066	0.023722628	0.036295988	0.946	2187	tags=47%, list=17%, signal=56%
CELLULAR_PROTEIN_CATABOLIC_PROCESS	CELLULAR_PROTEIN_CATABOLIC_PROCESS		50	0.38218126	1.6593276	0.012658228	0.037804034	0.955	2510	tags=34%, list=19%, signal=42%
MEIOTIC_CELL_CYCLE	MEIOTIC_CELL_CYCLE		31	0.42540514	1.6338327	0.011009174	0.044801682	0.977	1296	tags=32%, list=10%, signal=36%
PROTEIN_UBIQUITINATION	PROTEIN_UBIQUITINATION		32	0.40528527	1.620157	0.014134276	0.04910558	0.985	2260	tags=38%, list=17%, signal=45%
NUCLEOTIDE_METABOLIC_PROCESS	NUCLEOTIDE_METABOLIC_PROCESS		36	0.3932628	1.5898207	0.027538726	0.059804488	0.995	790	tags=28%, list=6%, signal=29%
CYTOKINESIS	CYTOKINESIS		17	0.4770272	1.5858761	0.033928573	0.060623296	0.997	1100	tags=35%, list=8%, signal=38%
NUCLEOBASENUCLEOSIDE_AND_NUCLEOTIDE_METABOLIC_PROCESS	NUCLEOBASENUCLEOSIDE_AND_NUCLEOTIDE_METABOLIC_PROCESS		46	0.36985245	1.5795541	0.0057803467	0.0626664	0.998	790	tags=26%, list=6%, signal=28%
PROTEIN_DNA_COMPLEX_ASSEMBLY	PROTEIN_DNA_COMPLEX_ASSEMBLY		45	0.3651574	1.5779964	0.011583012	0.062406797	0.998	2849	tags=40%, list=22%, signal=51%
NUCLEAR_TRANSPORT	NUCLEAR_TRANSPORT		77	0.32250386	1.5734023	0.0069204154	0.0632151	0.998	2611	tags=34%, list=20%, signal=42%
CHROMATIN_ASSEMBLY_OR_DISASSEMBLY	CHROMATIN_ASSEMBLY_OR_DISASSEMBLY		25	0.4236838	1.5726678	0.019569471	0.06259547	0.998	2582	tags=48%, list=20%, signal=60%
APOPTOTIC_NUCLEAR_CHANGES	APOPTOTIC_NUCLEAR_CHANGES		17	0.4715233	1.5713621	0.040515654	0.06228198	0.998	2202	tags=47%, list=17%, signal=57%
CELLULAR_COMPONENT_DISASSEMBLY	CELLULAR_COMPONENT_DISASSEMBLY		31	0.40542582	1.5702689	0.023722628	0.06185925	0.998	2202	tags=39%, list=17%, signal=46%
NUCLEOCYTOPLASMIC_TRANSPORT	NUCLEOCYTOPLASMIC_TRANSPORT		77	0.32250386	1.5494907	0.013769363	0.07070763	0.999	2611	tags=34%, list=20%, signal=42%
ORGANELLE_ORGANIZATION_AND_BIOGENESIS	ORGANELLE_ORGANIZATION_AND_BIOGENESIS		407	0.24472782	1.5270027	0.0	0.08137117	1.0	3082	tags=32%, list=24%, signal=41%
CELLULAR_MACROMOLECULE_CATABOLIC_PROCESS	CELLULAR_MACROMOLECULE_CATABOLIC_PROCESS		90	0.30251056	1.5168159	0.020408163	0.086044766	1.0	2306	tags=29%, list=18%, signal=35%
ESTABLISHMENT_OF_ORGANELLE_LOCALIZATION	ESTABLISHMENT_OF_ORGANELLE_LOCALIZATION		16	0.46758145	1.4925479	0.04963235	0.099633366	1.0	1748	tags=44%, list=13%, signal=50%
VIRAL_INFECTIOUS_CYCLE	VIRAL_INFECTIOUS_CYCLE		29	0.38175592	1.4689093	0.053703703	0.11423447	1.0	942	tags=31%, list=7%, signal=33%
MICROTUBULE_BASED_PROCESS	MICROTUBULE_BASED_PROCESS		75	0.31126353	1.4673853	0.021052632	0.11385052	1.0	2821	tags=36%, list=22%, signal=46%
TRANSCRIPTION_INITIATION	TRANSCRIPTION_INITIATION		33	0.37193242	1.4654976	0.04914934	0.1139124	1.0	2389	tags=36%, list=18%, signal=44%
CELL_DIVISION	CELL_DIVISION		19	0.43012017	1.4526621	0.06445672	0.12238935	1.0	1100	tags=32%, list=8%, signal=34%
NEGATIVE_REGULATION_OF_DNA_METABOLIC_PROCESS	NEGATIVE_REGULATION_OF_DNA_METABOLIC_PROCESS		16	0.4433095	1.4519869	0.071428575	0.121372044	1.0	2532	tags=50%, list=19%, signal=62%
ORGANELLE_LOCALIZATION	ORGANELLE_LOCALIZATION		21	0.40121472	1.4403294	0.07692308	0.12937263	1.0	1748	tags=33%, list=13%, signal=38%
MEIOTIC_RECOMBINATION	MEIOTIC_RECOMBINATION		16	0.44345492	1.4168559	0.095684804	0.1484034	1.0	1296	tags=31%, list=10%, signal=35%
G1_PHASE	G1_PHASE		15	0.43896893	1.4149835	0.07692308	0.14819938	1.0	365	tags=27%, list=3%, signal=27%
APOPTOTIC_PROGRAM	APOPTOTIC_PROGRAM		56	0.31229106	1.4042988	0.043243244	0.15640847	1.0	3625	tags=46%, list=28%, signal=64%
ESTABLISHMENT_AND_OR_MAINTENANCE_OF_CHROMATIN_ARCHITECTURE	ESTABLISHMENT_AND_OR_MAINTENANCE_OF_CHROMATIN_ARCHITECTURE		65	0.30235606	1.4001293	0.053633217	0.15861514	1.0	3020	tags=38%, list=23%, signal=50%
VIRAL_REPRODUCTIVE_PROCESS	VIRAL_REPRODUCTIVE_PROCESS		33	0.3563664	1.3930893	0.09073359	0.16343226	1.0	1077	tags=30%, list=8%, signal=33%
ALCOHOL_METABOLIC_PROCESS	ALCOHOL_METABOLIC_PROCESS		82	0.28275314	1.3930845	0.05199307	0.16156234	1.0	2889	tags=30%, list=22%, signal=39%
NEGATIVE_REGULATION_OF_BINDING	NEGATIVE_REGULATION_OF_BINDING		16	0.4213144	1.3740509	0.10626186	0.18032092	1.0	2688	tags=50%, list=21%, signal=63%
CHROMATIN_REMODELING	CHROMATIN_REMODELING		21	0.3867267	1.3654839	0.10192308	0.18770228	1.0	3020	tags=48%, list=23%, signal=62%
DNA_CATABOLIC_PROCESS	DNA_CATABOLIC_PROCESS		21	0.39391598	1.3511556	0.1149635	0.20205738	1.0	3549	tags=52%, list=27%, signal=72%
RESPONSE_TO_ABIOTIC_STIMULUS	RESPONSE_TO_ABIOTIC_STIMULUS		79	0.27259696	1.3320003	0.068100356	0.22342977	1.0	2816	tags=32%, list=22%, signal=40%
REGULATION_OF_GENE_EXPRESSION_EPIGENETIC	REGULATION_OF_GENE_EXPRESSION_EPIGENETIC		27	0.3480038	1.3319061	0.0970696	0.22110818	1.0	2860	tags=41%, list=22%, signal=52%
INTRACELLULAR_TRANSPORT	INTRACELLULAR_TRANSPORT		248	0.22693227	1.326161	0.02746365	0.22588487	1.0	3334	tags=33%, list=25%, signal=44%
RNA_CATABOLIC_PROCESS	RNA_CATABOLIC_PROCESS		20	0.38142776	1.3215965	0.13167939	0.22910038	1.0	2187	tags=45%, list=17%, signal=54%
VIRAL_REPRODUCTION	VIRAL_REPRODUCTION		38	0.3167416	1.3190452	0.11111111	0.22991893	1.0	1077	tags=26%, list=8%, signal=29%
NEGATIVE_REGULATION_OF_CATALYTIC_ACTIVITY	NEGATIVE_REGULATION_OF_CATALYTIC_ACTIVITY		61	0.28757957	1.3162016	0.09689214	0.23157817	1.0	2814	tags=36%, list=21%, signal=46%
RESPONSE_TO_STRESS	RESPONSE_TO_STRESS		467	0.20838596	1.3084456	0.0122137405	0.23953347	1.0	3365	tags=33%, list=26%, signal=43%
NUCLEAR_ORGANIZATION_AND_BIOGENESIS	NUCLEAR_ORGANIZATION_AND_BIOGENESIS		23	0.36634633	1.30503	0.13384321	0.2419564	1.0	2202	tags=39%, list=17%, signal=47%
RESPONSE_TO_HYPOXIA	RESPONSE_TO_HYPOXIA		27	0.3428406	1.3026996	0.1352381	0.24269904	1.0	2285	tags=33%, list=17%, signal=40%
VIRAL_GENOME_REPLICATION	VIRAL_GENOME_REPLICATION		20	0.36943975	1.2867354	0.11615245	0.26286557	1.0	942	tags=30%, list=7%, signal=32%
ESTABLISHMENT_OF_CELLULAR_LOCALIZATION	ESTABLISHMENT_OF_CELLULAR_LOCALIZATION		311	0.21186745	1.2798394	0.044094488	0.27082023	1.0	3334	tags=31%, list=25%, signal=41%
RESPONSE_TO_ORGANIC_SUBSTANCE	RESPONSE_TO_ORGANIC_SUBSTANCE		27	0.3395678	1.2722899	0.15036231	0.27910587	1.0	2929	tags=37%, list=22%, signal=48%
CHROMATIN_ASSEMBLY	CHROMATIN_ASSEMBLY		16	0.39524803	1.2710197	0.17481203	0.27849364	1.0	2582	tags=44%, list=20%, signal=54%
OXYGEN_AND_REACTIVE_OXYGEN_SPECIES_METABOLIC_PROCESS	OXYGEN_AND_REACTIVE_OXYGEN_SPECIES_METABOLIC_PROCESS		18	0.37798995	1.2651659	0.16504854	0.28534383	1.0	2786	tags=44%, list=21%, signal=56%
CYTOSKELETON_DEPENDENT_INTRACELLULAR_TRANSPORT	CYTOSKELETON_DEPENDENT_INTRACELLULAR_TRANSPORT		25	0.3410838	1.2536343	0.16757742	0.30140722	1.0	4188	tags=56%, list=32%, signal=82%
CELLULAR_LOCALIZATION	CELLULAR_LOCALIZATION		323	0.20474443	1.2524121	0.05728314	0.30041265	1.0	3334	tags=31%, list=25%, signal=40%
CHROMATIN_MODIFICATION	CHROMATIN_MODIFICATION		46	0.2853415	1.2402283	0.15845071	0.3176933	1.0	3020	tags=37%, list=23%, signal=48%
HETEROCYCLE_METABOLIC_PROCESS	HETEROCYCLE_METABOLIC_PROCESS		26	0.3327212	1.2203474	0.19092627	0.34948236	1.0	1544	tags=23%, list=12%, signal=26%
CELL_STRUCTURE_DISASSEMBLY_DURING_APOPTOSIS	CELL_STRUCTURE_DISASSEMBLY_DURING_APOPTOSIS		17	0.3664917	1.2202345	0.21789883	0.34659365	1.0	2202	tags=35%, list=17%, signal=42%
RIBONUCLEOPROTEIN_COMPLEX_BIOGENESIS_AND_ASSEMBLY	RIBONUCLEOPROTEIN_COMPLEX_BIOGENESIS_AND_ASSEMBLY		68	0.2585796	1.2199923	0.15454546	0.34384322	1.0	3820	tags=41%, list=29%, signal=58%
NEGATIVE_REGULATION_OF_DNA_BINDING	NEGATIVE_REGULATION_OF_DNA_BINDING		15	0.3824427	1.217078	0.23371647	0.3461373	1.0	2688	tags=47%, list=21%, signal=59%
REGULATION_OF_KINASE_ACTIVITY	REGULATION_OF_KINASE_ACTIVITY		135	0.22544497	1.2036797	0.14432989	0.3672333	1.0	2196	tags=24%, list=17%, signal=29%
GLUTAMATE_SIGNALING_PATHWAY	GLUTAMATE_SIGNALING_PATHWAY		17	0.35471007	1.186375	0.22874494	0.3977201	1.0	3997	tags=35%, list=31%, signal=51%
TRANSCRIPTION_FROM_RNA_POLYMERASE_II_PROMOTER	TRANSCRIPTION_FROM_RNA_POLYMERASE_II_PROMOTER		428	0.187161	1.183255	0.07174888	0.3997158	1.0	2864	tags=26%, list=22%, signal=33%
REGULATION_OF_TRANSFERASE_ACTIVITY	REGULATION_OF_TRANSFERASE_ACTIVITY		137	0.21815106	1.1831961	0.14554794	0.39635956	1.0	2196	tags=24%, list=17%, signal=29%
NITROGEN_COMPOUND_BIOSYNTHETIC_PROCESS	NITROGEN_COMPOUND_BIOSYNTHETIC_PROCESS		25	0.3106569	1.170987	0.24708171	0.41753605	1.0	2285	tags=28%, list=17%, signal=34%
REGULATION_OF_PROTEIN_KINASE_ACTIVITY	REGULATION_OF_PROTEIN_KINASE_ACTIVITY		133	0.2182077	1.1639022	0.1632653	0.4281692	1.0	2196	tags=24%, list=17%, signal=29%
CELLULAR_RESPONSE_TO_STIMULUS	CELLULAR_RESPONSE_TO_STIMULUS		17	0.34613165	1.163609	0.2623574	0.42511705	1.0	4930	tags=65%, list=38%, signal=104%
CELLULAR_RESPIRATION	CELLULAR_RESPIRATION		19	0.33995354	1.1595784	0.2569316	0.43008652	1.0	2652	tags=37%, list=20%, signal=46%
RNA_SPLICINGVIA_TRANSESTERIFICATION_REACTIONS	RNA_SPLICINGVIA_TRANSESTERIFICATION_REACTIONS		27	0.30725312	1.158576	0.2524272	0.42879084	1.0	3672	tags=41%, list=28%, signal=57%
TRANSCRIPTION_FROM_RNA_POLYMERASE_III_PROMOTER	TRANSCRIPTION_FROM_RNA_POLYMERASE_III_PROMOTER		18	0.3505054	1.1583483	0.28	0.42563796	1.0	3945	tags=56%, list=30%, signal=79%
REGULATION_OF_CATALYTIC_ACTIVITY	REGULATION_OF_CATALYTIC_ACTIVITY		238	0.19707161	1.1578792	0.14521453	0.42314076	1.0	2885	tags=27%, list=22%, signal=34%
REGULATION_OF_HYDROLASE_ACTIVITY	REGULATION_OF_HYDROLASE_ACTIVITY		65	0.24488892	1.1446222	0.2329247	0.44708002	1.0	2814	tags=32%, list=21%, signal=41%
NUCLEAR_IMPORT	NUCLEAR_IMPORT		47	0.26194224	1.1385077	0.25719425	0.45715383	1.0	2611	tags=30%, list=20%, signal=37%
CATABOLIC_PROCESS	CATABOLIC_PROCESS		201	0.20038337	1.1263721	0.20472442	0.48017794	1.0	2680	tags=25%, list=20%, signal=31%
INDUCTION_OF_APOPTOSIS_BY_EXTRACELLULAR_SIGNALS	INDUCTION_OF_APOPTOSIS_BY_EXTRACELLULAR_SIGNALS		25	0.3068134	1.1256089	0.31047618	0.4780044	1.0	2678	tags=36%, list=20%, signal=45%
NEGATIVE_REGULATION_OF_TRANSPORT	NEGATIVE_REGULATION_OF_TRANSPORT		18	0.32971305	1.1080276	0.31066176	0.5145183	1.0	3476	tags=44%, list=27%, signal=60%
INTERACTION_WITH_HOST	INTERACTION_WITH_HOST		15	0.34597534	1.1030765	0.32051283	0.52297	1.0	1077	tags=27%, list=8%, signal=29%
REGULATION_OF_MOLECULAR_FUNCTION	REGULATION_OF_MOLECULAR_FUNCTION		275	0.18284874	1.0998998	0.2278481	0.52635115	1.0	2885	tags=27%, list=22%, signal=33%
CELLULAR_CATABOLIC_PROCESS	CELLULAR_CATABOLIC_PROCESS		189	0.19438383	1.0985817	0.24666667	0.52545524	1.0	2680	tags=25%, list=20%, signal=31%
CELLULAR_BIOSYNTHETIC_PROCESS	CELLULAR_BIOSYNTHETIC_PROCESS		273	0.18421093	1.0893716	0.25755167	0.5440149	1.0	1731	tags=19%, list=13%, signal=21%
NEURON_APOPTOSIS	NEURON_APOPTOSIS		15	0.334051	1.0859623	0.32906765	0.5483032	1.0	1253	tags=27%, list=10%, signal=29%
DNA_DAMAGE_RESPONSESIGNAL_TRANSDUCTION_RESULTING_IN_INDUCTION_OF_APOPTOSIS	DNA_DAMAGE_RESPONSESIGNAL_TRANSDUCTION_RESULTING_IN_INDUCTION_OF_APOPTOSIS		15	0.33268762	1.0657687	0.36666667	0.5965883	1.0	1113	tags=27%, list=9%, signal=29%
GAMETE_GENERATION	GAMETE_GENERATION		92	0.21460144	1.065185	0.3189189	0.5936317	1.0	3926	tags=34%, list=30%, signal=48%
REGULATION_OF_NEUROTRANSMITTER_LEVELS	REGULATION_OF_NEUROTRANSMITTER_LEVELS		23	0.2891511	1.0501097	0.38489872	0.6282038	1.0	920	tags=17%, list=7%, signal=19%
RESPONSE_TO_TEMPERATURE_STIMULUS	RESPONSE_TO_TEMPERATURE_STIMULUS		16	0.3255014	1.0429144	0.41011235	0.6429191	1.0	3515	tags=44%, list=27%, signal=60%
REGULATION_OF_PROTEIN_STABILITY	REGULATION_OF_PROTEIN_STABILITY		17	0.31741205	1.0334146	0.41100916	0.663634	1.0	4129	tags=41%, list=32%, signal=60%
STEROID_BIOSYNTHETIC_PROCESS	STEROID_BIOSYNTHETIC_PROCESS		22	0.29142007	1.0317794	0.41385767	0.6634608	1.0	4112	tags=55%, list=31%, signal=79%
LIPID_BIOSYNTHETIC_PROCESS	LIPID_BIOSYNTHETIC_PROCESS		84	0.2114608	1.0272404	0.41742286	0.6713587	1.0	1253	tags=18%, list=10%, signal=20%
DIGESTION	DIGESTION		42	0.24023171	1.017694	0.39807692	0.6930429	1.0	3367	tags=26%, list=26%, signal=35%
NEGATIVE_REGULATION_OF_TRANSFERASE_ACTIVITY	NEGATIVE_REGULATION_OF_TRANSFERASE_ACTIVITY		27	0.2696682	1.0151486	0.45735028	0.6952948	1.0	2604	tags=33%, list=20%, signal=42%
RESPONSE_TO_HORMONE_STIMULUS	RESPONSE_TO_HORMONE_STIMULUS		26	0.26410806	1.0075525	0.44095942	0.71194917	1.0	3515	tags=38%, list=27%, signal=52%
PIGMENT_BIOSYNTHETIC_PROCESS	PIGMENT_BIOSYNTHETIC_PROCESS		17	0.30269894	1.0043315	0.4577861	0.7159791	1.0	1544	tags=24%, list=12%, signal=27%
MACROMOLECULE_LOCALIZATION	MACROMOLECULE_LOCALIZATION		202	0.17576455	1.0036948	0.45396826	0.7125439	1.0	3222	tags=28%, list=25%, signal=36%
INTRACELLULAR_PROTEIN_TRANSPORT	INTRACELLULAR_PROTEIN_TRANSPORT		127	0.18638445	1.0025297	0.45964912	0.71062845	1.0	3222	tags=28%, list=25%, signal=37%
NEGATIVE_REGULATION_OF_APOPTOSIS	NEGATIVE_REGULATION_OF_APOPTOSIS		136	0.18531968	1.001378	0.46688208	0.7088724	1.0	1837	tags=21%, list=14%, signal=24%
PROTEIN_IMPORT	PROTEIN_IMPORT		58	0.21904252	0.9923481	0.4608379	0.7283808	1.0	3334	tags=29%, list=25%, signal=39%
CYTOSKELETON_ORGANIZATION_AND_BIOGENESIS	CYTOSKELETON_ORGANIZATION_AND_BIOGENESIS		182	0.17549503	0.98687786	0.4957699	0.73866135	1.0	2855	tags=26%, list=22%, signal=33%
STEROID_METABOLIC_PROCESS	STEROID_METABOLIC_PROCESS		66	0.21408877	0.9830072	0.50442475	0.7442199	1.0	3772	tags=35%, list=29%, signal=49%
NEGATIVE_REGULATION_OF_PROGRAMMED_CELL_DEATH	NEGATIVE_REGULATION_OF_PROGRAMMED_CELL_DEATH		137	0.1841108	0.9817857	0.48666668	0.74261945	1.0	1837	tags=20%, list=14%, signal=24%
PROTEIN_TARGETING	PROTEIN_TARGETING		94	0.1939235	0.98105115	0.49036777	0.73987025	1.0	3334	tags=29%, list=25%, signal=38%
SPLICEOSOME_ASSEMBLY	SPLICEOSOME_ASSEMBLY		17	0.293225	0.97223926	0.49709865	0.75962925	1.0	3672	tags=41%, list=28%, signal=57%
PROTEIN_TRANSPORT	PROTEIN_TRANSPORT		139	0.18179837	0.96974885	0.5360656	0.7613953	1.0	3222	tags=28%, list=25%, signal=37%
SECONDARY_METABOLIC_PROCESS	SECONDARY_METABOLIC_PROCESS		23	0.2648289	0.9696738	0.5010225	0.7566727	1.0	1544	tags=22%, list=12%, signal=25%
AROMATIC_COMPOUND_METABOLIC_PROCESS	AROMATIC_COMPOUND_METABOLIC_PROCESS		26	0.25068802	0.96628773	0.489011	0.7606624	1.0	225	tags=15%, list=2%, signal=16%
ENERGY_DERIVATION_BY_OXIDATION_OF_ORGANIC_COMPOUNDS	ENERGY_DERIVATION_BY_OXIDATION_OF_ORGANIC_COMPOUNDS		37	0.237367	0.964186	0.4990619	0.761639	1.0	1261	tags=19%, list=10%, signal=21%
REGULATION_OF_PROGRAMMED_CELL_DEATH	REGULATION_OF_PROGRAMMED_CELL_DEATH		313	0.15763715	0.9565548	0.5914149	0.77717614	1.0	1705	tags=17%, list=13%, signal=19%
COVALENT_CHROMATIN_MODIFICATION	COVALENT_CHROMATIN_MODIFICATION		22	0.270661	0.95481175	0.5154827	0.7768024	1.0	3943	tags=45%, list=30%, signal=65%
PROGRAMMED_CELL_DEATH	PROGRAMMED_CELL_DEATH		393	0.15307577	0.95212406	0.59477127	0.77907735	1.0	1837	tags=17%, list=14%, signal=20%
PIGMENT_METABOLIC_PROCESS	PIGMENT_METABOLIC_PROCESS		18	0.28074372	0.9500022	0.51669943	0.780016	1.0	1544	tags=22%, list=12%, signal=25%
APOPTOSIS_GO	APOPTOSIS_GO		392	0.15348653	0.9489384	0.61275274	0.778009	1.0	1837	tags=17%, list=14%, signal=20%
PROTEIN_IMPORT_INTO_NUCLEUS	PROTEIN_IMPORT_INTO_NUCLEUS		45	0.21892844	0.9461264	0.53734064	0.78079057	1.0	2611	tags=27%, list=20%, signal=33%
REGULATION_OF_APOPTOSIS	REGULATION_OF_APOPTOSIS		312	0.15812753	0.9431466	0.6201923	0.78398335	1.0	1705	tags=17%, list=13%, signal=19%
REGULATION_OF_TRANSCRIPTION_FROM_RNA_POLYMERASE_II_PROMOTER	REGULATION_OF_TRANSCRIPTION_FROM_RNA_POLYMERASE_II_PROMOTER		267	0.1577112	0.9416642	0.5955056	0.7833103	1.0	3534	tags=30%, list=27%, signal=40%
CARBOHYDRATE_TRANSPORT	CARBOHYDRATE_TRANSPORT		17	0.28312245	0.9370151	0.5580448	0.7909555	1.0	2620	tags=29%, list=20%, signal=37%
PROTEIN_RNA_COMPLEX_ASSEMBLY	PROTEIN_RNA_COMPLEX_ASSEMBLY		55	0.20871216	0.9345052	0.55985266	0.79275316	1.0	3820	tags=38%, list=29%, signal=54%
MICROTUBULE_BASED_MOVEMENT	MICROTUBULE_BASED_MOVEMENT		16	0.28749117	0.9267612	0.56405354	0.8084081	1.0	4188	tags=50%, list=32%, signal=73%
STEROID_HORMONE_RECEPTOR_SIGNALING_PATHWAY	STEROID_HORMONE_RECEPTOR_SIGNALING_PATHWAY		18	0.27327895	0.9248886	0.5662879	0.80831456	1.0	1514	tags=22%, list=12%, signal=25%
SEXUAL_REPRODUCTION	SEXUAL_REPRODUCTION		109	0.181254	0.92458403	0.57653064	0.8042174	1.0	3926	tags=30%, list=30%, signal=43%
REGULATION_OF_RNA_METABOLIC_PROCESS	REGULATION_OF_RNA_METABOLIC_PROCESS		417	0.14896613	0.9233109	0.69571865	0.8025202	1.0	3464	tags=29%, list=26%, signal=38%
INDUCTION_OF_APOPTOSIS_BY_INTRACELLULAR_SIGNALS	INDUCTION_OF_APOPTOSIS_BY_INTRACELLULAR_SIGNALS		23	0.25238907	0.9219942	0.5813008	0.80108696	1.0	1454	tags=22%, list=11%, signal=24%
GENERATION_OF_A_SIGNAL_INVOLVED_IN_CELL_CELL_SIGNALING	GENERATION_OF_A_SIGNAL_INVOLVED_IN_CELL_CELL_SIGNALING		25	0.2511643	0.9151748	0.58939093	0.8138278	1.0	2558	tags=28%, list=20%, signal=35%
INTRACELLULAR_RECEPTOR_MEDIATED_SIGNALING_PATHWAY	INTRACELLULAR_RECEPTOR_MEDIATED_SIGNALING_PATHWAY		18	0.27327895	0.9150983	0.5878906	0.80932003	1.0	1514	tags=22%, list=12%, signal=25%
PROTEIN_AMINO_ACID_O_LINKED_GLYCOSYLATION	PROTEIN_AMINO_ACID_O_LINKED_GLYCOSYLATION		18	0.2653132	0.9127666	0.5588785	0.81041676	1.0	3414	tags=44%, list=26%, signal=60%
BIOSYNTHETIC_PROCESS	BIOSYNTHETIC_PROCESS		402	0.14386292	0.9014883	0.78740156	0.8340858	1.0	1731	tags=16%, list=13%, signal=18%
POSITIVE_REGULATION_OF_CELL_CYCLE	POSITIVE_REGULATION_OF_CELL_CYCLE		15	0.28248996	0.8956957	0.6061706	0.843939	1.0	402	tags=20%, list=3%, signal=21%
CELL_PROJECTION_BIOGENESIS	CELL_PROJECTION_BIOGENESIS		20	0.2599247	0.8939523	0.60560745	0.84356654	1.0	4255	tags=45%, list=33%, signal=67%
EXOCYTOSIS	EXOCYTOSIS		22	0.24818817	0.888636	0.6403509	0.85166705	1.0	2310	tags=23%, list=18%, signal=28%
MORPHOGENESIS_OF_AN_EPITHELIUM	MORPHOGENESIS_OF_AN_EPITHELIUM		15	0.27727962	0.88677686	0.5881188	0.85130155	1.0	3944	tags=47%, list=30%, signal=67%
REGULATION_OF_TRANSCRIPTIONDNA_DEPENDENT	REGULATION_OF_TRANSCRIPTIONDNA_DEPENDENT		412	0.14114155	0.8865681	0.8173077	0.8470688	1.0	3464	tags=28%, list=26%, signal=37%
ENERGY_RESERVE_METABOLIC_PROCESS	ENERGY_RESERVE_METABOLIC_PROCESS		15	0.27798146	0.8792214	0.6133829	0.86027986	1.0	1261	tags=20%, list=10%, signal=22%
CELLULAR_CARBOHYDRATE_METABOLIC_PROCESS	CELLULAR_CARBOHYDRATE_METABOLIC_PROCESS		106	0.17002995	0.8787984	0.70731705	0.85664463	1.0	2889	tags=24%, list=22%, signal=30%
REGULATION_OF_TRANSPORT	REGULATION_OF_TRANSPORT		57	0.19537611	0.8735412	0.6721311	0.86394066	1.0	3476	tags=33%, list=27%, signal=45%
REGULATION_OF_INTRACELLULAR_TRANSPORT	REGULATION_OF_INTRACELLULAR_TRANSPORT		22	0.24522555	0.8714533	0.6461233	0.86367214	1.0	4460	tags=50%, list=34%, signal=76%
RESPONSE_TO_RADIATION	RESPONSE_TO_RADIATION		52	0.19471611	0.8664412	0.6822917	0.8701483	1.0	3835	tags=35%, list=29%, signal=49%
TRANSMISSION_OF_NERVE_IMPULSE	TRANSMISSION_OF_NERVE_IMPULSE		167	0.15551436	0.8572043	0.7739837	0.8861012	1.0	2838	tags=21%, list=22%, signal=26%
EPIDERMAL_GROWTH_FACTOR_RECEPTOR_SIGNALING_PATHWAY	EPIDERMAL_GROWTH_FACTOR_RECEPTOR_SIGNALING_PATHWAY		18	0.25313237	0.84892154	0.6825095	0.899173	1.0	4449	tags=44%, list=34%, signal=67%
NEGATIVE_REGULATION_OF_CELL_CYCLE	NEGATIVE_REGULATION_OF_CELL_CYCLE		72	0.17667799	0.8455892	0.74430823	0.9017023	1.0	1589	tags=18%, list=12%, signal=20%
NEGATIVE_REGULATION_OF_CELL_ADHESION	NEGATIVE_REGULATION_OF_CELL_ADHESION		16	0.26494843	0.8448214	0.65674603	0.8985442	1.0	3497	tags=44%, list=27%, signal=60%
MEMBRANE_LIPID_BIOSYNTHETIC_PROCESS	MEMBRANE_LIPID_BIOSYNTHETIC_PROCESS		41	0.19465011	0.8327049	0.7457944	0.9187993	1.0	3758	tags=34%, list=29%, signal=48%
SYNAPTIC_TRANSMISSION	SYNAPTIC_TRANSMISSION		154	0.1492216	0.832292	0.82931036	0.9148512	1.0	2838	tags=20%, list=22%, signal=25%
AEROBIC_RESPIRATION	AEROBIC_RESPIRATION		15	0.26462317	0.83114487	0.70018977	0.9124402	1.0	2652	tags=33%, list=20%, signal=42%
DEVELOPMENT_OF_PRIMARY_SEXUAL_CHARACTERISTICS	DEVELOPMENT_OF_PRIMARY_SEXUAL_CHARACTERISTICS		25	0.22241727	0.8225956	0.7362832	0.9245878	1.0	3088	tags=28%, list=24%, signal=37%
REGULATION_OF_NUCLEOCYTOPLASMIC_TRANSPORT	REGULATION_OF_NUCLEOCYTOPLASMIC_TRANSPORT		19	0.2394265	0.8211834	0.7199248	0.9226271	1.0	4460	tags=53%, list=34%, signal=80%
CALCIUM_INDEPENDENT_CELL_CELL_ADHESION	CALCIUM_INDEPENDENT_CELL_CELL_ADHESION		16	0.25184953	0.81796485	0.69855595	0.92411065	1.0	3242	tags=31%, list=25%, signal=41%
HISTONE_MODIFICATION	HISTONE_MODIFICATION		21	0.2328676	0.81715417	0.7032967	0.9209374	1.0	3943	tags=43%, list=30%, signal=61%
CELL_CYCLE_ARREST_GO_0007050	CELL_CYCLE_ARREST_GO_0007050		52	0.17973368	0.80348295	0.80692166	0.9407116	1.0	3975	tags=40%, list=30%, signal=58%
EMBRYONIC_DEVELOPMENT	EMBRYONIC_DEVELOPMENT		46	0.18391858	0.800477	0.79927665	0.94132304	1.0	3088	tags=28%, list=24%, signal=37%
GLUCOSE_METABOLIC_PROCESS	GLUCOSE_METABOLIC_PROCESS		27	0.20914029	0.79267794	0.77717394	0.9498306	1.0	4651	tags=44%, list=36%, signal=69%
ESTABLISHMENT_OF_PROTEIN_LOCALIZATION	ESTABLISHMENT_OF_PROTEIN_LOCALIZATION		166	0.14205669	0.78662926	0.93521595	0.9545735	1.0	3222	tags=25%, list=25%, signal=33%
CASPASE_ACTIVATION	CASPASE_ACTIVATION		24	0.2121764	0.7846569	0.77798164	0.9529637	1.0	4407	tags=50%, list=34%, signal=75%
MEMBRANE_FUSION	MEMBRANE_FUSION		27	0.20766824	0.7839966	0.78252786	0.9493514	1.0	3671	tags=37%, list=28%, signal=51%
PHOSPHOINOSITIDE_BIOSYNTHETIC_PROCESS	PHOSPHOINOSITIDE_BIOSYNTHETIC_PROCESS		21	0.22537601	0.7802184	0.7724771	0.9505081	1.0	1225	tags=19%, list=9%, signal=21%
REGULATION_OF_PHOSPHORYLATION	REGULATION_OF_PHOSPHORYLATION		42	0.18249121	0.77878875	0.83829	0.9479162	1.0	4326	tags=45%, list=33%, signal=67%
REGULATION_OF_CATABOLIC_PROCESS	REGULATION_OF_CATABOLIC_PROCESS		15	0.24735294	0.77782995	0.7560074	0.94462395	1.0	2680	tags=33%, list=20%, signal=42%
REPRODUCTION	REPRODUCTION		215	0.13397987	0.7741994	0.9714286	0.9455623	1.0	3109	tags=22%, list=24%, signal=29%
PHOSPHOLIPID_BIOSYNTHETIC_PROCESS	PHOSPHOLIPID_BIOSYNTHETIC_PROCESS		35	0.19237554	0.77360964	0.83944154	0.9419014	1.0	3758	tags=34%, list=29%, signal=48%
RESPONSE_TO_UV	RESPONSE_TO_UV		22	0.21427818	0.7677704	0.7888889	0.9451094	1.0	3835	tags=41%, list=29%, signal=58%
PROTEOLYSIS	PROTEOLYSIS		170	0.13789403	0.7627655	0.9463987	0.9473675	1.0	3728	tags=29%, list=28%, signal=41%
LIPID_TRANSPORT	LIPID_TRANSPORT		27	0.19783628	0.7313514	0.85895115	0.98061764	1.0	2057	tags=22%, list=16%, signal=26%
STRESS_ACTIVATED_PROTEIN_KINASE_SIGNALING_PATHWAY	STRESS_ACTIVATED_PROTEIN_KINASE_SIGNALING_PATHWAY		45	0.16763353	0.7213931	0.9156415	0.98630106	1.0	4179	tags=38%, list=32%, signal=55%
ANION_TRANSPORT	ANION_TRANSPORT		27	0.19343552	0.7200941	0.8648649	0.9829355	1.0	2824	tags=22%, list=22%, signal=28%
JNK_CASCADE	JNK_CASCADE		44	0.1692233	0.7161321	0.9050179	0.98235965	1.0	4179	tags=39%, list=32%, signal=57%
SENSORY_PERCEPTION	SENSORY_PERCEPTION		163	0.12981258	0.7095682	0.9777778	0.983985	1.0	5270	tags=42%, list=40%, signal=69%
POSITIVE_REGULATION_OF_HYDROLASE_ACTIVITY	POSITIVE_REGULATION_OF_HYDROLASE_ACTIVITY		45	0.16114363	0.7043808	0.9354839	0.983994	1.0	2696	tags=24%, list=21%, signal=31%
GLYCEROPHOSPHOLIPID_BIOSYNTHETIC_PROCESS	GLYCEROPHOSPHOLIPID_BIOSYNTHETIC_PROCESS		27	0.18477482	0.69878876	0.9007491	0.98436975	1.0	1225	tags=15%, list=9%, signal=16%
NEUROLOGICAL_SYSTEM_PROCESS	NEUROLOGICAL_SYSTEM_PROCESS		328	0.11296896	0.6878088	1.0	0.9888111	1.0	2838	tags=17%, list=22%, signal=22%
LIPOPROTEIN_METABOLIC_PROCESS	LIPOPROTEIN_METABOLIC_PROCESS		30	0.17548455	0.6779284	0.9210019	0.9917898	1.0	2057	tags=20%, list=16%, signal=24%
BRAIN_DEVELOPMENT	BRAIN_DEVELOPMENT		39	0.16231306	0.6764836	0.9453552	0.98826915	1.0	3088	tags=28%, list=24%, signal=37%
BIOGENIC_AMINE_METABOLIC_PROCESS	BIOGENIC_AMINE_METABOLIC_PROCESS		16	0.20850378	0.67593634	0.89213896	0.9841907	1.0	1690	tags=19%, list=13%, signal=22%
NEGATIVE_REGULATION_OF_CELLULAR_BIOSYNTHETIC_PROCESS	NEGATIVE_REGULATION_OF_CELLULAR_BIOSYNTHETIC_PROCESS		25	0.18067253	0.6736982	0.94138545	0.9811994	1.0	2734	tags=24%, list=21%, signal=30%
HOMEOSTASIS_OF_NUMBER_OF_CELLS	HOMEOSTASIS_OF_NUMBER_OF_CELLS		20	0.1881857	0.6519539	0.9263566	0.9905279	1.0	2682	tags=25%, list=20%, signal=31%
NEGATIVE_REGULATION_OF_BIOSYNTHETIC_PROCESS	NEGATIVE_REGULATION_OF_BIOSYNTHETIC_PROCESS		26	0.17004879	0.6331375	0.93601465	0.9958313	1.0	2734	tags=23%, list=21%, signal=29%
ADENYLATE_CYCLASE_ACTIVATION	ADENYLATE_CYCLASE_ACTIVATION		18	0.1777338	0.6032301	0.9555126	1.0	1.0	4540	tags=39%, list=35%, signal=59%
REGULATION_OF_CELL_ADHESION	REGULATION_OF_CELL_ADHESION		31	0.1562659	0.5990829	0.97402596	1.0	1.0	4206	tags=42%, list=32%, signal=62%
FEEDING_BEHAVIOR	FEEDING_BEHAVIOR		20	0.16336189	0.5659758	0.98	1.0	1.0	2696	tags=20%, list=21%, signal=25%
DETECTION_OF_ABIOTIC_STIMULUS	DETECTION_OF_ABIOTIC_STIMULUS		16	0.17102556	0.55227894	0.969697	1.0	1.0	63	tags=6%, list=0%, signal=6%
LIPOPROTEIN_BIOSYNTHETIC_PROCESS	LIPOPROTEIN_BIOSYNTHETIC_PROCESS		23	0.15417874	0.5485389	0.9787611	0.99913174	1.0	4113	tags=35%, list=31%, signal=51%
TUBE_DEVELOPMENT	TUBE_DEVELOPMENT		15	0.15539406	0.500735	0.9901575	1.0	1.0	1253	tags=13%, list=10%, signal=15%
NEGATIVE_REGULATION_OF_TRANSLATION	NEGATIVE_REGULATION_OF_TRANSLATION		19	0.13867794	0.46305057	1.0	0.99851745	1.0	3346	tags=26%, list=26%, signal=35%
