# Supplementary material for: Multiple-input multiple-output causal strategies for gene selection
Source: BMC Bioinformatics. 2011 Nov 25;12:458. doi: 10.1186/1471-2105-12-458 (PMC3323860; doi:10.1186/1471-2105-12-458)
Supplement: Additional file 2 — Archive containing the output files computed by the preranked GSEA for λ ∈ {0.1,0.2,0.3,0.4,0.5} (GSEA_MIMO_part1.zip). [file 1471-2105-12-458-S2.ZIP › mFS00_entrez_mimo.GseaPreranked.1316037675010/ranked_gene_list_na_pos_versus_na_neg_1316037675010.xls]

NAME	DESCRIPTION	GENE_SYMBOL	GENE_TITLE	SCORE
29127	null	null	null	13091.0
9055	null	null	null	13090.0
9133	null	null	null	13089.0
51203	null	null	null	13088.0
64151	null	null	null	13087.0
1033	null	null	null	13086.0
6790	null	null	null	13085.0
79682	null	null	null	13084.0
259266	null	null	null	13083.0
9787	null	null	null	13082.0
7153	null	null	null	13081.0
4288	null	null	null	13080.0
9833	null	null	null	13079.0
890	null	null	null	13078.0
55165	null	null	null	13077.0
9134	null	null	null	13076.0
9768	null	null	null	13075.0
4751	null	null	null	13074.0
79075	null	null	null	13073.0
701	null	null	null	13072.0
51514	null	null	null	13071.0
6241	null	null	null	13070.0
4085	null	null	null	13069.0
9928	null	null	null	13068.0
24137	null	null	null	13067.0
699	null	null	null	13066.0
9319	null	null	null	13065.0
5888	null	null	null	13064.0
11065	null	null	null	13062.0
79733	null	null	null	13061.0
3832	null	null	null	13060.0
10615	null	null	null	13059.0
1062	null	null	null	13058.0
9232	null	null	null	13057.0
11130	null	null	null	13056.0
891	null	null	null	13055.0
56942	null	null	null	13054.0
332	null	null	null	13053.0
1063	null	null	null	13052.0
146909	null	null	null	13051.0
9837	null	null	null	13050.0
27338	null	null	null	13049.0
11004	null	null	null	13048.0
51512	null	null	null	13047.0
10112	null	null	null	13046.0
10212	null	null	null	13045.0
991	null	null	null	13044.0
7272	null	null	null	13043.0
983	null	null	null	13042.0
54210	null	null	null	13041.0
1058	null	null	null	13040.0
10460	null	null	null	13039.0
5898	null	null	null	13038.0
9700	null	null	null	13036.0
55872	null	null	null	13035.0
2237	null	null	null	13034.0
55215	null	null	null	13032.0
6627	null	null	null	13030.0
55839	null	null	null	13029.0
2017	null	null	null	13028.0
8318	null	null	null	13027.0
6713	null	null	null	13026.0
25788	null	null	null	13024.0
8914	null	null	null	13023.0
1164	null	null	null	13022.0
54205	null	null	null	13021.0
6491	null	null	null	13020.0
51659	null	null	null	13019.0
9401	null	null	null	13017.0
1434	null	null	null	13016.0
10024	null	null	null	13015.0
11260	null	null	null	13013.0
7112	null	null	null	13012.0
29899	null	null	null	13011.0
8438	null	null	null	13009.0
56992	null	null	null	13008.0
56943	null	null	null	13005.0
55355	null	null	null	13004.0
1894	null	null	null	13003.0
3015	null	null	null	13002.0
4175	null	null	null	13001.0
10733	null	null	null	12999.0
3925	null	null	null	12998.0
10403	null	null	null	12997.0
79703	null	null	null	12996.0
4312	null	null	null	12995.0
3833	null	null	null	12994.0
57405	null	null	null	12993.0
8833	null	null	null	12992.0
2305	null	null	null	12990.0
81611	null	null	null	12988.0
993	null	null	null	12987.0
2146	null	null	null	12986.0
7336	null	null	null	12984.0
79019	null	null	null	12983.0
22974	null	null	null	12982.0
29893	null	null	null	12978.0
2297	null	null	null	12977.0
9156	null	null	null	12976.0
81930	null	null	null	12972.0
6732	null	null	null	12971.0
23234	null	null	null	12970.0
4001	null	null	null	12969.0
83461	null	null	null	12968.0
23210	null	null	null	12967.0
1719	null	null	null	12966.0
22948	null	null	null	12965.0
10213	null	null	null	12963.0
4171	null	null	null	12962.0
51373	null	null	null	12961.0
5223	null	null	null	12960.0
54821	null	null	null	12959.0
7296	null	null	null	12958.0
4605	null	null	null	12956.0
8500	null	null	null	12955.0
11339	null	null	null	12954.0
9868	null	null	null	12953.0
3161	null	null	null	12952.0
55388	null	null	null	12951.0
55247	null	null	null	12949.0
58478	null	null	null	12948.0
51001	null	null	null	12947.0
93594	null	null	null	12946.0
5984	null	null	null	12943.0
54478	null	null	null	12939.0
51022	null	null	null	12938.0
3422	null	null	null	12937.0
5685	null	null	null	12936.0
23560	null	null	null	12935.0
9493	null	null	null	12934.0
3148	null	null	null	12931.0
29097	null	null	null	12930.0
6573	null	null	null	12928.0
51016	null	null	null	12927.0
54069	null	null	null	12924.0
57122	null	null	null	12920.0
5437	null	null	null	12918.0
27161	null	null	null	12917.0
9735	null	null	null	12915.0
3251	null	null	null	12914.0
8836	null	null	null	12911.0
29105	null	null	null	12909.0
26586	null	null	null	12906.0
6882	null	null	null	12905.0
220134	null	null	null	12904.0
11169	null	null	null	12903.0
2491	null	null	null	12899.0
1717	null	null	null	12896.0
3838	null	null	null	12895.0
8317	null	null	null	12892.0
8566	null	null	null	12890.0
5708	null	null	null	12889.0
54892	null	null	null	12887.0
641	null	null	null	12886.0
4141	null	null	null	12885.0
6905	null	null	null	12883.0
5111	null	null	null	12881.0
79801	null	null	null	12879.0
5347	null	null	null	12878.0
26271	null	null	null	12877.0
10635	null	null	null	12876.0
51765	null	null	null	12875.0
3419	null	null	null	12874.0
5433	null	null	null	12872.0
23306	null	null	null	12870.0
55143	null	null	null	12868.0
995	null	null	null	12867.0
63933	null	null	null	12866.0
4831	null	null	null	12865.0
10051	null	null	null	12864.0
6502	null	null	null	12863.0
10971	null	null	null	12862.0
133	null	null	null	12861.0
9355	null	null	null	12860.0
81873	null	null	null	12859.0
1978	null	null	null	12858.0
5693	null	null	null	12857.0
79573	null	null	null	12856.0
1515	null	null	null	12854.0
8772	null	null	null	12851.0
6637	null	null	null	12850.0
10797	null	null	null	12849.0
9238	null	null	null	12847.0
23397	null	null	null	12845.0
664	null	null	null	12843.0
10592	null	null	null	12842.0
8544	null	null	null	12839.0
51155	null	null	null	12836.0
1163	null	null	null	12835.0
6873	null	null	null	12834.0
8883	null	null	null	12833.0
8480	null	null	null	12832.0
4860	null	null	null	12831.0
9391	null	null	null	12830.0
27101	null	null	null	12829.0
51018	null	null	null	12828.0
7083	null	null	null	12827.0
84342	null	null	null	12824.0
57157	null	null	null	12820.0
10874	null	null	null	12818.0
11052	null	null	null	12817.0
10535	null	null	null	12815.0
10440	null	null	null	12814.0
11335	null	null	null	12813.0
6921	null	null	null	12812.0
51026	null	null	null	12810.0
57019	null	null	null	12807.0
6513	null	null	null	12806.0
6632	null	null	null	12801.0
10328	null	null	null	12797.0
55969	null	null	null	12796.0
1841	null	null	null	12795.0
4072	null	null	null	12794.0
54962	null	null	null	12790.0
54503	null	null	null	12788.0
55346	null	null	null	12787.0
9282	null	null	null	12785.0
3149	null	null	null	12784.0
9123	null	null	null	12782.0
908	null	null	null	12781.0
54908	null	null	null	12780.0
51053	null	null	null	12779.0
9289	null	null	null	12778.0
898	null	null	null	12777.0
54845	null	null	null	12776.0
10606	null	null	null	12775.0
51110	null	null	null	12772.0
55176	null	null	null	12771.0
10926	null	null	null	12769.0
51182	null	null	null	12768.0
57110	null	null	null	12767.0
7381	null	null	null	12766.0
25839	null	null	null	12765.0
4869	null	null	null	12763.0
5713	null	null	null	12762.0
7298	null	null	null	12761.0
51204	null	null	null	12760.0
29980	null	null	null	12759.0
4700	null	null	null	12757.0
27346	null	null	null	12756.0
56950	null	null	null	12755.0
28998	null	null	null	12754.0
27257	null	null	null	12753.0
10855	null	null	null	12752.0
4234	null	null	null	12749.0
1017	null	null	null	12748.0
8140	null	null	null	12746.0
580	null	null	null	12745.0
9521	null	null	null	12744.0
201562	null	null	null	12742.0
164	null	null	null	12740.0
1965	null	null	null	12738.0
27235	null	null	null	12736.0
6996	null	null	null	12735.0
9212	null	null	null	12734.0
79866	null	null	null	12733.0
57102	null	null	null	12730.0
2764	null	null	null	12729.0
7443	null	null	null	12727.0
92140	null	null	null	12726.0
4162	null	null	null	12724.0
3014	null	null	null	12723.0
57017	null	null	null	12722.0
3070	null	null	null	12720.0
54972	null	null	null	12719.0
55975	null	null	null	12718.0
55759	null	null	null	12714.0
86	null	null	null	12713.0
55765	null	null	null	12712.0
55832	null	null	null	12709.0
10799	null	null	null	12707.0
5352	null	null	null	12706.0
11060	null	null	null	12705.0
10993	null	null	null	12703.0
80010	null	null	null	12702.0
6788	null	null	null	12700.0
55040	null	null	null	12698.0
80004	null	null	null	12696.0
29028	null	null	null	12695.0
10248	null	null	null	12694.0
63875	null	null	null	12693.0
5604	null	null	null	12692.0
123	null	null	null	12689.0
51571	null	null	null	12688.0
11073	null	null	null	12687.0
10055	null	null	null	12685.0
27440	null	null	null	12683.0
5469	null	null	null	12679.0
5877	null	null	null	12677.0
23350	null	null	null	12673.0
3978	null	null	null	12672.0
55856	null	null	null	12671.0
10293	null	null	null	12668.0
10617	null	null	null	12667.0
55379	null	null	null	12665.0
9631	null	null	null	12663.0
84908	null	null	null	12662.0
4331	null	null	null	12659.0
5203	null	null	null	12658.0
9533	null	null	null	12657.0
55689	null	null	null	12656.0
5478	null	null	null	12655.0
9582	null	null	null	12652.0
10553	null	null	null	12651.0
51115	null	null	null	12650.0
25807	null	null	null	12649.0
56888	null	null	null	12647.0
2189	null	null	null	12646.0
80155	null	null	null	12645.0
79169	null	null	null	12642.0
7371	null	null	null	12641.0
10204	null	null	null	12640.0
3576	null	null	null	12639.0
5688	null	null	null	12636.0
5471	null	null	null	12632.0
2617	null	null	null	12631.0
5691	null	null	null	12629.0
5983	null	null	null	12626.0
6617	null	null	null	12624.0
705	null	null	null	12623.0
8208	null	null	null	12622.0
29100	null	null	null	12619.0
81620	null	null	null	12612.0
2810	null	null	null	12611.0
5440	null	null	null	12609.0
4173	null	null	null	12607.0
5202	null	null	null	12605.0
8270	null	null	null	12603.0
23518	null	null	null	12600.0
55039	null	null	null	12598.0
79007	null	null	null	12597.0
10038	null	null	null	12595.0
55833	null	null	null	12591.0
2677	null	null	null	12590.0
3735	null	null	null	12588.0
23366	null	null	null	12587.0
29095	null	null	null	12585.0
11332	null	null	null	12582.0
29088	null	null	null	12581.0
55027	null	null	null	12580.0
5155	null	null	null	12579.0
64783	null	null	null	12578.0
25764	null	null	null	12577.0
4521	null	null	null	12576.0
10528	null	null	null	12575.0
79918	null	null	null	12574.0
11044	null	null	null	12573.0
10054	null	null	null	12571.0
79022	null	null	null	12570.0
9694	null	null	null	12568.0
80324	null	null	null	12566.0
79071	null	null	null	12563.0
55010	null	null	null	12558.0
5194	null	null	null	12556.0
55669	null	null	null	12550.0
548596	null	null	null	12549.0
79017	null	null	null	12547.0
9688	null	null	null	12545.0
5214	null	null	null	12544.0
9650	null	null	null	12543.0
6835	null	null	null	12540.0
79833	null	null	null	12539.0
84790	null	null	null	12538.0
84669	null	null	null	12535.0
100188893	null	null	null	12534.0
990	null	null	null	12532.0
672	null	null	null	12530.0
6741	null	null	null	12529.0
1871	null	null	null	12526.0
29080	null	null	null	12525.0
1072	null	null	null	12524.0
8774	null	null	null	12521.0
654483	null	null	null	12520.0
10397	null	null	null	12519.0
8562	null	null	null	12518.0
3066	null	null	null	12515.0
7936	null	null	null	12514.0
23246	null	null	null	12512.0
4998	null	null	null	12509.0
10694	null	null	null	12505.0
51121	null	null	null	12503.0
1678	null	null	null	12502.0
29901	null	null	null	12500.0
7262	null	null	null	12499.0
9100	null	null	null	12497.0
8050	null	null	null	12496.0
57380	null	null	null	12493.0
5822	null	null	null	12492.0
7884	null	null	null	12491.0
50814	null	null	null	12489.0
10057	null	null	null	12487.0
6576	null	null	null	12486.0
7110	null	null	null	12484.0
28227	null	null	null	12482.0
5245	null	null	null	12478.0
7295	null	null	null	12476.0
27336	null	null	null	12475.0
60673	null	null	null	12473.0
1514	null	null	null	12470.0
5706	null	null	null	12469.0
79152	null	null	null	12468.0
28511	null	null	null	12466.0
440	null	null	null	12464.0
2058	null	null	null	12463.0
768	null	null	null	12462.0
25909	null	null	null	12460.0
9898	null	null	null	12458.0
246243	null	null	null	12454.0
9377	null	null	null	12450.0
2739	null	null	null	12449.0
79786	null	null	null	12447.0
387522	null	null	null	12446.0
55156	null	null	null	12442.0
4726	null	null	null	12439.0
6472	null	null	null	12438.0
10428	null	null	null	12434.0
202658	null	null	null	12431.0
262	null	null	null	12429.0
10856	null	null	null	12427.0
3612	null	null	null	12426.0
1789	null	null	null	12424.0
55656	null	null	null	12423.0
55660	null	null	null	12419.0
51105	null	null	null	12414.0
7167	null	null	null	12412.0
51096	null	null	null	12411.0
55723	null	null	null	12407.0
10195	null	null	null	12405.0
64785	null	null	null	12404.0
7073	null	null	null	12402.0
55257	null	null	null	12401.0
3091	null	null	null	12399.0
2781	null	null	null	12397.0
5985	null	null	null	12396.0
5716	null	null	null	12395.0
7372	null	null	null	12394.0
9456	null	null	null	12393.0
3613	null	null	null	12389.0
30001	null	null	null	12388.0
22880	null	null	null	12386.0
64130	null	null	null	12384.0
23287	null	null	null	12383.0
5557	null	null	null	12382.0
55197	null	null	null	12381.0
25926	null	null	null	12377.0
79767	null	null	null	12376.0
10165	null	null	null	12374.0
79572	null	null	null	12373.0
23649	null	null	null	12371.0
6696	null	null	null	12367.0
54849	null	null	null	12364.0
80237	null	null	null	12363.0
8813	null	null	null	12362.0
4477	null	null	null	12361.0
80178	null	null	null	12356.0
1837	null	null	null	12354.0
6119	null	null	null	12352.0
5709	null	null	null	12350.0
27253	null	null	null	12348.0
6888	null	null	null	12347.0
90133	null	null	null	12345.0
23603	null	null	null	12344.0
3182	null	null	null	12343.0
784	null	null	null	12342.0
51377	null	null	null	12341.0
9848	null	null	null	12340.0
4976	null	null	null	12338.0
23513	null	null	null	12337.0
7353	null	null	null	12336.0
2926	null	null	null	12333.0
81034	null	null	null	12332.0
89910	null	null	null	12331.0
6535	null	null	null	12330.0
65986	null	null	null	12329.0
8894	null	null	null	12328.0
158	null	null	null	12327.0
51647	null	null	null	12326.0
5717	null	null	null	12321.0
5062	null	null	null	12319.0
5393	null	null	null	12317.0
55055	null	null	null	12315.0
7422	null	null	null	12312.0
51651	null	null	null	12311.0
4603	null	null	null	12310.0
63967	null	null	null	12308.0
6495	null	null	null	12305.0
79943	null	null	null	12304.0
5597	null	null	null	12303.0
5902	null	null	null	12300.0
6631	null	null	null	12298.0
55705	null	null	null	12297.0
29923	null	null	null	12294.0
79042	null	null	null	12293.0
54165	null	null	null	12291.0
55876	null	null	null	12287.0
100133775	null	null	null	12286.0
4200	null	null	null	12285.0
80758	null	null	null	12284.0
23594	null	null	null	12282.0
286148	null	null	null	12280.0
377	null	null	null	12279.0
1374	null	null	null	12277.0
79050	null	null	null	12276.0
26636	null	null	null	12275.0
1728	null	null	null	12273.0
3858	null	null	null	12272.0
4719	null	null	null	12271.0
1347	null	null	null	12270.0
6596	null	null	null	12268.0
3638	null	null	null	12267.0
8819	null	null	null	12266.0
51428	null	null	null	12265.0
54915	null	null	null	12264.0
4199	null	null	null	12262.0
114657	null	null	null	12259.0
23507	null	null	null	12258.0
64216	null	null	null	12256.0
1122	null	null	null	12255.0
8872	null	null	null	12252.0
833	null	null	null	12251.0
10237	null	null	null	12250.0
55630	null	null	null	12249.0
291	null	null	null	12246.0
1763	null	null	null	12245.0
6629	null	null	null	12243.0
55635	null	null	null	12242.0
23658	null	null	null	12241.0
55353	null	null	null	12240.0
6199	null	null	null	12238.0
51371	null	null	null	12237.0
22839	null	null	null	12232.0
55110	null	null	null	12231.0
2730	null	null	null	12230.0
3887	null	null	null	12229.0
79980	null	null	null	12224.0
9217	null	null	null	12223.0
8243	null	null	null	12222.0
64750	null	null	null	12221.0
2161	null	null	null	12220.0
11051	null	null	null	12217.0
26472	null	null	null	12215.0
23590	null	null	null	12214.0
3796	null	null	null	12213.0
10381	null	null	null	12211.0
8851	null	null	null	12208.0
65003	null	null	null	12207.0
10096	null	null	null	12206.0
55093	null	null	null	12203.0
836	null	null	null	12202.0
124044	null	null	null	12201.0
2139	null	null	null	12200.0
7718	null	null	null	12199.0
51319	null	null	null	12197.0
3939	null	null	null	12196.0
55159	null	null	null	12195.0
54583	null	null	null	12192.0
100129361	null	null	null	12191.0
79902	null	null	null	12190.0
5634	null	null	null	12189.0
23644	null	null	null	12185.0
26255	null	null	null	12184.0
10625	null	null	null	12183.0
55284	null	null	null	12182.0
114044	null	null	null	12181.0
1503	null	null	null	12180.0
26502	null	null	null	12179.0
2332	null	null	null	12175.0
10153	null	null	null	12174.0
79944	null	null	null	12172.0
286527	null	null	null	12171.0
5700	null	null	null	12170.0
5817	null	null	null	12169.0
7504	null	null	null	12167.0
7203	null	null	null	12166.0
2886	null	null	null	12165.0
3320	null	null	null	12164.0
4591	null	null	null	12163.0
78999	null	null	null	12162.0
4848	null	null	null	12161.0
64963	null	null	null	12160.0
79949	null	null	null	12159.0
27344	null	null	null	12158.0
6715	null	null	null	12155.0
3418	null	null	null	12153.0
65094	null	null	null	12152.0
80232	null	null	null	12151.0
55559	null	null	null	12150.0
3157	null	null	null	12149.0
6804	null	null	null	12147.0
10383	null	null	null	12145.0
6950	null	null	null	12143.0
6286	null	null	null	12140.0
1305	null	null	null	12139.0
10675	null	null	null	12134.0
2224	null	null	null	12131.0
54512	null	null	null	12130.0
83737	null	null	null	12129.0
5119	null	null	null	12128.0
22916	null	null	null	12127.0
2885	null	null	null	12126.0
9831	null	null	null	12125.0
2935	null	null	null	12123.0
10969	null	null	null	12122.0
10721	null	null	null	12121.0
56941	null	null	null	12120.0
7307	null	null	null	12119.0
5425	null	null	null	12118.0
23450	null	null	null	12116.0
10907	null	null	null	12115.0
1478	null	null	null	12114.0
5810	null	null	null	12113.0
1633	null	null	null	12112.0
3381	null	null	null	12111.0
6597	null	null	null	12110.0
6902	null	null	null	12109.0
57761	null	null	null	12107.0
54758	null	null	null	12106.0
1736	null	null	null	12101.0
26043	null	null	null	12100.0
23481	null	null	null	12099.0
10651	null	null	null	12098.0
4704	null	null	null	12097.0
56270	null	null	null	12096.0
55737	null	null	null	12094.0
2960	null	null	null	12093.0
1054	null	null	null	12092.0
51499	null	null	null	12089.0
51599	null	null	null	12087.0
6607	null	null	null	12086.0
4172	null	null	null	12084.0
2201	null	null	null	12083.0
10393	null	null	null	12082.0
653562	null	null	null	12080.0
55505	null	null	null	12079.0
5885	null	null	null	12078.0
653659	null	null	null	12076.0
4502	null	null	null	12075.0
4291	null	null	null	12073.0
93081	null	null	null	12072.0
8336	null	null	null	12069.0
9793	null	null	null	12063.0
7319	null	null	null	12062.0
27042	null	null	null	12053.0
29967	null	null	null	12052.0
4201	null	null	null	12050.0
64431	null	null	null	12049.0
8577	null	null	null	12048.0
6016	null	null	null	12047.0
7283	null	null	null	12044.0
5695	null	null	null	12043.0
1040	null	null	null	12042.0
5427	null	null	null	12040.0
51069	null	null	null	12039.0
55854	null	null	null	12037.0
728	null	null	null	12036.0
9711	null	null	null	12032.0
441024	null	null	null	12031.0
22827	null	null	null	12030.0
8805	null	null	null	12029.0
2287	null	null	null	12024.0
11200	null	null	null	12019.0
10190	null	null	null	12018.0
26150	null	null	null	12016.0
51491	null	null	null	12013.0
55907	null	null	null	12012.0
8139	null	null	null	12011.0
10549	null	null	null	12009.0
5160	null	null	null	12006.0
7411	null	null	null	12004.0
1340	null	null	null	12003.0
51012	null	null	null	12001.0
54913	null	null	null	11999.0
81831	null	null	null	11997.0
1523	null	null	null	11994.0
4176	null	null	null	11992.0
7465	null	null	null	11989.0
55526	null	null	null	11985.0
9088	null	null	null	11984.0
10994	null	null	null	11983.0
10897	null	null	null	11981.0
10063	null	null	null	11980.0
9816	null	null	null	11978.0
9141	null	null	null	11975.0
8337	null	null	null	11974.0
79657	null	null	null	11972.0
2626	null	null	null	11971.0
39	null	null	null	11970.0
56681	null	null	null	11969.0
1111	null	null	null	11968.0
257152	null	null	null	11966.0
339175	null	null	null	11963.0
27072	null	null	null	11962.0
10285	null	null	null	11961.0
28992	null	null	null	11960.0
7417	null	null	null	11959.0
9791	null	null	null	11957.0
5594	null	null	null	11956.0
10715	null	null	null	11955.0
80204	null	null	null	11953.0
6541	null	null	null	11951.0
25983	null	null	null	11949.0
23512	null	null	null	11947.0
10072	null	null	null	11944.0
51088	null	null	null	11941.0
201254	null	null	null	11940.0
23592	null	null	null	11938.0
4702	null	null	null	11937.0
10962	null	null	null	11932.0
9470	null	null	null	11929.0
23185	null	null	null	11928.0
734	null	null	null	11927.0
488	null	null	null	11926.0
388796	null	null	null	11925.0
5033	null	null	null	11922.0
55003	null	null	null	11920.0
375035	null	null	null	11919.0
10948	null	null	null	11918.0
9636	null	null	null	11916.0
23160	null	null	null	11911.0
8607	null	null	null	11909.0
79581	null	null	null	11907.0
7398	null	null	null	11904.0
8497	null	null	null	11903.0
2806	null	null	null	11901.0
637	null	null	null	11899.0
2643	null	null	null	11897.0
56889	null	null	null	11896.0
899	null	null	null	11894.0
7553	null	null	null	11893.0
26233	null	null	null	11891.0
6628	null	null	null	11887.0
79791	null	null	null	11886.0
80194	null	null	null	11883.0
54934	null	null	null	11882.0
7355	null	null	null	11881.0
29960	null	null	null	11879.0
51582	null	null	null	11878.0
6659	null	null	null	11876.0
151230	null	null	null	11875.0
11235	null	null	null	11874.0
22950	null	null	null	11873.0
26284	null	null	null	11870.0
8996	null	null	null	11868.0
514	null	null	null	11867.0
10762	null	null	null	11866.0
6182	null	null	null	11865.0
9994	null	null	null	11864.0
10574	null	null	null	11863.0
55173	null	null	null	11861.0
4528	null	null	null	11859.0
79837	null	null	null	11858.0
8767	null	null	null	11857.0
6227	null	null	null	11855.0
79783	null	null	null	11854.0
58500	null	null	null	11853.0
9442	null	null	null	11852.0
7517	null	null	null	11851.0
10199	null	null	null	11850.0
84900	null	null	null	11847.0
528	null	null	null	11846.0
54801	null	null	null	11844.0
10247	null	null	null	11839.0
5238	null	null	null	11838.0
11137	null	null	null	11836.0
10376	null	null	null	11833.0
16	null	null	null	11830.0
10576	null	null	null	11829.0
1690	null	null	null	11827.0
5955	null	null	null	11825.0
2958	null	null	null	11824.0
1213	null	null	null	11822.0
23788	null	null	null	11821.0
11222	null	null	null	11820.0
875	null	null	null	11816.0
54982	null	null	null	11814.0
55131	null	null	null	11812.0
64746	null	null	null	11811.0
6198	null	null	null	11810.0
81929	null	null	null	11809.0
79081	null	null	null	11803.0
83460	null	null	null	11802.0
8565	null	null	null	11801.0
5584	null	null	null	11800.0
54954	null	null	null	11798.0
57107	null	null	null	11797.0
595101	null	null	null	11796.0
29902	null	null	null	11795.0
7407	null	null	null	11794.0
27348	null	null	null	11793.0
51290	null	null	null	11792.0
2987	null	null	null	11790.0
54517	null	null	null	11789.0
3775	null	null	null	11786.0
80273	null	null	null	11783.0
90480	null	null	null	11782.0
10776	null	null	null	11781.0
9692	null	null	null	11777.0
3626	null	null	null	11775.0
7705	null	null	null	11774.0
22992	null	null	null	11772.0
5831	null	null	null	11771.0
10059	null	null	null	11770.0
6871	null	null	null	11769.0
51123	null	null	null	11766.0
2644	null	null	null	11762.0
55120	null	null	null	11761.0
51773	null	null	null	11760.0
4952	null	null	null	11759.0
3755	null	null	null	11758.0
81614	null	null	null	11756.0
11338	null	null	null	11754.0
23480	null	null	null	11753.0
10885	null	null	null	11752.0
56886	null	null	null	11751.0
26750	null	null	null	11749.0
26	null	null	null	11744.0
54927	null	null	null	11741.0
7004	null	null	null	11740.0
645233	null	null	null	11737.0
4580	null	null	null	11736.0
5747	null	null	null	11734.0
8624	null	null	null	11733.0
7468	null	null	null	11732.0
10915	null	null	null	11730.0
63899	null	null	null	11727.0
9361	null	null	null	11726.0
81579	null	null	null	11725.0
3396	null	null	null	11724.0
10736	null	null	null	11718.0
96764	null	null	null	11717.0
2178	null	null	null	11716.0
80775	null	null	null	11715.0
54541	null	null	null	11713.0
8559	null	null	null	11711.0
994	null	null	null	11709.0
529	null	null	null	11705.0
5291	null	null	null	11704.0
9519	null	null	null	11703.0
2026	null	null	null	11702.0
7264	null	null	null	11701.0
27183	null	null	null	11699.0
259	null	null	null	11698.0
84722	null	null	null	11693.0
6712	null	null	null	11691.0
23271	null	null	null	11688.0
23076	null	null	null	11687.0
8260	null	null	null	11685.0
10245	null	null	null	11683.0
54928	null	null	null	11682.0
51430	null	null	null	11680.0
25920	null	null	null	11679.0
55171	null	null	null	11678.0
10540	null	null	null	11676.0
55794	null	null	null	11675.0
11072	null	null	null	11674.0
10471	null	null	null	11673.0
7378	null	null	null	11672.0
5550	null	null	null	11670.0
79441	null	null	null	11669.0
81892	null	null	null	11668.0
285359	null	null	null	11667.0
1207	null	null	null	11666.0
1327	null	null	null	11665.0
79023	null	null	null	11664.0
1479	null	null	null	11663.0
84823	null	null	null	11661.0
5710	null	null	null	11659.0
9958	null	null	null	11658.0
6307	null	null	null	11657.0
25806	null	null	null	11654.0
27130	null	null	null	11653.0
11177	null	null	null	11651.0
1723	null	null	null	11648.0
9653	null	null	null	11646.0
51388	null	null	null	11645.0
1404	null	null	null	11643.0
27000	null	null	null	11641.0
3156	null	null	null	11640.0
9790	null	null	null	11639.0
51072	null	null	null	11638.0
50861	null	null	null	11637.0
6924	null	null	null	11636.0
26873	null	null	null	11635.0
23080	null	null	null	11634.0
654364	null	null	null	11632.0
9145	null	null	null	11631.0
4494	null	null	null	11627.0
5684	null	null	null	11625.0
1349	null	null	null	11622.0
1477	null	null	null	11620.0
3336	null	null	null	11619.0
54932	null	null	null	11617.0
3315	null	null	null	11616.0
51406	null	null	null	11615.0
29081	null	null	null	11613.0
54584	null	null	null	11612.0
4174	null	null	null	11608.0
51142	null	null	null	11607.0
57665	null	null	null	11604.0
5718	null	null	null	11603.0
3892	null	null	null	11602.0
23532	null	null	null	11600.0
7388	null	null	null	11598.0
55227	null	null	null	11597.0
11056	null	null	null	11596.0
6611	null	null	null	11595.0
8853	null	null	null	11593.0
1192	null	null	null	11592.0
1854	null	null	null	11590.0
27301	null	null	null	11588.0
65263	null	null	null	11583.0
23173	null	null	null	11582.0
4151	null	null	null	11580.0
79364	null	null	null	11579.0
550	null	null	null	11578.0
27297	null	null	null	11575.0
3868	null	null	null	11574.0
2019	null	null	null	11573.0
1000	null	null	null	11566.0
5603	null	null	null	11565.0
5413	null	null	null	11564.0
25843	null	null	null	11561.0
23007	null	null	null	11560.0
283871	null	null	null	11558.0
79577	null	null	null	11557.0
94081	null	null	null	11556.0
55238	null	null	null	11552.0
9025	null	null	null	11549.0
8725	null	null	null	11547.0
3297	null	null	null	11544.0
4436	null	null	null	11542.0
83696	null	null	null	11541.0
5355	null	null	null	11540.0
100288628	null	null	null	11539.0
9685	null	null	null	11537.0
51081	null	null	null	11536.0
80346	null	null	null	11535.0
7979	null	null	null	11533.0
54968	null	null	null	11532.0
79915	null	null	null	11531.0
8568	null	null	null	11529.0
54433	null	null	null	11528.0
7913	null	null	null	11527.0
55661	null	null	null	11526.0
4321	null	null	null	11524.0
23380	null	null	null	11523.0
4324	null	null	null	11520.0
56180	null	null	null	11516.0
1138	null	null	null	11515.0
8702	null	null	null	11514.0
5329	null	null	null	11512.0
11171	null	null	null	11510.0
23165	null	null	null	11508.0
89845	null	null	null	11507.0
23640	null	null	null	11504.0
4522	null	null	null	11502.0
11236	null	null	null	11501.0
9957	null	null	null	11496.0
10005	null	null	null	11495.0
54496	null	null	null	11493.0
7013	null	null	null	11491.0
25940	null	null	null	11490.0
5277	null	null	null	11489.0
10598	null	null	null	11488.0
23019	null	null	null	11486.0
2821	null	null	null	11484.0
9342	null	null	null	11483.0
333	null	null	null	11481.0
483	null	null	null	11480.0
4495	null	null	null	11479.0
26520	null	null	null	11477.0
5933	null	null	null	11475.0
284889	null	null	null	11474.0
8754	null	null	null	11473.0
3099	null	null	null	11469.0
7514	null	null	null	11468.0
8027	null	null	null	11467.0
10713	null	null	null	11466.0
9829	null	null	null	11465.0
64110	null	null	null	11463.0
6059	null	null	null	11459.0
5110	null	null	null	11455.0
51184	null	null	null	11452.0
5303	null	null	null	11451.0
80778	null	null	null	11449.0
5910	null	null	null	11446.0
205564	null	null	null	11444.0
3376	null	null	null	11443.0
30837	null	null	null	11440.0
55366	null	null	null	11435.0
55508	null	null	null	11434.0
79711	null	null	null	11432.0
5967	null	null	null	11431.0
353	null	null	null	11430.0
11232	null	null	null	11429.0
219293	null	null	null	11427.0
645745	null	null	null	11426.0
2968	null	null	null	11425.0
79047	null	null	null	11423.0
25855	null	null	null	11421.0
9991	null	null	null	11419.0
5106	null	null	null	11410.0
8458	null	null	null	11408.0
10730	null	null	null	11407.0
23142	null	null	null	11403.0
8669	null	null	null	11401.0
23029	null	null	null	11400.0
6874	null	null	null	11399.0
8493	null	null	null	11398.0
83451	null	null	null	11396.0
55166	null	null	null	11395.0
1024	null	null	null	11393.0
9643	null	null	null	11390.0
10951	null	null	null	11389.0
128872	null	null	null	11388.0
29117	null	null	null	11387.0
5001	null	null	null	11384.0
6729	null	null	null	11383.0
5827	null	null	null	11381.0
5431	null	null	null	11375.0
54454	null	null	null	11372.0
400410	null	null	null	11370.0
2585	null	null	null	11369.0
57707	null	null	null	11367.0
10940	null	null	null	11366.0
3159	null	null	null	11365.0
50626	null	null	null	11363.0
8739	null	null	null	11356.0
55835	null	null	null	11355.0
79609	null	null	null	11348.0
51101	null	null	null	11347.0
56945	null	null	null	11344.0
5230	null	null	null	11342.0
5365	null	null	null	11338.0
81691	null	null	null	11337.0
51575	null	null	null	11336.0
55011	null	null	null	11335.0
1537	null	null	null	11333.0
55226	null	null	null	11332.0
8723	null	null	null	11330.0
65057	null	null	null	11329.0
6897	null	null	null	11327.0
55699	null	null	null	11324.0
54542	null	null	null	11323.0
3177	null	null	null	11322.0
8939	null	null	null	11321.0
1317	null	null	null	11319.0
7332	null	null	null	11318.0
4733	null	null	null	11316.0
84079	null	null	null	11315.0
4501	null	null	null	11314.0
4102	null	null	null	11313.0
83259	null	null	null	11306.0
23508	null	null	null	11304.0
79000	null	null	null	11303.0
54676	null	null	null	11298.0
79888	null	null	null	11294.0
9480	null	null	null	11293.0
26585	null	null	null	11290.0
55486	null	null	null	11289.0
11274	null	null	null	11288.0
5999	null	null	null	11285.0
64577	null	null	null	11284.0
55697	null	null	null	11281.0
55212	null	null	null	11280.0
10079	null	null	null	11273.0
266740	null	null	null	11268.0
10048	null	null	null	11266.0
253943	null	null	null	11265.0
10452	null	null	null	11264.0
26589	null	null	null	11263.0
2932	null	null	null	11262.0
5889	null	null	null	11261.0
3257	null	null	null	11260.0
79739	null	null	null	11252.0
29781	null	null	null	11251.0
55732	null	null	null	11248.0
79139	null	null	null	11245.0
55957	null	null	null	11243.0
2175	null	null	null	11242.0
10950	null	null	null	11238.0
26235	null	null	null	11236.0
10609	null	null	null	11230.0
730107	null	null	null	11229.0
2063	null	null	null	11228.0
7965	null	null	null	11224.0
51805	null	null	null	11223.0
4097	null	null	null	11222.0
51282	null	null	null	11221.0
29844	null	null	null	11219.0
3993	null	null	null	11218.0
4711	null	null	null	11215.0
26574	null	null	null	11214.0
9588	null	null	null	11212.0
865	null	null	null	11207.0
9276	null	null	null	11206.0
9618	null	null	null	11204.0
55521	null	null	null	11203.0
29889	null	null	null	11202.0
23554	null	null	null	11198.0
1730	null	null	null	11197.0
9972	null	null	null	11195.0
4496	null	null	null	11194.0
56647	null	null	null	11193.0
3475	null	null	null	11192.0
58488	null	null	null	11189.0
1297	null	null	null	11188.0
84296	null	null	null	11186.0
23787	null	null	null	11185.0
10290	null	null	null	11183.0
11011	null	null	null	11182.0
6427	null	null	null	11181.0
9188	null	null	null	11176.0
8445	null	null	null	11174.0
8970	null	null	null	11173.0
10622	null	null	null	11171.0
5422	null	null	null	11170.0
9818	null	null	null	11168.0
57099	null	null	null	11164.0
57817	null	null	null	11163.0
6949	null	null	null	11162.0
404093	null	null	null	11160.0
7163	null	null	null	11158.0
51634	null	null	null	11157.0
88	null	null	null	11151.0
1147	null	null	null	11150.0
9885	null	null	null	11148.0
10527	null	null	null	11147.0
3006	null	null	null	11146.0
26073	null	null	null	11145.0
9801	null	null	null	11142.0
3853	null	null	null	11139.0
50512	null	null	null	11137.0
65005	null	null	null	11136.0
51236	null	null	null	11135.0
9373	null	null	null	11134.0
23002	null	null	null	11133.0
26039	null	null	null	11131.0
51642	null	null	null	11130.0
55038	null	null	null	11126.0
50810	null	null	null	11125.0
7419	null	null	null	11118.0
22978	null	null	null	11117.0
2664	null	null	null	11116.0
11082	null	null	null	11115.0
80328	null	null	null	11114.0
9824	null	null	null	11113.0
7138	null	null	null	11112.0
1604	null	null	null	11111.0
8647	null	null	null	11110.0
10198	null	null	null	11109.0
29083	null	null	null	11104.0
64422	null	null	null	11101.0
92815	null	null	null	11097.0
6698	null	null	null	11096.0
5080	null	null	null	11095.0
8968	null	null	null	11094.0
10787	null	null	null	11092.0
29107	null	null	null	11091.0
79847	null	null	null	11090.0
152559	null	null	null	11088.0
51025	null	null	null	11087.0
8974	null	null	null	11086.0
3052	null	null	null	11085.0
8347	null	null	null	11083.0
27032	null	null	null	11081.0
554313	null	null	null	11080.0
25844	null	null	null	11079.0
65265	null	null	null	11077.0
23198	null	null	null	11076.0
9926	null	null	null	11075.0
79665	null	null	null	11074.0
7029	null	null	null	11073.0
9130	null	null	null	11072.0
6635	null	null	null	11068.0
28985	null	null	null	11063.0
9889	null	null	null	11058.0
5601	null	null	null	11057.0
118491	null	null	null	11056.0
3110	null	null	null	11052.0
65220	null	null	null	11051.0
4931	null	null	null	11049.0
8335	null	null	null	11048.0
152	null	null	null	11044.0
79763	null	null	null	11042.0
26155	null	null	null	11041.0
64180	null	null	null	11039.0
7804	null	null	null	11037.0
202	null	null	null	11035.0
55290	null	null	null	11032.0
657	null	null	null	11030.0
9399	null	null	null	11027.0
79959	null	null	null	11026.0
64410	null	null	null	11025.0
729222	null	null	null	11024.0
55157	null	null	null	11020.0
9052	null	null	null	11018.0
122704	null	null	null	11017.0
4504	null	null	null	11014.0
54535	null	null	null	11011.0
729020	null	null	null	11010.0
51567	null	null	null	11009.0
6634	null	null	null	11007.0
22868	null	null	null	11005.0
79731	null	null	null	11004.0
23204	null	null	null	11001.0
80218	null	null	null	11000.0
8266	null	null	null	10998.0
1152	null	null	null	10995.0
64184	null	null	null	10994.0
9918	null	null	null	10990.0
51070	null	null	null	10989.0
55304	null	null	null	10983.0
23329	null	null	null	10975.0
2134	null	null	null	10972.0
54732	null	null	null	10971.0
55738	null	null	null	10969.0
79752	null	null	null	10968.0
26120	null	null	null	10967.0
64710	null	null	null	10966.0
28969	null	null	null	10965.0
2592	null	null	null	10964.0
6338	null	null	null	10961.0
7738	null	null	null	10958.0
28978	null	null	null	10957.0
8818	null	null	null	10956.0
10228	null	null	null	10954.0
171546	null	null	null	10951.0
55057	null	null	null	10949.0
10531	null	null	null	10947.0
9712	null	null	null	10945.0
1032	null	null	null	10944.0
7037	null	null	null	10943.0
29919	null	null	null	10942.0
53371	null	null	null	10941.0
192666	null	null	null	10939.0
7374	null	null	null	10938.0
885	null	null	null	10937.0
10058	null	null	null	10935.0
54815	null	null	null	10934.0
131408	null	null	null	10933.0
4709	null	null	null	10931.0
9014	null	null	null	10930.0
117246	null	null	null	10928.0
81858	null	null	null	10927.0
51067	null	null	null	10926.0
10575	null	null	null	10924.0
4644	null	null	null	10923.0
8323	null	null	null	10922.0
92856	null	null	null	10921.0
8941	null	null	null	10920.0
9446	null	null	null	10919.0
3364	null	null	null	10917.0
6647	null	null	null	10916.0
3008	null	null	null	10915.0
4712	null	null	null	10913.0
23141	null	null	null	10912.0
292	null	null	null	10911.0
8608	null	null	null	10910.0
9939	null	null	null	10909.0
23212	null	null	null	10908.0
2673	null	null	null	10905.0
9862	null	null	null	10904.0
7289	null	null	null	10902.0
6845	null	null	null	10901.0
3265	null	null	null	10900.0
27341	null	null	null	10899.0
6279	null	null	null	10898.0
10092	null	null	null	10897.0
57003	null	null	null	10894.0
345	null	null	null	10891.0
10498	null	null	null	10890.0
5982	null	null	null	10882.0
55687	null	null	null	10876.0
1356	null	null	null	10870.0
8785	null	null	null	10868.0
55636	null	null	null	10867.0
8326	null	null	null	10866.0
64901	null	null	null	10864.0
8988	null	null	null	10863.0
79982	null	null	null	10856.0
79797	null	null	null	10852.0
11182	null	null	null	10846.0
22995	null	null	null	10844.0
11047	null	null	null	10843.0
5529	null	null	null	10841.0
26519	null	null	null	10839.0
2539	null	null	null	10835.0
57103	null	null	null	10834.0
54881	null	null	null	10829.0
9166	null	null	null	10827.0
178	null	null	null	10824.0
9897	null	null	null	10823.0
57826	null	null	null	10822.0
5300	null	null	null	10820.0
55558	null	null	null	10817.0
4361	null	null	null	10816.0
10036	null	null	null	10814.0
9330	null	null	null	10813.0
26610	null	null	null	10810.0
22824	null	null	null	10809.0
11329	null	null	null	10808.0
54963	null	null	null	10806.0
2805	null	null	null	10800.0
366	null	null	null	10799.0
50863	null	null	null	10798.0
60491	null	null	null	10797.0
51129	null	null	null	10794.0
10947	null	null	null	10793.0
10573	null	null	null	10792.0
55711	null	null	null	10791.0
51337	null	null	null	10790.0
5805	null	null	null	10789.0
55915	null	null	null	10785.0
5690	null	null	null	10784.0
10232	null	null	null	10780.0
79135	null	null	null	10778.0
782	null	null	null	10776.0
55322	null	null	null	10775.0
5382	null	null	null	10773.0
6877	null	null	null	10772.0
57097	null	null	null	10768.0
51510	null	null	null	10764.0
90333	null	null	null	10759.0
706	null	null	null	10757.0
56905	null	null	null	10756.0
378708	null	null	null	10751.0
11267	null	null	null	10748.0
261726	null	null	null	10745.0
3845	null	null	null	10744.0
4839	null	null	null	10741.0
1783	null	null	null	10740.0
5209	null	null	null	10738.0
2271	null	null	null	10737.0
342538	null	null	null	10736.0
9462	null	null	null	10735.0
646208	null	null	null	10734.0
1652	null	null	null	10731.0
26032	null	null	null	10730.0
341	null	null	null	10729.0
64943	null	null	null	10727.0
55544	null	null	null	10725.0
1329	null	null	null	10723.0
57214	null	null	null	10722.0
52	null	null	null	10720.0
90141	null	null	null	10719.0
9168	null	null	null	10715.0
5331	null	null	null	10710.0
280661	null	null	null	10708.0
10572	null	null	null	10706.0
54994	null	null	null	10701.0
3028	null	null	null	10699.0
23659	null	null	null	10697.0
522	null	null	null	10696.0
1241	null	null	null	10695.0
10987	null	null	null	10694.0
3795	null	null	null	10692.0
5409	null	null	null	10691.0
2861	null	null	null	10689.0
5264	null	null	null	10687.0
54868	null	null	null	10684.0
5000	null	null	null	10683.0
9352	null	null	null	10680.0
27289	null	null	null	10673.0
60490	null	null	null	10671.0
1649	null	null	null	10670.0
116832	null	null	null	10667.0
54958	null	null	null	10665.0
1364	null	null	null	10664.0
2778	null	null	null	10663.0
2588	null	null	null	10660.0
1534	null	null	null	10658.0
83463	null	null	null	10657.0
3692	null	null	null	10655.0
27258	null	null	null	10654.0
25977	null	null	null	10653.0
6248	null	null	null	10651.0
54101	null	null	null	10650.0
353189	null	null	null	10648.0
8634	null	null	null	10647.0
6612	null	null	null	10642.0
10534	null	null	null	10639.0
91734	null	null	null	10638.0
3607	null	null	null	10636.0
10682	null	null	null	10635.0
28957	null	null	null	10634.0
25941	null	null	null	10633.0
10360	null	null	null	10632.0
4188	null	null	null	10631.0
2618	null	null	null	10628.0
4287	null	null	null	10627.0
10939	null	null	null	10626.0
1773	null	null	null	10625.0
116372	null	null	null	10624.0
83990	null	null	null	10621.0
93210	null	null	null	10617.0
27352	null	null	null	10615.0
6160	null	null	null	10608.0
54442	null	null	null	10605.0
10430	null	null	null	10603.0
23562	null	null	null	10596.0
10300	null	null	null	10595.0
100129405	null	null	null	10593.0
23097	null	null	null	10589.0
284403	null	null	null	10587.0
3895	null	null	null	10585.0
2597	null	null	null	10584.0
6780	null	null	null	10583.0
23607	null	null	null	10582.0
26517	null	null	null	10581.0
92154	null	null	null	10578.0
100287590	null	null	null	10577.0
4320	null	null	null	10576.0
5875	null	null	null	10574.0
1612	null	null	null	10571.0
2589	null	null	null	10568.0
3329	null	null	null	10566.0
4190	null	null	null	10562.0
23277	null	null	null	10554.0
79968	null	null	null	10552.0
3777	null	null	null	10550.0
65109	null	null	null	10547.0
51174	null	null	null	10544.0
1019	null	null	null	10542.0
56474	null	null	null	10541.0
6461	null	null	null	10540.0
22929	null	null	null	10539.0
26276	null	null	null	10538.0
51118	null	null	null	10537.0
27300	null	null	null	10534.0
518	null	null	null	10532.0
8636	null	null	null	10529.0
51507	null	null	null	10528.0
22903	null	null	null	10527.0
51083	null	null	null	10526.0
26973	null	null	null	10525.0
63897	null	null	null	10518.0
11266	null	null	null	10517.0
26225	null	null	null	10513.0
645452	null	null	null	10512.0
51029	null	null	null	10510.0
23213	null	null	null	10509.0
7257	null	null	null	10507.0
22944	null	null	null	10505.0
7879	null	null	null	10504.0
8000	null	null	null	10503.0
2107	null	null	null	10501.0
8975	null	null	null	10500.0
9255	null	null	null	10497.0
8443	null	null	null	10496.0
7345	null	null	null	10493.0
23108	null	null	null	10490.0
120227	null	null	null	10484.0
2125	null	null	null	10482.0
8453	null	null	null	10481.0
6690	null	null	null	10479.0
23170	null	null	null	10476.0
23457	null	null	null	10475.0
7270	null	null	null	10472.0
58477	null	null	null	10465.0
51154	null	null	null	10464.0
389715	null	null	null	10459.0
255812	null	null	null	10458.0
6654	null	null	null	10456.0
25888	null	null	null	10455.0
54014	null	null	null	10451.0
7137	null	null	null	10450.0
55206	null	null	null	10449.0
79919	null	null	null	10446.0
4259	null	null	null	10445.0
7136	null	null	null	10443.0
79080	null	null	null	10442.0
57706	null	null	null	10441.0
4103	null	null	null	10439.0
60682	null	null	null	10437.0
619505	null	null	null	10434.0
51477	null	null	null	10431.0
54619	null	null	null	10430.0
56061	null	null	null	10429.0
9933	null	null	null	10427.0
8202	null	null	null	10425.0
23161	null	null	null	10424.0
23167	null	null	null	10421.0
25874	null	null	null	10420.0
6944	null	null	null	10418.0
51195	null	null	null	10417.0
3949	null	null	null	10413.0
55884	null	null	null	10412.0
4091	null	null	null	10411.0
7571	null	null	null	10410.0
6605	null	null	null	10408.0
6549	null	null	null	10407.0
5255	null	null	null	10406.0
6707	null	null	null	10405.0
84733	null	null	null	10401.0
10735	null	null	null	10399.0
8930	null	null	null	10398.0
11321	null	null	null	10397.0
8507	null	null	null	10393.0
6603	null	null	null	10389.0
64762	null	null	null	10388.0
79651	null	null	null	10386.0
64417	null	null	null	10383.0
7764	null	null	null	10381.0
10914	null	null	null	10380.0
79677	null	null	null	10379.0
9569	null	null	null	10378.0
5429	null	null	null	10377.0
80308	null	null	null	10376.0
2109	null	null	null	10373.0
10850	null	null	null	10371.0
1301	null	null	null	10370.0
7818	null	null	null	10368.0
101	null	null	null	10364.0
9969	null	null	null	10361.0
5719	null	null	null	10360.0
54951	null	null	null	10359.0
83448	null	null	null	10356.0
55183	null	null	null	10353.0
10656	null	null	null	10352.0
7286	null	null	null	10347.0
6447	null	null	null	10345.0
55161	null	null	null	10339.0
4683	null	null	null	10333.0
6518	null	null	null	10326.0
4917	null	null	null	10322.0
5449	null	null	null	10320.0
81570	null	null	null	10319.0
5886	null	null	null	10318.0
4893	null	null	null	10317.0
1312	null	null	null	10311.0
6904	null	null	null	10308.0
9914	null	null	null	10302.0
284306	null	null	null	10301.0
55255	null	null	null	10300.0
23012	null	null	null	10298.0
51806	null	null	null	10297.0
6782	null	null	null	10296.0
27242	null	null	null	10295.0
4534	null	null	null	10294.0
57615	null	null	null	10290.0
1595	null	null	null	10288.0
8120	null	null	null	10287.0
157562	null	null	null	10281.0
212	null	null	null	10280.0
79983	null	null	null	10279.0
55181	null	null	null	10278.0
63916	null	null	null	10276.0
1412	null	null	null	10275.0
6183	null	null	null	10273.0
7045	null	null	null	10271.0
8345	null	null	null	10266.0
7022	null	null	null	10264.0
729163	null	null	null	10263.0
90233	null	null	null	10258.0
10737	null	null	null	10257.0
26263	null	null	null	10256.0
78995	null	null	null	10253.0
7277	null	null	null	10252.0
6820	null	null	null	10251.0
9530	null	null	null	10249.0
27067	null	null	null	10248.0
28977	null	null	null	10246.0
8898	null	null	null	10244.0
51021	null	null	null	10241.0
9907	null	null	null	10239.0
60484	null	null	null	10237.0
79598	null	null	null	10231.0
9498	null	null	null	10226.0
1758	null	null	null	10225.0
2264	null	null	null	10224.0
64328	null	null	null	10220.0
10102	null	null	null	10219.0
3614	null	null	null	10218.0
63943	null	null	null	10216.0
25836	null	null	null	10213.0
29796	null	null	null	10209.0
11322	null	null	null	10208.0
268	null	null	null	10207.0
7016	null	null	null	10206.0
8357	null	null	null	10204.0
79710	null	null	null	10203.0
64960	null	null	null	10202.0
5514	null	null	null	10199.0
51550	null	null	null	10197.0
7175	null	null	null	10196.0
22927	null	null	null	10194.0
27043	null	null	null	10193.0
51020	null	null	null	10192.0
5496	null	null	null	10191.0
26151	null	null	null	10190.0
6945	null	null	null	10181.0
6397	null	null	null	10180.0
59336	null	null	null	10179.0
64837	null	null	null	10177.0
2523	null	null	null	10171.0
9605	null	null	null	10169.0
401251	null	null	null	10165.0
26608	null	null	null	10164.0
54148	null	null	null	10163.0
9585	null	null	null	10161.0
64400	null	null	null	10159.0
1525	null	null	null	10157.0
10755	null	null	null	10156.0
79074	null	null	null	10154.0
56033	null	null	null	10153.0
631	null	null	null	10150.0
25978	null	null	null	10149.0
646808	null	null	null	10147.0
5901	null	null	null	10146.0
9170	null	null	null	10145.0
23475	null	null	null	10144.0
3304	null	null	null	10140.0
331	null	null	null	10139.0
79892	null	null	null	10138.0
23279	null	null	null	10135.0
4713	null	null	null	10134.0
51617	null	null	null	10133.0
1618	null	null	null	10130.0
433	null	null	null	10129.0
6534	null	null	null	10128.0
26528	null	null	null	10127.0
3434	null	null	null	10122.0
6940	null	null	null	10121.0
100132742	null	null	null	10120.0
79158	null	null	null	10117.0
3985	null	null	null	10116.0
29078	null	null	null	10114.0
60488	null	null	null	10112.0
55744	null	null	null	10111.0
26024	null	null	null	10110.0
10175	null	null	null	10106.0
5121	null	null	null	10098.0
23753	null	null	null	10095.0
79650	null	null	null	10094.0
51124	null	null	null	10092.0
55071	null	null	null	10087.0
30850	null	null	null	10086.0
1788	null	null	null	10085.0
57130	null	null	null	10084.0
51192	null	null	null	10081.0
6636	null	null	null	10078.0
6731	null	null	null	10074.0
9728	null	null	null	10073.0
56660	null	null	null	10068.0
7477	null	null	null	10064.0
8796	null	null	null	10062.0
4957	null	null	null	10061.0
1917	null	null	null	10058.0
4864	null	null	null	10057.0
57228	null	null	null	10050.0
2971	null	null	null	10049.0
6626	null	null	null	10048.0
23225	null	null	null	10047.0
5050	null	null	null	10045.0
4706	null	null	null	10043.0
54020	null	null	null	10042.0
23527	null	null	null	10040.0
81839	null	null	null	10039.0
6343	null	null	null	10038.0
51079	null	null	null	10037.0
51755	null	null	null	10032.0
25801	null	null	null	10031.0
1337	null	null	null	10029.0
79614	null	null	null	10028.0
2584	null	null	null	10026.0
23	null	null	null	10025.0
3608	null	null	null	10024.0
4651	null	null	null	10023.0
4111	null	null	null	10021.0
6574	null	null	null	10018.0
51	null	null	null	10015.0
545	null	null	null	10014.0
124222	null	null	null	10011.0
5911	null	null	null	10009.0
3920	null	null	null	10008.0
440672	null	null	null	10007.0
5100	null	null	null	10002.0
7165	null	null	null	10001.0
124583	null	null	null	9997.0
5373	null	null	null	9996.0
54877	null	null	null	9995.0
56132	null	null	null	9990.0
442194	null	null	null	9987.0
8662	null	null	null	9982.0
81853	null	null	null	9981.0
9043	null	null	null	9980.0
5753	null	null	null	9979.0
54545	null	null	null	9978.0
112399	null	null	null	9976.0
55500	null	null	null	9975.0
997	null	null	null	9971.0
10539	null	null	null	9969.0
29074	null	null	null	9961.0
24142	null	null	null	9960.0
1474	null	null	null	9959.0
65010	null	null	null	9958.0
25896	null	null	null	9956.0
51693	null	null	null	9955.0
9221	null	null	null	9953.0
669	null	null	null	9950.0
1310	null	null	null	9948.0
80055	null	null	null	9941.0
10402	null	null	null	9938.0
23623	null	null	null	9937.0
8887	null	null	null	9936.0
4708	null	null	null	9935.0
10664	null	null	null	9934.0
5613	null	null	null	9932.0
7032	null	null	null	9931.0
29093	null	null	null	9930.0
79693	null	null	null	9929.0
10807	null	null	null	9927.0
51191	null	null	null	9926.0
4318	null	null	null	9924.0
23786	null	null	null	9921.0
8089	null	null	null	9920.0
51068	null	null	null	9919.0
29123	null	null	null	9918.0
25948	null	null	null	9915.0
79184	null	null	null	9914.0
9416	null	null	null	9913.0
60312	null	null	null	9911.0
406991	null	null	null	9908.0
64149	null	null	null	9903.0
1977	null	null	null	9902.0
55359	null	null	null	9901.0
79672	null	null	null	9896.0
1824	null	null	null	9894.0
6855	null	null	null	9893.0
23138	null	null	null	9891.0
10728	null	null	null	9886.0
8548	null	null	null	9883.0
6251	null	null	null	9882.0
51125	null	null	null	9881.0
54852	null	null	null	9879.0
22843	null	null	null	9876.0
55288	null	null	null	9875.0
51074	null	null	null	9874.0
27112	null	null	null	9872.0
10808	null	null	null	9870.0
6832	null	null	null	9869.0
201626	null	null	null	9868.0
51650	null	null	null	9865.0
7036	null	null	null	9863.0
6323	null	null	null	9861.0
55149	null	null	null	9859.0
80153	null	null	null	9858.0
10652	null	null	null	9857.0
51517	null	null	null	9855.0
64794	null	null	null	9853.0
4694	null	null	null	9850.0
9158	null	null	null	9849.0
1459	null	null	null	9847.0
22913	null	null	null	9845.0
55734	null	null	null	9843.0
10541	null	null	null	9842.0
26266	null	null	null	9841.0
51002	null	null	null	9839.0
7321	null	null	null	9838.0
2979	null	null	null	9837.0
149603	null	null	null	9836.0
6477	null	null	null	9832.0
147339	null	null	null	9831.0
9454	null	null	null	9829.0
23404	null	null	null	9827.0
55341	null	null	null	9825.0
25842	null	null	null	9824.0
10813	null	null	null	9819.0
53820	null	null	null	9818.0
731	null	null	null	9816.0
5211	null	null	null	9815.0
81887	null	null	null	9813.0
361	null	null	null	9812.0
2591	null	null	null	9811.0
25907	null	null	null	9810.0
3178	null	null	null	9809.0
3898	null	null	null	9804.0
1749	null	null	null	9803.0
50485	null	null	null	9800.0
414771	null	null	null	9797.0
9587	null	null	null	9796.0
10849	null	null	null	9793.0
79893	null	null	null	9789.0
7027	null	null	null	9787.0
2786	null	null	null	9786.0
2108	null	null	null	9785.0
8896	null	null	null	9781.0
8942	null	null	null	9779.0
114049	null	null	null	9778.0
10481	null	null	null	9776.0
10134	null	null	null	9775.0
4697	null	null	null	9771.0
10900	null	null	null	9770.0
5714	null	null	null	9769.0
51444	null	null	null	9768.0
728932	null	null	null	9767.0
55858	null	null	null	9765.0
100132399	null	null	null	9764.0
6280	null	null	null	9763.0
5499	null	null	null	9762.0
10589	null	null	null	9761.0
6728	null	null	null	9759.0
51382	null	null	null	9757.0
10200	null	null	null	9755.0
79605	null	null	null	9754.0
112950	null	null	null	9753.0
54555	null	null	null	9752.0
91543	null	null	null	9751.0
23760	null	null	null	9750.0
55922	null	null	null	9747.0
79820	null	null	null	9743.0
23593	null	null	null	9742.0
10634	null	null	null	9741.0
8706	null	null	null	9738.0
54664	null	null	null	9737.0
79582	null	null	null	9736.0
56922	null	null	null	9735.0
51691	null	null	null	9732.0
7534	null	null	null	9729.0
9368	null	null	null	9727.0
4728	null	null	null	9726.0
3276	null	null	null	9725.0
5582	null	null	null	9723.0
10585	null	null	null	9720.0
54490	null	null	null	9719.0
26236	null	null	null	9717.0
10591	null	null	null	9716.0
57175	null	null	null	9714.0
53918	null	null	null	9713.0
100129500	null	null	null	9712.0
3727	null	null	null	9711.0
6434	null	null	null	9710.0
23353	null	null	null	9708.0
10714	null	null	null	9706.0
8798	null	null	null	9705.0
9244	null	null	null	9703.0
10542	null	null	null	9702.0
55743	null	null	null	9700.0
49856	null	null	null	9699.0
9057	null	null	null	9698.0
55840	null	null	null	9697.0
10262	null	null	null	9696.0
729863	null	null	null	9695.0
9326	null	null	null	9693.0
10342	null	null	null	9691.0
23259	null	null	null	9690.0
5260	null	null	null	9689.0
6247	null	null	null	9688.0
729353	null	null	null	9683.0
896	null	null	null	9682.0
10518	null	null	null	9681.0
6049	null	null	null	9680.0
6529	null	null	null	9676.0
348995	null	null	null	9675.0
10845	null	null	null	9672.0
55729	null	null	null	9669.0
23615	null	null	null	9667.0
100133941	null	null	null	9665.0
55585	null	null	null	9664.0
10557	null	null	null	9663.0
10329	null	null	null	9661.0
50628	null	null	null	9659.0
11212	null	null	null	9657.0
56901	null	null	null	9654.0
6839	null	null	null	9650.0
1399	null	null	null	9647.0
4927	null	null	null	9646.0
80349	null	null	null	9642.0
1382	null	null	null	9641.0
1802	null	null	null	9639.0
646756	null	null	null	9632.0
55343	null	null	null	9629.0
51094	null	null	null	9628.0
9477	null	null	null	9620.0
23144	null	null	null	9619.0
29102	null	null	null	9617.0
286887	null	null	null	9616.0
5794	null	null	null	9614.0
23443	null	null	null	9613.0
23589	null	null	null	9612.0
126208	null	null	null	9611.0
51562	null	null	null	9610.0
9997	null	null	null	9608.0
54904	null	null	null	9607.0
1787	null	null	null	9602.0
55511	null	null	null	9598.0
730029	null	null	null	9597.0
5871	null	null	null	9595.0
54952	null	null	null	9594.0
51318	null	null	null	9592.0
1453	null	null	null	9588.0
3281	null	null	null	9587.0
91137	null	null	null	9585.0
55706	null	null	null	9582.0
4738	null	null	null	9581.0
10478	null	null	null	9580.0
10205	null	null	null	9578.0
80219	null	null	null	9577.0
83658	null	null	null	9576.0
5612	null	null	null	9572.0
8087	null	null	null	9571.0
84934	null	null	null	9569.0
79568	null	null	null	9568.0
10928	null	null	null	9565.0
10989	null	null	null	9563.0
29766	null	null	null	9558.0
23310	null	null	null	9554.0
55222	null	null	null	9548.0
55631	null	null	null	9546.0
6585	null	null	null	9545.0
27107	null	null	null	9544.0
2870	null	null	null	9543.0
1912	null	null	null	9542.0
516	null	null	null	9539.0
1048	null	null	null	9538.0
533	null	null	null	9537.0
9568	null	null	null	9536.0
3836	null	null	null	9535.0
441194	null	null	null	9533.0
56926	null	null	null	9532.0
26019	null	null	null	9530.0
55651	null	null	null	9527.0
9819	null	null	null	9526.0
9197	null	null	null	9520.0
51128	null	null	null	9518.0
60487	null	null	null	9517.0
646531	null	null	null	9516.0
57460	null	null	null	9515.0
50804	null	null	null	9513.0
79884	null	null	null	9509.0
23197	null	null	null	9507.0
57415	null	null	null	9506.0
6482	null	null	null	9504.0
26576	null	null	null	9503.0
1999	null	null	null	9501.0
9054	null	null	null	9500.0
100130741	null	null	null	9497.0
1748	null	null	null	9495.0
80124	null	null	null	9494.0
9883	null	null	null	9492.0
2021	null	null	null	9491.0
10458	null	null	null	9490.0
22980	null	null	null	9489.0
5596	null	null	null	9487.0
27351	null	null	null	9486.0
1325	null	null	null	9480.0
7324	null	null	null	9479.0
8001	null	null	null	9478.0
6899	null	null	null	9477.0
23011	null	null	null	9476.0
55299	null	null	null	9474.0
26205	null	null	null	9465.0
5232	null	null	null	9463.0
2911	null	null	null	9461.0
8621	null	null	null	9458.0
751867	null	null	null	9456.0
9015	null	null	null	9455.0
10238	null	null	null	9454.0
79675	null	null	null	9452.0
5271	null	null	null	9451.0
11097	null	null	null	9450.0
79844	null	null	null	9448.0
4157	null	null	null	9447.0
11017	null	null	null	9442.0
54883	null	null	null	9439.0
9070	null	null	null	9433.0
22870	null	null	null	9430.0
51167	null	null	null	9427.0
6861	null	null	null	9424.0
55662	null	null	null	9422.0
8893	null	null	null	9421.0
206358	null	null	null	9417.0
3930	null	null	null	9416.0
1029	null	null	null	9415.0
10016	null	null	null	9414.0
23395	null	null	null	9413.0
1175	null	null	null	9412.0
1829	null	null	null	9411.0
54998	null	null	null	9409.0
30836	null	null	null	9406.0
55622	null	null	null	9405.0
10431	null	null	null	9404.0
7625	null	null	null	9399.0
6493	null	null	null	9395.0
8368	null	null	null	9393.0
5357	null	null	null	9392.0
54552	null	null	null	9388.0
253982	null	null	null	9387.0
29894	null	null	null	9385.0
28962	null	null	null	9377.0
5116	null	null	null	9375.0
10294	null	null	null	9374.0
56903	null	null	null	9370.0
10775	null	null	null	9369.0
11146	null	null	null	9367.0
50837	null	null	null	9366.0
3181	null	null	null	9365.0
55726	null	null	null	9364.0
[truncated: 11,092 more rows]
