# Supplementary material for: Multiple-input multiple-output causal strategies for gene selection
Source: BMC Bioinformatics. 2011 Nov 25;12:458. doi: 10.1186/1471-2105-12-458 (PMC3323860; doi:10.1186/1471-2105-12-458)
Supplement: Additional file 2 — Archive containing the output files computed by the preranked GSEA for λ ∈ {0.1,0.2,0.3,0.4,0.5} (GSEA_MIMO_part1.zip). [file 1471-2105-12-458-S2.ZIP › mFS01_entrez_mimo.GseaPreranked.1316037859455/edb/mFS01_entrez_mimo.rnk]

29127	13091.0
9055	13090.0
64151	13089.0
9133	13088.0
51203	13087.0
1033	13086.0
6790	13085.0
79682	13084.0
7153	13083.0
259266	13082.0
4288	13081.0
9787	13080.0
890	13079.0
9134	13078.0
9833	13077.0
9768	13076.0
79075	13075.0
55165	13074.0
4751	13073.0
51514	13071.0
6241	13070.0
9928	13069.0
4085	13068.0
701	13067.0
79733	13066.0
5888	13065.0
24137	13064.0
699	13063.0
1062	13062.0
10615	13061.0
9319	13060.0
3832	13059.0
11065	13058.0
56942	13057.0
54210	13056.0
11130	13055.0
1063	13054.0
9232	13053.0
891	13052.0
146909	13051.0
332	13050.0
27338	13049.0
10212	13048.0
9837	13046.0
51512	13045.0
2017	13044.0
5898	13043.0
10112	13042.0
983	13041.0
11004	13040.0
7272	13037.0
991	13035.0
55872	13034.0
9700	13033.0
10460	13032.0
6627	13031.0
55215	13029.0
6713	13028.0
1058	13027.0
2237	13026.0
54205	13025.0
25788	13024.0
55839	13023.0
8914	13022.0
8318	13021.0
79703	13020.0
51659	13019.0
9401	13018.0
1434	13017.0
1164	13015.0
29899	13011.0
6491	13010.0
11260	13009.0
10024	13008.0
4312	13006.0
7112	13004.0
56943	13003.0
8438	13000.0
3015	12999.0
2297	12998.0
10733	12997.0
1894	12996.0
7336	12994.0
29893	12993.0
56992	12992.0
3925	12991.0
57405	12989.0
55355	12988.0
8500	12987.0
3833	12986.0
4175	12984.0
23234	12983.0
10403	12981.0
8833	12978.0
9868	12977.0
1719	12976.0
81611	12974.0
5223	12971.0
23210	12970.0
58478	12969.0
10213	12968.0
993	12967.0
79019	12966.0
7296	12965.0
2305	12963.0
81930	12961.0
6732	12960.0
2146	12959.0
3422	12958.0
51373	12956.0
51022	12953.0
9156	12952.0
51016	12950.0
4001	12948.0
51001	12947.0
22948	12945.0
83461	12944.0
93594	12943.0
22974	12942.0
5685	12941.0
54821	12940.0
55247	12939.0
6573	12935.0
11339	12934.0
29097	12933.0
4171	12931.0
57122	12930.0
5437	12929.0
3161	12927.0
9493	12926.0
4605	12924.0
54478	12921.0
3148	12920.0
55388	12919.0
23560	12918.0
5984	12917.0
3251	12914.0
27161	12913.0
29105	12912.0
6882	12910.0
11169	12906.0
26586	12905.0
9735	12902.0
54069	12901.0
220134	12900.0
8836	12899.0
6905	12895.0
1717	12894.0
133	12891.0
3419	12889.0
8566	12888.0
8772	12885.0
5708	12884.0
10971	12883.0
9355	12881.0
79573	12880.0
2491	12879.0
4141	12877.0
8317	12876.0
51765	12875.0
664	12871.0
23306	12870.0
5433	12868.0
5693	12867.0
4831	12866.0
641	12864.0
79801	12863.0
63933	12861.0
57157	12860.0
995	12857.0
26271	12856.0
1978	12855.0
54892	12854.0
8480	12853.0
3838	12851.0
81873	12849.0
5111	12846.0
11052	12844.0
10051	12842.0
51018	12841.0
9238	12839.0
8883	12837.0
84342	12836.0
6637	12834.0
10635	12833.0
6873	12831.0
10592	12828.0
6502	12827.0
4860	12826.0
5347	12825.0
1515	12824.0
11335	12823.0
8544	12822.0
27101	12819.0
10874	12818.0
6513	12813.0
55143	12812.0
10440	12811.0
9391	12809.0
10797	12807.0
54503	12806.0
4072	12804.0
57019	12802.0
55346	12801.0
6921	12800.0
51155	12798.0
51110	12797.0
1163	12796.0
9289	12793.0
25839	12792.0
908	12791.0
9282	12790.0
1841	12789.0
9123	12787.0
7083	12786.0
55176	12785.0
27257	12784.0
23397	12783.0
51026	12782.0
54962	12781.0
7381	12780.0
56950	12779.0
10328	12777.0
6632	12776.0
51204	12775.0
57110	12772.0
4234	12771.0
10535	12770.0
51053	12769.0
4700	12768.0
54908	12767.0
9521	12766.0
2764	12765.0
55969	12764.0
54845	12763.0
201562	12762.0
4869	12759.0
164	12758.0
51182	12757.0
10606	12756.0
580	12755.0
3149	12754.0
5713	12751.0
27346	12750.0
55832	12749.0
6996	12746.0
28998	12745.0
10855	12743.0
11060	12740.0
27235	12739.0
898	12737.0
1017	12736.0
5352	12734.0
1965	12733.0
55040	12732.0
80004	12731.0
10993	12730.0
10926	12726.0
57102	12725.0
54972	12724.0
6788	12721.0
79866	12720.0
29980	12719.0
57017	12717.0
80010	12712.0
123	12711.0
3070	12710.0
92140	12709.0
5469	12708.0
7298	12707.0
86	12706.0
63875	12704.0
8140	12700.0
4331	12699.0
5604	12698.0
55765	12696.0
7443	12695.0
55759	12692.0
10799	12691.0
9212	12689.0
10055	12688.0
11073	12687.0
27440	12684.0
55975	12683.0
25807	12682.0
4162	12681.0
79169	12679.0
10248	12678.0
23350	12676.0
3014	12675.0
29028	12674.0
51571	12671.0
3978	12669.0
3576	12667.0
10293	12665.0
10617	12664.0
5877	12662.0
5478	12661.0
55856	12657.0
55379	12655.0
5203	12653.0
80155	12652.0
9533	12650.0
6617	12648.0
84908	12647.0
10553	12645.0
2810	12644.0
23366	12643.0
55689	12640.0
51115	12638.0
5691	12637.0
5155	12636.0
2189	12633.0
5471	12628.0
10204	12626.0
25764	12624.0
55039	12622.0
79918	12617.0
9631	12616.0
29095	12615.0
10038	12614.0
56888	12613.0
29100	12610.0
79007	12606.0
79022	12604.0
5983	12603.0
2617	12602.0
5688	12601.0
55833	12595.0
64783	12594.0
7371	12593.0
6835	12592.0
10054	12591.0
2677	12589.0
5440	12588.0
55027	12587.0
9582	12586.0
705	12585.0
79071	12582.0
8270	12581.0
548596	12580.0
8208	12576.0
23518	12572.0
11044	12571.0
9694	12570.0
55010	12568.0
5202	12567.0
3735	12566.0
55669	12564.0
84669	12563.0
80324	12561.0
79017	12557.0
6741	12551.0
10057	12550.0
10528	12549.0
11332	12548.0
4173	12547.0
672	12545.0
81620	12544.0
51121	12543.0
1072	12542.0
8562	12539.0
5194	12537.0
29088	12534.0
100188893	12533.0
5214	12531.0
4521	12529.0
79833	12527.0
8050	12526.0
8774	12525.0
5706	12524.0
10397	12522.0
7262	12521.0
28227	12518.0
9650	12517.0
7936	12516.0
60673	12513.0
7110	12511.0
29080	12510.0
84790	12508.0
6576	12507.0
79152	12500.0
1678	12498.0
10694	12496.0
654483	12492.0
5822	12489.0
9100	12488.0
990	12487.0
3066	12486.0
7295	12483.0
28511	12482.0
27336	12479.0
2058	12476.0
7884	12475.0
768	12473.0
1871	12471.0
9688	12469.0
5245	12468.0
2739	12467.0
9898	12466.0
1514	12465.0
57380	12462.0
29901	12459.0
50814	12457.0
25909	12456.0
4998	12452.0
23246	12451.0
3612	12449.0
55660	12447.0
51105	12446.0
10856	12444.0
55156	12441.0
10428	12440.0
7073	12439.0
440	12435.0
2781	12433.0
4726	12431.0
79786	12429.0
79767	12427.0
387522	12424.0
64130	12418.0
3091	12416.0
9456	12415.0
27253	12414.0
9377	12413.0
51096	12409.0
4477	12408.0
1789	12407.0
784	12406.0
6696	12405.0
246243	12401.0
30001	12399.0
5716	12396.0
80237	12395.0
55656	12394.0
79572	12393.0
6472	12392.0
202658	12388.0
55197	12386.0
23287	12384.0
262	12383.0
90133	12380.0
9848	12378.0
1837	12376.0
7372	12375.0
2926	12374.0
64785	12373.0
4976	12372.0
6119	12367.0
22880	12366.0
5985	12365.0
89910	12364.0
55257	12359.0
25926	12357.0
10165	12356.0
5709	12355.0
10195	12353.0
7167	12350.0
6495	12347.0
80178	12344.0
5557	12342.0
23513	12341.0
8813	12340.0
6535	12339.0
65986	12338.0
63967	12337.0
3613	12333.0
3182	12332.0
3858	12330.0
6888	12329.0
55723	12327.0
1374	12326.0
7422	12324.0
51377	12320.0
7353	12319.0
5393	12318.0
55876	12317.0
286148	12316.0
5597	12315.0
51428	12313.0
55705	12312.0
23649	12311.0
291	12310.0
54849	12307.0
54165	12306.0
1728	12305.0
158	12303.0
79050	12301.0
23603	12300.0
377	12299.0
6596	12294.0
64216	12292.0
5717	12291.0
79943	12290.0
54915	12287.0
4719	12286.0
79042	12282.0
833	12281.0
81034	12280.0
5062	12279.0
51651	12278.0
29923	12277.0
1347	12276.0
8894	12275.0
1122	12274.0
100133775	12273.0
80758	12272.0
3638	12271.0
51647	12266.0
2161	12265.0
4603	12264.0
55055	12263.0
23507	12256.0
2139	12252.0
51371	12251.0
3887	12249.0
23658	12248.0
55284	12247.0
114657	12246.0
8851	12244.0
114044	12242.0
8819	12239.0
4200	12237.0
79944	12236.0
51319	12235.0
10381	12234.0
4848	12233.0
6199	12232.0
6804	12231.0
6631	12230.0
9217	12229.0
22839	12228.0
10625	12226.0
4199	12225.0
55630	12224.0
2730	12223.0
6629	12221.0
10237	12220.0
124044	12219.0
5634	12217.0
64750	12216.0
79949	12214.0
10153	12213.0
3939	12210.0
2886	12209.0
1763	12207.0
7718	12203.0
23644	12201.0
5902	12200.0
55093	12197.0
80232	12195.0
3796	12194.0
3320	12191.0
23594	12189.0
26636	12188.0
5700	12187.0
65003	12186.0
100129361	12183.0
1305	12182.0
836	12181.0
55635	12180.0
4591	12178.0
79980	12177.0
55353	12176.0
54583	12175.0
2332	12173.0
55110	12171.0
27344	12170.0
11051	12169.0
8872	12168.0
3157	12167.0
64963	12166.0
9831	12165.0
7504	12163.0
79902	12161.0
6902	12160.0
10383	12159.0
10675	12157.0
6286	12156.0
78999	12154.0
10096	12152.0
3381	12151.0
26472	12150.0
65094	12149.0
7203	12148.0
10651	12147.0
8243	12146.0
26043	12143.0
26502	12141.0
54758	12140.0
2201	12137.0
6607	12136.0
57761	12135.0
2960	12133.0
4502	12132.0
5817	12131.0
5810	12129.0
1040	12127.0
2885	12126.0
55559	12122.0
10393	12120.0
10721	12119.0
56270	12118.0
51499	12117.0
10907	12116.0
5119	12114.0
3418	12112.0
55737	12110.0
1633	12109.0
2935	12108.0
6715	12107.0
55159	12106.0
1478	12105.0
441024	12104.0
26255	12102.0
10969	12100.0
55505	12098.0
27042	12094.0
2287	12092.0
2224	12091.0
64431	12090.0
6597	12087.0
5425	12086.0
54512	12085.0
286527	12084.0
4291	12083.0
7307	12080.0
8336	12079.0
22916	12078.0
23481	12077.0
55854	12075.0
728	12074.0
29967	12073.0
56941	12071.0
9711	12068.0
4201	12066.0
23590	12065.0
5885	12060.0
83737	12059.0
10190	12058.0
6016	12056.0
6950	12054.0
51599	12051.0
8577	12050.0
1503	12048.0
1523	12046.0
653659	12044.0
7283	12043.0
7465	12041.0
653562	12039.0
2626	12037.0
8139	12035.0
26150	12032.0
51069	12031.0
23450	12028.0
10994	12027.0
4704	12026.0
27072	12024.0
93081	12020.0
8337	12019.0
5695	12018.0
10063	12012.0
1736	12010.0
79657	12009.0
7319	12008.0
10715	12007.0
8805	12004.0
28992	12003.0
23592	12002.0
5427	12000.0
55907	11999.0
9793	11996.0
23512	11994.0
51012	11993.0
25983	11992.0
257152	11991.0
1340	11987.0
4172	11986.0
22827	11985.0
10897	11983.0
80204	11982.0
7411	11981.0
51088	11978.0
9088	11977.0
1054	11976.0
10285	11975.0
339175	11974.0
54913	11972.0
4702	11965.0
5594	11962.0
8497	11961.0
7417	11960.0
81831	11959.0
734	11958.0
9816	11957.0
10948	11955.0
388796	11954.0
51491	11952.0
80194	11951.0
10962	11950.0
2806	11946.0
8996	11943.0
79783	11941.0
56889	11940.0
11200	11939.0
54934	11938.0
201254	11937.0
5033	11936.0
5160	11934.0
39	11931.0
56681	11930.0
6541	11927.0
79837	11922.0
10072	11921.0
26284	11915.0
55526	11911.0
10549	11909.0
514	11908.0
6659	11907.0
7553	11904.0
151230	11901.0
7517	11900.0
23160	11898.0
55173	11895.0
4176	11894.0
9994	11893.0
11235	11888.0
9636	11887.0
1213	11884.0
11137	11882.0
375035	11881.0
55003	11879.0
9141	11877.0
64746	11876.0
7398	11875.0
2958	11874.0
5955	11872.0
488	11871.0
27348	11868.0
9442	11866.0
29960	11865.0
57107	11864.0
9692	11863.0
58500	11858.0
10199	11857.0
9470	11855.0
8607	11854.0
4528	11853.0
51773	11849.0
26233	11848.0
22992	11847.0
9791	11845.0
6227	11843.0
54801	11842.0
4952	11841.0
6198	11838.0
2644	11836.0
22950	11834.0
10576	11833.0
528	11832.0
54982	11831.0
1690	11830.0
5238	11827.0
10776	11826.0
3775	11824.0
29902	11823.0
6871	11821.0
79791	11820.0
10574	11817.0
23185	11814.0
10247	11812.0
26750	11811.0
54954	11806.0
7355	11805.0
2987	11804.0
5584	11803.0
81579	11802.0
645233	11800.0
81929	11799.0
2643	11798.0
51582	11797.0
26	11796.0
83460	11794.0
899	11791.0
7705	11789.0
3626	11788.0
63899	11787.0
2026	11785.0
6628	11784.0
529	11783.0
79581	11782.0
84900	11781.0
90480	11779.0
55120	11774.0
51290	11770.0
80273	11768.0
10915	11765.0
54517	11764.0
259	11760.0
10540	11759.0
23271	11758.0
10376	11755.0
5831	11754.0
10736	11752.0
25920	11750.0
11222	11749.0
595101	11748.0
1111	11745.0
11338	11744.0
4580	11742.0
51430	11741.0
637	11740.0
3755	11739.0
875	11738.0
10762	11737.0
6182	11734.0
79441	11733.0
5747	11732.0
16	11731.0
79081	11730.0
7264	11729.0
81614	11728.0
5291	11727.0
54541	11726.0
8565	11724.0
7407	11721.0
1207	11718.0
3396	11716.0
81892	11715.0
1479	11714.0
1404	11713.0
80775	11712.0
10885	11711.0
11072	11710.0
8559	11708.0
55131	11707.0
9361	11705.0
23788	11704.0
23080	11703.0
10059	11701.0
3156	11698.0
27130	11696.0
6712	11695.0
9519	11690.0
8767	11688.0
55171	11687.0
50861	11686.0
3315	11685.0
26873	11681.0
7004	11679.0
6307	11678.0
96764	11677.0
27183	11676.0
56886	11675.0
4494	11674.0
57665	11673.0
51123	11671.0
9958	11670.0
54932	11669.0
7468	11668.0
5550	11667.0
285359	11666.0
55227	11664.0
25806	11663.0
23480	11661.0
10471	11660.0
54928	11656.0
10245	11655.0
1723	11654.0
7378	11653.0
654364	11652.0
9653	11650.0
5710	11649.0
2178	11648.0
1327	11646.0
79023	11641.0
54927	11640.0
5413	11639.0
1854	11638.0
11177	11637.0
1477	11633.0
23076	11630.0
55794	11628.0
9790	11626.0
27000	11625.0
8260	11622.0
79364	11621.0
54584	11620.0
4151	11617.0
283871	11616.0
29081	11615.0
8853	11614.0
23173	11613.0
11056	11612.0
1000	11610.0
55238	11609.0
100288628	11608.0
9145	11607.0
8725	11606.0
3892	11603.0
994	11601.0
5718	11599.0
51388	11598.0
94081	11597.0
8624	11595.0
1192	11594.0
27297	11593.0
25843	11592.0
550	11587.0
84722	11586.0
83696	11584.0
51142	11581.0
11236	11580.0
5684	11578.0
79577	11577.0
1349	11576.0
6611	11571.0
9685	11570.0
4324	11569.0
51406	11568.0
51072	11567.0
3336	11565.0
79915	11563.0
6924	11560.0
9957	11558.0
5603	11557.0
23640	11556.0
65263	11555.0
8702	11554.0
23380	11552.0
26520	11549.0
89845	11548.0
54496	11547.0
3868	11546.0
4495	11543.0
80346	11542.0
2019	11540.0
5329	11539.0
23532	11538.0
10005	11537.0
7013	11534.0
333	11532.0
8754	11529.0
27301	11528.0
9025	11526.0
80778	11520.0
5355	11519.0
5277	11516.0
30837	11515.0
55366	11514.0
56180	11513.0
55508	11512.0
51081	11511.0
5967	11509.0
51184	11508.0
64110	11506.0
55661	11505.0
3297	11503.0
9342	11501.0
9829	11500.0
84823	11497.0
79047	11496.0
5303	11493.0
3099	11491.0
645745	11489.0
54433	11488.0
11232	11487.0
11171	11486.0
284889	11484.0
7514	11481.0
7913	11478.0
5910	11477.0
205564	11476.0
23142	11474.0
54968	11470.0
1138	11468.0
4321	11464.0
5110	11463.0
79711	11462.0
4436	11457.0
7979	11456.0
9643	11454.0
2821	11453.0
25940	11452.0
25855	11450.0
10598	11446.0
6729	11444.0
7388	11439.0
4522	11438.0
8027	11437.0
4174	11434.0
83451	11432.0
23007	11431.0
8493	11430.0
8568	11427.0
3376	11424.0
8669	11423.0
5106	11421.0
6059	11419.0
51101	11415.0
10951	11413.0
54454	11409.0
79609	11407.0
5001	11406.0
2968	11405.0
5431	11404.0
5827	11402.0
219293	11400.0
6874	11397.0
23019	11396.0
55835	11395.0
8723	11394.0
55166	11393.0
23029	11392.0
50626	11391.0
55011	11390.0
5933	11385.0
8939	11383.0
483	11380.0
2585	11378.0
55699	11376.0
4501	11371.0
10713	11370.0
5999	11365.0
83259	11363.0
51575	11362.0
3177	11361.0
26585	11360.0
5365	11356.0
23165	11355.0
23508	11354.0
29117	11353.0
1024	11352.0
9991	11347.0
64577	11345.0
57707	11343.0
10079	11342.0
56945	11340.0
353	11337.0
8458	11336.0
8739	11335.0
65057	11334.0
128872	11328.0
81691	11326.0
10730	11325.0
55226	11323.0
10940	11322.0
54542	11320.0
26589	11318.0
400410	11316.0
9480	11311.0
55212	11310.0
10609	11308.0
5230	11307.0
253943	11306.0
4102	11296.0
55486	11289.0
54676	11287.0
4733	11286.0
79739	11284.0
10048	11276.0
1317	11275.0
2932	11274.0
1537	11272.0
51282	11269.0
2063	11267.0
84079	11266.0
10290	11265.0
26235	11264.0
79888	11262.0
4496	11261.0
7332	11259.0
3993	11258.0
266740	11257.0
1297	11256.0
55521	11251.0
55957	11248.0
4097	11246.0
55697	11245.0
4711	11243.0
23554	11241.0
29844	11234.0
58488	11233.0
3159	11231.0
9588	11230.0
404093	11229.0
79000	11226.0
56647	11224.0
1730	11222.0
29781	11219.0
88	11218.0
5889	11217.0
9818	11216.0
50810	11214.0
23002	11213.0
730107	11210.0
23787	11209.0
3257	11206.0
7163	11203.0
51805	11202.0
6897	11200.0
9618	11199.0
10527	11198.0
9276	11197.0
26574	11191.0
2664	11189.0
8445	11187.0
11274	11185.0
8970	11184.0
51634	11183.0
7138	11182.0
8647	11181.0
10787	11180.0
79139	11178.0
1604	11177.0
11011	11175.0
3475	11174.0
10452	11173.0
26073	11171.0
11082	11170.0
865	11168.0
1147	11166.0
10950	11161.0
5422	11160.0
3006	11159.0
6427	11157.0
79665	11155.0
57099	11154.0
6698	11152.0
7965	11151.0
29889	11149.0
9926	11147.0
57817	11146.0
51236	11140.0
3853	11139.0
79847	11138.0
9188	11129.0
8974	11128.0
6949	11127.0
5601	11126.0
10198	11123.0
7419	11122.0
8968	11120.0
25844	11119.0
26039	11117.0
50512	11115.0
10622	11114.0
29083	11111.0
9972	11110.0
92815	11109.0
5080	11108.0
118491	11105.0
8347	11104.0
55732	11103.0
80328	11102.0
9885	11099.0
729222	11097.0
64180	11096.0
9801	11095.0
9399	11094.0
152	11093.0
122704	11092.0
9052	11088.0
4931	11087.0
64422	11085.0
152559	11084.0
4504	11083.0
55290	11080.0
202	11079.0
51642	11078.0
9824	11077.0
65005	11076.0
554313	11074.0
9373	11072.0
51025	11071.0
64410	11070.0
27032	11069.0
6635	11067.0
84296	11065.0
22978	11063.0
657	11062.0
3110	11057.0
8335	11056.0
9130	11052.0
51567	11050.0
64184	11047.0
55738	11045.0
79763	11044.0
2134	11041.0
55304	11037.0
23329	11033.0
65265	11032.0
64710	11030.0
3052	11027.0
29107	11026.0
79731	11025.0
1152	11024.0
51070	11023.0
22868	11019.0
2175	11018.0
26155	11017.0
28985	11015.0
54732	11013.0
26120	11011.0
7029	11010.0
79959	11007.0
79752	11005.0
23204	11004.0
8818	11001.0
55038	11000.0
2592	10997.0
192666	10996.0
131408	10995.0
54535	10994.0
55157	10993.0
28978	10992.0
9889	10991.0
9014	10990.0
8941	10987.0
6338	10984.0
729020	10982.0
7738	10981.0
53371	10980.0
885	10976.0
8608	10973.0
10228	10972.0
65220	10968.0
55057	10966.0
8988	10964.0
4709	10958.0
23141	10951.0
79982	10948.0
8323	10945.0
9446	10944.0
3008	10943.0
81858	10942.0
8326	10941.0
79797	10940.0
3265	10936.0
8266	10934.0
117246	10932.0
28969	10931.0
4644	10930.0
3364	10929.0
6647	10926.0
171546	10924.0
345	10922.0
9862	10921.0
80218	10919.0
57003	10918.0
9939	10916.0
29919	10910.0
7289	10908.0
10058	10907.0
10531	10905.0
51067	10903.0
4712	10901.0
2673	10897.0
92856	10896.0
1032	10895.0
178	10894.0
23198	10893.0
6845	10892.0
5529	10889.0
55687	10887.0
10498	10886.0
6634	10884.0
64901	10880.0
51129	10876.0
9897	10873.0
5300	10871.0
9712	10870.0
50863	10868.0
54963	10861.0
1356	10860.0
7037	10858.0
55558	10857.0
10575	10855.0
26610	10854.0
10947	10853.0
22995	10852.0
7804	10850.0
57826	10849.0
7374	10845.0
782	10844.0
10573	10842.0
10092	10838.0
5382	10837.0
55636	10834.0
60491	10833.0
8785	10831.0
54815	10830.0
9166	10827.0
9330	10826.0
51510	10824.0
23212	10819.0
57097	10817.0
54881	10815.0
5209	10812.0
366	10810.0
342538	10808.0
27341	10807.0
90333	10802.0
22824	10797.0
292	10794.0
261726	10793.0
6279	10792.0
26032	10790.0
57214	10789.0
90141	10788.0
26519	10785.0
1783	10784.0
11329	10783.0
2539	10781.0
4361	10780.0
1241	10779.0
9918	10778.0
1329	10775.0
3845	10773.0
11267	10772.0
11182	10771.0
3795	10770.0
57103	10769.0
6877	10766.0
280661	10764.0
5805	10761.0
51337	10760.0
27289	10756.0
55322	10755.0
56905	10748.0
9462	10745.0
10232	10744.0
55711	10742.0
5409	10740.0
378708	10736.0
2805	10733.0
5982	10732.0
5000	10731.0
9352	10730.0
706	10729.0
79135	10727.0
54868	10725.0
83463	10721.0
5331	10719.0
23659	10717.0
1652	10715.0
25977	10711.0
54958	10709.0
5264	10708.0
522	10707.0
10572	10706.0
2271	10705.0
1649	10699.0
60490	10696.0
2861	10695.0
6248	10690.0
341	10689.0
646208	10688.0
1534	10685.0
4287	10683.0
353189	10682.0
28957	10680.0
1364	10678.0
93210	10673.0
55915	10669.0
1773	10667.0
10036	10666.0
4188	10662.0
27258	10660.0
27352	10659.0
64943	10657.0
54101	10656.0
11047	10655.0
3895	10654.0
10987	10652.0
4320	10650.0
54994	10648.0
2589	10647.0
6160	10641.0
2588	10639.0
5875	10638.0
100287590	10637.0
23607	10635.0
10534	10633.0
23562	10631.0
2778	10630.0
3777	10628.0
116372	10627.0
9168	10622.0
25941	10618.0
10939	10616.0
92154	10615.0
6612	10612.0
26276	10611.0
83990	10610.0
4839	10609.0
100129405	10608.0
10360	10600.0
91734	10598.0
7257	10597.0
26225	10594.0
23213	10592.0
6780	10590.0
23277	10589.0
8636	10587.0
23097	10586.0
52	10584.0
26517	10578.0
27300	10576.0
11266	10575.0
6461	10574.0
3028	10572.0
9255	10570.0
63897	10569.0
23108	10568.0
3692	10565.0
8634	10561.0
284403	10560.0
10430	10555.0
8443	10550.0
55544	10548.0
65109	10547.0
22903	10545.0
645452	10543.0
7270	10540.0
51507	10537.0
23170	10535.0
8000	10534.0
54014	10533.0
116832	10532.0
10300	10531.0
5690	10529.0
2125	10527.0
6690	10525.0
79968	10523.0
389715	10522.0
51174	10517.0
2597	10516.0
120227	10515.0
22929	10514.0
56474	10513.0
3607	10511.0
7137	10510.0
4190	10504.0
7136	10503.0
51477	10501.0
6707	10500.0
619505	10498.0
2107	10496.0
23161	10495.0
255812	10493.0
51029	10492.0
4259	10491.0
3329	10490.0
2618	10489.0
23167	10487.0
4091	10486.0
79919	10485.0
7879	10483.0
7571	10481.0
51195	10480.0
10735	10479.0
23457	10478.0
1612	10477.0
8975	10475.0
54442	10473.0
8507	10469.0
64762	10467.0
1019	10466.0
6605	10464.0
4103	10458.0
25888	10457.0
84733	10456.0
7345	10452.0
10682	10450.0
1301	10449.0
3949	10440.0
518	10439.0
7764	10436.0
9969	10435.0
25874	10432.0
2109	10429.0
10850	10427.0
55206	10426.0
8453	10425.0
51118	10424.0
6447	10423.0
22944	10421.0
8202	10420.0
64417	10415.0
26973	10414.0
7286	10413.0
6549	10412.0
51083	10411.0
83448	10409.0
5429	10408.0
54951	10404.0
56061	10402.0
55161	10391.0
55884	10390.0
4917	10383.0
5449	10381.0
5255	10378.0
10656	10377.0
157562	10376.0
7818	10373.0
51154	10370.0
8930	10368.0
5719	10365.0
55255	10364.0
9569	10362.0
55183	10360.0
6603	10359.0
10914	10358.0
60682	10356.0
9914	10354.0
1312	10353.0
284306	10352.0
6944	10348.0
6654	10343.0
7045	10342.0
8120	10341.0
9933	10340.0
54619	10334.0
6904	10333.0
23012	10331.0
101	10329.0
79983	10328.0
10737	10327.0
27067	10319.0
58477	10318.0
6820	10315.0
79080	10314.0
212	10312.0
57706	10310.0
6782	10306.0
4534	10303.0
1412	10300.0
63916	10299.0
729163	10297.0
60484	10294.0
10102	10293.0
79677	10292.0
90233	10290.0
9498	10287.0
26263	10286.0
1758	10285.0
9530	10284.0
6518	10281.0
1595	10278.0
79598	10277.0
80308	10273.0
5886	10272.0
7175	10271.0
268	10269.0
9907	10267.0
22927	10266.0
7022	10265.0
5514	10264.0
2264	10262.0
55181	10255.0
9605	10253.0
4683	10252.0
11321	10251.0
57615	10246.0
78995	10243.0
27043	10240.0
2523	10238.0
5901	10237.0
64837	10236.0
51021	10232.0
25978	10230.0
51550	10221.0
7016	10220.0
25836	10219.0
64400	10218.0
79710	10217.0
8345	10216.0
8898	10215.0
3614	10212.0
51617	10210.0
51806	10208.0
1525	10206.0
26151	10205.0
27242	10204.0
433	10203.0
4893	10201.0
100132742	10200.0
11322	10197.0
631	10195.0
51020	10194.0
331	10192.0
8357	10188.0
79651	10185.0
401251	10181.0
6534	10177.0
29796	10176.0
63943	10174.0
10755	10171.0
10175	10166.0
3985	10165.0
64328	10163.0
59336	10160.0
7277	10156.0
3304	10154.0
6183	10153.0
81570	10146.0
6940	10145.0
6945	10141.0
1618	10140.0
9728	10136.0
23225	10130.0
4713	10128.0
56033	10127.0
1917	10125.0
60488	10123.0
79074	10122.0
23527	10119.0
26608	10117.0
28977	10114.0
7477	10113.0
9585	10109.0
3434	10108.0
79892	10106.0
79614	10105.0
51755	10103.0
51124	10101.0
5121	10099.0
55744	10097.0
6731	10094.0
79158	10093.0
64960	10092.0
51079	10091.0
6343	10088.0
442194	10085.0
57130	10084.0
9170	10083.0
6574	10080.0
26528	10079.0
8796	10076.0
79650	10074.0
2971	10072.0
5050	10069.0
1337	10066.0
646808	10065.0
26024	10062.0
30850	10061.0
54148	10059.0
55071	10053.0
124583	10052.0
56660	10048.0
23279	10046.0
54020	10042.0
5753	10041.0
57228	10040.0
545	10038.0
112399	10037.0
1788	10035.0
440672	10033.0
4957	10032.0
56132	10031.0
6397	10027.0
4706	10024.0
5100	10023.0
25801	10021.0
23475	10020.0
54877	10014.0
80055	10012.0
8887	10011.0
55500	10010.0
2584	10008.0
51	10004.0
4111	10003.0
1310	10001.0
65010	10000.0
24142	9996.0
3920	9995.0
51192	9994.0
4864	9993.0
10402	9990.0
1474	9988.0
669	9984.0
81839	9983.0
124222	9982.0
23753	9981.0
25948	9980.0
5496	9975.0
10807	9972.0
23786	9971.0
60312	9968.0
5373	9967.0
54545	9966.0
23138	9965.0
406991	9961.0
55288	9960.0
27112	9958.0
23623	9957.0
7165	9956.0
5911	9955.0
10664	9954.0
64794	9953.0
81853	9950.0
6855	9949.0
26266	9947.0
1977	9944.0
22843	9943.0
29093	9942.0
51125	9941.0
4651	9939.0
29078	9936.0
29123	9935.0
7032	9934.0
8548	9933.0
9043	9932.0
51068	9931.0
64149	9930.0
51074	9928.0
51517	9927.0
10728	9926.0
51693	9923.0
9416	9922.0
8089	9921.0
6323	9911.0
997	9910.0
9158	9906.0
201626	9905.0
6636	9904.0
149603	9899.0
3608	9897.0
361	9896.0
731	9894.0
2979	9891.0
6626	9889.0
79184	9888.0
55359	9886.0
4708	9884.0
54852	9883.0
3178	9882.0
6477	9879.0
23	9875.0
8662	9874.0
414771	9872.0
7036	9871.0
79893	9870.0
79672	9867.0
4694	9863.0
10900	9860.0
4318	9858.0
29074	9856.0
51382	9853.0
53820	9851.0
25896	9847.0
55734	9840.0
10539	9839.0
50485	9836.0
81887	9833.0
1749	9832.0
54664	9829.0
147339	9828.0
51002	9826.0
5613	9824.0
2786	9822.0
10808	9820.0
79820	9819.0
9587	9814.0
79582	9813.0
2108	9812.0
79693	9811.0
10634	9810.0
80153	9809.0
9368	9808.0
100132399	9807.0
728932	9806.0
51191	9803.0
5211	9802.0
10813	9801.0
6832	9799.0
55341	9798.0
10541	9797.0
3727	9796.0
1459	9795.0
23353	9794.0
4697	9790.0
2591	9789.0
6728	9788.0
9326	9787.0
53918	9785.0
10585	9780.0
6049	9778.0
23259	9777.0
100129500	9776.0
6251	9773.0
8706	9772.0
1824	9770.0
51650	9769.0
57175	9768.0
9454	9767.0
5260	9764.0
9057	9763.0
8798	9762.0
6529	9761.0
896	9760.0
9244	9759.0
5582	9758.0
10542	9757.0
10652	9754.0
6247	9751.0
26236	9750.0
729863	9741.0
80349	9739.0
10849	9738.0
54490	9737.0
55858	9736.0
10134	9734.0
10481	9733.0
23615	9732.0
25907	9731.0
11212	9730.0
10329	9729.0
5714	9727.0
9221	9726.0
23404	9725.0
49856	9723.0
51691	9721.0
51444	9720.0
10589	9719.0
7027	9714.0
5794	9713.0
56901	9712.0
114049	9711.0
729353	9709.0
6434	9706.0
3898	9705.0
348995	9703.0
1382	9700.0
10200	9699.0
10518	9697.0
22913	9696.0
55922	9692.0
8896	9691.0
10845	9690.0
7321	9688.0
23443	9687.0
1399	9686.0
8942	9685.0
4728	9684.0
54555	9683.0
6280	9681.0
55743	9680.0
10262	9679.0
54904	9673.0
23760	9672.0
5499	9671.0
91137	9669.0
10714	9668.0
51562	9666.0
50628	9664.0
23593	9663.0
80219	9655.0
4738	9650.0
646756	9649.0
286887	9647.0
79605	9645.0
55511	9644.0
3281	9643.0
51094	9640.0
56922	9637.0
730029	9636.0
25842	9635.0
55149	9634.0
9477	9633.0
91543	9630.0
27107	9629.0
6585	9626.0
7534	9624.0
23144	9623.0
1787	9620.0
100133941	9619.0
1048	9617.0
10591	9615.0
10342	9614.0
55840	9610.0
5612	9603.0
57460	9602.0
29766	9601.0
10928	9600.0
55222	9599.0
29102	9596.0
57415	9595.0
55631	9593.0
23197	9592.0
79884	9588.0
50804	9587.0
55343	9585.0
1912	9583.0
10478	9579.0
4927	9578.0
3276	9576.0
9883	9574.0
51128	9573.0
55585	9572.0
9054	9571.0
10458	9569.0
23011	9568.0
126208	9567.0
10205	9566.0
54952	9565.0
100130741	9564.0
8087	9563.0
10989	9562.0
441194	9559.0
22980	9557.0
6482	9555.0
2021	9552.0
83658	9551.0
9819	9549.0
4157	9548.0
26576	9544.0
9997	9542.0
1802	9541.0
84934	9539.0
8001	9538.0
1999	9536.0
5871	9533.0
54883	9532.0
11017	9531.0
7324	9529.0
112950	9527.0
5596	9526.0
8621	9525.0
2911	9521.0
79675	9517.0
6839	9516.0
1748	9513.0
1325	9506.0
5232	9505.0
55729	9504.0
79844	9503.0
9070	9501.0
22870	9497.0
516	9496.0
8893	9493.0
10016	9492.0
79568	9491.0
55662	9487.0
26205	9484.0
10557	9483.0
533	9482.0
9568	9481.0
3836	9480.0
6899	9479.0
1829	9478.0
646531	9477.0
55651	9474.0
26019	9466.0
1453	9464.0
6861	9463.0
5271	9462.0
9015	9460.0
56926	9459.0
5565	9458.0
11097	9456.0
5357	9455.0
10238	9454.0
80124	9450.0
60487	9449.0
28962	9448.0
51318	9447.0
23395	9446.0
29881	9440.0
206358	9438.0
50837	9437.0
30836	9435.0
56903	9432.0
54998	9431.0
22872	9427.0
8218	9426.0
9960	9424.0
8368	9422.0
55299	9421.0
5451	9419.0
55374	9415.0
80307	9413.0
10100	9411.0
23589	9410.0
7625	9409.0
2870	9408.0
6493	9404.0
23583	9402.0
55208	9400.0
9197	9399.0
6616	9398.0
29894	9397.0
55178	9392.0
23613	9391.0
5116	9390.0
9518	9389.0
253982	9388.0
57007	9387.0
51167	9385.0
[truncated: 11,091 more rows]
