# Supplementary material for: Multiple-input multiple-output causal strategies for gene selection
Source: BMC Bioinformatics. 2011 Nov 25;12:458. doi: 10.1186/1471-2105-12-458 (PMC3323860; doi:10.1186/1471-2105-12-458)
Supplement: Additional file 2 — Archive containing the output files computed by the preranked GSEA for λ ∈ {0.1,0.2,0.3,0.4,0.5} (GSEA_MIMO_part1.zip). [file 1471-2105-12-458-S2.ZIP › mFS01_entrez_mimo.GseaPreranked.1316037859455/gsea_report_for_na_neg_1316037859455.xls]

NAME	GS<br> follow link to MSigDB	GS DETAILS	SIZE	ES	NES	NOM p-val	FDR q-val	FWER p-val	RANK AT MAX	LEADING EDGE
IMMUNE_RESPONSE	IMMUNE_RESPONSE		212	-0.38930345	-2.3184004	0.0	0.006457198	0.0050	4458	tags=58%, list=34%, signal=87%
IMMUNE_SYSTEM_PROCESS	IMMUNE_SYSTEM_PROCESS		298	-0.35229737	-2.2236032	0.0	0.008473271	0.013	3111	tags=42%, list=24%, signal=53%
DEFENSE_RESPONSE	DEFENSE_RESPONSE		238	-0.3430137	-2.0920334	0.0	0.023541944	0.053	4075	tags=47%, list=31%, signal=68%
POSITIVE_REGULATION_OF_IMMUNE_RESPONSE	POSITIVE_REGULATION_OF_IMMUNE_RESPONSE		24	-0.55414325	-2.0754573	0.0	0.020621091	0.062	4328	tags=75%, list=33%, signal=112%
REGULATION_OF_IMMUNE_RESPONSE	REGULATION_OF_IMMUNE_RESPONSE		28	-0.51332766	-2.0724463	0.0	0.017772285	0.066	4535	tags=75%, list=35%, signal=115%
POSITIVE_REGULATION_OF_IMMUNE_SYSTEM_PROCESS	POSITIVE_REGULATION_OF_IMMUNE_SYSTEM_PROCESS		44	-0.4498981	-1.99223	0.0	0.033230368	0.142	4328	tags=64%, list=33%, signal=95%
POSITIVE_REGULATION_OF_MULTICELLULAR_ORGANISMAL_PROCESS	POSITIVE_REGULATION_OF_MULTICELLULAR_ORGANISMAL_PROCESS		56	-0.41847363	-1.9415138	0.0	0.044513907	0.209	4328	tags=61%, list=33%, signal=90%
INFLAMMATORY_RESPONSE	INFLAMMATORY_RESPONSE		115	-0.35543546	-1.9157871	0.0	0.0507076	0.269	3054	tags=41%, list=23%, signal=53%
RESPONSE_TO_WOUNDING	RESPONSE_TO_WOUNDING		171	-0.33457595	-1.9125394	0.0	0.046230778	0.276	3054	tags=39%, list=23%, signal=50%
REGULATION_OF_IMMUNE_SYSTEM_PROCESS	REGULATION_OF_IMMUNE_SYSTEM_PROCESS		57	-0.4035819	-1.8934937	0.0	0.051230464	0.324	4328	tags=61%, list=33%, signal=91%
CELLULAR_DEFENSE_RESPONSE	CELLULAR_DEFENSE_RESPONSE		54	-0.39503047	-1.8107383	0.0	0.09441925	0.55	3650	tags=46%, list=28%, signal=64%
ADAPTIVE_IMMUNE_RESPONSE_GO_0002460	ADAPTIVE_IMMUNE_RESPONSE_GO_0002460		22	-0.49596316	-1.7999189	0.013824885	0.09368758	0.582	4034	tags=59%, list=31%, signal=85%
ADAPTIVE_IMMUNE_RESPONSE	ADAPTIVE_IMMUNE_RESPONSE		23	-0.46660537	-1.7624872	0.006451613	0.11624752	0.693	4034	tags=57%, list=31%, signal=82%
REGULATION_OF_CELL_DIFFERENTIATION	REGULATION_OF_CELL_DIFFERENTIATION		48	-0.3847552	-1.7222798	0.0	0.14998555	0.807	4535	tags=56%, list=35%, signal=86%
REGULATION_OF_DEFENSE_RESPONSE	REGULATION_OF_DEFENSE_RESPONSE		15	-0.5262264	-1.6959734	0.023206752	0.17195335	0.857	4034	tags=67%, list=31%, signal=96%
HUMORAL_IMMUNE_RESPONSE	HUMORAL_IMMUNE_RESPONSE		30	-0.4242394	-1.69075	0.011061947	0.16784604	0.868	3111	tags=53%, list=24%, signal=70%
HEMOPOIETIC_OR_LYMPHOID_ORGAN_DEVELOPMENT	HEMOPOIETIC_OR_LYMPHOID_ORGAN_DEVELOPMENT		71	-0.33701143	-1.6734327	0.0	0.18099704	0.902	3006	tags=39%, list=23%, signal=51%
REGULATION_OF_MULTICELLULAR_ORGANISMAL_PROCESS	REGULATION_OF_MULTICELLULAR_ORGANISMAL_PROCESS		131	-0.3008113	-1.668566	0.0023696683	0.17839645	0.914	3103	tags=37%, list=24%, signal=49%
TRANSFORMING_GROWTH_FACTOR_BETA_RECEPTOR_SIGNALING_PATHWAY	TRANSFORMING_GROWTH_FACTOR_BETA_RECEPTOR_SIGNALING_PATHWAY		34	-0.40091893	-1.6617862	0.020316027	0.17718478	0.921	3053	tags=44%, list=23%, signal=57%
HEMOPOIESIS	HEMOPOIESIS		69	-0.33839065	-1.6613818	0.004385965	0.16870461	0.921	3006	tags=39%, list=23%, signal=51%
IMMUNE_EFFECTOR_PROCESS	IMMUNE_EFFECTOR_PROCESS		34	-0.39792383	-1.6520226	0.00896861	0.17124636	0.932	2820	tags=50%, list=22%, signal=64%
LIPID_CATABOLIC_PROCESS	LIPID_CATABOLIC_PROCESS		34	-0.39294717	-1.6392968	0.012631579	0.1785809	0.943	4089	tags=56%, list=31%, signal=81%
IMMUNE_SYSTEM_DEVELOPMENT	IMMUNE_SYSTEM_DEVELOPMENT		75	-0.3209908	-1.6183938	0.0024096386	0.19829692	0.965	3006	tags=39%, list=23%, signal=50%
RESPONSE_TO_EXTERNAL_STIMULUS	RESPONSE_TO_EXTERNAL_STIMULUS		278	-0.25917	-1.6164204	0.0	0.19252905	0.966	3112	tags=33%, list=24%, signal=43%
RECEPTOR_MEDIATED_ENDOCYTOSIS	RECEPTOR_MEDIATED_ENDOCYTOSIS		31	-0.4021176	-1.5716175	0.015659954	0.25354892	0.99	2302	tags=35%, list=18%, signal=43%
REGULATION_OF_ANGIOGENESIS	REGULATION_OF_ANGIOGENESIS		24	-0.41945443	-1.5695909	0.03522505	0.24778527	0.991	1849	tags=42%, list=14%, signal=48%
ACTIN_CYTOSKELETON_ORGANIZATION_AND_BIOGENESIS	ACTIN_CYTOSKELETON_ORGANIZATION_AND_BIOGENESIS		90	-0.29924926	-1.5549754	0.013215859	0.264998	0.996	1916	tags=27%, list=15%, signal=31%
LYMPHOCYTE_ACTIVATION	LYMPHOCYTE_ACTIVATION		54	-0.33131534	-1.550081	0.013483146	0.2637153	0.997	3404	tags=46%, list=26%, signal=62%
ENZYME_LINKED_RECEPTOR_PROTEIN_SIGNALING_PATHWAY	ENZYME_LINKED_RECEPTOR_PROTEIN_SIGNALING_PATHWAY		128	-0.27875605	-1.5477785	0.004889976	0.25858182	0.998	2836	tags=30%, list=22%, signal=39%
LEUKOCYTE_DIFFERENTIATION	LEUKOCYTE_DIFFERENTIATION		34	-0.3731805	-1.5434389	0.015184382	0.25730145	0.999	3297	tags=47%, list=25%, signal=63%
NEGATIVE_REGULATION_OF_SIGNAL_TRANSDUCTION	NEGATIVE_REGULATION_OF_SIGNAL_TRANSDUCTION		31	-0.38475177	-1.5434347	0.041394334	0.24900143	0.999	4979	tags=65%, list=38%, signal=104%
CELL_ACTIVATION	CELL_ACTIVATION		64	-0.31786758	-1.5396069	0.0068965517	0.2471425	0.999	4077	tags=52%, list=31%, signal=75%
JAK_STAT_CASCADE	JAK_STAT_CASCADE		26	-0.3970862	-1.5375144	0.038297873	0.24254501	0.999	3069	tags=46%, list=23%, signal=60%
POSITIVE_REGULATION_OF_RESPONSE_TO_STIMULUS	POSITIVE_REGULATION_OF_RESPONSE_TO_STIMULUS		35	-0.3584932	-1.5243952	0.031026253	0.25639248	0.999	4328	tags=60%, list=33%, signal=89%
TRANSMEMBRANE_RECEPTOR_PROTEIN_SERINE_THREONINE_KINASE_SIGNALING_PATHWAY	TRANSMEMBRANE_RECEPTOR_PROTEIN_SERINE_THREONINE_KINASE_SIGNALING_PATHWAY		42	-0.34755754	-1.5159103	0.02455357	0.26375678	0.999	3224	tags=40%, list=25%, signal=54%
T_CELL_ACTIVATION	T_CELL_ACTIVATION		39	-0.35173413	-1.5153406	0.035955057	0.25751784	0.999	4034	tags=51%, list=31%, signal=74%
POSITIVE_REGULATION_OF_PHOSPHATE_METABOLIC_PROCESS	POSITIVE_REGULATION_OF_PHOSPHATE_METABOLIC_PROCESS		23	-0.4006503	-1.4997523	0.041484717	0.2777583	0.999	1337	tags=30%, list=10%, signal=34%
REGULATION_OF_RESPONSE_TO_STIMULUS	REGULATION_OF_RESPONSE_TO_STIMULUS		49	-0.3276498	-1.48631	0.02183406	0.2946535	0.999	4328	tags=59%, list=33%, signal=88%
WOUND_HEALING	WOUND_HEALING		49	-0.32854933	-1.481299	0.035714287	0.29668596	1.0	3556	tags=41%, list=27%, signal=56%
POSITIVE_REGULATION_OF_CELL_DIFFERENTIATION	POSITIVE_REGULATION_OF_CELL_DIFFERENTIATION		21	-0.41093448	-1.4802455	0.057494868	0.29091153	1.0	4509	tags=67%, list=34%, signal=102%
LYMPHOCYTE_DIFFERENTIATION	LYMPHOCYTE_DIFFERENTIATION		23	-0.40306723	-1.4736727	0.054176074	0.2953683	1.0	3297	tags=52%, list=25%, signal=70%
CELLULAR_LIPID_CATABOLIC_PROCESS	CELLULAR_LIPID_CATABOLIC_PROCESS		31	-0.36194393	-1.4735651	0.05073996	0.28845686	1.0	4065	tags=52%, list=31%, signal=75%
AMINE_TRANSPORT	AMINE_TRANSPORT		36	-0.35537538	-1.4725206	0.02739726	0.28373295	1.0	2021	tags=28%, list=15%, signal=33%
LEUKOCYTE_ACTIVATION	LEUKOCYTE_ACTIVATION		59	-0.3076881	-1.4669019	0.029411765	0.2865307	1.0	4034	tags=51%, list=31%, signal=73%
MESODERM_DEVELOPMENT	MESODERM_DEVELOPMENT		22	-0.40034598	-1.4664937	0.059957173	0.28091884	1.0	4335	tags=55%, list=33%, signal=81%
INNATE_IMMUNE_RESPONSE	INNATE_IMMUNE_RESPONSE		19	-0.41388872	-1.4652852	0.055670105	0.27715656	1.0	4815	tags=74%, list=37%, signal=116%
PROTEIN_AMINO_ACID_PHOSPHORYLATION	PROTEIN_AMINO_ACID_PHOSPHORYLATION		231	-0.23891525	-1.4648747	0.0	0.27232	1.0	3072	tags=31%, list=23%, signal=40%
B_CELL_ACTIVATION	B_CELL_ACTIVATION		17	-0.42121708	-1.4374878	0.07918552	0.31731796	1.0	3404	tags=59%, list=26%, signal=79%
GROWTH	GROWTH		59	-0.3012306	-1.4325838	0.040865384	0.31992477	1.0	3925	tags=44%, list=30%, signal=63%
RESPONSE_TO_OTHER_ORGANISM	RESPONSE_TO_OTHER_ORGANISM		69	-0.29166466	-1.4232156	0.046153847	0.33212686	1.0	2894	tags=38%, list=22%, signal=48%
COAGULATION	COAGULATION		41	-0.3253503	-1.418548	0.04338395	0.33453476	1.0	1797	tags=27%, list=14%, signal=31%
BLOOD_COAGULATION	BLOOD_COAGULATION		41	-0.3253503	-1.4145114	0.072093025	0.33593485	1.0	1797	tags=27%, list=14%, signal=31%
SMALL_GTPASE_MEDIATED_SIGNAL_TRANSDUCTION	SMALL_GTPASE_MEDIATED_SIGNAL_TRANSDUCTION		77	-0.27945113	-1.4123396	0.023752969	0.33415192	1.0	3244	tags=39%, list=25%, signal=51%
CYTOKINE_AND_CHEMOKINE_MEDIATED_SIGNALING_PATHWAY	CYTOKINE_AND_CHEMOKINE_MEDIATED_SIGNALING_PATHWAY		19	-0.4047441	-1.4123374	0.06695464	0.32796392	1.0	2180	tags=37%, list=17%, signal=44%
PROTEIN_AMINO_ACID_N_LINKED_GLYCOSYLATION	PROTEIN_AMINO_ACID_N_LINKED_GLYCOSYLATION		27	-0.35499302	-1.4087832	0.05957447	0.3288684	1.0	2585	tags=37%, list=20%, signal=46%
FATTY_ACID_METABOLIC_PROCESS	FATTY_ACID_METABOLIC_PROCESS		56	-0.30013257	-1.3985552	0.05518764	0.34356537	1.0	4065	tags=50%, list=31%, signal=72%
CELL_SUBSTRATE_ADHESION	CELL_SUBSTRATE_ADHESION		36	-0.32774755	-1.3949053	0.0824295	0.34531727	1.0	1713	tags=31%, list=13%, signal=35%
POSITIVE_REGULATION_OF_PROTEIN_AMINO_ACID_PHOSPHORYLATION	POSITIVE_REGULATION_OF_PROTEIN_AMINO_ACID_PHOSPHORYLATION		15	-0.42559886	-1.3946398	0.08793456	0.33981276	1.0	1337	tags=33%, list=10%, signal=37%
POSITIVE_REGULATION_OF_SIGNAL_TRANSDUCTION	POSITIVE_REGULATION_OF_SIGNAL_TRANSDUCTION		97	-0.26330096	-1.3931144	0.020737328	0.33743057	1.0	4080	tags=47%, list=31%, signal=68%
AMINO_ACID_TRANSPORT	AMINO_ACID_TRANSPORT		25	-0.36283165	-1.3925934	0.07392197	0.3327555	1.0	2021	tags=32%, list=15%, signal=38%
TRANSMEMBRANE_RECEPTOR_PROTEIN_TYROSINE_KINASE_SIGNALING_PATHWAY	TRANSMEMBRANE_RECEPTOR_PROTEIN_TYROSINE_KINASE_SIGNALING_PATHWAY		76	-0.27671945	-1.3887376	0.04589372	0.33450252	1.0	2625	tags=29%, list=20%, signal=36%
FEMALE_PREGNANCY	FEMALE_PREGNANCY		42	-0.31620777	-1.3868139	0.07603686	0.3327156	1.0	4334	tags=55%, list=33%, signal=82%
MULTI_ORGANISM_PROCESS	MULTI_ORGANISM_PROCESS		137	-0.24514405	-1.3864334	0.023529412	0.32811773	1.0	3457	tags=38%, list=26%, signal=51%
REGULATION_OF_SIGNAL_TRANSDUCTION	REGULATION_OF_SIGNAL_TRANSDUCTION		173	-0.23512208	-1.3768375	0.026829269	0.34110755	1.0	3824	tags=40%, list=29%, signal=56%
REGULATION_OF_BLOOD_PRESSURE	REGULATION_OF_BLOOD_PRESSURE		22	-0.3712184	-1.3759344	0.10089686	0.33777788	1.0	3500	tags=41%, list=27%, signal=56%
ANATOMICAL_STRUCTURE_FORMATION	ANATOMICAL_STRUCTURE_FORMATION		52	-0.29166803	-1.3697286	0.06507592	0.34511077	1.0	1849	tags=29%, list=14%, signal=33%
ACTIN_FILAMENT_BASED_PROCESS	ACTIN_FILAMENT_BASED_PROCESS		99	-0.26234895	-1.3682879	0.034642033	0.34245652	1.0	1916	tags=24%, list=15%, signal=28%
CATION_HOMEOSTASIS	CATION_HOMEOSTASIS		94	-0.25812128	-1.3617603	0.039906103	0.35083187	1.0	3289	tags=36%, list=25%, signal=48%
HEMOSTASIS	HEMOSTASIS		46	-0.30802333	-1.3581012	0.06345733	0.35370496	1.0	1797	tags=26%, list=14%, signal=30%
REGULATION_OF_ANATOMICAL_STRUCTURE_MORPHOGENESIS	REGULATION_OF_ANATOMICAL_STRUCTURE_MORPHOGENESIS		17	-0.39079764	-1.3500346	0.11086474	0.3654624	1.0	4602	tags=53%, list=35%, signal=82%
REGULATION_OF_PROTEIN_AMINO_ACID_PHOSPHORYLATION	REGULATION_OF_PROTEIN_AMINO_ACID_PHOSPHORYLATION		23	-0.36613503	-1.3454695	0.10367171	0.36970115	1.0	2682	tags=35%, list=20%, signal=44%
RESPONSE_TO_VIRUS	RESPONSE_TO_VIRUS		45	-0.30155247	-1.34351	0.08436214	0.36861402	1.0	2886	tags=42%, list=22%, signal=54%
PEPTIDYL_TYROSINE_MODIFICATION	PEPTIDYL_TYROSINE_MODIFICATION		23	-0.36751705	-1.3402991	0.09799554	0.3702308	1.0	1592	tags=26%, list=12%, signal=30%
REGULATION_OF_BODY_FLUID_LEVELS	REGULATION_OF_BODY_FLUID_LEVELS		55	-0.28810078	-1.3378445	0.07032967	0.37058425	1.0	1797	tags=25%, list=14%, signal=29%
REGULATION_OF_LYMPHOCYTE_ACTIVATION	REGULATION_OF_LYMPHOCYTE_ACTIVATION		31	-0.3359877	-1.3368763	0.107061505	0.36768666	1.0	3297	tags=45%, list=25%, signal=60%
DETECTION_OF_STIMULUS	DETECTION_OF_STIMULUS		36	-0.31826347	-1.3305173	0.09492274	0.37613064	1.0	5345	tags=58%, list=41%, signal=98%
CELLULAR_CATION_HOMEOSTASIS	CELLULAR_CATION_HOMEOSTASIS		91	-0.2586045	-1.3277807	0.06712963	0.3769917	1.0	3289	tags=36%, list=25%, signal=48%
MAINTENANCE_OF_LOCALIZATION	MAINTENANCE_OF_LOCALIZATION		21	-0.3739914	-1.327516	0.13852814	0.37266663	1.0	2745	tags=38%, list=21%, signal=48%
POSITIVE_REGULATION_OF_CYTOKINE_BIOSYNTHETIC_PROCESS	POSITIVE_REGULATION_OF_CYTOKINE_BIOSYNTHETIC_PROCESS		21	-0.36753988	-1.3243945	0.11853448	0.37414885	1.0	2931	tags=43%, list=22%, signal=55%
POSITIVE_REGULATION_OF_PHOSPHORYLATION	POSITIVE_REGULATION_OF_PHOSPHORYLATION		21	-0.365563	-1.309188	0.13785557	0.4010092	1.0	1337	tags=29%, list=10%, signal=32%
PROTEIN_AMINO_ACID_DEPHOSPHORYLATION	PROTEIN_AMINO_ACID_DEPHOSPHORYLATION		60	-0.2767399	-1.3058571	0.10792951	0.40308398	1.0	1518	tags=22%, list=12%, signal=24%
PROTEIN_PROCESSING	PROTEIN_PROCESSING		41	-0.29825005	-1.3000841	0.10454545	0.41067055	1.0	4069	tags=41%, list=31%, signal=60%
RAS_PROTEIN_SIGNAL_TRANSDUCTION	RAS_PROTEIN_SIGNAL_TRANSDUCTION		55	-0.2829143	-1.2991277	0.10217391	0.40788868	1.0	3394	tags=42%, list=26%, signal=56%
GLYCOPROTEIN_METABOLIC_PROCESS	GLYCOPROTEIN_METABOLIC_PROCESS		82	-0.25320375	-1.2982703	0.06666667	0.40482438	1.0	3702	tags=39%, list=28%, signal=54%
ANGIOGENESIS	ANGIOGENESIS		44	-0.29622945	-1.2972124	0.11648352	0.40227714	1.0	1849	tags=30%, list=14%, signal=34%
MUSCLE_DEVELOPMENT	MUSCLE_DEVELOPMENT		85	-0.2553586	-1.2967074	0.07092199	0.39878765	1.0	3472	tags=40%, list=27%, signal=54%
RESPONSE_TO_DRUG	RESPONSE_TO_DRUG		21	-0.3592181	-1.2915143	0.15111111	0.4048829	1.0	2523	tags=43%, list=19%, signal=53%
PROTEIN_COMPLEX_ASSEMBLY	PROTEIN_COMPLEX_ASSEMBLY		157	-0.22167997	-1.2768626	0.05159705	0.43365592	1.0	2530	tags=27%, list=19%, signal=33%
DEPHOSPHORYLATION	DEPHOSPHORYLATION		67	-0.2536981	-1.2735282	0.10705596	0.43616083	1.0	1518	tags=21%, list=12%, signal=24%
POSITIVE_REGULATION_OF_SECRETION	POSITIVE_REGULATION_OF_SECRETION		18	-0.3696784	-1.2727095	0.16086957	0.43356618	1.0	4297	tags=61%, list=33%, signal=91%
POSITIVE_REGULATION_OF_LYMPHOCYTE_ACTIVATION	POSITIVE_REGULATION_OF_LYMPHOCYTE_ACTIVATION		23	-0.34177935	-1.27141	0.13555555	0.4321389	1.0	3297	tags=43%, list=25%, signal=58%
PROTEIN_KINASE_CASCADE	PROTEIN_KINASE_CASCADE		239	-0.20881915	-1.269341	0.040609136	0.4318341	1.0	2299	tags=25%, list=18%, signal=30%
REGULATION_OF_T_CELL_ACTIVATION	REGULATION_OF_T_CELL_ACTIVATION		25	-0.32717815	-1.2681643	0.1419214	0.43000582	1.0	3297	tags=44%, list=25%, signal=59%
CELL_MATRIX_ADHESION	CELL_MATRIX_ADHESION		35	-0.30268097	-1.2636627	0.14018692	0.43639347	1.0	1713	tags=29%, list=13%, signal=33%
ACTIN_POLYMERIZATION_AND_OR_DEPOLYMERIZATION	ACTIN_POLYMERIZATION_AND_OR_DEPOLYMERIZATION		20	-0.3553403	-1.2604759	0.17802198	0.43940946	1.0	1496	tags=25%, list=11%, signal=28%
PHOSPHORYLATION	PHOSPHORYLATION		262	-0.20498489	-1.2551899	0.050131924	0.4467604	1.0	3072	tags=30%, list=23%, signal=38%
CYTOKINE_PRODUCTION	CYTOKINE_PRODUCTION		61	-0.26781508	-1.2507429	0.11111111	0.4517049	1.0	2931	tags=34%, list=22%, signal=44%
PROTEIN_OLIGOMERIZATION	PROTEIN_OLIGOMERIZATION		37	-0.30579072	-1.2499985	0.1328976	0.44884223	1.0	2530	tags=32%, list=19%, signal=40%
PHOSPHOLIPID_METABOLIC_PROCESS	PHOSPHOLIPID_METABOLIC_PROCESS		63	-0.2552807	-1.2456164	0.11414392	0.45449352	1.0	3888	tags=43%, list=30%, signal=61%
LIPID_METABOLIC_PROCESS	LIPID_METABOLIC_PROCESS		283	-0.19814262	-1.2395334	0.0546875	0.46450007	1.0	3944	tags=39%, list=30%, signal=54%
PROTEIN_AUTOPROCESSING	PROTEIN_AUTOPROCESSING		24	-0.32810202	-1.2386156	0.17362638	0.46219373	1.0	4069	tags=46%, list=31%, signal=66%
ICOSANOID_METABOLIC_PROCESS	ICOSANOID_METABOLIC_PROCESS		16	-0.38421214	-1.2380364	0.21526419	0.45898458	1.0	3675	tags=50%, list=28%, signal=69%
MONOCARBOXYLIC_ACID_METABOLIC_PROCESS	MONOCARBOXYLIC_ACID_METABOLIC_PROCESS		77	-0.24754156	-1.2330732	0.10250569	0.46637493	1.0	4201	tags=45%, list=32%, signal=67%
REGULATION_OF_CYTOSKELETON_ORGANIZATION_AND_BIOGENESIS	REGULATION_OF_CYTOSKELETON_ORGANIZATION_AND_BIOGENESIS		26	-0.3184836	-1.2302479	0.1695279	0.4690278	1.0	2682	tags=35%, list=20%, signal=43%
PEPTIDYL_TYROSINE_PHOSPHORYLATION	PEPTIDYL_TYROSINE_PHOSPHORYLATION		21	-0.3345016	-1.229607	0.18816067	0.46620753	1.0	3038	tags=33%, list=23%, signal=43%
POSITIVE_REGULATION_OF_TRANSLATION	POSITIVE_REGULATION_OF_TRANSLATION		28	-0.3055601	-1.2271595	0.18043478	0.4674333	1.0	2931	tags=39%, list=22%, signal=51%
VASCULATURE_DEVELOPMENT	VASCULATURE_DEVELOPMENT		50	-0.26353213	-1.2264415	0.14157303	0.46490243	1.0	4374	tags=50%, list=33%, signal=75%
REGULATION_OF_CELL_PROLIFERATION	REGULATION_OF_CELL_PROLIFERATION		275	-0.19526418	-1.2242949	0.04639175	0.46581733	1.0	2743	tags=27%, list=21%, signal=33%
PROTEIN_AMINO_ACID_AUTOPHOSPHORYLATION	PROTEIN_AMINO_ACID_AUTOPHOSPHORYLATION		24	-0.32810202	-1.2232476	0.16490486	0.46403614	1.0	4069	tags=46%, list=31%, signal=66%
POSITIVE_REGULATION_OF_CELL_PROLIFERATION	POSITIVE_REGULATION_OF_CELL_PROLIFERATION		129	-0.21997452	-1.2217265	0.11084906	0.4633581	1.0	1983	tags=23%, list=15%, signal=27%
REGULATION_OF_I_KAPPAB_KINASE_NF_KAPPAB_CASCADE	REGULATION_OF_I_KAPPAB_KINASE_NF_KAPPAB_CASCADE		72	-0.24705118	-1.2192692	0.1324201	0.4648639	1.0	3816	tags=46%, list=29%, signal=64%
CAMP_MEDIATED_SIGNALING	CAMP_MEDIATED_SIGNALING		63	-0.25419894	-1.2175908	0.15203427	0.46462426	1.0	2156	tags=21%, list=16%, signal=25%
G_PROTEIN_SIGNALING_COUPLED_TO_CAMP_NUCLEOTIDE_SECOND_MESSENGER	G_PROTEIN_SIGNALING_COUPLED_TO_CAMP_NUCLEOTIDE_SECOND_MESSENGER		62	-0.25442302	-1.2171913	0.16435185	0.4614447	1.0	2156	tags=21%, list=16%, signal=25%
AMINO_ACID_CATABOLIC_PROCESS	AMINO_ACID_CATABOLIC_PROCESS		23	-0.33079588	-1.2169092	0.19381443	0.45812488	1.0	2079	tags=35%, list=16%, signal=41%
NEGATIVE_REGULATION_OF_TRANSCRIPTION	NEGATIVE_REGULATION_OF_TRANSCRIPTION		166	-0.21008322	-1.215705	0.111380145	0.45695272	1.0	2718	tags=28%, list=21%, signal=35%
POSITIVE_REGULATION_OF_TRANSFERASE_ACTIVITY	POSITIVE_REGULATION_OF_TRANSFERASE_ACTIVITY		71	-0.24533363	-1.2085859	0.13769752	0.4698355	1.0	2444	tags=27%, list=19%, signal=33%
MUSCLE_CELL_DIFFERENTIATION	MUSCLE_CELL_DIFFERENTIATION		21	-0.3298254	-1.1970855	0.21518987	0.4951972	1.0	3472	tags=48%, list=27%, signal=65%
ORGAN_MORPHOGENESIS	ORGAN_MORPHOGENESIS		131	-0.2136696	-1.1965638	0.11940298	0.49228564	1.0	1501	tags=19%, list=11%, signal=21%
REGULATION_OF_MYELOID_CELL_DIFFERENTIATION	REGULATION_OF_MYELOID_CELL_DIFFERENTIATION		19	-0.34237128	-1.1925359	0.23236515	0.49818456	1.0	4535	tags=58%, list=35%, signal=88%
RESPONSE_TO_BACTERIUM	RESPONSE_TO_BACTERIUM		22	-0.3210778	-1.1860647	0.24335378	0.5109011	1.0	1849	tags=27%, list=14%, signal=32%
REGULATION_OF_PROTEIN_METABOLIC_PROCESS	REGULATION_OF_PROTEIN_METABOLIC_PROCESS		150	-0.20747912	-1.1809163	0.1412037	0.51942474	1.0	2705	tags=28%, list=21%, signal=35%
CELL_RECOGNITION	CELL_RECOGNITION		16	-0.35527715	-1.1805649	0.24145299	0.51606995	1.0	4034	tags=50%, list=31%, signal=72%
REGULATION_OF_MAP_KINASE_ACTIVITY	REGULATION_OF_MAP_KINASE_ACTIVITY		56	-0.25233474	-1.1799811	0.1981982	0.5135364	1.0	2061	tags=29%, list=16%, signal=34%
REGULATION_OF_ORGANELLE_ORGANIZATION_AND_BIOGENESIS	REGULATION_OF_ORGANELLE_ORGANIZATION_AND_BIOGENESIS		35	-0.28096262	-1.1699446	0.24887893	0.53490704	1.0	3207	tags=37%, list=24%, signal=49%
GLYCEROPHOSPHOLIPID_METABOLIC_PROCESS	GLYCEROPHOSPHOLIPID_METABOLIC_PROCESS		39	-0.27272177	-1.1680026	0.23667377	0.5361499	1.0	3888	tags=44%, list=30%, signal=62%
ACTIVATION_OF_MAPK_ACTIVITY	ACTIVATION_OF_MAPK_ACTIVITY		33	-0.28673732	-1.1677855	0.22297297	0.53244036	1.0	2061	tags=30%, list=16%, signal=36%
AMINE_CATABOLIC_PROCESS	AMINE_CATABOLIC_PROCESS		25	-0.3082098	-1.1676314	0.22510822	0.5286535	1.0	2079	tags=32%, list=16%, signal=38%
POSITIVE_REGULATION_OF_PROTEIN_MODIFICATION_PROCESS	POSITIVE_REGULATION_OF_PROTEIN_MODIFICATION_PROCESS		24	-0.30812195	-1.1620791	0.2457627	0.53971004	1.0	1337	tags=25%, list=10%, signal=28%
BONE_REMODELING	BONE_REMODELING		28	-0.30182242	-1.1620336	0.25112107	0.53559685	1.0	2300	tags=29%, list=18%, signal=35%
POSITIVE_REGULATION_OF_CELLULAR_PROTEIN_METABOLIC_PROCESS	POSITIVE_REGULATION_OF_CELLULAR_PROTEIN_METABOLIC_PROCESS		61	-0.237954	-1.157939	0.21985815	0.54234225	1.0	2450	tags=30%, list=19%, signal=36%
BEHAVIOR	BEHAVIOR		136	-0.20556656	-1.1576186	0.20745921	0.53906584	1.0	4458	tags=43%, list=34%, signal=64%
POSITIVE_REGULATION_OF_PROTEIN_METABOLIC_PROCESS	POSITIVE_REGULATION_OF_PROTEIN_METABOLIC_PROCESS		63	-0.24078506	-1.1545771	0.22440088	0.54263395	1.0	2450	tags=30%, list=19%, signal=37%
VITAMIN_METABOLIC_PROCESS	VITAMIN_METABOLIC_PROCESS		15	-0.35948497	-1.153354	0.26339287	0.54179794	1.0	4150	tags=60%, list=32%, signal=88%
GENERATION_OF_PRECURSOR_METABOLITES_AND_ENERGY	GENERATION_OF_PRECURSOR_METABOLITES_AND_ENERGY		120	-0.2145218	-1.1525234	0.18004866	0.54007405	1.0	3189	tags=32%, list=24%, signal=41%
POSITIVE_REGULATION_OF_I_KAPPAB_KINASE_NF_KAPPAB_CASCADE	POSITIVE_REGULATION_OF_I_KAPPAB_KINASE_NF_KAPPAB_CASCADE		67	-0.23241247	-1.1482536	0.20666666	0.54708844	1.0	3816	tags=45%, list=29%, signal=63%
GENERATION_OF_NEURONS	GENERATION_OF_NEURONS		65	-0.23513873	-1.1395453	0.21973094	0.5657844	1.0	3494	tags=34%, list=27%, signal=46%
ACTIVATION_OF_NF_KAPPAB_TRANSCRIPTION_FACTOR	ACTIVATION_OF_NF_KAPPAB_TRANSCRIPTION_FACTOR		15	-0.35228384	-1.138204	0.25910932	0.56506515	1.0	4294	tags=60%, list=33%, signal=89%
NITROGEN_COMPOUND_CATABOLIC_PROCESS	NITROGEN_COMPOUND_CATABOLIC_PROCESS		27	-0.29836014	-1.1377972	0.2721239	0.56199884	1.0	2079	tags=30%, list=16%, signal=35%
NEGATIVE_REGULATION_OF_RNA_METABOLIC_PROCESS	NEGATIVE_REGULATION_OF_RNA_METABOLIC_PROCESS		114	-0.20793016	-1.1373156	0.1918736	0.55901206	1.0	2914	tags=30%, list=22%, signal=38%
DEVELOPMENTAL_MATURATION	DEVELOPMENTAL_MATURATION		18	-0.33263606	-1.1347877	0.27292576	0.5613421	1.0	3234	tags=39%, list=25%, signal=52%
STRIATED_MUSCLE_DEVELOPMENT	STRIATED_MUSCLE_DEVELOPMENT		36	-0.2719956	-1.1336712	0.26327434	0.5601045	1.0	3660	tags=44%, list=28%, signal=62%
REGULATION_OF_CELLULAR_PROTEIN_METABOLIC_PROCESS	REGULATION_OF_CELLULAR_PROTEIN_METABOLIC_PROCESS		139	-0.20138127	-1.1334395	0.20437956	0.5568019	1.0	2705	tags=27%, list=21%, signal=34%
SKELETAL_DEVELOPMENT	SKELETAL_DEVELOPMENT		91	-0.21460907	-1.1279422	0.25185186	0.5674847	1.0	2660	tags=29%, list=20%, signal=36%
PHAGOCYTOSIS	PHAGOCYTOSIS		16	-0.3436103	-1.1255946	0.28601694	0.56962985	1.0	3477	tags=50%, list=27%, signal=68%
SODIUM_ION_TRANSPORT	SODIUM_ION_TRANSPORT		17	-0.33430165	-1.1250374	0.3004292	0.5671057	1.0	5225	tags=59%, list=40%, signal=98%
NEGATIVE_REGULATION_OF_TRANSCRIPTION_DNA_DEPENDENT	NEGATIVE_REGULATION_OF_TRANSCRIPTION_DNA_DEPENDENT		114	-0.20793016	-1.1240988	0.23640662	0.5654144	1.0	2914	tags=30%, list=22%, signal=38%
NEURON_DIFFERENTIATION	NEURON_DIFFERENTIATION		58	-0.23940109	-1.1238209	0.23303168	0.56224465	1.0	3494	tags=33%, list=27%, signal=44%
NEGATIVE_REGULATION_OF_NUCLEOBASENUCLEOSIDENUCLEOTIDE_AND_NUCLEIC_ACID_METABOLIC_PROCESS	NEGATIVE_REGULATION_OF_NUCLEOBASENUCLEOSIDENUCLEOTIDE_AND_NUCLEIC_ACID_METABOLIC_PROCESS		185	-0.18821132	-1.121609	0.1897436	0.5643917	1.0	2718	tags=28%, list=21%, signal=34%
CYTOKINE_BIOSYNTHETIC_PROCESS	CYTOKINE_BIOSYNTHETIC_PROCESS		34	-0.27207047	-1.1197449	0.27654868	0.56544656	1.0	2931	tags=35%, list=22%, signal=45%
FATTY_ACID_OXIDATION	FATTY_ACID_OXIDATION		17	-0.32991347	-1.1188598	0.28237793	0.5637558	1.0	3385	tags=47%, list=26%, signal=63%
ORGANIC_ACID_METABOLIC_PROCESS	ORGANIC_ACID_METABOLIC_PROCESS		162	-0.19147848	-1.1177714	0.21212122	0.5628123	1.0	2665	tags=27%, list=20%, signal=33%
POST_TRANSLATIONAL_PROTEIN_MODIFICATION	POST_TRANSLATIONAL_PROTEIN_MODIFICATION		409	-0.16950431	-1.1177368	0.12727273	0.5591954	1.0	3072	tags=27%, list=23%, signal=34%
MEMBRANE_ORGANIZATION_AND_BIOGENESIS	MEMBRANE_ORGANIZATION_AND_BIOGENESIS		124	-0.20002852	-1.1174763	0.22358723	0.55622476	1.0	3589	tags=35%, list=27%, signal=48%
RESPONSE_TO_BIOTIC_STIMULUS	RESPONSE_TO_BIOTIC_STIMULUS		103	-0.21283802	-1.1167549	0.24766356	0.55445445	1.0	2894	tags=32%, list=22%, signal=41%
CARBOXYLIC_ACID_METABOLIC_PROCESS	CARBOXYLIC_ACID_METABOLIC_PROCESS		160	-0.1928853	-1.1162951	0.21287128	0.5521155	1.0	2665	tags=27%, list=20%, signal=33%
POSITIVE_REGULATION_OF_T_CELL_ACTIVATION	POSITIVE_REGULATION_OF_T_CELL_ACTIVATION		20	-0.31164655	-1.1153134	0.32505175	0.5508959	1.0	4535	tags=55%, list=35%, signal=84%
NEGATIVE_REGULATION_OF_CELL_DIFFERENTIATION	NEGATIVE_REGULATION_OF_CELL_DIFFERENTIATION		24	-0.29394674	-1.1089481	0.3112128	0.5636927	1.0	2821	tags=29%, list=22%, signal=37%
ACTIN_FILAMENT_ORGANIZATION	ACTIN_FILAMENT_ORGANIZATION		21	-0.30148664	-1.1083484	0.3347548	0.5618749	1.0	1647	tags=29%, list=13%, signal=33%
PROTEIN_SECRETION	PROTEIN_SECRETION		28	-0.27634826	-1.1071712	0.30045873	0.56133646	1.0	4166	tags=46%, list=32%, signal=68%
AMINO_ACID_METABOLIC_PROCESS	AMINO_ACID_METABOLIC_PROCESS		73	-0.22457331	-1.1067606	0.25576037	0.5587894	1.0	2290	tags=27%, list=17%, signal=33%
GLYCOPROTEIN_BIOSYNTHETIC_PROCESS	GLYCOPROTEIN_BIOSYNTHETIC_PROCESS		67	-0.22853114	-1.1061949	0.26030368	0.5569171	1.0	3860	tags=39%, list=29%, signal=55%
AMINO_ACID_DERIVATIVE_METABOLIC_PROCESS	AMINO_ACID_DERIVATIVE_METABOLIC_PROCESS		23	-0.29497936	-1.1044445	0.29936305	0.55829877	1.0	4065	tags=48%, list=31%, signal=69%
TISSUE_REMODELING	TISSUE_REMODELING		29	-0.27723137	-1.1036505	0.31236443	0.5571158	1.0	2300	tags=28%, list=18%, signal=33%
REGULATION_OF_DEVELOPMENTAL_PROCESS	REGULATION_OF_DEVELOPMENTAL_PROCESS		387	-0.16984193	-1.1031104	0.17101449	0.55518174	1.0	4413	tags=43%, list=34%, signal=63%
REGULATION_OF_PROTEIN_IMPORT_INTO_NUCLEUS	REGULATION_OF_PROTEIN_IMPORT_INTO_NUCLEUS		15	-0.33725476	-1.1014758	0.3185654	0.5559937	1.0	1427	tags=27%, list=11%, signal=30%
NEGATIVE_REGULATION_OF_METABOLIC_PROCESS	NEGATIVE_REGULATION_OF_METABOLIC_PROCESS		232	-0.17739296	-1.1010919	0.21276596	0.5537627	1.0	2718	tags=26%, list=21%, signal=32%
REGULATION_OF_MAPKKK_CASCADE	REGULATION_OF_MAPKKK_CASCADE		19	-0.3216151	-1.0995278	0.32978722	0.5543649	1.0	736	tags=21%, list=6%, signal=22%
CYTOKINE_SECRETION	CYTOKINE_SECRETION		15	-0.3444317	-1.0965617	0.33333334	0.55851865	1.0	3414	tags=47%, list=26%, signal=63%
I_KAPPAB_KINASE_NF_KAPPAB_CASCADE	I_KAPPAB_KINASE_NF_KAPPAB_CASCADE		88	-0.21103951	-1.0932677	0.26696834	0.5633943	1.0	3816	tags=42%, list=29%, signal=59%
POSITIVE_REGULATION_OF_TRANSCRIPTION	POSITIVE_REGULATION_OF_TRANSCRIPTION		124	-0.19613427	-1.0897262	0.2647059	0.5693696	1.0	3241	tags=31%, list=25%, signal=40%
TISSUE_DEVELOPMENT	TISSUE_DEVELOPMENT		126	-0.19832568	-1.0886868	0.2740047	0.56859237	1.0	1565	tags=19%, list=12%, signal=21%
CELLULAR_LIPID_METABOLIC_PROCESS	CELLULAR_LIPID_METABOLIC_PROCESS		220	-0.18140914	-1.0883209	0.22588235	0.56620264	1.0	3944	tags=38%, list=30%, signal=54%
MEMBRANE_LIPID_METABOLIC_PROCESS	MEMBRANE_LIPID_METABOLIC_PROCESS		85	-0.21263406	-1.0865895	0.29223743	0.56747633	1.0	3364	tags=35%, list=26%, signal=47%
ORGANIC_ACID_TRANSPORT	ORGANIC_ACID_TRANSPORT		39	-0.25161916	-1.085511	0.30022573	0.5672297	1.0	2021	tags=26%, list=15%, signal=30%
CARBOXYLIC_ACID_TRANSPORT	CARBOXYLIC_ACID_TRANSPORT		39	-0.25161916	-1.0809925	0.32666665	0.5760887	1.0	2021	tags=26%, list=15%, signal=30%
REGULATION_OF_BIOLOGICAL_QUALITY	REGULATION_OF_BIOLOGICAL_QUALITY		364	-0.16715021	-1.0807867	0.22252011	0.57333213	1.0	3693	tags=31%, list=28%, signal=42%
POSITIVE_REGULATION_OF_MAP_KINASE_ACTIVITY	POSITIVE_REGULATION_OF_MAP_KINASE_ACTIVITY		39	-0.2580175	-1.0786616	0.32723576	0.5756334	1.0	2061	tags=28%, list=16%, signal=33%
NEGATIVE_REGULATION_OF_TRANSCRIPTION_FROM_RNA_POLYMERASE_II_PROMOTER	NEGATIVE_REGULATION_OF_TRANSCRIPTION_FROM_RNA_POLYMERASE_II_PROMOTER		76	-0.21578348	-1.0786496	0.3064133	0.5724142	1.0	2914	tags=30%, list=22%, signal=39%
MYELOID_CELL_DIFFERENTIATION	MYELOID_CELL_DIFFERENTIATION		35	-0.25669208	-1.0769507	0.33548388	0.57361424	1.0	3006	tags=31%, list=23%, signal=41%
NEGATIVE_REGULATION_OF_CELL_PROLIFERATION	NEGATIVE_REGULATION_OF_CELL_PROLIFERATION		145	-0.18705416	-1.0718054	0.28894472	0.58428836	1.0	2710	tags=26%, list=21%, signal=33%
DETECTION_OF_EXTERNAL_STIMULUS	DETECTION_OF_EXTERNAL_STIMULUS		18	-0.31545937	-1.0687952	0.3612245	0.58849263	1.0	8968	tags=100%, list=69%, signal=317%
CELL_MATURATION	CELL_MATURATION		16	-0.3201423	-1.0685122	0.3716075	0.586071	1.0	3234	tags=38%, list=25%, signal=50%
NEGATIVE_REGULATION_OF_CELLULAR_METABOLIC_PROCESS	NEGATIVE_REGULATION_OF_CELLULAR_METABOLIC_PROCESS		229	-0.17398006	-1.0610095	0.27628362	0.6026589	1.0	2718	tags=26%, list=21%, signal=32%
ION_HOMEOSTASIS	ION_HOMEOSTASIS		112	-0.19604723	-1.0603899	0.32307693	0.60106933	1.0	4008	tags=39%, list=31%, signal=56%
ELECTRON_TRANSPORT_GO_0006118	ELECTRON_TRANSPORT_GO_0006118		50	-0.2347542	-1.0598366	0.34731933	0.5991548	1.0	2254	tags=26%, list=17%, signal=31%
CYTOKINE_METABOLIC_PROCESS	CYTOKINE_METABOLIC_PROCESS		35	-0.25642216	-1.0595261	0.36703297	0.5968687	1.0	2931	tags=34%, list=22%, signal=44%
CELL_MIGRATION	CELL_MIGRATION		82	-0.20868614	-1.0591038	0.35154393	0.59496087	1.0	2743	tags=26%, list=21%, signal=32%
NEURON_DEVELOPMENT	NEURON_DEVELOPMENT		49	-0.23086487	-1.0564288	0.35044643	0.59853584	1.0	3494	tags=33%, list=27%, signal=44%
INSULIN_RECEPTOR_SIGNALING_PATHWAY	INSULIN_RECEPTOR_SIGNALING_PATHWAY		16	-0.31257063	-1.0562235	0.3449692	0.59589905	1.0	3315	tags=44%, list=25%, signal=59%
POSITIVE_REGULATION_OF_DEVELOPMENTAL_PROCESS	POSITIVE_REGULATION_OF_DEVELOPMENTAL_PROCESS		197	-0.17815024	-1.0558012	0.33168316	0.5938034	1.0	4244	tags=44%, list=32%, signal=64%
HORMONE_METABOLIC_PROCESS	HORMONE_METABOLIC_PROCESS		29	-0.26451322	-1.0465767	0.3580786	0.6152385	1.0	3933	tags=48%, list=30%, signal=69%
LOCOMOTORY_BEHAVIOR	LOCOMOTORY_BEHAVIOR		84	-0.20555656	-1.0364362	0.38038278	0.6395174	1.0	2778	tags=29%, list=21%, signal=36%
MYOBLAST_DIFFERENTIATION	MYOBLAST_DIFFERENTIATION		16	-0.309723	-1.0353794	0.3942505	0.6391992	1.0	3472	tags=50%, list=27%, signal=68%
POSITIVE_REGULATION_OF_CELLULAR_METABOLIC_PROCESS	POSITIVE_REGULATION_OF_CELLULAR_METABOLIC_PROCESS		196	-0.1764199	-1.0336976	0.35609755	0.6402914	1.0	3241	tags=30%, list=25%, signal=39%
DETECTION_OF_STIMULUS_INVOLVED_IN_SENSORY_PERCEPTION	DETECTION_OF_STIMULUS_INVOLVED_IN_SENSORY_PERCEPTION		15	-0.31538698	-1.0328928	0.4203233	0.6389264	1.0	8968	tags=100%, list=69%, signal=317%
POSITIVE_REGULATION_OF_CATALYTIC_ACTIVITY	POSITIVE_REGULATION_OF_CATALYTIC_ACTIVITY		139	-0.18014723	-1.0274738	0.39460784	0.65041435	1.0	3795	tags=33%, list=29%, signal=46%
AMINO_ACID_AND_DERIVATIVE_METABOLIC_PROCESS	AMINO_ACID_AND_DERIVATIVE_METABOLIC_PROCESS		96	-0.19303475	-1.0255008	0.38407496	0.65273035	1.0	2350	tags=25%, list=18%, signal=30%
POSITIVE_REGULATION_OF_METABOLIC_PROCESS	POSITIVE_REGULATION_OF_METABOLIC_PROCESS		201	-0.16928808	-1.0252848	0.4039409	0.6500479	1.0	3241	tags=30%, list=25%, signal=39%
NERVOUS_SYSTEM_DEVELOPMENT	NERVOUS_SYSTEM_DEVELOPMENT		328	-0.16045216	-1.0229443	0.38505748	0.6529762	1.0	3910	tags=32%, list=30%, signal=45%
DEFENSE_RESPONSE_TO_BACTERIUM	DEFENSE_RESPONSE_TO_BACTERIUM		16	-0.3065685	-1.0224817	0.42291668	0.65080714	1.0	1849	tags=25%, list=14%, signal=29%
CELL_PROLIFERATION_GO_0008283	CELL_PROLIFERATION_GO_0008283		466	-0.15398604	-1.0193876	0.39664805	0.65604293	1.0	2830	tags=25%, list=22%, signal=31%
MAPKKK_CASCADE_GO_0000165	MAPKKK_CASCADE_GO_0000165		90	-0.19627565	-1.0187546	0.4156118	0.6544132	1.0	2166	tags=22%, list=17%, signal=26%
MACROMOLECULE_BIOSYNTHETIC_PROCESS	MACROMOLECULE_BIOSYNTHETIC_PROCESS		267	-0.16546117	-1.0184743	0.41623038	0.65202916	1.0	3888	tags=35%, list=30%, signal=49%
AXONOGENESIS	AXONOGENESIS		33	-0.24999629	-1.0163857	0.44292238	0.6547178	1.0	4371	tags=42%, list=33%, signal=64%
TRANSLATION	TRANSLATION		149	-0.17741191	-1.0100366	0.46938777	0.66866493	1.0	2931	tags=29%, list=22%, signal=37%
HEART_DEVELOPMENT	HEART_DEVELOPMENT		33	-0.25009182	-1.0097159	0.4292135	0.66616195	1.0	4153	tags=39%, list=32%, signal=58%
AXON_GUIDANCE	AXON_GUIDANCE		18	-0.2960453	-1.0088754	0.4244898	0.66530174	1.0	2743	tags=33%, list=21%, signal=42%
NEURITE_DEVELOPMENT	NEURITE_DEVELOPMENT		41	-0.22935829	-1.0064056	0.43429846	0.66894746	1.0	3494	tags=32%, list=27%, signal=43%
CELL_CELL_ADHESION	CELL_CELL_ADHESION		72	-0.2010899	-0.9971974	0.45454547	0.6910157	1.0	4328	tags=43%, list=33%, signal=64%
REGULATION_OF_TRANSCRIPTION	REGULATION_OF_TRANSCRIPTION		498	-0.14990011	-0.99631506	0.4431818	0.6901771	1.0	3279	tags=29%, list=25%, signal=37%
POSITIVE_REGULATION_OF_NUCLEOBASENUCLEOSIDENUCLEOTIDE_AND_NUCLEIC_ACID_METABOLIC_PROCESS	POSITIVE_REGULATION_OF_NUCLEOBASENUCLEOSIDENUCLEOTIDE_AND_NUCLEIC_ACID_METABOLIC_PROCESS		134	-0.17877871	-0.9936014	0.46683046	0.6943802	1.0	3241	tags=30%, list=25%, signal=39%
REGULATION_OF_JNK_ACTIVITY	REGULATION_OF_JNK_ACTIVITY		18	-0.2883978	-0.99350953	0.45376346	0.69132257	1.0	2061	tags=28%, list=16%, signal=33%
POSITIVE_REGULATION_OF_TRANSCRIPTION_FROM_RNA_POLYMERASE_II_PROMOTER	POSITIVE_REGULATION_OF_TRANSCRIPTION_FROM_RNA_POLYMERASE_II_PROMOTER		60	-0.20863496	-0.99297345	0.46153846	0.6896473	1.0	3205	tags=32%, list=24%, signal=42%
RHYTHMIC_PROCESS	RHYTHMIC_PROCESS		23	-0.26289862	-0.98819035	0.47974414	0.6994061	1.0	2660	tags=30%, list=20%, signal=38%
REGULATION_OF_PROTEIN_SECRETION	REGULATION_OF_PROTEIN_SECRETION		19	-0.28656787	-0.9866828	0.475891	0.70047	1.0	4034	tags=47%, list=31%, signal=68%
ANATOMICAL_STRUCTURE_MORPHOGENESIS	ANATOMICAL_STRUCTURE_MORPHOGENESIS		336	-0.15360573	-0.98294693	0.5099502	0.7071514	1.0	3507	tags=30%, list=27%, signal=40%
EPIDERMIS_DEVELOPMENT	EPIDERMIS_DEVELOPMENT		66	-0.20210265	-0.9822279	0.48072562	0.7058143	1.0	1466	tags=20%, list=11%, signal=22%
PEPTIDYL_AMINO_ACID_MODIFICATION	PEPTIDYL_AMINO_ACID_MODIFICATION		47	-0.22110902	-0.98221636	0.46938777	0.7026128	1.0	2682	tags=28%, list=20%, signal=35%
POSITIVE_REGULATION_OF_DNA_BINDING	POSITIVE_REGULATION_OF_DNA_BINDING		18	-0.28501153	-0.98002774	0.4695652	0.7054305	1.0	4368	tags=56%, list=33%, signal=83%
NEUROGENESIS	NEUROGENESIS		75	-0.19389649	-0.9734259	0.5141612	0.7194013	1.0	3494	tags=32%, list=27%, signal=43%
ANTI_APOPTOSIS	ANTI_APOPTOSIS		107	-0.17945476	-0.9680701	0.5190476	0.7301308	1.0	2503	tags=27%, list=19%, signal=33%
REGULATION_OF_CYTOKINE_BIOSYNTHETIC_PROCESS	REGULATION_OF_CYTOKINE_BIOSYNTHETIC_PROCESS		31	-0.23801209	-0.96794915	0.48552337	0.7271998	1.0	2931	tags=32%, list=22%, signal=41%
RESPONSE_TO_CHEMICAL_STIMULUS	RESPONSE_TO_CHEMICAL_STIMULUS		271	-0.15491627	-0.9592785	0.539726	0.7485769	1.0	2778	tags=24%, list=21%, signal=30%
CELLULAR_COMPONENT_ASSEMBLY	CELLULAR_COMPONENT_ASSEMBLY		272	-0.15540734	-0.95890653	0.56417114	0.74634314	1.0	3022	tags=27%, list=23%, signal=34%
NEGATIVE_REGULATION_OF_DEVELOPMENTAL_PROCESS	NEGATIVE_REGULATION_OF_DEVELOPMENTAL_PROCESS		177	-0.16629936	-0.9559507	0.5470297	0.75068706	1.0	3404	tags=32%, list=26%, signal=42%
REGULATION_OF_G_PROTEIN_COUPLED_RECEPTOR_PROTEIN_SIGNALING_PATHWAY	REGULATION_OF_G_PROTEIN_COUPLED_RECEPTOR_PROTEIN_SIGNALING_PATHWAY		23	-0.25624296	-0.9443102	0.5300926	0.77903223	1.0	1052	tags=17%, list=8%, signal=19%
RESPONSE_TO_OXIDATIVE_STRESS	RESPONSE_TO_OXIDATIVE_STRESS		38	-0.22248736	-0.9440217	0.5487288	0.7763544	1.0	1429	tags=24%, list=11%, signal=27%
REGULATION_OF_MUSCLE_CONTRACTION	REGULATION_OF_MUSCLE_CONTRACTION		18	-0.27818686	-0.9430858	0.50214595	0.77544194	1.0	2873	tags=39%, list=22%, signal=50%
POSITIVE_REGULATION_OF_TRANSCRIPTION_FACTOR_ACTIVITY	POSITIVE_REGULATION_OF_TRANSCRIPTION_FACTOR_ACTIVITY		17	-0.27595383	-0.9422249	0.533195	0.7742133	1.0	4294	tags=53%, list=33%, signal=79%
CYCLIC_NUCLEOTIDE_MEDIATED_SIGNALING	CYCLIC_NUCLEOTIDE_MEDIATED_SIGNALING		97	-0.17850247	-0.93983674	0.5711009	0.77718735	1.0	1318	tags=12%, list=10%, signal=14%
CELLULAR_HOMEOSTASIS	CELLULAR_HOMEOSTASIS		121	-0.16927609	-0.9380458	0.59513277	0.7784569	1.0	3289	tags=31%, list=25%, signal=40%
MACROMOLECULAR_COMPLEX_ASSEMBLY	MACROMOLECULAR_COMPLEX_ASSEMBLY		254	-0.1498153	-0.9210577	0.6932668	0.8203856	1.0	3022	tags=26%, list=23%, signal=34%
HOMEOSTATIC_PROCESS	HOMEOSTATIC_PROCESS		179	-0.15831636	-0.9195311	0.6785714	0.8209284	1.0	3289	tags=28%, list=25%, signal=38%
PROTEIN_HOMOOLIGOMERIZATION	PROTEIN_HOMOOLIGOMERIZATION		19	-0.26821133	-0.9189291	0.53724605	0.81908256	1.0	1980	tags=26%, list=15%, signal=31%
REGULATION_OF_TRANSLATIONAL_INITIATION	REGULATION_OF_TRANSLATIONAL_INITIATION		25	-0.24185301	-0.918644	0.5774947	0.8163191	1.0	2652	tags=32%, list=20%, signal=40%
G_PROTEIN_SIGNALING_COUPLED_TO_CYCLIC_NUCLEOTIDE_SECOND_MESSENGER	G_PROTEIN_SIGNALING_COUPLED_TO_CYCLIC_NUCLEOTIDE_SECOND_MESSENGER		96	-0.17860629	-0.9179608	0.6533019	0.81478	1.0	1318	tags=13%, list=10%, signal=14%
SKELETAL_MUSCLE_DEVELOPMENT	SKELETAL_MUSCLE_DEVELOPMENT		28	-0.23174392	-0.91754925	0.6060606	0.81252825	1.0	3660	tags=43%, list=28%, signal=59%
SECRETION_BY_CELL	SECRETION_BY_CELL		100	-0.17262885	-0.9159309	0.64665127	0.81322145	1.0	4549	tags=43%, list=35%, signal=65%
ECTODERM_DEVELOPMENT	ECTODERM_DEVELOPMENT		75	-0.18001835	-0.9141045	0.61538464	0.81461066	1.0	1565	tags=19%, list=12%, signal=21%
REGULATION_OF_GROWTH	REGULATION_OF_GROWTH		48	-0.20526718	-0.9094077	0.5888651	0.8233177	1.0	3925	tags=40%, list=30%, signal=56%
RESPONSE_TO_NUTRIENT	RESPONSE_TO_NUTRIENT		17	-0.2667674	-0.9048416	0.5780591	0.8316521	1.0	401	tags=18%, list=3%, signal=18%
CHEMICAL_HOMEOSTASIS	CHEMICAL_HOMEOSTASIS		136	-0.16184963	-0.9022751	0.6705069	0.83472663	1.0	3289	tags=29%, list=25%, signal=38%
NEGATIVE_REGULATION_OF_CELLULAR_COMPONENT_ORGANIZATION_AND_BIOGENESIS	NEGATIVE_REGULATION_OF_CELLULAR_COMPONENT_ORGANIZATION_AND_BIOGENESIS		26	-0.23575194	-0.90200746	0.6122449	0.83200943	1.0	1647	tags=19%, list=13%, signal=22%
AMINE_METABOLIC_PROCESS	AMINE_METABOLIC_PROCESS		128	-0.16372514	-0.89936453	0.68292683	0.8355572	1.0	4125	tags=38%, list=32%, signal=54%
REGULATION_OF_CELLULAR_COMPONENT_ORGANIZATION_AND_BIOGENESIS	REGULATION_OF_CELLULAR_COMPONENT_ORGANIZATION_AND_BIOGENESIS		102	-0.17145886	-0.8969134	0.7112676	0.8379824	1.0	3660	tags=33%, list=28%, signal=46%
CELLULAR_PROTEIN_COMPLEX_ASSEMBLY	CELLULAR_PROTEIN_COMPLEX_ASSEMBLY		28	-0.22863661	-0.8930036	0.6189474	0.8443728	1.0	2811	tags=29%, list=21%, signal=36%
PHOSPHOINOSITIDE_METABOLIC_PROCESS	PHOSPHOINOSITIDE_METABOLIC_PROCESS		25	-0.23551989	-0.88572055	0.6325301	0.8588401	1.0	3888	tags=44%, list=30%, signal=62%
SECOND_MESSENGER_MEDIATED_SIGNALING	SECOND_MESSENGER_MEDIATED_SIGNALING		139	-0.15670696	-0.87890244	0.7772512	0.87223524	1.0	1318	tags=12%, list=10%, signal=13%
REGULATION_OF_TRANSLATION	REGULATION_OF_TRANSLATION		76	-0.17560987	-0.87401915	0.73589164	0.8801428	1.0	2705	tags=26%, list=21%, signal=33%
SPHINGOLIPID_METABOLIC_PROCESS	SPHINGOLIPID_METABOLIC_PROCESS		23	-0.23566522	-0.8720626	0.65759635	0.8810438	1.0	3247	tags=35%, list=25%, signal=46%
ENDOSOME_TRANSPORT	ENDOSOME_TRANSPORT		22	-0.2380929	-0.8705018	0.6381579	0.88119006	1.0	2338	tags=27%, list=18%, signal=33%
CELL_CELL_SIGNALING	CELL_CELL_SIGNALING		372	-0.13314427	-0.8624182	0.89166665	0.8960775	1.0	4138	tags=32%, list=32%, signal=46%
VESICLE_MEDIATED_TRANSPORT	VESICLE_MEDIATED_TRANSPORT		174	-0.14597808	-0.86236256	0.8314351	0.8926906	1.0	1914	tags=18%, list=15%, signal=21%
POSITIVE_REGULATION_OF_CELLULAR_COMPONENT_ORGANIZATION_AND_BIOGENESIS	POSITIVE_REGULATION_OF_CELLULAR_COMPONENT_ORGANIZATION_AND_BIOGENESIS		28	-0.21237779	-0.83835715	0.7149123	0.9411373	1.0	3460	tags=36%, list=26%, signal=48%
NEGATIVE_REGULATION_OF_GROWTH	NEGATIVE_REGULATION_OF_GROWTH		35	-0.20132941	-0.83835655	0.72483224	0.93745804	1.0	4770	tags=51%, list=36%, signal=81%
EXTRACELLULAR_STRUCTURE_ORGANIZATION_AND_BIOGENESIS	EXTRACELLULAR_STRUCTURE_ORGANIZATION_AND_BIOGENESIS		23	-0.22292772	-0.82807904	0.6984479	0.9554486	1.0	2056	tags=26%, list=16%, signal=31%
REGULATION_OF_PROTEIN_MODIFICATION_PROCESS	REGULATION_OF_PROTEIN_MODIFICATION_PROCESS		37	-0.19800542	-0.8252867	0.734375	0.9573803	1.0	1592	tags=19%, list=12%, signal=21%
ACTIVATION_OF_PROTEIN_KINASE_ACTIVITY	ACTIVATION_OF_PROTEIN_KINASE_ACTIVITY		23	-0.22446652	-0.82499975	0.68710357	0.9542669	1.0	4602	tags=39%, list=35%, signal=60%
EXCRETION	EXCRETION		35	-0.19790754	-0.8190204	0.7653509	0.96199423	1.0	2048	tags=20%, list=16%, signal=24%
REGULATION_OF_BINDING	REGULATION_OF_BINDING		46	-0.18357298	-0.8187879	0.7424893	0.9588382	1.0	1882	tags=22%, list=14%, signal=25%
CELLULAR_MORPHOGENESIS_DURING_DIFFERENTIATION	CELLULAR_MORPHOGENESIS_DURING_DIFFERENTIATION		38	-0.19111371	-0.8186299	0.75475687	0.95544994	1.0	3494	tags=29%, list=27%, signal=39%
POSITIVE_REGULATION_OF_BINDING	POSITIVE_REGULATION_OF_BINDING		19	-0.2359578	-0.81797826	0.7017167	0.952924	1.0	4368	tags=53%, list=33%, signal=79%
CENTRAL_NERVOUS_SYSTEM_DEVELOPMENT	CENTRAL_NERVOUS_SYSTEM_DEVELOPMENT		105	-0.15174112	-0.8048481	0.890511	0.97362655	1.0	3662	tags=30%, list=28%, signal=42%
NITROGEN_COMPOUND_METABOLIC_PROCESS	NITROGEN_COMPOUND_METABOLIC_PROCESS		141	-0.14349079	-0.8011684	0.90361446	0.9764627	1.0	4125	tags=35%, list=32%, signal=51%
PROTEIN_LOCALIZATION	PROTEIN_LOCALIZATION		184	-0.13745032	-0.7978684	0.94708997	0.97837436	1.0	3559	tags=29%, list=27%, signal=39%
RESPONSE_TO_NUTRIENT_LEVELS	RESPONSE_TO_NUTRIENT_LEVELS		27	-0.20315735	-0.79764336	0.78348213	0.9751612	1.0	2491	tags=26%, list=19%, signal=32%
SULFUR_METABOLIC_PROCESS	SULFUR_METABOLIC_PROCESS		30	-0.20084564	-0.7933116	0.7822222	0.978888	1.0	3326	tags=33%, list=25%, signal=45%
REGULATION_OF_CELL_MIGRATION	REGULATION_OF_CELL_MIGRATION		23	-0.21620014	-0.7913695	0.7741273	0.9785361	1.0	4371	tags=39%, list=33%, signal=59%
POSITIVE_REGULATION_OF_JNK_ACTIVITY	POSITIVE_REGULATION_OF_JNK_ACTIVITY		16	-0.23485373	-0.78730744	0.75427353	0.981652	1.0	2061	tags=25%, list=16%, signal=30%
POSITIVE_REGULATION_OF_TRANSCRIPTIONDNA_DEPENDENT	POSITIVE_REGULATION_OF_TRANSCRIPTIONDNA_DEPENDENT		105	-0.14486034	-0.78119886	0.9308756	0.9881295	1.0	3210	tags=27%, list=25%, signal=35%
G_PROTEIN_SIGNALING_COUPLED_TO_IP3_SECOND_MESSENGERPHOSPHOLIPASE_C_ACTIVATING	G_PROTEIN_SIGNALING_COUPLED_TO_IP3_SECOND_MESSENGERPHOSPHOLIPASE_C_ACTIVATING		39	-0.18554202	-0.78069204	0.84855235	0.9853052	1.0	3022	tags=26%, list=23%, signal=33%
ESTABLISHMENT_AND_OR_MAINTENANCE_OF_CELL_POLARITY	ESTABLISHMENT_AND_OR_MAINTENANCE_OF_CELL_POLARITY		19	-0.22394732	-0.78031605	0.79	0.9822115	1.0	3592	tags=32%, list=27%, signal=43%
PATTERN_SPECIFICATION_PROCESS	PATTERN_SPECIFICATION_PROCESS		27	-0.19373478	-0.77773345	0.81316346	0.98243916	1.0	5143	tags=52%, list=39%, signal=85%
REPRODUCTIVE_PROCESS	REPRODUCTIVE_PROCESS		133	-0.13875057	-0.7746983	0.9348371	0.98335516	1.0	3670	tags=31%, list=28%, signal=42%
G_PROTEIN_COUPLED_RECEPTOR_PROTEIN_SIGNALING_PATHWAY	G_PROTEIN_COUPLED_RECEPTOR_PROTEIN_SIGNALING_PATHWAY		300	-0.12205625	-0.76976883	0.992268	0.9870989	1.0	4094	tags=29%, list=31%, signal=41%
T_CELL_PROLIFERATION	T_CELL_PROLIFERATION		17	-0.22549367	-0.761978	0.7912088	0.99467534	1.0	4815	tags=59%, list=37%, signal=93%
POSITIVE_REGULATION_OF_CASPASE_ACTIVITY	POSITIVE_REGULATION_OF_CASPASE_ACTIVITY		28	-0.19422121	-0.7569557	0.8236559	0.99801904	1.0	1976	tags=25%, list=15%, signal=29%
AMINE_BIOSYNTHETIC_PROCESS	AMINE_BIOSYNTHETIC_PROCESS		15	-0.23423803	-0.7564313	0.7805383	0.9951671	1.0	527	tags=13%, list=4%, signal=14%
TRANSLATIONAL_INITIATION	TRANSLATIONAL_INITIATION		33	-0.1845786	-0.7478133	0.85274726	1.0	1.0	1277	tags=18%, list=10%, signal=20%
POSITIVE_REGULATION_OF_RNA_METABOLIC_PROCESS	POSITIVE_REGULATION_OF_RNA_METABOLIC_PROCESS		107	-0.13789998	-0.74344325	0.95522386	1.0	1.0	3210	tags=26%, list=25%, signal=34%
REGULATION_OF_DNA_BINDING	REGULATION_OF_DNA_BINDING		36	-0.1736077	-0.73885244	0.8730512	1.0	1.0	3034	tags=31%, list=23%, signal=40%
REGULATION_OF_TRANSCRIPTION_FACTOR_ACTIVITY	REGULATION_OF_TRANSCRIPTION_FACTOR_ACTIVITY		30	-0.18345855	-0.73234206	0.8702929	1.0	1.0	3991	tags=40%, list=30%, signal=57%
DI___TRI_VALENT_INORGANIC_CATION_TRANSPORT	DI___TRI_VALENT_INORGANIC_CATION_TRANSPORT		27	-0.18411043	-0.7313559	0.87772924	1.0	1.0	1114	tags=15%, list=9%, signal=16%
GOLGI_VESICLE_TRANSPORT	GOLGI_VESICLE_TRANSPORT		42	-0.16585967	-0.7288829	0.88248336	1.0	1.0	4493	tags=43%, list=34%, signal=65%
LIPID_HOMEOSTASIS	LIPID_HOMEOSTASIS		15	-0.22400728	-0.72786	0.8243243	1.0	1.0	561	tags=13%, list=4%, signal=14%
REGULATION_OF_SECRETION	REGULATION_OF_SECRETION		35	-0.17680323	-0.7234817	0.87938595	1.0	1.0	4436	tags=46%, list=34%, signal=69%
RESPONSE_TO_EXTRACELLULAR_STIMULUS	RESPONSE_TO_EXTRACELLULAR_STIMULUS		29	-0.18209456	-0.7212013	0.90021694	1.0	1.0	2491	tags=24%, list=19%, signal=30%
CARBOHYDRATE_METABOLIC_PROCESS	CARBOHYDRATE_METABOLIC_PROCESS		152	-0.12509859	-0.7145136	0.98855835	1.0	1.0	3882	tags=31%, list=30%, signal=43%
PROTEIN_POLYMERIZATION	PROTEIN_POLYMERIZATION		17	-0.21071757	-0.7129358	0.8600823	1.0	1.0	220	tags=12%, list=2%, signal=12%
METAL_ION_TRANSPORT	METAL_ION_TRANSPORT		102	-0.13188854	-0.70268226	0.97820824	1.0	1.0	5346	tags=46%, list=41%, signal=77%
PROTEIN_AMINO_ACID_LIPIDATION	PROTEIN_AMINO_ACID_LIPIDATION		21	-0.19414446	-0.7005445	0.88080806	1.0	1.0	4633	tags=52%, list=35%, signal=81%
G_PROTEIN_SIGNALING_ADENYLATE_CYCLASE_ACTIVATING_PATHWAY	G_PROTEIN_SIGNALING_ADENYLATE_CYCLASE_ACTIVATING_PATHWAY		24	-0.18309261	-0.69752306	0.88100684	1.0	1.0	1318	tags=13%, list=10%, signal=14%
SECRETION	SECRETION		157	-0.12096585	-0.69600254	0.9927536	1.0	1.0	4597	tags=38%, list=35%, signal=58%
NEGATIVE_REGULATION_OF_CELLULAR_PROTEIN_METABOLIC_PROCESS	NEGATIVE_REGULATION_OF_CELLULAR_PROTEIN_METABOLIC_PROCESS		41	-0.15625615	-0.693278	0.9480519	1.0	1.0	3207	tags=27%, list=24%, signal=35%
INORGANIC_ANION_TRANSPORT	INORGANIC_ANION_TRANSPORT		16	-0.20821148	-0.6896894	0.8720173	1.0	1.0	603	tags=13%, list=5%, signal=13%
NUCLEOTIDE_EXCISION_REPAIR	NUCLEOTIDE_EXCISION_REPAIR		19	-0.19513698	-0.6886793	0.91075516	1.0	1.0	1981	tags=21%, list=15%, signal=25%
PHOSPHOINOSITIDE_MEDIATED_SIGNALING	PHOSPHOINOSITIDE_MEDIATED_SIGNALING		42	-0.15598862	-0.67385393	0.93271464	1.0	1.0	3022	tags=24%, list=23%, signal=31%
CATION_TRANSPORT	CATION_TRANSPORT		130	-0.12108657	-0.670142	0.9929907	1.0	1.0	4127	tags=31%, list=32%, signal=44%
SECRETORY_PATHWAY	SECRETORY_PATHWAY		72	-0.13589346	-0.66877	0.9798206	1.0	1.0	4493	tags=40%, list=34%, signal=61%
REGULATION_OF_CELL_GROWTH	REGULATION_OF_CELL_GROWTH		39	-0.15448529	-0.66179013	0.95633185	1.0	1.0	4770	tags=44%, list=36%, signal=68%
ION_TRANSPORT	ION_TRANSPORT		165	-0.11494733	-0.6575845	1.0	1.0	1.0	4127	tags=30%, list=32%, signal=44%
CARBOHYDRATE_BIOSYNTHETIC_PROCESS	CARBOHYDRATE_BIOSYNTHETIC_PROCESS		35	-0.15618467	-0.65710086	0.93154037	1.0	1.0	5329	tags=54%, list=41%, signal=91%
RHO_PROTEIN_SIGNAL_TRANSDUCTION	RHO_PROTEIN_SIGNAL_TRANSDUCTION		30	-0.16714011	-0.6563706	0.9275053	1.0	1.0	3688	tags=33%, list=28%, signal=46%
POTASSIUM_ION_TRANSPORT	POTASSIUM_ION_TRANSPORT		52	-0.14119864	-0.6492612	0.9681529	1.0	1.0	5521	tags=50%, list=42%, signal=86%
NEGATIVE_REGULATION_OF_PROTEIN_METABOLIC_PROCESS	NEGATIVE_REGULATION_OF_PROTEIN_METABOLIC_PROCESS		44	-0.14444774	-0.6451581	0.96543777	1.0	1.0	3207	tags=25%, list=24%, signal=33%
POSITIVE_REGULATION_OF_TRANSPORT	POSITIVE_REGULATION_OF_TRANSPORT		18	-0.18746477	-0.64363146	0.9122449	0.998729	1.0	5266	tags=61%, list=40%, signal=102%
NEGATIVE_REGULATION_OF_MULTICELLULAR_ORGANISMAL_PROCESS	NEGATIVE_REGULATION_OF_MULTICELLULAR_ORGANISMAL_PROCESS		27	-0.1632155	-0.62797576	0.937365	1.0	1.0	2282	tags=22%, list=17%, signal=27%
REGULATION_OF_CYTOKINE_PRODUCTION	REGULATION_OF_CYTOKINE_PRODUCTION		21	-0.17183751	-0.62477314	0.936255	1.0	1.0	2444	tags=24%, list=19%, signal=29%
CALCIUM_ION_TRANSPORT	CALCIUM_ION_TRANSPORT		23	-0.15968381	-0.58540505	0.9580838	1.0	1.0	1114	tags=13%, list=9%, signal=14%
FEMALE_GAMETE_GENERATION	FEMALE_GAMETE_GENERATION		15	-0.18055981	-0.57861346	0.9676724	1.0	1.0	10731	tags=100%, list=82%, signal=554%
REGULATION_OF_HEART_CONTRACTION	REGULATION_OF_HEART_CONTRACTION		24	-0.15558277	-0.5770475	0.9814433	1.0	1.0	11059	tags=100%, list=84%, signal=643%
PEROXISOME_ORGANIZATION_AND_BIOGENESIS	PEROXISOME_ORGANIZATION_AND_BIOGENESIS		15	-0.17682378	-0.5608788	0.9697581	1.0	1.0	4732	tags=47%, list=36%, signal=73%
CARBOHYDRATE_CATABOLIC_PROCESS	CARBOHYDRATE_CATABOLIC_PROCESS		20	-0.15584604	-0.55154574	0.9814433	1.0	1.0	4479	tags=35%, list=34%, signal=53%
CELLULAR_CARBOHYDRATE_CATABOLIC_PROCESS	CELLULAR_CARBOHYDRATE_CATABOLIC_PROCESS		20	-0.15584604	-0.5513758	0.97424895	1.0	1.0	4479	tags=35%, list=34%, signal=53%
AMINO_SUGAR_METABOLIC_PROCESS	AMINO_SUGAR_METABOLIC_PROCESS		15	-0.16361333	-0.5349859	0.98695654	1.0	1.0	5232	tags=53%, list=40%, signal=89%
REGULATION_OF_ACTION_POTENTIAL	REGULATION_OF_ACTION_POTENTIAL		16	-0.1610241	-0.5302869	0.98556703	0.9998802	1.0	3586	tags=31%, list=27%, signal=43%
RESPONSE_TO_LIGHT_STIMULUS	RESPONSE_TO_LIGHT_STIMULUS		40	-0.11885029	-0.5101387	0.9930556	0.9988374	1.0	2705	tags=20%, list=21%, signal=25%
MONOVALENT_INORGANIC_CATION_TRANSPORT	MONOVALENT_INORGANIC_CATION_TRANSPORT		83	-0.09083751	-0.45735472	1.0	0.9988152	1.0	5521	tags=46%, list=42%, signal=79%
