# Supplementary material for: Multiple-input multiple-output causal strategies for gene selection
Source: BMC Bioinformatics. 2011 Nov 25;12:458. doi: 10.1186/1471-2105-12-458 (PMC3323860; doi:10.1186/1471-2105-12-458)
Supplement: Additional file 2 — Archive containing the output files computed by the preranked GSEA for λ ∈ {0.1,0.2,0.3,0.4,0.5} (GSEA_MIMO_part1.zip). [file 1471-2105-12-458-S2.ZIP › mFS01_entrez_mimo.GseaPreranked.1316037859455/gsea_report_for_na_pos_1316037859455.xls]

NAME	GS<br> follow link to MSigDB	GS DETAILS	SIZE	ES	NES	NOM p-val	FDR q-val	FWER p-val	RANK AT MAX	LEADING EDGE
M_PHASE_OF_MITOTIC_CELL_CYCLE	M_PHASE_OF_MITOTIC_CELL_CYCLE		72	0.59880865	2.816111	0.0	0.0	0.0	2079	tags=56%, list=16%, signal=66%
MITOSIS	MITOSIS		70	0.5904583	2.7957442	0.0	0.0	0.0	2079	tags=54%, list=16%, signal=64%
M_PHASE	M_PHASE		98	0.55038923	2.774887	0.0	0.0	0.0	2184	tags=51%, list=17%, signal=61%
MITOTIC_CELL_CYCLE	MITOTIC_CELL_CYCLE		134	0.51259816	2.751514	0.0	0.0	0.0	2729	tags=52%, list=21%, signal=65%
CELL_CYCLE_PROCESS	CELL_CYCLE_PROCESS		169	0.49730182	2.7424614	0.0	0.0	0.0	2645	tags=50%, list=20%, signal=61%
CELL_CYCLE_PHASE	CELL_CYCLE_PHASE		152	0.4804096	2.6197042	0.0	0.0	0.0	2645	tags=48%, list=20%, signal=59%
DNA_REPLICATION	DNA_REPLICATION		97	0.49672127	2.540583	0.0	0.0	0.0	3313	tags=53%, list=25%, signal=70%
DNA_METABOLIC_PROCESS	DNA_METABOLIC_PROCESS		240	0.425808	2.4904573	0.0	0.0	0.0	3333	tags=50%, list=25%, signal=65%
SISTER_CHROMATID_SEGREGATION	SISTER_CHROMATID_SEGREGATION		16	0.7658793	2.4820719	0.0	0.0	0.0	605	tags=56%, list=5%, signal=59%
MITOTIC_SISTER_CHROMATID_SEGREGATION	MITOTIC_SISTER_CHROMATID_SEGREGATION		15	0.78431576	2.4794133	0.0	0.0	0.0	605	tags=60%, list=5%, signal=63%
CHROMOSOME_SEGREGATION	CHROMOSOME_SEGREGATION		28	0.62379295	2.42538	0.0	6.85544E-5	0.0010	605	tags=46%, list=5%, signal=49%
CELL_CYCLE_GO_0007049	CELL_CYCLE_GO_0007049		277	0.41202584	2.4183974	0.0	6.284153E-5	0.0010	2645	tags=43%, list=20%, signal=52%
CELL_CYCLE_CHECKPOINT_GO_0000075	CELL_CYCLE_CHECKPOINT_GO_0000075		45	0.5395608	2.3619676	0.0	5.800757E-5	0.0010	2249	tags=56%, list=17%, signal=67%
DNA_DEPENDENT_DNA_REPLICATION	DNA_DEPENDENT_DNA_REPLICATION		52	0.51826036	2.332696	0.0	5.3864173E-5	0.0010	2571	tags=52%, list=20%, signal=64%
REGULATION_OF_MITOSIS	REGULATION_OF_MITOSIS		33	0.5894141	2.3309371	0.0	5.0273225E-5	0.0010	1848	tags=52%, list=14%, signal=60%
DNA_REPAIR	DNA_REPAIR		118	0.44042847	2.3085067	0.0	4.713115E-5	0.0010	2483	tags=45%, list=19%, signal=55%
RESPONSE_TO_DNA_DAMAGE_STIMULUS	RESPONSE_TO_DNA_DAMAGE_STIMULUS		153	0.41616002	2.2762542	0.0	1.7558552E-4	0.0040	2612	tags=44%, list=20%, signal=54%
RNA_SPLICING	RNA_SPLICING		74	0.46316743	2.244035	0.0	2.486691E-4	0.0060	3583	tags=55%, list=27%, signal=76%
RESPONSE_TO_ENDOGENOUS_STIMULUS	RESPONSE_TO_ENDOGENOUS_STIMULUS		182	0.38364935	2.15772	0.0	7.499745E-4	0.019	3333	tags=46%, list=25%, signal=61%
RNA_PROCESSING	RNA_PROCESSING		138	0.40227324	2.146983	0.0	9.4040134E-4	0.025	3010	tags=47%, list=23%, signal=61%
NUCLEOTIDE_BIOSYNTHETIC_PROCESS	NUCLEOTIDE_BIOSYNTHETIC_PROCESS		17	0.644727	2.1368933	0.0	8.956203E-4	0.025	1561	tags=53%, list=12%, signal=60%
MITOTIC_CELL_CYCLE_CHECKPOINT	MITOTIC_CELL_CYCLE_CHECKPOINT		19	0.6074506	2.099856	0.0018050541	0.0013050477	0.038	1848	tags=53%, list=14%, signal=61%
MRNA_METABOLIC_PROCESS	MRNA_METABOLIC_PROCESS		72	0.43351302	2.0690813	0.0	0.0019375735	0.058	2937	tags=49%, list=22%, signal=62%
DNA_INTEGRITY_CHECKPOINT	DNA_INTEGRITY_CHECKPOINT		22	0.5839283	2.067086	0.0	0.0019200431	0.06	1655	tags=55%, list=13%, signal=62%
MICROTUBULE_CYTOSKELETON_ORGANIZATION_AND_BIOGENESIS	MICROTUBULE_CYTOSKELETON_ORGANIZATION_AND_BIOGENESIS		31	0.52414024	2.0556514	0.0	0.0021101218	0.069	2729	tags=55%, list=21%, signal=69%
REGULATION_OF_CELL_CYCLE	REGULATION_OF_CELL_CYCLE		161	0.37147602	2.0435166	0.0	0.002519069	0.084	1848	tags=35%, list=14%, signal=40%
MITOCHONDRION_ORGANIZATION_AND_BIOGENESIS	MITOCHONDRION_ORGANIZATION_AND_BIOGENESIS		42	0.47406834	2.0276713	0.0	0.0029555822	0.103	3733	tags=57%, list=29%, signal=80%
DNA_REPLICATION_INITIATION	DNA_REPLICATION_INITIATION		15	0.6407358	2.022501	0.0	0.0030093614	0.109	2249	tags=73%, list=17%, signal=88%
NUCLEOBASENUCLEOSIDENUCLEOTIDE_AND_NUCLEIC_ACID_TRANSPORT	NUCLEOBASENUCLEOSIDENUCLEOTIDE_AND_NUCLEIC_ACID_TRANSPORT		26	0.52359164	2.0120034	0.0	0.003218225	0.121	2289	tags=50%, list=17%, signal=60%
PROTEIN_FOLDING	PROTEIN_FOLDING		55	0.4368494	1.9823647	0.0	0.004162188	0.154	3289	tags=51%, list=25%, signal=68%
REGULATION_OF_MITOTIC_CELL_CYCLE	REGULATION_OF_MITOTIC_CELL_CYCLE		19	0.5686798	1.9648457	0.0017985612	0.0049736663	0.184	1122	tags=47%, list=9%, signal=52%
MRNA_PROCESSING_GO_0006397	MRNA_PROCESSING_GO_0006397		61	0.42593354	1.957048	0.0017699115	0.0051943697	0.195	2937	tags=46%, list=22%, signal=59%
DOUBLE_STRAND_BREAK_REPAIR	DOUBLE_STRAND_BREAK_REPAIR		21	0.55584383	1.9506587	0.003875969	0.0053634075	0.206	2008	tags=52%, list=15%, signal=62%
COENZYME_METABOLIC_PROCESS	COENZYME_METABOLIC_PROCESS		35	0.48117352	1.9353819	0.0019762847	0.006250721	0.237	3492	tags=49%, list=27%, signal=66%
TRNA_METABOLIC_PROCESS	TRNA_METABOLIC_PROCESS		15	0.61168206	1.9346601	0.0036429872	0.006072129	0.237	2902	tags=67%, list=22%, signal=86%
INTERPHASE_OF_MITOTIC_CELL_CYCLE	INTERPHASE_OF_MITOTIC_CELL_CYCLE		57	0.42154536	1.9219996	0.0	0.0067556985	0.267	3585	tags=53%, list=27%, signal=72%
INTERPHASE	INTERPHASE		63	0.41265258	1.903028	0.0	0.008193861	0.327	3585	tags=51%, list=27%, signal=70%
G1_S_TRANSITION_OF_MITOTIC_CELL_CYCLE	G1_S_TRANSITION_OF_MITOTIC_CELL_CYCLE		23	0.5124494	1.8891222	0.0	0.009148169	0.372	2483	tags=48%, list=19%, signal=59%
REGULATION_OF_CYCLIN_DEPENDENT_PROTEIN_KINASE_ACTIVITY	REGULATION_OF_CYCLIN_DEPENDENT_PROTEIN_KINASE_ACTIVITY		40	0.4506413	1.886082	0.0018248175	0.009165119	0.38	2910	tags=52%, list=22%, signal=67%
CHROMOSOME_ORGANIZATION_AND_BIOGENESIS	CHROMOSOME_ORGANIZATION_AND_BIOGENESIS		107	0.36645338	1.879494	0.0	0.009487247	0.396	3249	tags=43%, list=25%, signal=57%
COFACTOR_BIOSYNTHETIC_PROCESS	COFACTOR_BIOSYNTHETIC_PROCESS		21	0.5278416	1.871279	0.0019723866	0.010009774	0.424	1533	tags=38%, list=12%, signal=43%
REGULATION_OF_DNA_METABOLIC_PROCESS	REGULATION_OF_DNA_METABOLIC_PROCESS		40	0.44164535	1.8533095	0.0	0.011360747	0.469	2544	tags=48%, list=19%, signal=59%
REGULATION_OF_DNA_REPLICATION	REGULATION_OF_DNA_REPLICATION		18	0.5349767	1.8114934	0.011363637	0.015792277	0.593	2249	tags=50%, list=17%, signal=60%
BIOPOLYMER_CATABOLIC_PROCESS	BIOPOLYMER_CATABOLIC_PROCESS		103	0.35383984	1.7964528	0.0	0.01721571	0.632	2612	tags=37%, list=20%, signal=46%
DNA_DAMAGE_RESPONSESIGNAL_TRANSDUCTION	DNA_DAMAGE_RESPONSESIGNAL_TRANSDUCTION		34	0.45798737	1.795063	0.0018281536	0.017120047	0.636	2249	tags=47%, list=17%, signal=57%
MITOCHONDRIAL_TRANSPORT	MITOCHONDRIAL_TRANSPORT		18	0.53556305	1.7920989	0.0036231885	0.017228404	0.645	1339	tags=44%, list=10%, signal=49%
DNA_DAMAGE_CHECKPOINT	DNA_DAMAGE_CHECKPOINT		19	0.5256237	1.78417	0.0038095238	0.017917529	0.668	2249	tags=53%, list=17%, signal=63%
DNA_RECOMBINATION	DNA_RECOMBINATION		45	0.41594988	1.7816572	0.0054545454	0.017951801	0.675	1314	tags=33%, list=10%, signal=37%
PROTEIN_CATABOLIC_PROCESS	PROTEIN_CATABOLIC_PROCESS		60	0.38782492	1.7668453	0.0037105752	0.019851662	0.714	2495	tags=35%, list=19%, signal=43%
COFACTOR_METABOLIC_PROCESS	COFACTOR_METABOLIC_PROCESS		51	0.38973674	1.7314311	0.0037664783	0.025898127	0.809	3558	tags=43%, list=27%, signal=59%
UBIQUITIN_CYCLE	UBIQUITIN_CYCLE		40	0.4155753	1.7313606	0.007246377	0.02539032	0.809	2213	tags=38%, list=17%, signal=45%
NUCLEAR_EXPORT	NUCLEAR_EXPORT		26	0.4676852	1.7303151	0.0073126145	0.025137266	0.811	2289	tags=42%, list=17%, signal=51%
PROTEIN_MODIFICATION_BY_SMALL_PROTEIN_CONJUGATION	PROTEIN_MODIFICATION_BY_SMALL_PROTEIN_CONJUGATION		35	0.42823854	1.7265235	0.0036231885	0.025387146	0.825	2213	tags=40%, list=17%, signal=48%
MEIOSIS_I	MEIOSIS_I		19	0.50098497	1.7196459	0.0038610038	0.026333857	0.839	1314	tags=37%, list=10%, signal=41%
MACROMOLECULE_CATABOLIC_PROCESS	MACROMOLECULE_CATABOLIC_PROCESS		120	0.3243223	1.7163488	0.0033670033	0.026568087	0.851	2625	tags=33%, list=20%, signal=41%
DNA_PACKAGING	DNA_PACKAGING		29	0.44471854	1.7125894	0.012727273	0.027015548	0.864	2560	tags=45%, list=20%, signal=56%
TRANSCRIPTION_INITIATION_FROM_RNA_POLYMERASE_II_PROMOTER	TRANSCRIPTION_INITIATION_FROM_RNA_POLYMERASE_II_PROMOTER		27	0.45686522	1.6984856	0.015355086	0.029333059	0.893	3233	tags=48%, list=25%, signal=64%
CELLULAR_PROTEIN_CATABOLIC_PROCESS	CELLULAR_PROTEIN_CATABOLIC_PROCESS		50	0.38653374	1.6786461	0.01084991	0.033829387	0.928	2469	tags=34%, list=19%, signal=42%
ONE_CARBON_COMPOUND_METABOLIC_PROCESS	ONE_CARBON_COMPOUND_METABOLIC_PROCESS		24	0.4651227	1.6684122	0.022181146	0.036205795	0.941	2154	tags=46%, list=16%, signal=55%
BASE_EXCISION_REPAIR	BASE_EXCISION_REPAIR		16	0.50098485	1.6634525	0.0114068445	0.037195433	0.949	2414	tags=44%, list=18%, signal=54%
PROTEIN_UBIQUITINATION	PROTEIN_UBIQUITINATION		32	0.4128276	1.6515161	0.014109347	0.03994358	0.962	2213	tags=38%, list=17%, signal=45%
RNA_EXPORT_FROM_NUCLEUS	RNA_EXPORT_FROM_NUCLEUS		17	0.49313533	1.6471007	0.027322404	0.04059878	0.966	2289	tags=47%, list=17%, signal=57%
MEIOTIC_CELL_CYCLE	MEIOTIC_CELL_CYCLE		31	0.42252284	1.6226606	0.012844036	0.048246067	0.984	2729	tags=42%, list=21%, signal=53%
CYTOKINESIS	CYTOKINESIS		17	0.4788215	1.591695	0.033928573	0.059052497	0.995	1088	tags=35%, list=8%, signal=38%
NUCLEOTIDE_METABOLIC_PROCESS	NUCLEOTIDE_METABOLIC_PROCESS		36	0.39379844	1.591157	0.02586207	0.058436047	0.995	774	tags=28%, list=6%, signal=29%
PROTEIN_DNA_COMPLEX_ASSEMBLY	PROTEIN_DNA_COMPLEX_ASSEMBLY		45	0.36794603	1.5899571	0.011583012	0.0579421	0.995	2796	tags=40%, list=21%, signal=51%
NUCLEOBASENUCLEOSIDE_AND_NUCLEOTIDE_METABOLIC_PROCESS	NUCLEOBASENUCLEOSIDE_AND_NUCLEOTIDE_METABOLIC_PROCESS		46	0.37098888	1.5842586	0.0057803467	0.059472904	0.998	774	tags=26%, list=6%, signal=28%
APOPTOTIC_NUCLEAR_CHANGES	APOPTOTIC_NUCLEAR_CHANGES		17	0.47210306	1.5731884	0.040515654	0.063381754	0.998	2235	tags=47%, list=17%, signal=57%
CHROMATIN_ASSEMBLY_OR_DISASSEMBLY	CHROMATIN_ASSEMBLY_OR_DISASSEMBLY		25	0.4234579	1.5718027	0.023483366	0.06302233	0.998	2560	tags=48%, list=20%, signal=60%
NUCLEAR_TRANSPORT	NUCLEAR_TRANSPORT		77	0.32003918	1.5612727	0.0069204154	0.06699365	0.998	2666	tags=34%, list=20%, signal=42%
CELLULAR_COMPONENT_DISASSEMBLY	CELLULAR_COMPONENT_DISASSEMBLY		31	0.40297896	1.5606031	0.027372263	0.06636673	0.999	2235	tags=39%, list=17%, signal=47%
CELLULAR_MACROMOLECULE_CATABOLIC_PROCESS	CELLULAR_MACROMOLECULE_CATABOLIC_PROCESS		90	0.30685923	1.5384699	0.013605442	0.076484755	0.999	2625	tags=31%, list=20%, signal=39%
NUCLEOCYTOPLASMIC_TRANSPORT	NUCLEOCYTOPLASMIC_TRANSPORT		77	0.32003918	1.5375154	0.015490534	0.0759249	0.999	2666	tags=34%, list=20%, signal=42%
ORGANELLE_ORGANIZATION_AND_BIOGENESIS	ORGANELLE_ORGANIZATION_AND_BIOGENESIS		407	0.24446274	1.525136	0.0	0.08139305	1.0	3310	tags=34%, list=25%, signal=44%
TRANSCRIPTION_INITIATION	TRANSCRIPTION_INITIATION		33	0.3741614	1.4741511	0.04725898	0.11191853	1.0	2348	tags=36%, list=18%, signal=44%
MICROTUBULE_BASED_PROCESS	MICROTUBULE_BASED_PROCESS		75	0.31258544	1.4735203	0.021052632	0.11090185	1.0	2988	tags=37%, list=23%, signal=48%
ESTABLISHMENT_OF_ORGANELLE_LOCALIZATION	ESTABLISHMENT_OF_ORGANELLE_LOCALIZATION		16	0.46150014	1.4729832	0.060661763	0.10994163	1.0	1805	tags=44%, list=14%, signal=51%
VIRAL_INFECTIOUS_CYCLE	VIRAL_INFECTIOUS_CYCLE		29	0.37986085	1.4628078	0.053604435	0.11599099	1.0	970	tags=31%, list=7%, signal=33%
CELL_DIVISION	CELL_DIVISION		19	0.4322628	1.4597685	0.06445672	0.11686615	1.0	1088	tags=32%, list=8%, signal=34%
NEGATIVE_REGULATION_OF_DNA_METABOLIC_PROCESS	NEGATIVE_REGULATION_OF_DNA_METABOLIC_PROCESS		16	0.43886754	1.4390129	0.074906364	0.13202961	1.0	2544	tags=50%, list=19%, signal=62%
ORGANELLE_LOCALIZATION	ORGANELLE_LOCALIZATION		21	0.39886913	1.4328927	0.08052435	0.13548563	1.0	958	tags=29%, list=7%, signal=31%
APOPTOTIC_PROGRAM	APOPTOTIC_PROGRAM		56	0.31367394	1.4104053	0.036036037	0.15434611	1.0	3606	tags=46%, list=28%, signal=64%
MEIOTIC_RECOMBINATION	MEIOTIC_RECOMBINATION		16	0.43457937	1.3884034	0.10131332	0.17437167	1.0	1314	tags=31%, list=10%, signal=35%
G1_PHASE	G1_PHASE		15	0.42973518	1.3868062	0.09596929	0.17423977	1.0	387	tags=27%, list=3%, signal=27%
VIRAL_REPRODUCTIVE_PROCESS	VIRAL_REPRODUCTIVE_PROCESS		33	0.35419276	1.3844362	0.0945946	0.1749408	1.0	1113	tags=30%, list=9%, signal=33%
NEGATIVE_REGULATION_OF_BINDING	NEGATIVE_REGULATION_OF_BINDING		16	0.423076	1.3797528	0.10436433	0.17813452	1.0	2648	tags=50%, list=20%, signal=63%
CHROMATIN_REMODELING	CHROMATIN_REMODELING		21	0.3890483	1.3736337	0.09615385	0.18296114	1.0	2446	tags=43%, list=19%, signal=53%
ALCOHOL_METABOLIC_PROCESS	ALCOHOL_METABOLIC_PROCESS		82	0.27801156	1.3696047	0.060658578	0.18514092	1.0	4675	tags=48%, list=36%, signal=74%
ESTABLISHMENT_AND_OR_MAINTENANCE_OF_CHROMATIN_ARCHITECTURE	ESTABLISHMENT_AND_OR_MAINTENANCE_OF_CHROMATIN_ARCHITECTURE		65	0.29495645	1.365737	0.062283736	0.18743438	1.0	2923	tags=37%, list=22%, signal=47%
REGULATION_OF_GENE_EXPRESSION_EPIGENETIC	REGULATION_OF_GENE_EXPRESSION_EPIGENETIC		27	0.35153863	1.3459469	0.093235835	0.20863459	1.0	2819	tags=41%, list=22%, signal=52%
DNA_CATABOLIC_PROCESS	DNA_CATABOLIC_PROCESS		21	0.38987216	1.3372198	0.12043796	0.21709494	1.0	3602	tags=52%, list=28%, signal=72%
INTRACELLULAR_TRANSPORT	INTRACELLULAR_TRANSPORT		248	0.22715239	1.3275545	0.025806451	0.22659361	1.0	3349	tags=33%, list=26%, signal=44%
RESPONSE_TO_ABIOTIC_STIMULUS	RESPONSE_TO_ABIOTIC_STIMULUS		79	0.2705598	1.3228331	0.075134166	0.23003018	1.0	2792	tags=32%, list=21%, signal=40%
NEGATIVE_REGULATION_OF_CATALYTIC_ACTIVITY	NEGATIVE_REGULATION_OF_CATALYTIC_ACTIVITY		61	0.28878856	1.321629	0.093235835	0.22906707	1.0	2779	tags=36%, list=21%, signal=46%
RESPONSE_TO_HYPOXIA	RESPONSE_TO_HYPOXIA		27	0.34436333	1.3084239	0.13333334	0.24464187	1.0	2290	tags=33%, list=17%, signal=40%
VIRAL_REPRODUCTION	VIRAL_REPRODUCTION		38	0.31397045	1.3073728	0.12407407	0.2435901	1.0	1113	tags=26%, list=9%, signal=29%
NUCLEAR_ORGANIZATION_AND_BIOGENESIS	NUCLEAR_ORGANIZATION_AND_BIOGENESIS		23	0.36569148	1.3025736	0.13575526	0.24778639	1.0	2235	tags=39%, list=17%, signal=47%
RNA_CATABOLIC_PROCESS	RNA_CATABOLIC_PROCESS		20	0.3746376	1.2979327	0.14885496	0.25231117	1.0	2289	tags=45%, list=17%, signal=54%
RESPONSE_TO_ORGANIC_SUBSTANCE	RESPONSE_TO_ORGANIC_SUBSTANCE		27	0.34629822	1.297408	0.13405797	0.2504973	1.0	2909	tags=37%, list=22%, signal=48%
RESPONSE_TO_STRESS	RESPONSE_TO_STRESS		467	0.20499903	1.2870284	0.016793894	0.26261586	1.0	3333	tags=32%, list=25%, signal=42%
VIRAL_GENOME_REPLICATION	VIRAL_GENOME_REPLICATION		20	0.36739728	1.2795745	0.11796733	0.27111268	1.0	970	tags=30%, list=7%, signal=32%
ESTABLISHMENT_OF_CELLULAR_LOCALIZATION	ESTABLISHMENT_OF_CELLULAR_LOCALIZATION		311	0.21179026	1.2792351	0.044094488	0.26895216	1.0	3349	tags=31%, list=26%, signal=41%
CHROMATIN_ASSEMBLY	CHROMATIN_ASSEMBLY		16	0.3917851	1.25978	0.18609023	0.29741544	1.0	2560	tags=44%, list=20%, signal=54%
OXYGEN_AND_REACTIVE_OXYGEN_SPECIES_METABOLIC_PROCESS	OXYGEN_AND_REACTIVE_OXYGEN_SPECIES_METABOLIC_PROCESS		18	0.37408617	1.2520864	0.18058252	0.30665112	1.0	2801	tags=44%, list=21%, signal=56%
CELLULAR_LOCALIZATION	CELLULAR_LOCALIZATION		323	0.20454392	1.2514905	0.05882353	0.3048013	1.0	3349	tags=31%, list=26%, signal=40%
HETEROCYCLE_METABOLIC_PROCESS	HETEROCYCLE_METABOLIC_PROCESS		26	0.3387581	1.2424818	0.17580341	0.3168758	1.0	1533	tags=23%, list=12%, signal=26%
CYTOSKELETON_DEPENDENT_INTRACELLULAR_TRANSPORT	CYTOSKELETON_DEPENDENT_INTRACELLULAR_TRANSPORT		25	0.3343012	1.228605	0.19307832	0.33757928	1.0	4289	tags=56%, list=33%, signal=83%
RIBONUCLEOPROTEIN_COMPLEX_BIOGENESIS_AND_ASSEMBLY	RIBONUCLEOPROTEIN_COMPLEX_BIOGENESIS_AND_ASSEMBLY		68	0.25979525	1.2250471	0.15118398	0.34083623	1.0	3803	tags=41%, list=29%, signal=58%
CELL_STRUCTURE_DISASSEMBLY_DURING_APOPTOSIS	CELL_STRUCTURE_DISASSEMBLY_DURING_APOPTOSIS		17	0.36784032	1.2245337	0.2159533	0.33855736	1.0	2235	tags=35%, list=17%, signal=43%
NEGATIVE_REGULATION_OF_DNA_BINDING	NEGATIVE_REGULATION_OF_DNA_BINDING		15	0.38415042	1.2224965	0.22605364	0.3390631	1.0	2648	tags=47%, list=20%, signal=58%
TRANSCRIPTION_FROM_RNA_POLYMERASE_II_PROMOTER	TRANSCRIPTION_FROM_RNA_POLYMERASE_II_PROMOTER		428	0.19003487	1.2012876	0.059790734	0.37501603	1.0	2796	tags=26%, list=21%, signal=32%
REGULATION_OF_KINASE_ACTIVITY	REGULATION_OF_KINASE_ACTIVITY		135	0.22299413	1.1905137	0.15120275	0.39288092	1.0	2109	tags=24%, list=16%, signal=28%
CHROMATIN_MODIFICATION	CHROMATIN_MODIFICATION		46	0.27164388	1.1815498	0.20913884	0.4065554	1.0	2923	tags=35%, list=22%, signal=45%
REGULATION_OF_TRANSFERASE_ACTIVITY	REGULATION_OF_TRANSFERASE_ACTIVITY		137	0.2159439	1.1711105	0.16267124	0.42452416	1.0	2109	tags=23%, list=16%, signal=28%
CELLULAR_RESPIRATION	CELLULAR_RESPIRATION		19	0.34196392	1.1663654	0.25508317	0.43094262	1.0	2657	tags=37%, list=20%, signal=46%
REGULATION_OF_HYDROLASE_ACTIVITY	REGULATION_OF_HYDROLASE_ACTIVITY		65	0.24946566	1.1659002	0.21541156	0.42815945	1.0	2779	tags=32%, list=21%, signal=41%
NITROGEN_COMPOUND_BIOSYNTHETIC_PROCESS	NITROGEN_COMPOUND_BIOSYNTHETIC_PROCESS		25	0.308967	1.1654754	0.25631067	0.42527452	1.0	2290	tags=28%, list=17%, signal=34%
TRANSCRIPTION_FROM_RNA_POLYMERASE_III_PROMOTER	TRANSCRIPTION_FROM_RNA_POLYMERASE_III_PROMOTER		18	0.3499833	1.1569196	0.28210527	0.4395405	1.0	3912	tags=56%, list=30%, signal=79%
GLUTAMATE_SIGNALING_PATHWAY	GLUTAMATE_SIGNALING_PATHWAY		17	0.34569037	1.1560901	0.2631579	0.4376444	1.0	3170	tags=29%, list=24%, signal=39%
CELLULAR_RESPONSE_TO_STIMULUS	CELLULAR_RESPONSE_TO_STIMULUS		17	0.34259835	1.154078	0.2689394	0.43812138	1.0	4949	tags=65%, list=38%, signal=104%
REGULATION_OF_PROTEIN_KINASE_ACTIVITY	REGULATION_OF_PROTEIN_KINASE_ACTIVITY		133	0.2156531	1.1496652	0.1890971	0.44348267	1.0	2109	tags=23%, list=16%, signal=28%
CATABOLIC_PROCESS	CATABOLIC_PROCESS		201	0.20323248	1.1422684	0.17637795	0.45628402	1.0	2657	tags=25%, list=20%, signal=31%
REGULATION_OF_CATALYTIC_ACTIVITY	REGULATION_OF_CATALYTIC_ACTIVITY		238	0.19434933	1.14177	0.16336633	0.4537621	1.0	2923	tags=27%, list=22%, signal=35%
RNA_SPLICINGVIA_TRANSESTERIFICATION_REACTIONS	RNA_SPLICINGVIA_TRANSESTERIFICATION_REACTIONS		27	0.30261472	1.14098	0.26796117	0.4518741	1.0	3725	tags=41%, list=28%, signal=57%
INDUCTION_OF_APOPTOSIS_BY_EXTRACELLULAR_SIGNALS	INDUCTION_OF_APOPTOSIS_BY_EXTRACELLULAR_SIGNALS		25	0.30782646	1.129224	0.30666667	0.4739691	1.0	2664	tags=36%, list=20%, signal=45%
NUCLEAR_IMPORT	NUCLEAR_IMPORT		47	0.2579129	1.1208502	0.26618704	0.4891768	1.0	2666	tags=30%, list=20%, signal=37%
CELLULAR_CATABOLIC_PROCESS	CELLULAR_CATABOLIC_PROCESS		189	0.19772029	1.117327	0.215	0.49308902	1.0	2736	tags=25%, list=21%, signal=32%
NEGATIVE_REGULATION_OF_TRANSPORT	NEGATIVE_REGULATION_OF_TRANSPORT		18	0.3300725	1.1091002	0.31066176	0.5081619	1.0	3478	tags=44%, list=27%, signal=60%
INTERACTION_WITH_HOST	INTERACTION_WITH_HOST		15	0.34417006	1.0972587	0.32967034	0.53280944	1.0	1113	tags=27%, list=9%, signal=29%
NEURON_APOPTOSIS	NEURON_APOPTOSIS		15	0.33744577	1.0960081	0.31868133	0.5317557	1.0	1244	tags=27%, list=10%, signal=29%
REGULATION_OF_MOLECULAR_FUNCTION	REGULATION_OF_MOLECULAR_FUNCTION		275	0.18166772	1.0926446	0.23734178	0.53605634	1.0	3100	tags=28%, list=24%, signal=36%
CELLULAR_BIOSYNTHETIC_PROCESS	CELLULAR_BIOSYNTHETIC_PROCESS		273	0.18377423	1.087132	0.26031747	0.5455381	1.0	1740	tags=19%, list=13%, signal=22%
DNA_DAMAGE_RESPONSESIGNAL_TRANSDUCTION_RESULTING_IN_INDUCTION_OF_APOPTOSIS	DNA_DAMAGE_RESPONSESIGNAL_TRANSDUCTION_RESULTING_IN_INDUCTION_OF_APOPTOSIS		15	0.33296865	1.0664711	0.3627451	0.594832	1.0	1106	tags=27%, list=8%, signal=29%
REGULATION_OF_NEUROTRANSMITTER_LEVELS	REGULATION_OF_NEUROTRANSMITTER_LEVELS		23	0.28960824	1.0517008	0.38121548	0.6287258	1.0	877	tags=17%, list=7%, signal=19%
GAMETE_GENERATION	GAMETE_GENERATION		92	0.21184008	1.0508208	0.3465704	0.62651175	1.0	3906	tags=34%, list=30%, signal=48%
RESPONSE_TO_TEMPERATURE_STIMULUS	RESPONSE_TO_TEMPERATURE_STIMULUS		16	0.3228592	1.034364	0.417603	0.66587955	1.0	3492	tags=44%, list=27%, signal=60%
LIPID_BIOSYNTHETIC_PROCESS	LIPID_BIOSYNTHETIC_PROCESS		84	0.2125843	1.032636	0.40653357	0.66593236	1.0	1244	tags=18%, list=10%, signal=20%
STEROID_BIOSYNTHETIC_PROCESS	STEROID_BIOSYNTHETIC_PROCESS		22	0.29179272	1.0325829	0.41275796	0.6613043	1.0	4087	tags=55%, list=31%, signal=79%
REGULATION_OF_PROTEIN_STABILITY	REGULATION_OF_PROTEIN_STABILITY		17	0.31698406	1.0319989	0.4146789	0.6580424	1.0	4128	tags=41%, list=32%, signal=60%
RESPONSE_TO_HORMONE_STIMULUS	RESPONSE_TO_HORMONE_STIMULUS		26	0.27048004	1.031788	0.41512915	0.65389335	1.0	3492	tags=38%, list=27%, signal=52%
PIGMENT_BIOSYNTHETIC_PROCESS	PIGMENT_BIOSYNTHETIC_PROCESS		17	0.31061146	1.0308405	0.41947564	0.651653	1.0	1533	tags=24%, list=12%, signal=27%
NEGATIVE_REGULATION_OF_TRANSFERASE_ACTIVITY	NEGATIVE_REGULATION_OF_TRANSFERASE_ACTIVITY		27	0.27299988	1.0276335	0.4355717	0.65592444	1.0	2555	tags=33%, list=20%, signal=41%
INTRACELLULAR_PROTEIN_TRANSPORT	INTRACELLULAR_PROTEIN_TRANSPORT		127	0.1905858	1.02531	0.41331	0.6577681	1.0	3313	tags=29%, list=25%, signal=39%
MACROMOLECULE_LOCALIZATION	MACROMOLECULE_LOCALIZATION		202	0.17798541	1.0162754	0.42539683	0.6778308	1.0	3218	tags=28%, list=25%, signal=36%
DIGESTION	DIGESTION		42	0.23714107	1.0045394	0.41538462	0.7054197	1.0	3388	tags=26%, list=26%, signal=35%
CYTOSKELETON_ORGANIZATION_AND_BIOGENESIS	CYTOSKELETON_ORGANIZATION_AND_BIOGENESIS		182	0.17844145	1.003313	0.45177665	0.70377654	1.0	2988	tags=27%, list=23%, signal=35%
PROTEIN_IMPORT	PROTEIN_IMPORT		58	0.22100031	1.0016321	0.44727272	0.70340925	1.0	3313	tags=29%, list=25%, signal=39%
PROTEIN_TARGETING	PROTEIN_TARGETING		94	0.1975989	0.99938375	0.45964912	0.7044797	1.0	3313	tags=29%, list=25%, signal=38%
SECONDARY_METABOLIC_PROCESS	SECONDARY_METABOLIC_PROCESS		23	0.27048656	0.9903569	0.47648263	0.7242289	1.0	1533	tags=22%, list=12%, signal=25%
NEGATIVE_REGULATION_OF_APOPTOSIS	NEGATIVE_REGULATION_OF_APOPTOSIS		136	0.18305379	0.9890668	0.48626816	0.7230329	1.0	1874	tags=21%, list=14%, signal=24%
PROTEIN_TRANSPORT	PROTEIN_TRANSPORT		139	0.18525714	0.98764735	0.49917898	0.72207457	1.0	3313	tags=29%, list=25%, signal=38%
STEROID_METABOLIC_PROCESS	STEROID_METABOLIC_PROCESS		66	0.21394102	0.9822788	0.50442475	0.7316089	1.0	3753	tags=35%, list=29%, signal=49%
REGULATION_OF_PROGRAMMED_CELL_DEATH	REGULATION_OF_PROGRAMMED_CELL_DEATH		313	0.16069189	0.9749791	0.5325914	0.74709874	1.0	1668	tags=17%, list=13%, signal=19%
PIGMENT_METABOLIC_PROCESS	PIGMENT_METABOLIC_PROCESS		18	0.28778902	0.97437596	0.49019608	0.74404013	1.0	1533	tags=22%, list=12%, signal=25%
NEGATIVE_REGULATION_OF_PROGRAMMED_CELL_DEATH	NEGATIVE_REGULATION_OF_PROGRAMMED_CELL_DEATH		137	0.18188582	0.9696788	0.51166666	0.7516558	1.0	1874	tags=20%, list=14%, signal=24%
ENERGY_DERIVATION_BY_OXIDATION_OF_ORGANIC_COMPOUNDS	ENERGY_DERIVATION_BY_OXIDATION_OF_ORGANIC_COMPOUNDS		37	0.23796645	0.9665671	0.4934334	0.7549982	1.0	1257	tags=19%, list=10%, signal=21%
REGULATION_OF_APOPTOSIS	REGULATION_OF_APOPTOSIS		312	0.16116479	0.96116847	0.5641026	0.76468676	1.0	1668	tags=17%, list=13%, signal=19%
AROMATIC_COMPOUND_METABOLIC_PROCESS	AROMATIC_COMPOUND_METABOLIC_PROCESS		26	0.24901734	0.9597413	0.50549453	0.76356536	1.0	239	tags=15%, list=2%, signal=16%
PROGRAMMED_CELL_DEATH	PROGRAMMED_CELL_DEATH		393	0.1534153	0.9540955	0.58986926	0.77384436	1.0	1738	tags=17%, list=13%, signal=19%
APOPTOSIS_GO	APOPTOSIS_GO		392	0.15380077	0.95062107	0.60436136	0.7781101	1.0	1738	tags=17%, list=13%, signal=19%
CARBOHYDRATE_TRANSPORT	CARBOHYDRATE_TRANSPORT		17	0.28723735	0.9505428	0.5376782	0.773478	1.0	2601	tags=29%, list=20%, signal=37%
SPLICEOSOME_ASSEMBLY	SPLICEOSOME_ASSEMBLY		17	0.28634158	0.949332	0.52030945	0.7720224	1.0	3725	tags=41%, list=28%, signal=57%
COVALENT_CHROMATIN_MODIFICATION	COVALENT_CHROMATIN_MODIFICATION		22	0.26762652	0.9440312	0.5300546	0.7814774	1.0	3972	tags=45%, list=30%, signal=65%
REGULATION_OF_TRANSCRIPTION_FROM_RNA_POLYMERASE_II_PROMOTER	REGULATION_OF_TRANSCRIPTION_FROM_RNA_POLYMERASE_II_PROMOTER		267	0.1575612	0.94100213	0.5968	0.78510684	1.0	3165	tags=27%, list=24%, signal=35%
PROTEIN_RNA_COMPLEX_ASSEMBLY	PROTEIN_RNA_COMPLEX_ASSEMBLY		55	0.2098636	0.9395997	0.5451197	0.78413993	1.0	3803	tags=38%, list=29%, signal=54%
STEROID_HORMONE_RECEPTOR_SIGNALING_PATHWAY	STEROID_HORMONE_RECEPTOR_SIGNALING_PATHWAY		18	0.2754581	0.9322685	0.56060606	0.79854804	1.0	1479	tags=22%, list=11%, signal=25%
PROTEIN_IMPORT_INTO_NUCLEUS	PROTEIN_IMPORT_INTO_NUCLEUS		45	0.21459064	0.9273231	0.57377046	0.8068721	1.0	2666	tags=27%, list=20%, signal=33%
MICROTUBULE_BASED_MOVEMENT	MICROTUBULE_BASED_MOVEMENT		16	0.28681493	0.9245268	0.56405354	0.80905366	1.0	2988	tags=38%, list=23%, signal=49%
INTRACELLULAR_RECEPTOR_MEDIATED_SIGNALING_PATHWAY	INTRACELLULAR_RECEPTOR_MEDIATED_SIGNALING_PATHWAY		18	0.2754581	0.922353	0.5800781	0.80966187	1.0	1479	tags=22%, list=11%, signal=25%
MORPHOGENESIS_OF_AN_EPITHELIUM	MORPHOGENESIS_OF_AN_EPITHELIUM		15	0.28771353	0.9200429	0.5425743	0.81071234	1.0	3911	tags=47%, list=30%, signal=66%
BIOSYNTHETIC_PROCESS	BIOSYNTHETIC_PROCESS		402	0.14648789	0.91782975	0.73070866	0.81158537	1.0	1792	tags=17%, list=14%, signal=19%
PROTEIN_AMINO_ACID_O_LINKED_GLYCOSYLATION	PROTEIN_AMINO_ACID_O_LINKED_GLYCOSYLATION		18	0.26593685	0.9141774	0.5580524	0.8161569	1.0	2849	tags=39%, list=22%, signal=50%
INDUCTION_OF_APOPTOSIS_BY_INTRACELLULAR_SIGNALS	INDUCTION_OF_APOPTOSIS_BY_INTRACELLULAR_SIGNALS		23	0.2501554	0.91380036	0.58943087	0.8124279	1.0	1484	tags=22%, list=11%, signal=24%
CELL_PROJECTION_BIOGENESIS	CELL_PROJECTION_BIOGENESIS		20	0.26497862	0.9108362	0.5898876	0.8153525	1.0	4233	tags=45%, list=32%, signal=66%
SEXUAL_REPRODUCTION	SEXUAL_REPRODUCTION		109	0.17831929	0.9095288	0.6105442	0.8139807	1.0	2777	tags=22%, list=21%, signal=28%
GENERATION_OF_A_SIGNAL_INVOLVED_IN_CELL_CELL_SIGNALING	GENERATION_OF_A_SIGNAL_INVOLVED_IN_CELL_CELL_SIGNALING		25	0.24945009	0.908844	0.5913556	0.81122404	1.0	2540	tags=28%, list=19%, signal=35%
REGULATION_OF_RNA_METABOLIC_PROCESS	REGULATION_OF_RNA_METABOLIC_PROCESS		417	0.14582051	0.903719	0.75535166	0.8191409	1.0	3200	tags=26%, list=24%, signal=34%
EXOCYTOSIS	EXOCYTOSIS		22	0.25054845	0.8970115	0.6315789	0.8312004	1.0	2274	tags=23%, list=17%, signal=27%
POSITIVE_REGULATION_OF_CELL_CYCLE	POSITIVE_REGULATION_OF_CELL_CYCLE		15	0.28157377	0.8927335	0.61343014	0.8369205	1.0	414	tags=20%, list=3%, signal=21%
REGULATION_OF_TRANSPORT	REGULATION_OF_TRANSPORT		57	0.19732665	0.88192314	0.6569343	0.8585819	1.0	3478	tags=33%, list=27%, signal=45%
ENERGY_RESERVE_METABOLIC_PROCESS	ENERGY_RESERVE_METABOLIC_PROCESS		15	0.27736342	0.8771846	0.61524165	0.86519545	1.0	1257	tags=20%, list=10%, signal=22%
REGULATION_OF_INTRACELLULAR_TRANSPORT	REGULATION_OF_INTRACELLULAR_TRANSPORT		22	0.24348831	0.8652617	0.6513944	0.88702947	1.0	4494	tags=50%, list=34%, signal=76%
REGULATION_OF_TRANSCRIPTIONDNA_DEPENDENT	REGULATION_OF_TRANSCRIPTIONDNA_DEPENDENT		412	0.13771434	0.86493605	0.8717949	0.8829798	1.0	3200	tags=26%, list=24%, signal=33%
TRANSMISSION_OF_NERVE_IMPULSE	TRANSMISSION_OF_NERVE_IMPULSE		167	0.15652312	0.86267745	0.7609756	0.88328993	1.0	2790	tags=21%, list=21%, signal=26%
CELLULAR_CARBOHYDRATE_METABOLIC_PROCESS	CELLULAR_CARBOHYDRATE_METABOLIC_PROCESS		106	0.1665242	0.8600235	0.7364747	0.8844447	1.0	2948	tags=24%, list=23%, signal=30%
RESPONSE_TO_RADIATION	RESPONSE_TO_RADIATION		52	0.19304664	0.8585187	0.69739133	0.88312805	1.0	3837	tags=35%, list=29%, signal=49%
NEGATIVE_REGULATION_OF_CELL_ADHESION	NEGATIVE_REGULATION_OF_CELL_ADHESION		16	0.2673244	0.85286677	0.64356434	0.89077157	1.0	3481	tags=44%, list=27%, signal=60%
EPIDERMAL_GROWTH_FACTOR_RECEPTOR_SIGNALING_PATHWAY	EPIDERMAL_GROWTH_FACTOR_RECEPTOR_SIGNALING_PATHWAY		18	0.25158176	0.8436696	0.6901141	0.90571994	1.0	4404	tags=44%, list=34%, signal=67%
AEROBIC_RESPIRATION	AEROBIC_RESPIRATION		15	0.2672448	0.83836	0.6863118	0.911964	1.0	2657	tags=33%, list=20%, signal=42%
SYNAPTIC_TRANSMISSION	SYNAPTIC_TRANSMISSION		154	0.14987428	0.8358304	0.8224138	0.9123614	1.0	2790	tags=20%, list=21%, signal=25%
REGULATION_OF_NUCLEOCYTOPLASMIC_TRANSPORT	REGULATION_OF_NUCLEOCYTOPLASMIC_TRANSPORT		19	0.23994823	0.8228862	0.7180451	0.9337709	1.0	4494	tags=53%, list=34%, signal=80%
DEVELOPMENT_OF_PRIMARY_SEXUAL_CHARACTERISTICS	DEVELOPMENT_OF_PRIMARY_SEXUAL_CHARACTERISTICS		25	0.22127676	0.8182932	0.74159294	0.937927	1.0	3079	tags=28%, list=24%, signal=37%
CELL_CYCLE_ARREST_GO_0007050	CELL_CYCLE_ARREST_GO_0007050		52	0.18178207	0.81255406	0.7832423	0.9437737	1.0	3930	tags=40%, list=30%, signal=57%
NEGATIVE_REGULATION_OF_CELL_CYCLE	NEGATIVE_REGULATION_OF_CELL_CYCLE		72	0.16948827	0.8111088	0.8056042	0.94174224	1.0	2141	tags=21%, list=16%, signal=25%
HISTONE_MODIFICATION	HISTONE_MODIFICATION		21	0.22981443	0.8063828	0.72161174	0.9450487	1.0	3972	tags=43%, list=30%, signal=61%
MEMBRANE_LIPID_BIOSYNTHETIC_PROCESS	MEMBRANE_LIPID_BIOSYNTHETIC_PROCESS		41	0.1881569	0.8048693	0.78878504	0.94310164	1.0	3840	tags=34%, list=29%, signal=48%
REGULATION_OF_PHOSPHORYLATION	REGULATION_OF_PHOSPHORYLATION		42	0.18822865	0.80301535	0.7899628	0.9415799	1.0	4294	tags=45%, list=33%, signal=67%
ESTABLISHMENT_OF_PROTEIN_LOCALIZATION	ESTABLISHMENT_OF_PROTEIN_LOCALIZATION		166	0.14480062	0.80174977	0.91362125	0.93908143	1.0	3218	tags=25%, list=25%, signal=33%
CALCIUM_INDEPENDENT_CELL_CELL_ADHESION	CALCIUM_INDEPENDENT_CELL_CELL_ADHESION		16	0.2460355	0.7990356	0.71480143	0.93895394	1.0	3251	tags=31%, list=25%, signal=42%
CASPASE_ACTIVATION	CASPASE_ACTIVATION		24	0.21551198	0.7977676	0.75457877	0.9365343	1.0	3394	tags=38%, list=26%, signal=51%
GLUCOSE_METABOLIC_PROCESS	GLUCOSE_METABOLIC_PROCESS		27	0.20989239	0.7954534	0.7717391	0.9358944	1.0	4675	tags=44%, list=36%, signal=69%
PHOSPHOINOSITIDE_BIOSYNTHETIC_PROCESS	PHOSPHOINOSITIDE_BIOSYNTHETIC_PROCESS		21	0.22787829	0.78875816	0.759633	0.9418802	1.0	1208	tags=19%, list=9%, signal=21%
REGULATION_OF_CATABOLIC_PROCESS	REGULATION_OF_CATABOLIC_PROCESS		15	0.25030565	0.7870503	0.7430684	0.9398247	1.0	2625	tags=33%, list=20%, signal=42%
MEMBRANE_FUSION	MEMBRANE_FUSION		27	0.20790774	0.7848536	0.78066915	0.93864053	1.0	3655	tags=37%, list=28%, signal=51%
EMBRYONIC_DEVELOPMENT	EMBRYONIC_DEVELOPMENT		46	0.17963563	0.781783	0.8264015	0.93893105	1.0	3195	tags=28%, list=24%, signal=37%
PROTEOLYSIS	PROTEOLYSIS		170	0.14002325	0.7744827	0.93467337	0.94517136	1.0	3712	tags=29%, list=28%, signal=41%
RESPONSE_TO_UV	RESPONSE_TO_UV		22	0.21320406	0.76390946	0.8	0.9549238	1.0	3837	tags=41%, list=29%, signal=58%
REPRODUCTION	REPRODUCTION		215	0.13134916	0.7589171	0.9747899	0.9569406	1.0	3100	tags=22%, list=24%, signal=29%
PHOSPHOLIPID_BIOSYNTHETIC_PROCESS	PHOSPHOLIPID_BIOSYNTHETIC_PROCESS		35	0.18529359	0.7457126	0.8780488	0.96886206	1.0	3840	tags=34%, list=29%, signal=48%
LIPID_TRANSPORT	LIPID_TRANSPORT		27	0.20029545	0.7403692	0.8517179	0.97042525	1.0	2038	tags=22%, list=16%, signal=26%
STRESS_ACTIVATED_PROTEIN_KINASE_SIGNALING_PATHWAY	STRESS_ACTIVATED_PROTEIN_KINASE_SIGNALING_PATHWAY		45	0.16818869	0.7236776	0.913884	0.98402554	1.0	4157	tags=38%, list=32%, signal=55%
JNK_CASCADE	JNK_CASCADE		44	0.17016982	0.7200797	0.89784944	0.98294187	1.0	4157	tags=39%, list=32%, signal=56%
SENSORY_PERCEPTION	SENSORY_PERCEPTION		163	0.13110986	0.71659833	0.9760684	0.98180985	1.0	5232	tags=42%, list=40%, signal=69%
POSITIVE_REGULATION_OF_HYDROLASE_ACTIVITY	POSITIVE_REGULATION_OF_HYDROLASE_ACTIVITY		45	0.1632214	0.713396	0.93010753	0.980444	1.0	2687	tags=24%, list=21%, signal=31%
GLYCEROPHOSPHOLIPID_BIOSYNTHETIC_PROCESS	GLYCEROPHOSPHOLIPID_BIOSYNTHETIC_PROCESS		27	0.18650953	0.70532584	0.88951313	0.98314995	1.0	1208	tags=15%, list=9%, signal=16%
NEUROLOGICAL_SYSTEM_PROCESS	NEUROLOGICAL_SYSTEM_PROCESS		328	0.114463426	0.696816	1.0	0.9861513	1.0	2790	tags=17%, list=21%, signal=22%
ANION_TRANSPORT	ANION_TRANSPORT		27	0.18681344	0.6953803	0.9054054	0.98273396	1.0	2869	tags=22%, list=22%, signal=28%
BRAIN_DEVELOPMENT	BRAIN_DEVELOPMENT		39	0.16410172	0.68388873	0.93442625	0.98733085	1.0	3079	tags=28%, list=24%, signal=37%
LIPOPROTEIN_METABOLIC_PROCESS	LIPOPROTEIN_METABOLIC_PROCESS		30	0.17676528	0.6830489	0.9096154	0.98345804	1.0	2038	tags=20%, list=16%, signal=24%
BIOGENIC_AMINE_METABOLIC_PROCESS	BIOGENIC_AMINE_METABOLIC_PROCESS		16	0.20839253	0.67549974	0.89213896	0.98448426	1.0	1669	tags=19%, list=13%, signal=21%
NEGATIVE_REGULATION_OF_CELLULAR_BIOSYNTHETIC_PROCESS	NEGATIVE_REGULATION_OF_CELLULAR_BIOSYNTHETIC_PROCESS		25	0.1780456	0.6638736	0.9484902	0.9879982	1.0	3332	tags=28%, list=25%, signal=37%
HOMEOSTASIS_OF_NUMBER_OF_CELLS	HOMEOSTASIS_OF_NUMBER_OF_CELLS		20	0.19161248	0.6637522	0.9244186	0.9836082	1.0	2645	tags=25%, list=20%, signal=31%
NEGATIVE_REGULATION_OF_BIOSYNTHETIC_PROCESS	NEGATIVE_REGULATION_OF_BIOSYNTHETIC_PROCESS		26	0.16657352	0.62048656	0.94343066	1.0	1.0	3332	tags=27%, list=25%, signal=36%
REGULATION_OF_CELL_ADHESION	REGULATION_OF_CELL_ADHESION		31	0.16154186	0.6189097	0.9702602	0.9973071	1.0	4194	tags=42%, list=32%, signal=62%
ADENYLATE_CYCLASE_ACTIVATION	ADENYLATE_CYCLASE_ACTIVATION		18	0.17906372	0.6076774	0.9555126	0.99717295	1.0	4521	tags=39%, list=35%, signal=59%
LIPOPROTEIN_BIOSYNTHETIC_PROCESS	LIPOPROTEIN_BIOSYNTHETIC_PROCESS		23	0.15629102	0.55598485	0.9752212	1.0	1.0	4086	tags=35%, list=31%, signal=50%
FEEDING_BEHAVIOR	FEEDING_BEHAVIOR		20	0.15973696	0.55338365	0.9836364	1.0	1.0	2687	tags=20%, list=21%, signal=25%
DETECTION_OF_ABIOTIC_STIMULUS	DETECTION_OF_ABIOTIC_STIMULUS		16	0.16737339	0.54046464	0.9791667	1.0	1.0	63	tags=6%, list=0%, signal=6%
TUBE_DEVELOPMENT	TUBE_DEVELOPMENT		15	0.16245249	0.5234468	0.984252	0.9982674	1.0	3911	tags=33%, list=30%, signal=47%
NEGATIVE_REGULATION_OF_TRANSLATION	NEGATIVE_REGULATION_OF_TRANSLATION		19	0.14039603	0.4687882	1.0	0.99827576	1.0	3332	tags=26%, list=25%, signal=35%
