# Supplementary material for: Multiple-input multiple-output causal strategies for gene selection
Source: BMC Bioinformatics. 2011 Nov 25;12:458. doi: 10.1186/1471-2105-12-458 (PMC3323860; doi:10.1186/1471-2105-12-458)
Supplement: Additional file 2 — Archive containing the output files computed by the preranked GSEA for λ ∈ {0.1,0.2,0.3,0.4,0.5} (GSEA_MIMO_part1.zip). [file 1471-2105-12-458-S2.ZIP › mFS01_entrez_mimo.GseaPreranked.1316037859455/ranked_gene_list_na_pos_versus_na_neg_1316037859455.xls]

NAME	DESCRIPTION	GENE_SYMBOL	GENE_TITLE	SCORE
29127	null	null	null	13091.0
9055	null	null	null	13090.0
64151	null	null	null	13089.0
9133	null	null	null	13088.0
51203	null	null	null	13087.0
1033	null	null	null	13086.0
6790	null	null	null	13085.0
79682	null	null	null	13084.0
7153	null	null	null	13083.0
259266	null	null	null	13082.0
4288	null	null	null	13081.0
9787	null	null	null	13080.0
890	null	null	null	13079.0
9134	null	null	null	13078.0
9833	null	null	null	13077.0
9768	null	null	null	13076.0
79075	null	null	null	13075.0
55165	null	null	null	13074.0
4751	null	null	null	13073.0
51514	null	null	null	13071.0
6241	null	null	null	13070.0
9928	null	null	null	13069.0
4085	null	null	null	13068.0
701	null	null	null	13067.0
79733	null	null	null	13066.0
5888	null	null	null	13065.0
24137	null	null	null	13064.0
699	null	null	null	13063.0
1062	null	null	null	13062.0
10615	null	null	null	13061.0
9319	null	null	null	13060.0
3832	null	null	null	13059.0
11065	null	null	null	13058.0
56942	null	null	null	13057.0
54210	null	null	null	13056.0
11130	null	null	null	13055.0
1063	null	null	null	13054.0
9232	null	null	null	13053.0
891	null	null	null	13052.0
146909	null	null	null	13051.0
332	null	null	null	13050.0
27338	null	null	null	13049.0
10212	null	null	null	13048.0
9837	null	null	null	13046.0
51512	null	null	null	13045.0
2017	null	null	null	13044.0
5898	null	null	null	13043.0
10112	null	null	null	13042.0
983	null	null	null	13041.0
11004	null	null	null	13040.0
7272	null	null	null	13037.0
991	null	null	null	13035.0
55872	null	null	null	13034.0
9700	null	null	null	13033.0
10460	null	null	null	13032.0
6627	null	null	null	13031.0
55215	null	null	null	13029.0
6713	null	null	null	13028.0
1058	null	null	null	13027.0
2237	null	null	null	13026.0
54205	null	null	null	13025.0
25788	null	null	null	13024.0
55839	null	null	null	13023.0
8914	null	null	null	13022.0
8318	null	null	null	13021.0
79703	null	null	null	13020.0
51659	null	null	null	13019.0
9401	null	null	null	13018.0
1434	null	null	null	13017.0
1164	null	null	null	13015.0
29899	null	null	null	13011.0
6491	null	null	null	13010.0
11260	null	null	null	13009.0
10024	null	null	null	13008.0
4312	null	null	null	13006.0
7112	null	null	null	13004.0
56943	null	null	null	13003.0
8438	null	null	null	13000.0
3015	null	null	null	12999.0
2297	null	null	null	12998.0
10733	null	null	null	12997.0
1894	null	null	null	12996.0
7336	null	null	null	12994.0
29893	null	null	null	12993.0
56992	null	null	null	12992.0
3925	null	null	null	12991.0
57405	null	null	null	12989.0
55355	null	null	null	12988.0
8500	null	null	null	12987.0
3833	null	null	null	12986.0
4175	null	null	null	12984.0
23234	null	null	null	12983.0
10403	null	null	null	12981.0
8833	null	null	null	12978.0
9868	null	null	null	12977.0
1719	null	null	null	12976.0
81611	null	null	null	12974.0
5223	null	null	null	12971.0
23210	null	null	null	12970.0
58478	null	null	null	12969.0
10213	null	null	null	12968.0
993	null	null	null	12967.0
79019	null	null	null	12966.0
7296	null	null	null	12965.0
2305	null	null	null	12963.0
81930	null	null	null	12961.0
6732	null	null	null	12960.0
2146	null	null	null	12959.0
3422	null	null	null	12958.0
51373	null	null	null	12956.0
51022	null	null	null	12953.0
9156	null	null	null	12952.0
51016	null	null	null	12950.0
4001	null	null	null	12948.0
51001	null	null	null	12947.0
22948	null	null	null	12945.0
83461	null	null	null	12944.0
93594	null	null	null	12943.0
22974	null	null	null	12942.0
5685	null	null	null	12941.0
54821	null	null	null	12940.0
55247	null	null	null	12939.0
6573	null	null	null	12935.0
11339	null	null	null	12934.0
29097	null	null	null	12933.0
4171	null	null	null	12931.0
57122	null	null	null	12930.0
5437	null	null	null	12929.0
3161	null	null	null	12927.0
9493	null	null	null	12926.0
4605	null	null	null	12924.0
54478	null	null	null	12921.0
3148	null	null	null	12920.0
55388	null	null	null	12919.0
23560	null	null	null	12918.0
5984	null	null	null	12917.0
3251	null	null	null	12914.0
27161	null	null	null	12913.0
29105	null	null	null	12912.0
6882	null	null	null	12910.0
11169	null	null	null	12906.0
26586	null	null	null	12905.0
9735	null	null	null	12902.0
54069	null	null	null	12901.0
220134	null	null	null	12900.0
8836	null	null	null	12899.0
6905	null	null	null	12895.0
1717	null	null	null	12894.0
133	null	null	null	12891.0
3419	null	null	null	12889.0
8566	null	null	null	12888.0
8772	null	null	null	12885.0
5708	null	null	null	12884.0
10971	null	null	null	12883.0
9355	null	null	null	12881.0
79573	null	null	null	12880.0
2491	null	null	null	12879.0
4141	null	null	null	12877.0
8317	null	null	null	12876.0
51765	null	null	null	12875.0
664	null	null	null	12871.0
23306	null	null	null	12870.0
5433	null	null	null	12868.0
5693	null	null	null	12867.0
4831	null	null	null	12866.0
641	null	null	null	12864.0
79801	null	null	null	12863.0
63933	null	null	null	12861.0
57157	null	null	null	12860.0
995	null	null	null	12857.0
26271	null	null	null	12856.0
1978	null	null	null	12855.0
54892	null	null	null	12854.0
8480	null	null	null	12853.0
3838	null	null	null	12851.0
81873	null	null	null	12849.0
5111	null	null	null	12846.0
11052	null	null	null	12844.0
10051	null	null	null	12842.0
51018	null	null	null	12841.0
9238	null	null	null	12839.0
8883	null	null	null	12837.0
84342	null	null	null	12836.0
6637	null	null	null	12834.0
10635	null	null	null	12833.0
6873	null	null	null	12831.0
10592	null	null	null	12828.0
6502	null	null	null	12827.0
4860	null	null	null	12826.0
5347	null	null	null	12825.0
1515	null	null	null	12824.0
11335	null	null	null	12823.0
8544	null	null	null	12822.0
27101	null	null	null	12819.0
10874	null	null	null	12818.0
6513	null	null	null	12813.0
55143	null	null	null	12812.0
10440	null	null	null	12811.0
9391	null	null	null	12809.0
10797	null	null	null	12807.0
54503	null	null	null	12806.0
4072	null	null	null	12804.0
57019	null	null	null	12802.0
55346	null	null	null	12801.0
6921	null	null	null	12800.0
51155	null	null	null	12798.0
51110	null	null	null	12797.0
1163	null	null	null	12796.0
9289	null	null	null	12793.0
25839	null	null	null	12792.0
908	null	null	null	12791.0
9282	null	null	null	12790.0
1841	null	null	null	12789.0
9123	null	null	null	12787.0
7083	null	null	null	12786.0
55176	null	null	null	12785.0
27257	null	null	null	12784.0
23397	null	null	null	12783.0
51026	null	null	null	12782.0
54962	null	null	null	12781.0
7381	null	null	null	12780.0
56950	null	null	null	12779.0
10328	null	null	null	12777.0
6632	null	null	null	12776.0
51204	null	null	null	12775.0
57110	null	null	null	12772.0
4234	null	null	null	12771.0
10535	null	null	null	12770.0
51053	null	null	null	12769.0
4700	null	null	null	12768.0
54908	null	null	null	12767.0
9521	null	null	null	12766.0
2764	null	null	null	12765.0
55969	null	null	null	12764.0
54845	null	null	null	12763.0
201562	null	null	null	12762.0
4869	null	null	null	12759.0
164	null	null	null	12758.0
51182	null	null	null	12757.0
10606	null	null	null	12756.0
580	null	null	null	12755.0
3149	null	null	null	12754.0
5713	null	null	null	12751.0
27346	null	null	null	12750.0
55832	null	null	null	12749.0
6996	null	null	null	12746.0
28998	null	null	null	12745.0
10855	null	null	null	12743.0
11060	null	null	null	12740.0
27235	null	null	null	12739.0
898	null	null	null	12737.0
1017	null	null	null	12736.0
5352	null	null	null	12734.0
1965	null	null	null	12733.0
55040	null	null	null	12732.0
80004	null	null	null	12731.0
10993	null	null	null	12730.0
10926	null	null	null	12726.0
57102	null	null	null	12725.0
54972	null	null	null	12724.0
6788	null	null	null	12721.0
79866	null	null	null	12720.0
29980	null	null	null	12719.0
57017	null	null	null	12717.0
80010	null	null	null	12712.0
123	null	null	null	12711.0
3070	null	null	null	12710.0
92140	null	null	null	12709.0
5469	null	null	null	12708.0
7298	null	null	null	12707.0
86	null	null	null	12706.0
63875	null	null	null	12704.0
8140	null	null	null	12700.0
4331	null	null	null	12699.0
5604	null	null	null	12698.0
55765	null	null	null	12696.0
7443	null	null	null	12695.0
55759	null	null	null	12692.0
10799	null	null	null	12691.0
9212	null	null	null	12689.0
10055	null	null	null	12688.0
11073	null	null	null	12687.0
27440	null	null	null	12684.0
55975	null	null	null	12683.0
25807	null	null	null	12682.0
4162	null	null	null	12681.0
79169	null	null	null	12679.0
10248	null	null	null	12678.0
23350	null	null	null	12676.0
3014	null	null	null	12675.0
29028	null	null	null	12674.0
51571	null	null	null	12671.0
3978	null	null	null	12669.0
3576	null	null	null	12667.0
10293	null	null	null	12665.0
10617	null	null	null	12664.0
5877	null	null	null	12662.0
5478	null	null	null	12661.0
55856	null	null	null	12657.0
55379	null	null	null	12655.0
5203	null	null	null	12653.0
80155	null	null	null	12652.0
9533	null	null	null	12650.0
6617	null	null	null	12648.0
84908	null	null	null	12647.0
10553	null	null	null	12645.0
2810	null	null	null	12644.0
23366	null	null	null	12643.0
55689	null	null	null	12640.0
51115	null	null	null	12638.0
5691	null	null	null	12637.0
5155	null	null	null	12636.0
2189	null	null	null	12633.0
5471	null	null	null	12628.0
10204	null	null	null	12626.0
25764	null	null	null	12624.0
55039	null	null	null	12622.0
79918	null	null	null	12617.0
9631	null	null	null	12616.0
29095	null	null	null	12615.0
10038	null	null	null	12614.0
56888	null	null	null	12613.0
29100	null	null	null	12610.0
79007	null	null	null	12606.0
79022	null	null	null	12604.0
5983	null	null	null	12603.0
2617	null	null	null	12602.0
5688	null	null	null	12601.0
55833	null	null	null	12595.0
64783	null	null	null	12594.0
7371	null	null	null	12593.0
6835	null	null	null	12592.0
10054	null	null	null	12591.0
2677	null	null	null	12589.0
5440	null	null	null	12588.0
55027	null	null	null	12587.0
9582	null	null	null	12586.0
705	null	null	null	12585.0
79071	null	null	null	12582.0
8270	null	null	null	12581.0
548596	null	null	null	12580.0
8208	null	null	null	12576.0
23518	null	null	null	12572.0
11044	null	null	null	12571.0
9694	null	null	null	12570.0
55010	null	null	null	12568.0
5202	null	null	null	12567.0
3735	null	null	null	12566.0
55669	null	null	null	12564.0
84669	null	null	null	12563.0
80324	null	null	null	12561.0
79017	null	null	null	12557.0
6741	null	null	null	12551.0
10057	null	null	null	12550.0
10528	null	null	null	12549.0
11332	null	null	null	12548.0
4173	null	null	null	12547.0
672	null	null	null	12545.0
81620	null	null	null	12544.0
51121	null	null	null	12543.0
1072	null	null	null	12542.0
8562	null	null	null	12539.0
5194	null	null	null	12537.0
29088	null	null	null	12534.0
100188893	null	null	null	12533.0
5214	null	null	null	12531.0
4521	null	null	null	12529.0
79833	null	null	null	12527.0
8050	null	null	null	12526.0
8774	null	null	null	12525.0
5706	null	null	null	12524.0
10397	null	null	null	12522.0
7262	null	null	null	12521.0
28227	null	null	null	12518.0
9650	null	null	null	12517.0
7936	null	null	null	12516.0
60673	null	null	null	12513.0
7110	null	null	null	12511.0
29080	null	null	null	12510.0
84790	null	null	null	12508.0
6576	null	null	null	12507.0
79152	null	null	null	12500.0
1678	null	null	null	12498.0
10694	null	null	null	12496.0
654483	null	null	null	12492.0
5822	null	null	null	12489.0
9100	null	null	null	12488.0
990	null	null	null	12487.0
3066	null	null	null	12486.0
7295	null	null	null	12483.0
28511	null	null	null	12482.0
27336	null	null	null	12479.0
2058	null	null	null	12476.0
7884	null	null	null	12475.0
768	null	null	null	12473.0
1871	null	null	null	12471.0
9688	null	null	null	12469.0
5245	null	null	null	12468.0
2739	null	null	null	12467.0
9898	null	null	null	12466.0
1514	null	null	null	12465.0
57380	null	null	null	12462.0
29901	null	null	null	12459.0
50814	null	null	null	12457.0
25909	null	null	null	12456.0
4998	null	null	null	12452.0
23246	null	null	null	12451.0
3612	null	null	null	12449.0
55660	null	null	null	12447.0
51105	null	null	null	12446.0
10856	null	null	null	12444.0
55156	null	null	null	12441.0
10428	null	null	null	12440.0
7073	null	null	null	12439.0
440	null	null	null	12435.0
2781	null	null	null	12433.0
4726	null	null	null	12431.0
79786	null	null	null	12429.0
79767	null	null	null	12427.0
387522	null	null	null	12424.0
64130	null	null	null	12418.0
3091	null	null	null	12416.0
9456	null	null	null	12415.0
27253	null	null	null	12414.0
9377	null	null	null	12413.0
51096	null	null	null	12409.0
4477	null	null	null	12408.0
1789	null	null	null	12407.0
784	null	null	null	12406.0
6696	null	null	null	12405.0
246243	null	null	null	12401.0
30001	null	null	null	12399.0
5716	null	null	null	12396.0
80237	null	null	null	12395.0
55656	null	null	null	12394.0
79572	null	null	null	12393.0
6472	null	null	null	12392.0
202658	null	null	null	12388.0
55197	null	null	null	12386.0
23287	null	null	null	12384.0
262	null	null	null	12383.0
90133	null	null	null	12380.0
9848	null	null	null	12378.0
1837	null	null	null	12376.0
7372	null	null	null	12375.0
2926	null	null	null	12374.0
64785	null	null	null	12373.0
4976	null	null	null	12372.0
6119	null	null	null	12367.0
22880	null	null	null	12366.0
5985	null	null	null	12365.0
89910	null	null	null	12364.0
55257	null	null	null	12359.0
25926	null	null	null	12357.0
10165	null	null	null	12356.0
5709	null	null	null	12355.0
10195	null	null	null	12353.0
7167	null	null	null	12350.0
6495	null	null	null	12347.0
80178	null	null	null	12344.0
5557	null	null	null	12342.0
23513	null	null	null	12341.0
8813	null	null	null	12340.0
6535	null	null	null	12339.0
65986	null	null	null	12338.0
63967	null	null	null	12337.0
3613	null	null	null	12333.0
3182	null	null	null	12332.0
3858	null	null	null	12330.0
6888	null	null	null	12329.0
55723	null	null	null	12327.0
1374	null	null	null	12326.0
7422	null	null	null	12324.0
51377	null	null	null	12320.0
7353	null	null	null	12319.0
5393	null	null	null	12318.0
55876	null	null	null	12317.0
286148	null	null	null	12316.0
5597	null	null	null	12315.0
51428	null	null	null	12313.0
55705	null	null	null	12312.0
23649	null	null	null	12311.0
291	null	null	null	12310.0
54849	null	null	null	12307.0
54165	null	null	null	12306.0
1728	null	null	null	12305.0
158	null	null	null	12303.0
79050	null	null	null	12301.0
23603	null	null	null	12300.0
377	null	null	null	12299.0
6596	null	null	null	12294.0
64216	null	null	null	12292.0
5717	null	null	null	12291.0
79943	null	null	null	12290.0
54915	null	null	null	12287.0
4719	null	null	null	12286.0
79042	null	null	null	12282.0
833	null	null	null	12281.0
81034	null	null	null	12280.0
5062	null	null	null	12279.0
51651	null	null	null	12278.0
29923	null	null	null	12277.0
1347	null	null	null	12276.0
8894	null	null	null	12275.0
1122	null	null	null	12274.0
100133775	null	null	null	12273.0
80758	null	null	null	12272.0
3638	null	null	null	12271.0
51647	null	null	null	12266.0
2161	null	null	null	12265.0
4603	null	null	null	12264.0
55055	null	null	null	12263.0
23507	null	null	null	12256.0
2139	null	null	null	12252.0
51371	null	null	null	12251.0
3887	null	null	null	12249.0
23658	null	null	null	12248.0
55284	null	null	null	12247.0
114657	null	null	null	12246.0
8851	null	null	null	12244.0
114044	null	null	null	12242.0
8819	null	null	null	12239.0
4200	null	null	null	12237.0
79944	null	null	null	12236.0
51319	null	null	null	12235.0
10381	null	null	null	12234.0
4848	null	null	null	12233.0
6199	null	null	null	12232.0
6804	null	null	null	12231.0
6631	null	null	null	12230.0
9217	null	null	null	12229.0
22839	null	null	null	12228.0
10625	null	null	null	12226.0
4199	null	null	null	12225.0
55630	null	null	null	12224.0
2730	null	null	null	12223.0
6629	null	null	null	12221.0
10237	null	null	null	12220.0
124044	null	null	null	12219.0
5634	null	null	null	12217.0
64750	null	null	null	12216.0
79949	null	null	null	12214.0
10153	null	null	null	12213.0
3939	null	null	null	12210.0
2886	null	null	null	12209.0
1763	null	null	null	12207.0
7718	null	null	null	12203.0
23644	null	null	null	12201.0
5902	null	null	null	12200.0
55093	null	null	null	12197.0
80232	null	null	null	12195.0
3796	null	null	null	12194.0
3320	null	null	null	12191.0
23594	null	null	null	12189.0
26636	null	null	null	12188.0
5700	null	null	null	12187.0
65003	null	null	null	12186.0
100129361	null	null	null	12183.0
1305	null	null	null	12182.0
836	null	null	null	12181.0
55635	null	null	null	12180.0
4591	null	null	null	12178.0
79980	null	null	null	12177.0
55353	null	null	null	12176.0
54583	null	null	null	12175.0
2332	null	null	null	12173.0
55110	null	null	null	12171.0
27344	null	null	null	12170.0
11051	null	null	null	12169.0
8872	null	null	null	12168.0
3157	null	null	null	12167.0
64963	null	null	null	12166.0
9831	null	null	null	12165.0
7504	null	null	null	12163.0
79902	null	null	null	12161.0
6902	null	null	null	12160.0
10383	null	null	null	12159.0
10675	null	null	null	12157.0
6286	null	null	null	12156.0
78999	null	null	null	12154.0
10096	null	null	null	12152.0
3381	null	null	null	12151.0
26472	null	null	null	12150.0
65094	null	null	null	12149.0
7203	null	null	null	12148.0
10651	null	null	null	12147.0
8243	null	null	null	12146.0
26043	null	null	null	12143.0
26502	null	null	null	12141.0
54758	null	null	null	12140.0
2201	null	null	null	12137.0
6607	null	null	null	12136.0
57761	null	null	null	12135.0
2960	null	null	null	12133.0
4502	null	null	null	12132.0
5817	null	null	null	12131.0
5810	null	null	null	12129.0
1040	null	null	null	12127.0
2885	null	null	null	12126.0
55559	null	null	null	12122.0
10393	null	null	null	12120.0
10721	null	null	null	12119.0
56270	null	null	null	12118.0
51499	null	null	null	12117.0
10907	null	null	null	12116.0
5119	null	null	null	12114.0
3418	null	null	null	12112.0
55737	null	null	null	12110.0
1633	null	null	null	12109.0
2935	null	null	null	12108.0
6715	null	null	null	12107.0
55159	null	null	null	12106.0
1478	null	null	null	12105.0
441024	null	null	null	12104.0
26255	null	null	null	12102.0
10969	null	null	null	12100.0
55505	null	null	null	12098.0
27042	null	null	null	12094.0
2287	null	null	null	12092.0
2224	null	null	null	12091.0
64431	null	null	null	12090.0
6597	null	null	null	12087.0
5425	null	null	null	12086.0
54512	null	null	null	12085.0
286527	null	null	null	12084.0
4291	null	null	null	12083.0
7307	null	null	null	12080.0
8336	null	null	null	12079.0
22916	null	null	null	12078.0
23481	null	null	null	12077.0
55854	null	null	null	12075.0
728	null	null	null	12074.0
29967	null	null	null	12073.0
56941	null	null	null	12071.0
9711	null	null	null	12068.0
4201	null	null	null	12066.0
23590	null	null	null	12065.0
5885	null	null	null	12060.0
83737	null	null	null	12059.0
10190	null	null	null	12058.0
6016	null	null	null	12056.0
6950	null	null	null	12054.0
51599	null	null	null	12051.0
8577	null	null	null	12050.0
1503	null	null	null	12048.0
1523	null	null	null	12046.0
653659	null	null	null	12044.0
7283	null	null	null	12043.0
7465	null	null	null	12041.0
653562	null	null	null	12039.0
2626	null	null	null	12037.0
8139	null	null	null	12035.0
26150	null	null	null	12032.0
51069	null	null	null	12031.0
23450	null	null	null	12028.0
10994	null	null	null	12027.0
4704	null	null	null	12026.0
27072	null	null	null	12024.0
93081	null	null	null	12020.0
8337	null	null	null	12019.0
5695	null	null	null	12018.0
10063	null	null	null	12012.0
1736	null	null	null	12010.0
79657	null	null	null	12009.0
7319	null	null	null	12008.0
10715	null	null	null	12007.0
8805	null	null	null	12004.0
28992	null	null	null	12003.0
23592	null	null	null	12002.0
5427	null	null	null	12000.0
55907	null	null	null	11999.0
9793	null	null	null	11996.0
23512	null	null	null	11994.0
51012	null	null	null	11993.0
25983	null	null	null	11992.0
257152	null	null	null	11991.0
1340	null	null	null	11987.0
4172	null	null	null	11986.0
22827	null	null	null	11985.0
10897	null	null	null	11983.0
80204	null	null	null	11982.0
7411	null	null	null	11981.0
51088	null	null	null	11978.0
9088	null	null	null	11977.0
1054	null	null	null	11976.0
10285	null	null	null	11975.0
339175	null	null	null	11974.0
54913	null	null	null	11972.0
4702	null	null	null	11965.0
5594	null	null	null	11962.0
8497	null	null	null	11961.0
7417	null	null	null	11960.0
81831	null	null	null	11959.0
734	null	null	null	11958.0
9816	null	null	null	11957.0
10948	null	null	null	11955.0
388796	null	null	null	11954.0
51491	null	null	null	11952.0
80194	null	null	null	11951.0
10962	null	null	null	11950.0
2806	null	null	null	11946.0
8996	null	null	null	11943.0
79783	null	null	null	11941.0
56889	null	null	null	11940.0
11200	null	null	null	11939.0
54934	null	null	null	11938.0
201254	null	null	null	11937.0
5033	null	null	null	11936.0
5160	null	null	null	11934.0
39	null	null	null	11931.0
56681	null	null	null	11930.0
6541	null	null	null	11927.0
79837	null	null	null	11922.0
10072	null	null	null	11921.0
26284	null	null	null	11915.0
55526	null	null	null	11911.0
10549	null	null	null	11909.0
514	null	null	null	11908.0
6659	null	null	null	11907.0
7553	null	null	null	11904.0
151230	null	null	null	11901.0
7517	null	null	null	11900.0
23160	null	null	null	11898.0
55173	null	null	null	11895.0
4176	null	null	null	11894.0
9994	null	null	null	11893.0
11235	null	null	null	11888.0
9636	null	null	null	11887.0
1213	null	null	null	11884.0
11137	null	null	null	11882.0
375035	null	null	null	11881.0
55003	null	null	null	11879.0
9141	null	null	null	11877.0
64746	null	null	null	11876.0
7398	null	null	null	11875.0
2958	null	null	null	11874.0
5955	null	null	null	11872.0
488	null	null	null	11871.0
27348	null	null	null	11868.0
9442	null	null	null	11866.0
29960	null	null	null	11865.0
57107	null	null	null	11864.0
9692	null	null	null	11863.0
58500	null	null	null	11858.0
10199	null	null	null	11857.0
9470	null	null	null	11855.0
8607	null	null	null	11854.0
4528	null	null	null	11853.0
51773	null	null	null	11849.0
26233	null	null	null	11848.0
22992	null	null	null	11847.0
9791	null	null	null	11845.0
6227	null	null	null	11843.0
54801	null	null	null	11842.0
4952	null	null	null	11841.0
6198	null	null	null	11838.0
2644	null	null	null	11836.0
22950	null	null	null	11834.0
10576	null	null	null	11833.0
528	null	null	null	11832.0
54982	null	null	null	11831.0
1690	null	null	null	11830.0
5238	null	null	null	11827.0
10776	null	null	null	11826.0
3775	null	null	null	11824.0
29902	null	null	null	11823.0
6871	null	null	null	11821.0
79791	null	null	null	11820.0
10574	null	null	null	11817.0
23185	null	null	null	11814.0
10247	null	null	null	11812.0
26750	null	null	null	11811.0
54954	null	null	null	11806.0
7355	null	null	null	11805.0
2987	null	null	null	11804.0
5584	null	null	null	11803.0
81579	null	null	null	11802.0
645233	null	null	null	11800.0
81929	null	null	null	11799.0
2643	null	null	null	11798.0
51582	null	null	null	11797.0
26	null	null	null	11796.0
83460	null	null	null	11794.0
899	null	null	null	11791.0
7705	null	null	null	11789.0
3626	null	null	null	11788.0
63899	null	null	null	11787.0
2026	null	null	null	11785.0
6628	null	null	null	11784.0
529	null	null	null	11783.0
79581	null	null	null	11782.0
84900	null	null	null	11781.0
90480	null	null	null	11779.0
55120	null	null	null	11774.0
51290	null	null	null	11770.0
80273	null	null	null	11768.0
10915	null	null	null	11765.0
54517	null	null	null	11764.0
259	null	null	null	11760.0
10540	null	null	null	11759.0
23271	null	null	null	11758.0
10376	null	null	null	11755.0
5831	null	null	null	11754.0
10736	null	null	null	11752.0
25920	null	null	null	11750.0
11222	null	null	null	11749.0
595101	null	null	null	11748.0
1111	null	null	null	11745.0
11338	null	null	null	11744.0
4580	null	null	null	11742.0
51430	null	null	null	11741.0
637	null	null	null	11740.0
3755	null	null	null	11739.0
875	null	null	null	11738.0
10762	null	null	null	11737.0
6182	null	null	null	11734.0
79441	null	null	null	11733.0
5747	null	null	null	11732.0
16	null	null	null	11731.0
79081	null	null	null	11730.0
7264	null	null	null	11729.0
81614	null	null	null	11728.0
5291	null	null	null	11727.0
54541	null	null	null	11726.0
8565	null	null	null	11724.0
7407	null	null	null	11721.0
1207	null	null	null	11718.0
3396	null	null	null	11716.0
81892	null	null	null	11715.0
1479	null	null	null	11714.0
1404	null	null	null	11713.0
80775	null	null	null	11712.0
10885	null	null	null	11711.0
11072	null	null	null	11710.0
8559	null	null	null	11708.0
55131	null	null	null	11707.0
9361	null	null	null	11705.0
23788	null	null	null	11704.0
23080	null	null	null	11703.0
10059	null	null	null	11701.0
3156	null	null	null	11698.0
27130	null	null	null	11696.0
6712	null	null	null	11695.0
9519	null	null	null	11690.0
8767	null	null	null	11688.0
55171	null	null	null	11687.0
50861	null	null	null	11686.0
3315	null	null	null	11685.0
26873	null	null	null	11681.0
7004	null	null	null	11679.0
6307	null	null	null	11678.0
96764	null	null	null	11677.0
27183	null	null	null	11676.0
56886	null	null	null	11675.0
4494	null	null	null	11674.0
57665	null	null	null	11673.0
51123	null	null	null	11671.0
9958	null	null	null	11670.0
54932	null	null	null	11669.0
7468	null	null	null	11668.0
5550	null	null	null	11667.0
285359	null	null	null	11666.0
55227	null	null	null	11664.0
25806	null	null	null	11663.0
23480	null	null	null	11661.0
10471	null	null	null	11660.0
54928	null	null	null	11656.0
10245	null	null	null	11655.0
1723	null	null	null	11654.0
7378	null	null	null	11653.0
654364	null	null	null	11652.0
9653	null	null	null	11650.0
5710	null	null	null	11649.0
2178	null	null	null	11648.0
1327	null	null	null	11646.0
79023	null	null	null	11641.0
54927	null	null	null	11640.0
5413	null	null	null	11639.0
1854	null	null	null	11638.0
11177	null	null	null	11637.0
1477	null	null	null	11633.0
23076	null	null	null	11630.0
55794	null	null	null	11628.0
9790	null	null	null	11626.0
27000	null	null	null	11625.0
8260	null	null	null	11622.0
79364	null	null	null	11621.0
54584	null	null	null	11620.0
4151	null	null	null	11617.0
283871	null	null	null	11616.0
29081	null	null	null	11615.0
8853	null	null	null	11614.0
23173	null	null	null	11613.0
11056	null	null	null	11612.0
1000	null	null	null	11610.0
55238	null	null	null	11609.0
100288628	null	null	null	11608.0
9145	null	null	null	11607.0
8725	null	null	null	11606.0
3892	null	null	null	11603.0
994	null	null	null	11601.0
5718	null	null	null	11599.0
51388	null	null	null	11598.0
94081	null	null	null	11597.0
8624	null	null	null	11595.0
1192	null	null	null	11594.0
27297	null	null	null	11593.0
25843	null	null	null	11592.0
550	null	null	null	11587.0
84722	null	null	null	11586.0
83696	null	null	null	11584.0
51142	null	null	null	11581.0
11236	null	null	null	11580.0
5684	null	null	null	11578.0
79577	null	null	null	11577.0
1349	null	null	null	11576.0
6611	null	null	null	11571.0
9685	null	null	null	11570.0
4324	null	null	null	11569.0
51406	null	null	null	11568.0
51072	null	null	null	11567.0
3336	null	null	null	11565.0
79915	null	null	null	11563.0
6924	null	null	null	11560.0
9957	null	null	null	11558.0
5603	null	null	null	11557.0
23640	null	null	null	11556.0
65263	null	null	null	11555.0
8702	null	null	null	11554.0
23380	null	null	null	11552.0
26520	null	null	null	11549.0
89845	null	null	null	11548.0
54496	null	null	null	11547.0
3868	null	null	null	11546.0
4495	null	null	null	11543.0
80346	null	null	null	11542.0
2019	null	null	null	11540.0
5329	null	null	null	11539.0
23532	null	null	null	11538.0
10005	null	null	null	11537.0
7013	null	null	null	11534.0
333	null	null	null	11532.0
8754	null	null	null	11529.0
27301	null	null	null	11528.0
9025	null	null	null	11526.0
80778	null	null	null	11520.0
5355	null	null	null	11519.0
5277	null	null	null	11516.0
30837	null	null	null	11515.0
55366	null	null	null	11514.0
56180	null	null	null	11513.0
55508	null	null	null	11512.0
51081	null	null	null	11511.0
5967	null	null	null	11509.0
51184	null	null	null	11508.0
64110	null	null	null	11506.0
55661	null	null	null	11505.0
3297	null	null	null	11503.0
9342	null	null	null	11501.0
9829	null	null	null	11500.0
84823	null	null	null	11497.0
79047	null	null	null	11496.0
5303	null	null	null	11493.0
3099	null	null	null	11491.0
645745	null	null	null	11489.0
54433	null	null	null	11488.0
11232	null	null	null	11487.0
11171	null	null	null	11486.0
284889	null	null	null	11484.0
7514	null	null	null	11481.0
7913	null	null	null	11478.0
5910	null	null	null	11477.0
205564	null	null	null	11476.0
23142	null	null	null	11474.0
54968	null	null	null	11470.0
1138	null	null	null	11468.0
4321	null	null	null	11464.0
5110	null	null	null	11463.0
79711	null	null	null	11462.0
4436	null	null	null	11457.0
7979	null	null	null	11456.0
9643	null	null	null	11454.0
2821	null	null	null	11453.0
25940	null	null	null	11452.0
25855	null	null	null	11450.0
10598	null	null	null	11446.0
6729	null	null	null	11444.0
7388	null	null	null	11439.0
4522	null	null	null	11438.0
8027	null	null	null	11437.0
4174	null	null	null	11434.0
83451	null	null	null	11432.0
23007	null	null	null	11431.0
8493	null	null	null	11430.0
8568	null	null	null	11427.0
3376	null	null	null	11424.0
8669	null	null	null	11423.0
5106	null	null	null	11421.0
6059	null	null	null	11419.0
51101	null	null	null	11415.0
10951	null	null	null	11413.0
54454	null	null	null	11409.0
79609	null	null	null	11407.0
5001	null	null	null	11406.0
2968	null	null	null	11405.0
5431	null	null	null	11404.0
5827	null	null	null	11402.0
219293	null	null	null	11400.0
6874	null	null	null	11397.0
23019	null	null	null	11396.0
55835	null	null	null	11395.0
8723	null	null	null	11394.0
55166	null	null	null	11393.0
23029	null	null	null	11392.0
50626	null	null	null	11391.0
55011	null	null	null	11390.0
5933	null	null	null	11385.0
8939	null	null	null	11383.0
483	null	null	null	11380.0
2585	null	null	null	11378.0
55699	null	null	null	11376.0
4501	null	null	null	11371.0
10713	null	null	null	11370.0
5999	null	null	null	11365.0
83259	null	null	null	11363.0
51575	null	null	null	11362.0
3177	null	null	null	11361.0
26585	null	null	null	11360.0
5365	null	null	null	11356.0
23165	null	null	null	11355.0
23508	null	null	null	11354.0
29117	null	null	null	11353.0
1024	null	null	null	11352.0
9991	null	null	null	11347.0
64577	null	null	null	11345.0
57707	null	null	null	11343.0
10079	null	null	null	11342.0
56945	null	null	null	11340.0
353	null	null	null	11337.0
8458	null	null	null	11336.0
8739	null	null	null	11335.0
65057	null	null	null	11334.0
128872	null	null	null	11328.0
81691	null	null	null	11326.0
10730	null	null	null	11325.0
55226	null	null	null	11323.0
10940	null	null	null	11322.0
54542	null	null	null	11320.0
26589	null	null	null	11318.0
400410	null	null	null	11316.0
9480	null	null	null	11311.0
55212	null	null	null	11310.0
10609	null	null	null	11308.0
5230	null	null	null	11307.0
253943	null	null	null	11306.0
4102	null	null	null	11296.0
55486	null	null	null	11289.0
54676	null	null	null	11287.0
4733	null	null	null	11286.0
79739	null	null	null	11284.0
10048	null	null	null	11276.0
1317	null	null	null	11275.0
2932	null	null	null	11274.0
1537	null	null	null	11272.0
51282	null	null	null	11269.0
2063	null	null	null	11267.0
84079	null	null	null	11266.0
10290	null	null	null	11265.0
26235	null	null	null	11264.0
79888	null	null	null	11262.0
4496	null	null	null	11261.0
7332	null	null	null	11259.0
3993	null	null	null	11258.0
266740	null	null	null	11257.0
1297	null	null	null	11256.0
55521	null	null	null	11251.0
55957	null	null	null	11248.0
4097	null	null	null	11246.0
55697	null	null	null	11245.0
4711	null	null	null	11243.0
23554	null	null	null	11241.0
29844	null	null	null	11234.0
58488	null	null	null	11233.0
3159	null	null	null	11231.0
9588	null	null	null	11230.0
404093	null	null	null	11229.0
79000	null	null	null	11226.0
56647	null	null	null	11224.0
1730	null	null	null	11222.0
29781	null	null	null	11219.0
88	null	null	null	11218.0
5889	null	null	null	11217.0
9818	null	null	null	11216.0
50810	null	null	null	11214.0
23002	null	null	null	11213.0
730107	null	null	null	11210.0
23787	null	null	null	11209.0
3257	null	null	null	11206.0
7163	null	null	null	11203.0
51805	null	null	null	11202.0
6897	null	null	null	11200.0
9618	null	null	null	11199.0
10527	null	null	null	11198.0
9276	null	null	null	11197.0
26574	null	null	null	11191.0
2664	null	null	null	11189.0
8445	null	null	null	11187.0
11274	null	null	null	11185.0
8970	null	null	null	11184.0
51634	null	null	null	11183.0
7138	null	null	null	11182.0
8647	null	null	null	11181.0
10787	null	null	null	11180.0
79139	null	null	null	11178.0
1604	null	null	null	11177.0
11011	null	null	null	11175.0
3475	null	null	null	11174.0
10452	null	null	null	11173.0
26073	null	null	null	11171.0
11082	null	null	null	11170.0
865	null	null	null	11168.0
1147	null	null	null	11166.0
10950	null	null	null	11161.0
5422	null	null	null	11160.0
3006	null	null	null	11159.0
6427	null	null	null	11157.0
79665	null	null	null	11155.0
57099	null	null	null	11154.0
6698	null	null	null	11152.0
7965	null	null	null	11151.0
29889	null	null	null	11149.0
9926	null	null	null	11147.0
57817	null	null	null	11146.0
51236	null	null	null	11140.0
3853	null	null	null	11139.0
79847	null	null	null	11138.0
9188	null	null	null	11129.0
8974	null	null	null	11128.0
6949	null	null	null	11127.0
5601	null	null	null	11126.0
10198	null	null	null	11123.0
7419	null	null	null	11122.0
8968	null	null	null	11120.0
25844	null	null	null	11119.0
26039	null	null	null	11117.0
50512	null	null	null	11115.0
10622	null	null	null	11114.0
29083	null	null	null	11111.0
9972	null	null	null	11110.0
92815	null	null	null	11109.0
5080	null	null	null	11108.0
118491	null	null	null	11105.0
8347	null	null	null	11104.0
55732	null	null	null	11103.0
80328	null	null	null	11102.0
9885	null	null	null	11099.0
729222	null	null	null	11097.0
64180	null	null	null	11096.0
9801	null	null	null	11095.0
9399	null	null	null	11094.0
152	null	null	null	11093.0
122704	null	null	null	11092.0
9052	null	null	null	11088.0
4931	null	null	null	11087.0
64422	null	null	null	11085.0
152559	null	null	null	11084.0
4504	null	null	null	11083.0
55290	null	null	null	11080.0
202	null	null	null	11079.0
51642	null	null	null	11078.0
9824	null	null	null	11077.0
65005	null	null	null	11076.0
554313	null	null	null	11074.0
9373	null	null	null	11072.0
51025	null	null	null	11071.0
64410	null	null	null	11070.0
27032	null	null	null	11069.0
6635	null	null	null	11067.0
84296	null	null	null	11065.0
22978	null	null	null	11063.0
657	null	null	null	11062.0
3110	null	null	null	11057.0
8335	null	null	null	11056.0
9130	null	null	null	11052.0
51567	null	null	null	11050.0
64184	null	null	null	11047.0
55738	null	null	null	11045.0
79763	null	null	null	11044.0
2134	null	null	null	11041.0
55304	null	null	null	11037.0
23329	null	null	null	11033.0
65265	null	null	null	11032.0
64710	null	null	null	11030.0
3052	null	null	null	11027.0
29107	null	null	null	11026.0
79731	null	null	null	11025.0
1152	null	null	null	11024.0
51070	null	null	null	11023.0
22868	null	null	null	11019.0
2175	null	null	null	11018.0
26155	null	null	null	11017.0
28985	null	null	null	11015.0
54732	null	null	null	11013.0
26120	null	null	null	11011.0
7029	null	null	null	11010.0
79959	null	null	null	11007.0
79752	null	null	null	11005.0
23204	null	null	null	11004.0
8818	null	null	null	11001.0
55038	null	null	null	11000.0
2592	null	null	null	10997.0
192666	null	null	null	10996.0
131408	null	null	null	10995.0
54535	null	null	null	10994.0
55157	null	null	null	10993.0
28978	null	null	null	10992.0
9889	null	null	null	10991.0
9014	null	null	null	10990.0
8941	null	null	null	10987.0
6338	null	null	null	10984.0
729020	null	null	null	10982.0
7738	null	null	null	10981.0
53371	null	null	null	10980.0
885	null	null	null	10976.0
8608	null	null	null	10973.0
10228	null	null	null	10972.0
65220	null	null	null	10968.0
55057	null	null	null	10966.0
8988	null	null	null	10964.0
4709	null	null	null	10958.0
23141	null	null	null	10951.0
79982	null	null	null	10948.0
8323	null	null	null	10945.0
9446	null	null	null	10944.0
3008	null	null	null	10943.0
81858	null	null	null	10942.0
8326	null	null	null	10941.0
79797	null	null	null	10940.0
3265	null	null	null	10936.0
8266	null	null	null	10934.0
117246	null	null	null	10932.0
28969	null	null	null	10931.0
4644	null	null	null	10930.0
3364	null	null	null	10929.0
6647	null	null	null	10926.0
171546	null	null	null	10924.0
345	null	null	null	10922.0
9862	null	null	null	10921.0
80218	null	null	null	10919.0
57003	null	null	null	10918.0
9939	null	null	null	10916.0
29919	null	null	null	10910.0
7289	null	null	null	10908.0
10058	null	null	null	10907.0
10531	null	null	null	10905.0
51067	null	null	null	10903.0
4712	null	null	null	10901.0
2673	null	null	null	10897.0
92856	null	null	null	10896.0
1032	null	null	null	10895.0
178	null	null	null	10894.0
23198	null	null	null	10893.0
6845	null	null	null	10892.0
5529	null	null	null	10889.0
55687	null	null	null	10887.0
10498	null	null	null	10886.0
6634	null	null	null	10884.0
64901	null	null	null	10880.0
51129	null	null	null	10876.0
9897	null	null	null	10873.0
5300	null	null	null	10871.0
9712	null	null	null	10870.0
50863	null	null	null	10868.0
54963	null	null	null	10861.0
1356	null	null	null	10860.0
7037	null	null	null	10858.0
55558	null	null	null	10857.0
10575	null	null	null	10855.0
26610	null	null	null	10854.0
10947	null	null	null	10853.0
22995	null	null	null	10852.0
7804	null	null	null	10850.0
57826	null	null	null	10849.0
7374	null	null	null	10845.0
782	null	null	null	10844.0
10573	null	null	null	10842.0
10092	null	null	null	10838.0
5382	null	null	null	10837.0
55636	null	null	null	10834.0
60491	null	null	null	10833.0
8785	null	null	null	10831.0
54815	null	null	null	10830.0
9166	null	null	null	10827.0
9330	null	null	null	10826.0
51510	null	null	null	10824.0
23212	null	null	null	10819.0
57097	null	null	null	10817.0
54881	null	null	null	10815.0
5209	null	null	null	10812.0
366	null	null	null	10810.0
342538	null	null	null	10808.0
27341	null	null	null	10807.0
90333	null	null	null	10802.0
22824	null	null	null	10797.0
292	null	null	null	10794.0
261726	null	null	null	10793.0
6279	null	null	null	10792.0
26032	null	null	null	10790.0
57214	null	null	null	10789.0
90141	null	null	null	10788.0
26519	null	null	null	10785.0
1783	null	null	null	10784.0
11329	null	null	null	10783.0
2539	null	null	null	10781.0
4361	null	null	null	10780.0
1241	null	null	null	10779.0
9918	null	null	null	10778.0
1329	null	null	null	10775.0
3845	null	null	null	10773.0
11267	null	null	null	10772.0
11182	null	null	null	10771.0
3795	null	null	null	10770.0
57103	null	null	null	10769.0
6877	null	null	null	10766.0
280661	null	null	null	10764.0
5805	null	null	null	10761.0
51337	null	null	null	10760.0
27289	null	null	null	10756.0
55322	null	null	null	10755.0
56905	null	null	null	10748.0
9462	null	null	null	10745.0
10232	null	null	null	10744.0
55711	null	null	null	10742.0
5409	null	null	null	10740.0
378708	null	null	null	10736.0
2805	null	null	null	10733.0
5982	null	null	null	10732.0
5000	null	null	null	10731.0
9352	null	null	null	10730.0
706	null	null	null	10729.0
79135	null	null	null	10727.0
54868	null	null	null	10725.0
83463	null	null	null	10721.0
5331	null	null	null	10719.0
23659	null	null	null	10717.0
1652	null	null	null	10715.0
25977	null	null	null	10711.0
54958	null	null	null	10709.0
5264	null	null	null	10708.0
522	null	null	null	10707.0
10572	null	null	null	10706.0
2271	null	null	null	10705.0
1649	null	null	null	10699.0
60490	null	null	null	10696.0
2861	null	null	null	10695.0
6248	null	null	null	10690.0
341	null	null	null	10689.0
646208	null	null	null	10688.0
1534	null	null	null	10685.0
4287	null	null	null	10683.0
353189	null	null	null	10682.0
28957	null	null	null	10680.0
1364	null	null	null	10678.0
93210	null	null	null	10673.0
55915	null	null	null	10669.0
1773	null	null	null	10667.0
10036	null	null	null	10666.0
4188	null	null	null	10662.0
27258	null	null	null	10660.0
27352	null	null	null	10659.0
64943	null	null	null	10657.0
54101	null	null	null	10656.0
11047	null	null	null	10655.0
3895	null	null	null	10654.0
10987	null	null	null	10652.0
4320	null	null	null	10650.0
54994	null	null	null	10648.0
2589	null	null	null	10647.0
6160	null	null	null	10641.0
2588	null	null	null	10639.0
5875	null	null	null	10638.0
100287590	null	null	null	10637.0
23607	null	null	null	10635.0
10534	null	null	null	10633.0
23562	null	null	null	10631.0
2778	null	null	null	10630.0
3777	null	null	null	10628.0
116372	null	null	null	10627.0
9168	null	null	null	10622.0
25941	null	null	null	10618.0
10939	null	null	null	10616.0
92154	null	null	null	10615.0
6612	null	null	null	10612.0
26276	null	null	null	10611.0
83990	null	null	null	10610.0
4839	null	null	null	10609.0
100129405	null	null	null	10608.0
10360	null	null	null	10600.0
91734	null	null	null	10598.0
7257	null	null	null	10597.0
26225	null	null	null	10594.0
23213	null	null	null	10592.0
6780	null	null	null	10590.0
23277	null	null	null	10589.0
8636	null	null	null	10587.0
23097	null	null	null	10586.0
52	null	null	null	10584.0
26517	null	null	null	10578.0
27300	null	null	null	10576.0
11266	null	null	null	10575.0
6461	null	null	null	10574.0
3028	null	null	null	10572.0
9255	null	null	null	10570.0
63897	null	null	null	10569.0
23108	null	null	null	10568.0
3692	null	null	null	10565.0
8634	null	null	null	10561.0
284403	null	null	null	10560.0
10430	null	null	null	10555.0
8443	null	null	null	10550.0
55544	null	null	null	10548.0
65109	null	null	null	10547.0
22903	null	null	null	10545.0
645452	null	null	null	10543.0
7270	null	null	null	10540.0
51507	null	null	null	10537.0
23170	null	null	null	10535.0
8000	null	null	null	10534.0
54014	null	null	null	10533.0
116832	null	null	null	10532.0
10300	null	null	null	10531.0
5690	null	null	null	10529.0
2125	null	null	null	10527.0
6690	null	null	null	10525.0
79968	null	null	null	10523.0
389715	null	null	null	10522.0
51174	null	null	null	10517.0
2597	null	null	null	10516.0
120227	null	null	null	10515.0
22929	null	null	null	10514.0
56474	null	null	null	10513.0
3607	null	null	null	10511.0
7137	null	null	null	10510.0
4190	null	null	null	10504.0
7136	null	null	null	10503.0
51477	null	null	null	10501.0
6707	null	null	null	10500.0
619505	null	null	null	10498.0
2107	null	null	null	10496.0
23161	null	null	null	10495.0
255812	null	null	null	10493.0
51029	null	null	null	10492.0
4259	null	null	null	10491.0
3329	null	null	null	10490.0
2618	null	null	null	10489.0
23167	null	null	null	10487.0
4091	null	null	null	10486.0
79919	null	null	null	10485.0
7879	null	null	null	10483.0
7571	null	null	null	10481.0
51195	null	null	null	10480.0
10735	null	null	null	10479.0
23457	null	null	null	10478.0
1612	null	null	null	10477.0
8975	null	null	null	10475.0
54442	null	null	null	10473.0
8507	null	null	null	10469.0
64762	null	null	null	10467.0
1019	null	null	null	10466.0
6605	null	null	null	10464.0
4103	null	null	null	10458.0
25888	null	null	null	10457.0
84733	null	null	null	10456.0
7345	null	null	null	10452.0
10682	null	null	null	10450.0
1301	null	null	null	10449.0
3949	null	null	null	10440.0
518	null	null	null	10439.0
7764	null	null	null	10436.0
9969	null	null	null	10435.0
25874	null	null	null	10432.0
2109	null	null	null	10429.0
10850	null	null	null	10427.0
55206	null	null	null	10426.0
8453	null	null	null	10425.0
51118	null	null	null	10424.0
6447	null	null	null	10423.0
22944	null	null	null	10421.0
8202	null	null	null	10420.0
64417	null	null	null	10415.0
26973	null	null	null	10414.0
7286	null	null	null	10413.0
6549	null	null	null	10412.0
51083	null	null	null	10411.0
83448	null	null	null	10409.0
5429	null	null	null	10408.0
54951	null	null	null	10404.0
56061	null	null	null	10402.0
55161	null	null	null	10391.0
55884	null	null	null	10390.0
4917	null	null	null	10383.0
5449	null	null	null	10381.0
5255	null	null	null	10378.0
10656	null	null	null	10377.0
157562	null	null	null	10376.0
7818	null	null	null	10373.0
51154	null	null	null	10370.0
8930	null	null	null	10368.0
5719	null	null	null	10365.0
55255	null	null	null	10364.0
9569	null	null	null	10362.0
55183	null	null	null	10360.0
6603	null	null	null	10359.0
10914	null	null	null	10358.0
60682	null	null	null	10356.0
9914	null	null	null	10354.0
1312	null	null	null	10353.0
284306	null	null	null	10352.0
6944	null	null	null	10348.0
6654	null	null	null	10343.0
7045	null	null	null	10342.0
8120	null	null	null	10341.0
9933	null	null	null	10340.0
54619	null	null	null	10334.0
6904	null	null	null	10333.0
23012	null	null	null	10331.0
101	null	null	null	10329.0
79983	null	null	null	10328.0
10737	null	null	null	10327.0
27067	null	null	null	10319.0
58477	null	null	null	10318.0
6820	null	null	null	10315.0
79080	null	null	null	10314.0
212	null	null	null	10312.0
57706	null	null	null	10310.0
6782	null	null	null	10306.0
4534	null	null	null	10303.0
1412	null	null	null	10300.0
63916	null	null	null	10299.0
729163	null	null	null	10297.0
60484	null	null	null	10294.0
10102	null	null	null	10293.0
79677	null	null	null	10292.0
90233	null	null	null	10290.0
9498	null	null	null	10287.0
26263	null	null	null	10286.0
1758	null	null	null	10285.0
9530	null	null	null	10284.0
6518	null	null	null	10281.0
1595	null	null	null	10278.0
79598	null	null	null	10277.0
80308	null	null	null	10273.0
5886	null	null	null	10272.0
7175	null	null	null	10271.0
268	null	null	null	10269.0
9907	null	null	null	10267.0
22927	null	null	null	10266.0
7022	null	null	null	10265.0
5514	null	null	null	10264.0
2264	null	null	null	10262.0
55181	null	null	null	10255.0
9605	null	null	null	10253.0
4683	null	null	null	10252.0
11321	null	null	null	10251.0
57615	null	null	null	10246.0
78995	null	null	null	10243.0
27043	null	null	null	10240.0
2523	null	null	null	10238.0
5901	null	null	null	10237.0
64837	null	null	null	10236.0
51021	null	null	null	10232.0
25978	null	null	null	10230.0
51550	null	null	null	10221.0
7016	null	null	null	10220.0
25836	null	null	null	10219.0
64400	null	null	null	10218.0
79710	null	null	null	10217.0
8345	null	null	null	10216.0
8898	null	null	null	10215.0
3614	null	null	null	10212.0
51617	null	null	null	10210.0
51806	null	null	null	10208.0
1525	null	null	null	10206.0
26151	null	null	null	10205.0
27242	null	null	null	10204.0
433	null	null	null	10203.0
4893	null	null	null	10201.0
100132742	null	null	null	10200.0
11322	null	null	null	10197.0
631	null	null	null	10195.0
51020	null	null	null	10194.0
331	null	null	null	10192.0
8357	null	null	null	10188.0
79651	null	null	null	10185.0
401251	null	null	null	10181.0
6534	null	null	null	10177.0
29796	null	null	null	10176.0
63943	null	null	null	10174.0
10755	null	null	null	10171.0
10175	null	null	null	10166.0
3985	null	null	null	10165.0
64328	null	null	null	10163.0
59336	null	null	null	10160.0
7277	null	null	null	10156.0
3304	null	null	null	10154.0
6183	null	null	null	10153.0
81570	null	null	null	10146.0
6940	null	null	null	10145.0
6945	null	null	null	10141.0
1618	null	null	null	10140.0
9728	null	null	null	10136.0
23225	null	null	null	10130.0
4713	null	null	null	10128.0
56033	null	null	null	10127.0
1917	null	null	null	10125.0
60488	null	null	null	10123.0
79074	null	null	null	10122.0
23527	null	null	null	10119.0
26608	null	null	null	10117.0
28977	null	null	null	10114.0
7477	null	null	null	10113.0
9585	null	null	null	10109.0
3434	null	null	null	10108.0
79892	null	null	null	10106.0
79614	null	null	null	10105.0
51755	null	null	null	10103.0
51124	null	null	null	10101.0
5121	null	null	null	10099.0
55744	null	null	null	10097.0
6731	null	null	null	10094.0
79158	null	null	null	10093.0
64960	null	null	null	10092.0
51079	null	null	null	10091.0
6343	null	null	null	10088.0
442194	null	null	null	10085.0
57130	null	null	null	10084.0
9170	null	null	null	10083.0
6574	null	null	null	10080.0
26528	null	null	null	10079.0
8796	null	null	null	10076.0
79650	null	null	null	10074.0
2971	null	null	null	10072.0
5050	null	null	null	10069.0
1337	null	null	null	10066.0
646808	null	null	null	10065.0
26024	null	null	null	10062.0
30850	null	null	null	10061.0
54148	null	null	null	10059.0
55071	null	null	null	10053.0
124583	null	null	null	10052.0
56660	null	null	null	10048.0
23279	null	null	null	10046.0
54020	null	null	null	10042.0
5753	null	null	null	10041.0
57228	null	null	null	10040.0
545	null	null	null	10038.0
112399	null	null	null	10037.0
1788	null	null	null	10035.0
440672	null	null	null	10033.0
4957	null	null	null	10032.0
56132	null	null	null	10031.0
6397	null	null	null	10027.0
4706	null	null	null	10024.0
5100	null	null	null	10023.0
25801	null	null	null	10021.0
23475	null	null	null	10020.0
54877	null	null	null	10014.0
80055	null	null	null	10012.0
8887	null	null	null	10011.0
55500	null	null	null	10010.0
2584	null	null	null	10008.0
51	null	null	null	10004.0
4111	null	null	null	10003.0
1310	null	null	null	10001.0
65010	null	null	null	10000.0
24142	null	null	null	9996.0
3920	null	null	null	9995.0
51192	null	null	null	9994.0
4864	null	null	null	9993.0
10402	null	null	null	9990.0
1474	null	null	null	9988.0
669	null	null	null	9984.0
81839	null	null	null	9983.0
124222	null	null	null	9982.0
23753	null	null	null	9981.0
25948	null	null	null	9980.0
5496	null	null	null	9975.0
10807	null	null	null	9972.0
23786	null	null	null	9971.0
60312	null	null	null	9968.0
5373	null	null	null	9967.0
54545	null	null	null	9966.0
23138	null	null	null	9965.0
406991	null	null	null	9961.0
55288	null	null	null	9960.0
27112	null	null	null	9958.0
23623	null	null	null	9957.0
7165	null	null	null	9956.0
5911	null	null	null	9955.0
10664	null	null	null	9954.0
64794	null	null	null	9953.0
81853	null	null	null	9950.0
6855	null	null	null	9949.0
26266	null	null	null	9947.0
1977	null	null	null	9944.0
22843	null	null	null	9943.0
29093	null	null	null	9942.0
51125	null	null	null	9941.0
4651	null	null	null	9939.0
29078	null	null	null	9936.0
29123	null	null	null	9935.0
7032	null	null	null	9934.0
8548	null	null	null	9933.0
9043	null	null	null	9932.0
51068	null	null	null	9931.0
64149	null	null	null	9930.0
51074	null	null	null	9928.0
51517	null	null	null	9927.0
10728	null	null	null	9926.0
51693	null	null	null	9923.0
9416	null	null	null	9922.0
8089	null	null	null	9921.0
6323	null	null	null	9911.0
997	null	null	null	9910.0
9158	null	null	null	9906.0
201626	null	null	null	9905.0
6636	null	null	null	9904.0
149603	null	null	null	9899.0
3608	null	null	null	9897.0
361	null	null	null	9896.0
731	null	null	null	9894.0
2979	null	null	null	9891.0
6626	null	null	null	9889.0
79184	null	null	null	9888.0
55359	null	null	null	9886.0
4708	null	null	null	9884.0
54852	null	null	null	9883.0
3178	null	null	null	9882.0
6477	null	null	null	9879.0
23	null	null	null	9875.0
8662	null	null	null	9874.0
414771	null	null	null	9872.0
7036	null	null	null	9871.0
79893	null	null	null	9870.0
79672	null	null	null	9867.0
4694	null	null	null	9863.0
10900	null	null	null	9860.0
4318	null	null	null	9858.0
29074	null	null	null	9856.0
51382	null	null	null	9853.0
53820	null	null	null	9851.0
25896	null	null	null	9847.0
55734	null	null	null	9840.0
10539	null	null	null	9839.0
50485	null	null	null	9836.0
81887	null	null	null	9833.0
1749	null	null	null	9832.0
54664	null	null	null	9829.0
147339	null	null	null	9828.0
51002	null	null	null	9826.0
5613	null	null	null	9824.0
2786	null	null	null	9822.0
10808	null	null	null	9820.0
79820	null	null	null	9819.0
9587	null	null	null	9814.0
79582	null	null	null	9813.0
2108	null	null	null	9812.0
79693	null	null	null	9811.0
10634	null	null	null	9810.0
80153	null	null	null	9809.0
9368	null	null	null	9808.0
100132399	null	null	null	9807.0
728932	null	null	null	9806.0
51191	null	null	null	9803.0
5211	null	null	null	9802.0
10813	null	null	null	9801.0
6832	null	null	null	9799.0
55341	null	null	null	9798.0
10541	null	null	null	9797.0
3727	null	null	null	9796.0
1459	null	null	null	9795.0
23353	null	null	null	9794.0
4697	null	null	null	9790.0
2591	null	null	null	9789.0
6728	null	null	null	9788.0
9326	null	null	null	9787.0
53918	null	null	null	9785.0
10585	null	null	null	9780.0
6049	null	null	null	9778.0
23259	null	null	null	9777.0
100129500	null	null	null	9776.0
6251	null	null	null	9773.0
8706	null	null	null	9772.0
1824	null	null	null	9770.0
51650	null	null	null	9769.0
57175	null	null	null	9768.0
9454	null	null	null	9767.0
5260	null	null	null	9764.0
9057	null	null	null	9763.0
8798	null	null	null	9762.0
6529	null	null	null	9761.0
896	null	null	null	9760.0
9244	null	null	null	9759.0
5582	null	null	null	9758.0
10542	null	null	null	9757.0
10652	null	null	null	9754.0
6247	null	null	null	9751.0
26236	null	null	null	9750.0
729863	null	null	null	9741.0
80349	null	null	null	9739.0
10849	null	null	null	9738.0
54490	null	null	null	9737.0
55858	null	null	null	9736.0
10134	null	null	null	9734.0
10481	null	null	null	9733.0
23615	null	null	null	9732.0
25907	null	null	null	9731.0
11212	null	null	null	9730.0
10329	null	null	null	9729.0
5714	null	null	null	9727.0
9221	null	null	null	9726.0
23404	null	null	null	9725.0
49856	null	null	null	9723.0
51691	null	null	null	9721.0
51444	null	null	null	9720.0
10589	null	null	null	9719.0
7027	null	null	null	9714.0
5794	null	null	null	9713.0
56901	null	null	null	9712.0
114049	null	null	null	9711.0
729353	null	null	null	9709.0
6434	null	null	null	9706.0
3898	null	null	null	9705.0
348995	null	null	null	9703.0
1382	null	null	null	9700.0
10200	null	null	null	9699.0
10518	null	null	null	9697.0
22913	null	null	null	9696.0
55922	null	null	null	9692.0
8896	null	null	null	9691.0
10845	null	null	null	9690.0
7321	null	null	null	9688.0
23443	null	null	null	9687.0
1399	null	null	null	9686.0
8942	null	null	null	9685.0
4728	null	null	null	9684.0
54555	null	null	null	9683.0
6280	null	null	null	9681.0
55743	null	null	null	9680.0
10262	null	null	null	9679.0
54904	null	null	null	9673.0
23760	null	null	null	9672.0
5499	null	null	null	9671.0
91137	null	null	null	9669.0
10714	null	null	null	9668.0
51562	null	null	null	9666.0
50628	null	null	null	9664.0
23593	null	null	null	9663.0
80219	null	null	null	9655.0
4738	null	null	null	9650.0
646756	null	null	null	9649.0
286887	null	null	null	9647.0
79605	null	null	null	9645.0
55511	null	null	null	9644.0
3281	null	null	null	9643.0
51094	null	null	null	9640.0
56922	null	null	null	9637.0
730029	null	null	null	9636.0
25842	null	null	null	9635.0
55149	null	null	null	9634.0
9477	null	null	null	9633.0
91543	null	null	null	9630.0
27107	null	null	null	9629.0
6585	null	null	null	9626.0
7534	null	null	null	9624.0
23144	null	null	null	9623.0
1787	null	null	null	9620.0
100133941	null	null	null	9619.0
1048	null	null	null	9617.0
10591	null	null	null	9615.0
10342	null	null	null	9614.0
55840	null	null	null	9610.0
5612	null	null	null	9603.0
57460	null	null	null	9602.0
29766	null	null	null	9601.0
10928	null	null	null	9600.0
55222	null	null	null	9599.0
29102	null	null	null	9596.0
57415	null	null	null	9595.0
55631	null	null	null	9593.0
23197	null	null	null	9592.0
79884	null	null	null	9588.0
50804	null	null	null	9587.0
55343	null	null	null	9585.0
1912	null	null	null	9583.0
10478	null	null	null	9579.0
4927	null	null	null	9578.0
3276	null	null	null	9576.0
9883	null	null	null	9574.0
51128	null	null	null	9573.0
55585	null	null	null	9572.0
9054	null	null	null	9571.0
10458	null	null	null	9569.0
23011	null	null	null	9568.0
126208	null	null	null	9567.0
10205	null	null	null	9566.0
54952	null	null	null	9565.0
100130741	null	null	null	9564.0
8087	null	null	null	9563.0
10989	null	null	null	9562.0
441194	null	null	null	9559.0
22980	null	null	null	9557.0
6482	null	null	null	9555.0
2021	null	null	null	9552.0
83658	null	null	null	9551.0
9819	null	null	null	9549.0
4157	null	null	null	9548.0
26576	null	null	null	9544.0
9997	null	null	null	9542.0
1802	null	null	null	9541.0
84934	null	null	null	9539.0
8001	null	null	null	9538.0
1999	null	null	null	9536.0
5871	null	null	null	9533.0
54883	null	null	null	9532.0
11017	null	null	null	9531.0
7324	null	null	null	9529.0
112950	null	null	null	9527.0
5596	null	null	null	9526.0
8621	null	null	null	9525.0
2911	null	null	null	9521.0
79675	null	null	null	9517.0
6839	null	null	null	9516.0
1748	null	null	null	9513.0
1325	null	null	null	9506.0
5232	null	null	null	9505.0
55729	null	null	null	9504.0
79844	null	null	null	9503.0
9070	null	null	null	9501.0
22870	null	null	null	9497.0
516	null	null	null	9496.0
8893	null	null	null	9493.0
10016	null	null	null	9492.0
79568	null	null	null	9491.0
55662	null	null	null	9487.0
26205	null	null	null	9484.0
10557	null	null	null	9483.0
533	null	null	null	9482.0
9568	null	null	null	9481.0
3836	null	null	null	9480.0
6899	null	null	null	9479.0
1829	null	null	null	9478.0
646531	null	null	null	9477.0
55651	null	null	null	9474.0
26019	null	null	null	9466.0
1453	null	null	null	9464.0
6861	null	null	null	9463.0
5271	null	null	null	9462.0
9015	null	null	null	9460.0
56926	null	null	null	9459.0
5565	null	null	null	9458.0
11097	null	null	null	9456.0
5357	null	null	null	9455.0
10238	null	null	null	9454.0
80124	null	null	null	9450.0
60487	null	null	null	9449.0
28962	null	null	null	9448.0
51318	null	null	null	9447.0
23395	null	null	null	9446.0
29881	null	null	null	9440.0
206358	null	null	null	9438.0
50837	null	null	null	9437.0
30836	null	null	null	9435.0
56903	null	null	null	9432.0
54998	null	null	null	9431.0
22872	null	null	null	9427.0
8218	null	null	null	9426.0
9960	null	null	null	9424.0
8368	null	null	null	9422.0
55299	null	null	null	9421.0
5451	null	null	null	9419.0
55374	null	null	null	9415.0
80307	null	null	null	9413.0
10100	null	null	null	9411.0
23589	null	null	null	9410.0
7625	null	null	null	9409.0
2870	null	null	null	9408.0
6493	null	null	null	9404.0
23583	null	null	null	9402.0
55208	null	null	null	9400.0
9197	null	null	null	9399.0
6616	null	null	null	9398.0
29894	null	null	null	9397.0
55178	null	null	null	9392.0
23613	null	null	null	9391.0
5116	null	null	null	9390.0
9518	null	null	null	9389.0
253982	null	null	null	9388.0
57007	null	null	null	9387.0
[truncated: 11,092 more rows]
