# Supplementary material for: Multiple-input multiple-output causal strategies for gene selection
Source: BMC Bioinformatics. 2011 Nov 25;12:458. doi: 10.1186/1471-2105-12-458 (PMC3323860; doi:10.1186/1471-2105-12-458)
Supplement: Additional file 3 — Archive containing the output files computed by the preranked GSEA for λ ∈ {0.6,0.7,0.8,0.9,1.0,2.0} (GSEA_MIMO_part2.zip). [file 1471-2105-12-458-S3.ZIP]

Archive with 108 entries (96 files):
- mFS09_entrez_mimo.GseaPreranked.1316039282297/
- mFS09_entrez_mimo.GseaPreranked.1316039282297/edb/
- mFS09_entrez_mimo.GseaPreranked.1316039282297/edb/gene_sets.gmt
- mFS09_entrez_mimo.GseaPreranked.1316039282297/edb/mFS09_entrez_mimo.rnk
- mFS09_entrez_mimo.GseaPreranked.1316039282297/gene_set_sizes.xls
- mFS09_entrez_mimo.GseaPreranked.1316039282297/global_es_histogram.png
- mFS09_entrez_mimo.GseaPreranked.1316039282297/gsea_report_for_na_neg_1316039282297.html
- mFS09_entrez_mimo.GseaPreranked.1316039282297/gsea_report_for_na_neg_1316039282297.xls
- mFS09_entrez_mimo.GseaPreranked.1316039282297/gsea_report_for_na_pos_1316039282297.html
- mFS09_entrez_mimo.GseaPreranked.1316039282297/gsea_report_for_na_pos_1316039282297.xls
- mFS10_entrez_mimo.GseaPreranked.1316039488125/
- mFS09_entrez_mimo.GseaPreranked.1316039282297/index.html
- mFS09_entrez_mimo.GseaPreranked.1316039282297/mFS09_entrez_mimo.GseaPreranked.1316039282297.rpt
- mFS09_entrez_mimo.GseaPreranked.1316039282297/neg_snapshot.html
- mFS09_entrez_mimo.GseaPreranked.1316039282297/pos_snapshot.html
- mFS09_entrez_mimo.GseaPreranked.1316039282297/pvalues_vs_nes_plot.png
- mFS09_entrez_mimo.GseaPreranked.1316039282297/ranked_gene_list_na_pos_versus_na_neg_1316039282297.xls
- mFS10_entrez_mimo.GseaPreranked.1316039488125/edb/
- mFS09_entrez_mimo.GseaPreranked.1316039282297/xtools.css
- mFS10_entrez_mimo.GseaPreranked.1316039488125/edb/gene_sets.gmt
- mFS10_entrez_mimo.GseaPreranked.1316039488125/edb/mFS10_entrez_mimo.rnk
- mFS20_entrez_mimo.GseaPreranked.1316039690234/
- mFS20_entrez_mimo.GseaPreranked.1316039690234/edb/
- mFS06_entrez_mimo.GseaPreranked.1316038724366/
- mFS06_entrez_mimo.GseaPreranked.1316038724366/edb/
- mFS07_entrez_mimo.GseaPreranked.1316038907112/
- mFS07_entrez_mimo.GseaPreranked.1316038907112/edb/
- mFS08_entrez_mimo.GseaPreranked.1316039081375/
- mFS08_entrez_mimo.GseaPreranked.1316039081375/edb/
- mFS09_entrez_mimo.GseaPreranked.1316039282297/edb/results.edb
- mFS10_entrez_mimo.GseaPreranked.1316039488125/gene_set_sizes.xls
- mFS10_entrez_mimo.GseaPreranked.1316039488125/global_es_histogram.png
- mFS10_entrez_mimo.GseaPreranked.1316039488125/gsea_report_for_na_neg_1316039488125.html
- mFS10_entrez_mimo.GseaPreranked.1316039488125/gsea_report_for_na_neg_1316039488125.xls
- mFS10_entrez_mimo.GseaPreranked.1316039488125/gsea_report_for_na_pos_1316039488125.html
- mFS10_entrez_mimo.GseaPreranked.1316039488125/gsea_report_for_na_pos_1316039488125.xls
- mFS10_entrez_mimo.GseaPreranked.1316039488125/index.html
- mFS10_entrez_mimo.GseaPreranked.1316039488125/mFS10_entrez_mimo.GseaPreranked.1316039488125.rpt
- mFS10_entrez_mimo.GseaPreranked.1316039488125/neg_snapshot.html
- mFS10_entrez_mimo.GseaPreranked.1316039488125/pos_snapshot.html
- mFS10_entrez_mimo.GseaPreranked.1316039488125/pvalues_vs_nes_plot.png
- mFS10_entrez_mimo.GseaPreranked.1316039488125/ranked_gene_list_na_pos_versus_na_neg_1316039488125.xls
- mFS10_entrez_mimo.GseaPreranked.1316039488125/xtools.css
- mFS20_entrez_mimo.GseaPreranked.1316039690234/edb/gene_sets.gmt
- mFS20_entrez_mimo.GseaPreranked.1316039690234/edb/mFS20_entrez_mimo.rnk
- mFS10_entrez_mimo.GseaPreranked.1316039488125/edb/results.edb
- mFS20_entrez_mimo.GseaPreranked.1316039690234/gene_set_sizes.xls
- mFS20_entrez_mimo.GseaPreranked.1316039690234/global_es_histogram.png
- mFS20_entrez_mimo.GseaPreranked.1316039690234/gsea_report_for_na_neg_1316039690234.html
- mFS20_entrez_mimo.GseaPreranked.1316039690234/gsea_report_for_na_neg_1316039690234.xls
- mFS20_entrez_mimo.GseaPreranked.1316039690234/gsea_report_for_na_pos_1316039690234.html
- mFS20_entrez_mimo.GseaPreranked.1316039690234/gsea_report_for_na_pos_1316039690234.xls
- mFS20_entrez_mimo.GseaPreranked.1316039690234/index.html
- mFS20_entrez_mimo.GseaPreranked.1316039690234/mFS20_entrez_mimo.GseaPreranked.1316039690234.rpt
- mFS20_entrez_mimo.GseaPreranked.1316039690234/neg_snapshot.html
- mFS20_entrez_mimo.GseaPreranked.1316039690234/pos_snapshot.html
- mFS20_entrez_mimo.GseaPreranked.1316039690234/pvalues_vs_nes_plot.png
- mFS20_entrez_mimo.GseaPreranked.1316039690234/ranked_gene_list_na_pos_versus_na_neg_1316039690234.xls
- mFS20_entrez_mimo.GseaPreranked.1316039690234/xtools.css
- mFS06_entrez_mimo.GseaPreranked.1316038724366/edb/gene_sets.gmt
- mFS06_entrez_mimo.GseaPreranked.1316038724366/edb/mFS06_entrez_mimo.rnk
- mFS20_entrez_mimo.GseaPreranked.1316039690234/edb/results.edb
- mFS06_entrez_mimo.GseaPreranked.1316038724366/gene_set_sizes.xls
- mFS06_entrez_mimo.GseaPreranked.1316038724366/global_es_histogram.png
- mFS06_entrez_mimo.GseaPreranked.1316038724366/gsea_report_for_na_neg_1316038724366.html
- mFS06_entrez_mimo.GseaPreranked.1316038724366/gsea_report_for_na_neg_1316038724366.xls
- mFS06_entrez_mimo.GseaPreranked.1316038724366/gsea_report_for_na_pos_1316038724366.html
- mFS06_entrez_mimo.GseaPreranked.1316038724366/gsea_report_for_na_pos_1316038724366.xls
- mFS06_entrez_mimo.GseaPreranked.1316038724366/index.html
- mFS06_entrez_mimo.GseaPreranked.1316038724366/mFS06_entrez_mimo.GseaPreranked.1316038724366.rpt
- mFS06_entrez_mimo.GseaPreranked.1316038724366/neg_snapshot.html
- mFS06_entrez_mimo.GseaPreranked.1316038724366/pos_snapshot.html
- mFS06_entrez_mimo.GseaPreranked.1316038724366/pvalues_vs_nes_plot.png
- mFS06_entrez_mimo.GseaPreranked.1316038724366/ranked_gene_list_na_pos_versus_na_neg_1316038724366.xls
- mFS06_entrez_mimo.GseaPreranked.1316038724366/xtools.css
- mFS07_entrez_mimo.GseaPreranked.1316038907112/edb/gene_sets.gmt
- mFS06_entrez_mimo.GseaPreranked.1316038724366/edb/results.edb
- mFS07_entrez_mimo.GseaPreranked.1316038907112/edb/mFS07_entrez_mimo.rnk
- mFS07_entrez_mimo.GseaPreranked.1316038907112/gene_set_sizes.xls
- mFS07_entrez_mimo.GseaPreranked.1316038907112/global_es_histogram.png
- mFS07_entrez_mimo.GseaPreranked.1316038907112/gsea_report_for_na_neg_1316038907112.html
- mFS07_entrez_mimo.GseaPreranked.1316038907112/gsea_report_for_na_neg_1316038907112.xls
- mFS07_entrez_mimo.GseaPreranked.1316038907112/gsea_report_for_na_pos_1316038907112.html
- mFS07_entrez_mimo.GseaPreranked.1316038907112/gsea_report_for_na_pos_1316038907112.xls
- mFS07_entrez_mimo.GseaPreranked.1316038907112/index.html
- mFS07_entrez_mimo.GseaPreranked.1316038907112/mFS07_entrez_mimo.GseaPreranked.1316038907112.rpt
- mFS07_entrez_mimo.GseaPreranked.1316038907112/neg_snapshot.html
- mFS07_entrez_mimo.GseaPreranked.1316038907112/pos_snapshot.html
- mFS07_entrez_mimo.GseaPreranked.1316038907112/pvalues_vs_nes_plot.png
- mFS07_entrez_mimo.GseaPreranked.1316038907112/ranked_gene_list_na_pos_versus_na_neg_1316038907112.xls
- mFS07_entrez_mimo.GseaPreranked.1316038907112/xtools.css
- mFS08_entrez_mimo.GseaPreranked.1316039081375/edb/gene_sets.gmt
- mFS08_entrez_mimo.GseaPreranked.1316039081375/edb/mFS08_entrez_mimo.rnk
- mFS07_entrez_mimo.GseaPreranked.1316038907112/edb/results.edb
- mFS08_entrez_mimo.GseaPreranked.1316039081375/gene_set_sizes.xls
- mFS08_entrez_mimo.GseaPreranked.1316039081375/global_es_histogram.png
- mFS08_entrez_mimo.GseaPreranked.1316039081375/gsea_report_for_na_neg_1316039081375.html
- mFS08_entrez_mimo.GseaPreranked.1316039081375/gsea_report_for_na_neg_1316039081375.xls
- mFS08_entrez_mimo.GseaPreranked.1316039081375/gsea_report_for_na_pos_1316039081375.html
- mFS08_entrez_mimo.GseaPreranked.1316039081375/gsea_report_for_na_pos_1316039081375.xls
- mFS08_entrez_mimo.GseaPreranked.1316039081375/index.html
- mFS08_entrez_mimo.GseaPreranked.1316039081375/mFS08_entrez_mimo.GseaPreranked.1316039081375.rpt
- mFS08_entrez_mimo.GseaPreranked.1316039081375/neg_snapshot.html
- mFS08_entrez_mimo.GseaPreranked.1316039081375/pos_snapshot.html
- mFS08_entrez_mimo.GseaPreranked.1316039081375/pvalues_vs_nes_plot.png
- mFS08_entrez_mimo.GseaPreranked.1316039081375/ranked_gene_list_na_pos_versus_na_neg_1316039081375.xls
- mFS08_entrez_mimo.GseaPreranked.1316039081375/xtools.css
- mFS08_entrez_mimo.GseaPreranked.1316039081375/edb/results.edb
