# Supplementary material for: Multiple-input multiple-output causal strategies for gene selection
Source: BMC Bioinformatics. 2011 Nov 25;12:458. doi: 10.1186/1471-2105-12-458 (PMC3323860; doi:10.1186/1471-2105-12-458)
Supplement: Additional file 3 — Archive containing the output files computed by the preranked GSEA for λ ∈ {0.6,0.7,0.8,0.9,1.0,2.0} (GSEA_MIMO_part2.zip). [file 1471-2105-12-458-S3.ZIP › mFS09_entrez_mimo.GseaPreranked.1316039282297/edb/mFS09_entrez_mimo.rnk]

29127	13091.0
2017	13090.0
54210	13089.0
64151	13088.0
9055	13086.0
51203	13084.0
1033	13082.0
79682	13080.0
79703	13079.0
9133	13078.0
8500	13075.0
9134	13074.0
7153	13072.0
6790	13070.0
5898	13068.0
890	13067.0
4288	13065.0
79075	13062.0
1062	13060.0
9768	13059.0
2297	13058.0
259266	13056.0
9868	13054.0
51514	13053.0
10615	13052.0
9787	13050.0
79733	13048.0
4751	13045.0
4312	13044.0
54205	13041.0
9928	13039.0
6713	13038.0
5888	13036.0
8772	13034.0
56942	13033.0
58478	13032.0
51016	13029.0
6241	13028.0
9833	13026.0
29893	13025.0
5223	13024.0
23234	13023.0
4085	13022.0
55165	13018.0
133	13017.0
1719	13016.0
10212	13015.0
6627	13013.0
3832	13011.0
57157	13010.0
7336	13009.0
27338	13007.0
3422	13006.0
79573	13005.0
701	13004.0
1063	13001.0
57122	12999.0
9401	12997.0
5437	12996.0
11130	12994.0
24137	12990.0
1434	12988.0
146909	12986.0
27257	12985.0
699	12984.0
55872	12981.0
6905	12980.0
9319	12979.0
664	12978.0
25788	12974.0
9700	12972.0
11060	12971.0
983	12970.0
8914	12967.0
51022	12966.0
51512	12965.0
9355	12964.0
29899	12963.0
55832	12962.0
10971	12961.0
891	12959.0
6573	12958.0
56943	12955.0
25839	12954.0
23366	12953.0
11065	12952.0
4331	12951.0
10024	12950.0
7296	12948.0
56950	12946.0
51659	12945.0
10460	12943.0
11052	12941.0
332	12940.0
5155	12939.0
11260	12937.0
3419	12936.0
9232	12934.0
2764	12932.0
23210	12930.0
10057	12929.0
5685	12927.0
5352	12926.0
80004	12924.0
10112	12922.0
10213	12921.0
10993	12920.0
55040	12919.0
55215	12918.0
51110	12913.0
9837	12912.0
29105	12910.0
7272	12909.0
79169	12907.0
11169	12901.0
6882	12899.0
5469	12898.0
54503	12897.0
4234	12893.0
7112	12891.0
55346	12890.0
25807	12889.0
8480	12888.0
3015	12886.0
10733	12884.0
3251	12883.0
11004	12881.0
29097	12878.0
55839	12876.0
6835	12875.0
5693	12874.0
27253	12873.0
991	12872.0
7381	12869.0
27161	12868.0
51018	12867.0
84342	12865.0
93594	12864.0
51001	12863.0
51204	12862.0
5706	12861.0
8318	12860.0
57405	12858.0
9289	12856.0
2237	12855.0
11335	12854.0
79918	12852.0
26586	12851.0
25764	12850.0
123	12849.0
4072	12847.0
2810	12846.0
3576	12845.0
8438	12844.0
1164	12842.0
220134	12840.0
79767	12838.0
1894	12837.0
6513	12835.0
1717	12833.0
81611	12832.0
55176	12831.0
3925	12829.0
201562	12828.0
9521	12827.0
6788	12823.0
3833	12822.0
51765	12821.0
6491	12819.0
10874	12818.0
784	12815.0
51373	12814.0
79022	12813.0
1058	12812.0
908	12811.0
164	12810.0
9493	12807.0
6617	12806.0
51121	12805.0
8566	12803.0
81930	12802.0
29095	12801.0
55247	12799.0
9282	12796.0
23306	12793.0
5708	12791.0
6732	12790.0
60673	12789.0
8883	12785.0
9735	12783.0
4831	12781.0
10440	12778.0
4477	12777.0
5433	12776.0
291	12775.0
9123	12772.0
55355	12768.0
7073	12767.0
57110	12766.0
580	12765.0
56992	12763.0
9238	12762.0
28227	12761.0
3858	12760.0
8836	12756.0
548596	12755.0
3148	12754.0
1978	12753.0
80010	12752.0
84669	12750.0
4700	12747.0
6996	12746.0
4860	12743.0
8833	12741.0
55039	12739.0
27101	12738.0
54972	12737.0
6804	12736.0
54821	12735.0
2781	12733.0
63875	12732.0
79019	12730.0
4141	12729.0
4175	12726.0
10038	12724.0
1374	12722.0
57019	12721.0
81873	12720.0
993	12717.0
10592	12716.0
27235	12715.0
3612	12712.0
10403	12711.0
6696	12710.0
6873	12708.0
8050	12707.0
6741	12706.0
23350	12703.0
5604	12701.0
55660	12700.0
63933	12699.0
51105	12697.0
54478	12696.0
79152	12695.0
6495	12694.0
22948	12692.0
7110	12691.0
5478	12690.0
9848	12687.0
64130	12686.0
79071	12685.0
2926	12682.0
8317	12679.0
4848	12678.0
80155	12677.0
5691	12675.0
54069	12673.0
10054	12672.0
89910	12669.0
4001	12668.0
2739	12667.0
8544	12666.0
80237	12664.0
23560	12663.0
83461	12661.0
51428	12659.0
995	12656.0
8562	12652.0
55669	12651.0
54962	12650.0
1841	12648.0
1965	12647.0
55010	12645.0
64783	12640.0
7262	12639.0
11339	12635.0
57102	12634.0
6921	12632.0
6637	12629.0
3978	12628.0
79007	12627.0
9156	12623.0
79801	12620.0
10055	12619.0
90133	12618.0
6576	12617.0
641	12616.0
63967	12615.0
1072	12614.0
9456	12613.0
10855	12612.0
768	12611.0
79949	12610.0
3161	12609.0
2058	12608.0
27440	12607.0
1040	12606.0
672	12605.0
3091	12603.0
2146	12602.0
10051	12600.0
4976	12599.0
2305	12598.0
9391	12597.0
286148	12593.0
55284	12591.0
57017	12590.0
5203	12589.0
5984	12586.0
10856	12585.0
10293	12584.0
28511	12583.0
4869	12582.0
55027	12581.0
2161	12578.0
79944	12576.0
11073	12575.0
10617	12573.0
26271	12570.0
1017	12569.0
28998	12568.0
55833	12566.0
9694	12565.0
114044	12563.0
86	12562.0
2139	12560.0
9898	12559.0
4605	12558.0
27346	12555.0
10553	12552.0
9533	12550.0
4171	12549.0
2287	12548.0
5713	12546.0
441024	12544.0
2491	12541.0
1728	12540.0
11044	12538.0
7295	12536.0
79017	12535.0
5471	12534.0
1515	12532.0
51053	12529.0
27336	12526.0
79572	12525.0
55876	12521.0
3070	12520.0
1514	12519.0
2626	12518.0
1837	12516.0
55379	12515.0
51182	12514.0
80232	12513.0
64216	12511.0
10328	12509.0
1305	12507.0
8774	12505.0
2677	12501.0
833	12498.0
55388	12497.0
54908	12494.0
10397	12493.0
4502	12490.0
79866	12489.0
100188893	12488.0
2886	12487.0
6902	12486.0
6632	12484.0
29100	12483.0
79783	12481.0
54845	12480.0
5111	12478.0
5877	12475.0
51026	12474.0
7936	12471.0
30001	12470.0
2189	12469.0
79050	12467.0
55765	12466.0
10625	12465.0
51115	12464.0
2201	12463.0
10428	12462.0
55856	12458.0
22974	12457.0
6596	12456.0
27072	12455.0
7422	12453.0
54892	12452.0
92140	12451.0
7465	12450.0
23592	12449.0
6607	12448.0
84908	12446.0
377	12445.0
65986	12444.0
55689	12443.0
80324	12442.0
10651	12438.0
51319	12437.0
55197	12436.0
6119	12435.0
55705	12433.0
5245	12432.0
8996	12430.0
10153	12427.0
8851	12425.0
6535	12424.0
23287	12421.0
54915	12420.0
10606	12419.0
1523	12417.0
51571	12416.0
1122	12415.0
10797	12411.0
10248	12405.0
6502	12400.0
3381	12399.0
10799	12397.0
5822	12392.0
55156	12391.0
5597	12389.0
5716	12388.0
4719	12386.0
51096	12383.0
1163	12382.0
1678	12381.0
10715	12380.0
10204	12378.0
29028	12377.0
25909	12376.0
5214	12373.0
26043	12369.0
54165	12365.0
80194	12363.0
10540	12360.0
9100	12359.0
10994	12358.0
55759	12357.0
9692	12356.0
51773	12353.0
51155	12352.0
10635	12350.0
8497	12348.0
10694	12347.0
5634	12345.0
2960	12343.0
79833	12339.0
3320	12337.0
3887	12336.0
7083	12335.0
25983	12333.0
3735	12332.0
4726	12331.0
23512	12330.0
10381	12327.0
9831	12326.0
1347	12324.0
5983	12323.0
8337	12322.0
5440	12321.0
64431	12319.0
10190	12317.0
728	12316.0
54758	12314.0
79837	12311.0
7884	12310.0
4952	12308.0
3149	12307.0
27042	12305.0
7443	12304.0
55854	12302.0
3838	12301.0
2026	12300.0
28992	12299.0
29080	12298.0
5194	12293.0
27348	12292.0
55227	12291.0
55143	12290.0
23513	12289.0
5393	12288.0
8270	12287.0
529	12286.0
23271	12283.0
2644	12282.0
5709	12281.0
79441	12280.0
25920	12279.0
5347	12278.0
54934	12277.0
2806	12275.0
57665	12274.0
23518	12273.0
3939	12272.0
81579	12271.0
10393	12270.0
3157	12267.0
51088	12266.0
124044	12264.0
1404	12263.0
4591	12262.0
3315	12261.0
57761	12259.0
56889	12258.0
23644	12256.0
10675	12255.0
79786	12254.0
51371	12252.0
9711	12251.0
22992	12249.0
27344	12248.0
6286	12247.0
10383	12244.0
57107	12242.0
3638	12241.0
55975	12238.0
5700	12235.0
55969	12233.0
79657	12232.0
10535	12229.0
2617	12227.0
10063	12220.0
56888	12219.0
23080	12217.0
5413	12216.0
23397	12215.0
51430	12213.0
23658	12210.0
10528	12209.0
64746	12207.0
1789	12206.0
7718	12203.0
705	12202.0
26750	12201.0
9650	12197.0
64963	12195.0
9217	12193.0
80204	12192.0
80178	12189.0
5810	12188.0
57380	12187.0
898	12186.0
259	12183.0
3066	12182.0
10948	12181.0
80758	12176.0
645233	12175.0
387522	12174.0
3156	12173.0
5202	12171.0
79042	12169.0
7517	12168.0
84790	12167.0
51499	12165.0
29967	12164.0
55505	12162.0
29980	12160.0
5967	12159.0
11332	12158.0
64750	12156.0
26284	12155.0
257152	12152.0
1213	12151.0
5688	12148.0
100133775	12146.0
10926	12144.0
8139	12142.0
22839	12141.0
7372	12140.0
26	12139.0
79943	12135.0
56270	12133.0
3182	12131.0
54932	12129.0
22880	12128.0
63899	12127.0
55093	12126.0
6871	12123.0
8208	12121.0
29923	12120.0
4162	12118.0
55508	12116.0
514	12115.0
654483	12114.0
1207	12113.0
55366	12112.0
4702	12110.0
2730	12109.0
440	12105.0
734	12101.0
8813	12100.0
2332	12098.0
23507	12096.0
6199	12092.0
30837	12091.0
2958	12090.0
50814	12088.0
100288628	12087.0
65094	12086.0
50861	12085.0
388796	12083.0
1854	12082.0
29901	12080.0
1479	12079.0
10776	12078.0
79047	12077.0
9631	12076.0
5955	12074.0
78999	12073.0
100129361	12071.0
6888	12070.0
64785	12067.0
6016	12066.0
4494	12065.0
26150	12064.0
51377	12063.0
7504	12062.0
23142	12061.0
11137	12059.0
10285	12057.0
55173	12056.0
55656	12055.0
7353	12054.0
4201	12053.0
3014	12050.0
4291	12048.0
5999	12047.0
25926	12046.0
9994	12043.0
6659	12040.0
55737	12036.0
3796	12031.0
158	12030.0
10165	12029.0
9643	12028.0
8336	12025.0
81892	12024.0
283871	12023.0
8140	12022.0
51101	12020.0
27130	12018.0
645745	12017.0
29088	12016.0
11236	12012.0
80778	12011.0
9212	12008.0
151230	12007.0
339175	12005.0
7371	12002.0
10962	12001.0
26873	12000.0
26520	11998.0
5985	11997.0
8723	11996.0
990	11995.0
3775	11993.0
6729	11992.0
55238	11990.0
54583	11988.0
4495	11986.0
9377	11982.0
4521	11981.0
8725	11980.0
7298	11978.0
10736	11977.0
114657	11976.0
5717	11974.0
10721	11973.0
10897	11972.0
5033	11970.0
836	11968.0
8939	11964.0
7264	11963.0
5594	11962.0
2885	11961.0
65003	11959.0
10609	11958.0
55630	11957.0
8577	11956.0
1633	11955.0
79364	11954.0
10915	11953.0
10907	11952.0
29902	11950.0
1871	11949.0
7553	11947.0
1000	11944.0
4151	11939.0
6629	11938.0
26585	11935.0
51651	11933.0
50810	11932.0
9088	11931.0
10079	11930.0
6472	11929.0
55011	11927.0
9957	11925.0
11232	11923.0
11072	11922.0
4501	11920.0
79609	11918.0
5291	11917.0
202658	11916.0
55699	11915.0
6198	11914.0
23173	11910.0
7203	11909.0
11235	11907.0
8819	11906.0
51184	11903.0
5557	11901.0
1478	11898.0
10290	11891.0
4173	11890.0
5062	11887.0
83259	11885.0
8754	11883.0
262	11882.0
2987	11879.0
10237	11878.0
7283	11875.0
7417	11874.0
333	11873.0
64577	11872.0
54541	11867.0
9442	11863.0
1763	11862.0
23640	11859.0
83696	11854.0
201254	11853.0
51069	11851.0
10787	11850.0
54496	11848.0
4998	11847.0
94081	11844.0
54954	11842.0
8853	11841.0
54982	11839.0
10199	11832.0
55835	11831.0
23002	11830.0
4199	11825.0
79665	11823.0
79902	11822.0
6307	11820.0
7705	11819.0
55257	11817.0
4324	11816.0
81620	11815.0
51012	11813.0
25843	11812.0
26589	11810.0
729222	11809.0
1297	11808.0
9582	11807.0
23246	11805.0
11056	11804.0
10969	11801.0
4496	11800.0
4580	11799.0
23508	11798.0
5119	11797.0
64110	11794.0
10576	11793.0
58500	11792.0
8894	11790.0
5885	11789.0
2935	11786.0
23481	11785.0
55120	11782.0
654364	11780.0
3626	11779.0
6597	11777.0
5303	11775.0
10195	11774.0
10005	11773.0
55559	11770.0
8988	11768.0
8702	11767.0
5584	11766.0
4603	11764.0
9958	11762.0
79711	11761.0
5747	11760.0
11051	11759.0
54801	11757.0
25855	11756.0
5601	11752.0
1340	11750.0
23603	11749.0
3177	11747.0
7013	11745.0
4200	11744.0
88	11743.0
7411	11742.0
23160	11741.0
9829	11740.0
9926	11737.0
79980	11734.0
25806	11733.0
122704	11732.0
55907	11731.0
89845	11730.0
5425	11727.0
246243	11726.0
8647	11724.0
1690	11723.0
54584	11722.0
9399	11720.0
4528	11718.0
9052	11717.0
404093	11715.0
81034	11713.0
4504	11712.0
54454	11711.0
5910	11709.0
5431	11706.0
90480	11705.0
79915	11704.0
2664	11703.0
9685	11701.0
83451	11698.0
29081	11697.0
55055	11695.0
3613	11693.0
10072	11692.0
6712	11691.0
27297	11690.0
5817	11689.0
3892	11688.0
55171	11687.0
5238	11685.0
2134	11684.0
7138	11682.0
26502	11681.0
9816	11680.0
10096	11679.0
205564	11678.0
5329	11675.0
1604	11673.0
1723	11669.0
11338	11668.0
55635	11667.0
51647	11666.0
8493	11665.0
1192	11664.0
23380	11662.0
653659	11661.0
9688	11658.0
64180	11657.0
83460	11656.0
6227	11655.0
550	11654.0
81929	11652.0
528	11651.0
2224	11650.0
55738	11649.0
7307	11648.0
6541	11647.0
8559	11645.0
29960	11641.0
51575	11640.0
9653	11638.0
1477	11636.0
3418	11635.0
79982	11634.0
50626	11633.0
8669	11632.0
54913	11630.0
79577	11629.0
253943	11626.0
7398	11625.0
3755	11624.0
5365	11621.0
54849	11619.0
5827	11618.0
51599	11615.0
10951	11614.0
79797	11612.0
5831	11611.0
9636	11608.0
55521	11605.0
5001	11604.0
64710	11602.0
80273	11601.0
118491	11600.0
55353	11599.0
285359	11595.0
8805	11594.0
23649	11592.0
6715	11590.0
7167	11589.0
3099	11586.0
80775	11585.0
55110	11583.0
5695	11582.0
56941	11581.0
51129	11579.0
23329	11575.0
375035	11571.0
9342	11570.0
64184	11569.0
51290	11568.0
5277	11566.0
55304	11563.0
3396	11561.0
10527	11559.0
5550	11558.0
5718	11554.0
6698	11553.0
178	11552.0
10247	11551.0
54512	11549.0
55290	11542.0
81614	11540.0
8326	11539.0
5110	11536.0
11082	11532.0
26472	11530.0
7514	11528.0
54517	11524.0
55212	11523.0
6631	11522.0
152	11521.0
23554	11519.0
3993	11518.0
8608	11516.0
5710	11515.0
51282	11514.0
9519	11513.0
653562	11511.0
58488	11509.0
64410	11506.0
2585	11503.0
22916	11495.0
284889	11492.0
79847	11491.0
80346	11490.0
8941	11488.0
5106	11486.0
7163	11485.0
202	11484.0
25844	11483.0
9818	11482.0
56681	11481.0
79739	11480.0
11177	11479.0
26233	11476.0
39	11475.0
782	11472.0
22950	11467.0
81831	11463.0
55723	11460.0
50863	11457.0
55003	11455.0
10471	11453.0
5603	11452.0
5382	11451.0
8243	11450.0
9361	11445.0
5209	11443.0
9480	11442.0
2063	11441.0
342538	11432.0
8974	11426.0
7378	11425.0
4931	11424.0
26235	11423.0
8607	11420.0
51567	11419.0
10574	11418.0
22827	11414.0
65057	11412.0
9790	11411.0
131408	11408.0
54928	11407.0
595101	11404.0
4711	11401.0
27000	11394.0
5427	11393.0
51070	11392.0
56647	11391.0
9014	11390.0
6874	11388.0
55166	11386.0
192666	11385.0
10947	11384.0
657	11381.0
79023	11380.0
54542	11378.0
6611	11377.0
26120	11375.0
1730	11373.0
93081	11371.0
51142	11366.0
4097	11365.0
8872	11363.0
1152	11361.0
51510	11359.0
56180	11356.0
1241	11354.0
54732	11353.0
1327	11352.0
8818	11351.0
27289	11347.0
65263	11346.0
23029	11344.0
26636	11343.0
7319	11342.0
5529	11341.0
23787	11340.0
3795	11338.0
56945	11335.0
10245	11334.0
27183	11332.0
57214	11330.0
488	11329.0
10573	11325.0
10885	11324.0
8968	11323.0
90141	11315.0
54963	11314.0
26073	11311.0
3868	11310.0
8347	11309.0
9145	11307.0
10048	11306.0
2589	11304.0
5300	11302.0
51634	11300.0
9897	11298.0
9588	11296.0
55226	11295.0
2019	11293.0
83737	11292.0
57097	11290.0
4320	11289.0
3265	11285.0
79791	11284.0
81691	11282.0
53371	11281.0
26255	11280.0
79752	11279.0
3777	11278.0
83463	11277.0
9025	11276.0
3895	11273.0
23594	11272.0
26032	11271.0
29844	11268.0
5355	11265.0
79731	11263.0
885	11262.0
345	11261.0
55558	11257.0
8445	11253.0
5902	11249.0
55661	11248.0
28978	11247.0
3376	11245.0
6707	11244.0
2932	11243.0
26610	11242.0
7257	11241.0
5080	11240.0
96764	11239.0
51081	11236.0
4704	11233.0
1147	11232.0
60491	11231.0
55957	11230.0
2968	11225.0
84900	11224.0
23141	11223.0
25977	11220.0
8970	11219.0
2592	11218.0
55486	11216.0
23213	11214.0
6950	11213.0
5875	11212.0
3006	11211.0
22868	11210.0
54014	11209.0
11171	11208.0
8335	11207.0
7355	11206.0
219293	11205.0
92815	11202.0
11222	11198.0
51491	11196.0
10198	11193.0
26276	11189.0
286527	11188.0
55526	11185.0
57003	11179.0
55159	11177.0
100287590	11176.0
2821	11174.0
261726	11171.0
9793	11170.0
7270	11169.0
3110	11168.0
7419	11166.0
51582	11165.0
79081	11163.0
1329	11162.0
8739	11160.0
9470	11158.0
51236	11157.0
54676	11156.0
29083	11155.0
10376	11154.0
7738	11152.0
5160	11150.0
5409	11149.0
875	11148.0
280661	11147.0
3008	11145.0
5684	11144.0
8027	11143.0
26225	11142.0
23108	11136.0
6338	11135.0
90333	11131.0
51388	11129.0
5000	11126.0
157562	11125.0
7407	11124.0
9446	11123.0
3853	11120.0
9862	11119.0
51406	11117.0
4709	11115.0
3297	11114.0
10228	11112.0
57707	11111.0
9352	11110.0
9255	11107.0
29117	11105.0
6447	11103.0
10059	11101.0
9618	11100.0
1349	11098.0
55057	11097.0
7004	11096.0
54433	11093.0
5230	11091.0
6635	11089.0
2643	11085.0
23532	11084.0
23607	11081.0
4102	11078.0
10735	11077.0
8323	11075.0
27301	11074.0
1301	11073.0
4287	11071.0
57826	11068.0
266740	11067.0
23450	11066.0
9330	11065.0
9276	11063.0
64762	11062.0
79763	11060.0
11200	11058.0
7289	11056.0
9969	11055.0
55794	11054.0
8507	11051.0
554313	11049.0
8565	11048.0
1024	11046.0
80328	11042.0
25940	11037.0
9939	11033.0
23170	11029.0
51477	11028.0
54958	11026.0
1736	11024.0
4091	11023.0
3364	11022.0
1783	11021.0
152559	11019.0
7913	11017.0
93210	11016.0
54868	11015.0
11266	11014.0
3336	11013.0
81858	11012.0
23076	11011.0
7468	11009.0
23204	11007.0
23161	11003.0
899	11001.0
11011	10997.0
55687	10996.0
6059	10995.0
57099	10993.0
6647	10992.0
27067	10988.0
389715	10987.0
4733	10985.0
7136	10983.0
7571	10982.0
6628	10979.0
1138	10978.0
28957	10976.0
4176	10972.0
6248	10969.0
23167	10967.0
366	10966.0
8636	10965.0
27032	10961.0
730107	10957.0
4644	10956.0
1773	10955.0
5422	10954.0
5901	10953.0
26039	10951.0
3475	10950.0
64901	10947.0
10598	10945.0
8443	10944.0
9141	10943.0
9605	10938.0
92154	10935.0
51195	10933.0
54968	10932.0
3845	10931.0
8260	10930.0
10102	10929.0
6845	10927.0
64422	10926.0
10940	10925.0
27352	10924.0
16	10923.0
6427	10922.0
442194	10921.0
10737	10919.0
50512	10918.0
4172	10917.0
22995	10910.0
7045	10908.0
7137	10907.0
57817	10905.0
26574	10902.0
2178	10901.0
2673	10900.0
51025	10899.0
56886	10898.0
7286	10897.0
6690	10895.0
9166	10893.0
51805	10892.0
619505	10890.0
353189	10884.0
2109	10882.0
117246	10880.0
10850	10876.0
6820	10875.0
27300	10874.0
4188	10873.0
10549	10869.0
84733	10868.0
4321	10863.0
7764	10862.0
23562	10860.0
63897	10857.0
11267	10856.0
10498	10852.0
2125	10850.0
23659	10847.0
7175	10843.0
9498	10841.0
51072	10840.0
9130	10837.0
22927	10834.0
100132742	10833.0
4917	10832.0
79888	10831.0
9462	10830.0
1649	10829.0
55255	10828.0
29781	10827.0
25978	10826.0
83448	10825.0
79581	10822.0
1758	10821.0
1317	10819.0
4712	10818.0
6160	10813.0
23185	10810.0
5449	10809.0
51617	10808.0
9791	10807.0
6461	10806.0
23225	10805.0
6605	10804.0
1534	10802.0
5264	10801.0
10762	10799.0
2523	10798.0
23277	10795.0
23480	10793.0
60484	10791.0
60490	10790.0
54951	10788.0
26155	10787.0
128872	10782.0
54535	10781.0
23527	10780.0
55697	10779.0
433	10778.0
6182	10777.0
79959	10774.0
26266	10773.0
9728	10769.0
1356	10768.0
4436	10767.0
55161	10765.0
645452	10762.0
6924	10759.0
8000	10757.0
4522	10755.0
79983	10752.0
8120	10750.0
400410	10749.0
79614	10747.0
865	10745.0
7979	10742.0
1054	10740.0
522	10738.0
64417	10736.0
268	10735.0
55131	10733.0
51123	10729.0
5514	10728.0
4259	10726.0
64837	10725.0
5331	10723.0
5889	10721.0
284306	10719.0
84079	10717.0
64794	10716.0
171546	10714.0
10175	10713.0
54881	10712.0
23788	10710.0
9991	10708.0
9824	10703.0
6949	10701.0
7332	10699.0
79919	10698.0
1364	10696.0
1917	10694.0
9801	10692.0
55157	10688.0
1503	10687.0
79598	10686.0
729020	10682.0
92856	10678.0
9914	10675.0
10058	10671.0
64400	10670.0
51067	10669.0
120227	10666.0
255812	10664.0
54927	10659.0
5429	10657.0
55288	10650.0
9188	10648.0
54101	10647.0
22824	10646.0
8887	10643.0
29919	10642.0
22903	10640.0
27258	10637.0
1312	10636.0
2861	10633.0
3985	10630.0
3949	10627.0
9885	10625.0
65265	10623.0
8458	10621.0
51755	10620.0
100129405	10619.0
9530	10614.0
6780	10611.0
56905	10610.0
23012	10608.0
331	10607.0
29889	10605.0
378708	10598.0
1525	10596.0
729163	10595.0
27112	10594.0
10572	10593.0
90233	10592.0
361	10590.0
10730	10589.0
6877	10587.0
28969	10583.0
6534	10581.0
80055	10578.0
637	10577.0
1652	10574.0
1537	10570.0
3257	10568.0
28985	10566.0
212	10564.0
51642	10562.0
1412	10559.0
112399	10558.0
27043	10557.0
23590	10556.0
26263	10553.0
22978	10552.0
10656	10551.0
9373	10550.0
116372	10548.0
6574	10547.0
65005	10546.0
10622	10544.0
51507	10541.0
23138	10540.0
8785	10539.0
79139	10538.0
55636	10536.0
26517	10535.0
5753	10529.0
51382	10527.0
25874	10525.0
631	10523.0
10900	10522.0
10531	10520.0
25948	10519.0
51079	10517.0
55322	10512.0
79893	10510.0
63916	10509.0
84722	10506.0
124583	10505.0
731	10504.0
1032	10503.0
10534	10502.0
2264	10501.0
3178	10500.0
4103	10499.0
80349	10496.0
5794	10495.0
23019	10494.0
51517	10492.0
3052	10491.0
7477	10489.0
6343	10488.0
23097	10487.0
9326	10485.0
65109	10483.0
9907	10482.0
6904	10473.0
414771	10472.0
5933	10463.0
79000	10461.0
5805	10458.0
10092	10457.0
54664	10456.0
6049	10455.0
10232	10450.0
994	10449.0
6549	10447.0
22843	10443.0
6940	10442.0
1310	10440.0
23457	10439.0
706	10438.0
11329	10437.0
60312	10436.0
4534	10434.0
4157	10432.0
7818	10431.0
55183	10429.0
51337	10428.0
23353	10422.0
7965	10420.0
10713	10415.0
10939	10414.0
9972	10413.0
3727	10412.0
8568	10411.0
23259	10410.0
6529	10405.0
6782	10404.0
6855	10403.0
2588	10400.0
406991	10399.0
10950	10398.0
353	10396.0
7029	10394.0
51125	10390.0
10402	10388.0
8266	10387.0
149603	10386.0
25941	10385.0
10755	10381.0
5719	10380.0
56132	10379.0
4361	10378.0
83990	10377.0
2979	10375.0
23786	10372.0
3304	10371.0
91137	10368.0
483	10367.0
2107	10365.0
65010	10364.0
25888	10357.0
8202	10356.0
51074	10353.0
2271	10348.0
79582	10346.0
23011	10342.0
29107	10341.0
9368	10340.0
1337	10339.0
51550	10334.0
11212	10332.0
80218	10328.0
10807	10327.0
9889	10325.0
1618	10324.0
24142	10322.0
26151	10321.0
53918	10319.0
9158	10318.0
8548	10316.0
55711	10315.0
6477	10314.0
401251	10310.0
54883	10309.0
284403	10308.0
79820	10301.0
1977	10299.0
6323	10297.0
80219	10295.0
79710	10289.0
5260	10288.0
10329	10286.0
55500	10283.0
896	10282.0
23443	10281.0
11017	10280.0
5565	10278.0
6612	10276.0
6731	10272.0
60488	10271.0
646208	10270.0
79135	10269.0
341	10267.0
10634	10264.0
10575	10263.0
7016	10256.0
27107	10253.0
23615	10252.0
5050	10245.0
6585	10241.0
10728	10240.0
65220	10239.0
54904	10236.0
1474	10234.0
7879	10232.0
10987	10226.0
669	10225.0
10914	10222.0
7022	10218.0
10452	10217.0
9883	10215.0
100129500	10212.0
6247	10210.0
9569	10209.0
1595	10207.0
2778	10203.0
22929	10202.0
79968	10200.0
80307	10198.0
1048	10194.0
51029	10193.0
4738	10192.0
2971	10191.0
440672	10187.0
5100	10186.0
10458	10184.0
55884	10181.0
10585	10180.0
1302	10178.0
545	10174.0
54877	10168.0
56061	10167.0
25836	10164.0
4713	10163.0
51174	10161.0
8624	10158.0
55206	10157.0
56901	10154.0
26519	10152.0
51124	10148.0
10360	10147.0
10016	10145.0
9712	10143.0
9057	10139.0
57415	10138.0
201626	10137.0
1382	10136.0
8975	10135.0
23007	10131.0
2539	10129.0
51562	10126.0
8767	10123.0
51020	10121.0
57460	10119.0
78995	10118.0
56474	10117.0
7388	10116.0
2805	10113.0
64149	10112.0
8796	10109.0
9244	10108.0
7037	10103.0
23197	10100.0
8798	10096.0
51021	10093.0
3614	10092.0
5121	10091.0
59336	10088.0
8218	10087.0
5255	10086.0
8621	10081.0
29881	10078.0
57103	10077.0
23212	10076.0
22980	10075.0
79675	10073.0
6603	10071.0
23623	10069.0
10542	10068.0
29123	10067.0
79884	10066.0
51702	10065.0
57175	10060.0
100130741	10059.0
11274	10058.0
51068	10056.0
8930	10055.0
2786	10054.0
10664	10051.0
9054	10050.0
101	10049.0
1829	10048.0
729863	10046.0
57130	10042.0
8001	10041.0
91734	10040.0
7374	10037.0
3281	10036.0
28962	10032.0
100132399	10031.0
9070	10029.0
50804	10027.0
11322	10026.0
2021	10025.0
55181	10023.0
10430	10019.0
9911	10018.0
8893	10015.0
2911	10013.0
22872	10007.0
1399	10006.0
9318	10005.0
29093	10004.0
22870	10003.0
728932	9999.0
50485	9996.0
5451	9995.0
55511	9994.0
9416	9991.0
4190	9989.0
1749	9988.0
7324	9987.0
5357	9983.0
56033	9982.0
54994	9981.0
79844	9980.0
6897	9973.0
50837	9971.0
2108	9968.0
6945	9966.0
79650	9965.0
55662	9964.0
53820	9963.0
64943	9961.0
7345	9960.0
79029	9959.0
27341	9958.0
9960	9953.0
54020	9949.0
8898	9947.0
3434	9945.0
55744	9944.0
7032	9943.0
730029	9942.0
23613	9940.0
2597	9937.0
1674	9936.0
5582	9931.0
8357	9927.0
6728	9924.0
51128	9923.0
56965	9922.0
84823	9921.0
26576	9919.0
6616	9918.0
26236	9916.0
6518	9915.0
6482	9911.0
8089	9910.0
4493	9909.0
8706	9906.0
373863	9905.0
8453	9904.0
84296	9899.0
54815	9898.0
286887	9897.0
55374	9894.0
57007	9893.0
55891	9892.0
23583	9891.0
11182	9888.0
10100	9886.0
10300	9885.0
55222	9884.0
54852	9882.0
56903	9880.0
55208	9879.0
4697	9877.0
9587	9876.0
54545	9875.0
79074	9874.0
429	9873.0
79158	9871.0
348995	9869.0
81887	9868.0
55631	9867.0
55890	9866.0
5886	9865.0
55178	9862.0
25801	9861.0
10518	9859.0
57228	9858.0
30850	9854.0
29796	9852.0
51	9851.0
4694	9850.0
4174	9848.0
435	9846.0
729353	9845.0
9002	9844.0
754	9842.0
3920	9841.0
7036	9840.0
5232	9839.0
23174	9837.0
157922	9836.0
29766	9833.0
203	9830.0
49856	9828.0
23165	9826.0
10845	9825.0
2584	9823.0
5596	9821.0
57615	9817.0
1999	9814.0
1912	9811.0
56125	9807.0
55732	9806.0
6861	9803.0
54490	9796.0
1787	9794.0
79892	9793.0
25778	9792.0
646756	9789.0
441194	9787.0
25998	9786.0
6634	9784.0
4111	9783.0
80271	9782.0
5075	9781.0
1111	9780.0
7518	9777.0
63943	9776.0
27075	9774.0
10928	9771.0
4706	9770.0
55071	9769.0
55359	9766.0
57332	9765.0
3329	9762.0
147339	9761.0
9518	9758.0
55777	9756.0
56660	9755.0
55596	9753.0
3857	9752.0
1907	9750.0
10239	9748.0
728855	9747.0
166647	9745.0
2790	9744.0
26608	9743.0
1325	9742.0
29984	9741.0
3159	9740.0
5612	9739.0
10548	9736.0
314	9732.0
51094	9731.0
23395	9730.0
292	9725.0
7464	9722.0
50628	9721.0
9477	9718.0
6279	9715.0
55030	9713.0
29966	9712.0
81626	9711.0
9819	9707.0
3624	9705.0
64328	9701.0
6944	9699.0
8345	9697.0
8634	9693.0
79184	9690.0
22944	9689.0
10399	9687.0
11198	9686.0
55231	9684.0
1019	9683.0
285	9680.0
124222	9676.0
55038	9671.0
30836	9670.0
23520	9669.0
51002	9666.0
3229	9665.0
26024	9663.0
1993	9661.0
10401	9658.0
55753	9655.0
8987	9654.0
100130922	9653.0
5271	9652.0
5373	9651.0
1748	9649.0
81853	9646.0
54187	9645.0
56954	9644.0
55734	9642.0
26205	9641.0
9585	9640.0
8714	9638.0
51693	9637.0
22911	9636.0
60682	9635.0
6443	9631.0
23144	9624.0
4957	9622.0
6434	9621.0
29065	9617.0
54953	9614.0
3692	9613.0
90011	9612.0
9325	9611.0
176	9609.0
10989	9608.0
8368	9606.0
57820	9604.0
3850	9603.0
55172	9600.0
29099	9599.0
8161	9598.0
27019	9593.0
54998	9592.0
10802	9590.0
5211	9589.0
29915	9587.0
8420	9586.0
26528	9583.0
5879	9579.0
4193	9578.0
79677	9576.0
339105	9575.0
9168	9569.0
9015	9567.0
8505	9566.0
1134	9565.0
79672	9564.0
518	9561.0
25879	9560.0
9933	9557.0
51207	9556.0
2591	9555.0
1788	9553.0
6899	9552.0
11097	9551.0
206358	9550.0
4718	9548.0
1612	9546.0
23233	9545.0
10196	9544.0
8087	9542.0
10205	9539.0
51116	9535.0
51691	9533.0
10478	9532.0
336	9531.0
4677	9529.0
54680	9528.0
113251	9527.0
10813	9526.0
5883	9524.0
25782	9522.0
170543	9520.0
3061	9518.0
9673	9516.0
51154	9515.0
10262	9514.0
29109	9508.0
162	9506.0
6557	9505.0
55109	9504.0
9277	9501.0
6004	9500.0
774	9497.0
4950	9496.0
56894	9495.0
9170	9493.0
7139	9490.0
7165	9489.0
7432	9488.0
10238	9487.0
55125	9486.0
9033	9483.0
80308	9481.0
7625	9473.0
26507	9471.0
100008586	9468.0
55341	9466.0
6493	9465.0
4708	9464.0
9043	9463.0
5116	9460.0
51118	9458.0
4683	9455.0
55915	9452.0
4356	9450.0
11062	9448.0
51138	9447.0
54619	9443.0
2244	9441.0
23637	9439.0
64939	9437.0
29894	9436.0
339229	9435.0
6837	9434.0
753	9433.0
84705	9432.0
55743	9431.0
4659	9430.0
3682	9428.0
3851	9427.0
79646	9426.0
9360	9424.0
6165	9423.0
9414	9421.0
11193	9420.0
55858	9419.0
9562	9418.0
2257	9417.0
54952	9416.0
54929	9411.0
100128612	9408.0
55860	9406.0
64786	9402.0
5911	9401.0
100130449	9395.0
490	9392.0
283459	9390.0
5927	9389.0
2895	9388.0
81839	9385.0
[truncated: 11,091 more rows]
