# Supplementary material for: Multiple-input multiple-output causal strategies for gene selection
Source: BMC Bioinformatics. 2011 Nov 25;12:458. doi: 10.1186/1471-2105-12-458 (PMC3323860; doi:10.1186/1471-2105-12-458)
Supplement: Additional file 3 — Archive containing the output files computed by the preranked GSEA for λ ∈ {0.6,0.7,0.8,0.9,1.0,2.0} (GSEA_MIMO_part2.zip). [file 1471-2105-12-458-S3.ZIP › mFS09_entrez_mimo.GseaPreranked.1316039282297/gsea_report_for_na_neg_1316039282297.xls]

NAME	GS<br> follow link to MSigDB	GS DETAILS	SIZE	ES	NES	NOM p-val	FDR q-val	FWER p-val	RANK AT MAX	LEADING EDGE
IMMUNE_RESPONSE	IMMUNE_RESPONSE		212	-0.4055005	-2.4134939	0.0	0.0025221293	0.0020	3492	tags=48%, list=27%, signal=65%
DEFENSE_RESPONSE	DEFENSE_RESPONSE		238	-0.38925406	-2.3734658	0.0	0.0019152312	0.0030	3505	tags=44%, list=27%, signal=59%
IMMUNE_SYSTEM_PROCESS	IMMUNE_SYSTEM_PROCESS		298	-0.36683726	-2.313376	0.0	0.0021132326	0.0050	2846	tags=40%, list=22%, signal=49%
POSITIVE_REGULATION_OF_IMMUNE_RESPONSE	POSITIVE_REGULATION_OF_IMMUNE_RESPONSE		24	-0.5811015	-2.174125	0.0	0.007028065	0.021	2832	tags=58%, list=22%, signal=74%
INFLAMMATORY_RESPONSE	INFLAMMATORY_RESPONSE		115	-0.40208337	-2.164292	0.0	0.006915662	0.026	3090	tags=43%, list=24%, signal=55%
POSITIVE_REGULATION_OF_MULTICELLULAR_ORGANISMAL_PROCESS	POSITIVE_REGULATION_OF_MULTICELLULAR_ORGANISMAL_PROCESS		56	-0.4495461	-2.087446	0.0	0.012203136	0.056	3211	tags=50%, list=25%, signal=66%
REGULATION_OF_IMMUNE_RESPONSE	REGULATION_OF_IMMUNE_RESPONSE		28	-0.51586396	-2.0823083	0.0	0.011196554	0.06	2832	tags=54%, list=22%, signal=68%
CELLULAR_DEFENSE_RESPONSE	CELLULAR_DEFENSE_RESPONSE		54	-0.45222735	-2.0721073	0.0	0.010926312	0.067	3413	tags=48%, list=26%, signal=65%
POSITIVE_REGULATION_OF_IMMUNE_SYSTEM_PROCESS	POSITIVE_REGULATION_OF_IMMUNE_SYSTEM_PROCESS		44	-0.4657603	-2.0634067	0.0	0.010425511	0.071	3211	tags=50%, list=25%, signal=66%
RESPONSE_TO_WOUNDING	RESPONSE_TO_WOUNDING		171	-0.3603439	-2.0613256	0.0	0.0096362885	0.073	3277	tags=41%, list=25%, signal=54%
REGULATION_OF_IMMUNE_SYSTEM_PROCESS	REGULATION_OF_IMMUNE_SYSTEM_PROCESS		57	-0.43234697	-2.0265267	0.0	0.012719664	0.106	3284	tags=51%, list=25%, signal=68%
ADAPTIVE_IMMUNE_RESPONSE_GO_0002460	ADAPTIVE_IMMUNE_RESPONSE_GO_0002460		22	-0.5043301	-1.8346386	0.01369863	0.07081956	0.487	3090	tags=50%, list=24%, signal=65%
HEMOPOIETIC_OR_LYMPHOID_ORGAN_DEVELOPMENT	HEMOPOIETIC_OR_LYMPHOID_ORGAN_DEVELOPMENT		71	-0.36306944	-1.8001252	0.0	0.0854543	0.585	2779	tags=39%, list=21%, signal=50%
ADAPTIVE_IMMUNE_RESPONSE	ADAPTIVE_IMMUNE_RESPONSE		23	-0.47565228	-1.7962441	0.004282655	0.08143443	0.593	3090	tags=48%, list=24%, signal=62%
HEMOPOIESIS	HEMOPOIESIS		69	-0.36459365	-1.7878793	0.0021881838	0.08125159	0.622	2779	tags=39%, list=21%, signal=49%
REGULATION_OF_MULTICELLULAR_ORGANISMAL_PROCESS	REGULATION_OF_MULTICELLULAR_ORGANISMAL_PROCESS		131	-0.3188412	-1.7664353	0.0	0.09035665	0.683	3430	tags=41%, list=26%, signal=55%
RECEPTOR_MEDIATED_ENDOCYTOSIS	RECEPTOR_MEDIATED_ENDOCYTOSIS		31	-0.44919103	-1.754602	0.008928572	0.09311687	0.714	1908	tags=35%, list=15%, signal=41%
IMMUNE_SYSTEM_DEVELOPMENT	IMMUNE_SYSTEM_DEVELOPMENT		75	-0.34600806	-1.7434103	0.0	0.096092515	0.744	2779	tags=39%, list=21%, signal=49%
IMMUNE_EFFECTOR_PROCESS	IMMUNE_EFFECTOR_PROCESS		34	-0.4195437	-1.7395781	0.0067264573	0.094260775	0.755	3284	tags=56%, list=25%, signal=74%
RESPONSE_TO_EXTERNAL_STIMULUS	RESPONSE_TO_EXTERNAL_STIMULUS		278	-0.2768886	-1.7264066	0.0	0.09974792	0.799	2246	tags=28%, list=17%, signal=33%
LYMPHOCYTE_ACTIVATION	LYMPHOCYTE_ACTIVATION		54	-0.3676959	-1.7192543	0.0	0.100573026	0.815	3211	tags=46%, list=25%, signal=61%
JAK_STAT_CASCADE	JAK_STAT_CASCADE		26	-0.43350166	-1.6765724	0.019148936	0.1347568	0.898	1682	tags=35%, list=13%, signal=40%
REGULATION_OF_DEFENSE_RESPONSE	REGULATION_OF_DEFENSE_RESPONSE		15	-0.5177568	-1.6677021	0.025316456	0.1383094	0.914	3477	tags=60%, list=27%, signal=82%
POSITIVE_REGULATION_OF_RESPONSE_TO_STIMULUS	POSITIVE_REGULATION_OF_RESPONSE_TO_STIMULUS		35	-0.3922533	-1.665336	0.016706444	0.13543417	0.919	2832	tags=46%, list=22%, signal=58%
LIPID_CATABOLIC_PROCESS	LIPID_CATABOLIC_PROCESS		34	-0.39446697	-1.6442995	0.012605042	0.14953661	0.94	3945	tags=56%, list=30%, signal=80%
T_CELL_ACTIVATION	T_CELL_ACTIVATION		39	-0.3813192	-1.6404972	0.013483146	0.14793965	0.942	3211	tags=44%, list=25%, signal=58%
CELL_ACTIVATION	CELL_ACTIVATION		64	-0.33741158	-1.6326672	0.0022883294	0.14959873	0.949	3576	tags=47%, list=27%, signal=64%
HUMORAL_IMMUNE_RESPONSE	HUMORAL_IMMUNE_RESPONSE		30	-0.40933862	-1.6324041	0.01978022	0.1444846	0.95	3238	tags=53%, list=25%, signal=71%
LEUKOCYTE_DIFFERENTIATION	LEUKOCYTE_DIFFERENTIATION		34	-0.39481574	-1.6311415	0.004338395	0.14091621	0.953	2779	tags=44%, list=21%, signal=56%
LEUKOCYTE_ACTIVATION	LEUKOCYTE_ACTIVATION		59	-0.33878312	-1.6139264	0.006741573	0.15482612	0.967	3211	tags=44%, list=25%, signal=58%
REGULATION_OF_CELL_DIFFERENTIATION	REGULATION_OF_CELL_DIFFERENTIATION		48	-0.35255188	-1.5762849	0.008810572	0.19570461	0.989	3281	tags=40%, list=25%, signal=53%
LYMPHOCYTE_DIFFERENTIATION	LYMPHOCYTE_DIFFERENTIATION		23	-0.42425448	-1.5507752	0.029279279	0.22654274	0.998	3139	tags=52%, list=24%, signal=69%
MULTI_ORGANISM_PROCESS	MULTI_ORGANISM_PROCESS		137	-0.2742889	-1.5506829	0.0	0.21979685	0.998	3638	tags=42%, list=28%, signal=58%
B_CELL_ACTIVATION	B_CELL_ACTIVATION		17	-0.45187536	-1.5402567	0.04524887	0.22823116	0.999	3090	tags=59%, list=24%, signal=77%
ENZYME_LINKED_RECEPTOR_PROTEIN_SIGNALING_PATHWAY	ENZYME_LINKED_RECEPTOR_PROTEIN_SIGNALING_PATHWAY		128	-0.27637172	-1.5331105	0.004854369	0.2325965	0.999	1451	tags=22%, list=11%, signal=24%
TRANSFORMING_GROWTH_FACTOR_BETA_RECEPTOR_SIGNALING_PATHWAY	TRANSFORMING_GROWTH_FACTOR_BETA_RECEPTOR_SIGNALING_PATHWAY		34	-0.36896953	-1.5271994	0.024830699	0.23464468	0.999	3213	tags=44%, list=25%, signal=58%
NEGATIVE_REGULATION_OF_SIGNAL_TRANSDUCTION	NEGATIVE_REGULATION_OF_SIGNAL_TRANSDUCTION		31	-0.37731284	-1.5115564	0.045751635	0.25359482	0.999	2741	tags=35%, list=21%, signal=45%
CELL_SUBSTRATE_ADHESION	CELL_SUBSTRATE_ADHESION		36	-0.35355556	-1.5048012	0.032397408	0.2588762	0.999	2455	tags=36%, list=19%, signal=44%
ACTIN_CYTOSKELETON_ORGANIZATION_AND_BIOGENESIS	ACTIN_CYTOSKELETON_ORGANIZATION_AND_BIOGENESIS		90	-0.28945643	-1.5046554	0.017429193	0.2525623	0.999	2900	tags=32%, list=22%, signal=41%
TRANSMEMBRANE_RECEPTOR_PROTEIN_SERINE_THREONINE_KINASE_SIGNALING_PATHWAY	TRANSMEMBRANE_RECEPTOR_PROTEIN_SERINE_THREONINE_KINASE_SIGNALING_PATHWAY		42	-0.338984	-1.4788498	0.039911307	0.28918856	1.0	3213	tags=40%, list=25%, signal=53%
REGULATION_OF_RESPONSE_TO_STIMULUS	REGULATION_OF_RESPONSE_TO_STIMULUS		49	-0.32593572	-1.4773027	0.023861172	0.28503135	1.0	3477	tags=47%, list=27%, signal=64%
PEPTIDYL_TYROSINE_MODIFICATION	PEPTIDYL_TYROSINE_MODIFICATION		23	-0.40502688	-1.4735221	0.04464286	0.2848874	1.0	1427	tags=26%, list=11%, signal=29%
MAINTENANCE_OF_LOCALIZATION	MAINTENANCE_OF_LOCALIZATION		21	-0.41358867	-1.4692106	0.049568966	0.2855886	1.0	2631	tags=38%, list=20%, signal=48%
CELLULAR_LIPID_CATABOLIC_PROCESS	CELLULAR_LIPID_CATABOLIC_PROCESS		31	-0.3602249	-1.4658517	0.056962024	0.28559244	1.0	3945	tags=52%, list=30%, signal=74%
PROTEIN_AMINO_ACID_N_LINKED_GLYCOSYLATION	PROTEIN_AMINO_ACID_N_LINKED_GLYCOSYLATION		27	-0.36735055	-1.4560447	0.044680852	0.29704508	1.0	2515	tags=37%, list=19%, signal=46%
REGULATION_OF_LYMPHOCYTE_ACTIVATION	REGULATION_OF_LYMPHOCYTE_ACTIVATION		31	-0.36506957	-1.4539323	0.05643341	0.29434487	1.0	3211	tags=45%, list=25%, signal=60%
POSITIVE_REGULATION_OF_SIGNAL_TRANSDUCTION	POSITIVE_REGULATION_OF_SIGNAL_TRANSDUCTION		97	-0.2746153	-1.4511867	0.01146789	0.29325145	1.0	2843	tags=34%, list=22%, signal=43%
REGULATION_OF_PROTEIN_AMINO_ACID_PHOSPHORYLATION	REGULATION_OF_PROTEIN_AMINO_ACID_PHOSPHORYLATION		23	-0.39539072	-1.4499494	0.064935066	0.28917596	1.0	2455	tags=35%, list=19%, signal=43%
DETECTION_OF_STIMULUS	DETECTION_OF_STIMULUS		36	-0.3466696	-1.4489747	0.04385965	0.2852959	1.0	4761	tags=56%, list=36%, signal=87%
REGULATION_OF_SIGNAL_TRANSDUCTION	REGULATION_OF_SIGNAL_TRANSDUCTION		173	-0.24609828	-1.4397609	0.019417476	0.2966905	1.0	3225	tags=34%, list=25%, signal=44%
CATION_HOMEOSTASIS	CATION_HOMEOSTASIS		94	-0.27241454	-1.4343421	0.023419203	0.30047888	1.0	3087	tags=35%, list=24%, signal=46%
CYTOKINE_AND_CHEMOKINE_MEDIATED_SIGNALING_PATHWAY	CYTOKINE_AND_CHEMOKINE_MEDIATED_SIGNALING_PATHWAY		19	-0.40891618	-1.42489	0.06695464	0.3121984	1.0	3592	tags=47%, list=27%, signal=65%
INNATE_IMMUNE_RESPONSE	INNATE_IMMUNE_RESPONSE		19	-0.40216157	-1.4233354	0.072164945	0.30899942	1.0	4940	tags=74%, list=38%, signal=118%
RESPONSE_TO_OTHER_ORGANISM	RESPONSE_TO_OTHER_ORGANISM		69	-0.29113612	-1.4183332	0.048245613	0.3120404	1.0	2102	tags=30%, list=16%, signal=36%
REGULATION_OF_CYTOSKELETON_ORGANIZATION_AND_BIOGENESIS	REGULATION_OF_CYTOSKELETON_ORGANIZATION_AND_BIOGENESIS		26	-0.36734855	-1.4175551	0.060085837	0.30778667	1.0	2580	tags=35%, list=20%, signal=43%
SMALL_GTPASE_MEDIATED_SIGNAL_TRANSDUCTION	SMALL_GTPASE_MEDIATED_SIGNAL_TRANSDUCTION		77	-0.28022802	-1.4173388	0.02347418	0.3026952	1.0	3476	tags=40%, list=27%, signal=54%
POSITIVE_REGULATION_OF_PHOSPHATE_METABOLIC_PROCESS	POSITIVE_REGULATION_OF_PHOSPHATE_METABOLIC_PROCESS		23	-0.37834042	-1.4154178	0.05664488	0.3012294	1.0	1621	tags=30%, list=12%, signal=35%
PROTEIN_KINASE_CASCADE	PROTEIN_KINASE_CASCADE		239	-0.23234944	-1.4106456	0.01010101	0.30436927	1.0	2490	tags=27%, list=19%, signal=33%
REGULATION_OF_T_CELL_ACTIVATION	REGULATION_OF_T_CELL_ACTIVATION		25	-0.36385763	-1.4086328	0.05021834	0.3029851	1.0	3211	tags=44%, list=25%, signal=58%
CELLULAR_CATION_HOMEOSTASIS	CELLULAR_CATION_HOMEOSTASIS		91	-0.27411968	-1.4059922	0.0369515	0.3028657	1.0	3087	tags=35%, list=24%, signal=46%
PROTEIN_COMPLEX_ASSEMBLY	PROTEIN_COMPLEX_ASSEMBLY		157	-0.24374102	-1.401413	0.017199017	0.30583286	1.0	2958	tags=31%, list=23%, signal=40%
MESODERM_DEVELOPMENT	MESODERM_DEVELOPMENT		22	-0.3825542	-1.4008508	0.08974359	0.30193192	1.0	4699	tags=59%, list=36%, signal=92%
POSITIVE_REGULATION_OF_LYMPHOCYTE_ACTIVATION	POSITIVE_REGULATION_OF_LYMPHOCYTE_ACTIVATION		23	-0.37691247	-1.4005558	0.06666667	0.29781145	1.0	3211	tags=43%, list=25%, signal=58%
REGULATION_OF_ANGIOGENESIS	REGULATION_OF_ANGIOGENESIS		24	-0.37373427	-1.3968655	0.086105675	0.30003315	1.0	2163	tags=42%, list=17%, signal=50%
POSITIVE_REGULATION_OF_CELL_DIFFERENTIATION	POSITIVE_REGULATION_OF_CELL_DIFFERENTIATION		21	-0.38657224	-1.3931273	0.09815951	0.30179965	1.0	3139	tags=48%, list=24%, signal=63%
FEMALE_PREGNANCY	FEMALE_PREGNANCY		42	-0.31723693	-1.3907783	0.07339449	0.30140337	1.0	3790	tags=50%, list=29%, signal=70%
CELL_MATRIX_ADHESION	CELL_MATRIX_ADHESION		35	-0.3319683	-1.385164	0.06993007	0.30683184	1.0	2455	tags=34%, list=19%, signal=42%
GROWTH	GROWTH		59	-0.28933245	-1.3751787	0.05755396	0.31995708	1.0	4190	tags=44%, list=32%, signal=65%
TRANSMEMBRANE_RECEPTOR_PROTEIN_TYROSINE_KINASE_SIGNALING_PATHWAY	TRANSMEMBRANE_RECEPTOR_PROTEIN_TYROSINE_KINASE_SIGNALING_PATHWAY		76	-0.27338713	-1.3719814	0.050480768	0.3216192	1.0	1420	tags=21%, list=11%, signal=23%
FATTY_ACID_METABOLIC_PROCESS	FATTY_ACID_METABOLIC_PROCESS		56	-0.293966	-1.3700291	0.061269145	0.3202548	1.0	3945	tags=48%, list=30%, signal=69%
WOUND_HEALING	WOUND_HEALING		49	-0.30061486	-1.356053	0.070953436	0.34308368	1.0	3785	tags=41%, list=29%, signal=57%
COAGULATION	COAGULATION		41	-0.31000996	-1.350305	0.07575758	0.3501726	1.0	3785	tags=41%, list=29%, signal=58%
BLOOD_COAGULATION	BLOOD_COAGULATION		41	-0.31000996	-1.3489465	0.106481485	0.34795648	1.0	3785	tags=41%, list=29%, signal=58%
CYTOKINE_PRODUCTION	CYTOKINE_PRODUCTION		61	-0.2888429	-1.347487	0.050997782	0.34644833	1.0	2786	tags=34%, list=21%, signal=44%
PEPTIDYL_TYROSINE_PHOSPHORYLATION	PEPTIDYL_TYROSINE_PHOSPHORYLATION		21	-0.36635542	-1.3442849	0.11652543	0.34786522	1.0	1427	tags=24%, list=11%, signal=27%
POSITIVE_REGULATION_OF_CYTOKINE_BIOSYNTHETIC_PROCESS	POSITIVE_REGULATION_OF_CYTOKINE_BIOSYNTHETIC_PROCESS		21	-0.37276566	-1.3424267	0.11612903	0.34723014	1.0	2786	tags=43%, list=21%, signal=54%
PROTEIN_AMINO_ACID_PHOSPHORYLATION	PROTEIN_AMINO_ACID_PHOSPHORYLATION		231	-0.21869302	-1.3405715	0.014888338	0.34612373	1.0	3929	tags=36%, list=30%, signal=51%
RESPONSE_TO_VIRUS	RESPONSE_TO_VIRUS		45	-0.29833323	-1.3278152	0.09856263	0.36721325	1.0	2102	tags=33%, list=16%, signal=40%
ACTIN_POLYMERIZATION_AND_OR_DEPOLYMERIZATION	ACTIN_POLYMERIZATION_AND_OR_DEPOLYMERIZATION		20	-0.37097436	-1.3179569	0.13943355	0.3835624	1.0	2580	tags=30%, list=20%, signal=37%
REGULATION_OF_ANATOMICAL_STRUCTURE_MORPHOGENESIS	REGULATION_OF_ANATOMICAL_STRUCTURE_MORPHOGENESIS		17	-0.3802779	-1.311611	0.1286031	0.3906575	1.0	3253	tags=35%, list=25%, signal=47%
REGULATION_OF_CELL_PROLIFERATION	REGULATION_OF_CELL_PROLIFERATION		275	-0.20927039	-1.311205	0.012787724	0.38659146	1.0	2527	tags=25%, list=19%, signal=31%
GLYCOPROTEIN_METABOLIC_PROCESS	GLYCOPROTEIN_METABOLIC_PROCESS		82	-0.25559202	-1.3095707	0.059734512	0.38530603	1.0	3556	tags=37%, list=27%, signal=50%
MUSCLE_DEVELOPMENT	MUSCLE_DEVELOPMENT		85	-0.25798726	-1.3078246	0.068396226	0.38423216	1.0	3387	tags=40%, list=26%, signal=54%
POSITIVE_REGULATION_OF_PROTEIN_AMINO_ACID_PHOSPHORYLATION	POSITIVE_REGULATION_OF_PROTEIN_AMINO_ACID_PHOSPHORYLATION		15	-0.39569503	-1.2984532	0.124236256	0.39909375	1.0	1621	tags=33%, list=12%, signal=38%
RAS_PROTEIN_SIGNAL_TRANSDUCTION	RAS_PROTEIN_SIGNAL_TRANSDUCTION		55	-0.28237447	-1.2952445	0.103896104	0.4011656	1.0	3193	tags=38%, list=24%, signal=50%
ACTIN_FILAMENT_BASED_PROCESS	ACTIN_FILAMENT_BASED_PROCESS		99	-0.24838914	-1.2934889	0.078341015	0.39998624	1.0	2900	tags=29%, list=22%, signal=37%
MONOCARBOXYLIC_ACID_METABOLIC_PROCESS	MONOCARBOXYLIC_ACID_METABOLIC_PROCESS		77	-0.25806034	-1.28458	0.07466064	0.4159956	1.0	4026	tags=44%, list=31%, signal=63%
POSITIVE_REGULATION_OF_CELL_PROLIFERATION	POSITIVE_REGULATION_OF_CELL_PROLIFERATION		129	-0.2299189	-1.2774487	0.06775701	0.4269251	1.0	1719	tags=22%, list=13%, signal=25%
REGULATION_OF_BODY_FLUID_LEVELS	REGULATION_OF_BODY_FLUID_LEVELS		55	-0.2710102	-1.2597004	0.12227074	0.4643172	1.0	3785	tags=40%, list=29%, signal=56%
PHOSPHOLIPID_METABOLIC_PROCESS	PHOSPHOLIPID_METABOLIC_PROCESS		63	-0.257663	-1.2562177	0.10617284	0.46768337	1.0	2875	tags=33%, list=22%, signal=43%
AMINO_ACID_TRANSPORT	AMINO_ACID_TRANSPORT		25	-0.32686707	-1.2538489	0.16803278	0.46821198	1.0	487	tags=20%, list=4%, signal=21%
POSITIVE_REGULATION_OF_TRANSLATION	POSITIVE_REGULATION_OF_TRANSLATION		28	-0.3120319	-1.2508087	0.1633987	0.47038877	1.0	2786	tags=39%, list=21%, signal=50%
POSITIVE_REGULATION_OF_CELLULAR_PROTEIN_METABOLIC_PROCESS	POSITIVE_REGULATION_OF_CELLULAR_PROTEIN_METABOLIC_PROCESS		61	-0.2570877	-1.2490178	0.13475177	0.4693456	1.0	2490	tags=31%, list=19%, signal=38%
BEHAVIOR	BEHAVIOR		136	-0.22198057	-1.2484472	0.11111111	0.46560812	1.0	4034	tags=38%, list=31%, signal=55%
RESPONSE_TO_BACTERIUM	RESPONSE_TO_BACTERIUM		22	-0.33759528	-1.2472823	0.17107943	0.46325994	1.0	3917	tags=45%, list=30%, signal=65%
REGULATION_OF_ORGANELLE_ORGANIZATION_AND_BIOGENESIS	REGULATION_OF_ORGANELLE_ORGANIZATION_AND_BIOGENESIS		35	-0.29851416	-1.2421411	0.17449665	0.47139856	1.0	2947	tags=34%, list=23%, signal=44%
DEFENSE_RESPONSE_TO_BACTERIUM	DEFENSE_RESPONSE_TO_BACTERIUM		16	-0.37151447	-1.2400074	0.17634855	0.47152212	1.0	3611	tags=44%, list=28%, signal=60%
ACTIVATION_OF_NF_KAPPAB_TRANSCRIPTION_FACTOR	ACTIVATION_OF_NF_KAPPAB_TRANSCRIPTION_FACTOR		15	-0.38423797	-1.2398535	0.17611337	0.46708736	1.0	4049	tags=60%, list=31%, signal=87%
REGULATION_OF_PROTEIN_IMPORT_INTO_NUCLEUS	REGULATION_OF_PROTEIN_IMPORT_INTO_NUCLEUS		15	-0.37901682	-1.2386546	0.18277311	0.46540332	1.0	1303	tags=27%, list=10%, signal=30%
REGULATION_OF_I_KAPPAB_KINASE_NF_KAPPAB_CASCADE	REGULATION_OF_I_KAPPAB_KINASE_NF_KAPPAB_CASCADE		72	-0.25051752	-1.2344638	0.12785389	0.47093007	1.0	3986	tags=44%, list=30%, signal=64%
CELL_RECOGNITION	CELL_RECOGNITION		16	-0.3711392	-1.2327491	0.21108742	0.47054908	1.0	4482	tags=56%, list=34%, signal=85%
REGULATION_OF_BLOOD_PRESSURE	REGULATION_OF_BLOOD_PRESSURE		22	-0.33177325	-1.2298895	0.18708241	0.47259173	1.0	3189	tags=36%, list=24%, signal=48%
POSITIVE_REGULATION_OF_PHOSPHORYLATION	POSITIVE_REGULATION_OF_PHOSPHORYLATION		21	-0.3433645	-1.2285339	0.19474836	0.47162607	1.0	1621	tags=29%, list=12%, signal=33%
POSITIVE_REGULATION_OF_PROTEIN_METABOLIC_PROCESS	POSITIVE_REGULATION_OF_PROTEIN_METABOLIC_PROCESS		63	-0.25628614	-1.2280511	0.14750542	0.4681764	1.0	2947	tags=35%, list=23%, signal=45%
HEMOSTASIS	HEMOSTASIS		46	-0.2788088	-1.2276124	0.13347921	0.4647268	1.0	3785	tags=39%, list=29%, signal=55%
G_PROTEIN_SIGNALING_COUPLED_TO_CAMP_NUCLEOTIDE_SECOND_MESSENGER	G_PROTEIN_SIGNALING_COUPLED_TO_CAMP_NUCLEOTIDE_SECOND_MESSENGER		62	-0.25614247	-1.2252254	0.15402299	0.46629807	1.0	1931	tags=21%, list=15%, signal=24%
ANATOMICAL_STRUCTURE_FORMATION	ANATOMICAL_STRUCTURE_FORMATION		52	-0.2605079	-1.2242825	0.15948276	0.46431103	1.0	1806	tags=27%, list=14%, signal=31%
MUSCLE_CELL_DIFFERENTIATION	MUSCLE_CELL_DIFFERENTIATION		21	-0.33728838	-1.2222754	0.20464136	0.4643634	1.0	3281	tags=48%, list=25%, signal=63%
CAMP_MEDIATED_SIGNALING	CAMP_MEDIATED_SIGNALING		63	-0.25549746	-1.221076	0.1502146	0.46313262	1.0	1931	tags=21%, list=15%, signal=24%
ICOSANOID_METABOLIC_PROCESS	ICOSANOID_METABOLIC_PROCESS		16	-0.37688196	-1.2162627	0.22568093	0.47034535	1.0	3149	tags=44%, list=24%, signal=58%
PROTEIN_AMINO_ACID_DEPHOSPHORYLATION	PROTEIN_AMINO_ACID_DEPHOSPHORYLATION		60	-0.25725463	-1.214341	0.15973742	0.47063804	1.0	1812	tags=22%, list=14%, signal=25%
NEGATIVE_REGULATION_OF_TRANSCRIPTION	NEGATIVE_REGULATION_OF_TRANSCRIPTION		166	-0.21001822	-1.213148	0.11380145	0.4696197	1.0	2604	tags=27%, list=20%, signal=33%
LIPID_METABOLIC_PROCESS	LIPID_METABOLIC_PROCESS		283	-0.19364426	-1.20939	0.087628864	0.47433802	1.0	4010	tags=39%, list=31%, signal=55%
DEVELOPMENTAL_MATURATION	DEVELOPMENTAL_MATURATION		18	-0.35438293	-1.2079778	0.19650654	0.47374415	1.0	2861	tags=39%, list=22%, signal=50%
GENERATION_OF_NEURONS	GENERATION_OF_NEURONS		65	-0.2484862	-1.2027724	0.14317673	0.48291796	1.0	3285	tags=32%, list=25%, signal=43%
AMINE_TRANSPORT	AMINE_TRANSPORT		36	-0.28944805	-1.1982917	0.2095672	0.4900748	1.0	2671	tags=28%, list=20%, signal=35%
DEPHOSPHORYLATION	DEPHOSPHORYLATION		67	-0.23864165	-1.19617	0.17274939	0.49123603	1.0	1496	tags=19%, list=11%, signal=22%
MYELOID_CELL_DIFFERENTIATION	MYELOID_CELL_DIFFERENTIATION		35	-0.28446087	-1.1935107	0.20556745	0.49401736	1.0	2767	tags=31%, list=21%, signal=40%
I_KAPPAB_KINASE_NF_KAPPAB_CASCADE	I_KAPPAB_KINASE_NF_KAPPAB_CASCADE		88	-0.23000553	-1.1933618	0.15555556	0.4902442	1.0	2843	tags=32%, list=22%, signal=40%
PROTEIN_OLIGOMERIZATION	PROTEIN_OLIGOMERIZATION		37	-0.29097146	-1.1918647	0.20474137	0.48975128	1.0	2958	tags=32%, list=23%, signal=42%
NEURON_DIFFERENTIATION	NEURON_DIFFERENTIATION		58	-0.25337416	-1.1891618	0.16367713	0.4923496	1.0	3709	tags=34%, list=28%, signal=48%
ORGAN_MORPHOGENESIS	ORGAN_MORPHOGENESIS		131	-0.21219945	-1.1879736	0.1308642	0.4915535	1.0	1405	tags=18%, list=11%, signal=20%
RESPONSE_TO_BIOTIC_STIMULUS	RESPONSE_TO_BIOTIC_STIMULUS		103	-0.22568184	-1.1835938	0.15581395	0.49818072	1.0	2102	tags=26%, list=16%, signal=31%
POSITIVE_REGULATION_OF_T_CELL_ACTIVATION	POSITIVE_REGULATION_OF_T_CELL_ACTIVATION		20	-0.3308672	-1.1832519	0.24380165	0.49508327	1.0	3211	tags=40%, list=25%, signal=53%
REGULATION_OF_PROTEIN_METABOLIC_PROCESS	REGULATION_OF_PROTEIN_METABOLIC_PROCESS		150	-0.2078813	-1.182992	0.13501143	0.49167684	1.0	2608	tags=27%, list=20%, signal=33%
REGULATION_OF_MAPKKK_CASCADE	REGULATION_OF_MAPKKK_CASCADE		19	-0.3448358	-1.1802943	0.24788135	0.49393904	1.0	2195	tags=32%, list=17%, signal=38%
ANGIOGENESIS	ANGIOGENESIS		44	-0.26896694	-1.1796235	0.20479302	0.49151793	1.0	3196	tags=39%, list=24%, signal=51%
CYTOKINE_BIOSYNTHETIC_PROCESS	CYTOKINE_BIOSYNTHETIC_PROCESS		34	-0.28724515	-1.1793387	0.2172949	0.48836648	1.0	2786	tags=35%, list=21%, signal=45%
POSITIVE_REGULATION_OF_I_KAPPAB_KINASE_NF_KAPPAB_CASCADE	POSITIVE_REGULATION_OF_I_KAPPAB_KINASE_NF_KAPPAB_CASCADE		67	-0.2375213	-1.1727715	0.17920354	0.5009426	1.0	2843	tags=33%, list=22%, signal=42%
RESPONSE_TO_DRUG	RESPONSE_TO_DRUG		21	-0.32605097	-1.170974	0.24	0.50141317	1.0	3072	tags=43%, list=23%, signal=56%
NEGATIVE_REGULATION_OF_CELL_PROLIFERATION	NEGATIVE_REGULATION_OF_CELL_PROLIFERATION		145	-0.20362428	-1.1673654	0.14888337	0.50696546	1.0	2527	tags=26%, list=19%, signal=31%
STRIATED_MUSCLE_DEVELOPMENT	STRIATED_MUSCLE_DEVELOPMENT		36	-0.2791044	-1.162077	0.23672566	0.51660794	1.0	3387	tags=44%, list=26%, signal=60%
BONE_REMODELING	BONE_REMODELING		28	-0.30171883	-1.1620046	0.25	0.5129082	1.0	2741	tags=32%, list=21%, signal=41%
PHOSPHORYLATION	PHOSPHORYLATION		262	-0.18967173	-1.1601154	0.124675326	0.51393443	1.0	2959	tags=27%, list=23%, signal=34%
REGULATION_OF_MAP_KINASE_ACTIVITY	REGULATION_OF_MAP_KINASE_ACTIVITY		56	-0.24779016	-1.1581621	0.22247191	0.51487374	1.0	1875	tags=27%, list=14%, signal=31%
PROTEIN_PROCESSING	PROTEIN_PROCESSING		41	-0.26530522	-1.1559746	0.22850679	0.51667196	1.0	3929	tags=39%, list=30%, signal=56%
POSITIVE_REGULATION_OF_TRANSFERASE_ACTIVITY	POSITIVE_REGULATION_OF_TRANSFERASE_ACTIVITY		71	-0.23345475	-1.1487658	0.22072072	0.5307716	1.0	2451	tags=25%, list=19%, signal=31%
REGULATION_OF_CELLULAR_PROTEIN_METABOLIC_PROCESS	REGULATION_OF_CELLULAR_PROTEIN_METABOLIC_PROCESS		139	-0.20333661	-1.1431416	0.18446602	0.54122484	1.0	2580	tags=26%, list=20%, signal=32%
LOCOMOTORY_BEHAVIOR	LOCOMOTORY_BEHAVIOR		84	-0.22660972	-1.1419991	0.23877068	0.54016274	1.0	2448	tags=26%, list=19%, signal=32%
ION_HOMEOSTASIS	ION_HOMEOSTASIS		112	-0.21088576	-1.1400086	0.18300654	0.5411294	1.0	3087	tags=31%, list=24%, signal=41%
GENERATION_OF_PRECURSOR_METABOLITES_AND_ENERGY	GENERATION_OF_PRECURSOR_METABOLITES_AND_ENERGY		120	-0.21194002	-1.1392822	0.19277108	0.5390938	1.0	2198	tags=24%, list=17%, signal=29%
NEURON_DEVELOPMENT	NEURON_DEVELOPMENT		49	-0.24887475	-1.1370288	0.21651785	0.5410238	1.0	3709	tags=35%, list=28%, signal=48%
ACTIVATION_OF_MAPK_ACTIVITY	ACTIVATION_OF_MAPK_ACTIVITY		33	-0.27926606	-1.1357621	0.25675675	0.5402189	1.0	1749	tags=27%, list=13%, signal=31%
HORMONE_METABOLIC_PROCESS	HORMONE_METABOLIC_PROCESS		29	-0.28516397	-1.1275412	0.26143792	0.5572747	1.0	3295	tags=45%, list=25%, signal=60%
REGULATION_OF_DEVELOPMENTAL_PROCESS	REGULATION_OF_DEVELOPMENTAL_PROCESS		387	-0.1736762	-1.1274996	0.122857146	0.5535362	1.0	3284	tags=31%, list=25%, signal=40%
NEGATIVE_REGULATION_OF_METABOLIC_PROCESS	NEGATIVE_REGULATION_OF_METABOLIC_PROCESS		232	-0.18126574	-1.1252013	0.18372704	0.55561775	1.0	2604	tags=25%, list=20%, signal=31%
CELL_MATURATION	CELL_MATURATION		16	-0.33662334	-1.1219103	0.30543932	0.56048495	1.0	2861	tags=38%, list=22%, signal=48%
CYTOKINE_METABOLIC_PROCESS	CYTOKINE_METABOLIC_PROCESS		35	-0.27143162	-1.1215968	0.26914662	0.5573799	1.0	2786	tags=34%, list=21%, signal=43%
DETECTION_OF_EXTERNAL_STIMULUS	DETECTION_OF_EXTERNAL_STIMULUS		18	-0.33141756	-1.1215427	0.29183674	0.5538014	1.0	3855	tags=39%, list=29%, signal=55%
POSITIVE_REGULATION_OF_SECRETION	POSITIVE_REGULATION_OF_SECRETION		18	-0.32607195	-1.1201739	0.29347825	0.55350786	1.0	4736	tags=61%, list=36%, signal=96%
GLYCEROPHOSPHOLIPID_METABOLIC_PROCESS	GLYCEROPHOSPHOLIPID_METABOLIC_PROCESS		39	-0.26094228	-1.1173861	0.29936305	0.5568664	1.0	4522	tags=51%, list=35%, signal=78%
NEGATIVE_REGULATION_OF_NUCLEOBASENUCLEOSIDENUCLEOTIDE_AND_NUCLEIC_ACID_METABOLIC_PROCESS	NEGATIVE_REGULATION_OF_NUCLEOBASENUCLEOSIDENUCLEOTIDE_AND_NUCLEIC_ACID_METABOLIC_PROCESS		185	-0.18770766	-1.1171534	0.19543147	0.5538667	1.0	2604	tags=26%, list=20%, signal=33%
NEURITE_DEVELOPMENT	NEURITE_DEVELOPMENT		41	-0.25450978	-1.1157458	0.28666666	0.55361813	1.0	3709	tags=34%, list=28%, signal=47%
PEPTIDYL_AMINO_ACID_MODIFICATION	PEPTIDYL_AMINO_ACID_MODIFICATION		47	-0.25015137	-1.1113482	0.259009	0.5615926	1.0	2455	tags=28%, list=19%, signal=34%
POST_TRANSLATIONAL_PROTEIN_MODIFICATION	POST_TRANSLATIONAL_PROTEIN_MODIFICATION		409	-0.16807191	-1.107943	0.14503817	0.56702137	1.0	2959	tags=26%, list=23%, signal=32%
POSITIVE_REGULATION_OF_DEVELOPMENTAL_PROCESS	POSITIVE_REGULATION_OF_DEVELOPMENTAL_PROCESS		197	-0.18630582	-1.103214	0.24630542	0.5758568	1.0	3931	tags=40%, list=30%, signal=56%
MEMBRANE_ORGANIZATION_AND_BIOGENESIS	MEMBRANE_ORGANIZATION_AND_BIOGENESIS		124	-0.19735463	-1.1023188	0.24087591	0.57477087	1.0	2282	tags=24%, list=17%, signal=29%
VASCULATURE_DEVELOPMENT	VASCULATURE_DEVELOPMENT		50	-0.235236	-1.0959545	0.29711753	0.5880002	1.0	1806	tags=24%, list=14%, signal=28%
TISSUE_REMODELING	TISSUE_REMODELING		29	-0.27462742	-1.0941591	0.32397407	0.5889427	1.0	2741	tags=31%, list=21%, signal=39%
GLYCOPROTEIN_BIOSYNTHETIC_PROCESS	GLYCOPROTEIN_BIOSYNTHETIC_PROCESS		67	-0.22604391	-1.0934917	0.29094827	0.5871201	1.0	4208	tags=42%, list=32%, signal=61%
MEMBRANE_LIPID_METABOLIC_PROCESS	MEMBRANE_LIPID_METABOLIC_PROCESS		85	-0.21367328	-1.0924027	0.28216705	0.58635	1.0	3525	tags=36%, list=27%, signal=50%
ELECTRON_TRANSPORT_GO_0006118	ELECTRON_TRANSPORT_GO_0006118		50	-0.24187483	-1.0920184	0.28637412	0.58360416	1.0	2198	tags=26%, list=17%, signal=31%
SKELETAL_DEVELOPMENT	SKELETAL_DEVELOPMENT		91	-0.20787205	-1.0913869	0.3071253	0.5818528	1.0	3323	tags=33%, list=25%, signal=44%
CYTOKINE_SECRETION	CYTOKINE_SECRETION		15	-0.34220597	-1.0893154	0.34086242	0.5835958	1.0	2763	tags=40%, list=21%, signal=51%
NEGATIVE_REGULATION_OF_CELLULAR_METABOLIC_PROCESS	NEGATIVE_REGULATION_OF_CELLULAR_METABOLIC_PROCESS		229	-0.1782093	-1.0860869	0.22409639	0.58918256	1.0	2604	tags=25%, list=20%, signal=31%
POSITIVE_REGULATION_OF_PROTEIN_MODIFICATION_PROCESS	POSITIVE_REGULATION_OF_PROTEIN_MODIFICATION_PROCESS		24	-0.28787664	-1.0859241	0.3164557	0.5861021	1.0	1621	tags=25%, list=12%, signal=28%
AXONOGENESIS	AXONOGENESIS		33	-0.2667538	-1.0829911	0.33333334	0.59072155	1.0	3709	tags=36%, list=28%, signal=51%
POSITIVE_REGULATION_OF_CELLULAR_METABOLIC_PROCESS	POSITIVE_REGULATION_OF_CELLULAR_METABOLIC_PROCESS		196	-0.18485226	-1.0824165	0.2524272	0.58872926	1.0	2964	tags=28%, list=23%, signal=36%
ORGANIC_ACID_METABOLIC_PROCESS	ORGANIC_ACID_METABOLIC_PROCESS		162	-0.18548758	-1.0816035	0.2720403	0.58729017	1.0	3945	tags=37%, list=30%, signal=52%
ANTI_APOPTOSIS	ANTI_APOPTOSIS		107	-0.20011762	-1.079236	0.29245284	0.5901611	1.0	2100	tags=25%, list=16%, signal=30%
POSITIVE_REGULATION_OF_METABOLIC_PROCESS	POSITIVE_REGULATION_OF_METABOLIC_PROCESS		201	-0.17841205	-1.0785481	0.27339903	0.58852273	1.0	2964	tags=28%, list=23%, signal=35%
CARBOXYLIC_ACID_METABOLIC_PROCESS	CARBOXYLIC_ACID_METABOLIC_PROCESS		160	-0.1865534	-1.0779021	0.28148147	0.5871484	1.0	3945	tags=38%, list=30%, signal=53%
NEGATIVE_REGULATION_OF_RNA_METABOLIC_PROCESS	NEGATIVE_REGULATION_OF_RNA_METABOLIC_PROCESS		114	-0.19664618	-1.0763761	0.31919643	0.5877329	1.0	2850	tags=28%, list=22%, signal=36%
AMINO_ACID_DERIVATIVE_METABOLIC_PROCESS	AMINO_ACID_DERIVATIVE_METABOLIC_PROCESS		23	-0.28670952	-1.0733253	0.3411017	0.5927929	1.0	4034	tags=48%, list=31%, signal=69%
CELLULAR_LIPID_METABOLIC_PROCESS	CELLULAR_LIPID_METABOLIC_PROCESS		220	-0.17821272	-1.0691583	0.2883721	0.6003348	1.0	3945	tags=38%, list=30%, signal=53%
POSITIVE_REGULATION_OF_TRANSCRIPTION	POSITIVE_REGULATION_OF_TRANSCRIPTION		124	-0.19193965	-1.065125	0.30487806	0.60770166	1.0	2964	tags=27%, list=23%, signal=35%
POSITIVE_REGULATION_OF_MAP_KINASE_ACTIVITY	POSITIVE_REGULATION_OF_MAP_KINASE_ACTIVITY		39	-0.25488576	-1.0640224	0.3495935	0.6072401	1.0	1749	tags=26%, list=13%, signal=30%
NEGATIVE_REGULATION_OF_TRANSCRIPTION_DNA_DEPENDENT	NEGATIVE_REGULATION_OF_TRANSCRIPTION_DNA_DEPENDENT		114	-0.19664618	-1.0618992	0.32159624	0.60950214	1.0	2850	tags=28%, list=22%, signal=36%
POSITIVE_REGULATION_OF_TRANSCRIPTION_FACTOR_ACTIVITY	POSITIVE_REGULATION_OF_TRANSCRIPTION_FACTOR_ACTIVITY		17	-0.31040156	-1.0615903	0.3580247	0.6069533	1.0	4049	tags=53%, list=31%, signal=77%
POSITIVE_REGULATION_OF_CATALYTIC_ACTIVITY	POSITIVE_REGULATION_OF_CATALYTIC_ACTIVITY		139	-0.18604425	-1.0612811	0.2919708	0.6044437	1.0	2451	tags=22%, list=19%, signal=27%
CELL_PROLIFERATION_GO_0008283	CELL_PROLIFERATION_GO_0008283		466	-0.15990297	-1.0573343	0.27423823	0.61136866	1.0	2543	tags=23%, list=19%, signal=27%
NEGATIVE_REGULATION_OF_TRANSCRIPTION_FROM_RNA_POLYMERASE_II_PROMOTER	NEGATIVE_REGULATION_OF_TRANSCRIPTION_FROM_RNA_POLYMERASE_II_PROMOTER		76	-0.21100107	-1.0546104	0.35460994	0.61557406	1.0	2850	tags=29%, list=22%, signal=37%
MYOBLAST_DIFFERENTIATION	MYOBLAST_DIFFERENTIATION		16	-0.31524017	-1.0535853	0.38036808	0.6148944	1.0	3281	tags=50%, list=25%, signal=67%
REGULATION_OF_BIOLOGICAL_QUALITY	REGULATION_OF_BIOLOGICAL_QUALITY		364	-0.16274819	-1.05082	0.29521278	0.6192476	1.0	4449	tags=38%, list=34%, signal=56%
AMINO_ACID_METABOLIC_PROCESS	AMINO_ACID_METABOLIC_PROCESS		73	-0.21234739	-1.046376	0.35159817	0.62760043	1.0	2254	tags=26%, list=17%, signal=31%
ACTIN_FILAMENT_ORGANIZATION	ACTIN_FILAMENT_ORGANIZATION		21	-0.28477332	-1.0461987	0.40724948	0.6247354	1.0	2580	tags=33%, list=20%, signal=41%
ORGANIC_ACID_TRANSPORT	ORGANIC_ACID_TRANSPORT		39	-0.24177799	-1.0427868	0.36179775	0.6303164	1.0	922	tags=18%, list=7%, signal=19%
RESPONSE_TO_CHEMICAL_STIMULUS	RESPONSE_TO_CHEMICAL_STIMULUS		271	-0.16791533	-1.039425	0.33243242	0.63634974	1.0	1672	tags=18%, list=13%, signal=20%
CARBOXYLIC_ACID_TRANSPORT	CARBOXYLIC_ACID_TRANSPORT		39	-0.24177799	-1.038261	0.38495576	0.63652855	1.0	922	tags=18%, list=7%, signal=19%
POSITIVE_REGULATION_OF_DNA_BINDING	POSITIVE_REGULATION_OF_DNA_BINDING		18	-0.30151436	-1.0361947	0.4143167	0.63890666	1.0	4731	tags=61%, list=36%, signal=96%
NEUROGENESIS	NEUROGENESIS		75	-0.20626912	-1.0344634	0.4078091	0.63986564	1.0	3285	tags=31%, list=25%, signal=41%
PROTEIN_AUTOPROCESSING	PROTEIN_AUTOPROCESSING		24	-0.273805	-1.033215	0.38512036	0.64006084	1.0	3929	tags=42%, list=30%, signal=59%
REGULATION_OF_CYTOKINE_BIOSYNTHETIC_PROCESS	REGULATION_OF_CYTOKINE_BIOSYNTHETIC_PROCESS		31	-0.2532887	-1.0300678	0.3911111	0.6453692	1.0	2786	tags=32%, list=21%, signal=41%
REGULATION_OF_TRANSCRIPTION	REGULATION_OF_TRANSCRIPTION		498	-0.15480068	-1.0282233	0.37078652	0.6472507	1.0	2767	tags=24%, list=21%, signal=30%
CELLULAR_COMPONENT_ASSEMBLY	CELLULAR_COMPONENT_ASSEMBLY		272	-0.16629298	-1.0246996	0.35733333	0.6534278	1.0	2860	tags=26%, list=22%, signal=33%
DETECTION_OF_STIMULUS_INVOLVED_IN_SENSORY_PERCEPTION	DETECTION_OF_STIMULUS_INVOLVED_IN_SENSORY_PERCEPTION		15	-0.31202203	-1.0226643	0.43908045	0.65545934	1.0	9012	tags=100%, list=69%, signal=321%
CELLULAR_PROTEIN_COMPLEX_ASSEMBLY	CELLULAR_PROTEIN_COMPLEX_ASSEMBLY		28	-0.2620257	-1.022248	0.42736843	0.6532409	1.0	2695	tags=29%, list=21%, signal=36%
MACROMOLECULE_BIOSYNTHETIC_PROCESS	MACROMOLECULE_BIOSYNTHETIC_PROCESS		267	-0.16603233	-1.0220034	0.40932643	0.6506541	1.0	3051	tags=27%, list=23%, signal=35%
PROTEIN_AMINO_ACID_AUTOPHOSPHORYLATION	PROTEIN_AMINO_ACID_AUTOPHOSPHORYLATION		24	-0.273805	-1.0205121	0.43881857	0.65129054	1.0	3929	tags=42%, list=30%, signal=59%
AMINO_ACID_CATABOLIC_PROCESS	AMINO_ACID_CATABOLIC_PROCESS		23	-0.27689496	-1.017596	0.42061856	0.6561347	1.0	2219	tags=30%, list=17%, signal=37%
CELLULAR_HOMEOSTASIS	CELLULAR_HOMEOSTASIS		121	-0.18378223	-1.0172769	0.4030837	0.65381074	1.0	4489	tags=45%, list=34%, signal=67%
NEGATIVE_REGULATION_OF_DEVELOPMENTAL_PROCESS	NEGATIVE_REGULATION_OF_DEVELOPMENTAL_PROCESS		177	-0.17676346	-1.0152051	0.4152334	0.65624404	1.0	2239	tags=23%, list=17%, signal=28%
PHAGOCYTOSIS	PHAGOCYTOSIS		16	-0.308065	-1.0092663	0.42405063	0.66901785	1.0	4891	tags=63%, list=37%, signal=100%
REGULATION_OF_JNK_ACTIVITY	REGULATION_OF_JNK_ACTIVITY		18	-0.29171142	-1.0046217	0.444206	0.6784151	1.0	1749	tags=28%, list=13%, signal=32%
VITAMIN_METABOLIC_PROCESS	VITAMIN_METABOLIC_PROCESS		15	-0.31249076	-1.0026264	0.42761692	0.680762	1.0	4051	tags=53%, list=31%, signal=77%
RHYTHMIC_PROCESS	RHYTHMIC_PROCESS		23	-0.26610032	-0.9990865	0.4574468	0.6873892	1.0	1962	tags=26%, list=15%, signal=31%
NERVOUS_SYSTEM_DEVELOPMENT	NERVOUS_SYSTEM_DEVELOPMENT		328	-0.15670525	-0.99801075	0.47293448	0.686912	1.0	4207	tags=35%, list=32%, signal=50%
FATTY_ACID_OXIDATION	FATTY_ACID_OXIDATION		17	-0.29344633	-0.99512553	0.45665962	0.69130313	1.0	4240	tags=53%, list=32%, signal=78%
PROTEIN_SECRETION	PROTEIN_SECRETION		28	-0.24819538	-0.99449754	0.44748858	0.6899352	1.0	3504	tags=36%, list=27%, signal=49%
MAPKKK_CASCADE_GO_0000165	MAPKKK_CASCADE_GO_0000165		90	-0.19167213	-0.9942189	0.4716981	0.6874738	1.0	1875	tags=20%, list=14%, signal=23%
AMINO_ACID_AND_DERIVATIVE_METABOLIC_PROCESS	AMINO_ACID_AND_DERIVATIVE_METABOLIC_PROCESS		96	-0.18653253	-0.9902926	0.4651163	0.69491345	1.0	2254	tags=24%, list=17%, signal=29%
HEART_DEVELOPMENT	HEART_DEVELOPMENT		33	-0.24501759	-0.9895177	0.47427294	0.69367325	1.0	3539	tags=36%, list=27%, signal=50%
POSITIVE_REGULATION_OF_NUCLEOBASENUCLEOSIDENUCLEOTIDE_AND_NUCLEIC_ACID_METABOLIC_PROCESS	POSITIVE_REGULATION_OF_NUCLEOBASENUCLEOSIDENUCLEOTIDE_AND_NUCLEIC_ACID_METABOLIC_PROCESS		134	-0.17819571	-0.9890591	0.47549018	0.69159514	1.0	2964	tags=27%, list=23%, signal=34%
CHEMICAL_HOMEOSTASIS	CHEMICAL_HOMEOSTASIS		136	-0.17750618	-0.9889833	0.46681923	0.68851817	1.0	3087	tags=28%, list=24%, signal=36%
POSITIVE_REGULATION_OF_CELLULAR_COMPONENT_ORGANIZATION_AND_BIOGENESIS	POSITIVE_REGULATION_OF_CELLULAR_COMPONENT_ORGANIZATION_AND_BIOGENESIS		28	-0.2500624	-0.98711216	0.487965	0.6902155	1.0	3699	tags=39%, list=28%, signal=55%
TISSUE_DEVELOPMENT	TISSUE_DEVELOPMENT		126	-0.17994004	-0.9861748	0.48251748	0.6894653	1.0	3849	tags=36%, list=29%, signal=50%
CELL_MIGRATION	CELL_MIGRATION		82	-0.19434272	-0.98541415	0.48815167	0.688165	1.0	2720	tags=24%, list=21%, signal=31%
NEGATIVE_REGULATION_OF_CELL_DIFFERENTIATION	NEGATIVE_REGULATION_OF_CELL_DIFFERENTIATION		24	-0.2592458	-0.9774208	0.47716895	0.7065758	1.0	2532	tags=25%, list=19%, signal=31%
REGULATION_OF_MYELOID_CELL_DIFFERENTIATION	REGULATION_OF_MYELOID_CELL_DIFFERENTIATION		19	-0.28093678	-0.9770913	0.48962656	0.7041359	1.0	2767	tags=32%, list=21%, signal=40%
TRANSLATION	TRANSLATION		149	-0.17107035	-0.973861	0.53400505	0.70894295	1.0	3051	tags=29%, list=23%, signal=37%
MACROMOLECULAR_COMPLEX_ASSEMBLY	MACROMOLECULAR_COMPLEX_ASSEMBLY		254	-0.15819338	-0.97189385	0.5445545	0.7105887	1.0	2720	tags=24%, list=21%, signal=30%
REGULATION_OF_PHOSPHORYLATION	REGULATION_OF_PHOSPHORYLATION		42	-0.21722603	-0.9621857	0.51077586	0.7344708	1.0	2086	tags=24%, list=16%, signal=28%
AMINE_CATABOLIC_PROCESS	AMINE_CATABOLIC_PROCESS		25	-0.25378996	-0.9603013	0.5064935	0.73647416	1.0	2219	tags=28%, list=17%, signal=34%
SKELETAL_MUSCLE_DEVELOPMENT	SKELETAL_MUSCLE_DEVELOPMENT		28	-0.24146535	-0.95581734	0.5313175	0.7449078	1.0	3387	tags=43%, list=26%, signal=58%
ANATOMICAL_STRUCTURE_MORPHOGENESIS	ANATOMICAL_STRUCTURE_MORPHOGENESIS		336	-0.14911157	-0.9534734	0.6123457	0.7478047	1.0	3294	tags=28%, list=25%, signal=36%
CELL_CELL_ADHESION	CELL_CELL_ADHESION		72	-0.19196862	-0.95136094	0.54304636	0.7501474	1.0	4872	tags=50%, list=37%, signal=79%
HOMEOSTATIC_PROCESS	HOMEOSTATIC_PROCESS		179	-0.16325122	-0.94760376	0.5919811	0.75690097	1.0	3087	tags=27%, list=24%, signal=35%
NITROGEN_COMPOUND_CATABOLIC_PROCESS	NITROGEN_COMPOUND_CATABOLIC_PROCESS		27	-0.24829403	-0.947342	0.5	0.75428915	1.0	2219	tags=26%, list=17%, signal=31%
REGULATION_OF_BINDING	REGULATION_OF_BINDING		46	-0.21206713	-0.9447933	0.50641024	0.75783336	1.0	2490	tags=28%, list=19%, signal=35%
RESPONSE_TO_NUTRIENT	RESPONSE_TO_NUTRIENT		17	-0.27555218	-0.9332161	0.54008436	0.78465843	1.0	2246	tags=29%, list=17%, signal=35%
SULFUR_METABOLIC_PROCESS	SULFUR_METABOLIC_PROCESS		30	-0.2351343	-0.928339	0.5609756	0.7945412	1.0	2831	tags=30%, list=22%, signal=38%
POSITIVE_REGULATION_OF_TRANSCRIPTION_FROM_RNA_POLYMERASE_II_PROMOTER	POSITIVE_REGULATION_OF_TRANSCRIPTION_FROM_RNA_POLYMERASE_II_PROMOTER		60	-0.1947379	-0.9277135	0.58773786	0.7927939	1.0	2850	tags=28%, list=22%, signal=36%
REGULATION_OF_G_PROTEIN_COUPLED_RECEPTOR_PROTEIN_SIGNALING_PATHWAY	REGULATION_OF_G_PROTEIN_COUPLED_RECEPTOR_PROTEIN_SIGNALING_PATHWAY		23	-0.24933632	-0.91805446	0.5704388	0.81475616	1.0	1123	tags=17%, list=9%, signal=19%
SODIUM_ION_TRANSPORT	SODIUM_ION_TRANSPORT		17	-0.27290806	-0.91804004	0.5546039	0.8113068	1.0	9524	tags=100%, list=73%, signal=367%
VESICLE_MEDIATED_TRANSPORT	VESICLE_MEDIATED_TRANSPORT		174	-0.15472293	-0.9137816	0.6877828	0.81896436	1.0	3747	tags=33%, list=29%, signal=45%
AXON_GUIDANCE	AXON_GUIDANCE		18	-0.26505956	-0.90223104	0.5947047	0.84539545	1.0	3032	tags=33%, list=23%, signal=43%
POSITIVE_REGULATION_OF_CASPASE_ACTIVITY	POSITIVE_REGULATION_OF_CASPASE_ACTIVITY		28	-0.23049663	-0.897243	0.61935484	0.85467017	1.0	1836	tags=25%, list=14%, signal=29%
REGULATION_OF_CELLULAR_COMPONENT_ORGANIZATION_AND_BIOGENESIS	REGULATION_OF_CELLULAR_COMPONENT_ORGANIZATION_AND_BIOGENESIS		102	-0.17136267	-0.89690834	0.7093023	0.85174185	1.0	3699	tags=32%, list=28%, signal=45%
REGULATION_OF_PROTEIN_SECRETION	REGULATION_OF_PROTEIN_SECRETION		19	-0.2604563	-0.8966021	0.61715484	0.848998	1.0	2763	tags=32%, list=21%, signal=40%
GOLGI_VESICLE_TRANSPORT	GOLGI_VESICLE_TRANSPORT		42	-0.20421416	-0.8963982	0.6216814	0.84605193	1.0	4001	tags=40%, list=31%, signal=58%
CENTRAL_NERVOUS_SYSTEM_DEVELOPMENT	CENTRAL_NERVOUS_SYSTEM_DEVELOPMENT		105	-0.16892304	-0.89542365	0.7118644	0.8450674	1.0	4327	tags=39%, list=33%, signal=58%
REGULATION_OF_TRANSLATIONAL_INITIATION	REGULATION_OF_TRANSLATIONAL_INITIATION		25	-0.23545468	-0.8933909	0.61995757	0.8466482	1.0	1140	tags=20%, list=9%, signal=22%
CYCLIC_NUCLEOTIDE_MEDIATED_SIGNALING	CYCLIC_NUCLEOTIDE_MEDIATED_SIGNALING		97	-0.16978157	-0.89319175	0.69020504	0.84365904	1.0	1207	tags=12%, list=9%, signal=14%
SECRETION_BY_CELL	SECRETION_BY_CELL		100	-0.16839749	-0.8930182	0.70412844	0.8406571	1.0	4489	tags=41%, list=34%, signal=62%
ACTIVATION_OF_PROTEIN_KINASE_ACTIVITY	ACTIVATION_OF_PROTEIN_KINASE_ACTIVITY		23	-0.2420791	-0.8887424	0.5813953	0.84766763	1.0	4591	tags=39%, list=35%, signal=60%
REGULATION_OF_PROTEIN_MODIFICATION_PROCESS	REGULATION_OF_PROTEIN_MODIFICATION_PROCESS		37	-0.21279116	-0.88728964	0.63414633	0.8477896	1.0	2455	tags=24%, list=19%, signal=30%
RESPONSE_TO_OXIDATIVE_STRESS	RESPONSE_TO_OXIDATIVE_STRESS		38	-0.20630074	-0.8752313	0.69894737	0.8730792	1.0	1635	tags=24%, list=12%, signal=27%
EPIDERMIS_DEVELOPMENT	EPIDERMIS_DEVELOPMENT		66	-0.17984995	-0.87446934	0.69977427	0.87152094	1.0	1146	tags=17%, list=9%, signal=18%
AEROBIC_RESPIRATION	AEROBIC_RESPIRATION		15	-0.2745823	-0.8736992	0.6652632	0.8698019	1.0	825	tags=20%, list=6%, signal=21%
G_PROTEIN_SIGNALING_COUPLED_TO_CYCLIC_NUCLEOTIDE_SECOND_MESSENGER	G_PROTEIN_SIGNALING_COUPLED_TO_CYCLIC_NUCLEOTIDE_SECOND_MESSENGER		96	-0.17006525	-0.87290496	0.7223529	0.86836785	1.0	1207	tags=13%, list=9%, signal=14%
T_CELL_PROLIFERATION	T_CELL_PROLIFERATION		17	-0.25812376	-0.8719509	0.6301969	0.8672462	1.0	2786	tags=35%, list=21%, signal=45%
CELL_CYCLE_ARREST_GO_0007050	CELL_CYCLE_ARREST_GO_0007050		52	-0.18523079	-0.8690425	0.6931567	0.87008077	1.0	2163	tags=25%, list=17%, signal=30%
REGULATION_OF_GROWTH	REGULATION_OF_GROWTH		48	-0.19580743	-0.86788845	0.69509596	0.86915535	1.0	4190	tags=40%, list=32%, signal=58%
CELLULAR_MORPHOGENESIS_DURING_DIFFERENTIATION	CELLULAR_MORPHOGENESIS_DURING_DIFFERENTIATION		38	-0.20254593	-0.86683905	0.6708861	0.86795306	1.0	3709	tags=32%, list=28%, signal=44%
REGULATION_OF_TRANSCRIPTION_FACTOR_ACTIVITY	REGULATION_OF_TRANSCRIPTION_FACTOR_ACTIVITY		30	-0.21654037	-0.8641242	0.6722338	0.87064797	1.0	4301	tags=47%, list=33%, signal=69%
RESPONSE_TO_NUTRIENT_LEVELS	RESPONSE_TO_NUTRIENT_LEVELS		27	-0.21986836	-0.8622035	0.63839287	0.871443	1.0	2465	tags=26%, list=19%, signal=32%
AMINE_METABOLIC_PROCESS	AMINE_METABOLIC_PROCESS		128	-0.15682928	-0.8608595	0.7669903	0.87105435	1.0	3292	tags=28%, list=25%, signal=37%
PHOSPHOINOSITIDE_METABOLIC_PROCESS	PHOSPHOINOSITIDE_METABOLIC_PROCESS		25	-0.22844417	-0.85902375	0.67465067	0.8717152	1.0	4522	tags=52%, list=35%, signal=79%
POSITIVE_REGULATION_OF_BINDING	POSITIVE_REGULATION_OF_BINDING		19	-0.24707286	-0.8555482	0.65450644	0.8755974	1.0	4731	tags=58%, list=36%, signal=91%
ENDOSOME_TRANSPORT	ENDOSOME_TRANSPORT		22	-0.23316248	-0.8523567	0.66520786	0.87904865	1.0	3924	tags=41%, list=30%, signal=58%
REGULATION_OF_TRANSLATION	REGULATION_OF_TRANSLATION		76	-0.17122906	-0.85234934	0.77628636	0.87570035	1.0	2490	tags=24%, list=19%, signal=29%
EXTRACELLULAR_STRUCTURE_ORGANIZATION_AND_BIOGENESIS	EXTRACELLULAR_STRUCTURE_ORGANIZATION_AND_BIOGENESIS		23	-0.22837779	-0.8482979	0.6681416	0.88110244	1.0	3387	tags=39%, list=26%, signal=53%
CELL_CELL_SIGNALING	CELL_CELL_SIGNALING		372	-0.13090588	-0.8475839	0.92582417	0.8792277	1.0	4203	tags=34%, list=32%, signal=48%
SPHINGOLIPID_METABOLIC_PROCESS	SPHINGOLIPID_METABOLIC_PROCESS		23	-0.22657187	-0.83924043	0.7184685	0.89232504	1.0	3247	tags=35%, list=25%, signal=46%
CARBOHYDRATE_BIOSYNTHETIC_PROCESS	CARBOHYDRATE_BIOSYNTHETIC_PROCESS		35	-0.1991104	-0.83768106	0.73965937	0.8920285	1.0	4026	tags=37%, list=31%, signal=53%
REGULATION_OF_DNA_BINDING	REGULATION_OF_DNA_BINDING		36	-0.19423634	-0.82543224	0.73942095	0.9128608	1.0	2490	tags=28%, list=19%, signal=34%
POSITIVE_REGULATION_OF_JNK_ACTIVITY	POSITIVE_REGULATION_OF_JNK_ACTIVITY		16	-0.2404546	-0.8061421	0.72978723	0.9447734	1.0	1749	tags=25%, list=13%, signal=29%
SECOND_MESSENGER_MEDIATED_SIGNALING	SECOND_MESSENGER_MEDIATED_SIGNALING		139	-0.14240392	-0.7980605	0.9316038	0.9552127	1.0	2062	tags=16%, list=16%, signal=19%
G_PROTEIN_COUPLED_RECEPTOR_PROTEIN_SIGNALING_PATHWAY	G_PROTEIN_COUPLED_RECEPTOR_PROTEIN_SIGNALING_PATHWAY		300	-0.12530123	-0.78981906	0.9719388	0.96540445	1.0	4606	tags=36%, list=35%, signal=54%
POSITIVE_REGULATION_OF_TRANSCRIPTIONDNA_DEPENDENT	POSITIVE_REGULATION_OF_TRANSCRIPTIONDNA_DEPENDENT		105	-0.14653692	-0.7893899	0.9172414	0.96252954	1.0	4486	tags=39%, list=34%, signal=59%
INSULIN_RECEPTOR_SIGNALING_PATHWAY	INSULIN_RECEPTOR_SIGNALING_PATHWAY		16	-0.23309465	-0.7880624	0.7586912	0.96107453	1.0	3078	tags=31%, list=24%, signal=41%
G_PROTEIN_SIGNALING_COUPLED_TO_IP3_SECOND_MESSENGERPHOSPHOLIPASE_C_ACTIVATING	G_PROTEIN_SIGNALING_COUPLED_TO_IP3_SECOND_MESSENGERPHOSPHOLIPASE_C_ACTIVATING		39	-0.1872197	-0.7873807	0.84	0.95860136	1.0	2506	tags=23%, list=19%, signal=28%
AMINE_BIOSYNTHETIC_PROCESS	AMINE_BIOSYNTHETIC_PROCESS		15	-0.24370636	-0.7858667	0.7427386	0.95764667	1.0	332	tags=13%, list=3%, signal=14%
NEGATIVE_REGULATION_OF_CELLULAR_COMPONENT_ORGANIZATION_AND_BIOGENESIS	NEGATIVE_REGULATION_OF_CELLULAR_COMPONENT_ORGANIZATION_AND_BIOGENESIS		26	-0.20363228	-0.7787847	0.8292683	0.9648661	1.0	1381	tags=15%, list=11%, signal=17%
RESPONSE_TO_EXTRACELLULAR_STIMULUS	RESPONSE_TO_EXTRACELLULAR_STIMULUS		29	-0.19612552	-0.7773311	0.8469828	0.96363163	1.0	2465	tags=24%, list=19%, signal=30%
REPRODUCTIVE_PROCESS	REPRODUCTIVE_PROCESS		133	-0.13897854	-0.7766478	0.9306931	0.9611793	1.0	3842	tags=34%, list=29%, signal=47%
NEGATIVE_REGULATION_OF_CELLULAR_PROTEIN_METABOLIC_PROCESS	NEGATIVE_REGULATION_OF_CELLULAR_PROTEIN_METABOLIC_PROCESS		41	-0.17217313	-0.76299894	0.86177105	0.97715575	1.0	2832	tags=24%, list=22%, signal=31%
BRAIN_DEVELOPMENT	BRAIN_DEVELOPMENT		39	-0.18008539	-0.7622363	0.8388521	0.97463804	1.0	3907	tags=38%, list=30%, signal=55%
PROTEIN_LOCALIZATION	PROTEIN_LOCALIZATION		184	-0.13078387	-0.75907195	0.9711286	0.9755696	1.0	3556	tags=27%, list=27%, signal=37%
NEGATIVE_REGULATION_OF_GROWTH	NEGATIVE_REGULATION_OF_GROWTH		35	-0.1822634	-0.75776255	0.85011184	0.9738807	1.0	4190	tags=40%, list=32%, signal=59%
REGULATION_OF_MUSCLE_CONTRACTION	REGULATION_OF_MUSCLE_CONTRACTION		18	-0.22279756	-0.7545565	0.8051392	0.9749294	1.0	2631	tags=33%, list=20%, signal=42%
POSITIVE_REGULATION_OF_RNA_METABOLIC_PROCESS	POSITIVE_REGULATION_OF_RNA_METABOLIC_PROCESS		107	-0.13812065	-0.743377	0.95522386	0.98543125	1.0	4486	tags=38%, list=34%, signal=58%
METAL_ION_TRANSPORT	METAL_ION_TRANSPORT		102	-0.13910073	-0.74078137	0.94711536	0.9850272	1.0	4664	tags=40%, list=36%, signal=62%
G_PROTEIN_SIGNALING_ADENYLATE_CYCLASE_ACTIVATING_PATHWAY	G_PROTEIN_SIGNALING_ADENYLATE_CYCLASE_ACTIVATING_PATHWAY		24	-0.19119838	-0.72778314	0.8607306	0.9962815	1.0	1207	tags=13%, list=9%, signal=14%
POSITIVE_REGULATION_OF_TRANSPORT	POSITIVE_REGULATION_OF_TRANSPORT		18	-0.2119274	-0.72718805	0.8408163	0.9933257	1.0	4891	tags=56%, list=37%, signal=89%
PROTEIN_POLYMERIZATION	PROTEIN_POLYMERIZATION		17	-0.21414791	-0.72429574	0.8542094	0.9928196	1.0	418	tags=12%, list=3%, signal=12%
CARBOHYDRATE_METABOLIC_PROCESS	CARBOHYDRATE_METABOLIC_PROCESS		152	-0.12681137	-0.72333133	0.9863326	0.9902989	1.0	4061	tags=32%, list=31%, signal=46%
POTASSIUM_ION_TRANSPORT	POTASSIUM_ION_TRANSPORT		52	-0.15736479	-0.7231471	0.91101694	0.98701125	1.0	4664	tags=40%, list=36%, signal=62%
CARBOHYDRATE_CATABOLIC_PROCESS	CARBOHYDRATE_CATABOLIC_PROCESS		20	-0.20119567	-0.7122659	0.8767967	0.9944916	1.0	4026	tags=35%, list=31%, signal=50%
CELLULAR_CARBOHYDRATE_CATABOLIC_PROCESS	CELLULAR_CARBOHYDRATE_CATABOLIC_PROCESS		20	-0.20119567	-0.7120651	0.8504273	0.9912647	1.0	4026	tags=35%, list=31%, signal=50%
CATION_TRANSPORT	CATION_TRANSPORT		130	-0.1284715	-0.7098686	0.983683	0.98988944	1.0	4664	tags=40%, list=36%, signal=62%
NEGATIVE_REGULATION_OF_PROTEIN_METABOLIC_PROCESS	NEGATIVE_REGULATION_OF_PROTEIN_METABOLIC_PROCESS		44	-0.15879373	-0.70879096	0.9357798	0.9875512	1.0	2832	tags=23%, list=22%, signal=29%
SECRETORY_PATHWAY	SECRETORY_PATHWAY		72	-0.14353184	-0.70611566	0.95111114	0.9866591	1.0	4489	tags=40%, list=34%, signal=61%
REGULATION_OF_CYTOKINE_PRODUCTION	REGULATION_OF_CYTOKINE_PRODUCTION		21	-0.19392358	-0.7046068	0.8727634	0.9846815	1.0	3090	tags=29%, list=24%, signal=37%
ESTABLISHMENT_AND_OR_MAINTENANCE_OF_CELL_POLARITY	ESTABLISHMENT_AND_OR_MAINTENANCE_OF_CELL_POLARITY		19	-0.2022786	-0.7042713	0.874	0.9816509	1.0	1481	tags=16%, list=11%, signal=18%
DI___TRI_VALENT_INORGANIC_CATION_TRANSPORT	DI___TRI_VALENT_INORGANIC_CATION_TRANSPORT		27	-0.17735644	-0.70357776	0.90611356	0.97890735	1.0	1114	tags=15%, list=9%, signal=16%
PHOSPHOINOSITIDE_MEDIATED_SIGNALING	PHOSPHOINOSITIDE_MEDIATED_SIGNALING		42	-0.16281268	-0.703163	0.90553	0.97598237	1.0	2506	tags=21%, list=19%, signal=26%
ION_TRANSPORT	ION_TRANSPORT		165	-0.12290286	-0.7025676	0.9952941	0.97320926	1.0	4670	tags=39%, list=36%, signal=60%
REGULATION_OF_CELL_MIGRATION	REGULATION_OF_CELL_MIGRATION		23	-0.19099802	-0.6988298	0.8852459	0.97294897	1.0	4852	tags=43%, list=37%, signal=69%
SECRETION	SECRETION		157	-0.118944876	-0.68402344	0.9928058	0.98108655	1.0	4792	tags=41%, list=37%, signal=64%
NEGATIVE_REGULATION_OF_MULTICELLULAR_ORGANISMAL_PROCESS	NEGATIVE_REGULATION_OF_MULTICELLULAR_ORGANISMAL_PROCESS		27	-0.17554441	-0.6750379	0.8965517	0.98396003	1.0	2105	tags=22%, list=16%, signal=26%
EXCRETION	EXCRETION		35	-0.15844144	-0.6554271	0.9321663	0.9930253	1.0	2317	tags=20%, list=18%, signal=24%
INORGANIC_ANION_TRANSPORT	INORGANIC_ANION_TRANSPORT		16	-0.19590133	-0.6484899	0.9177489	0.99354845	1.0	582	tags=13%, list=4%, signal=13%
PATTERN_SPECIFICATION_PROCESS	PATTERN_SPECIFICATION_PROCESS		27	-0.1610196	-0.64623576	0.9470339	0.99142665	1.0	959	tags=11%, list=7%, signal=12%
LIPID_HOMEOSTASIS	LIPID_HOMEOSTASIS		15	-0.19733748	-0.6412012	0.92134833	0.9906376	1.0	917	tags=13%, list=7%, signal=14%
NUCLEOTIDE_EXCISION_REPAIR	NUCLEOTIDE_EXCISION_REPAIR		19	-0.1750693	-0.6177433	0.9497717	0.9975981	1.0	2283	tags=21%, list=17%, signal=25%
DETECTION_OF_ABIOTIC_STIMULUS	DETECTION_OF_ABIOTIC_STIMULUS		16	-0.1778728	-0.5885356	0.9533898	1.0	1.0	5167	tags=50%, list=39%, signal=83%
AMINO_SUGAR_METABOLIC_PROCESS	AMINO_SUGAR_METABOLIC_PROCESS		15	-0.17831686	-0.58283126	0.9521739	1.0	1.0	4362	tags=40%, list=33%, signal=60%
REGULATION_OF_CELL_GROWTH	REGULATION_OF_CELL_GROWTH		39	-0.13112791	-0.56136173	0.99346405	1.0	1.0	4190	tags=33%, list=32%, signal=49%
CALCIUM_ION_TRANSPORT	CALCIUM_ION_TRANSPORT		23	-0.15323149	-0.5607374	0.968	1.0	1.0	1114	tags=13%, list=9%, signal=14%
RESPONSE_TO_LIGHT_STIMULUS	RESPONSE_TO_LIGHT_STIMULUS		40	-0.12905674	-0.55267495	0.9883991	0.9996822	1.0	2854	tags=23%, list=22%, signal=29%
FEMALE_GAMETE_GENERATION	FEMALE_GAMETE_GENERATION		15	-0.16664118	-0.53358483	0.98706895	0.9995687	1.0	10913	tags=100%, list=83%, signal=600%
REGULATION_OF_ACTION_POTENTIAL	REGULATION_OF_ACTION_POTENTIAL		16	-0.14865069	-0.48988298	0.99590164	1.0	1.0	3635	tags=31%, list=28%, signal=43%
MONOVALENT_INORGANIC_CATION_TRANSPORT	MONOVALENT_INORGANIC_CATION_TRANSPORT		83	-0.09405918	-0.47285926	1.0	0.9981322	1.0	4664	tags=36%, list=36%, signal=56%
