# Supplementary material for: Multiple-input multiple-output causal strategies for gene selection
Source: BMC Bioinformatics. 2011 Nov 25;12:458. doi: 10.1186/1471-2105-12-458 (PMC3323860; doi:10.1186/1471-2105-12-458)
Supplement: Additional file 3 — Archive containing the output files computed by the preranked GSEA for λ ∈ {0.6,0.7,0.8,0.9,1.0,2.0} (GSEA_MIMO_part2.zip). [file 1471-2105-12-458-S3.ZIP › mFS09_entrez_mimo.GseaPreranked.1316039282297/gsea_report_for_na_pos_1316039282297.xls]

NAME	GS<br> follow link to MSigDB	GS DETAILS	SIZE	ES	NES	NOM p-val	FDR q-val	FWER p-val	RANK AT MAX	LEADING EDGE
CELL_CYCLE_PROCESS	CELL_CYCLE_PROCESS		169	0.48513788	2.6755013	0.0	0.0	0.0	2330	tags=47%, list=18%, signal=56%
MITOTIC_CELL_CYCLE	MITOTIC_CELL_CYCLE		134	0.49611583	2.6658812	0.0	0.0	0.0	2330	tags=48%, list=18%, signal=58%
M_PHASE	M_PHASE		98	0.5256825	2.6517472	0.0	0.0	0.0	2324	tags=51%, list=18%, signal=62%
MITOSIS	MITOSIS		70	0.55421346	2.6269827	0.0	0.0	0.0	1470	tags=47%, list=11%, signal=53%
M_PHASE_OF_MITOTIC_CELL_CYCLE	M_PHASE_OF_MITOTIC_CELL_CYCLE		72	0.5569822	2.6261556	0.0	0.0	0.0	2324	tags=54%, list=18%, signal=65%
CELL_CYCLE_PHASE	CELL_CYCLE_PHASE		152	0.46180516	2.5212908	0.0	0.0	0.0	2330	tags=45%, list=18%, signal=54%
DNA_REPLICATION	DNA_REPLICATION		97	0.47769114	2.4416842	0.0	1.09962406E-4	0.0010	2914	tags=47%, list=22%, signal=61%
DNA_METABOLIC_PROCESS	DNA_METABOLIC_PROCESS		240	0.41080317	2.4050689	0.0	9.6217096E-5	0.0010	3249	tags=47%, list=25%, signal=61%
CELL_CYCLE_GO_0007049	CELL_CYCLE_GO_0007049		277	0.4079661	2.3988833	0.0	8.552631E-5	0.0010	2364	tags=40%, list=18%, signal=48%
SISTER_CHROMATID_SEGREGATION	SISTER_CHROMATID_SEGREGATION		16	0.7315507	2.372614	0.0	7.697368E-5	0.0010	959	tags=56%, list=7%, signal=61%
MITOTIC_SISTER_CHROMATID_SEGREGATION	MITOTIC_SISTER_CHROMATID_SEGREGATION		15	0.7491472	2.3674557	0.0	6.997607E-5	0.0010	959	tags=60%, list=7%, signal=65%
CELL_CYCLE_CHECKPOINT_GO_0000075	CELL_CYCLE_CHECKPOINT_GO_0000075		45	0.52961165	2.3222978	0.0	6.414473E-5	0.0010	1976	tags=53%, list=15%, signal=63%
DNA_REPAIR	DNA_REPAIR		118	0.43737084	2.2930694	0.0	1.1784245E-4	0.0020	2963	tags=48%, list=23%, signal=62%
DNA_DEPENDENT_DNA_REPLICATION	DNA_DEPENDENT_DNA_REPLICATION		52	0.5043102	2.2745833	0.0	2.1745625E-4	0.0040	3216	tags=56%, list=25%, signal=74%
REGULATION_OF_MITOSIS	REGULATION_OF_MITOSIS		33	0.57306993	2.267916	0.0	2.0295916E-4	0.0040	1029	tags=45%, list=8%, signal=49%
CHROMOSOME_SEGREGATION	CHROMOSOME_SEGREGATION		28	0.5814407	2.2629237	0.0	1.9027422E-4	0.0040	959	tags=46%, list=7%, signal=50%
RESPONSE_TO_DNA_DAMAGE_STIMULUS	RESPONSE_TO_DNA_DAMAGE_STIMULUS		153	0.4054369	2.2185571	0.0	4.0476094E-4	0.0090	2963	tags=46%, list=23%, signal=58%
RNA_SPLICING	RNA_SPLICING		74	0.45659977	2.213283	0.0	3.8227421E-4	0.0090	3386	tags=53%, list=26%, signal=71%
RESPONSE_TO_ENDOGENOUS_STIMULUS	RESPONSE_TO_ENDOGENOUS_STIMULUS		182	0.38447732	2.1656327	0.0	6.8423885E-4	0.017	3338	tags=46%, list=25%, signal=61%
NUCLEOTIDE_BIOSYNTHETIC_PROCESS	NUCLEOTIDE_BIOSYNTHETIC_PROCESS		17	0.64728266	2.147699	0.0	9.2091504E-4	0.024	1359	tags=53%, list=10%, signal=59%
RNA_PROCESSING	RNA_PROCESSING		138	0.39359188	2.1025028	0.0	0.001395757	0.038	3299	tags=49%, list=25%, signal=64%
MICROTUBULE_CYTOSKELETON_ORGANIZATION_AND_BIOGENESIS	MICROTUBULE_CYTOSKELETON_ORGANIZATION_AND_BIOGENESIS		31	0.5303998	2.0819597	0.0	0.0018232744	0.051	2713	tags=55%, list=21%, signal=69%
DNA_INTEGRITY_CHECKPOINT	DNA_INTEGRITY_CHECKPOINT		22	0.5873442	2.0804267	0.0	0.001777579	0.052	1962	tags=59%, list=15%, signal=69%
DNA_REPLICATION_INITIATION	DNA_REPLICATION_INITIATION		15	0.6553155	2.0713472	0.0	0.0018654322	0.057	2644	tags=80%, list=20%, signal=100%
MITOTIC_CELL_CYCLE_CHECKPOINT	MITOTIC_CELL_CYCLE_CHECKPOINT		19	0.5819771	2.0153801	0.0036036037	0.0037158248	0.118	1976	tags=53%, list=15%, signal=62%
MITOCHONDRION_ORGANIZATION_AND_BIOGENESIS	MITOCHONDRION_ORGANIZATION_AND_BIOGENESIS		42	0.46792558	2.0023284	0.0	0.003931605	0.128	3234	tags=50%, list=25%, signal=66%
PROTEIN_FOLDING	PROTEIN_FOLDING		55	0.4412675	2.0017016	0.0	0.003845482	0.129	3206	tags=51%, list=24%, signal=67%
DOUBLE_STRAND_BREAK_REPAIR	DOUBLE_STRAND_BREAK_REPAIR		21	0.56455946	1.9823073	0.0038834952	0.0046365485	0.155	1962	tags=52%, list=15%, signal=62%
REGULATION_OF_MITOTIC_CELL_CYCLE	REGULATION_OF_MITOTIC_CELL_CYCLE		19	0.5719982	1.9776001	0.0018018018	0.004660794	0.162	1497	tags=47%, list=11%, signal=53%
REGULATION_OF_CELL_CYCLE	REGULATION_OF_CELL_CYCLE		161	0.35911098	1.9766027	0.0	0.0045319647	0.163	1976	tags=35%, list=15%, signal=40%
MRNA_METABOLIC_PROCESS	MRNA_METABOLIC_PROCESS		72	0.41274822	1.9727687	0.0	0.0045575635	0.168	3299	tags=50%, list=25%, signal=66%
COENZYME_METABOLIC_PROCESS	COENZYME_METABOLIC_PROCESS		35	0.4841473	1.9478016	0.001984127	0.005791996	0.21	3338	tags=49%, list=25%, signal=65%
TRNA_METABOLIC_PROCESS	TRNA_METABOLIC_PROCESS		15	0.61348146	1.9407549	0.003649635	0.0061785653	0.226	2576	tags=67%, list=20%, signal=83%
INTERPHASE_OF_MITOTIC_CELL_CYCLE	INTERPHASE_OF_MITOTIC_CELL_CYCLE		57	0.4220578	1.9253751	0.0	0.0070319045	0.259	3349	tags=51%, list=26%, signal=68%
NUCLEOBASENUCLEOSIDENUCLEOTIDE_AND_NUCLEIC_ACID_TRANSPORT	NUCLEOBASENUCLEOSIDENUCLEOTIDE_AND_NUCLEIC_ACID_TRANSPORT		26	0.4997945	1.9224323	0.0018382353	0.00702966	0.265	2241	tags=46%, list=17%, signal=56%
INTERPHASE	INTERPHASE		63	0.4135739	1.9097313	0.0	0.0080790175	0.31	3349	tags=49%, list=26%, signal=66%
COFACTOR_BIOSYNTHETIC_PROCESS	COFACTOR_BIOSYNTHETIC_PROCESS		21	0.5297167	1.8785305	0.0019762847	0.010528655	0.397	1476	tags=38%, list=11%, signal=43%
REGULATION_OF_DNA_REPLICATION	REGULATION_OF_DNA_REPLICATION		18	0.5496896	1.8652622	0.009451796	0.011636526	0.441	1962	tags=50%, list=15%, signal=59%
MRNA_PROCESSING_GO_0006397	MRNA_PROCESSING_GO_0006397		61	0.40550372	1.864903	0.0017730496	0.011355853	0.441	3104	tags=46%, list=24%, signal=60%
REGULATION_OF_CYCLIN_DEPENDENT_PROTEIN_KINASE_ACTIVITY	REGULATION_OF_CYCLIN_DEPENDENT_PROTEIN_KINASE_ACTIVITY		40	0.44410804	1.8602706	0.005484461	0.011472722	0.447	2428	tags=48%, list=19%, signal=58%
CHROMOSOME_ORGANIZATION_AND_BIOGENESIS	CHROMOSOME_ORGANIZATION_AND_BIOGENESIS		107	0.35674882	1.8312935	0.0	0.01426045	0.537	2764	tags=38%, list=21%, signal=48%
REGULATION_OF_DNA_METABOLIC_PROCESS	REGULATION_OF_DNA_METABOLIC_PROCESS		40	0.4346583	1.827336	0.0017889087	0.01431181	0.548	2134	tags=45%, list=16%, signal=54%
MITOCHONDRIAL_TRANSPORT	MITOCHONDRIAL_TRANSPORT		18	0.5439095	1.8203828	0.001814882	0.015047834	0.568	1476	tags=44%, list=11%, signal=50%
TRANSCRIPTION_INITIATION_FROM_RNA_POLYMERASE_II_PROMOTER	TRANSCRIPTION_INITIATION_FROM_RNA_POLYMERASE_II_PROMOTER		27	0.4880888	1.8163394	0.0057581575	0.01502042	0.576	2352	tags=44%, list=18%, signal=54%
DNA_DAMAGE_CHECKPOINT	DNA_DAMAGE_CHECKPOINT		19	0.528594	1.79586	0.0038095238	0.01735795	0.632	1962	tags=53%, list=15%, signal=62%
COFACTOR_METABOLIC_PROCESS	COFACTOR_METABOLIC_PROCESS		51	0.4015099	1.7834345	0.0018939395	0.018737242	0.67	3395	tags=43%, list=26%, signal=58%
G1_S_TRANSITION_OF_MITOTIC_CELL_CYCLE	G1_S_TRANSITION_OF_MITOTIC_CELL_CYCLE		23	0.4819867	1.7765323	0.0	0.019472016	0.69	3264	tags=52%, list=25%, signal=69%
NUCLEAR_EXPORT	NUCLEAR_EXPORT		26	0.46753237	1.7305185	0.0073260074	0.027775593	0.812	4261	tags=58%, list=33%, signal=85%
DNA_DAMAGE_RESPONSESIGNAL_TRANSDUCTION	DNA_DAMAGE_RESPONSESIGNAL_TRANSDUCTION		34	0.4402843	1.7276442	0.0018281536	0.027680518	0.82	1962	tags=44%, list=15%, signal=52%
PROTEIN_MODIFICATION_BY_SMALL_PROTEIN_CONJUGATION	PROTEIN_MODIFICATION_BY_SMALL_PROTEIN_CONJUGATION		35	0.4274266	1.7267824	0.0036166366	0.027307916	0.821	2496	tags=40%, list=19%, signal=49%
BIOPOLYMER_CATABOLIC_PROCESS	BIOPOLYMER_CATABOLIC_PROCESS		103	0.33774415	1.7171085	0.0	0.029088043	0.85	3543	tags=43%, list=27%, signal=58%
RNA_EXPORT_FROM_NUCLEUS	RNA_EXPORT_FROM_NUCLEUS		17	0.5102898	1.7050179	0.020109689	0.031416185	0.881	4611	tags=71%, list=35%, signal=109%
UBIQUITIN_CYCLE	UBIQUITIN_CYCLE		40	0.40611035	1.6922821	0.010909091	0.033793002	0.908	2496	tags=38%, list=19%, signal=46%
PROTEIN_CATABOLIC_PROCESS	PROTEIN_CATABOLIC_PROCESS		60	0.3651459	1.6617992	0.009398496	0.042569593	0.951	3543	tags=42%, list=27%, signal=57%
PROTEIN_UBIQUITINATION	PROTEIN_UBIQUITINATION		32	0.4134547	1.6550423	0.014134276	0.04400592	0.959	2496	tags=38%, list=19%, signal=46%
CYTOKINESIS	CYTOKINESIS		17	0.4973122	1.653005	0.023255814	0.043799844	0.96	993	tags=35%, list=8%, signal=38%
MACROMOLECULE_CATABOLIC_PROCESS	MACROMOLECULE_CATABOLIC_PROCESS		120	0.30964157	1.6407163	0.0033726813	0.047231637	0.971	3543	tags=39%, list=27%, signal=53%
CELLULAR_PROTEIN_CATABOLIC_PROCESS	CELLULAR_PROTEIN_CATABOLIC_PROCESS		50	0.37416267	1.6241066	0.018181818	0.05281057	0.983	3543	tags=42%, list=27%, signal=57%
BASE_EXCISION_REPAIR	BASE_EXCISION_REPAIR		16	0.48782197	1.6197339	0.01904762	0.05351959	0.986	2853	tags=44%, list=22%, signal=56%
PROTEIN_DNA_COMPLEX_ASSEMBLY	PROTEIN_DNA_COMPLEX_ASSEMBLY		45	0.3743119	1.6182696	0.009708738	0.053213917	0.986	2697	tags=40%, list=21%, signal=50%
TRANSCRIPTION_INITIATION	TRANSCRIPTION_INITIATION		33	0.40248707	1.5835364	0.028571429	0.066939935	0.998	2352	tags=39%, list=18%, signal=48%
NUCLEAR_TRANSPORT	NUCLEAR_TRANSPORT		77	0.32152817	1.5667082	0.007005254	0.07406252	0.998	4261	tags=47%, list=33%, signal=69%
DNA_PACKAGING	DNA_PACKAGING		29	0.40403658	1.5535542	0.033027522	0.08013596	0.999	2935	tags=45%, list=22%, signal=58%
DNA_RECOMBINATION	DNA_RECOMBINATION		45	0.36104017	1.5485059	0.02	0.081639074	0.999	1797	tags=33%, list=14%, signal=39%
NUCLEOCYTOPLASMIC_TRANSPORT	NUCLEOCYTOPLASMIC_TRANSPORT		77	0.32152817	1.5456785	0.013840831	0.0820128	0.999	4261	tags=47%, list=33%, signal=69%
MEIOTIC_CELL_CYCLE	MEIOTIC_CELL_CYCLE		31	0.39988297	1.5365369	0.025735294	0.08596884	0.999	2713	tags=42%, list=21%, signal=53%
CELL_DIVISION	CELL_DIVISION		19	0.45423704	1.5342724	0.044280443	0.08612639	0.999	993	tags=32%, list=8%, signal=34%
CELLULAR_MACROMOLECULE_CATABOLIC_PROCESS	CELLULAR_MACROMOLECULE_CATABOLIC_PROCESS		90	0.3042143	1.5255276	0.015410959	0.09002969	1.0	2241	tags=29%, list=17%, signal=35%
NUCLEOTIDE_METABOLIC_PROCESS	NUCLEOTIDE_METABOLIC_PROCESS		36	0.37709522	1.5255216	0.037931036	0.088747256	1.0	2520	tags=39%, list=19%, signal=48%
ONE_CARBON_COMPOUND_METABOLIC_PROCESS	ONE_CARBON_COMPOUND_METABOLIC_PROCESS		24	0.4208312	1.5104824	0.037037037	0.09656554	1.0	3914	tags=58%, list=30%, signal=83%
MICROTUBULE_BASED_PROCESS	MICROTUBULE_BASED_PROCESS		75	0.3200302	1.5094426	0.012345679	0.0959021	1.0	2866	tags=36%, list=22%, signal=46%
ORGANELLE_ORGANIZATION_AND_BIOGENESIS	ORGANELLE_ORGANIZATION_AND_BIOGENESIS		407	0.24067134	1.503541	0.0	0.098203234	1.0	3202	tags=33%, list=24%, signal=42%
NUCLEOBASENUCLEOSIDE_AND_NUCLEOTIDE_METABOLIC_PROCESS	NUCLEOBASENUCLEOSIDE_AND_NUCLEOTIDE_METABOLIC_PROCESS		46	0.35066923	1.4981934	0.013539651	0.100764975	1.0	1359	tags=28%, list=10%, signal=31%
MEIOSIS_I	MEIOSIS_I		19	0.43165657	1.479778	0.04263566	0.11124177	1.0	1797	tags=37%, list=14%, signal=43%
CELLULAR_COMPONENT_DISASSEMBLY	CELLULAR_COMPONENT_DISASSEMBLY		31	0.3812302	1.4780589	0.04379562	0.110897	1.0	3046	tags=42%, list=23%, signal=55%
ESTABLISHMENT_OF_ORGANELLE_LOCALIZATION	ESTABLISHMENT_OF_ORGANELLE_LOCALIZATION		16	0.455172	1.4539739	0.06433824	0.12838419	1.0	901	tags=38%, list=7%, signal=40%
APOPTOTIC_NUCLEAR_CHANGES	APOPTOTIC_NUCLEAR_CHANGES		17	0.43366033	1.4445266	0.073937155	0.13451026	1.0	1438	tags=35%, list=11%, signal=40%
VIRAL_INFECTIOUS_CYCLE	VIRAL_INFECTIOUS_CYCLE		29	0.36919707	1.4232117	0.06481481	0.15264422	1.0	1645	tags=34%, list=13%, signal=39%
ORGANELLE_LOCALIZATION	ORGANELLE_LOCALIZATION		21	0.39553997	1.422348	0.086142324	0.15155552	1.0	901	tags=29%, list=7%, signal=31%
CHROMATIN_ASSEMBLY_OR_DISASSEMBLY	CHROMATIN_ASSEMBLY_OR_DISASSEMBLY		25	0.3784041	1.4047515	0.08447937	0.1666637	1.0	2935	tags=48%, list=22%, signal=62%
NEGATIVE_REGULATION_OF_DNA_METABOLIC_PROCESS	NEGATIVE_REGULATION_OF_DNA_METABOLIC_PROCESS		16	0.42427734	1.3912151	0.095684804	0.17862064	1.0	2578	tags=50%, list=20%, signal=62%
VIRAL_REPRODUCTIVE_PROCESS	VIRAL_REPRODUCTIVE_PROCESS		33	0.35162276	1.3748517	0.09477756	0.1958741	1.0	1645	tags=33%, list=13%, signal=38%
ALCOHOL_METABOLIC_PROCESS	ALCOHOL_METABOLIC_PROCESS		82	0.27711865	1.3663547	0.0625	0.2039393	1.0	4330	tags=44%, list=33%, signal=65%
RESPONSE_TO_HYPOXIA	RESPONSE_TO_HYPOXIA		27	0.34744954	1.3217846	0.13142857	0.26061818	1.0	2434	tags=33%, list=19%, signal=41%
VIRAL_REPRODUCTION	VIRAL_REPRODUCTION		38	0.3160903	1.316052	0.111524165	0.26603398	1.0	1894	tags=32%, list=14%, signal=37%
VIRAL_GENOME_REPLICATION	VIRAL_GENOME_REPLICATION		20	0.37675843	1.3134136	0.10526316	0.26722172	1.0	1645	tags=35%, list=13%, signal=40%
ESTABLISHMENT_AND_OR_MAINTENANCE_OF_CHROMATIN_ARCHITECTURE	ESTABLISHMENT_AND_OR_MAINTENANCE_OF_CHROMATIN_ARCHITECTURE		65	0.2812255	1.303855	0.10207613	0.2787344	1.0	2935	tags=35%, list=22%, signal=45%
INTRACELLULAR_TRANSPORT	INTRACELLULAR_TRANSPORT		248	0.2213743	1.2944543	0.03733766	0.2912189	1.0	3668	tags=35%, list=28%, signal=47%
NEGATIVE_REGULATION_OF_CATALYTIC_ACTIVITY	NEGATIVE_REGULATION_OF_CATALYTIC_ACTIVITY		61	0.28191867	1.2902682	0.108256884	0.29476455	1.0	3198	tags=39%, list=24%, signal=52%
CHROMATIN_REMODELING	CHROMATIN_REMODELING		21	0.36206818	1.2795551	0.15992293	0.30954355	1.0	2935	tags=43%, list=22%, signal=55%
RESPONSE_TO_ORGANIC_SUBSTANCE	RESPONSE_TO_ORGANIC_SUBSTANCE		27	0.33885172	1.272827	0.15162455	0.31741208	1.0	2949	tags=37%, list=23%, signal=48%
RNA_CATABOLIC_PROCESS	RNA_CATABOLIC_PROCESS		20	0.36697754	1.2695694	0.16890594	0.3196284	1.0	3158	tags=50%, list=24%, signal=66%
RESPONSE_TO_ABIOTIC_STIMULUS	RESPONSE_TO_ABIOTIC_STIMULUS		79	0.25849926	1.2627158	0.106884055	0.32940412	1.0	3338	tags=37%, list=25%, signal=49%
APOPTOTIC_PROGRAM	APOPTOTIC_PROGRAM		56	0.28007096	1.2606629	0.12454873	0.32945967	1.0	3187	tags=38%, list=24%, signal=49%
ESTABLISHMENT_OF_CELLULAR_LOCALIZATION	ESTABLISHMENT_OF_CELLULAR_LOCALIZATION		311	0.2085681	1.2602354	0.057233706	0.32674715	1.0	3770	tags=34%, list=29%, signal=47%
G1_PHASE	G1_PHASE		15	0.39033288	1.2587982	0.18304431	0.32593924	1.0	3137	tags=47%, list=24%, signal=61%
NEGATIVE_REGULATION_OF_BINDING	NEGATIVE_REGULATION_OF_BINDING		16	0.3855649	1.2584916	0.18975332	0.32318175	1.0	2339	tags=44%, list=18%, signal=53%
HETEROCYCLE_METABOLIC_PROCESS	HETEROCYCLE_METABOLIC_PROCESS		26	0.34290263	1.2567172	0.16190477	0.3229154	1.0	1476	tags=23%, list=11%, signal=26%
CYTOSKELETON_DEPENDENT_INTRACELLULAR_TRANSPORT	CYTOSKELETON_DEPENDENT_INTRACELLULAR_TRANSPORT		25	0.3400153	1.2489985	0.17032968	0.33298588	1.0	4169	tags=52%, list=32%, signal=76%
RESPONSE_TO_STRESS	RESPONSE_TO_STRESS		467	0.19573924	1.2300237	0.04601227	0.36493313	1.0	3053	tags=29%, list=23%, signal=36%
CELLULAR_LOCALIZATION	CELLULAR_LOCALIZATION		323	0.2003176	1.2264645	0.06403941	0.36798304	1.0	3937	tags=35%, list=30%, signal=49%
RIBONUCLEOPROTEIN_COMPLEX_BIOGENESIS_AND_ASSEMBLY	RIBONUCLEOPROTEIN_COMPLEX_BIOGENESIS_AND_ASSEMBLY		68	0.25614843	1.2090093	0.17001829	0.3992742	1.0	3685	tags=40%, list=28%, signal=55%
RESPONSE_TO_HORMONE_STIMULUS	RESPONSE_TO_HORMONE_STIMULUS		26	0.3146088	1.2011931	0.21851853	0.41105333	1.0	4920	tags=58%, list=38%, signal=92%
DNA_CATABOLIC_PROCESS	DNA_CATABOLIC_PROCESS		21	0.3495765	1.1995591	0.21572211	0.4104324	1.0	3470	tags=43%, list=27%, signal=58%
TRANSCRIPTION_FROM_RNA_POLYMERASE_III_PROMOTER	TRANSCRIPTION_FROM_RNA_POLYMERASE_III_PROMOTER		18	0.35674208	1.1787444	0.25369978	0.45135996	1.0	3648	tags=56%, list=28%, signal=77%
REGULATION_OF_HYDROLASE_ACTIVITY	REGULATION_OF_HYDROLASE_ACTIVITY		65	0.25110188	1.1749738	0.20526315	0.45546028	1.0	3187	tags=34%, list=24%, signal=45%
INDUCTION_OF_APOPTOSIS_BY_EXTRACELLULAR_SIGNALS	INDUCTION_OF_APOPTOSIS_BY_EXTRACELLULAR_SIGNALS		25	0.3186445	1.1695733	0.26717559	0.46352786	1.0	2595	tags=36%, list=20%, signal=45%
CELLULAR_RESPIRATION	CELLULAR_RESPIRATION		19	0.34259504	1.1691487	0.24814814	0.46006364	1.0	2677	tags=37%, list=20%, signal=46%
CATABOLIC_PROCESS	CATABOLIC_PROCESS		201	0.20477054	1.1511632	0.17197452	0.49745634	1.0	3596	tags=32%, list=27%, signal=44%
REGULATION_OF_GENE_EXPRESSION_EPIGENETIC	REGULATION_OF_GENE_EXPRESSION_EPIGENETIC		27	0.29976168	1.1476743	0.26286766	0.50094676	1.0	3249	tags=41%, list=25%, signal=54%
LIPID_BIOSYNTHETIC_PROCESS	LIPID_BIOSYNTHETIC_PROCESS		84	0.23550075	1.1458055	0.24863884	0.50104165	1.0	1638	tags=21%, list=13%, signal=24%
MEIOTIC_RECOMBINATION	MEIOTIC_RECOMBINATION		16	0.35856175	1.1455108	0.2593985	0.49739268	1.0	1797	tags=31%, list=14%, signal=36%
NITROGEN_COMPOUND_BIOSYNTHETIC_PROCESS	NITROGEN_COMPOUND_BIOSYNTHETIC_PROCESS		25	0.30315334	1.1428521	0.2748538	0.4992759	1.0	1549	tags=24%, list=12%, signal=27%
TRANSCRIPTION_FROM_RNA_POLYMERASE_II_PROMOTER	TRANSCRIPTION_FROM_RNA_POLYMERASE_II_PROMOTER		428	0.17906412	1.1331866	0.14092954	0.5190944	1.0	2666	tags=24%, list=20%, signal=29%
CELLULAR_CATABOLIC_PROCESS	CELLULAR_CATABOLIC_PROCESS		189	0.19837071	1.1211915	0.20840336	0.54400367	1.0	3596	tags=32%, list=27%, signal=43%
CHROMATIN_MODIFICATION	CHROMATIN_MODIFICATION		46	0.25737578	1.1206278	0.278169	0.54070145	1.0	2935	tags=33%, list=22%, signal=42%
REGULATION_OF_KINASE_ACTIVITY	REGULATION_OF_KINASE_ACTIVITY		135	0.20949867	1.1185505	0.24783362	0.5412834	1.0	4095	tags=39%, list=31%, signal=57%
CELL_STRUCTURE_DISASSEMBLY_DURING_APOPTOSIS	CELL_STRUCTURE_DISASSEMBLY_DURING_APOPTOSIS		17	0.3358501	1.1184628	0.32163742	0.53690517	1.0	1200	tags=24%, list=9%, signal=26%
GLUTAMATE_SIGNALING_PATHWAY	GLUTAMATE_SIGNALING_PATHWAY		17	0.33382365	1.116774	0.29817444	0.53657806	1.0	2859	tags=29%, list=22%, signal=38%
REGULATION_OF_CATALYTIC_ACTIVITY	REGULATION_OF_CATALYTIC_ACTIVITY		238	0.18917485	1.1114004	0.19699499	0.5454251	1.0	3198	tags=29%, list=24%, signal=37%
REGULATION_OF_TRANSFERASE_ACTIVITY	REGULATION_OF_TRANSFERASE_ACTIVITY		137	0.20265856	1.1000571	0.28006873	0.5701163	1.0	1813	tags=20%, list=14%, signal=23%
NEGATIVE_REGULATION_OF_DNA_BINDING	NEGATIVE_REGULATION_OF_DNA_BINDING		15	0.34581697	1.0999979	0.3403846	0.5655848	1.0	3046	tags=47%, list=23%, signal=61%
NUCLEAR_ORGANIZATION_AND_BIOGENESIS	NUCLEAR_ORGANIZATION_AND_BIOGENESIS		23	0.30810422	1.0984876	0.3250478	0.5651811	1.0	3046	tags=39%, list=23%, signal=51%
CHROMATIN_ASSEMBLY	CHROMATIN_ASSEMBLY		16	0.340744	1.0961477	0.32391715	0.56657165	1.0	2935	tags=44%, list=22%, signal=56%
NEURON_APOPTOSIS	NEURON_APOPTOSIS		15	0.33709818	1.0956784	0.32051283	0.5632392	1.0	1406	tags=27%, list=11%, signal=30%
CELLULAR_RESPONSE_TO_STIMULUS	CELLULAR_RESPONSE_TO_STIMULUS		17	0.32506925	1.0949819	0.33079848	0.56050855	1.0	2949	tags=35%, list=23%, signal=45%
REGULATION_OF_PROTEIN_KINASE_ACTIVITY	REGULATION_OF_PROTEIN_KINASE_ACTIVITY		133	0.2045653	1.0918372	0.2837607	0.5646936	1.0	4095	tags=39%, list=31%, signal=56%
NEGATIVE_REGULATION_OF_TRANSPORT	NEGATIVE_REGULATION_OF_TRANSPORT		18	0.32367805	1.0885427	0.33639705	0.5685035	1.0	3554	tags=44%, list=27%, signal=61%
NUCLEAR_IMPORT	NUCLEAR_IMPORT		47	0.2496071	1.0847577	0.29710144	0.57402086	1.0	3640	tags=36%, list=28%, signal=50%
CYTOSKELETON_ORGANIZATION_AND_BIOGENESIS	CYTOSKELETON_ORGANIZATION_AND_BIOGENESIS		182	0.19111766	1.0757078	0.3010204	0.5935641	1.0	2755	tags=26%, list=21%, signal=33%
CELLULAR_BIOSYNTHETIC_PROCESS	CELLULAR_BIOSYNTHETIC_PROCESS		273	0.18130386	1.0728899	0.2848	0.5967364	1.0	1572	tags=18%, list=12%, signal=20%
GAMETE_GENERATION	GAMETE_GENERATION		92	0.21364014	1.0609074	0.3254973	0.6242075	1.0	3792	tags=35%, list=29%, signal=49%
NEGATIVE_REGULATION_OF_APOPTOSIS	NEGATIVE_REGULATION_OF_APOPTOSIS		136	0.19544372	1.0565069	0.34471545	0.6316043	1.0	1512	tags=19%, list=12%, signal=21%
MICROTUBULE_BASED_MOVEMENT	MICROTUBULE_BASED_MOVEMENT		16	0.3260852	1.0509517	0.39423078	0.6416874	1.0	2636	tags=38%, list=20%, signal=47%
OXYGEN_AND_REACTIVE_OXYGEN_SPECIES_METABOLIC_PROCESS	OXYGEN_AND_REACTIVE_OXYGEN_SPECIES_METABOLIC_PROCESS		18	0.31349894	1.0501295	0.39029127	0.639128	1.0	2908	tags=39%, list=22%, signal=50%
REGULATION_OF_PROTEIN_STABILITY	REGULATION_OF_PROTEIN_STABILITY		17	0.32066014	1.0448198	0.3908257	0.6487704	1.0	4066	tags=41%, list=31%, signal=60%
RNA_SPLICINGVIA_TRANSESTERIFICATION_REACTIONS	RNA_SPLICINGVIA_TRANSESTERIFICATION_REACTIONS		27	0.27633864	1.043058	0.37669903	0.64884436	1.0	2638	tags=30%, list=20%, signal=37%
NEGATIVE_REGULATION_OF_PROGRAMMED_CELL_DEATH	NEGATIVE_REGULATION_OF_PROGRAMMED_CELL_DEATH		137	0.19481683	1.0388582	0.39698493	0.65537995	1.0	1512	tags=19%, list=12%, signal=21%
REGULATION_OF_MOLECULAR_FUNCTION	REGULATION_OF_MOLECULAR_FUNCTION		275	0.17239325	1.0388002	0.34335443	0.6508077	1.0	3198	tags=28%, list=24%, signal=36%
PIGMENT_BIOSYNTHETIC_PROCESS	PIGMENT_BIOSYNTHETIC_PROCESS		17	0.31167912	1.0352933	0.41573033	0.6558622	1.0	1476	tags=24%, list=11%, signal=26%
INTERACTION_WITH_HOST	INTERACTION_WITH_HOST		15	0.3234845	1.0320251	0.42307693	0.659636	1.0	1428	tags=27%, list=11%, signal=30%
DNA_DAMAGE_RESPONSESIGNAL_TRANSDUCTION_RESULTING_IN_INDUCTION_OF_APOPTOSIS	DNA_DAMAGE_RESPONSESIGNAL_TRANSDUCTION_RESULTING_IN_INDUCTION_OF_APOPTOSIS		15	0.31964734	1.0254104	0.40508807	0.6733573	1.0	1166	tags=27%, list=9%, signal=29%
MORPHOGENESIS_OF_AN_EPITHELIUM	MORPHOGENESIS_OF_AN_EPITHELIUM		15	0.3172758	1.0149873	0.43452382	0.6979564	1.0	3695	tags=47%, list=28%, signal=65%
CARBOHYDRATE_TRANSPORT	CARBOHYDRATE_TRANSPORT		17	0.30641824	1.0140508	0.43469387	0.6955914	1.0	2378	tags=29%, list=18%, signal=36%
NEGATIVE_REGULATION_OF_TRANSFERASE_ACTIVITY	NEGATIVE_REGULATION_OF_TRANSFERASE_ACTIVITY		27	0.2653978	1.0007896	0.4728261	0.72779983	1.0	3198	tags=37%, list=24%, signal=49%
STEROID_HORMONE_RECEPTOR_SIGNALING_PATHWAY	STEROID_HORMONE_RECEPTOR_SIGNALING_PATHWAY		18	0.29535767	0.9998026	0.44971538	0.72560793	1.0	1168	tags=22%, list=9%, signal=24%
PROTEIN_IMPORT	PROTEIN_IMPORT		58	0.22014995	0.9974656	0.45504588	0.7272117	1.0	4126	tags=36%, list=32%, signal=53%
RESPONSE_TO_TEMPERATURE_STIMULUS	RESPONSE_TO_TEMPERATURE_STIMULUS		16	0.31036893	0.9945457	0.4803002	0.7299841	1.0	3338	tags=44%, list=25%, signal=59%
SECONDARY_METABOLIC_PROCESS	SECONDARY_METABOLIC_PROCESS		23	0.27144793	0.9941957	0.47131148	0.7260772	1.0	1476	tags=22%, list=11%, signal=24%
INTRACELLULAR_RECEPTOR_MEDIATED_SIGNALING_PATHWAY	INTRACELLULAR_RECEPTOR_MEDIATED_SIGNALING_PATHWAY		18	0.29535767	0.9898841	0.4765625	0.7330891	1.0	1168	tags=22%, list=9%, signal=24%
STEROID_METABOLIC_PROCESS	STEROID_METABOLIC_PROCESS		66	0.21514566	0.98926944	0.4920354	0.72988904	1.0	4307	tags=42%, list=33%, signal=63%
CELL_PROJECTION_BIOGENESIS	CELL_PROJECTION_BIOGENESIS		20	0.28750414	0.9886115	0.44840527	0.7269107	1.0	4153	tags=45%, list=32%, signal=66%
MACROMOLECULE_LOCALIZATION	MACROMOLECULE_LOCALIZATION		202	0.1727378	0.9876689	0.4936306	0.724624	1.0	4176	tags=35%, list=32%, signal=51%
GENERATION_OF_A_SIGNAL_INVOLVED_IN_CELL_CELL_SIGNALING	GENERATION_OF_A_SIGNAL_INVOLVED_IN_CELL_CELL_SIGNALING		25	0.26931012	0.9814055	0.48818898	0.7371601	1.0	2310	tags=28%, list=18%, signal=34%
REGULATION_OF_TRANSCRIPTION_FROM_RNA_POLYMERASE_II_PROMOTER	REGULATION_OF_TRANSCRIPTION_FROM_RNA_POLYMERASE_II_PROMOTER		267	0.16365753	0.97829396	0.50080514	0.7408776	1.0	2373	tags=22%, list=18%, signal=26%
ENERGY_DERIVATION_BY_OXIDATION_OF_ORGANIC_COMPOUNDS	ENERGY_DERIVATION_BY_OXIDATION_OF_ORGANIC_COMPOUNDS		37	0.24059717	0.9776981	0.48679245	0.7377401	1.0	2183	tags=24%, list=17%, signal=29%
PROTEIN_AMINO_ACID_O_LINKED_GLYCOSYLATION	PROTEIN_AMINO_ACID_O_LINKED_GLYCOSYLATION		18	0.28424722	0.9763099	0.4924812	0.7368576	1.0	2842	tags=39%, list=22%, signal=50%
PIGMENT_METABOLIC_PROCESS	PIGMENT_METABOLIC_PROCESS		18	0.2877483	0.97620046	0.48727983	0.73252255	1.0	1476	tags=22%, list=11%, signal=25%
INTRACELLULAR_PROTEIN_TRANSPORT	INTRACELLULAR_PROTEIN_TRANSPORT		127	0.18001355	0.9691984	0.5369718	0.7467073	1.0	3668	tags=31%, list=28%, signal=42%
STEROID_BIOSYNTHETIC_PROCESS	STEROID_BIOSYNTHETIC_PROCESS		22	0.27284917	0.9661946	0.5131579	0.7499393	1.0	4177	tags=55%, list=32%, signal=80%
PROGRAMMED_CELL_DEATH	PROGRAMMED_CELL_DEATH		393	0.15422653	0.95997643	0.5681445	0.7617524	1.0	1538	tags=16%, list=12%, signal=17%
APOPTOSIS_GO	APOPTOSIS_GO		392	0.1544338	0.95618516	0.5825545	0.76719165	1.0	1538	tags=16%, list=12%, signal=17%
PROTEIN_TRANSPORT	PROTEIN_TRANSPORT		139	0.17921555	0.95412904	0.5740433	0.76777893	1.0	3770	tags=32%, list=29%, signal=44%
PROTEIN_TARGETING	PROTEIN_TARGETING		94	0.1868796	0.9462653	0.55985916	0.78434837	1.0	4176	tags=35%, list=32%, signal=51%
REGULATION_OF_PROGRAMMED_CELL_DEATH	REGULATION_OF_PROGRAMMED_CELL_DEATH		313	0.15573426	0.94557285	0.61698717	0.78148377	1.0	1512	tags=16%, list=12%, signal=18%
DIGESTION	DIGESTION		42	0.22132681	0.93714577	0.53578335	0.7995609	1.0	3028	tags=24%, list=23%, signal=31%
COVALENT_CHROMATIN_MODIFICATION	COVALENT_CHROMATIN_MODIFICATION		22	0.2649868	0.93480706	0.546789	0.8009381	1.0	3687	tags=41%, list=28%, signal=57%
REGULATION_OF_APOPTOSIS	REGULATION_OF_APOPTOSIS		312	0.15598737	0.93123776	0.65217394	0.8055927	1.0	1512	tags=16%, list=12%, signal=18%
BIOSYNTHETIC_PROCESS	BIOSYNTHETIC_PROCESS		402	0.14845118	0.9301739	0.68949044	0.80363005	1.0	1674	tags=16%, list=13%, signal=18%
PROTEIN_RNA_COMPLEX_ASSEMBLY	PROTEIN_RNA_COMPLEX_ASSEMBLY		55	0.2064765	0.9246863	0.5785582	0.8133044	1.0	3685	tags=36%, list=28%, signal=50%
INDUCTION_OF_APOPTOSIS_BY_INTRACELLULAR_SIGNALS	INDUCTION_OF_APOPTOSIS_BY_INTRACELLULAR_SIGNALS		23	0.2530702	0.92437345	0.57637477	0.8093773	1.0	3264	tags=35%, list=25%, signal=46%
NEGATIVE_REGULATION_OF_CELL_ADHESION	NEGATIVE_REGULATION_OF_CELL_ADHESION		16	0.28749904	0.9174426	0.5575397	0.82207274	1.0	3366	tags=44%, list=26%, signal=59%
REGULATION_OF_NEUROTRANSMITTER_LEVELS	REGULATION_OF_NEUROTRANSMITTER_LEVELS		23	0.2515762	0.9134725	0.55637705	0.8278508	1.0	1150	tags=17%, list=9%, signal=19%
REGULATION_OF_TRANSPORT	REGULATION_OF_TRANSPORT		57	0.20236658	0.9056715	0.59671533	0.8428728	1.0	4261	tags=42%, list=33%, signal=62%
PROTEIN_IMPORT_INTO_NUCLEUS	PROTEIN_IMPORT_INTO_NUCLEUS		45	0.20947665	0.90465355	0.62201834	0.84077054	1.0	4126	tags=38%, list=32%, signal=55%
AROMATIC_COMPOUND_METABOLIC_PROCESS	AROMATIC_COMPOUND_METABOLIC_PROCESS		26	0.23158346	0.89340407	0.6282051	0.86457497	1.0	414	tags=15%, list=3%, signal=16%
SEXUAL_REPRODUCTION	SEXUAL_REPRODUCTION		109	0.17429468	0.88977057	0.66040957	0.8686172	1.0	3792	tags=31%, list=29%, signal=44%
POSITIVE_REGULATION_OF_CELL_CYCLE	POSITIVE_REGULATION_OF_CELL_CYCLE		15	0.27813593	0.8810966	0.6368613	0.8853142	1.0	1550	tags=27%, list=12%, signal=30%
REGULATION_OF_RNA_METABOLIC_PROCESS	REGULATION_OF_RNA_METABOLIC_PROCESS		417	0.14164194	0.87849337	0.8323077	0.88704216	1.0	2374	tags=20%, list=18%, signal=24%
REGULATION_OF_NUCLEOCYTOPLASMIC_TRANSPORT	REGULATION_OF_NUCLEOCYTOPLASMIC_TRANSPORT		19	0.25496006	0.8758659	0.6529081	0.888347	1.0	1263	tags=21%, list=10%, signal=23%
ENERGY_RESERVE_METABOLIC_PROCESS	ENERGY_RESERVE_METABOLIC_PROCESS		15	0.27580008	0.8723857	0.6312849	0.8913148	1.0	1249	tags=20%, list=10%, signal=22%
REGULATION_OF_TRANSCRIPTIONDNA_DEPENDENT	REGULATION_OF_TRANSCRIPTIONDNA_DEPENDENT		412	0.13823916	0.86922467	0.86290324	0.89344764	1.0	2374	tags=20%, list=18%, signal=24%
TRANSMISSION_OF_NERVE_IMPULSE	TRANSMISSION_OF_NERVE_IMPULSE		167	0.15767682	0.86910796	0.7495908	0.8888144	1.0	2525	tags=20%, list=19%, signal=25%
EMBRYONIC_DEVELOPMENT	EMBRYONIC_DEVELOPMENT		46	0.19947156	0.868818	0.6678766	0.884653	1.0	2998	tags=26%, list=23%, signal=34%
SPLICEOSOME_ASSEMBLY	SPLICEOSOME_ASSEMBLY		17	0.25800514	0.8560169	0.64603484	0.9091567	1.0	3299	tags=35%, list=25%, signal=47%
PHOSPHOINOSITIDE_BIOSYNTHETIC_PROCESS	PHOSPHOINOSITIDE_BIOSYNTHETIC_PROCESS		21	0.24711075	0.8542724	0.6678967	0.90810454	1.0	1004	tags=19%, list=8%, signal=21%
RESPONSE_TO_RADIATION	RESPONSE_TO_RADIATION		52	0.19164965	0.85192573	0.709282	0.9084229	1.0	3216	tags=31%, list=25%, signal=41%
SYNAPTIC_TRANSMISSION	SYNAPTIC_TRANSMISSION		154	0.15218365	0.8483428	0.8	0.911466	1.0	2489	tags=19%, list=19%, signal=24%
PROTEOLYSIS	PROTEOLYSIS		170	0.1530992	0.8471662	0.80269814	0.90915287	1.0	3850	tags=32%, list=29%, signal=45%
REGULATION_OF_INTRACELLULAR_TRANSPORT	REGULATION_OF_INTRACELLULAR_TRANSPORT		22	0.236407	0.8407168	0.6766467	0.91817695	1.0	4261	tags=45%, list=33%, signal=67%
CALCIUM_INDEPENDENT_CELL_CELL_ADHESION	CALCIUM_INDEPENDENT_CELL_CELL_ADHESION		16	0.25663114	0.8338729	0.6708861	0.9276035	1.0	3552	tags=38%, list=27%, signal=51%
MEMBRANE_LIPID_BIOSYNTHETIC_PROCESS	MEMBRANE_LIPID_BIOSYNTHETIC_PROCESS		41	0.19397487	0.8301793	0.7523452	0.93042433	1.0	1549	tags=17%, list=12%, signal=19%
PROTEIN_HOMOOLIGOMERIZATION	PROTEIN_HOMOOLIGOMERIZATION		19	0.23694295	0.82728356	0.70863307	0.93140596	1.0	794	tags=16%, list=6%, signal=17%
DEVELOPMENT_OF_PRIMARY_SEXUAL_CHARACTERISTICS	DEVELOPMENT_OF_PRIMARY_SEXUAL_CHARACTERISTICS		25	0.222801	0.8243832	0.73049647	0.9324451	1.0	2998	tags=28%, list=23%, signal=36%
MEMBRANE_FUSION	MEMBRANE_FUSION		27	0.21830024	0.8238271	0.73134327	0.92876005	1.0	3543	tags=37%, list=27%, signal=51%
NITROGEN_COMPOUND_METABOLIC_PROCESS	NITROGEN_COMPOUND_METABOLIC_PROCESS		141	0.15227489	0.8217874	0.84615386	0.92807454	1.0	1764	tags=16%, list=13%, signal=19%
CASPASE_ACTIVATION	CASPASE_ACTIVATION		24	0.21825755	0.8084974	0.72477067	0.9481877	1.0	3046	tags=33%, list=23%, signal=43%
ESTABLISHMENT_OF_PROTEIN_LOCALIZATION	ESTABLISHMENT_OF_PROTEIN_LOCALIZATION		166	0.14568472	0.80703986	0.9013378	0.9459954	1.0	4176	tags=33%, list=32%, signal=48%
ECTODERM_DEVELOPMENT	ECTODERM_DEVELOPMENT		75	0.16839145	0.80410737	0.83978873	0.94643974	1.0	2464	tags=24%, list=19%, signal=29%
HISTONE_MODIFICATION	HISTONE_MODIFICATION		21	0.2247362	0.7891074	0.7380952	0.96733207	1.0	3687	tags=38%, list=28%, signal=53%
REGULATION_OF_SECRETION	REGULATION_OF_SECRETION		35	0.19434765	0.7875644	0.7955801	0.96505	1.0	2362	tags=26%, list=18%, signal=31%
TRANSLATIONAL_INITIATION	TRANSLATIONAL_INITIATION		33	0.19833931	0.78749204	0.8069853	0.96034163	1.0	3595	tags=36%, list=27%, signal=50%
PHOSPHOLIPID_BIOSYNTHETIC_PROCESS	PHOSPHOLIPID_BIOSYNTHETIC_PROCESS		35	0.19455628	0.78307724	0.8146853	0.96266204	1.0	1549	tags=17%, list=12%, signal=19%
EXOCYTOSIS	EXOCYTOSIS		22	0.21868546	0.78264797	0.77640843	0.9585899	1.0	10232	tags=100%, list=78%, signal=457%
LIPID_TRANSPORT	LIPID_TRANSPORT		27	0.21061055	0.77927774	0.80651	0.95899403	1.0	1924	tags=22%, list=15%, signal=26%
RESPONSE_TO_UV	RESPONSE_TO_UV		22	0.21597505	0.77454686	0.77962965	0.9614885	1.0	3216	tags=36%, list=25%, signal=48%
REPRODUCTION	REPRODUCTION		215	0.13386253	0.77375793	0.972973	0.95802206	1.0	3815	tags=30%, list=29%, signal=41%
NEGATIVE_REGULATION_OF_CELLULAR_BIOSYNTHETIC_PROCESS	NEGATIVE_REGULATION_OF_CELLULAR_BIOSYNTHETIC_PROCESS		25	0.2061735	0.7695294	0.80639434	0.95939595	1.0	3188	tags=28%, list=24%, signal=37%
GLYCEROPHOSPHOLIPID_BIOSYNTHETIC_PROCESS	GLYCEROPHOSPHOLIPID_BIOSYNTHETIC_PROCESS		27	0.20282102	0.767873	0.79962546	0.9570935	1.0	1004	tags=15%, list=8%, signal=16%
NEGATIVE_REGULATION_OF_CELL_CYCLE	NEGATIVE_REGULATION_OF_CELL_CYCLE		72	0.15934305	0.76242334	0.8871252	0.9597038	1.0	2076	tags=19%, list=16%, signal=23%
SENSORY_PERCEPTION	SENSORY_PERCEPTION		163	0.13840494	0.75677025	0.95008606	0.9626063	1.0	5064	tags=42%, list=39%, signal=67%
POSITIVE_REGULATION_OF_HYDROLASE_ACTIVITY	POSITIVE_REGULATION_OF_HYDROLASE_ACTIVITY		45	0.17179061	0.75140357	0.89048475	0.96487063	1.0	3046	tags=27%, list=23%, signal=35%
CELLULAR_CARBOHYDRATE_METABOLIC_PROCESS	CELLULAR_CARBOHYDRATE_METABOLIC_PROCESS		106	0.14459063	0.7475429	0.9300699	0.9651379	1.0	2163	tags=17%, list=17%, signal=20%
NEGATIVE_REGULATION_OF_BIOSYNTHETIC_PROCESS	NEGATIVE_REGULATION_OF_BIOSYNTHETIC_PROCESS		26	0.19684832	0.7330654	0.8348624	0.9772277	1.0	3188	tags=27%, list=24%, signal=36%
HOMEOSTASIS_OF_NUMBER_OF_CELLS	HOMEOSTASIS_OF_NUMBER_OF_CELLS		20	0.21019895	0.72885203	0.84108526	0.97730786	1.0	2330	tags=25%, list=18%, signal=30%
REGULATION_OF_CELL_ADHESION	REGULATION_OF_CELL_ADHESION		31	0.18999182	0.72841483	0.86778396	0.9731754	1.0	4184	tags=42%, list=32%, signal=61%
LIPOPROTEIN_METABOLIC_PROCESS	LIPOPROTEIN_METABOLIC_PROCESS		30	0.1871617	0.7235299	0.8706564	0.973671	1.0	1924	tags=20%, list=15%, signal=23%
EPIDERMAL_GROWTH_FACTOR_RECEPTOR_SIGNALING_PATHWAY	EPIDERMAL_GROWTH_FACTOR_RECEPTOR_SIGNALING_PATHWAY		18	0.21381949	0.717509	0.83619046	0.9749159	1.0	4075	tags=39%, list=31%, signal=56%
JNK_CASCADE	JNK_CASCADE		44	0.1675623	0.7093423	0.9118705	0.97845453	1.0	4082	tags=39%, list=31%, signal=56%
STRESS_ACTIVATED_PROTEIN_KINASE_SIGNALING_PATHWAY	STRESS_ACTIVATED_PROTEIN_KINASE_SIGNALING_PATHWAY		45	0.16408695	0.7065824	0.92945325	0.9765605	1.0	4082	tags=38%, list=31%, signal=55%
NEUROLOGICAL_SYSTEM_PROCESS	NEUROLOGICAL_SYSTEM_PROCESS		328	0.11577614	0.7057237	1.0	0.972902	1.0	5117	tags=40%, list=39%, signal=64%
REGULATION_OF_CATABOLIC_PROCESS	REGULATION_OF_CATABOLIC_PROCESS		15	0.22157204	0.6977356	0.85582256	0.9753282	1.0	4278	tags=47%, list=33%, signal=69%
GLUCOSE_METABOLIC_PROCESS	GLUCOSE_METABOLIC_PROCESS		27	0.18288231	0.6931083	0.89454544	0.9746826	1.0	4330	tags=37%, list=33%, signal=55%
RHO_PROTEIN_SIGNAL_TRANSDUCTION	RHO_PROTEIN_SIGNAL_TRANSDUCTION		30	0.17504966	0.67511255	0.9056604	0.9841032	1.0	2706	tags=23%, list=21%, signal=29%
ANION_TRANSPORT	ANION_TRANSPORT		27	0.17761227	0.66183007	0.93050194	0.9884792	1.0	1476	tags=15%, list=11%, signal=17%
BIOGENIC_AMINE_METABOLIC_PROCESS	BIOGENIC_AMINE_METABOLIC_PROCESS		16	0.20270227	0.6561211	0.91360295	0.987529	1.0	1549	tags=19%, list=12%, signal=21%
PROTEIN_AMINO_ACID_LIPIDATION	PROTEIN_AMINO_ACID_LIPIDATION		21	0.187034	0.6515289	0.9285714	0.9858195	1.0	1004	tags=14%, list=8%, signal=15%
TUBE_DEVELOPMENT	TUBE_DEVELOPMENT		15	0.19587998	0.6321291	0.93110234	0.9914596	1.0	3695	tags=33%, list=28%, signal=46%
LIPOPROTEIN_BIOSYNTHETIC_PROCESS	LIPOPROTEIN_BIOSYNTHETIC_PROCESS		23	0.17574775	0.6253515	0.94503546	0.990066	1.0	3880	tags=35%, list=30%, signal=49%
NEGATIVE_REGULATION_OF_TRANSLATION	NEGATIVE_REGULATION_OF_TRANSLATION		19	0.18698718	0.62411696	0.9472617	0.9862288	1.0	3188	tags=26%, list=24%, signal=35%
ADENYLATE_CYCLASE_ACTIVATION	ADENYLATE_CYCLASE_ACTIVATION		18	0.18011865	0.6122741	0.95366794	0.9864382	1.0	4563	tags=39%, list=35%, signal=60%
FEEDING_BEHAVIOR	FEEDING_BEHAVIOR		20	0.17593	0.6096644	0.95628417	0.98315936	1.0	5009	tags=45%, list=38%, signal=73%
REGULATION_OF_HEART_CONTRACTION	REGULATION_OF_HEART_CONTRACTION		24	0.14841522	0.53223985	0.9883041	0.9972342	1.0	3932	tags=33%, list=30%, signal=48%
PEROXISOME_ORGANIZATION_AND_BIOGENESIS	PEROXISOME_ORGANIZATION_AND_BIOGENESIS		15	0.13880387	0.43259168	1.0	0.9993504	1.0	11275	tags=100%, list=86%, signal=720%
