# Supplementary material for: Multiple-input multiple-output causal strategies for gene selection
Source: BMC Bioinformatics. 2011 Nov 25;12:458. doi: 10.1186/1471-2105-12-458 (PMC3323860; doi:10.1186/1471-2105-12-458)
Supplement: Additional file 3 — Archive containing the output files computed by the preranked GSEA for λ ∈ {0.6,0.7,0.8,0.9,1.0,2.0} (GSEA_MIMO_part2.zip). [file 1471-2105-12-458-S3.ZIP › mFS09_entrez_mimo.GseaPreranked.1316039282297/ranked_gene_list_na_pos_versus_na_neg_1316039282297.xls]

NAME	DESCRIPTION	GENE_SYMBOL	GENE_TITLE	SCORE
29127	null	null	null	13091.0
2017	null	null	null	13090.0
54210	null	null	null	13089.0
64151	null	null	null	13088.0
9055	null	null	null	13086.0
51203	null	null	null	13084.0
1033	null	null	null	13082.0
79682	null	null	null	13080.0
79703	null	null	null	13079.0
9133	null	null	null	13078.0
8500	null	null	null	13075.0
9134	null	null	null	13074.0
7153	null	null	null	13072.0
6790	null	null	null	13070.0
5898	null	null	null	13068.0
890	null	null	null	13067.0
4288	null	null	null	13065.0
79075	null	null	null	13062.0
1062	null	null	null	13060.0
9768	null	null	null	13059.0
2297	null	null	null	13058.0
259266	null	null	null	13056.0
9868	null	null	null	13054.0
51514	null	null	null	13053.0
10615	null	null	null	13052.0
9787	null	null	null	13050.0
79733	null	null	null	13048.0
4751	null	null	null	13045.0
4312	null	null	null	13044.0
54205	null	null	null	13041.0
9928	null	null	null	13039.0
6713	null	null	null	13038.0
5888	null	null	null	13036.0
8772	null	null	null	13034.0
56942	null	null	null	13033.0
58478	null	null	null	13032.0
51016	null	null	null	13029.0
6241	null	null	null	13028.0
9833	null	null	null	13026.0
29893	null	null	null	13025.0
5223	null	null	null	13024.0
23234	null	null	null	13023.0
4085	null	null	null	13022.0
55165	null	null	null	13018.0
133	null	null	null	13017.0
1719	null	null	null	13016.0
10212	null	null	null	13015.0
6627	null	null	null	13013.0
3832	null	null	null	13011.0
57157	null	null	null	13010.0
7336	null	null	null	13009.0
27338	null	null	null	13007.0
3422	null	null	null	13006.0
79573	null	null	null	13005.0
701	null	null	null	13004.0
1063	null	null	null	13001.0
57122	null	null	null	12999.0
9401	null	null	null	12997.0
5437	null	null	null	12996.0
11130	null	null	null	12994.0
24137	null	null	null	12990.0
1434	null	null	null	12988.0
146909	null	null	null	12986.0
27257	null	null	null	12985.0
699	null	null	null	12984.0
55872	null	null	null	12981.0
6905	null	null	null	12980.0
9319	null	null	null	12979.0
664	null	null	null	12978.0
25788	null	null	null	12974.0
9700	null	null	null	12972.0
11060	null	null	null	12971.0
983	null	null	null	12970.0
8914	null	null	null	12967.0
51022	null	null	null	12966.0
51512	null	null	null	12965.0
9355	null	null	null	12964.0
29899	null	null	null	12963.0
55832	null	null	null	12962.0
10971	null	null	null	12961.0
891	null	null	null	12959.0
6573	null	null	null	12958.0
56943	null	null	null	12955.0
25839	null	null	null	12954.0
23366	null	null	null	12953.0
11065	null	null	null	12952.0
4331	null	null	null	12951.0
10024	null	null	null	12950.0
7296	null	null	null	12948.0
56950	null	null	null	12946.0
51659	null	null	null	12945.0
10460	null	null	null	12943.0
11052	null	null	null	12941.0
332	null	null	null	12940.0
5155	null	null	null	12939.0
11260	null	null	null	12937.0
3419	null	null	null	12936.0
9232	null	null	null	12934.0
2764	null	null	null	12932.0
23210	null	null	null	12930.0
10057	null	null	null	12929.0
5685	null	null	null	12927.0
5352	null	null	null	12926.0
80004	null	null	null	12924.0
10112	null	null	null	12922.0
10213	null	null	null	12921.0
10993	null	null	null	12920.0
55040	null	null	null	12919.0
55215	null	null	null	12918.0
51110	null	null	null	12913.0
9837	null	null	null	12912.0
29105	null	null	null	12910.0
7272	null	null	null	12909.0
79169	null	null	null	12907.0
11169	null	null	null	12901.0
6882	null	null	null	12899.0
5469	null	null	null	12898.0
54503	null	null	null	12897.0
4234	null	null	null	12893.0
7112	null	null	null	12891.0
55346	null	null	null	12890.0
25807	null	null	null	12889.0
8480	null	null	null	12888.0
3015	null	null	null	12886.0
10733	null	null	null	12884.0
3251	null	null	null	12883.0
11004	null	null	null	12881.0
29097	null	null	null	12878.0
55839	null	null	null	12876.0
6835	null	null	null	12875.0
5693	null	null	null	12874.0
27253	null	null	null	12873.0
991	null	null	null	12872.0
7381	null	null	null	12869.0
27161	null	null	null	12868.0
51018	null	null	null	12867.0
84342	null	null	null	12865.0
93594	null	null	null	12864.0
51001	null	null	null	12863.0
51204	null	null	null	12862.0
5706	null	null	null	12861.0
8318	null	null	null	12860.0
57405	null	null	null	12858.0
9289	null	null	null	12856.0
2237	null	null	null	12855.0
11335	null	null	null	12854.0
79918	null	null	null	12852.0
26586	null	null	null	12851.0
25764	null	null	null	12850.0
123	null	null	null	12849.0
4072	null	null	null	12847.0
2810	null	null	null	12846.0
3576	null	null	null	12845.0
8438	null	null	null	12844.0
1164	null	null	null	12842.0
220134	null	null	null	12840.0
79767	null	null	null	12838.0
1894	null	null	null	12837.0
6513	null	null	null	12835.0
1717	null	null	null	12833.0
81611	null	null	null	12832.0
55176	null	null	null	12831.0
3925	null	null	null	12829.0
201562	null	null	null	12828.0
9521	null	null	null	12827.0
6788	null	null	null	12823.0
3833	null	null	null	12822.0
51765	null	null	null	12821.0
6491	null	null	null	12819.0
10874	null	null	null	12818.0
784	null	null	null	12815.0
51373	null	null	null	12814.0
79022	null	null	null	12813.0
1058	null	null	null	12812.0
908	null	null	null	12811.0
164	null	null	null	12810.0
9493	null	null	null	12807.0
6617	null	null	null	12806.0
51121	null	null	null	12805.0
8566	null	null	null	12803.0
81930	null	null	null	12802.0
29095	null	null	null	12801.0
55247	null	null	null	12799.0
9282	null	null	null	12796.0
23306	null	null	null	12793.0
5708	null	null	null	12791.0
6732	null	null	null	12790.0
60673	null	null	null	12789.0
8883	null	null	null	12785.0
9735	null	null	null	12783.0
4831	null	null	null	12781.0
10440	null	null	null	12778.0
4477	null	null	null	12777.0
5433	null	null	null	12776.0
291	null	null	null	12775.0
9123	null	null	null	12772.0
55355	null	null	null	12768.0
7073	null	null	null	12767.0
57110	null	null	null	12766.0
580	null	null	null	12765.0
56992	null	null	null	12763.0
9238	null	null	null	12762.0
28227	null	null	null	12761.0
3858	null	null	null	12760.0
8836	null	null	null	12756.0
548596	null	null	null	12755.0
3148	null	null	null	12754.0
1978	null	null	null	12753.0
80010	null	null	null	12752.0
84669	null	null	null	12750.0
4700	null	null	null	12747.0
6996	null	null	null	12746.0
4860	null	null	null	12743.0
8833	null	null	null	12741.0
55039	null	null	null	12739.0
27101	null	null	null	12738.0
54972	null	null	null	12737.0
6804	null	null	null	12736.0
54821	null	null	null	12735.0
2781	null	null	null	12733.0
63875	null	null	null	12732.0
79019	null	null	null	12730.0
4141	null	null	null	12729.0
4175	null	null	null	12726.0
10038	null	null	null	12724.0
1374	null	null	null	12722.0
57019	null	null	null	12721.0
81873	null	null	null	12720.0
993	null	null	null	12717.0
10592	null	null	null	12716.0
27235	null	null	null	12715.0
3612	null	null	null	12712.0
10403	null	null	null	12711.0
6696	null	null	null	12710.0
6873	null	null	null	12708.0
8050	null	null	null	12707.0
6741	null	null	null	12706.0
23350	null	null	null	12703.0
5604	null	null	null	12701.0
55660	null	null	null	12700.0
63933	null	null	null	12699.0
51105	null	null	null	12697.0
54478	null	null	null	12696.0
79152	null	null	null	12695.0
6495	null	null	null	12694.0
22948	null	null	null	12692.0
7110	null	null	null	12691.0
5478	null	null	null	12690.0
9848	null	null	null	12687.0
64130	null	null	null	12686.0
79071	null	null	null	12685.0
2926	null	null	null	12682.0
8317	null	null	null	12679.0
4848	null	null	null	12678.0
80155	null	null	null	12677.0
5691	null	null	null	12675.0
54069	null	null	null	12673.0
10054	null	null	null	12672.0
89910	null	null	null	12669.0
4001	null	null	null	12668.0
2739	null	null	null	12667.0
8544	null	null	null	12666.0
80237	null	null	null	12664.0
23560	null	null	null	12663.0
83461	null	null	null	12661.0
51428	null	null	null	12659.0
995	null	null	null	12656.0
8562	null	null	null	12652.0
55669	null	null	null	12651.0
54962	null	null	null	12650.0
1841	null	null	null	12648.0
1965	null	null	null	12647.0
55010	null	null	null	12645.0
64783	null	null	null	12640.0
7262	null	null	null	12639.0
11339	null	null	null	12635.0
57102	null	null	null	12634.0
6921	null	null	null	12632.0
6637	null	null	null	12629.0
3978	null	null	null	12628.0
79007	null	null	null	12627.0
9156	null	null	null	12623.0
79801	null	null	null	12620.0
10055	null	null	null	12619.0
90133	null	null	null	12618.0
6576	null	null	null	12617.0
641	null	null	null	12616.0
63967	null	null	null	12615.0
1072	null	null	null	12614.0
9456	null	null	null	12613.0
10855	null	null	null	12612.0
768	null	null	null	12611.0
79949	null	null	null	12610.0
3161	null	null	null	12609.0
2058	null	null	null	12608.0
27440	null	null	null	12607.0
1040	null	null	null	12606.0
672	null	null	null	12605.0
3091	null	null	null	12603.0
2146	null	null	null	12602.0
10051	null	null	null	12600.0
4976	null	null	null	12599.0
2305	null	null	null	12598.0
9391	null	null	null	12597.0
286148	null	null	null	12593.0
55284	null	null	null	12591.0
57017	null	null	null	12590.0
5203	null	null	null	12589.0
5984	null	null	null	12586.0
10856	null	null	null	12585.0
10293	null	null	null	12584.0
28511	null	null	null	12583.0
4869	null	null	null	12582.0
55027	null	null	null	12581.0
2161	null	null	null	12578.0
79944	null	null	null	12576.0
11073	null	null	null	12575.0
10617	null	null	null	12573.0
26271	null	null	null	12570.0
1017	null	null	null	12569.0
28998	null	null	null	12568.0
55833	null	null	null	12566.0
9694	null	null	null	12565.0
114044	null	null	null	12563.0
86	null	null	null	12562.0
2139	null	null	null	12560.0
9898	null	null	null	12559.0
4605	null	null	null	12558.0
27346	null	null	null	12555.0
10553	null	null	null	12552.0
9533	null	null	null	12550.0
4171	null	null	null	12549.0
2287	null	null	null	12548.0
5713	null	null	null	12546.0
441024	null	null	null	12544.0
2491	null	null	null	12541.0
1728	null	null	null	12540.0
11044	null	null	null	12538.0
7295	null	null	null	12536.0
79017	null	null	null	12535.0
5471	null	null	null	12534.0
1515	null	null	null	12532.0
51053	null	null	null	12529.0
27336	null	null	null	12526.0
79572	null	null	null	12525.0
55876	null	null	null	12521.0
3070	null	null	null	12520.0
1514	null	null	null	12519.0
2626	null	null	null	12518.0
1837	null	null	null	12516.0
55379	null	null	null	12515.0
51182	null	null	null	12514.0
80232	null	null	null	12513.0
64216	null	null	null	12511.0
10328	null	null	null	12509.0
1305	null	null	null	12507.0
8774	null	null	null	12505.0
2677	null	null	null	12501.0
833	null	null	null	12498.0
55388	null	null	null	12497.0
54908	null	null	null	12494.0
10397	null	null	null	12493.0
4502	null	null	null	12490.0
79866	null	null	null	12489.0
100188893	null	null	null	12488.0
2886	null	null	null	12487.0
6902	null	null	null	12486.0
6632	null	null	null	12484.0
29100	null	null	null	12483.0
79783	null	null	null	12481.0
54845	null	null	null	12480.0
5111	null	null	null	12478.0
5877	null	null	null	12475.0
51026	null	null	null	12474.0
7936	null	null	null	12471.0
30001	null	null	null	12470.0
2189	null	null	null	12469.0
79050	null	null	null	12467.0
55765	null	null	null	12466.0
10625	null	null	null	12465.0
51115	null	null	null	12464.0
2201	null	null	null	12463.0
10428	null	null	null	12462.0
55856	null	null	null	12458.0
22974	null	null	null	12457.0
6596	null	null	null	12456.0
27072	null	null	null	12455.0
7422	null	null	null	12453.0
54892	null	null	null	12452.0
92140	null	null	null	12451.0
7465	null	null	null	12450.0
23592	null	null	null	12449.0
6607	null	null	null	12448.0
84908	null	null	null	12446.0
377	null	null	null	12445.0
65986	null	null	null	12444.0
55689	null	null	null	12443.0
80324	null	null	null	12442.0
10651	null	null	null	12438.0
51319	null	null	null	12437.0
55197	null	null	null	12436.0
6119	null	null	null	12435.0
55705	null	null	null	12433.0
5245	null	null	null	12432.0
8996	null	null	null	12430.0
10153	null	null	null	12427.0
8851	null	null	null	12425.0
6535	null	null	null	12424.0
23287	null	null	null	12421.0
54915	null	null	null	12420.0
10606	null	null	null	12419.0
1523	null	null	null	12417.0
51571	null	null	null	12416.0
1122	null	null	null	12415.0
10797	null	null	null	12411.0
10248	null	null	null	12405.0
6502	null	null	null	12400.0
3381	null	null	null	12399.0
10799	null	null	null	12397.0
5822	null	null	null	12392.0
55156	null	null	null	12391.0
5597	null	null	null	12389.0
5716	null	null	null	12388.0
4719	null	null	null	12386.0
51096	null	null	null	12383.0
1163	null	null	null	12382.0
1678	null	null	null	12381.0
10715	null	null	null	12380.0
10204	null	null	null	12378.0
29028	null	null	null	12377.0
25909	null	null	null	12376.0
5214	null	null	null	12373.0
26043	null	null	null	12369.0
54165	null	null	null	12365.0
80194	null	null	null	12363.0
10540	null	null	null	12360.0
9100	null	null	null	12359.0
10994	null	null	null	12358.0
55759	null	null	null	12357.0
9692	null	null	null	12356.0
51773	null	null	null	12353.0
51155	null	null	null	12352.0
10635	null	null	null	12350.0
8497	null	null	null	12348.0
10694	null	null	null	12347.0
5634	null	null	null	12345.0
2960	null	null	null	12343.0
79833	null	null	null	12339.0
3320	null	null	null	12337.0
3887	null	null	null	12336.0
7083	null	null	null	12335.0
25983	null	null	null	12333.0
3735	null	null	null	12332.0
4726	null	null	null	12331.0
23512	null	null	null	12330.0
10381	null	null	null	12327.0
9831	null	null	null	12326.0
1347	null	null	null	12324.0
5983	null	null	null	12323.0
8337	null	null	null	12322.0
5440	null	null	null	12321.0
64431	null	null	null	12319.0
10190	null	null	null	12317.0
728	null	null	null	12316.0
54758	null	null	null	12314.0
79837	null	null	null	12311.0
7884	null	null	null	12310.0
4952	null	null	null	12308.0
3149	null	null	null	12307.0
27042	null	null	null	12305.0
7443	null	null	null	12304.0
55854	null	null	null	12302.0
3838	null	null	null	12301.0
2026	null	null	null	12300.0
28992	null	null	null	12299.0
29080	null	null	null	12298.0
5194	null	null	null	12293.0
27348	null	null	null	12292.0
55227	null	null	null	12291.0
55143	null	null	null	12290.0
23513	null	null	null	12289.0
5393	null	null	null	12288.0
8270	null	null	null	12287.0
529	null	null	null	12286.0
23271	null	null	null	12283.0
2644	null	null	null	12282.0
5709	null	null	null	12281.0
79441	null	null	null	12280.0
25920	null	null	null	12279.0
5347	null	null	null	12278.0
54934	null	null	null	12277.0
2806	null	null	null	12275.0
57665	null	null	null	12274.0
23518	null	null	null	12273.0
3939	null	null	null	12272.0
81579	null	null	null	12271.0
10393	null	null	null	12270.0
3157	null	null	null	12267.0
51088	null	null	null	12266.0
124044	null	null	null	12264.0
1404	null	null	null	12263.0
4591	null	null	null	12262.0
3315	null	null	null	12261.0
57761	null	null	null	12259.0
56889	null	null	null	12258.0
23644	null	null	null	12256.0
10675	null	null	null	12255.0
79786	null	null	null	12254.0
51371	null	null	null	12252.0
9711	null	null	null	12251.0
22992	null	null	null	12249.0
27344	null	null	null	12248.0
6286	null	null	null	12247.0
10383	null	null	null	12244.0
57107	null	null	null	12242.0
3638	null	null	null	12241.0
55975	null	null	null	12238.0
5700	null	null	null	12235.0
55969	null	null	null	12233.0
79657	null	null	null	12232.0
10535	null	null	null	12229.0
2617	null	null	null	12227.0
10063	null	null	null	12220.0
56888	null	null	null	12219.0
23080	null	null	null	12217.0
5413	null	null	null	12216.0
23397	null	null	null	12215.0
51430	null	null	null	12213.0
23658	null	null	null	12210.0
10528	null	null	null	12209.0
64746	null	null	null	12207.0
1789	null	null	null	12206.0
7718	null	null	null	12203.0
705	null	null	null	12202.0
26750	null	null	null	12201.0
9650	null	null	null	12197.0
64963	null	null	null	12195.0
9217	null	null	null	12193.0
80204	null	null	null	12192.0
80178	null	null	null	12189.0
5810	null	null	null	12188.0
57380	null	null	null	12187.0
898	null	null	null	12186.0
259	null	null	null	12183.0
3066	null	null	null	12182.0
10948	null	null	null	12181.0
80758	null	null	null	12176.0
645233	null	null	null	12175.0
387522	null	null	null	12174.0
3156	null	null	null	12173.0
5202	null	null	null	12171.0
79042	null	null	null	12169.0
7517	null	null	null	12168.0
84790	null	null	null	12167.0
51499	null	null	null	12165.0
29967	null	null	null	12164.0
55505	null	null	null	12162.0
29980	null	null	null	12160.0
5967	null	null	null	12159.0
11332	null	null	null	12158.0
64750	null	null	null	12156.0
26284	null	null	null	12155.0
257152	null	null	null	12152.0
1213	null	null	null	12151.0
5688	null	null	null	12148.0
100133775	null	null	null	12146.0
10926	null	null	null	12144.0
8139	null	null	null	12142.0
22839	null	null	null	12141.0
7372	null	null	null	12140.0
26	null	null	null	12139.0
79943	null	null	null	12135.0
56270	null	null	null	12133.0
3182	null	null	null	12131.0
54932	null	null	null	12129.0
22880	null	null	null	12128.0
63899	null	null	null	12127.0
55093	null	null	null	12126.0
6871	null	null	null	12123.0
8208	null	null	null	12121.0
29923	null	null	null	12120.0
4162	null	null	null	12118.0
55508	null	null	null	12116.0
514	null	null	null	12115.0
654483	null	null	null	12114.0
1207	null	null	null	12113.0
55366	null	null	null	12112.0
4702	null	null	null	12110.0
2730	null	null	null	12109.0
440	null	null	null	12105.0
734	null	null	null	12101.0
8813	null	null	null	12100.0
2332	null	null	null	12098.0
23507	null	null	null	12096.0
6199	null	null	null	12092.0
30837	null	null	null	12091.0
2958	null	null	null	12090.0
50814	null	null	null	12088.0
100288628	null	null	null	12087.0
65094	null	null	null	12086.0
50861	null	null	null	12085.0
388796	null	null	null	12083.0
1854	null	null	null	12082.0
29901	null	null	null	12080.0
1479	null	null	null	12079.0
10776	null	null	null	12078.0
79047	null	null	null	12077.0
9631	null	null	null	12076.0
5955	null	null	null	12074.0
78999	null	null	null	12073.0
100129361	null	null	null	12071.0
6888	null	null	null	12070.0
64785	null	null	null	12067.0
6016	null	null	null	12066.0
4494	null	null	null	12065.0
26150	null	null	null	12064.0
51377	null	null	null	12063.0
7504	null	null	null	12062.0
23142	null	null	null	12061.0
11137	null	null	null	12059.0
10285	null	null	null	12057.0
55173	null	null	null	12056.0
55656	null	null	null	12055.0
7353	null	null	null	12054.0
4201	null	null	null	12053.0
3014	null	null	null	12050.0
4291	null	null	null	12048.0
5999	null	null	null	12047.0
25926	null	null	null	12046.0
9994	null	null	null	12043.0
6659	null	null	null	12040.0
55737	null	null	null	12036.0
3796	null	null	null	12031.0
158	null	null	null	12030.0
10165	null	null	null	12029.0
9643	null	null	null	12028.0
8336	null	null	null	12025.0
81892	null	null	null	12024.0
283871	null	null	null	12023.0
8140	null	null	null	12022.0
51101	null	null	null	12020.0
27130	null	null	null	12018.0
645745	null	null	null	12017.0
29088	null	null	null	12016.0
11236	null	null	null	12012.0
80778	null	null	null	12011.0
9212	null	null	null	12008.0
151230	null	null	null	12007.0
339175	null	null	null	12005.0
7371	null	null	null	12002.0
10962	null	null	null	12001.0
26873	null	null	null	12000.0
26520	null	null	null	11998.0
5985	null	null	null	11997.0
8723	null	null	null	11996.0
990	null	null	null	11995.0
3775	null	null	null	11993.0
6729	null	null	null	11992.0
55238	null	null	null	11990.0
54583	null	null	null	11988.0
4495	null	null	null	11986.0
9377	null	null	null	11982.0
4521	null	null	null	11981.0
8725	null	null	null	11980.0
7298	null	null	null	11978.0
10736	null	null	null	11977.0
114657	null	null	null	11976.0
5717	null	null	null	11974.0
10721	null	null	null	11973.0
10897	null	null	null	11972.0
5033	null	null	null	11970.0
836	null	null	null	11968.0
8939	null	null	null	11964.0
7264	null	null	null	11963.0
5594	null	null	null	11962.0
2885	null	null	null	11961.0
65003	null	null	null	11959.0
10609	null	null	null	11958.0
55630	null	null	null	11957.0
8577	null	null	null	11956.0
1633	null	null	null	11955.0
79364	null	null	null	11954.0
10915	null	null	null	11953.0
10907	null	null	null	11952.0
29902	null	null	null	11950.0
1871	null	null	null	11949.0
7553	null	null	null	11947.0
1000	null	null	null	11944.0
4151	null	null	null	11939.0
6629	null	null	null	11938.0
26585	null	null	null	11935.0
51651	null	null	null	11933.0
50810	null	null	null	11932.0
9088	null	null	null	11931.0
10079	null	null	null	11930.0
6472	null	null	null	11929.0
55011	null	null	null	11927.0
9957	null	null	null	11925.0
11232	null	null	null	11923.0
11072	null	null	null	11922.0
4501	null	null	null	11920.0
79609	null	null	null	11918.0
5291	null	null	null	11917.0
202658	null	null	null	11916.0
55699	null	null	null	11915.0
6198	null	null	null	11914.0
23173	null	null	null	11910.0
7203	null	null	null	11909.0
11235	null	null	null	11907.0
8819	null	null	null	11906.0
51184	null	null	null	11903.0
5557	null	null	null	11901.0
1478	null	null	null	11898.0
10290	null	null	null	11891.0
4173	null	null	null	11890.0
5062	null	null	null	11887.0
83259	null	null	null	11885.0
8754	null	null	null	11883.0
262	null	null	null	11882.0
2987	null	null	null	11879.0
10237	null	null	null	11878.0
7283	null	null	null	11875.0
7417	null	null	null	11874.0
333	null	null	null	11873.0
64577	null	null	null	11872.0
54541	null	null	null	11867.0
9442	null	null	null	11863.0
1763	null	null	null	11862.0
23640	null	null	null	11859.0
83696	null	null	null	11854.0
201254	null	null	null	11853.0
51069	null	null	null	11851.0
10787	null	null	null	11850.0
54496	null	null	null	11848.0
4998	null	null	null	11847.0
94081	null	null	null	11844.0
54954	null	null	null	11842.0
8853	null	null	null	11841.0
54982	null	null	null	11839.0
10199	null	null	null	11832.0
55835	null	null	null	11831.0
23002	null	null	null	11830.0
4199	null	null	null	11825.0
79665	null	null	null	11823.0
79902	null	null	null	11822.0
6307	null	null	null	11820.0
7705	null	null	null	11819.0
55257	null	null	null	11817.0
4324	null	null	null	11816.0
81620	null	null	null	11815.0
51012	null	null	null	11813.0
25843	null	null	null	11812.0
26589	null	null	null	11810.0
729222	null	null	null	11809.0
1297	null	null	null	11808.0
9582	null	null	null	11807.0
23246	null	null	null	11805.0
11056	null	null	null	11804.0
10969	null	null	null	11801.0
4496	null	null	null	11800.0
4580	null	null	null	11799.0
23508	null	null	null	11798.0
5119	null	null	null	11797.0
64110	null	null	null	11794.0
10576	null	null	null	11793.0
58500	null	null	null	11792.0
8894	null	null	null	11790.0
5885	null	null	null	11789.0
2935	null	null	null	11786.0
23481	null	null	null	11785.0
55120	null	null	null	11782.0
654364	null	null	null	11780.0
3626	null	null	null	11779.0
6597	null	null	null	11777.0
5303	null	null	null	11775.0
10195	null	null	null	11774.0
10005	null	null	null	11773.0
55559	null	null	null	11770.0
8988	null	null	null	11768.0
8702	null	null	null	11767.0
5584	null	null	null	11766.0
4603	null	null	null	11764.0
9958	null	null	null	11762.0
79711	null	null	null	11761.0
5747	null	null	null	11760.0
11051	null	null	null	11759.0
54801	null	null	null	11757.0
25855	null	null	null	11756.0
5601	null	null	null	11752.0
1340	null	null	null	11750.0
23603	null	null	null	11749.0
3177	null	null	null	11747.0
7013	null	null	null	11745.0
4200	null	null	null	11744.0
88	null	null	null	11743.0
7411	null	null	null	11742.0
23160	null	null	null	11741.0
9829	null	null	null	11740.0
9926	null	null	null	11737.0
79980	null	null	null	11734.0
25806	null	null	null	11733.0
122704	null	null	null	11732.0
55907	null	null	null	11731.0
89845	null	null	null	11730.0
5425	null	null	null	11727.0
246243	null	null	null	11726.0
8647	null	null	null	11724.0
1690	null	null	null	11723.0
54584	null	null	null	11722.0
9399	null	null	null	11720.0
4528	null	null	null	11718.0
9052	null	null	null	11717.0
404093	null	null	null	11715.0
81034	null	null	null	11713.0
4504	null	null	null	11712.0
54454	null	null	null	11711.0
5910	null	null	null	11709.0
5431	null	null	null	11706.0
90480	null	null	null	11705.0
79915	null	null	null	11704.0
2664	null	null	null	11703.0
9685	null	null	null	11701.0
83451	null	null	null	11698.0
29081	null	null	null	11697.0
55055	null	null	null	11695.0
3613	null	null	null	11693.0
10072	null	null	null	11692.0
6712	null	null	null	11691.0
27297	null	null	null	11690.0
5817	null	null	null	11689.0
3892	null	null	null	11688.0
55171	null	null	null	11687.0
5238	null	null	null	11685.0
2134	null	null	null	11684.0
7138	null	null	null	11682.0
26502	null	null	null	11681.0
9816	null	null	null	11680.0
10096	null	null	null	11679.0
205564	null	null	null	11678.0
5329	null	null	null	11675.0
1604	null	null	null	11673.0
1723	null	null	null	11669.0
11338	null	null	null	11668.0
55635	null	null	null	11667.0
51647	null	null	null	11666.0
8493	null	null	null	11665.0
1192	null	null	null	11664.0
23380	null	null	null	11662.0
653659	null	null	null	11661.0
9688	null	null	null	11658.0
64180	null	null	null	11657.0
83460	null	null	null	11656.0
6227	null	null	null	11655.0
550	null	null	null	11654.0
81929	null	null	null	11652.0
528	null	null	null	11651.0
2224	null	null	null	11650.0
55738	null	null	null	11649.0
7307	null	null	null	11648.0
6541	null	null	null	11647.0
8559	null	null	null	11645.0
29960	null	null	null	11641.0
51575	null	null	null	11640.0
9653	null	null	null	11638.0
1477	null	null	null	11636.0
3418	null	null	null	11635.0
79982	null	null	null	11634.0
50626	null	null	null	11633.0
8669	null	null	null	11632.0
54913	null	null	null	11630.0
79577	null	null	null	11629.0
253943	null	null	null	11626.0
7398	null	null	null	11625.0
3755	null	null	null	11624.0
5365	null	null	null	11621.0
54849	null	null	null	11619.0
5827	null	null	null	11618.0
51599	null	null	null	11615.0
10951	null	null	null	11614.0
79797	null	null	null	11612.0
5831	null	null	null	11611.0
9636	null	null	null	11608.0
55521	null	null	null	11605.0
5001	null	null	null	11604.0
64710	null	null	null	11602.0
80273	null	null	null	11601.0
118491	null	null	null	11600.0
55353	null	null	null	11599.0
285359	null	null	null	11595.0
8805	null	null	null	11594.0
23649	null	null	null	11592.0
6715	null	null	null	11590.0
7167	null	null	null	11589.0
3099	null	null	null	11586.0
80775	null	null	null	11585.0
55110	null	null	null	11583.0
5695	null	null	null	11582.0
56941	null	null	null	11581.0
51129	null	null	null	11579.0
23329	null	null	null	11575.0
375035	null	null	null	11571.0
9342	null	null	null	11570.0
64184	null	null	null	11569.0
51290	null	null	null	11568.0
5277	null	null	null	11566.0
55304	null	null	null	11563.0
3396	null	null	null	11561.0
10527	null	null	null	11559.0
5550	null	null	null	11558.0
5718	null	null	null	11554.0
6698	null	null	null	11553.0
178	null	null	null	11552.0
10247	null	null	null	11551.0
54512	null	null	null	11549.0
55290	null	null	null	11542.0
81614	null	null	null	11540.0
8326	null	null	null	11539.0
5110	null	null	null	11536.0
11082	null	null	null	11532.0
26472	null	null	null	11530.0
7514	null	null	null	11528.0
54517	null	null	null	11524.0
55212	null	null	null	11523.0
6631	null	null	null	11522.0
152	null	null	null	11521.0
23554	null	null	null	11519.0
3993	null	null	null	11518.0
8608	null	null	null	11516.0
5710	null	null	null	11515.0
51282	null	null	null	11514.0
9519	null	null	null	11513.0
653562	null	null	null	11511.0
58488	null	null	null	11509.0
64410	null	null	null	11506.0
2585	null	null	null	11503.0
22916	null	null	null	11495.0
284889	null	null	null	11492.0
79847	null	null	null	11491.0
80346	null	null	null	11490.0
8941	null	null	null	11488.0
5106	null	null	null	11486.0
7163	null	null	null	11485.0
202	null	null	null	11484.0
25844	null	null	null	11483.0
9818	null	null	null	11482.0
56681	null	null	null	11481.0
79739	null	null	null	11480.0
11177	null	null	null	11479.0
26233	null	null	null	11476.0
39	null	null	null	11475.0
782	null	null	null	11472.0
22950	null	null	null	11467.0
81831	null	null	null	11463.0
55723	null	null	null	11460.0
50863	null	null	null	11457.0
55003	null	null	null	11455.0
10471	null	null	null	11453.0
5603	null	null	null	11452.0
5382	null	null	null	11451.0
8243	null	null	null	11450.0
9361	null	null	null	11445.0
5209	null	null	null	11443.0
9480	null	null	null	11442.0
2063	null	null	null	11441.0
342538	null	null	null	11432.0
8974	null	null	null	11426.0
7378	null	null	null	11425.0
4931	null	null	null	11424.0
26235	null	null	null	11423.0
8607	null	null	null	11420.0
51567	null	null	null	11419.0
10574	null	null	null	11418.0
22827	null	null	null	11414.0
65057	null	null	null	11412.0
9790	null	null	null	11411.0
131408	null	null	null	11408.0
54928	null	null	null	11407.0
595101	null	null	null	11404.0
4711	null	null	null	11401.0
27000	null	null	null	11394.0
5427	null	null	null	11393.0
51070	null	null	null	11392.0
56647	null	null	null	11391.0
9014	null	null	null	11390.0
6874	null	null	null	11388.0
55166	null	null	null	11386.0
192666	null	null	null	11385.0
10947	null	null	null	11384.0
657	null	null	null	11381.0
79023	null	null	null	11380.0
54542	null	null	null	11378.0
6611	null	null	null	11377.0
26120	null	null	null	11375.0
1730	null	null	null	11373.0
93081	null	null	null	11371.0
51142	null	null	null	11366.0
4097	null	null	null	11365.0
8872	null	null	null	11363.0
1152	null	null	null	11361.0
51510	null	null	null	11359.0
56180	null	null	null	11356.0
1241	null	null	null	11354.0
54732	null	null	null	11353.0
1327	null	null	null	11352.0
8818	null	null	null	11351.0
27289	null	null	null	11347.0
65263	null	null	null	11346.0
23029	null	null	null	11344.0
26636	null	null	null	11343.0
7319	null	null	null	11342.0
5529	null	null	null	11341.0
23787	null	null	null	11340.0
3795	null	null	null	11338.0
56945	null	null	null	11335.0
10245	null	null	null	11334.0
27183	null	null	null	11332.0
57214	null	null	null	11330.0
488	null	null	null	11329.0
10573	null	null	null	11325.0
10885	null	null	null	11324.0
8968	null	null	null	11323.0
90141	null	null	null	11315.0
54963	null	null	null	11314.0
26073	null	null	null	11311.0
3868	null	null	null	11310.0
8347	null	null	null	11309.0
9145	null	null	null	11307.0
10048	null	null	null	11306.0
2589	null	null	null	11304.0
5300	null	null	null	11302.0
51634	null	null	null	11300.0
9897	null	null	null	11298.0
9588	null	null	null	11296.0
55226	null	null	null	11295.0
2019	null	null	null	11293.0
83737	null	null	null	11292.0
57097	null	null	null	11290.0
4320	null	null	null	11289.0
3265	null	null	null	11285.0
79791	null	null	null	11284.0
81691	null	null	null	11282.0
53371	null	null	null	11281.0
26255	null	null	null	11280.0
79752	null	null	null	11279.0
3777	null	null	null	11278.0
83463	null	null	null	11277.0
9025	null	null	null	11276.0
3895	null	null	null	11273.0
23594	null	null	null	11272.0
26032	null	null	null	11271.0
29844	null	null	null	11268.0
5355	null	null	null	11265.0
79731	null	null	null	11263.0
885	null	null	null	11262.0
345	null	null	null	11261.0
55558	null	null	null	11257.0
8445	null	null	null	11253.0
5902	null	null	null	11249.0
55661	null	null	null	11248.0
28978	null	null	null	11247.0
3376	null	null	null	11245.0
6707	null	null	null	11244.0
2932	null	null	null	11243.0
26610	null	null	null	11242.0
7257	null	null	null	11241.0
5080	null	null	null	11240.0
96764	null	null	null	11239.0
51081	null	null	null	11236.0
4704	null	null	null	11233.0
1147	null	null	null	11232.0
60491	null	null	null	11231.0
55957	null	null	null	11230.0
2968	null	null	null	11225.0
84900	null	null	null	11224.0
23141	null	null	null	11223.0
25977	null	null	null	11220.0
8970	null	null	null	11219.0
2592	null	null	null	11218.0
55486	null	null	null	11216.0
23213	null	null	null	11214.0
6950	null	null	null	11213.0
5875	null	null	null	11212.0
3006	null	null	null	11211.0
22868	null	null	null	11210.0
54014	null	null	null	11209.0
11171	null	null	null	11208.0
8335	null	null	null	11207.0
7355	null	null	null	11206.0
219293	null	null	null	11205.0
92815	null	null	null	11202.0
11222	null	null	null	11198.0
51491	null	null	null	11196.0
10198	null	null	null	11193.0
26276	null	null	null	11189.0
286527	null	null	null	11188.0
55526	null	null	null	11185.0
57003	null	null	null	11179.0
55159	null	null	null	11177.0
100287590	null	null	null	11176.0
2821	null	null	null	11174.0
261726	null	null	null	11171.0
9793	null	null	null	11170.0
7270	null	null	null	11169.0
3110	null	null	null	11168.0
7419	null	null	null	11166.0
51582	null	null	null	11165.0
79081	null	null	null	11163.0
1329	null	null	null	11162.0
8739	null	null	null	11160.0
9470	null	null	null	11158.0
51236	null	null	null	11157.0
54676	null	null	null	11156.0
29083	null	null	null	11155.0
10376	null	null	null	11154.0
7738	null	null	null	11152.0
5160	null	null	null	11150.0
5409	null	null	null	11149.0
875	null	null	null	11148.0
280661	null	null	null	11147.0
3008	null	null	null	11145.0
5684	null	null	null	11144.0
8027	null	null	null	11143.0
26225	null	null	null	11142.0
23108	null	null	null	11136.0
6338	null	null	null	11135.0
90333	null	null	null	11131.0
51388	null	null	null	11129.0
5000	null	null	null	11126.0
157562	null	null	null	11125.0
7407	null	null	null	11124.0
9446	null	null	null	11123.0
3853	null	null	null	11120.0
9862	null	null	null	11119.0
51406	null	null	null	11117.0
4709	null	null	null	11115.0
3297	null	null	null	11114.0
10228	null	null	null	11112.0
57707	null	null	null	11111.0
9352	null	null	null	11110.0
9255	null	null	null	11107.0
29117	null	null	null	11105.0
6447	null	null	null	11103.0
10059	null	null	null	11101.0
9618	null	null	null	11100.0
1349	null	null	null	11098.0
55057	null	null	null	11097.0
7004	null	null	null	11096.0
54433	null	null	null	11093.0
5230	null	null	null	11091.0
6635	null	null	null	11089.0
2643	null	null	null	11085.0
23532	null	null	null	11084.0
23607	null	null	null	11081.0
4102	null	null	null	11078.0
10735	null	null	null	11077.0
8323	null	null	null	11075.0
27301	null	null	null	11074.0
1301	null	null	null	11073.0
4287	null	null	null	11071.0
57826	null	null	null	11068.0
266740	null	null	null	11067.0
23450	null	null	null	11066.0
9330	null	null	null	11065.0
9276	null	null	null	11063.0
64762	null	null	null	11062.0
79763	null	null	null	11060.0
11200	null	null	null	11058.0
7289	null	null	null	11056.0
9969	null	null	null	11055.0
55794	null	null	null	11054.0
8507	null	null	null	11051.0
554313	null	null	null	11049.0
8565	null	null	null	11048.0
1024	null	null	null	11046.0
80328	null	null	null	11042.0
25940	null	null	null	11037.0
9939	null	null	null	11033.0
23170	null	null	null	11029.0
51477	null	null	null	11028.0
54958	null	null	null	11026.0
1736	null	null	null	11024.0
4091	null	null	null	11023.0
3364	null	null	null	11022.0
1783	null	null	null	11021.0
152559	null	null	null	11019.0
7913	null	null	null	11017.0
93210	null	null	null	11016.0
54868	null	null	null	11015.0
11266	null	null	null	11014.0
3336	null	null	null	11013.0
81858	null	null	null	11012.0
23076	null	null	null	11011.0
7468	null	null	null	11009.0
23204	null	null	null	11007.0
23161	null	null	null	11003.0
899	null	null	null	11001.0
11011	null	null	null	10997.0
55687	null	null	null	10996.0
6059	null	null	null	10995.0
57099	null	null	null	10993.0
6647	null	null	null	10992.0
27067	null	null	null	10988.0
389715	null	null	null	10987.0
4733	null	null	null	10985.0
7136	null	null	null	10983.0
7571	null	null	null	10982.0
6628	null	null	null	10979.0
1138	null	null	null	10978.0
28957	null	null	null	10976.0
4176	null	null	null	10972.0
6248	null	null	null	10969.0
23167	null	null	null	10967.0
366	null	null	null	10966.0
8636	null	null	null	10965.0
27032	null	null	null	10961.0
730107	null	null	null	10957.0
4644	null	null	null	10956.0
1773	null	null	null	10955.0
5422	null	null	null	10954.0
5901	null	null	null	10953.0
26039	null	null	null	10951.0
3475	null	null	null	10950.0
64901	null	null	null	10947.0
10598	null	null	null	10945.0
8443	null	null	null	10944.0
9141	null	null	null	10943.0
9605	null	null	null	10938.0
92154	null	null	null	10935.0
51195	null	null	null	10933.0
54968	null	null	null	10932.0
3845	null	null	null	10931.0
8260	null	null	null	10930.0
10102	null	null	null	10929.0
6845	null	null	null	10927.0
64422	null	null	null	10926.0
10940	null	null	null	10925.0
27352	null	null	null	10924.0
16	null	null	null	10923.0
6427	null	null	null	10922.0
442194	null	null	null	10921.0
10737	null	null	null	10919.0
50512	null	null	null	10918.0
4172	null	null	null	10917.0
22995	null	null	null	10910.0
7045	null	null	null	10908.0
7137	null	null	null	10907.0
57817	null	null	null	10905.0
26574	null	null	null	10902.0
2178	null	null	null	10901.0
2673	null	null	null	10900.0
51025	null	null	null	10899.0
56886	null	null	null	10898.0
7286	null	null	null	10897.0
6690	null	null	null	10895.0
9166	null	null	null	10893.0
51805	null	null	null	10892.0
619505	null	null	null	10890.0
353189	null	null	null	10884.0
2109	null	null	null	10882.0
117246	null	null	null	10880.0
10850	null	null	null	10876.0
6820	null	null	null	10875.0
27300	null	null	null	10874.0
4188	null	null	null	10873.0
10549	null	null	null	10869.0
84733	null	null	null	10868.0
4321	null	null	null	10863.0
7764	null	null	null	10862.0
23562	null	null	null	10860.0
63897	null	null	null	10857.0
11267	null	null	null	10856.0
10498	null	null	null	10852.0
2125	null	null	null	10850.0
23659	null	null	null	10847.0
7175	null	null	null	10843.0
9498	null	null	null	10841.0
51072	null	null	null	10840.0
9130	null	null	null	10837.0
22927	null	null	null	10834.0
100132742	null	null	null	10833.0
4917	null	null	null	10832.0
79888	null	null	null	10831.0
9462	null	null	null	10830.0
1649	null	null	null	10829.0
55255	null	null	null	10828.0
29781	null	null	null	10827.0
25978	null	null	null	10826.0
83448	null	null	null	10825.0
79581	null	null	null	10822.0
1758	null	null	null	10821.0
1317	null	null	null	10819.0
4712	null	null	null	10818.0
6160	null	null	null	10813.0
23185	null	null	null	10810.0
5449	null	null	null	10809.0
51617	null	null	null	10808.0
9791	null	null	null	10807.0
6461	null	null	null	10806.0
23225	null	null	null	10805.0
6605	null	null	null	10804.0
1534	null	null	null	10802.0
5264	null	null	null	10801.0
10762	null	null	null	10799.0
2523	null	null	null	10798.0
23277	null	null	null	10795.0
23480	null	null	null	10793.0
60484	null	null	null	10791.0
60490	null	null	null	10790.0
54951	null	null	null	10788.0
26155	null	null	null	10787.0
128872	null	null	null	10782.0
54535	null	null	null	10781.0
23527	null	null	null	10780.0
55697	null	null	null	10779.0
433	null	null	null	10778.0
6182	null	null	null	10777.0
79959	null	null	null	10774.0
26266	null	null	null	10773.0
9728	null	null	null	10769.0
1356	null	null	null	10768.0
4436	null	null	null	10767.0
55161	null	null	null	10765.0
645452	null	null	null	10762.0
6924	null	null	null	10759.0
8000	null	null	null	10757.0
4522	null	null	null	10755.0
79983	null	null	null	10752.0
8120	null	null	null	10750.0
400410	null	null	null	10749.0
79614	null	null	null	10747.0
865	null	null	null	10745.0
7979	null	null	null	10742.0
1054	null	null	null	10740.0
522	null	null	null	10738.0
64417	null	null	null	10736.0
268	null	null	null	10735.0
55131	null	null	null	10733.0
51123	null	null	null	10729.0
5514	null	null	null	10728.0
4259	null	null	null	10726.0
64837	null	null	null	10725.0
5331	null	null	null	10723.0
5889	null	null	null	10721.0
284306	null	null	null	10719.0
84079	null	null	null	10717.0
64794	null	null	null	10716.0
171546	null	null	null	10714.0
10175	null	null	null	10713.0
54881	null	null	null	10712.0
23788	null	null	null	10710.0
9991	null	null	null	10708.0
9824	null	null	null	10703.0
6949	null	null	null	10701.0
7332	null	null	null	10699.0
79919	null	null	null	10698.0
1364	null	null	null	10696.0
1917	null	null	null	10694.0
9801	null	null	null	10692.0
55157	null	null	null	10688.0
1503	null	null	null	10687.0
79598	null	null	null	10686.0
729020	null	null	null	10682.0
92856	null	null	null	10678.0
9914	null	null	null	10675.0
10058	null	null	null	10671.0
64400	null	null	null	10670.0
51067	null	null	null	10669.0
120227	null	null	null	10666.0
255812	null	null	null	10664.0
54927	null	null	null	10659.0
5429	null	null	null	10657.0
55288	null	null	null	10650.0
9188	null	null	null	10648.0
54101	null	null	null	10647.0
22824	null	null	null	10646.0
8887	null	null	null	10643.0
29919	null	null	null	10642.0
22903	null	null	null	10640.0
27258	null	null	null	10637.0
1312	null	null	null	10636.0
2861	null	null	null	10633.0
3985	null	null	null	10630.0
3949	null	null	null	10627.0
9885	null	null	null	10625.0
65265	null	null	null	10623.0
8458	null	null	null	10621.0
51755	null	null	null	10620.0
100129405	null	null	null	10619.0
9530	null	null	null	10614.0
6780	null	null	null	10611.0
56905	null	null	null	10610.0
23012	null	null	null	10608.0
331	null	null	null	10607.0
29889	null	null	null	10605.0
378708	null	null	null	10598.0
1525	null	null	null	10596.0
729163	null	null	null	10595.0
27112	null	null	null	10594.0
10572	null	null	null	10593.0
90233	null	null	null	10592.0
361	null	null	null	10590.0
10730	null	null	null	10589.0
6877	null	null	null	10587.0
28969	null	null	null	10583.0
6534	null	null	null	10581.0
80055	null	null	null	10578.0
637	null	null	null	10577.0
1652	null	null	null	10574.0
1537	null	null	null	10570.0
3257	null	null	null	10568.0
28985	null	null	null	10566.0
212	null	null	null	10564.0
51642	null	null	null	10562.0
1412	null	null	null	10559.0
112399	null	null	null	10558.0
27043	null	null	null	10557.0
23590	null	null	null	10556.0
26263	null	null	null	10553.0
22978	null	null	null	10552.0
10656	null	null	null	10551.0
9373	null	null	null	10550.0
116372	null	null	null	10548.0
6574	null	null	null	10547.0
65005	null	null	null	10546.0
10622	null	null	null	10544.0
51507	null	null	null	10541.0
23138	null	null	null	10540.0
8785	null	null	null	10539.0
79139	null	null	null	10538.0
55636	null	null	null	10536.0
26517	null	null	null	10535.0
5753	null	null	null	10529.0
51382	null	null	null	10527.0
25874	null	null	null	10525.0
631	null	null	null	10523.0
10900	null	null	null	10522.0
10531	null	null	null	10520.0
25948	null	null	null	10519.0
51079	null	null	null	10517.0
55322	null	null	null	10512.0
79893	null	null	null	10510.0
63916	null	null	null	10509.0
84722	null	null	null	10506.0
124583	null	null	null	10505.0
731	null	null	null	10504.0
1032	null	null	null	10503.0
10534	null	null	null	10502.0
2264	null	null	null	10501.0
3178	null	null	null	10500.0
4103	null	null	null	10499.0
80349	null	null	null	10496.0
5794	null	null	null	10495.0
23019	null	null	null	10494.0
51517	null	null	null	10492.0
3052	null	null	null	10491.0
7477	null	null	null	10489.0
6343	null	null	null	10488.0
23097	null	null	null	10487.0
9326	null	null	null	10485.0
65109	null	null	null	10483.0
9907	null	null	null	10482.0
6904	null	null	null	10473.0
414771	null	null	null	10472.0
5933	null	null	null	10463.0
79000	null	null	null	10461.0
5805	null	null	null	10458.0
10092	null	null	null	10457.0
54664	null	null	null	10456.0
6049	null	null	null	10455.0
10232	null	null	null	10450.0
994	null	null	null	10449.0
6549	null	null	null	10447.0
22843	null	null	null	10443.0
6940	null	null	null	10442.0
1310	null	null	null	10440.0
23457	null	null	null	10439.0
706	null	null	null	10438.0
11329	null	null	null	10437.0
60312	null	null	null	10436.0
4534	null	null	null	10434.0
4157	null	null	null	10432.0
7818	null	null	null	10431.0
55183	null	null	null	10429.0
51337	null	null	null	10428.0
23353	null	null	null	10422.0
7965	null	null	null	10420.0
10713	null	null	null	10415.0
10939	null	null	null	10414.0
9972	null	null	null	10413.0
3727	null	null	null	10412.0
8568	null	null	null	10411.0
23259	null	null	null	10410.0
6529	null	null	null	10405.0
6782	null	null	null	10404.0
6855	null	null	null	10403.0
2588	null	null	null	10400.0
406991	null	null	null	10399.0
10950	null	null	null	10398.0
353	null	null	null	10396.0
7029	null	null	null	10394.0
51125	null	null	null	10390.0
10402	null	null	null	10388.0
8266	null	null	null	10387.0
149603	null	null	null	10386.0
25941	null	null	null	10385.0
10755	null	null	null	10381.0
5719	null	null	null	10380.0
56132	null	null	null	10379.0
4361	null	null	null	10378.0
83990	null	null	null	10377.0
2979	null	null	null	10375.0
23786	null	null	null	10372.0
3304	null	null	null	10371.0
91137	null	null	null	10368.0
483	null	null	null	10367.0
2107	null	null	null	10365.0
65010	null	null	null	10364.0
25888	null	null	null	10357.0
8202	null	null	null	10356.0
51074	null	null	null	10353.0
2271	null	null	null	10348.0
79582	null	null	null	10346.0
23011	null	null	null	10342.0
29107	null	null	null	10341.0
9368	null	null	null	10340.0
1337	null	null	null	10339.0
51550	null	null	null	10334.0
11212	null	null	null	10332.0
80218	null	null	null	10328.0
10807	null	null	null	10327.0
9889	null	null	null	10325.0
1618	null	null	null	10324.0
24142	null	null	null	10322.0
26151	null	null	null	10321.0
53918	null	null	null	10319.0
9158	null	null	null	10318.0
8548	null	null	null	10316.0
55711	null	null	null	10315.0
6477	null	null	null	10314.0
401251	null	null	null	10310.0
54883	null	null	null	10309.0
284403	null	null	null	10308.0
79820	null	null	null	10301.0
1977	null	null	null	10299.0
6323	null	null	null	10297.0
80219	null	null	null	10295.0
79710	null	null	null	10289.0
5260	null	null	null	10288.0
10329	null	null	null	10286.0
55500	null	null	null	10283.0
896	null	null	null	10282.0
23443	null	null	null	10281.0
11017	null	null	null	10280.0
5565	null	null	null	10278.0
6612	null	null	null	10276.0
6731	null	null	null	10272.0
60488	null	null	null	10271.0
646208	null	null	null	10270.0
79135	null	null	null	10269.0
341	null	null	null	10267.0
10634	null	null	null	10264.0
10575	null	null	null	10263.0
7016	null	null	null	10256.0
27107	null	null	null	10253.0
23615	null	null	null	10252.0
5050	null	null	null	10245.0
6585	null	null	null	10241.0
10728	null	null	null	10240.0
65220	null	null	null	10239.0
54904	null	null	null	10236.0
1474	null	null	null	10234.0
7879	null	null	null	10232.0
10987	null	null	null	10226.0
669	null	null	null	10225.0
10914	null	null	null	10222.0
7022	null	null	null	10218.0
10452	null	null	null	10217.0
9883	null	null	null	10215.0
100129500	null	null	null	10212.0
6247	null	null	null	10210.0
9569	null	null	null	10209.0
1595	null	null	null	10207.0
2778	null	null	null	10203.0
22929	null	null	null	10202.0
79968	null	null	null	10200.0
80307	null	null	null	10198.0
1048	null	null	null	10194.0
51029	null	null	null	10193.0
4738	null	null	null	10192.0
2971	null	null	null	10191.0
440672	null	null	null	10187.0
5100	null	null	null	10186.0
10458	null	null	null	10184.0
55884	null	null	null	10181.0
10585	null	null	null	10180.0
1302	null	null	null	10178.0
545	null	null	null	10174.0
54877	null	null	null	10168.0
56061	null	null	null	10167.0
25836	null	null	null	10164.0
4713	null	null	null	10163.0
51174	null	null	null	10161.0
8624	null	null	null	10158.0
55206	null	null	null	10157.0
56901	null	null	null	10154.0
26519	null	null	null	10152.0
51124	null	null	null	10148.0
10360	null	null	null	10147.0
10016	null	null	null	10145.0
9712	null	null	null	10143.0
9057	null	null	null	10139.0
57415	null	null	null	10138.0
201626	null	null	null	10137.0
1382	null	null	null	10136.0
8975	null	null	null	10135.0
23007	null	null	null	10131.0
2539	null	null	null	10129.0
51562	null	null	null	10126.0
8767	null	null	null	10123.0
51020	null	null	null	10121.0
57460	null	null	null	10119.0
78995	null	null	null	10118.0
56474	null	null	null	10117.0
7388	null	null	null	10116.0
2805	null	null	null	10113.0
64149	null	null	null	10112.0
8796	null	null	null	10109.0
9244	null	null	null	10108.0
7037	null	null	null	10103.0
23197	null	null	null	10100.0
8798	null	null	null	10096.0
51021	null	null	null	10093.0
3614	null	null	null	10092.0
5121	null	null	null	10091.0
59336	null	null	null	10088.0
8218	null	null	null	10087.0
5255	null	null	null	10086.0
8621	null	null	null	10081.0
29881	null	null	null	10078.0
57103	null	null	null	10077.0
23212	null	null	null	10076.0
22980	null	null	null	10075.0
79675	null	null	null	10073.0
6603	null	null	null	10071.0
23623	null	null	null	10069.0
10542	null	null	null	10068.0
29123	null	null	null	10067.0
79884	null	null	null	10066.0
51702	null	null	null	10065.0
57175	null	null	null	10060.0
100130741	null	null	null	10059.0
11274	null	null	null	10058.0
51068	null	null	null	10056.0
8930	null	null	null	10055.0
2786	null	null	null	10054.0
10664	null	null	null	10051.0
9054	null	null	null	10050.0
101	null	null	null	10049.0
1829	null	null	null	10048.0
729863	null	null	null	10046.0
57130	null	null	null	10042.0
8001	null	null	null	10041.0
91734	null	null	null	10040.0
7374	null	null	null	10037.0
3281	null	null	null	10036.0
28962	null	null	null	10032.0
100132399	null	null	null	10031.0
9070	null	null	null	10029.0
50804	null	null	null	10027.0
11322	null	null	null	10026.0
2021	null	null	null	10025.0
55181	null	null	null	10023.0
10430	null	null	null	10019.0
9911	null	null	null	10018.0
8893	null	null	null	10015.0
2911	null	null	null	10013.0
22872	null	null	null	10007.0
1399	null	null	null	10006.0
9318	null	null	null	10005.0
29093	null	null	null	10004.0
22870	null	null	null	10003.0
728932	null	null	null	9999.0
50485	null	null	null	9996.0
5451	null	null	null	9995.0
55511	null	null	null	9994.0
9416	null	null	null	9991.0
4190	null	null	null	9989.0
1749	null	null	null	9988.0
7324	null	null	null	9987.0
5357	null	null	null	9983.0
56033	null	null	null	9982.0
54994	null	null	null	9981.0
79844	null	null	null	9980.0
6897	null	null	null	9973.0
50837	null	null	null	9971.0
2108	null	null	null	9968.0
6945	null	null	null	9966.0
79650	null	null	null	9965.0
55662	null	null	null	9964.0
53820	null	null	null	9963.0
64943	null	null	null	9961.0
7345	null	null	null	9960.0
79029	null	null	null	9959.0
27341	null	null	null	9958.0
9960	null	null	null	9953.0
54020	null	null	null	9949.0
8898	null	null	null	9947.0
3434	null	null	null	9945.0
55744	null	null	null	9944.0
7032	null	null	null	9943.0
730029	null	null	null	9942.0
23613	null	null	null	9940.0
2597	null	null	null	9937.0
1674	null	null	null	9936.0
5582	null	null	null	9931.0
8357	null	null	null	9927.0
6728	null	null	null	9924.0
51128	null	null	null	9923.0
56965	null	null	null	9922.0
84823	null	null	null	9921.0
26576	null	null	null	9919.0
6616	null	null	null	9918.0
26236	null	null	null	9916.0
6518	null	null	null	9915.0
6482	null	null	null	9911.0
8089	null	null	null	9910.0
4493	null	null	null	9909.0
8706	null	null	null	9906.0
373863	null	null	null	9905.0
8453	null	null	null	9904.0
84296	null	null	null	9899.0
54815	null	null	null	9898.0
286887	null	null	null	9897.0
55374	null	null	null	9894.0
57007	null	null	null	9893.0
55891	null	null	null	9892.0
23583	null	null	null	9891.0
11182	null	null	null	9888.0
10100	null	null	null	9886.0
10300	null	null	null	9885.0
55222	null	null	null	9884.0
54852	null	null	null	9882.0
56903	null	null	null	9880.0
55208	null	null	null	9879.0
4697	null	null	null	9877.0
9587	null	null	null	9876.0
54545	null	null	null	9875.0
79074	null	null	null	9874.0
429	null	null	null	9873.0
79158	null	null	null	9871.0
348995	null	null	null	9869.0
81887	null	null	null	9868.0
55631	null	null	null	9867.0
55890	null	null	null	9866.0
5886	null	null	null	9865.0
55178	null	null	null	9862.0
25801	null	null	null	9861.0
10518	null	null	null	9859.0
57228	null	null	null	9858.0
30850	null	null	null	9854.0
29796	null	null	null	9852.0
51	null	null	null	9851.0
4694	null	null	null	9850.0
4174	null	null	null	9848.0
435	null	null	null	9846.0
729353	null	null	null	9845.0
9002	null	null	null	9844.0
754	null	null	null	9842.0
3920	null	null	null	9841.0
7036	null	null	null	9840.0
5232	null	null	null	9839.0
23174	null	null	null	9837.0
157922	null	null	null	9836.0
29766	null	null	null	9833.0
203	null	null	null	9830.0
49856	null	null	null	9828.0
23165	null	null	null	9826.0
10845	null	null	null	9825.0
2584	null	null	null	9823.0
5596	null	null	null	9821.0
57615	null	null	null	9817.0
1999	null	null	null	9814.0
1912	null	null	null	9811.0
56125	null	null	null	9807.0
55732	null	null	null	9806.0
6861	null	null	null	9803.0
54490	null	null	null	9796.0
1787	null	null	null	9794.0
79892	null	null	null	9793.0
25778	null	null	null	9792.0
646756	null	null	null	9789.0
441194	null	null	null	9787.0
25998	null	null	null	9786.0
6634	null	null	null	9784.0
4111	null	null	null	9783.0
80271	null	null	null	9782.0
5075	null	null	null	9781.0
1111	null	null	null	9780.0
7518	null	null	null	9777.0
63943	null	null	null	9776.0
27075	null	null	null	9774.0
10928	null	null	null	9771.0
4706	null	null	null	9770.0
55071	null	null	null	9769.0
55359	null	null	null	9766.0
57332	null	null	null	9765.0
3329	null	null	null	9762.0
147339	null	null	null	9761.0
9518	null	null	null	9758.0
55777	null	null	null	9756.0
56660	null	null	null	9755.0
55596	null	null	null	9753.0
3857	null	null	null	9752.0
1907	null	null	null	9750.0
10239	null	null	null	9748.0
728855	null	null	null	9747.0
166647	null	null	null	9745.0
2790	null	null	null	9744.0
26608	null	null	null	9743.0
1325	null	null	null	9742.0
29984	null	null	null	9741.0
3159	null	null	null	9740.0
5612	null	null	null	9739.0
10548	null	null	null	9736.0
314	null	null	null	9732.0
51094	null	null	null	9731.0
23395	null	null	null	9730.0
292	null	null	null	9725.0
7464	null	null	null	9722.0
50628	null	null	null	9721.0
9477	null	null	null	9718.0
6279	null	null	null	9715.0
55030	null	null	null	9713.0
29966	null	null	null	9712.0
81626	null	null	null	9711.0
9819	null	null	null	9707.0
3624	null	null	null	9705.0
64328	null	null	null	9701.0
6944	null	null	null	9699.0
8345	null	null	null	9697.0
8634	null	null	null	9693.0
79184	null	null	null	9690.0
22944	null	null	null	9689.0
10399	null	null	null	9687.0
11198	null	null	null	9686.0
55231	null	null	null	9684.0
1019	null	null	null	9683.0
285	null	null	null	9680.0
124222	null	null	null	9676.0
55038	null	null	null	9671.0
30836	null	null	null	9670.0
23520	null	null	null	9669.0
51002	null	null	null	9666.0
3229	null	null	null	9665.0
26024	null	null	null	9663.0
1993	null	null	null	9661.0
10401	null	null	null	9658.0
55753	null	null	null	9655.0
8987	null	null	null	9654.0
100130922	null	null	null	9653.0
5271	null	null	null	9652.0
5373	null	null	null	9651.0
1748	null	null	null	9649.0
81853	null	null	null	9646.0
54187	null	null	null	9645.0
56954	null	null	null	9644.0
55734	null	null	null	9642.0
26205	null	null	null	9641.0
9585	null	null	null	9640.0
8714	null	null	null	9638.0
51693	null	null	null	9637.0
22911	null	null	null	9636.0
60682	null	null	null	9635.0
6443	null	null	null	9631.0
23144	null	null	null	9624.0
4957	null	null	null	9622.0
6434	null	null	null	9621.0
29065	null	null	null	9617.0
54953	null	null	null	9614.0
3692	null	null	null	9613.0
90011	null	null	null	9612.0
9325	null	null	null	9611.0
176	null	null	null	9609.0
10989	null	null	null	9608.0
8368	null	null	null	9606.0
57820	null	null	null	9604.0
3850	null	null	null	9603.0
55172	null	null	null	9600.0
29099	null	null	null	9599.0
8161	null	null	null	9598.0
27019	null	null	null	9593.0
54998	null	null	null	9592.0
10802	null	null	null	9590.0
5211	null	null	null	9589.0
29915	null	null	null	9587.0
8420	null	null	null	9586.0
26528	null	null	null	9583.0
5879	null	null	null	9579.0
4193	null	null	null	9578.0
79677	null	null	null	9576.0
339105	null	null	null	9575.0
9168	null	null	null	9569.0
9015	null	null	null	9567.0
8505	null	null	null	9566.0
1134	null	null	null	9565.0
79672	null	null	null	9564.0
518	null	null	null	9561.0
25879	null	null	null	9560.0
9933	null	null	null	9557.0
51207	null	null	null	9556.0
2591	null	null	null	9555.0
1788	null	null	null	9553.0
6899	null	null	null	9552.0
11097	null	null	null	9551.0
206358	null	null	null	9550.0
4718	null	null	null	9548.0
1612	null	null	null	9546.0
23233	null	null	null	9545.0
10196	null	null	null	9544.0
8087	null	null	null	9542.0
10205	null	null	null	9539.0
51116	null	null	null	9535.0
51691	null	null	null	9533.0
10478	null	null	null	9532.0
336	null	null	null	9531.0
4677	null	null	null	9529.0
54680	null	null	null	9528.0
113251	null	null	null	9527.0
10813	null	null	null	9526.0
5883	null	null	null	9524.0
25782	null	null	null	9522.0
170543	null	null	null	9520.0
3061	null	null	null	9518.0
9673	null	null	null	9516.0
51154	null	null	null	9515.0
10262	null	null	null	9514.0
29109	null	null	null	9508.0
162	null	null	null	9506.0
6557	null	null	null	9505.0
55109	null	null	null	9504.0
9277	null	null	null	9501.0
6004	null	null	null	9500.0
774	null	null	null	9497.0
4950	null	null	null	9496.0
56894	null	null	null	9495.0
9170	null	null	null	9493.0
7139	null	null	null	9490.0
7165	null	null	null	9489.0
7432	null	null	null	9488.0
10238	null	null	null	9487.0
55125	null	null	null	9486.0
9033	null	null	null	9483.0
80308	null	null	null	9481.0
7625	null	null	null	9473.0
26507	null	null	null	9471.0
100008586	null	null	null	9468.0
55341	null	null	null	9466.0
6493	null	null	null	9465.0
4708	null	null	null	9464.0
9043	null	null	null	9463.0
5116	null	null	null	9460.0
51118	null	null	null	9458.0
4683	null	null	null	9455.0
55915	null	null	null	9452.0
4356	null	null	null	9450.0
11062	null	null	null	9448.0
51138	null	null	null	9447.0
54619	null	null	null	9443.0
2244	null	null	null	9441.0
23637	null	null	null	9439.0
64939	null	null	null	9437.0
29894	null	null	null	9436.0
339229	null	null	null	9435.0
6837	null	null	null	9434.0
753	null	null	null	9433.0
84705	null	null	null	9432.0
55743	null	null	null	9431.0
4659	null	null	null	9430.0
3682	null	null	null	9428.0
3851	null	null	null	9427.0
79646	null	null	null	9426.0
9360	null	null	null	9424.0
6165	null	null	null	9423.0
9414	null	null	null	9421.0
11193	null	null	null	9420.0
55858	null	null	null	9419.0
9562	null	null	null	9418.0
2257	null	null	null	9417.0
54952	null	null	null	9416.0
54929	null	null	null	9411.0
100128612	null	null	null	9408.0
55860	null	null	null	9406.0
64786	null	null	null	9402.0
5911	null	null	null	9401.0
100130449	null	null	null	9395.0
490	null	null	null	9392.0
283459	null	null	null	9390.0
5927	null	null	null	9389.0
2895	null	null	null	9388.0
[truncated: 11,092 more rows]
