# Supplementary material for: Multiple-input multiple-output causal strategies for gene selection
Source: BMC Bioinformatics. 2011 Nov 25;12:458. doi: 10.1186/1471-2105-12-458 (PMC3323860; doi:10.1186/1471-2105-12-458)
Supplement: Additional file 3 — Archive containing the output files computed by the preranked GSEA for λ ∈ {0.6,0.7,0.8,0.9,1.0,2.0} (GSEA_MIMO_part2.zip). [file 1471-2105-12-458-S3.ZIP › mFS10_entrez_mimo.GseaPreranked.1316039488125/edb/mFS10_entrez_mimo.rnk]

29127	13091.0
54210	13089.0
64151	13088.0
2017	13087.0
9055	13085.0
1033	13083.0
51203	13081.0
79703	13080.0
79682	13079.0
8500	13076.0
9133	13075.0
9134	13072.0
7153	13070.0
6790	13068.0
5898	13067.0
890	13063.0
2297	13062.0
4288	13061.0
79075	13059.0
1062	13057.0
9868	13056.0
9768	13055.0
259266	13053.0
4312	13052.0
51514	13050.0
10615	13047.0
79733	13045.0
9787	13042.0
4751	13040.0
8772	13039.0
58478	13037.0
54205	13036.0
51016	13033.0
9928	13032.0
6713	13031.0
5223	13030.0
5888	13028.0
23234	13027.0
29893	13026.0
133	13025.0
56942	13024.0
57157	13020.0
6241	13019.0
1719	13018.0
4085	13016.0
9833	13013.0
10212	13011.0
7336	13010.0
79573	13009.0
3422	13008.0
6627	13007.0
55165	13005.0
3832	13002.0
57122	13000.0
27338	12998.0
5437	12997.0
27257	12995.0
701	12994.0
1063	12992.0
6905	12987.0
9401	12985.0
11060	12984.0
664	12983.0
11130	12982.0
1434	12978.0
24137	12976.0
55872	12973.0
146909	12971.0
9355	12969.0
25788	12968.0
55832	12967.0
699	12966.0
9319	12964.0
23366	12963.0
51022	12962.0
8914	12961.0
10971	12960.0
4331	12959.0
9700	12958.0
25839	12957.0
29899	12956.0
5155	12955.0
983	12954.0
6573	12953.0
51512	12951.0
56950	12950.0
10057	12948.0
56943	12946.0
11052	12945.0
10024	12944.0
2764	12943.0
3419	12942.0
891	12941.0
7296	12938.0
80004	12935.0
11065	12933.0
5352	12932.0
10993	12931.0
51659	12929.0
11260	12928.0
55040	12927.0
10460	12926.0
5685	12923.0
23210	12920.0
332	12918.0
79169	12916.0
51110	12915.0
9232	12914.0
5469	12911.0
10213	12910.0
29105	12907.0
10112	12902.0
27253	12901.0
54503	12900.0
55215	12898.0
25807	12897.0
55346	12896.0
11169	12895.0
4234	12893.0
6882	12892.0
6835	12890.0
7272	12887.0
9837	12885.0
8480	12883.0
5706	12881.0
7112	12875.0
3251	12874.0
5693	12873.0
7381	12871.0
123	12870.0
79918	12869.0
51018	12868.0
51204	12867.0
10733	12866.0
3015	12864.0
25764	12863.0
29097	12861.0
27161	12860.0
84342	12858.0
2810	12857.0
11004	12856.0
79767	12855.0
3576	12854.0
55839	12853.0
9289	12851.0
93594	12850.0
11335	12849.0
991	12846.0
51001	12845.0
4072	12843.0
26586	12842.0
784	12840.0
57405	12839.0
8318	12838.0
201562	12837.0
6513	12835.0
55176	12834.0
6788	12833.0
220134	12831.0
9521	12830.0
79022	12828.0
2237	12827.0
1717	12823.0
6617	12822.0
10874	12821.0
8438	12818.0
51121	12817.0
51765	12815.0
1894	12814.0
164	12813.0
29095	12811.0
1164	12810.0
908	12808.0
291	12807.0
81611	12806.0
60673	12805.0
3925	12802.0
4477	12799.0
3833	12798.0
51373	12796.0
9493	12794.0
9282	12790.0
3858	12789.0
6491	12788.0
7073	12787.0
8566	12786.0
23306	12781.0
81930	12778.0
8883	12777.0
6804	12775.0
1058	12774.0
5708	12773.0
28227	12771.0
55247	12770.0
10440	12767.0
6732	12763.0
548596	12762.0
4831	12759.0
9735	12758.0
5433	12756.0
9123	12755.0
2781	12754.0
84669	12753.0
57110	12752.0
580	12751.0
1374	12750.0
80010	12748.0
55039	12747.0
9238	12746.0
6996	12744.0
4700	12740.0
6696	12739.0
1978	12738.0
10038	12737.0
54972	12735.0
55355	12734.0
63875	12733.0
3612	12732.0
3148	12730.0
4860	12729.0
8836	12728.0
55660	12727.0
6495	12726.0
56992	12725.0
27101	12723.0
4848	12721.0
8050	12720.0
9848	12718.0
2926	12717.0
51105	12716.0
6741	12715.0
79152	12713.0
64130	12711.0
27235	12710.0
57019	12708.0
5604	12706.0
7110	12705.0
4141	12703.0
54821	12702.0
81873	12701.0
23350	12699.0
10592	12697.0
8833	12693.0
89910	12692.0
79019	12688.0
79071	12687.0
51428	12686.0
80237	12685.0
5478	12683.0
4175	12682.0
6873	12678.0
2739	12677.0
10054	12676.0
993	12675.0
5691	12672.0
80155	12671.0
63933	12670.0
54478	12666.0
8562	12662.0
10403	12661.0
55669	12657.0
55010	12655.0
79949	12654.0
1040	12653.0
22948	12650.0
7262	12649.0
8317	12647.0
90133	12646.0
64783	12644.0
63967	12642.0
8544	12641.0
54069	12637.0
768	12636.0
1965	12634.0
6576	12633.0
57102	12631.0
79007	12630.0
54962	12629.0
9456	12627.0
995	12626.0
3978	12623.0
55284	12622.0
23560	12621.0
286148	12620.0
4001	12618.0
1072	12617.0
1841	12616.0
3091	12615.0
4976	12614.0
2058	12612.0
83461	12610.0
2161	12609.0
10055	12607.0
672	12605.0
79944	12604.0
6921	12601.0
10855	12599.0
6637	12597.0
114044	12596.0
10856	12593.0
2139	12591.0
27440	12590.0
28511	12588.0
79801	12586.0
11339	12584.0
441024	12583.0
2287	12580.0
641	12579.0
55027	12578.0
5203	12575.0
10293	12573.0
10051	12572.0
57017	12571.0
9694	12569.0
2626	12567.0
10617	12565.0
9156	12563.0
55833	12562.0
9391	12561.0
1728	12560.0
11073	12559.0
9898	12557.0
3161	12553.0
4869	12549.0
80232	12548.0
1017	12547.0
28998	12545.0
2305	12544.0
1305	12543.0
64216	12540.0
55876	12539.0
86	12538.0
2146	12537.0
79572	12536.0
4502	12534.0
79783	12533.0
7295	12532.0
1514	12531.0
5984	12530.0
1837	12529.0
10553	12528.0
26271	12525.0
27336	12524.0
833	12523.0
9533	12522.0
2886	12521.0
11044	12519.0
79017	12517.0
6902	12514.0
27346	12513.0
5471	12510.0
8774	12507.0
5713	12505.0
27072	12504.0
23592	12501.0
7465	12499.0
3070	12498.0
55379	12497.0
4605	12495.0
10625	12494.0
2201	12493.0
2677	12492.0
10397	12491.0
51053	12489.0
6607	12484.0
4171	12483.0
1515	12479.0
100188893	12478.0
2491	12476.0
79050	12475.0
6596	12473.0
51182	12472.0
8996	12471.0
30001	12470.0
7422	12467.0
10651	12466.0
10328	12463.0
29100	12460.0
10428	12459.0
7936	12458.0
79866	12457.0
1523	12456.0
377	12453.0
65986	12452.0
54908	12451.0
10153	12450.0
51319	12448.0
5877	12446.0
55197	12445.0
55705	12444.0
8851	12443.0
6632	12442.0
2189	12440.0
3381	12438.0
51115	12437.0
6119	12434.0
54845	12433.0
1122	12431.0
55765	12429.0
55856	12428.0
54915	12427.0
6535	12425.0
23287	12423.0
5245	12422.0
55388	12419.0
10540	12418.0
80324	12417.0
5111	12416.0
10715	12415.0
51026	12414.0
92140	12412.0
55689	12408.0
80194	12406.0
84908	12405.0
9692	12404.0
51773	12399.0
10994	12397.0
5597	12396.0
26043	12395.0
4719	12394.0
54892	12392.0
8497	12385.0
5716	12383.0
55156	12381.0
5822	12380.0
22974	12379.0
51096	12378.0
25983	12377.0
54165	12376.0
51571	12374.0
23512	12369.0
2960	12368.0
25909	12365.0
1678	12364.0
10606	12361.0
5634	12360.0
10248	12359.0
55227	12355.0
5214	12352.0
3320	12351.0
10799	12350.0
4952	12347.0
8337	12346.0
3887	12345.0
2026	12344.0
79837	12343.0
10797	12341.0
9831	12340.0
10204	12339.0
27348	12338.0
9100	12337.0
64431	12336.0
10190	12334.0
529	12333.0
10381	12331.0
728	12329.0
29028	12327.0
23271	12326.0
6502	12325.0
28992	12323.0
54758	12322.0
57665	12321.0
2644	12320.0
1347	12318.0
55854	12317.0
25920	12315.0
1163	12314.0
10694	12313.0
79441	12312.0
27042	12311.0
3315	12310.0
1404	12309.0
81579	12308.0
4726	12307.0
55759	12306.0
79833	12302.0
54934	12301.0
2806	12299.0
3735	12295.0
56889	12293.0
22992	12290.0
51088	12289.0
5393	12288.0
51155	12287.0
57107	12286.0
10393	12284.0
10635	12282.0
7884	12280.0
5983	12278.0
5440	12276.0
23513	12273.0
3939	12271.0
9711	12269.0
3157	12268.0
29080	12266.0
5413	12264.0
7083	12263.0
57761	12262.0
4591	12259.0
5709	12258.0
10675	12257.0
23080	12255.0
79657	12254.0
124044	12253.0
5194	12252.0
27344	12251.0
23644	12250.0
6286	12249.0
51371	12246.0
7443	12244.0
10383	12243.0
51430	12240.0
8270	12238.0
5700	12234.0
3149	12231.0
3638	12230.0
64746	12229.0
10063	12227.0
23518	12225.0
26750	12223.0
55143	12218.0
79786	12216.0
259	12215.0
3838	12214.0
5967	12211.0
3156	12210.0
23658	12209.0
645233	12206.0
80204	12204.0
10948	12200.0
5347	12199.0
7718	12193.0
64963	12192.0
7517	12191.0
5810	12189.0
9217	12184.0
2617	12182.0
55508	12180.0
1789	12179.0
55975	12178.0
54932	12176.0
26284	12175.0
55366	12174.0
29967	12172.0
1213	12170.0
26	12169.0
55505	12168.0
80178	12167.0
51499	12166.0
10528	12163.0
56888	12162.0
55969	12157.0
30837	12156.0
257152	12155.0
63899	12153.0
80758	12152.0
1207	12151.0
79042	12150.0
9650	12149.0
10535	12147.0
57380	12145.0
6871	12144.0
79047	12143.0
100288628	12142.0
3066	12138.0
8139	12136.0
705	12135.0
64750	12134.0
50861	12132.0
1854	12131.0
387522	12129.0
23397	12128.0
514	12127.0
23142	12126.0
56270	12124.0
5999	12123.0
4702	12122.0
100133775	12118.0
2958	12116.0
84790	12115.0
1479	12114.0
22839	12113.0
734	12112.0
5202	12108.0
4494	12107.0
10776	12105.0
55093	12103.0
388796	12101.0
5955	12100.0
898	12098.0
79943	12097.0
3182	12093.0
51101	12092.0
7372	12091.0
9643	12090.0
29923	12089.0
11332	12088.0
2730	12087.0
645745	12085.0
22880	12084.0
2332	12083.0
11137	12080.0
55173	12077.0
65094	12076.0
80778	12075.0
29980	12074.0
10285	12072.0
8723	12070.0
6199	12069.0
23507	12068.0
6016	12066.0
9994	12065.0
11236	12064.0
5688	12063.0
283871	12061.0
26150	12060.0
81892	12058.0
78999	12057.0
6729	12056.0
8813	12055.0
6659	12054.0
27130	12053.0
10926	12049.0
7504	12048.0
26520	12047.0
654483	12046.0
100129361	12043.0
440	12042.0
4201	12041.0
8208	12039.0
4495	12038.0
4291	12035.0
26873	12033.0
55238	12031.0
8939	12030.0
51377	12027.0
6888	12025.0
10609	12024.0
4162	12023.0
64785	12021.0
55737	12020.0
151230	12019.0
50814	12018.0
8725	12013.0
7353	12012.0
3796	12011.0
3775	12009.0
29901	12008.0
8336	12007.0
339175	12006.0
50810	12003.0
10962	12002.0
55656	11998.0
10736	11997.0
26585	11996.0
25926	11995.0
158	11994.0
10079	11990.0
7264	11988.0
4501	11987.0
9631	11986.0
55011	11983.0
1000	11982.0
10165	11981.0
55699	11980.0
79609	11979.0
79364	11978.0
5033	11975.0
4151	11972.0
10897	11971.0
11232	11969.0
9957	11966.0
5594	11963.0
10915	11962.0
10290	11961.0
54583	11958.0
29902	11957.0
3014	11953.0
10721	11951.0
51184	11948.0
7553	11947.0
5985	11946.0
23173	11943.0
29088	11941.0
83259	11940.0
114657	11939.0
2885	11938.0
11072	11937.0
1633	11936.0
836	11933.0
5717	11932.0
8577	11931.0
5291	11928.0
10907	11926.0
65003	11922.0
990	11920.0
64577	11919.0
9377	11918.0
55630	11917.0
6198	11915.0
9088	11914.0
8754	11913.0
8140	11911.0
7371	11910.0
11235	11909.0
10787	11907.0
333	11904.0
9212	11901.0
4521	11898.0
6629	11895.0
79665	11894.0
2987	11891.0
23002	11890.0
729222	11889.0
23640	11883.0
51651	11882.0
54541	11881.0
7203	11880.0
1478	11878.0
55835	11876.0
1297	11875.0
8819	11872.0
1871	11870.0
54496	11868.0
83696	11867.0
6472	11866.0
7298	11864.0
26589	11863.0
7417	11861.0
8988	11860.0
94081	11856.0
4496	11855.0
9442	11854.0
7283	11851.0
8853	11850.0
202658	11849.0
5557	11844.0
4324	11843.0
23508	11842.0
5062	11839.0
54954	11834.0
25843	11833.0
10237	11830.0
6307	11829.0
54982	11828.0
201254	11825.0
64110	11824.0
262	11823.0
11056	11818.0
10199	11816.0
7705	11812.0
51069	11810.0
5601	11809.0
1763	11806.0
9926	11801.0
5303	11800.0
122704	11799.0
88	11798.0
4173	11797.0
4580	11796.0
654364	11795.0
10005	11794.0
9052	11793.0
10576	11792.0
51012	11791.0
9399	11790.0
4504	11789.0
58500	11784.0
79711	11783.0
8647	11782.0
55120	11780.0
3177	11779.0
8702	11778.0
25855	11776.0
79902	11774.0
4199	11773.0
3626	11770.0
2134	11769.0
404093	11767.0
9958	11765.0
10969	11764.0
7013	11763.0
5885	11762.0
9829	11761.0
2664	11760.0
5119	11757.0
5747	11756.0
4998	11755.0
23481	11753.0
5584	11751.0
7138	11750.0
64180	11749.0
1604	11748.0
5431	11747.0
2935	11746.0
54454	11744.0
89845	11743.0
55257	11741.0
6597	11739.0
54801	11737.0
79982	11735.0
55738	11734.0
8894	11733.0
5910	11732.0
25806	11729.0
54584	11727.0
83451	11726.0
55559	11720.0
9685	11718.0
23160	11715.0
79915	11713.0
7411	11712.0
23246	11711.0
1340	11710.0
81620	11708.0
8493	11707.0
29081	11706.0
5329	11705.0
11051	11704.0
205564	11703.0
1690	11702.0
79797	11701.0
4528	11699.0
3892	11698.0
55907	11697.0
27297	11696.0
90480	11695.0
10195	11693.0
55171	11689.0
1192	11685.0
51575	11684.0
6712	11683.0
9582	11682.0
23380	11681.0
4603	11680.0
5238	11675.0
253943	11674.0
1723	11673.0
51129	11671.0
8669	11670.0
5425	11666.0
64710	11665.0
4200	11663.0
79980	11661.0
550	11660.0
23603	11659.0
50626	11658.0
118491	11657.0
11338	11656.0
5365	11654.0
8559	11653.0
1477	11650.0
9653	11647.0
10072	11646.0
55521	11645.0
83460	11644.0
9816	11640.0
5827	11639.0
79577	11638.0
81929	11637.0
178	11636.0
23329	11634.0
10951	11633.0
528	11631.0
6227	11630.0
64184	11628.0
81034	11627.0
10096	11624.0
55304	11623.0
5001	11621.0
8326	11620.0
5817	11619.0
6541	11615.0
29960	11614.0
246243	11613.0
55055	11612.0
26502	11610.0
653659	11609.0
3755	11607.0
6698	11606.0
55635	11603.0
55290	11599.0
10527	11597.0
7398	11596.0
8608	11595.0
2224	11594.0
7307	11593.0
54913	11589.0
3099	11588.0
5831	11587.0
3613	11585.0
152	11583.0
51647	11580.0
11082	11579.0
285359	11577.0
9342	11574.0
3418	11571.0
64410	11570.0
5277	11569.0
9636	11568.0
80273	11566.0
80775	11560.0
23554	11559.0
51599	11555.0
3993	11554.0
55212	11552.0
8941	11551.0
58488	11550.0
782	11548.0
51282	11544.0
5110	11542.0
5718	11541.0
50863	11540.0
5550	11538.0
79847	11537.0
375035	11535.0
51290	11534.0
5382	11533.0
3396	11531.0
9688	11530.0
7514	11527.0
8805	11525.0
5209	11523.0
202	11522.0
5695	11520.0
2585	11518.0
25844	11515.0
10247	11512.0
7163	11510.0
55353	11509.0
56941	11507.0
81614	11504.0
6715	11503.0
9818	11502.0
54849	11501.0
342538	11500.0
79739	11495.0
55110	11493.0
5710	11492.0
54517	11486.0
9519	11484.0
5106	11483.0
284889	11481.0
23649	11478.0
7167	11474.0
54512	11472.0
80346	11466.0
2063	11460.0
51567	11456.0
9480	11453.0
8974	11452.0
4931	11451.0
11177	11449.0
26472	11446.0
131408	11443.0
5603	11439.0
26235	11437.0
653562	11435.0
10947	11434.0
9014	11430.0
10471	11429.0
51070	11426.0
56681	11424.0
192666	11423.0
26233	11422.0
6631	11419.0
1241	11418.0
22916	11417.0
22950	11415.0
27289	11414.0
9361	11412.0
65057	11411.0
51510	11410.0
39	11409.0
657	11408.0
26120	11406.0
4711	11405.0
55003	11401.0
56647	11400.0
7378	11398.0
1152	11397.0
81831	11393.0
3795	11392.0
8818	11391.0
54732	11389.0
57214	11387.0
1730	11385.0
5529	11384.0
54542	11379.0
55166	11378.0
6874	11377.0
9790	11376.0
4097	11374.0
2589	11371.0
10573	11370.0
8243	11369.0
54928	11367.0
8607	11365.0
10574	11361.0
90141	11359.0
4320	11356.0
27000	11354.0
54963	11351.0
55723	11350.0
23787	11349.0
3777	11348.0
595101	11347.0
6611	11344.0
5300	11342.0
79023	11341.0
57097	11340.0
3895	11336.0
22827	11335.0
9897	11334.0
83463	11333.0
8968	11332.0
56180	11330.0
23029	11328.0
6707	11327.0
51142	11326.0
56945	11324.0
8347	11323.0
26032	11321.0
26073	11320.0
65263	11319.0
3265	11317.0
7257	11316.0
1327	11315.0
5427	11311.0
10048	11308.0
53371	11306.0
79752	11304.0
51634	11302.0
55558	11300.0
345	11298.0
9588	11293.0
885	11291.0
10245	11290.0
54014	11289.0
93081	11286.0
27183	11284.0
79731	11283.0
26610	11282.0
55226	11280.0
23213	11278.0
5875	11274.0
3868	11273.0
25977	11272.0
28978	11270.0
10885	11267.0
60491	11262.0
7319	11259.0
9145	11258.0
8872	11255.0
488	11253.0
81691	11251.0
29844	11250.0
2019	11248.0
26276	11247.0
5080	11244.0
8445	11240.0
23141	11239.0
7270	11238.0
2592	11234.0
100287590	11231.0
2932	11230.0
9025	11229.0
22868	11228.0
1147	11226.0
26636	11224.0
8335	11221.0
5355	11219.0
157562	11213.0
55957	11212.0
8970	11211.0
26225	11209.0
92815	11208.0
261726	11207.0
3376	11205.0
1329	11204.0
23108	11203.0
55661	11202.0
3006	11200.0
57003	11198.0
79791	11195.0
55486	11192.0
5409	11191.0
2968	11189.0
51081	11187.0
10198	11185.0
83737	11184.0
6447	11183.0
280661	11182.0
3110	11175.0
9255	11174.0
219293	11172.0
96764	11171.0
5000	11170.0
7419	11169.0
11171	11165.0
3008	11164.0
26255	11161.0
90333	11160.0
7738	11159.0
9352	11153.0
51236	11152.0
10735	11151.0
1301	11148.0
29083	11145.0
6338	11144.0
23607	11143.0
23594	11140.0
9446	11139.0
84900	11138.0
9862	11137.0
2821	11136.0
64762	11134.0
4709	11132.0
9969	11130.0
11222	11128.0
54676	11127.0
8739	11126.0
7355	11125.0
10228	11122.0
4287	11121.0
8507	11120.0
5902	11119.0
4704	11115.0
3853	11114.0
55057	11112.0
8027	11111.0
9330	11110.0
57826	11109.0
51477	11108.0
23170	11107.0
8323	11106.0
4091	11105.0
51491	11104.0
5684	11097.0
6635	11096.0
6950	11093.0
27067	11091.0
55526	11090.0
9618	11088.0
51582	11086.0
11266	11084.0
10376	11083.0
57707	11081.0
79081	11080.0
23161	11078.0
7289	11077.0
5230	11075.0
29117	11073.0
54958	11068.0
9470	11064.0
93210	11062.0
875	11061.0
51388	11059.0
3297	11057.0
286527	11056.0
79763	11054.0
9793	11051.0
54868	11050.0
7136	11048.0
1783	11046.0
389715	11045.0
9276	11044.0
7571	11042.0
51406	11040.0
5901	11039.0
9939	11038.0
4102	11036.0
554313	11034.0
54433	11033.0
3364	11032.0
55159	11031.0
266740	11029.0
5160	11028.0
9605	11027.0
442194	11025.0
7407	11024.0
23167	11022.0
80328	11019.0
1349	11018.0
28957	11016.0
81858	11014.0
10102	11013.0
8636	11011.0
10059	11007.0
55687	11006.0
6248	11004.0
23532	11003.0
152559	11002.0
23204	11001.0
7004	11000.0
27301	10996.0
1024	10993.0
6647	10992.0
10737	10989.0
8443	10988.0
7045	10986.0
1773	10985.0
51195	10984.0
366	10983.0
2643	10981.0
25940	10977.0
92154	10974.0
11011	10971.0
57099	10969.0
7286	10966.0
27352	10964.0
7137	10963.0
55794	10962.0
7913	10961.0
4644	10960.0
6820	10957.0
3845	10956.0
619505	10954.0
6690	10953.0
2109	10952.0
64901	10951.0
4733	10949.0
10850	10948.0
6845	10944.0
27032	10942.0
84733	10941.0
8565	10940.0
6059	10938.0
3336	10936.0
23076	10930.0
7175	10928.0
100132742	10926.0
9498	10925.0
7764	10924.0
11200	10923.0
730107	10922.0
5422	10920.0
22927	10918.0
7468	10917.0
353189	10916.0
26039	10915.0
23450	10914.0
27300	10913.0
64422	10904.0
4188	10903.0
22995	10902.0
9166	10900.0
3475	10899.0
1138	10897.0
4917	10895.0
23225	10894.0
2673	10892.0
25978	10891.0
63897	10890.0
1758	10889.0
51617	10888.0
2125	10886.0
6427	10885.0
23562	10884.0
26266	10882.0
1736	10881.0
55255	10880.0
899	10879.0
50512	10875.0
83448	10867.0
2523	10865.0
51025	10864.0
117246	10861.0
5449	10860.0
10598	10858.0
10940	10856.0
57817	10855.0
6628	10853.0
11267	10850.0
23527	10845.0
23659	10844.0
54968	10842.0
26574	10839.0
433	10838.0
51805	10837.0
6605	10836.0
60484	10835.0
4176	10833.0
1649	10832.0
9728	10830.0
9462	10828.0
10498	10826.0
6461	10825.0
6160	10822.0
54951	10818.0
79614	10815.0
8260	10810.0
23277	10808.0
1534	10807.0
9141	10805.0
5264	10802.0
64794	10801.0
16	10799.0
55161	10796.0
4712	10793.0
9130	10790.0
79983	10789.0
8120	10788.0
2178	10786.0
60490	10784.0
268	10781.0
56886	10780.0
8000	10778.0
645452	10776.0
10175	10775.0
5514	10774.0
64837	10772.0
4321	10771.0
4172	10768.0
64417	10767.0
29781	10765.0
79888	10763.0
284306	10762.0
1917	10761.0
4259	10758.0
1317	10754.0
1356	10753.0
26155	10751.0
55288	10749.0
54535	10746.0
79959	10742.0
10549	10741.0
522	10738.0
79598	10737.0
51072	10736.0
64400	10731.0
79919	10729.0
8887	10725.0
5331	10724.0
9914	10717.0
55697	10713.0
128872	10712.0
1364	10708.0
54881	10706.0
5429	10705.0
171546	10698.0
79581	10696.0
120227	10695.0
3985	10694.0
255812	10693.0
361	10689.0
865	10688.0
1312	10684.0
4436	10681.0
27112	10680.0
51755	10679.0
23480	10678.0
23185	10674.0
10762	10672.0
331	10671.0
400410	10670.0
4522	10669.0
92856	10665.0
22903	10664.0
9530	10663.0
9791	10661.0
80055	10659.0
5889	10658.0
55157	10656.0
3949	10655.0
9824	10654.0
729020	10653.0
27258	10650.0
1525	10648.0
54101	10645.0
6182	10644.0
6924	10642.0
23012	10641.0
6949	10640.0
9801	10639.0
84079	10638.0
10058	10637.0
6534	10635.0
51067	10634.0
729163	10632.0
7979	10631.0
22824	10629.0
7332	10628.0
90233	10626.0
2861	10623.0
112399	10622.0
100129405	10620.0
9991	10619.0
6780	10617.0
51382	10616.0
23138	10609.0
29919	10608.0
10900	10606.0
27043	10604.0
6574	10603.0
212	10602.0
1412	10601.0
5753	10595.0
51123	10594.0
25948	10593.0
79893	10591.0
56905	10587.0
55131	10586.0
26263	10585.0
80349	10583.0
378708	10581.0
9188	10580.0
10572	10579.0
23788	10576.0
10656	10575.0
5794	10574.0
731	10573.0
65265	10571.0
51079	10569.0
3178	10566.0
631	10564.0
6877	10562.0
9326	10561.0
1054	10560.0
9885	10557.0
1652	10556.0
124583	10553.0
51517	10552.0
25874	10545.0
414771	10541.0
63916	10540.0
51507	10539.0
28969	10537.0
116372	10535.0
6049	10532.0
29889	10531.0
54927	10529.0
6343	10526.0
26517	10524.0
7477	10521.0
8458	10520.0
54664	10518.0
2264	10516.0
4157	10513.0
28985	10510.0
9907	10508.0
4103	10505.0
22843	10503.0
8785	10502.0
55636	10499.0
10730	10497.0
1503	10496.0
51642	10495.0
10534	10494.0
1310	10492.0
55322	10491.0
9373	10489.0
60312	10488.0
22978	10487.0
23353	10486.0
6904	10485.0
3257	10483.0
1537	10479.0
23259	10477.0
65005	10476.0
10531	10475.0
65109	10474.0
6940	10472.0
23097	10471.0
6529	10470.0
3727	10469.0
10622	10466.0
79139	10462.0
91137	10460.0
6549	10458.0
1032	10456.0
6855	10455.0
4534	10448.0
406991	10442.0
51125	10440.0
149603	10439.0
2979	10436.0
23011	10435.0
55183	10434.0
23457	10433.0
10402	10432.0
7818	10430.0
3052	10428.0
56132	10427.0
23786	10426.0
5805	10424.0
79582	10419.0
65010	10418.0
637	10417.0
10755	10416.0
10232	10415.0
51074	10412.0
54883	10411.0
10092	10410.0
6782	10409.0
11212	10407.0
9368	10404.0
3304	10401.0
706	10399.0
5565	10397.0
11329	10396.0
51337	10395.0
53918	10392.0
10939	10389.0
5719	10385.0
11017	10383.0
80219	10380.0
10807	10375.0
23019	10374.0
79000	10373.0
1337	10371.0
9158	10370.0
6477	10369.0
8548	10364.0
5260	10362.0
10329	10361.0
2588	10359.0
84722	10357.0
79820	10356.0
24142	10354.0
2107	10351.0
25941	10349.0
23443	10348.0
23590	10343.0
896	10341.0
6323	10340.0
8202	10339.0
25888	10338.0
1977	10337.0
83990	10335.0
51550	10334.0
1618	10333.0
5933	10329.0
26151	10326.0
4361	10319.0
7965	10317.0
401251	10313.0
9972	10310.0
27107	10307.0
6585	10305.0
55500	10303.0
10634	10300.0
8266	10298.0
7029	10294.0
23615	10293.0
2271	10289.0
54904	10287.0
6731	10284.0
9883	10283.0
10950	10281.0
80307	10280.0
79710	10278.0
1302	10275.0
994	10272.0
60488	10271.0
10713	10268.0
10728	10264.0
284403	10263.0
100129500	10259.0
10458	10258.0
1048	10254.0
6247	10253.0
8568	10251.0
4738	10248.0
80218	10245.0
353	10243.0
1474	10239.0
5050	10238.0
669	10237.0
10016	10233.0
55711	10232.0
10585	10231.0
29107	10229.0
7016	10226.0
9889	10217.0
483	10216.0
57415	10215.0
56901	10212.0
6612	10211.0
1382	10206.0
646208	10205.0
5100	10204.0
440672	10203.0
79135	10198.0
10914	10196.0
9057	10195.0
51562	10194.0
7022	10193.0
2971	10192.0
51702	10189.0
57460	10188.0
545	10186.0
7879	10183.0
54877	10182.0
341	10179.0
1595	10178.0
8218	10177.0
201626	10174.0
29881	10171.0
9569	10169.0
4713	10166.0
10575	10163.0
23197	10161.0
8621	10160.0
10987	10153.0
9244	10151.0
51124	10149.0
25836	10148.0
22980	10146.0
79675	10144.0
22929	10141.0
55884	10140.0
8798	10138.0
79968	10137.0
51029	10136.0
79884	10133.0
9911	10131.0
1829	10128.0
56061	10126.0
100130741	10124.0
64149	10123.0
2778	10122.0
9054	10121.0
8001	10119.0
65220	10117.0
55206	10113.0
28962	10111.0
51020	10108.0
10542	10106.0
8796	10105.0
51174	10104.0
57175	10103.0
9318	10101.0
2786	10099.0
78995	10098.0
9070	10096.0
729863	10094.0
29123	10093.0
3281	10092.0
23623	10090.0
8975	10086.0
5121	10085.0
51068	10081.0
10360	10080.0
50804	10079.0
2021	10077.0
22872	10075.0
8893	10072.0
3614	10071.0
51021	10069.0
59336	10066.0
2911	10065.0
22870	10064.0
10664	10062.0
5451	10060.0
10452	10058.0
56474	10055.0
26519	10053.0
100132399	10052.0
57130	10045.0
5357	10044.0
1399	10043.0
9712	10041.0
5255	10040.0
50837	10039.0
79844	10038.0
55511	10037.0
79029	10036.0
7324	10034.0
2539	10033.0
6603	10028.0
2805	10024.0
55662	10023.0
8930	10019.0
728932	10016.0
101	10015.0
1674	10014.0
9960	10013.0
50485	10008.0
1749	10007.0
23613	10006.0
29093	10004.0
11322	10002.0
7037	9998.0
9416	9997.0
56965	9993.0
2108	9991.0
57103	9988.0
55181	9987.0
730029	9983.0
4493	9980.0
6616	9978.0
53820	9977.0
55891	9976.0
23212	9972.0
79650	9970.0
91734	9969.0
373863	9968.0
51128	9961.0
26576	9960.0
56033	9958.0
57007	9954.0
5582	9951.0
8624	9949.0
55374	9948.0
6945	9947.0
6482	9946.0
10430	9945.0
7032	9944.0
10100	9942.0
23007	9941.0
23583	9940.0
6728	9936.0
54020	9934.0
55208	9932.0
7388	9931.0
429	9930.0
7374	9928.0
26236	9927.0
286887	9926.0
56903	9925.0
55890	9922.0
435	9921.0
3434	9920.0
55744	9916.0
8706	9915.0
55222	9912.0
8898	9910.0
55178	9909.0
4190	9908.0
23174	9905.0
9002	9902.0
7345	9900.0
8089	9899.0
55631	9898.0
203	9897.0
754	9896.0
157922	9894.0
11274	9893.0
54994	9889.0
8357	9887.0
10518	9886.0
4697	9885.0
8767	9884.0
348995	9882.0
9587	9880.0
5232	9878.0
54545	9876.0
54852	9875.0
81887	9874.0
6518	9873.0
64943	9872.0
25998	9870.0
729353	9869.0
2597	9867.0
29766	9861.0
80271	9860.0
5596	9856.0
5075	9855.0
56125	9852.0
3857	9851.0
25778	9849.0
4694	9847.0
79158	9846.0
27341	9845.0
10845	9842.0
79074	9841.0
314	9840.0
7036	9839.0
25801	9838.0
2790	9836.0
1999	9835.0
49856	9834.0
8453	9833.0
57228	9832.0
57332	9830.0
27075	9829.0
51	9828.0
6861	9827.0
30850	9825.0
55777	9824.0
1912	9823.0
55596	9822.0
3920	9821.0
10548	9820.0
1907	9818.0
7518	9815.0
5886	9813.0
6897	9808.0
441194	9806.0
29966	9804.0
10300	9803.0
29796	9802.0
1787	9801.0
166647	9800.0
728855	9799.0
2584	9798.0
646756	9795.0
29984	9793.0
9518	9792.0
55030	9790.0
54490	9788.0
7464	9787.0
10239	9784.0
10928	9782.0
3624	9781.0
11182	9770.0
54815	9767.0
55231	9763.0
1325	9759.0
23395	9757.0
81626	9756.0
10399	9751.0
147339	9748.0
5612	9747.0
57615	9746.0
285	9742.0
51094	9741.0
4111	9740.0
1993	9739.0
79892	9737.0
55359	9736.0
55753	9735.0
84296	9734.0
4706	9733.0
11198	9732.0
22911	9727.0
9477	9726.0
50628	9725.0
29065	9722.0
55071	9720.0
9819	9715.0
63943	9709.0
56660	9704.0
8714	9701.0
8987	9700.0
23520	9697.0
3229	9696.0
9325	9695.0
84823	9694.0
30836	9691.0
10401	9689.0
90011	9688.0
100130922	9687.0
26608	9683.0
54953	9681.0
56954	9680.0
27019	9679.0
3329	9675.0
5271	9672.0
176	9670.0
54187	9669.0
6443	9668.0
339105	9666.0
79184	9662.0
51002	9661.0
1748	9660.0
29915	9657.0
3850	9654.0
26205	9652.0
64328	9647.0
4193	9646.0
57820	9644.0
55172	9641.0
6634	9638.0
10802	9633.0
124222	9631.0
29099	9630.0
8161	9629.0
8345	9627.0
4174	9625.0
8368	9623.0
55732	9621.0
23144	9619.0
1134	9616.0
6944	9615.0
55734	9614.0
4718	9613.0
81853	9612.0
6434	9610.0
5879	9608.0
8420	9606.0
23165	9605.0
55109	9604.0
10989	9603.0
51207	9602.0
26024	9601.0
54998	9600.0
5373	9598.0
51693	9596.0
22944	9594.0
5883	9591.0
4677	9590.0
113251	9588.0
8634	9587.0
23233	9586.0
25782	9585.0
1019	9584.0
25879	9583.0
9585	9582.0
170543	9581.0
292	9580.0
8505	9578.0
29109	9576.0
6004	9573.0
4356	9572.0
9015	9571.0
51138	9568.0
4957	9567.0
5211	9564.0
54680	9563.0
6279	9562.0
51116	9560.0
10196	9559.0
3061	9558.0
336	9556.0
206358	9555.0
11097	9553.0
6899	9552.0
56894	9551.0
60682	9550.0
162	9549.0
9673	9546.0
4950	9542.0
4659	9539.0
10205	9537.0
8087	9536.0
774	9535.0
3159	9531.0
9277	9530.0
55860	9527.0
6165	9525.0
10478	9524.0
2591	9523.0
7432	9522.0
79672	9521.0
6557	9520.0
3851	9519.0
26528	9517.0
7139	9516.0
23637	9515.0
26507	9512.0
51691	9511.0
9562	9504.0
84705	9503.0
55125	9500.0
9360	9499.0
1111	9498.0
100128612	9496.0
10813	9492.0
6837	9491.0
10262	9489.0
3692	9487.0
9033	9486.0
11193	9485.0
55038	9483.0
64939	9479.0
1788	9476.0
100008586	9473.0
2895	9472.0
10238	9469.0
64786	9467.0
753	9466.0
7625	9463.0
79677	9462.0
2244	9461.0
54929	9460.0
490	9459.0
6493	9458.0
79646	9457.0
9414	9456.0
5116	9452.0
3682	9448.0
9479	9446.0
2257	9443.0
54969	9442.0
11062	9441.0
100130449	9440.0
518	9438.0
339229	9432.0
9933	9431.0
29894	9428.0
6317	9427.0
51317	9425.0
57187	9418.0
55341	9414.0
7165	9412.0
84253	9410.0
7341	9409.0
8476	9407.0
9168	9405.0
80161	9404.0
283459	9403.0
9821	9401.0
5927	9399.0
4708	9398.0
9384	9396.0
51154	9395.0
9170	9393.0
1612	9392.0
[truncated: 11,091 more rows]
