# Supplementary material for: Multiple-input multiple-output causal strategies for gene selection
Source: BMC Bioinformatics. 2011 Nov 25;12:458. doi: 10.1186/1471-2105-12-458 (PMC3323860; doi:10.1186/1471-2105-12-458)
Supplement: Additional file 3 — Archive containing the output files computed by the preranked GSEA for λ ∈ {0.6,0.7,0.8,0.9,1.0,2.0} (GSEA_MIMO_part2.zip). [file 1471-2105-12-458-S3.ZIP › mFS10_entrez_mimo.GseaPreranked.1316039488125/gsea_report_for_na_neg_1316039488125.xls]

NAME	GS<br> follow link to MSigDB	GS DETAILS	SIZE	ES	NES	NOM p-val	FDR q-val	FWER p-val	RANK AT MAX	LEADING EDGE
IMMUNE_RESPONSE	IMMUNE_RESPONSE		212	-0.40631187	-2.4178135	0.0	0.0025221293	0.0020	3492	tags=48%, list=27%, signal=65%
DEFENSE_RESPONSE	DEFENSE_RESPONSE		238	-0.39462945	-2.4065242	0.0	0.0012610647	0.0020	3474	tags=44%, list=27%, signal=58%
IMMUNE_SYSTEM_PROCESS	IMMUNE_SYSTEM_PROCESS		298	-0.36668694	-2.312367	0.0	0.0021132326	0.0050	2772	tags=39%, list=21%, signal=48%
POSITIVE_REGULATION_OF_IMMUNE_RESPONSE	POSITIVE_REGULATION_OF_IMMUNE_RESPONSE		24	-0.58454096	-2.186357	0.0	0.005728508	0.018	2819	tags=58%, list=22%, signal=74%
INFLAMMATORY_RESPONSE	INFLAMMATORY_RESPONSE		115	-0.40498888	-2.1789546	0.0	0.0051065753	0.019	3087	tags=43%, list=24%, signal=55%
REGULATION_OF_IMMUNE_RESPONSE	REGULATION_OF_IMMUNE_RESPONSE		28	-0.5203591	-2.1017525	0.0	0.010661193	0.049	3223	tags=57%, list=25%, signal=76%
POSITIVE_REGULATION_OF_MULTICELLULAR_ORGANISMAL_PROCESS	POSITIVE_REGULATION_OF_MULTICELLULAR_ORGANISMAL_PROCESS		56	-0.4509553	-2.0931802	0.0	0.009714954	0.052	3227	tags=50%, list=25%, signal=66%
CELLULAR_DEFENSE_RESPONSE	CELLULAR_DEFENSE_RESPONSE		54	-0.45573673	-2.0874143	0.0	0.009138228	0.056	3412	tags=48%, list=26%, signal=65%
RESPONSE_TO_WOUNDING	RESPONSE_TO_WOUNDING		171	-0.3629939	-2.0762992	0.0	0.009126494	0.063	3263	tags=41%, list=25%, signal=54%
POSITIVE_REGULATION_OF_IMMUNE_SYSTEM_PROCESS	POSITIVE_REGULATION_OF_IMMUNE_SYSTEM_PROCESS		44	-0.46821603	-2.0735767	0.0	0.008729186	0.067	3227	tags=50%, list=25%, signal=66%
REGULATION_OF_IMMUNE_SYSTEM_PROCESS	REGULATION_OF_IMMUNE_SYSTEM_PROCESS		57	-0.43961614	-2.0619335	0.0	0.008749035	0.073	3227	tags=51%, list=25%, signal=67%
ADAPTIVE_IMMUNE_RESPONSE_GO_0002460	ADAPTIVE_IMMUNE_RESPONSE_GO_0002460		22	-0.5082368	-1.8470341	0.013729977	0.06370967	0.453	3037	tags=50%, list=23%, signal=65%
HEMOPOIETIC_OR_LYMPHOID_ORGAN_DEVELOPMENT	HEMOPOIETIC_OR_LYMPHOID_ORGAN_DEVELOPMENT		71	-0.3653154	-1.8127923	0.0	0.07679494	0.539	2764	tags=39%, list=21%, signal=50%
ADAPTIVE_IMMUNE_RESPONSE	ADAPTIVE_IMMUNE_RESPONSE		23	-0.47933707	-1.8096054	0.004282655	0.07360413	0.555	3037	tags=48%, list=23%, signal=62%
HEMOPOIESIS	HEMOPOIESIS		69	-0.36686268	-1.7982932	0.0021881838	0.074993506	0.591	2764	tags=39%, list=21%, signal=49%
REGULATION_OF_MULTICELLULAR_ORGANISMAL_PROCESS	REGULATION_OF_MULTICELLULAR_ORGANISMAL_PROCESS		131	-0.32036683	-1.7741107	0.0	0.085141525	0.663	3227	tags=40%, list=25%, signal=52%
RECEPTOR_MEDIATED_ENDOCYTOSIS	RECEPTOR_MEDIATED_ENDOCYTOSIS		31	-0.45418262	-1.7734976	0.0066964286	0.08057504	0.663	1856	tags=35%, list=14%, signal=41%
IMMUNE_EFFECTOR_PROCESS	IMMUNE_EFFECTOR_PROCESS		34	-0.42536265	-1.7645177	0.0067114094	0.08149961	0.693	3223	tags=56%, list=25%, signal=74%
IMMUNE_SYSTEM_DEVELOPMENT	IMMUNE_SYSTEM_DEVELOPMENT		75	-0.34809774	-1.7532266	0.0	0.084578924	0.721	2764	tags=39%, list=21%, signal=49%
RESPONSE_TO_EXTERNAL_STIMULUS	RESPONSE_TO_EXTERNAL_STIMULUS		278	-0.27931947	-1.7419682	0.0	0.08774192	0.748	2230	tags=28%, list=17%, signal=33%
LYMPHOCYTE_ACTIVATION	LYMPHOCYTE_ACTIVATION		54	-0.36933064	-1.7273405	0.0	0.09416172	0.793	3227	tags=46%, list=25%, signal=61%
POSITIVE_REGULATION_OF_RESPONSE_TO_STIMULUS	POSITIVE_REGULATION_OF_RESPONSE_TO_STIMULUS		35	-0.39511004	-1.6768819	0.016706444	0.13455643	0.899	2819	tags=46%, list=22%, signal=58%
REGULATION_OF_DEFENSE_RESPONSE	REGULATION_OF_DEFENSE_RESPONSE		15	-0.5189558	-1.6711516	0.025316456	0.1342183	0.908	3471	tags=60%, list=27%, signal=82%
JAK_STAT_CASCADE	JAK_STAT_CASCADE		26	-0.43110162	-1.6668473	0.019148936	0.1336303	0.918	1752	tags=35%, list=13%, signal=40%
CELL_ACTIVATION	CELL_ACTIVATION		64	-0.34434575	-1.6662644	0.002283105	0.12879704	0.918	3512	tags=47%, list=27%, signal=64%
T_CELL_ACTIVATION	T_CELL_ACTIVATION		39	-0.38398632	-1.6514542	0.013483146	0.13688093	0.931	3227	tags=44%, list=25%, signal=58%
LEUKOCYTE_DIFFERENTIATION	LEUKOCYTE_DIFFERENTIATION		34	-0.39827517	-1.6449225	0.004338395	0.13794018	0.939	3107	tags=47%, list=24%, signal=62%
LIPID_CATABOLIC_PROCESS	LIPID_CATABOLIC_PROCESS		34	-0.39188218	-1.6351688	0.012552301	0.14204054	0.947	3952	tags=56%, list=30%, signal=80%
LEUKOCYTE_ACTIVATION	LEUKOCYTE_ACTIVATION		59	-0.34003854	-1.6192377	0.006741573	0.15387787	0.965	3227	tags=44%, list=25%, signal=58%
HUMORAL_IMMUNE_RESPONSE	HUMORAL_IMMUNE_RESPONSE		30	-0.4060917	-1.6189964	0.01978022	0.14901215	0.965	4340	tags=67%, list=33%, signal=100%
MULTI_ORGANISM_PROCESS	MULTI_ORGANISM_PROCESS		137	-0.27855822	-1.5748484	0.0	0.1974114	0.989	3743	tags=44%, list=29%, signal=61%
LYMPHOCYTE_DIFFERENTIATION	LYMPHOCYTE_DIFFERENTIATION		23	-0.4282702	-1.5649794	0.024774775	0.20485865	0.992	3107	tags=52%, list=24%, signal=68%
B_CELL_ACTIVATION	B_CELL_ACTIVATION		17	-0.45688203	-1.556893	0.042986427	0.21083125	0.997	3037	tags=59%, list=23%, signal=76%
REGULATION_OF_CELL_DIFFERENTIATION	REGULATION_OF_CELL_DIFFERENTIATION		48	-0.34576935	-1.5462723	0.010989011	0.21953629	0.998	3107	tags=38%, list=24%, signal=49%
ENZYME_LINKED_RECEPTOR_PROTEIN_SIGNALING_PATHWAY	ENZYME_LINKED_RECEPTOR_PROTEIN_SIGNALING_PATHWAY		128	-0.27457416	-1.5223979	0.004854369	0.24986579	0.999	1477	tags=22%, list=11%, signal=24%
NEGATIVE_REGULATION_OF_SIGNAL_TRANSDUCTION	NEGATIVE_REGULATION_OF_SIGNAL_TRANSDUCTION		31	-0.3793382	-1.5192101	0.041394334	0.24803776	0.999	2734	tags=35%, list=21%, signal=45%
CELL_SUBSTRATE_ADHESION	CELL_SUBSTRATE_ADHESION		36	-0.3566251	-1.5173643	0.032397408	0.24435802	0.999	2424	tags=36%, list=19%, signal=44%
ACTIN_CYTOSKELETON_ORGANIZATION_AND_BIOGENESIS	ACTIN_CYTOSKELETON_ORGANIZATION_AND_BIOGENESIS		90	-0.289348	-1.5034543	0.017429193	0.2610275	0.999	2901	tags=32%, list=22%, signal=41%
REGULATION_OF_RESPONSE_TO_STIMULUS	REGULATION_OF_RESPONSE_TO_STIMULUS		49	-0.33118027	-1.5005395	0.019522777	0.25874084	0.999	3223	tags=45%, list=25%, signal=59%
TRANSFORMING_GROWTH_FACTOR_BETA_RECEPTOR_SIGNALING_PATHWAY	TRANSFORMING_GROWTH_FACTOR_BETA_RECEPTOR_SIGNALING_PATHWAY		34	-0.36146584	-1.495633	0.03837472	0.25999907	0.999	1794	tags=32%, list=14%, signal=37%
PEPTIDYL_TYROSINE_MODIFICATION	PEPTIDYL_TYROSINE_MODIFICATION		23	-0.40809166	-1.4842381	0.04464286	0.27325478	1.0	1400	tags=26%, list=11%, signal=29%
POSITIVE_REGULATION_OF_SIGNAL_TRANSDUCTION	POSITIVE_REGULATION_OF_SIGNAL_TRANSDUCTION		97	-0.27851328	-1.4711031	0.0091743115	0.2894131	1.0	2819	tags=34%, list=22%, signal=43%
MAINTENANCE_OF_LOCALIZATION	MAINTENANCE_OF_LOCALIZATION		21	-0.4132844	-1.4677056	0.049568966	0.28846523	1.0	2669	tags=38%, list=20%, signal=48%
DETECTION_OF_STIMULUS	DETECTION_OF_STIMULUS		36	-0.35038593	-1.4639817	0.041666668	0.28846082	1.0	4707	tags=56%, list=36%, signal=87%
CATION_HOMEOSTASIS	CATION_HOMEOSTASIS		94	-0.27794865	-1.4636954	0.018691588	0.28265113	1.0	3282	tags=37%, list=25%, signal=49%
REGULATION_OF_LYMPHOCYTE_ACTIVATION	REGULATION_OF_LYMPHOCYTE_ACTIVATION		31	-0.36669996	-1.4615654	0.056306306	0.28005767	1.0	3227	tags=45%, list=25%, signal=60%
REGULATION_OF_PROTEIN_AMINO_ACID_PHOSPHORYLATION	REGULATION_OF_PROTEIN_AMINO_ACID_PHOSPHORYLATION		23	-0.39641634	-1.4545059	0.06465517	0.28710288	1.0	2424	tags=35%, list=19%, signal=43%
CELLULAR_LIPID_CATABOLIC_PROCESS	CELLULAR_LIPID_CATABOLIC_PROCESS		31	-0.35744604	-1.4540918	0.056962024	0.2817757	1.0	3952	tags=52%, list=30%, signal=74%
PROTEIN_AMINO_ACID_N_LINKED_GLYCOSYLATION	PROTEIN_AMINO_ACID_N_LINKED_GLYCOSYLATION		27	-0.36513707	-1.4468575	0.04893617	0.2887058	1.0	2560	tags=37%, list=20%, signal=46%
REGULATION_OF_SIGNAL_TRANSDUCTION	REGULATION_OF_SIGNAL_TRANSDUCTION		173	-0.24619001	-1.4397511	0.01937046	0.29649416	1.0	3241	tags=34%, list=25%, signal=44%
CELLULAR_CATION_HOMEOSTASIS	CELLULAR_CATION_HOMEOSTASIS		91	-0.28035322	-1.4380748	0.03456221	0.29393202	1.0	3282	tags=37%, list=25%, signal=50%
PROTEIN_KINASE_CASCADE	PROTEIN_KINASE_CASCADE		239	-0.2363279	-1.4341177	0.007575758	0.29519328	1.0	2517	tags=28%, list=19%, signal=34%
CYTOKINE_AND_CHEMOKINE_MEDIATED_SIGNALING_PATHWAY	CYTOKINE_AND_CHEMOKINE_MEDIATED_SIGNALING_PATHWAY		19	-0.41059175	-1.4303977	0.064794816	0.29546127	1.0	1552	tags=32%, list=12%, signal=36%
TRANSMEMBRANE_RECEPTOR_PROTEIN_SERINE_THREONINE_KINASE_SIGNALING_PATHWAY	TRANSMEMBRANE_RECEPTOR_PROTEIN_SERINE_THREONINE_KINASE_SIGNALING_PATHWAY		42	-0.32511804	-1.4187671	0.059734512	0.311299	1.0	1794	tags=29%, list=14%, signal=33%
REGULATION_OF_T_CELL_ACTIVATION	REGULATION_OF_T_CELL_ACTIVATION		25	-0.36653942	-1.4168645	0.048140045	0.30928287	1.0	3227	tags=44%, list=25%, signal=58%
PROTEIN_COMPLEX_ASSEMBLY	PROTEIN_COMPLEX_ASSEMBLY		157	-0.24528742	-1.4108574	0.014669927	0.31446767	1.0	3030	tags=32%, list=23%, signal=41%
POSITIVE_REGULATION_OF_LYMPHOCYTE_ACTIVATION	POSITIVE_REGULATION_OF_LYMPHOCYTE_ACTIVATION		23	-0.3790816	-1.4082633	0.06666667	0.31423625	1.0	3227	tags=43%, list=25%, signal=58%
POSITIVE_REGULATION_OF_CELL_DIFFERENTIATION	POSITIVE_REGULATION_OF_CELL_DIFFERENTIATION		21	-0.39078563	-1.4079657	0.08997955	0.30930492	1.0	3107	tags=48%, list=24%, signal=62%
FEMALE_PREGNANCY	FEMALE_PREGNANCY		42	-0.32081062	-1.4066751	0.066361554	0.30663517	1.0	3743	tags=50%, list=29%, signal=70%
RESPONSE_TO_OTHER_ORGANISM	RESPONSE_TO_OTHER_ORGANISM		69	-0.288795	-1.4063855	0.05263158	0.30205703	1.0	2149	tags=30%, list=16%, signal=36%
POSITIVE_REGULATION_OF_PHOSPHATE_METABOLIC_PROCESS	POSITIVE_REGULATION_OF_PHOSPHATE_METABOLIC_PROCESS		23	-0.37524688	-1.4038126	0.06521739	0.3017374	1.0	1656	tags=30%, list=13%, signal=35%
REGULATION_OF_ANGIOGENESIS	REGULATION_OF_ANGIOGENESIS		24	-0.37460354	-1.3996739	0.086105675	0.3043339	1.0	2133	tags=42%, list=16%, signal=50%
SMALL_GTPASE_MEDIATED_SIGNAL_TRANSDUCTION	SMALL_GTPASE_MEDIATED_SIGNAL_TRANSDUCTION		77	-0.27672052	-1.3989697	0.025821596	0.3007638	1.0	3224	tags=38%, list=25%, signal=50%
INNATE_IMMUNE_RESPONSE	INNATE_IMMUNE_RESPONSE		19	-0.39496258	-1.398882	0.09034908	0.29624227	1.0	5029	tags=74%, list=38%, signal=119%
CELL_MATRIX_ADHESION	CELL_MATRIX_ADHESION		35	-0.33511028	-1.3978326	0.067599066	0.29389694	1.0	2424	tags=34%, list=19%, signal=42%
MESODERM_DEVELOPMENT	MESODERM_DEVELOPMENT		22	-0.3811117	-1.3952012	0.091880344	0.29374048	1.0	4673	tags=59%, list=36%, signal=92%
TRANSMEMBRANE_RECEPTOR_PROTEIN_TYROSINE_KINASE_SIGNALING_PATHWAY	TRANSMEMBRANE_RECEPTOR_PROTEIN_TYROSINE_KINASE_SIGNALING_PATHWAY		76	-0.27592975	-1.3841414	0.045673076	0.30881995	1.0	1662	tags=22%, list=13%, signal=25%
GROWTH	GROWTH		59	-0.29125667	-1.3837607	0.052757792	0.30486047	1.0	4176	tags=44%, list=32%, signal=64%
REGULATION_OF_CYTOSKELETON_ORGANIZATION_AND_BIOGENESIS	REGULATION_OF_CYTOSKELETON_ORGANIZATION_AND_BIOGENESIS		26	-0.3586386	-1.383576	0.08154506	0.30068755	1.0	2728	tags=35%, list=21%, signal=44%
WOUND_HEALING	WOUND_HEALING		49	-0.3030458	-1.3664646	0.06651885	0.3269917	1.0	3512	tags=39%, list=27%, signal=53%
FATTY_ACID_METABOLIC_PROCESS	FATTY_ACID_METABOLIC_PROCESS		56	-0.29271245	-1.3642888	0.063318774	0.32671407	1.0	3952	tags=48%, list=30%, signal=69%
PEPTIDYL_TYROSINE_PHOSPHORYLATION	PEPTIDYL_TYROSINE_PHOSPHORYLATION		21	-0.36958754	-1.3558195	0.105932206	0.33885214	1.0	1400	tags=24%, list=11%, signal=27%
CYTOKINE_PRODUCTION	CYTOKINE_PRODUCTION		61	-0.2889457	-1.3474329	0.050997782	0.35124213	1.0	2793	tags=34%, list=21%, signal=44%
POSITIVE_REGULATION_OF_CYTOKINE_BIOSYNTHETIC_PROCESS	POSITIVE_REGULATION_OF_CYTOKINE_BIOSYNTHETIC_PROCESS		21	-0.37367445	-1.345351	0.11612903	0.35047677	1.0	2772	tags=43%, list=21%, signal=54%
COAGULATION	COAGULATION		41	-0.30827093	-1.3422853	0.08008658	0.35195014	1.0	3512	tags=39%, list=27%, signal=53%
BLOOD_COAGULATION	BLOOD_COAGULATION		41	-0.30827093	-1.3409003	0.11111111	0.35020804	1.0	3512	tags=39%, list=27%, signal=53%
PROTEIN_AMINO_ACID_PHOSPHORYLATION	PROTEIN_AMINO_ACID_PHOSPHORYLATION		231	-0.21771887	-1.334693	0.014778325	0.35779154	1.0	3939	tags=36%, list=30%, signal=51%
REGULATION_OF_ANATOMICAL_STRUCTURE_MORPHOGENESIS	REGULATION_OF_ANATOMICAL_STRUCTURE_MORPHOGENESIS		17	-0.3860213	-1.3311169	0.11973392	0.3605778	1.0	3220	tags=35%, list=25%, signal=47%
RESPONSE_TO_VIRUS	RESPONSE_TO_VIRUS		45	-0.2972094	-1.3223636	0.100616015	0.37395728	1.0	2149	tags=33%, list=16%, signal=40%
REGULATION_OF_CELL_PROLIFERATION	REGULATION_OF_CELL_PROLIFERATION		275	-0.20965064	-1.3135796	0.0127551025	0.3869693	1.0	2534	tags=25%, list=19%, signal=31%
GLYCOPROTEIN_METABOLIC_PROCESS	GLYCOPROTEIN_METABOLIC_PROCESS		82	-0.25584042	-1.3103036	0.059734512	0.38842157	1.0	3571	tags=37%, list=27%, signal=50%
MONOCARBOXYLIC_ACID_METABOLIC_PROCESS	MONOCARBOXYLIC_ACID_METABOLIC_PROCESS		77	-0.26296395	-1.3094606	0.058690745	0.38542178	1.0	3972	tags=44%, list=30%, signal=63%
RAS_PROTEIN_SIGNAL_TRANSDUCTION	RAS_PROTEIN_SIGNAL_TRANSDUCTION		55	-0.28454795	-1.3047005	0.0995671	0.3907201	1.0	3163	tags=38%, list=24%, signal=50%
POSITIVE_REGULATION_OF_CELL_PROLIFERATION	POSITIVE_REGULATION_OF_CELL_PROLIFERATION		129	-0.23362087	-1.2974294	0.049065422	0.4014595	1.0	1689	tags=22%, list=13%, signal=25%
ACTIN_FILAMENT_BASED_PROCESS	ACTIN_FILAMENT_BASED_PROCESS		99	-0.24825042	-1.2921926	0.078341015	0.40791503	1.0	2901	tags=29%, list=22%, signal=37%
ACTIN_POLYMERIZATION_AND_OR_DEPOLYMERIZATION	ACTIN_POLYMERIZATION_AND_OR_DEPOLYMERIZATION		20	-0.36321595	-1.290976	0.15434782	0.4058548	1.0	2728	tags=30%, list=21%, signal=38%
MUSCLE_DEVELOPMENT	MUSCLE_DEVELOPMENT		85	-0.25384718	-1.2872088	0.07294118	0.40979117	1.0	3430	tags=40%, list=26%, signal=54%
POSITIVE_REGULATION_OF_PROTEIN_AMINO_ACID_PHOSPHORYLATION	POSITIVE_REGULATION_OF_PROTEIN_AMINO_ACID_PHOSPHORYLATION		15	-0.39136872	-1.2842507	0.14227642	0.41214424	1.0	1656	tags=33%, list=13%, signal=38%
RESPONSE_TO_BACTERIUM	RESPONSE_TO_BACTERIUM		22	-0.34473565	-1.2732925	0.15885948	0.43153378	1.0	3840	tags=45%, list=29%, signal=64%
PHOSPHOLIPID_METABOLIC_PROCESS	PHOSPHOLIPID_METABOLIC_PROCESS		63	-0.2592169	-1.2648457	0.1031941	0.44697008	1.0	2872	tags=33%, list=22%, signal=42%
DEFENSE_RESPONSE_TO_BACTERIUM	DEFENSE_RESPONSE_TO_BACTERIUM		16	-0.3785698	-1.2632113	0.16182573	0.44600162	1.0	3529	tags=44%, list=27%, signal=60%
REGULATION_OF_ORGANELLE_ORGANIZATION_AND_BIOGENESIS	REGULATION_OF_ORGANELLE_ORGANIZATION_AND_BIOGENESIS		35	-0.3020223	-1.256864	0.16741072	0.45611212	1.0	2921	tags=34%, list=22%, signal=44%
POSITIVE_REGULATION_OF_CELLULAR_PROTEIN_METABOLIC_PROCESS	POSITIVE_REGULATION_OF_CELLULAR_PROTEIN_METABOLIC_PROCESS		61	-0.25864106	-1.2560625	0.12293144	0.45295587	1.0	2475	tags=31%, list=19%, signal=38%
POSITIVE_REGULATION_OF_TRANSLATION	POSITIVE_REGULATION_OF_TRANSLATION		28	-0.313157	-1.2554545	0.15652174	0.44945902	1.0	2772	tags=39%, list=21%, signal=50%
ACTIVATION_OF_NF_KAPPAB_TRANSCRIPTION_FACTOR	ACTIVATION_OF_NF_KAPPAB_TRANSCRIPTION_FACTOR		15	-0.38780475	-1.2510712	0.1680162	0.45499614	1.0	4014	tags=60%, list=31%, signal=86%
AMINO_ACID_TRANSPORT	AMINO_ACID_TRANSPORT		25	-0.32500064	-1.2468303	0.17177914	0.45943952	1.0	515	tags=20%, list=4%, signal=21%
REGULATION_OF_PROTEIN_IMPORT_INTO_NUCLEUS	REGULATION_OF_PROTEIN_IMPORT_INTO_NUCLEUS		15	-0.38137335	-1.2468302	0.17610063	0.45470303	1.0	1301	tags=27%, list=10%, signal=30%
REGULATION_OF_BODY_FLUID_LEVELS	REGULATION_OF_BODY_FLUID_LEVELS		55	-0.2670142	-1.240614	0.13318777	0.46541014	1.0	3625	tags=38%, list=28%, signal=53%
POSITIVE_REGULATION_OF_PROTEIN_METABOLIC_PROCESS	POSITIVE_REGULATION_OF_PROTEIN_METABOLIC_PROCESS		63	-0.25900844	-1.2406064	0.14316703	0.4607351	1.0	2921	tags=35%, list=22%, signal=45%
BEHAVIOR	BEHAVIOR		136	-0.22064212	-1.2403653	0.11805555	0.45658872	1.0	3988	tags=38%, list=30%, signal=53%
REGULATION_OF_BLOOD_PRESSURE	REGULATION_OF_BLOOD_PRESSURE		22	-0.33345962	-1.235851	0.1804009	0.46294627	1.0	3158	tags=36%, list=24%, signal=48%
REGULATION_OF_I_KAPPAB_KINASE_NF_KAPPAB_CASCADE	REGULATION_OF_I_KAPPAB_KINASE_NF_KAPPAB_CASCADE		72	-0.2503053	-1.2335005	0.12727273	0.4641142	1.0	2812	tags=33%, list=21%, signal=42%
HEMOSTASIS	HEMOSTASIS		46	-0.27998468	-1.2323455	0.12910284	0.4624409	1.0	3512	tags=37%, list=27%, signal=50%
G_PROTEIN_SIGNALING_COUPLED_TO_CAMP_NUCLEOTIDE_SECOND_MESSENGER	G_PROTEIN_SIGNALING_COUPLED_TO_CAMP_NUCLEOTIDE_SECOND_MESSENGER		62	-0.25701156	-1.228897	0.15172414	0.46621495	1.0	1898	tags=21%, list=14%, signal=24%
GENERATION_OF_NEURONS	GENERATION_OF_NEURONS		65	-0.25311226	-1.2258224	0.12276786	0.46958423	1.0	3236	tags=32%, list=25%, signal=43%
CAMP_MEDIATED_SIGNALING	CAMP_MEDIATED_SIGNALING		63	-0.25632644	-1.2256991	0.14529915	0.46533805	1.0	1898	tags=21%, list=14%, signal=24%
I_KAPPAB_KINASE_NF_KAPPAB_CASCADE	I_KAPPAB_KINASE_NF_KAPPAB_CASCADE		88	-0.2356272	-1.22247	0.1330377	0.46840045	1.0	2812	tags=32%, list=21%, signal=40%
CELL_RECOGNITION	CELL_RECOGNITION		16	-0.36756247	-1.2206082	0.21321961	0.46870545	1.0	2767	tags=38%, list=21%, signal=47%
ANATOMICAL_STRUCTURE_FORMATION	ANATOMICAL_STRUCTURE_FORMATION		52	-0.25956017	-1.2193923	0.1655914	0.46731624	1.0	1806	tags=27%, list=14%, signal=31%
POSITIVE_REGULATION_OF_PHOSPHORYLATION	POSITIVE_REGULATION_OF_PHOSPHORYLATION		21	-0.3403319	-1.218291	0.20524018	0.46554837	1.0	1656	tags=29%, list=13%, signal=33%
LIPID_METABOLIC_PROCESS	LIPID_METABOLIC_PROCESS		283	-0.19498539	-1.217139	0.074742265	0.46396756	1.0	3964	tags=39%, list=30%, signal=55%
ICOSANOID_METABOLIC_PROCESS	ICOSANOID_METABOLIC_PROCESS		16	-0.3768261	-1.2158308	0.22568093	0.4629657	1.0	3169	tags=44%, list=24%, signal=58%
MYELOID_CELL_DIFFERENTIATION	MYELOID_CELL_DIFFERENTIATION		35	-0.28713617	-1.2029878	0.19313304	0.49090496	1.0	2747	tags=31%, list=21%, signal=40%
NEURON_DIFFERENTIATION	NEURON_DIFFERENTIATION		58	-0.2559506	-1.2016101	0.1588367	0.49002552	1.0	3220	tags=31%, list=25%, signal=41%
PROTEIN_OLIGOMERIZATION	PROTEIN_OLIGOMERIZATION		37	-0.29315025	-1.2011758	0.18494624	0.48681927	1.0	2165	tags=27%, list=17%, signal=32%
NEGATIVE_REGULATION_OF_TRANSCRIPTION	NEGATIVE_REGULATION_OF_TRANSCRIPTION		166	-0.20747045	-1.19802	0.13043478	0.4908191	1.0	2724	tags=28%, list=21%, signal=35%
POSITIVE_REGULATION_OF_I_KAPPAB_KINASE_NF_KAPPAB_CASCADE	POSITIVE_REGULATION_OF_I_KAPPAB_KINASE_NF_KAPPAB_CASCADE		67	-0.24235134	-1.1964359	0.17660044	0.4905387	1.0	2812	tags=33%, list=21%, signal=42%
POSITIVE_REGULATION_OF_T_CELL_ACTIVATION	POSITIVE_REGULATION_OF_T_CELL_ACTIVATION		20	-0.33346918	-1.1922376	0.2376033	0.49708298	1.0	3227	tags=40%, list=25%, signal=53%
REGULATION_OF_MAPKKK_CASCADE	REGULATION_OF_MAPKKK_CASCADE		19	-0.34834576	-1.1919987	0.23305085	0.49346974	1.0	2146	tags=32%, list=16%, signal=38%
ORGAN_MORPHOGENESIS	ORGAN_MORPHOGENESIS		131	-0.21298757	-1.1918254	0.12839507	0.48971575	1.0	1394	tags=18%, list=11%, signal=20%
PROTEIN_AMINO_ACID_DEPHOSPHORYLATION	PROTEIN_AMINO_ACID_DEPHOSPHORYLATION		60	-0.25239503	-1.1909038	0.17943107	0.4881295	1.0	1867	tags=22%, list=14%, signal=25%
ANGIOGENESIS	ANGIOGENESIS		44	-0.27118415	-1.1888937	0.19389978	0.48914483	1.0	3153	tags=39%, list=24%, signal=51%
CYTOKINE_BIOSYNTHETIC_PROCESS	CYTOKINE_BIOSYNTHETIC_PROCESS		34	-0.2894445	-1.1879708	0.21064301	0.48771068	1.0	2772	tags=35%, list=21%, signal=45%
DEVELOPMENTAL_MATURATION	DEVELOPMENTAL_MATURATION		18	-0.3454434	-1.1782842	0.23311546	0.506697	1.0	2969	tags=39%, list=23%, signal=50%
MUSCLE_CELL_DIFFERENTIATION	MUSCLE_CELL_DIFFERENTIATION		21	-0.32477343	-1.177624	0.23578948	0.50443906	1.0	3430	tags=48%, list=26%, signal=64%
REGULATION_OF_PROTEIN_METABOLIC_PROCESS	REGULATION_OF_PROTEIN_METABOLIC_PROCESS		150	-0.20667267	-1.1766872	0.14545454	0.5025872	1.0	2819	tags=28%, list=22%, signal=35%
RESPONSE_TO_BIOTIC_STIMULUS	RESPONSE_TO_BIOTIC_STIMULUS		103	-0.22323512	-1.170383	0.17401393	0.514945	1.0	2149	tags=26%, list=16%, signal=31%
AMINE_TRANSPORT	AMINE_TRANSPORT		36	-0.28279933	-1.1703444	0.23462415	0.5110306	1.0	700	tags=17%, list=5%, signal=18%
NEGATIVE_REGULATION_OF_CELL_PROLIFERATION	NEGATIVE_REGULATION_OF_CELL_PROLIFERATION		145	-0.20366511	-1.167045	0.14888337	0.51558954	1.0	2534	tags=26%, list=19%, signal=31%
DEPHOSPHORYLATION	DEPHOSPHORYLATION		67	-0.23273607	-1.1660993	0.1970803	0.51419306	1.0	1867	tags=21%, list=14%, signal=24%
PHOSPHORYLATION	PHOSPHORYLATION		262	-0.19046587	-1.164489	0.119170986	0.5144437	1.0	2453	tags=24%, list=19%, signal=29%
PROTEIN_PROCESSING	PROTEIN_PROCESSING		41	-0.26521623	-1.1551721	0.22850679	0.5345189	1.0	3914	tags=39%, list=30%, signal=55%
ION_HOMEOSTASIS	ION_HOMEOSTASIS		112	-0.2134387	-1.1536179	0.1673913	0.5345757	1.0	3066	tags=31%, list=23%, signal=40%
POSITIVE_REGULATION_OF_TRANSFERASE_ACTIVITY	POSITIVE_REGULATION_OF_TRANSFERASE_ACTIVITY		71	-0.23344402	-1.1482306	0.22072072	0.5440949	1.0	2881	tags=28%, list=22%, signal=36%
ACTIVATION_OF_MAPK_ACTIVITY	ACTIVATION_OF_MAPK_ACTIVITY		33	-0.28236753	-1.1479805	0.2454955	0.54071236	1.0	1713	tags=27%, list=13%, signal=31%
REGULATION_OF_CELLULAR_PROTEIN_METABOLIC_PROCESS	REGULATION_OF_CELLULAR_PROTEIN_METABOLIC_PROCESS		139	-0.20408893	-1.1470884	0.17917676	0.53909475	1.0	2475	tags=25%, list=19%, signal=31%
LOCOMOTORY_BEHAVIOR	LOCOMOTORY_BEHAVIOR		84	-0.22768979	-1.1469824	0.23404256	0.5353962	1.0	2090	tags=24%, list=16%, signal=28%
REGULATION_OF_MAP_KINASE_ACTIVITY	REGULATION_OF_MAP_KINASE_ACTIVITY		56	-0.24547443	-1.1469266	0.23146068	0.5316452	1.0	1908	tags=27%, list=15%, signal=31%
RESPONSE_TO_DRUG	RESPONSE_TO_DRUG		21	-0.31870648	-1.1442043	0.25333333	0.53455925	1.0	3187	tags=43%, list=24%, signal=57%
NEURON_DEVELOPMENT	NEURON_DEVELOPMENT		49	-0.2502589	-1.1431642	0.21158129	0.53334045	1.0	3702	tags=35%, list=28%, signal=48%
STRIATED_MUSCLE_DEVELOPMENT	STRIATED_MUSCLE_DEVELOPMENT		36	-0.27410236	-1.1408895	0.26106194	0.5350438	1.0	3430	tags=44%, list=26%, signal=60%
DETECTION_OF_EXTERNAL_STIMULUS	DETECTION_OF_EXTERNAL_STIMULUS		18	-0.33656797	-1.138652	0.26530612	0.5367084	1.0	3767	tags=39%, list=29%, signal=55%
BONE_REMODELING	BONE_REMODELING		28	-0.29565632	-1.1383317	0.27455357	0.533807	1.0	2797	tags=32%, list=21%, signal=41%
GENERATION_OF_PRECURSOR_METABOLITES_AND_ENERGY	GENERATION_OF_PRECURSOR_METABOLITES_AND_ENERGY		120	-0.21157461	-1.1374892	0.19711539	0.53244746	1.0	2201	tags=24%, list=17%, signal=29%
REGULATION_OF_DEVELOPMENTAL_PROCESS	REGULATION_OF_DEVELOPMENTAL_PROCESS		387	-0.17462033	-1.1330324	0.114285715	0.5392575	1.0	3223	tags=30%, list=25%, signal=39%
CYTOKINE_METABOLIC_PROCESS	CYTOKINE_METABOLIC_PROCESS		35	-0.27356175	-1.1305671	0.2576419	0.5416264	1.0	2772	tags=34%, list=21%, signal=43%
HORMONE_METABOLIC_PROCESS	HORMONE_METABOLIC_PROCESS		29	-0.28547633	-1.1276064	0.26200873	0.5458496	1.0	3288	tags=45%, list=25%, signal=60%
PEPTIDYL_AMINO_ACID_MODIFICATION	PEPTIDYL_AMINO_ACID_MODIFICATION		47	-0.2533841	-1.1253234	0.24324325	0.5477107	1.0	2424	tags=28%, list=19%, signal=34%
GLYCEROPHOSPHOLIPID_METABOLIC_PROCESS	GLYCEROPHOSPHOLIPID_METABOLIC_PROCESS		39	-0.2626937	-1.1244798	0.29511678	0.54610085	1.0	4495	tags=51%, list=34%, signal=78%
NEURITE_DEVELOPMENT	NEURITE_DEVELOPMENT		41	-0.25595522	-1.1220938	0.27494457	0.5486303	1.0	3702	tags=34%, list=28%, signal=47%
POSITIVE_REGULATION_OF_DEVELOPMENTAL_PROCESS	POSITIVE_REGULATION_OF_DEVELOPMENTAL_PROCESS		197	-0.18912438	-1.1193535	0.2093596	0.55177486	1.0	3915	tags=40%, list=30%, signal=56%
POSITIVE_REGULATION_OF_SECRETION	POSITIVE_REGULATION_OF_SECRETION		18	-0.32189682	-1.1055335	0.29782608	0.584769	1.0	4799	tags=61%, list=37%, signal=96%
POSITIVE_REGULATION_OF_CELLULAR_METABOLIC_PROCESS	POSITIVE_REGULATION_OF_CELLULAR_METABOLIC_PROCESS		196	-0.187644	-1.0986518	0.22705314	0.5999185	1.0	2935	tags=28%, list=22%, signal=36%
ORGANIC_ACID_METABOLIC_PROCESS	ORGANIC_ACID_METABOLIC_PROCESS		162	-0.18830909	-1.0974971	0.24937028	0.5991714	1.0	3972	tags=38%, list=30%, signal=53%
NEGATIVE_REGULATION_OF_NUCLEOBASENUCLEOSIDENUCLEOTIDE_AND_NUCLEIC_ACID_METABOLIC_PROCESS	NEGATIVE_REGULATION_OF_NUCLEOBASENUCLEOSIDENUCLEOTIDE_AND_NUCLEIC_ACID_METABOLIC_PROCESS		185	-0.18421942	-1.0964094	0.24303797	0.59819853	1.0	2724	tags=27%, list=21%, signal=34%
NEGATIVE_REGULATION_OF_METABOLIC_PROCESS	NEGATIVE_REGULATION_OF_METABOLIC_PROCESS		232	-0.17661634	-1.0957843	0.2335958	0.5959423	1.0	2728	tags=25%, list=21%, signal=32%
POSITIVE_REGULATION_OF_METABOLIC_PROCESS	POSITIVE_REGULATION_OF_METABOLIC_PROCESS		201	-0.18124141	-1.0956795	0.23587224	0.5924252	1.0	2935	tags=28%, list=22%, signal=35%
MEMBRANE_LIPID_METABOLIC_PROCESS	MEMBRANE_LIPID_METABOLIC_PROCESS		85	-0.21425182	-1.0948684	0.27765238	0.59096026	1.0	3399	tags=35%, list=26%, signal=47%
SKELETAL_DEVELOPMENT	SKELETAL_DEVELOPMENT		91	-0.20859705	-1.0947295	0.3046683	0.58751136	1.0	3430	tags=34%, list=26%, signal=46%
VASCULATURE_DEVELOPMENT	VASCULATURE_DEVELOPMENT		50	-0.23504573	-1.0946757	0.30155212	0.5839898	1.0	1806	tags=24%, list=14%, signal=28%
CARBOXYLIC_ACID_METABOLIC_PROCESS	CARBOXYLIC_ACID_METABOLIC_PROCESS		160	-0.18938932	-1.0937597	0.25185186	0.58266616	1.0	3972	tags=38%, list=30%, signal=54%
ANTI_APOPTOSIS	ANTI_APOPTOSIS		107	-0.20270656	-1.0929688	0.27058825	0.58116895	1.0	2215	tags=26%, list=17%, signal=31%
ELECTRON_TRANSPORT_GO_0006118	ELECTRON_TRANSPORT_GO_0006118		50	-0.2414952	-1.0899082	0.29099306	0.585843	1.0	2201	tags=26%, list=17%, signal=31%
CELL_MATURATION	CELL_MATURATION		16	-0.32684872	-1.0891188	0.34728032	0.5843564	1.0	2969	tags=38%, list=23%, signal=48%
CYTOKINE_SECRETION	CYTOKINE_SECRETION		15	-0.34175253	-1.0887756	0.34221312	0.58179593	1.0	2767	tags=40%, list=21%, signal=51%
MEMBRANE_ORGANIZATION_AND_BIOGENESIS	MEMBRANE_ORGANIZATION_AND_BIOGENESIS		124	-0.19414467	-1.0847579	0.26213592	0.58949584	1.0	3707	tags=35%, list=28%, signal=49%
AXONOGENESIS	AXONOGENESIS		33	-0.2669449	-1.0834048	0.33333334	0.58962154	1.0	3702	tags=36%, list=28%, signal=51%
CELLULAR_LIPID_METABOLIC_PROCESS	CELLULAR_LIPID_METABOLIC_PROCESS		220	-0.18063271	-1.0831451	0.24651162	0.5867589	1.0	3964	tags=38%, list=30%, signal=54%
POST_TRANSLATIONAL_PROTEIN_MODIFICATION	POST_TRANSLATIONAL_PROTEIN_MODIFICATION		409	-0.16392791	-1.0805179	0.21012658	0.59016633	1.0	2477	tags=22%, list=19%, signal=27%
POSITIVE_REGULATION_OF_TRANSCRIPTION	POSITIVE_REGULATION_OF_TRANSCRIPTION		124	-0.19463408	-1.0795658	0.27560976	0.58929443	1.0	2935	tags=27%, list=22%, signal=35%
NEGATIVE_REGULATION_OF_RNA_METABOLIC_PROCESS	NEGATIVE_REGULATION_OF_RNA_METABOLIC_PROCESS		114	-0.19692728	-1.077407	0.31919643	0.5921507	1.0	2724	tags=27%, list=21%, signal=34%
POSITIVE_REGULATION_OF_MAP_KINASE_ACTIVITY	POSITIVE_REGULATION_OF_MAP_KINASE_ACTIVITY		39	-0.25805345	-1.0768399	0.3292683	0.5902121	1.0	1713	tags=26%, list=13%, signal=29%
POSITIVE_REGULATION_OF_TRANSCRIPTION_FACTOR_ACTIVITY	POSITIVE_REGULATION_OF_TRANSCRIPTION_FACTOR_ACTIVITY		17	-0.31463706	-1.0757983	0.34567901	0.5895813	1.0	4014	tags=53%, list=31%, signal=76%
POSITIVE_REGULATION_OF_PROTEIN_MODIFICATION_PROCESS	POSITIVE_REGULATION_OF_PROTEIN_MODIFICATION_PROCESS		24	-0.28474855	-1.0738468	0.32700422	0.5913991	1.0	1656	tags=25%, list=13%, signal=29%
TISSUE_REMODELING	TISSUE_REMODELING		29	-0.26862532	-1.0711493	0.36129034	0.5952792	1.0	2797	tags=31%, list=21%, signal=39%
POSITIVE_REGULATION_OF_CATALYTIC_ACTIVITY	POSITIVE_REGULATION_OF_CATALYTIC_ACTIVITY		139	-0.18714175	-1.0670474	0.28223845	0.60270107	1.0	2334	tags=22%, list=18%, signal=26%
NEGATIVE_REGULATION_OF_TRANSCRIPTION_DNA_DEPENDENT	NEGATIVE_REGULATION_OF_TRANSCRIPTION_DNA_DEPENDENT		114	-0.19692728	-1.0641601	0.32009345	0.60686654	1.0	2724	tags=27%, list=21%, signal=34%
GLYCOPROTEIN_BIOSYNTHETIC_PROCESS	GLYCOPROTEIN_BIOSYNTHETIC_PROCESS		67	-0.21912192	-1.0595727	0.35129312	0.6158624	1.0	3719	tags=36%, list=28%, signal=50%
NEGATIVE_REGULATION_OF_CELLULAR_METABOLIC_PROCESS	NEGATIVE_REGULATION_OF_CELLULAR_METABOLIC_PROCESS		229	-0.17366496	-1.0578576	0.2819277	0.6169643	1.0	2728	tags=25%, list=21%, signal=31%
NEUROGENESIS	NEUROGENESIS		75	-0.21072043	-1.056328	0.3470716	0.61743945	1.0	3236	tags=31%, list=25%, signal=41%
CELL_PROLIFERATION_GO_0008283	CELL_PROLIFERATION_GO_0008283		466	-0.1596602	-1.0555712	0.27272728	0.6161781	1.0	2553	tags=23%, list=20%, signal=28%
AMINO_ACID_DERIVATIVE_METABOLIC_PROCESS	AMINO_ACID_DERIVATIVE_METABOLIC_PROCESS		23	-0.28168148	-1.0542107	0.3707627	0.61648345	1.0	4072	tags=48%, list=31%, signal=69%
ORGANIC_ACID_TRANSPORT	ORGANIC_ACID_TRANSPORT		39	-0.24356024	-1.0501019	0.35280898	0.624569	1.0	903	tags=18%, list=7%, signal=19%
REGULATION_OF_BIOLOGICAL_QUALITY	REGULATION_OF_BIOLOGICAL_QUALITY		364	-0.16230156	-1.0479878	0.29973474	0.626639	1.0	3412	tags=28%, list=26%, signal=37%
NEGATIVE_REGULATION_OF_TRANSCRIPTION_FROM_RNA_POLYMERASE_II_PROMOTER	NEGATIVE_REGULATION_OF_TRANSCRIPTION_FROM_RNA_POLYMERASE_II_PROMOTER		76	-0.20975682	-1.0479506	0.356974	0.6233729	1.0	2293	tags=25%, list=18%, signal=30%
CARBOXYLIC_ACID_TRANSPORT	CARBOXYLIC_ACID_TRANSPORT		39	-0.24356024	-1.0455474	0.38053098	0.6264236	1.0	903	tags=18%, list=7%, signal=19%
REGULATION_OF_TRANSCRIPTION	REGULATION_OF_TRANSCRIPTION		498	-0.15709499	-1.0429159	0.31179774	0.6300763	1.0	2747	tags=24%, list=21%, signal=30%
REGULATION_OF_CYTOKINE_BIOSYNTHETIC_PROCESS	REGULATION_OF_CYTOKINE_BIOSYNTHETIC_PROCESS		31	-0.25548688	-1.0405601	0.37831858	0.6331896	1.0	2772	tags=32%, list=21%, signal=41%
PROTEIN_AUTOPROCESSING	PROTEIN_AUTOPROCESSING		24	-0.27492076	-1.0371486	0.38293216	0.6397551	1.0	5305	tags=58%, list=41%, signal=98%
AMINO_ACID_METABOLIC_PROCESS	AMINO_ACID_METABOLIC_PROCESS		73	-0.20974593	-1.0331498	0.37214613	0.64690316	1.0	2290	tags=26%, list=17%, signal=31%
RESPONSE_TO_CHEMICAL_STIMULUS	RESPONSE_TO_CHEMICAL_STIMULUS		271	-0.16655421	-1.031404	0.37365592	0.64836675	1.0	1694	tags=18%, list=13%, signal=20%
CELLULAR_PROTEIN_COMPLEX_ASSEMBLY	CELLULAR_PROTEIN_COMPLEX_ASSEMBLY		28	-0.26383427	-1.0289685	0.4105263	0.65189564	1.0	936	tags=18%, list=7%, signal=19%
NEGATIVE_REGULATION_OF_DEVELOPMENTAL_PROCESS	NEGATIVE_REGULATION_OF_DEVELOPMENTAL_PROCESS		177	-0.17881499	-1.026516	0.38329238	0.6553098	1.0	2217	tags=23%, list=17%, signal=28%
POSITIVE_REGULATION_OF_DNA_BINDING	POSITIVE_REGULATION_OF_DNA_BINDING		18	-0.29858828	-1.0258645	0.4186551	0.65359807	1.0	4800	tags=61%, list=37%, signal=96%
PROTEIN_AMINO_ACID_AUTOPHOSPHORYLATION	PROTEIN_AMINO_ACID_AUTOPHOSPHORYLATION		24	-0.27492076	-1.0249139	0.4336842	0.65283185	1.0	5305	tags=58%, list=41%, signal=98%
MACROMOLECULE_BIOSYNTHETIC_PROCESS	MACROMOLECULE_BIOSYNTHETIC_PROCESS		267	-0.16642442	-1.0241698	0.4005168	0.651331	1.0	2959	tags=27%, list=23%, signal=34%
DETECTION_OF_STIMULUS_INVOLVED_IN_SENSORY_PERCEPTION	DETECTION_OF_STIMULUS_INVOLVED_IN_SENSORY_PERCEPTION		15	-0.31163967	-1.0211482	0.4413793	0.65638626	1.0	9017	tags=100%, list=69%, signal=321%
NERVOUS_SYSTEM_DEVELOPMENT	NERVOUS_SYSTEM_DEVELOPMENT		328	-0.16014138	-1.0196216	0.4005682	0.6570442	1.0	4161	tags=35%, list=32%, signal=50%
CELLULAR_COMPONENT_ASSEMBLY	CELLULAR_COMPONENT_ASSEMBLY		272	-0.16525966	-1.0185249	0.36604774	0.65672696	1.0	2832	tags=26%, list=22%, signal=32%
MYOBLAST_DIFFERENTIATION	MYOBLAST_DIFFERENTIATION		16	-0.30213964	-1.0095838	0.4396728	0.67821103	1.0	3430	tags=50%, list=26%, signal=68%
PHAGOCYTOSIS	PHAGOCYTOSIS		16	-0.30821827	-1.0095611	0.42405063	0.6748824	1.0	5234	tags=69%, list=40%, signal=114%
REGULATION_OF_JNK_ACTIVITY	REGULATION_OF_JNK_ACTIVITY		18	-0.29293668	-1.0085891	0.43776825	0.67411494	1.0	1713	tags=28%, list=13%, signal=32%
RHYTHMIC_PROCESS	RHYTHMIC_PROCESS		23	-0.26779398	-1.0057752	0.45010614	0.6788444	1.0	1937	tags=26%, list=15%, signal=31%
POSITIVE_REGULATION_OF_NUCLEOBASENUCLEOSIDENUCLEOTIDE_AND_NUCLEIC_ACID_METABOLIC_PROCESS	POSITIVE_REGULATION_OF_NUCLEOBASENUCLEOSIDENUCLEOTIDE_AND_NUCLEIC_ACID_METABOLIC_PROCESS		134	-0.181077	-1.0045763	0.45343137	0.6785386	1.0	2935	tags=27%, list=22%, signal=34%
HEART_DEVELOPMENT	HEART_DEVELOPMENT		33	-0.24866806	-1.0039337	0.44519016	0.67685276	1.0	3457	tags=36%, list=26%, signal=49%
CHEMICAL_HOMEOSTASIS	CHEMICAL_HOMEOSTASIS		136	-0.17984541	-1.0024364	0.44191343	0.6780568	1.0	3066	tags=28%, list=23%, signal=36%
AMINO_ACID_CATABOLIC_PROCESS	AMINO_ACID_CATABOLIC_PROCESS		23	-0.27263457	-1.0016356	0.4515464	0.6769056	1.0	2290	tags=30%, list=17%, signal=37%
ACTIN_FILAMENT_ORGANIZATION	ACTIN_FILAMENT_ORGANIZATION		21	-0.2719313	-0.99894494	0.45531914	0.6812097	1.0	2728	tags=33%, list=21%, signal=42%
POSITIVE_REGULATION_OF_CELLULAR_COMPONENT_ORGANIZATION_AND_BIOGENESIS	POSITIVE_REGULATION_OF_CELLULAR_COMPONENT_ORGANIZATION_AND_BIOGENESIS		28	-0.25259614	-0.99681634	0.47483587	0.6833883	1.0	3707	tags=39%, list=28%, signal=55%
CELLULAR_HOMEOSTASIS	CELLULAR_HOMEOSTASIS		121	-0.1798388	-0.9949777	0.46696034	0.68512857	1.0	4555	tags=45%, list=35%, signal=68%
PROTEIN_SECRETION	PROTEIN_SECRETION		28	-0.24809557	-0.99375963	0.4497717	0.6852977	1.0	3525	tags=36%, list=27%, signal=49%
NEGATIVE_REGULATION_OF_CELL_DIFFERENTIATION	NEGATIVE_REGULATION_OF_CELL_DIFFERENTIATION		24	-0.26201057	-0.9875862	0.4634703	0.698755	1.0	2498	tags=25%, list=19%, signal=31%
FATTY_ACID_OXIDATION	FATTY_ACID_OXIDATION		17	-0.2911317	-0.98707736	0.47357294	0.6967208	1.0	4232	tags=53%, list=32%, signal=78%
REGULATION_OF_MYELOID_CELL_DIFFERENTIATION	REGULATION_OF_MYELOID_CELL_DIFFERENTIATION		19	-0.2834115	-0.98548084	0.47095436	0.6978788	1.0	2747	tags=32%, list=21%, signal=40%
MAPKKK_CASCADE_GO_0000165	MAPKKK_CASCADE_GO_0000165		90	-0.18916297	-0.9807796	0.5010482	0.70717144	1.0	1908	tags=20%, list=15%, signal=23%
REGULATION_OF_PHOSPHORYLATION	REGULATION_OF_PHOSPHORYLATION		42	-0.22090878	-0.9781368	0.48922414	0.7111856	1.0	2424	tags=26%, list=19%, signal=32%
AMINO_ACID_AND_DERIVATIVE_METABOLIC_PROCESS	AMINO_ACID_AND_DERIVATIVE_METABOLIC_PROCESS		96	-0.18358852	-0.97421294	0.5	0.7179188	1.0	2290	tags=24%, list=17%, signal=29%
TISSUE_DEVELOPMENT	TISSUE_DEVELOPMENT		126	-0.17782697	-0.9741469	0.5104895	0.71477115	1.0	3939	tags=37%, list=30%, signal=52%
TRANSLATION	TRANSLATION		149	-0.16991504	-0.9668216	0.5516373	0.73123616	1.0	2633	tags=26%, list=20%, signal=32%
VITAMIN_METABOLIC_PROCESS	VITAMIN_METABOLIC_PROCESS		15	-0.30076623	-0.9648205	0.4922049	0.73372	1.0	564	tags=20%, list=4%, signal=21%
HOMEOSTATIC_PROCESS	HOMEOSTATIC_PROCESS		179	-0.16549857	-0.9605241	0.5529412	0.74249655	1.0	3066	tags=27%, list=23%, signal=35%
REGULATION_OF_BINDING	REGULATION_OF_BINDING		46	-0.2145586	-0.9555163	0.4957265	0.7523296	1.0	2475	tags=28%, list=19%, signal=35%
MACROMOLECULAR_COMPLEX_ASSEMBLY	MACROMOLECULAR_COMPLEX_ASSEMBLY		254	-0.15522847	-0.95320374	0.59653467	0.75528014	1.0	2711	tags=24%, list=21%, signal=30%
CELL_MIGRATION	CELL_MIGRATION		82	-0.18732578	-0.94942623	0.57345974	0.7619942	1.0	2424	tags=22%, list=19%, signal=27%
CELL_CELL_ADHESION	CELL_CELL_ADHESION		72	-0.19146977	-0.94850945	0.54304636	0.7612309	1.0	4560	tags=46%, list=35%, signal=70%
AMINE_CATABOLIC_PROCESS	AMINE_CATABOLIC_PROCESS		25	-0.24922906	-0.9433329	0.5313175	0.7716487	1.0	2290	tags=28%, list=17%, signal=34%
RESPONSE_TO_NUTRIENT	RESPONSE_TO_NUTRIENT		17	-0.27815902	-0.9420143	0.53052634	0.77153105	1.0	2230	tags=29%, list=17%, signal=35%
SKELETAL_MUSCLE_DEVELOPMENT	SKELETAL_MUSCLE_DEVELOPMENT		28	-0.23675478	-0.93684566	0.5550756	0.7817887	1.0	3430	tags=43%, list=26%, signal=58%
SULFUR_METABOLIC_PROCESS	SULFUR_METABOLIC_PROCESS		30	-0.23672813	-0.93431073	0.55432373	0.7849887	1.0	2844	tags=30%, list=22%, signal=38%
NITROGEN_COMPOUND_CATABOLIC_PROCESS	NITROGEN_COMPOUND_CATABOLIC_PROCESS		27	-0.24368799	-0.92950165	0.5263158	0.79486173	1.0	2290	tags=26%, list=17%, signal=31%
VESICLE_MEDIATED_TRANSPORT	VESICLE_MEDIATED_TRANSPORT		174	-0.15716518	-0.9277621	0.64932126	0.79596215	1.0	3958	tags=35%, list=30%, signal=50%
ANATOMICAL_STRUCTURE_MORPHOGENESIS	ANATOMICAL_STRUCTURE_MORPHOGENESIS		336	-0.14421433	-0.922352	0.7002457	0.806562	1.0	3278	tags=27%, list=25%, signal=35%
GOLGI_VESICLE_TRANSPORT	GOLGI_VESICLE_TRANSPORT		42	-0.20832585	-0.91483945	0.5916115	0.82302177	1.0	3957	tags=40%, list=30%, signal=58%
POSITIVE_REGULATION_OF_CASPASE_ACTIVITY	POSITIVE_REGULATION_OF_CASPASE_ACTIVITY		28	-0.23497778	-0.91349983	0.5883621	0.8231912	1.0	1818	tags=25%, list=14%, signal=29%
REGULATION_OF_TRANSCRIPTIONDNA_DEPENDENT	REGULATION_OF_TRANSCRIPTIONDNA_DEPENDENT		412	-0.14020102	-0.91349566	0.79527557	0.81969905	1.0	2747	tags=24%, list=21%, signal=29%
REGULATION_OF_G_PROTEIN_COUPLED_RECEPTOR_PROTEIN_SIGNALING_PATHWAY	REGULATION_OF_G_PROTEIN_COUPLED_RECEPTOR_PROTEIN_SIGNALING_PATHWAY		23	-0.24766572	-0.91166574	0.57505774	0.821019	1.0	1134	tags=17%, list=9%, signal=19%
POSITIVE_REGULATION_OF_TRANSCRIPTION_FROM_RNA_POLYMERASE_II_PROMOTER	POSITIVE_REGULATION_OF_TRANSCRIPTION_FROM_RNA_POLYMERASE_II_PROMOTER		60	-0.19080289	-0.9086295	0.627907	0.8254049	1.0	2894	tags=28%, list=22%, signal=36%
AXON_GUIDANCE	AXON_GUIDANCE		18	-0.2665002	-0.9069513	0.5885947	0.82611984	1.0	3644	tags=39%, list=28%, signal=54%
CENTRAL_NERVOUS_SYSTEM_DEVELOPMENT	CENTRAL_NERVOUS_SYSTEM_DEVELOPMENT		105	-0.17014202	-0.901949	0.69082123	0.8355825	1.0	4223	tags=38%, list=32%, signal=56%
REGULATION_OF_CELLULAR_COMPONENT_ORGANIZATION_AND_BIOGENESIS	REGULATION_OF_CELLULAR_COMPONENT_ORGANIZATION_AND_BIOGENESIS		102	-0.17166182	-0.8985971	0.7060185	0.8405596	1.0	3707	tags=32%, list=28%, signal=45%
REGULATION_OF_PROTEIN_SECRETION	REGULATION_OF_PROTEIN_SECRETION		19	-0.26101458	-0.89832777	0.6129707	0.83770066	1.0	2767	tags=32%, list=21%, signal=40%
REGULATION_OF_PROTEIN_MODIFICATION_PROCESS	REGULATION_OF_PROTEIN_MODIFICATION_PROCESS		37	-0.21519987	-0.8977887	0.61504424	0.83557504	1.0	2424	tags=24%, list=19%, signal=30%
REGULATION_OF_TRANSLATIONAL_INITIATION	REGULATION_OF_TRANSLATIONAL_INITIATION		25	-0.23641421	-0.89746654	0.6101695	0.8329816	1.0	1140	tags=20%, list=9%, signal=22%
SODIUM_ION_TRANSPORT	SODIUM_ION_TRANSPORT		17	-0.2664831	-0.8961571	0.5995717	0.83286417	1.0	9608	tags=100%, list=73%, signal=375%
T_CELL_PROLIFERATION	T_CELL_PROLIFERATION		17	-0.26432964	-0.89269114	0.595186	0.8380261	1.0	2772	tags=35%, list=21%, signal=45%
SECRETION_BY_CELL	SECRETION_BY_CELL		100	-0.16814114	-0.89171857	0.7093822	0.83713406	1.0	4407	tags=40%, list=34%, signal=60%
AEROBIC_RESPIRATION	AEROBIC_RESPIRATION		15	-0.27866554	-0.88645643	0.6336842	0.84654397	1.0	786	tags=20%, list=6%, signal=21%
CELL_CYCLE_ARREST_GO_0007050	CELL_CYCLE_ARREST_GO_0007050		52	-0.18824892	-0.88286036	0.6666667	0.8520573	1.0	2133	tags=25%, list=16%, signal=30%
REGULATION_OF_TRANSCRIPTION_FACTOR_ACTIVITY	REGULATION_OF_TRANSCRIPTION_FACTOR_ACTIVITY		30	-0.22048059	-0.880137	0.64375	0.8550492	1.0	4274	tags=47%, list=33%, signal=69%
CYCLIC_NUCLEOTIDE_MEDIATED_SIGNALING	CYCLIC_NUCLEOTIDE_MEDIATED_SIGNALING		97	-0.16725035	-0.8798439	0.7181818	0.85230154	1.0	1214	tags=12%, list=9%, signal=14%
AMINE_METABOLIC_PROCESS	AMINE_METABOLIC_PROCESS		128	-0.16026859	-0.87933123	0.7208738	0.8499766	1.0	3538	tags=30%, list=27%, signal=41%
CARBOHYDRATE_BIOSYNTHETIC_PROCESS	CARBOHYDRATE_BIOSYNTHETIC_PROCESS		35	-0.20885292	-0.8789607	0.65048546	0.8474679	1.0	3972	tags=37%, list=30%, signal=53%
REGULATION_OF_GROWTH	REGULATION_OF_GROWTH		48	-0.19818917	-0.8781611	0.6695096	0.8458932	1.0	4176	tags=40%, list=32%, signal=58%
EPIDERMIS_DEVELOPMENT	EPIDERMIS_DEVELOPMENT		66	-0.18029709	-0.87629247	0.69977427	0.8465799	1.0	1136	tags=17%, list=9%, signal=18%
PHOSPHOINOSITIDE_METABOLIC_PROCESS	PHOSPHOINOSITIDE_METABOLIC_PROCESS		25	-0.23156552	-0.8705215	0.6566866	0.8566526	1.0	4495	tags=52%, list=34%, signal=79%
CELLULAR_MORPHOGENESIS_DURING_DIFFERENTIATION	CELLULAR_MORPHOGENESIS_DURING_DIFFERENTIATION		38	-0.20232214	-0.86558825	0.6751055	0.8639434	1.0	3702	tags=32%, list=28%, signal=44%
REGULATION_OF_TRANSLATION	REGULATION_OF_TRANSLATION		76	-0.17337562	-0.86270285	0.753915	0.86696863	1.0	2475	tags=24%, list=19%, signal=29%
G_PROTEIN_SIGNALING_COUPLED_TO_CYCLIC_NUCLEOTIDE_SECOND_MESSENGER	G_PROTEIN_SIGNALING_COUPLED_TO_CYCLIC_NUCLEOTIDE_SECOND_MESSENGER		96	-0.16755015	-0.85964453	0.7529412	0.87037325	1.0	1214	tags=13%, list=9%, signal=14%
RESPONSE_TO_NUTRIENT_LEVELS	RESPONSE_TO_NUTRIENT_LEVELS		27	-0.21795894	-0.8544315	0.64285713	0.8780397	1.0	2524	tags=26%, list=19%, signal=32%
POSITIVE_REGULATION_OF_BINDING	POSITIVE_REGULATION_OF_BINDING		19	-0.24621166	-0.85233504	0.65450644	0.8792269	1.0	4014	tags=47%, list=31%, signal=68%
EXTRACELLULAR_STRUCTURE_ORGANIZATION_AND_BIOGENESIS	EXTRACELLULAR_STRUCTURE_ORGANIZATION_AND_BIOGENESIS		23	-0.22964807	-0.8523029	0.6607539	0.8759164	1.0	3367	tags=39%, list=26%, signal=53%
ACTIVATION_OF_PROTEIN_KINASE_ACTIVITY	ACTIVATION_OF_PROTEIN_KINASE_ACTIVITY		23	-0.231359	-0.84993166	0.6392405	0.8777411	1.0	4719	tags=39%, list=36%, signal=61%
ENDOSOME_TRANSPORT	ENDOSOME_TRANSPORT		22	-0.23131421	-0.84534824	0.6695843	0.88370264	1.0	3942	tags=41%, list=30%, signal=58%
REGULATION_OF_DNA_BINDING	REGULATION_OF_DNA_BINDING		36	-0.19609672	-0.8335959	0.72888887	0.9036889	1.0	2475	tags=28%, list=19%, signal=34%
SPHINGOLIPID_METABOLIC_PROCESS	SPHINGOLIPID_METABOLIC_PROCESS		23	-0.22432521	-0.8313194	0.7325843	0.9049486	1.0	3267	tags=35%, list=25%, signal=46%
CELL_CELL_SIGNALING	CELL_CELL_SIGNALING		372	-0.12764543	-0.8269094	0.95095366	0.9100506	1.0	3731	tags=29%, list=29%, signal=39%
INSULIN_RECEPTOR_SIGNALING_PATHWAY	INSULIN_RECEPTOR_SIGNALING_PATHWAY		16	-0.24019776	-0.81188715	0.7218814	0.9346817	1.0	3040	tags=31%, list=23%, signal=41%
POSITIVE_REGULATION_OF_JNK_ACTIVITY	POSITIVE_REGULATION_OF_JNK_ACTIVITY		16	-0.24201082	-0.81118274	0.7212766	0.9323981	1.0	1713	tags=25%, list=13%, signal=29%
SECOND_MESSENGER_MEDIATED_SIGNALING	SECOND_MESSENGER_MEDIATED_SIGNALING		139	-0.14267647	-0.7998387	0.9270588	0.9485413	1.0	2038	tags=16%, list=16%, signal=19%
NEGATIVE_REGULATION_OF_CELLULAR_COMPONENT_ORGANIZATION_AND_BIOGENESIS	NEGATIVE_REGULATION_OF_CELLULAR_COMPONENT_ORGANIZATION_AND_BIOGENESIS		26	-0.20798616	-0.7951708	0.7865854	0.9530513	1.0	1342	tags=15%, list=10%, signal=17%
POSITIVE_REGULATION_OF_TRANSCRIPTIONDNA_DEPENDENT	POSITIVE_REGULATION_OF_TRANSCRIPTIONDNA_DEPENDENT		105	-0.14685118	-0.79071695	0.9172414	0.9568688	1.0	4319	tags=37%, list=33%, signal=55%
G_PROTEIN_SIGNALING_COUPLED_TO_IP3_SECOND_MESSENGERPHOSPHOLIPASE_C_ACTIVATING	G_PROTEIN_SIGNALING_COUPLED_TO_IP3_SECOND_MESSENGERPHOSPHOLIPASE_C_ACTIVATING		39	-0.18780252	-0.78955734	0.8377778	0.9551623	1.0	2493	tags=23%, list=19%, signal=28%
AMINE_BIOSYNTHETIC_PROCESS	AMINE_BIOSYNTHETIC_PROCESS		15	-0.24437657	-0.78788364	0.7385892	0.95443416	1.0	318	tags=13%, list=2%, signal=14%
REPRODUCTIVE_PROCESS	REPRODUCTIVE_PROCESS		133	-0.13960728	-0.7797919	0.9282178	0.9633815	1.0	3743	tags=33%, list=29%, signal=46%
G_PROTEIN_COUPLED_RECEPTOR_PROTEIN_SIGNALING_PATHWAY	G_PROTEIN_COUPLED_RECEPTOR_PROTEIN_SIGNALING_PATHWAY		300	-0.12375694	-0.7796783	0.99234694	0.96000904	1.0	4555	tags=35%, list=35%, signal=53%
BRAIN_DEVELOPMENT	BRAIN_DEVELOPMENT		39	-0.18383543	-0.7783835	0.80837005	0.9585235	1.0	4134	tags=41%, list=32%, signal=60%
NEGATIVE_REGULATION_OF_GROWTH	NEGATIVE_REGULATION_OF_GROWTH		35	-0.1855939	-0.77185106	0.83258927	0.9647777	1.0	4176	tags=40%, list=32%, signal=59%
NEGATIVE_REGULATION_OF_CELLULAR_PROTEIN_METABOLIC_PROCESS	NEGATIVE_REGULATION_OF_CELLULAR_PROTEIN_METABOLIC_PROCESS		41	-0.17375563	-0.77018636	0.8534483	0.9635613	1.0	2819	tags=24%, list=22%, signal=31%
RESPONSE_TO_EXTRACELLULAR_STIMULUS	RESPONSE_TO_EXTRACELLULAR_STIMULUS		29	-0.19378303	-0.76839393	0.85806453	0.962674	1.0	2524	tags=24%, list=19%, signal=30%
PROTEIN_LOCALIZATION	PROTEIN_LOCALIZATION		184	-0.1308443	-0.7597236	0.9713542	0.97117794	1.0	3571	tags=27%, list=27%, signal=37%
METAL_ION_TRANSPORT	METAL_ION_TRANSPORT		102	-0.14251575	-0.75863945	0.93990386	0.96927935	1.0	4867	tags=43%, list=37%, signal=68%
POSITIVE_REGULATION_OF_RNA_METABOLIC_PROCESS	POSITIVE_REGULATION_OF_RNA_METABOLIC_PROCESS		107	-0.13873444	-0.7468759	0.9529703	0.9813006	1.0	4319	tags=36%, list=33%, signal=54%
REGULATION_OF_MUSCLE_CONTRACTION	REGULATION_OF_MUSCLE_CONTRACTION		18	-0.21749999	-0.73640513	0.82655245	0.9904063	1.0	2669	tags=33%, list=20%, signal=42%
POTASSIUM_ION_TRANSPORT	POTASSIUM_ION_TRANSPORT		52	-0.16008256	-0.7353406	0.8961864	0.9880443	1.0	4637	tags=40%, list=35%, signal=62%
CARBOHYDRATE_CATABOLIC_PROCESS	CARBOHYDRATE_CATABOLIC_PROCESS		20	-0.2055162	-0.72738653	0.85831624	0.9930875	1.0	3972	tags=35%, list=30%, signal=50%
CELLULAR_CARBOHYDRATE_CATABOLIC_PROCESS	CELLULAR_CARBOHYDRATE_CATABOLIC_PROCESS		20	-0.2055162	-0.72715306	0.8269231	0.98986745	1.0	3972	tags=35%, list=30%, signal=50%
G_PROTEIN_SIGNALING_ADENYLATE_CYCLASE_ACTIVATING_PATHWAY	G_PROTEIN_SIGNALING_ADENYLATE_CYCLASE_ACTIVATING_PATHWAY		24	-0.19088745	-0.7264069	0.8607306	0.9872236	1.0	1214	tags=13%, list=9%, signal=14%
PROTEIN_POLYMERIZATION	PROTEIN_POLYMERIZATION		17	-0.21382193	-0.7230352	0.85626286	0.987069	1.0	448	tags=12%, list=3%, signal=12%
CARBOHYDRATE_METABOLIC_PROCESS	CARBOHYDRATE_METABOLIC_PROCESS		152	-0.1267462	-0.7226176	0.9863326	0.9840766	1.0	4683	tags=39%, list=36%, signal=60%
POSITIVE_REGULATION_OF_TRANSPORT	POSITIVE_REGULATION_OF_TRANSPORT		18	-0.21053714	-0.72225136	0.844898	0.98101246	1.0	4923	tags=56%, list=38%, signal=89%
CATION_TRANSPORT	CATION_TRANSPORT		130	-0.1307595	-0.72218096	0.97669	0.97771126	1.0	4637	tags=40%, list=35%, signal=61%
REGULATION_OF_CYTOKINE_PRODUCTION	REGULATION_OF_CYTOKINE_PRODUCTION		21	-0.1980203	-0.7201589	0.86534655	0.9765595	1.0	3037	tags=29%, list=23%, signal=37%
ESTABLISHMENT_AND_OR_MAINTENANCE_OF_CELL_POLARITY	ESTABLISHMENT_AND_OR_MAINTENANCE_OF_CELL_POLARITY		19	-0.20665602	-0.71934485	0.862	0.97403365	1.0	1449	tags=16%, list=11%, signal=18%
NEGATIVE_REGULATION_OF_PROTEIN_METABOLIC_PROCESS	NEGATIVE_REGULATION_OF_PROTEIN_METABOLIC_PROCESS		44	-0.1601627	-0.71462244	0.93119264	0.97532904	1.0	2819	tags=23%, list=22%, signal=29%
ION_TRANSPORT	ION_TRANSPORT		165	-0.12398356	-0.70840544	0.9952941	0.97784543	1.0	4658	tags=39%, list=36%, signal=60%
PHOSPHOINOSITIDE_MEDIATED_SIGNALING	PHOSPHOINOSITIDE_MEDIATED_SIGNALING		42	-0.16367888	-0.7074805	0.9013761	0.9753634	1.0	2493	tags=21%, list=19%, signal=26%
DI___TRI_VALENT_INORGANIC_CATION_TRANSPORT	DI___TRI_VALENT_INORGANIC_CATION_TRANSPORT		27	-0.17729458	-0.7031315	0.90611356	0.9759828	1.0	1110	tags=15%, list=8%, signal=16%
SECRETION	SECRETION		157	-0.12218346	-0.7023218	0.9928058	0.9733863	1.0	3659	tags=29%, list=28%, signal=40%
SECRETORY_PATHWAY	SECRETORY_PATHWAY		72	-0.14173798	-0.6969861	0.96	0.9743983	1.0	4954	tags=46%, list=38%, signal=73%
NEGATIVE_REGULATION_OF_MULTICELLULAR_ORGANISMAL_PROCESS	NEGATIVE_REGULATION_OF_MULTICELLULAR_ORGANISMAL_PROCESS		27	-0.17793843	-0.6840263	0.89008623	0.9810855	1.0	2079	tags=22%, list=16%, signal=26%
PATTERN_SPECIFICATION_PROCESS	PATTERN_SPECIFICATION_PROCESS		27	-0.16170901	-0.6490565	0.9429175	0.99984926	1.0	956	tags=11%, list=7%, signal=12%
INORGANIC_ANION_TRANSPORT	INORGANIC_ANION_TRANSPORT		16	-0.19497521	-0.6452681	0.9199134	0.99839604	1.0	574	tags=13%, list=4%, signal=13%
REGULATION_OF_CELL_MIGRATION	REGULATION_OF_CELL_MIGRATION		23	-0.17454101	-0.63848037	0.94262296	0.9983666	1.0	5042	tags=43%, list=39%, signal=71%
NUCLEOTIDE_EXCISION_REPAIR	NUCLEOTIDE_EXCISION_REPAIR		19	-0.18091135	-0.6381905	0.94292235	0.9952001	1.0	4091	tags=37%, list=31%, signal=54%
EXCRETION	EXCRETION		35	-0.15314962	-0.6333623	0.95404816	0.9940783	1.0	2360	tags=20%, list=18%, signal=24%
LIPID_HOMEOSTASIS	LIPID_HOMEOSTASIS		15	-0.19287391	-0.626572	0.93483144	0.9938965	1.0	972	tags=13%, list=7%, signal=14%
DETECTION_OF_ABIOTIC_STIMULUS	DETECTION_OF_ABIOTIC_STIMULUS		16	-0.18355128	-0.6072019	0.9364407	0.9983797	1.0	5108	tags=50%, list=39%, signal=82%
AMINO_SUGAR_METABOLIC_PROCESS	AMINO_SUGAR_METABOLIC_PROCESS		15	-0.18042111	-0.58958423	0.9478261	1.0	1.0	4329	tags=40%, list=33%, signal=60%
REGULATION_OF_CELL_GROWTH	REGULATION_OF_CELL_GROWTH		39	-0.13324843	-0.5702419	0.99346405	1.0	1.0	4176	tags=33%, list=32%, signal=49%
CALCIUM_ION_TRANSPORT	CALCIUM_ION_TRANSPORT		23	-0.15320198	-0.5604727	0.968	1.0	1.0	1110	tags=13%, list=8%, signal=14%
RESPONSE_TO_LIGHT_STIMULUS	RESPONSE_TO_LIGHT_STIMULUS		40	-0.13026056	-0.5581455	0.9861111	0.9986404	1.0	2829	tags=23%, list=22%, signal=29%
FEMALE_GAMETE_GENERATION	FEMALE_GAMETE_GENERATION		15	-0.16457634	-0.52686924	0.98706895	1.0	1.0	10940	tags=100%, list=84%, signal=608%
MONOVALENT_INORGANIC_CATION_TRANSPORT	MONOVALENT_INORGANIC_CATION_TRANSPORT		83	-0.09682455	-0.48676088	1.0	1.0	1.0	4637	tags=36%, list=35%, signal=56%
REGULATION_OF_ACTION_POTENTIAL	REGULATION_OF_ACTION_POTENTIAL		16	-0.14693299	-0.48410374	0.99590164	0.99761313	1.0	3635	tags=31%, list=28%, signal=43%
