# Supplementary material for: Multiple-input multiple-output causal strategies for gene selection
Source: BMC Bioinformatics. 2011 Nov 25;12:458. doi: 10.1186/1471-2105-12-458 (PMC3323860; doi:10.1186/1471-2105-12-458)
Supplement: Additional file 3 — Archive containing the output files computed by the preranked GSEA for λ ∈ {0.6,0.7,0.8,0.9,1.0,2.0} (GSEA_MIMO_part2.zip). [file 1471-2105-12-458-S3.ZIP › mFS10_entrez_mimo.GseaPreranked.1316039488125/gsea_report_for_na_pos_1316039488125.xls]

NAME	GS<br> follow link to MSigDB	GS DETAILS	SIZE	ES	NES	NOM p-val	FDR q-val	FWER p-val	RANK AT MAX	LEADING EDGE
CELL_CYCLE_PROCESS	CELL_CYCLE_PROCESS		169	0.48208258	2.6598425	0.0	0.0	0.0	2360	tags=47%, list=18%, signal=56%
MITOTIC_CELL_CYCLE	MITOTIC_CELL_CYCLE		134	0.4933709	2.6522186	0.0	0.0	0.0	2360	tags=48%, list=18%, signal=58%
M_PHASE	M_PHASE		98	0.52141374	2.6307507	0.0	0.0	0.0	2360	tags=51%, list=18%, signal=62%
M_PHASE_OF_MITOTIC_CELL_CYCLE	M_PHASE_OF_MITOTIC_CELL_CYCLE		72	0.55345625	2.6104991	0.0	0.0	0.0	2360	tags=54%, list=18%, signal=66%
MITOSIS	MITOSIS		70	0.5474474	2.5942283	0.0	0.0	0.0	1553	tags=47%, list=12%, signal=53%
CELL_CYCLE_PHASE	CELL_CYCLE_PHASE		152	0.4585254	2.504428	0.0	0.0	0.0	2360	tags=45%, list=18%, signal=54%
DNA_REPLICATION	DNA_REPLICATION		97	0.4746543	2.4265702	0.0	1.10325316E-4	0.0010	3207	tags=49%, list=24%, signal=65%
DNA_METABOLIC_PROCESS	DNA_METABOLIC_PROCESS		240	0.41022238	2.4011567	0.0	9.653465E-5	0.0010	3207	tags=47%, list=24%, signal=61%
CELL_CYCLE_GO_0007049	CELL_CYCLE_GO_0007049		277	0.40818334	2.4008324	0.0	8.580858E-5	0.0010	2360	tags=40%, list=18%, signal=48%
SISTER_CHROMATID_SEGREGATION	SISTER_CHROMATID_SEGREGATION		16	0.72827834	2.3610976	0.0	7.722772E-5	0.0010	995	tags=56%, list=8%, signal=61%
MITOTIC_SISTER_CHROMATID_SEGREGATION	MITOTIC_SISTER_CHROMATID_SEGREGATION		15	0.7456271	2.3538783	0.0	7.020702E-5	0.0010	995	tags=60%, list=8%, signal=65%
CELL_CYCLE_CHECKPOINT_GO_0000075	CELL_CYCLE_CHECKPOINT_GO_0000075		45	0.52545595	2.3009095	0.0	1.2787436E-4	0.0020	2020	tags=53%, list=15%, signal=63%
DNA_REPAIR	DNA_REPAIR		118	0.43701935	2.2921908	0.0	1.1803787E-4	0.0020	2966	tags=48%, list=23%, signal=62%
DNA_DEPENDENT_DNA_REPLICATION	DNA_DEPENDENT_DNA_REPLICATION		52	0.5048304	2.2772963	0.0	2.17818E-4	0.0040	3207	tags=56%, list=24%, signal=74%
REGULATION_OF_MITOSIS	REGULATION_OF_MITOSIS		33	0.57380956	2.2715502	0.0	2.0329679E-4	0.0040	1008	tags=45%, list=8%, signal=49%
CHROMOSOME_SEGREGATION	CHROMOSOME_SEGREGATION		28	0.57701397	2.244713	0.0	2.8555925E-4	0.0060	995	tags=46%, list=8%, signal=50%
RESPONSE_TO_DNA_DAMAGE_STIMULUS	RESPONSE_TO_DNA_DAMAGE_STIMULUS		153	0.4047443	2.2151022	0.0	4.0520632E-4	0.0090	2966	tags=46%, list=23%, signal=58%
RNA_SPLICING	RNA_SPLICING		74	0.4528739	2.1960983	0.0	4.2736836E-4	0.01	3283	tags=51%, list=25%, signal=68%
RESPONSE_TO_ENDOGENOUS_STIMULUS	RESPONSE_TO_ENDOGENOUS_STIMULUS		182	0.3852697	2.169079	0.0	6.456937E-4	0.016	3327	tags=46%, list=25%, signal=61%
NUCLEOTIDE_BIOSYNTHETIC_PROCESS	NUCLEOTIDE_BIOSYNTHETIC_PROCESS		17	0.63886356	2.1202908	0.0	0.0010797299	0.028	1446	tags=53%, list=11%, signal=59%
RNA_PROCESSING	RNA_PROCESSING		138	0.3952616	2.1116087	0.0	0.0011736235	0.032	3283	tags=49%, list=25%, signal=64%
MICROTUBULE_CYTOSKELETON_ORGANIZATION_AND_BIOGENESIS	MICROTUBULE_CYTOSKELETON_ORGANIZATION_AND_BIOGENESIS		31	0.5304005	2.0825598	0.0	0.001825268	0.051	2715	tags=55%, list=21%, signal=69%
DNA_REPLICATION_INITIATION	DNA_REPLICATION_INITIATION		15	0.65724576	2.0779715	0.0	0.0018149352	0.053	2614	tags=80%, list=20%, signal=100%
DNA_INTEGRITY_CHECKPOINT	DNA_INTEGRITY_CHECKPOINT		22	0.5811129	2.0587978	0.0	0.0021853494	0.066	2020	tags=59%, list=15%, signal=70%
PROTEIN_FOLDING	PROTEIN_FOLDING		55	0.44297576	2.0101392	0.0	0.003906988	0.124	3371	tags=53%, list=26%, signal=71%
MITOCHONDRION_ORGANIZATION_AND_BIOGENESIS	MITOCHONDRION_ORGANIZATION_AND_BIOGENESIS		42	0.4680057	2.0033636	0.0	0.0039065466	0.127	3258	tags=50%, list=25%, signal=66%
MITOTIC_CELL_CYCLE_CHECKPOINT	MITOTIC_CELL_CYCLE_CHECKPOINT		19	0.57718503	1.9998283	0.0035971224	0.003907099	0.13	2020	tags=53%, list=15%, signal=62%
REGULATION_OF_CELL_CYCLE	REGULATION_OF_CELL_CYCLE		161	0.36254528	1.9959762	0.0	0.003985254	0.136	2021	tags=35%, list=15%, signal=41%
MRNA_METABOLIC_PROCESS	MRNA_METABOLIC_PROCESS		72	0.4136534	1.9770072	0.0	0.004691183	0.163	3283	tags=50%, list=25%, signal=66%
DOUBLE_STRAND_BREAK_REPAIR	DOUBLE_STRAND_BREAK_REPAIR		21	0.5610707	1.9705522	0.0038834952	0.004893994	0.174	2020	tags=52%, list=15%, signal=62%
REGULATION_OF_MITOTIC_CELL_CYCLE	REGULATION_OF_MITOTIC_CELL_CYCLE		19	0.5683211	1.9646333	0.0018050541	0.00508189	0.183	1549	tags=47%, list=12%, signal=54%
COENZYME_METABOLIC_PROCESS	COENZYME_METABOLIC_PROCESS		35	0.48400757	1.9469156	0.0019880715	0.005942557	0.214	3327	tags=49%, list=25%, signal=65%
TRNA_METABOLIC_PROCESS	TRNA_METABOLIC_PROCESS		15	0.613705	1.9419743	0.003649635	0.0060201795	0.223	2536	tags=67%, list=19%, signal=83%
INTERPHASE_OF_MITOTIC_CELL_CYCLE	INTERPHASE_OF_MITOTIC_CELL_CYCLE		57	0.41969416	1.9139941	0.0	0.00801981	0.288	3368	tags=51%, list=26%, signal=68%
NUCLEOBASENUCLEOSIDENUCLEOTIDE_AND_NUCLEIC_ACID_TRANSPORT	NUCLEOBASENUCLEOSIDENUCLEOTIDE_AND_NUCLEIC_ACID_TRANSPORT		26	0.4968876	1.9094056	0.0018450185	0.008363807	0.312	2284	tags=46%, list=17%, signal=56%
INTERPHASE	INTERPHASE		63	0.4112514	1.8996927	0.0	0.0088602565	0.336	3368	tags=49%, list=26%, signal=66%
MRNA_PROCESSING_GO_0006397	MRNA_PROCESSING_GO_0006397		61	0.40543973	1.8652475	0.0017730496	0.011939883	0.439	3283	tags=48%, list=25%, signal=63%
COFACTOR_BIOSYNTHETIC_PROCESS	COFACTOR_BIOSYNTHETIC_PROCESS		21	0.52614135	1.8647312	0.001980198	0.011685741	0.441	1523	tags=38%, list=12%, signal=43%
REGULATION_OF_DNA_REPLICATION	REGULATION_OF_DNA_REPLICATION		18	0.5445711	1.8446674	0.009487666	0.013474873	0.495	2020	tags=50%, list=15%, signal=59%
TRANSCRIPTION_INITIATION_FROM_RNA_POLYMERASE_II_PROMOTER	TRANSCRIPTION_INITIATION_FROM_RNA_POLYMERASE_II_PROMOTER		27	0.49368206	1.8376992	0.0057581575	0.013945246	0.519	2283	tags=44%, list=17%, signal=54%
REGULATION_OF_CYCLIN_DEPENDENT_PROTEIN_KINASE_ACTIVITY	REGULATION_OF_CYCLIN_DEPENDENT_PROTEIN_KINASE_ACTIVITY		40	0.4385291	1.8374382	0.005484461	0.013678685	0.521	2512	tags=48%, list=19%, signal=59%
MITOCHONDRIAL_TRANSPORT	MITOCHONDRIAL_TRANSPORT		18	0.5441965	1.8195189	0.0018214936	0.015476141	0.57	1498	tags=44%, list=11%, signal=50%
CHROMOSOME_ORGANIZATION_AND_BIOGENESIS	CHROMOSOME_ORGANIZATION_AND_BIOGENESIS		107	0.35427463	1.8176321	0.0	0.015276393	0.576	2789	tags=38%, list=21%, signal=48%
REGULATION_OF_DNA_METABOLIC_PROCESS	REGULATION_OF_DNA_METABOLIC_PROCESS		40	0.43195906	1.8165658	0.0017889087	0.015035712	0.576	2151	tags=45%, list=16%, signal=54%
COFACTOR_METABOLIC_PROCESS	COFACTOR_METABOLIC_PROCESS		51	0.40325254	1.7917825	0.0018939395	0.018026575	0.647	3373	tags=43%, list=26%, signal=58%
G1_S_TRANSITION_OF_MITOTIC_CELL_CYCLE	G1_S_TRANSITION_OF_MITOTIC_CELL_CYCLE		23	0.4832877	1.7830443	0.0	0.018920919	0.673	3243	tags=52%, list=25%, signal=69%
DNA_DAMAGE_CHECKPOINT	DNA_DAMAGE_CHECKPOINT		19	0.52222353	1.7746696	0.0038095238	0.019813308	0.694	2020	tags=53%, list=15%, signal=62%
NUCLEAR_EXPORT	NUCLEAR_EXPORT		26	0.46675095	1.7280495	0.0073260074	0.028219828	0.818	4298	tags=58%, list=33%, signal=86%
PROTEIN_MODIFICATION_BY_SMALL_PROTEIN_CONJUGATION	PROTEIN_MODIFICATION_BY_SMALL_PROTEIN_CONJUGATION		35	0.42236286	1.7068002	0.0072332732	0.033022255	0.879	2562	tags=40%, list=20%, signal=50%
DNA_DAMAGE_RESPONSESIGNAL_TRANSDUCTION	DNA_DAMAGE_RESPONSESIGNAL_TRANSDUCTION		34	0.4344199	1.7051492	0.0036563072	0.03262706	0.88	2020	tags=44%, list=15%, signal=52%
RNA_EXPORT_FROM_NUCLEUS	RNA_EXPORT_FROM_NUCLEUS		17	0.5096137	1.7021292	0.02014652	0.0326973	0.886	4642	tags=71%, list=35%, signal=109%
BIOPOLYMER_CATABOLIC_PROCESS	BIOPOLYMER_CATABOLIC_PROCESS		103	0.32992816	1.6770674	0.0	0.039069574	0.931	3537	tags=42%, list=27%, signal=57%
UBIQUITIN_CYCLE	UBIQUITIN_CYCLE		40	0.40015176	1.6679542	0.010909091	0.041343726	0.944	2562	tags=38%, list=20%, signal=46%
CYTOKINESIS	CYTOKINESIS		17	0.4985078	1.6573526	0.023255814	0.04428604	0.957	986	tags=35%, list=8%, signal=38%
PROTEIN_CATABOLIC_PROCESS	PROTEIN_CATABOLIC_PROCESS		60	0.36348876	1.6537732	0.009416196	0.04445256	0.959	2186	tags=32%, list=17%, signal=38%
PROTEIN_UBIQUITINATION	PROTEIN_UBIQUITINATION		32	0.4082917	1.6348435	0.014134276	0.050256982	0.975	2562	tags=38%, list=20%, signal=47%
CELLULAR_PROTEIN_CATABOLIC_PROCESS	CELLULAR_PROTEIN_CATABOLIC_PROCESS		50	0.37497285	1.6281829	0.018181818	0.052037396	0.981	3528	tags=42%, list=27%, signal=57%
PROTEIN_DNA_COMPLEX_ASSEMBLY	PROTEIN_DNA_COMPLEX_ASSEMBLY		45	0.3760696	1.6255367	0.009727626	0.052120317	0.982	2962	tags=42%, list=23%, signal=54%
BASE_EXCISION_REPAIR	BASE_EXCISION_REPAIR		16	0.4845326	1.6091428	0.022857143	0.057543643	0.988	2918	tags=44%, list=22%, signal=56%
TRANSCRIPTION_INITIATION	TRANSCRIPTION_INITIATION		33	0.40768164	1.6043993	0.026666667	0.058557756	0.991	2283	tags=39%, list=17%, signal=48%
MACROMOLECULE_CATABOLIC_PROCESS	MACROMOLECULE_CATABOLIC_PROCESS		120	0.30226964	1.601719	0.0050675673	0.05882658	0.991	3537	tags=38%, list=27%, signal=52%
NUCLEAR_TRANSPORT	NUCLEAR_TRANSPORT		77	0.3199696	1.5597206	0.007005254	0.07800977	0.999	4169	tags=45%, list=32%, signal=66%
CELL_DIVISION	CELL_DIVISION		19	0.45615396	1.5411267	0.042435423	0.08731359	0.999	986	tags=32%, list=8%, signal=34%
MEIOTIC_CELL_CYCLE	MEIOTIC_CELL_CYCLE		31	0.40084806	1.5406816	0.02389706	0.08615631	0.999	3401	tags=48%, list=26%, signal=65%
NUCLEOCYTOPLASMIC_TRANSPORT	NUCLEOCYTOPLASMIC_TRANSPORT		77	0.3199696	1.5378494	0.01559792	0.08644737	0.999	4169	tags=45%, list=32%, signal=66%
NUCLEOTIDE_METABOLIC_PROCESS	NUCLEOTIDE_METABOLIC_PROCESS		36	0.3783382	1.530986	0.036206897	0.08954137	1.0	2494	tags=39%, list=19%, signal=48%
DNA_RECOMBINATION	DNA_RECOMBINATION		45	0.35658115	1.5278625	0.02919708	0.0899577	1.0	2151	tags=36%, list=16%, signal=42%
DNA_PACKAGING	DNA_PACKAGING		29	0.39648765	1.524957	0.034862384	0.09036519	1.0	3021	tags=45%, list=23%, signal=58%
ONE_CARBON_COMPOUND_METABOLIC_PROCESS	ONE_CARBON_COMPOUND_METABOLIC_PROCESS		24	0.4223227	1.5148004	0.03710575	0.09512955	1.0	3874	tags=58%, list=30%, signal=83%
CELLULAR_MACROMOLECULE_CATABOLIC_PROCESS	CELLULAR_MACROMOLECULE_CATABOLIC_PROCESS		90	0.30038035	1.5068587	0.022260275	0.098841205	1.0	2284	tags=29%, list=17%, signal=35%
MICROTUBULE_BASED_PROCESS	MICROTUBULE_BASED_PROCESS		75	0.31862894	1.5026777	0.014134276	0.10015118	1.0	2715	tags=35%, list=21%, signal=43%
ORGANELLE_ORGANIZATION_AND_BIOGENESIS	ORGANELLE_ORGANIZATION_AND_BIOGENESIS		407	0.23902926	1.494021	0.0	0.10470207	1.0	3191	tags=32%, list=24%, signal=42%
NUCLEOBASENUCLEOSIDE_AND_NUCLEOTIDE_METABOLIC_PROCESS	NUCLEOBASENUCLEOSIDE_AND_NUCLEOTIDE_METABOLIC_PROCESS		46	0.34352687	1.4681816	0.025145067	0.121686585	1.0	1446	tags=28%, list=11%, signal=32%
APOPTOTIC_NUCLEAR_CHANGES	APOPTOTIC_NUCLEAR_CHANGES		17	0.43927595	1.4635967	0.0702403	0.123617716	1.0	1413	tags=35%, list=11%, signal=40%
ESTABLISHMENT_OF_ORGANELLE_LOCALIZATION	ESTABLISHMENT_OF_ORGANELLE_LOCALIZATION		16	0.45496187	1.4524068	0.06445672	0.1313968	1.0	895	tags=38%, list=7%, signal=40%
CELLULAR_COMPONENT_DISASSEMBLY	CELLULAR_COMPONENT_DISASSEMBLY		31	0.3742032	1.4505373	0.053016454	0.13124448	1.0	3161	tags=42%, list=24%, signal=55%
VIRAL_INFECTIOUS_CYCLE	VIRAL_INFECTIOUS_CYCLE		29	0.37027073	1.4269128	0.064935066	0.1506135	1.0	1628	tags=34%, list=12%, signal=39%
MEIOSIS_I	MEIOSIS_I		19	0.41606042	1.4266293	0.05620155	0.14902024	1.0	1947	tags=37%, list=15%, signal=43%
ORGANELLE_LOCALIZATION	ORGANELLE_LOCALIZATION		21	0.395249	1.4215946	0.086142324	0.1522255	1.0	895	tags=29%, list=7%, signal=31%
NEGATIVE_REGULATION_OF_DNA_METABOLIC_PROCESS	NEGATIVE_REGULATION_OF_DNA_METABOLIC_PROCESS		16	0.4233039	1.3869177	0.096045196	0.18605505	1.0	2578	tags=50%, list=20%, signal=62%
VIRAL_REPRODUCTIVE_PROCESS	VIRAL_REPRODUCTIVE_PROCESS		33	0.35253227	1.378853	0.09477756	0.19326277	1.0	1628	tags=33%, list=12%, signal=38%
CHROMATIN_ASSEMBLY_OR_DISASSEMBLY	CHROMATIN_ASSEMBLY_OR_DISASSEMBLY		25	0.3698469	1.3727928	0.09055118	0.19825457	1.0	3021	tags=48%, list=23%, signal=62%
ALCOHOL_METABOLIC_PROCESS	ALCOHOL_METABOLIC_PROCESS		82	0.27170932	1.3388627	0.071428575	0.23972856	1.0	3828	tags=38%, list=29%, signal=53%
VIRAL_REPRODUCTION	VIRAL_REPRODUCTION		38	0.31832856	1.3258317	0.10223048	0.25474086	1.0	1857	tags=32%, list=14%, signal=37%
RESPONSE_TO_HYPOXIA	RESPONSE_TO_HYPOXIA		27	0.3476631	1.3229563	0.13142857	0.25572023	1.0	2450	tags=33%, list=19%, signal=41%
VIRAL_GENOME_REPLICATION	VIRAL_GENOME_REPLICATION		20	0.37882593	1.3200191	0.10181818	0.25716388	1.0	1628	tags=35%, list=12%, signal=40%
INTRACELLULAR_TRANSPORT	INTRACELLULAR_TRANSPORT		248	0.22090828	1.2915756	0.037459284	0.2994553	1.0	3721	tags=35%, list=28%, signal=48%
ESTABLISHMENT_AND_OR_MAINTENANCE_OF_CHROMATIN_ARCHITECTURE	ESTABLISHMENT_AND_OR_MAINTENANCE_OF_CHROMATIN_ARCHITECTURE		65	0.27681965	1.2838876	0.119377166	0.30852434	1.0	2789	tags=34%, list=21%, signal=43%
CHROMATIN_REMODELING	CHROMATIN_REMODELING		21	0.3610377	1.2762585	0.1618497	0.31843114	1.0	2362	tags=38%, list=18%, signal=46%
NEGATIVE_REGULATION_OF_CATALYTIC_ACTIVITY	NEGATIVE_REGULATION_OF_CATALYTIC_ACTIVITY		61	0.2778349	1.272003	0.119266056	0.3221943	1.0	3247	tags=39%, list=25%, signal=52%
NEGATIVE_REGULATION_OF_BINDING	NEGATIVE_REGULATION_OF_BINDING		16	0.38910055	1.2703159	0.17836812	0.3217523	1.0	2302	tags=44%, list=18%, signal=53%
ESTABLISHMENT_OF_CELLULAR_LOCALIZATION	ESTABLISHMENT_OF_CELLULAR_LOCALIZATION		311	0.20963086	1.2659935	0.052715655	0.32635674	1.0	3721	tags=34%, list=28%, signal=46%
APOPTOTIC_PROGRAM	APOPTOTIC_PROGRAM		56	0.28113067	1.2652998	0.12477396	0.32419437	1.0	3414	tags=39%, list=26%, signal=53%
G1_PHASE	G1_PHASE		15	0.38864228	1.2531993	0.19111969	0.3430365	1.0	3129	tags=47%, list=24%, signal=61%
RESPONSE_TO_ORGANIC_SUBSTANCE	RESPONSE_TO_ORGANIC_SUBSTANCE		27	0.33300787	1.2512261	0.18592058	0.3427028	1.0	3008	tags=37%, list=23%, signal=48%
HETEROCYCLE_METABOLIC_PROCESS	HETEROCYCLE_METABOLIC_PROCESS		26	0.3407408	1.2491462	0.1695238	0.34312293	1.0	1498	tags=23%, list=11%, signal=26%
RNA_CATABOLIC_PROCESS	RNA_CATABOLIC_PROCESS		20	0.35867187	1.2411529	0.19769673	0.35450938	1.0	3274	tags=50%, list=25%, signal=67%
RESPONSE_TO_STRESS	RESPONSE_TO_STRESS		467	0.19701242	1.238068	0.036923077	0.3568869	1.0	3008	tags=29%, list=23%, signal=36%
CELLULAR_LOCALIZATION	CELLULAR_LOCALIZATION		323	0.20144236	1.2337604	0.06414474	0.36142397	1.0	3721	tags=33%, list=28%, signal=45%
CYTOSKELETON_DEPENDENT_INTRACELLULAR_TRANSPORT	CYTOSKELETON_DEPENDENT_INTRACELLULAR_TRANSPORT		25	0.33531055	1.2320726	0.18681319	0.3608819	1.0	4251	tags=52%, list=32%, signal=77%
RESPONSE_TO_ABIOTIC_STIMULUS	RESPONSE_TO_ABIOTIC_STIMULUS		79	0.2522227	1.2313005	0.12	0.35876736	1.0	3393	tags=37%, list=26%, signal=49%
RESPONSE_TO_HORMONE_STIMULUS	RESPONSE_TO_HORMONE_STIMULUS		26	0.31801924	1.2142142	0.20779221	0.38859302	1.0	4912	tags=58%, list=38%, signal=92%
RIBONUCLEOPROTEIN_COMPLEX_BIOGENESIS_AND_ASSEMBLY	RIBONUCLEOPROTEIN_COMPLEX_BIOGENESIS_AND_ASSEMBLY		68	0.256011	1.208828	0.17184643	0.39569938	1.0	3350	tags=37%, list=26%, signal=49%
DNA_CATABOLIC_PROCESS	DNA_CATABOLIC_PROCESS		21	0.34648383	1.1892555	0.23034735	0.4329332	1.0	3537	tags=43%, list=27%, signal=59%
TRANSCRIPTION_FROM_RNA_POLYMERASE_III_PROMOTER	TRANSCRIPTION_FROM_RNA_POLYMERASE_III_PROMOTER		18	0.35783267	1.181967	0.25211865	0.4443958	1.0	3617	tags=56%, list=28%, signal=77%
INDUCTION_OF_APOPTOSIS_BY_EXTRACELLULAR_SIGNALS	INDUCTION_OF_APOPTOSIS_BY_EXTRACELLULAR_SIGNALS		25	0.31936476	1.172564	0.26717559	0.46088943	1.0	2587	tags=36%, list=20%, signal=45%
CELLULAR_RESPIRATION	CELLULAR_RESPIRATION		19	0.34091985	1.162786	0.25788498	0.47897795	1.0	2693	tags=37%, list=21%, signal=46%
LIPID_BIOSYNTHETIC_PROCESS	LIPID_BIOSYNTHETIC_PROCESS		84	0.23888864	1.1627219	0.22141561	0.47466466	1.0	1598	tags=21%, list=12%, signal=24%
REGULATION_OF_HYDROLASE_ACTIVITY	REGULATION_OF_HYDROLASE_ACTIVITY		65	0.2481282	1.1614667	0.22105263	0.47323516	1.0	3247	tags=34%, list=25%, signal=45%
TRANSCRIPTION_FROM_RNA_POLYMERASE_II_PROMOTER	TRANSCRIPTION_FROM_RNA_POLYMERASE_II_PROMOTER		428	0.18054566	1.1429162	0.123123124	0.51267755	1.0	2763	tags=25%, list=21%, signal=30%
NITROGEN_COMPOUND_BIOSYNTHETIC_PROCESS	NITROGEN_COMPOUND_BIOSYNTHETIC_PROCESS		25	0.30284822	1.1419641	0.2768031	0.5104476	1.0	1540	tags=24%, list=12%, signal=27%
CELL_STRUCTURE_DISASSEMBLY_DURING_APOPTOSIS	CELL_STRUCTURE_DISASSEMBLY_DURING_APOPTOSIS		17	0.34094572	1.1357207	0.30604288	0.5219632	1.0	1197	tags=24%, list=9%, signal=26%
CATABOLIC_PROCESS	CATABOLIC_PROCESS		201	0.20152543	1.1334319	0.1910828	0.52299315	1.0	3580	tags=32%, list=27%, signal=43%
CELLULAR_CATABOLIC_PROCESS	CELLULAR_CATABOLIC_PROCESS		189	0.19980451	1.1293536	0.1952862	0.5283016	1.0	3580	tags=32%, list=27%, signal=43%
REGULATION_OF_KINASE_ACTIVITY	REGULATION_OF_KINASE_ACTIVITY		135	0.21095674	1.125905	0.23826087	0.53195035	1.0	2283	tags=24%, list=17%, signal=28%
GLUTAMATE_SIGNALING_PATHWAY	GLUTAMATE_SIGNALING_PATHWAY		17	0.33531618	1.1220102	0.29411766	0.5372184	1.0	4173	tags=41%, list=32%, signal=60%
CHROMATIN_MODIFICATION	CHROMATIN_MODIFICATION		46	0.2555811	1.1132112	0.28521127	0.5546783	1.0	2362	tags=28%, list=18%, signal=34%
REGULATION_OF_TRANSFERASE_ACTIVITY	REGULATION_OF_TRANSFERASE_ACTIVITY		137	0.20449638	1.1105413	0.25945017	0.5567846	1.0	2283	tags=23%, list=17%, signal=28%
REGULATION_OF_GENE_EXPRESSION_EPIGENETIC	REGULATION_OF_GENE_EXPRESSION_EPIGENETIC		27	0.2896249	1.108348	0.2872928	0.55754495	1.0	3750	tags=44%, list=29%, signal=62%
MEIOTIC_RECOMBINATION	MEIOTIC_RECOMBINATION		16	0.34674457	1.1079674	0.2951128	0.5540237	1.0	3401	tags=44%, list=26%, signal=59%
NEGATIVE_REGULATION_OF_DNA_BINDING	NEGATIVE_REGULATION_OF_DNA_BINDING		15	0.34440225	1.0957049	0.34423077	0.5816156	1.0	2302	tags=40%, list=18%, signal=48%
REGULATION_OF_CATALYTIC_ACTIVITY	REGULATION_OF_CATALYTIC_ACTIVITY		238	0.18587974	1.0925508	0.23038398	0.5856706	1.0	3190	tags=28%, list=24%, signal=37%
REGULATION_OF_PROTEIN_KINASE_ACTIVITY	REGULATION_OF_PROTEIN_KINASE_ACTIVITY		133	0.20445889	1.0917623	0.2854701	0.5829141	1.0	2283	tags=23%, list=17%, signal=28%
CELLULAR_RESPONSE_TO_STIMULUS	CELLULAR_RESPONSE_TO_STIMULUS		17	0.32379383	1.090974	0.33079848	0.5802649	1.0	3008	tags=35%, list=23%, signal=46%
CYTOSKELETON_ORGANIZATION_AND_BIOGENESIS	CYTOSKELETON_ORGANIZATION_AND_BIOGENESIS		182	0.19321904	1.0880128	0.27380952	0.58351153	1.0	2735	tags=26%, list=21%, signal=33%
NUCLEAR_ORGANIZATION_AND_BIOGENESIS	NUCLEAR_ORGANIZATION_AND_BIOGENESIS		23	0.30445555	1.0857936	0.34034416	0.5849933	1.0	1413	tags=26%, list=11%, signal=29%
NEURON_APOPTOSIS	NEURON_APOPTOSIS		15	0.3325445	1.0810906	0.33333334	0.59253967	1.0	1488	tags=27%, list=11%, signal=30%
NUCLEAR_IMPORT	NUCLEAR_IMPORT		47	0.24771528	1.0768913	0.30253622	0.59936345	1.0	4112	tags=40%, list=31%, signal=59%
CELLULAR_BIOSYNTHETIC_PROCESS	CELLULAR_BIOSYNTHETIC_PROCESS		273	0.18075368	1.0698669	0.2900641	0.61409986	1.0	1647	tags=18%, list=13%, signal=21%
CHROMATIN_ASSEMBLY	CHROMATIN_ASSEMBLY		16	0.33176887	1.0675325	0.35781544	0.61565244	1.0	3021	tags=44%, list=23%, signal=57%
NEGATIVE_REGULATION_OF_APOPTOSIS	NEGATIVE_REGULATION_OF_APOPTOSIS		136	0.1969667	1.0647819	0.3257329	0.61830544	1.0	1628	tags=20%, list=12%, signal=22%
MICROTUBULE_BASED_MOVEMENT	MICROTUBULE_BASED_MOVEMENT		16	0.32936648	1.0610521	0.38535646	0.6238306	1.0	2619	tags=38%, list=20%, signal=47%
GAMETE_GENERATION	GAMETE_GENERATION		92	0.21315905	1.0589539	0.32911393	0.6247511	1.0	3778	tags=35%, list=29%, signal=49%
OXYGEN_AND_REACTIVE_OXYGEN_SPECIES_METABOLIC_PROCESS	OXYGEN_AND_REACTIVE_OXYGEN_SPECIES_METABOLIC_PROCESS		18	0.31437385	1.0533394	0.38640776	0.63531256	1.0	2925	tags=39%, list=22%, signal=50%
NEGATIVE_REGULATION_OF_TRANSPORT	NEGATIVE_REGULATION_OF_TRANSPORT		18	0.31283373	1.0517163	0.3756906	0.63481027	1.0	3668	tags=44%, list=28%, signal=62%
RNA_SPLICINGVIA_TRANSESTERIFICATION_REACTIONS	RNA_SPLICINGVIA_TRANSESTERIFICATION_REACTIONS		27	0.27808818	1.0499747	0.3669903	0.63475555	1.0	2605	tags=30%, list=20%, signal=37%
NEGATIVE_REGULATION_OF_PROGRAMMED_CELL_DEATH	NEGATIVE_REGULATION_OF_PROGRAMMED_CELL_DEATH		137	0.1963739	1.0469663	0.37983194	0.638297	1.0	1628	tags=20%, list=12%, signal=22%
REGULATION_OF_PROTEIN_STABILITY	REGULATION_OF_PROTEIN_STABILITY		17	0.3201607	1.0434004	0.3908257	0.6431214	1.0	4054	tags=41%, list=31%, signal=60%
REGULATION_OF_MOLECULAR_FUNCTION	REGULATION_OF_MOLECULAR_FUNCTION		275	0.17123967	1.0323453	0.3591772	0.6681092	1.0	2314	tags=21%, list=18%, signal=26%
MORPHOGENESIS_OF_AN_EPITHELIUM	MORPHOGENESIS_OF_AN_EPITHELIUM		15	0.32118902	1.0277252	0.4265873	0.67642796	1.0	3656	tags=47%, list=28%, signal=65%
PIGMENT_BIOSYNTHETIC_PROCESS	PIGMENT_BIOSYNTHETIC_PROCESS		17	0.30916464	1.027149	0.42509362	0.67301667	1.0	1498	tags=24%, list=11%, signal=27%
CARBOHYDRATE_TRANSPORT	CARBOHYDRATE_TRANSPORT		17	0.3099055	1.0251943	0.42535788	0.6739254	1.0	2337	tags=29%, list=18%, signal=36%
INTERACTION_WITH_HOST	INTERACTION_WITH_HOST		15	0.3188098	1.0173482	0.44322345	0.69117254	1.0	1467	tags=27%, list=11%, signal=30%
STEROID_HORMONE_RECEPTOR_SIGNALING_PATHWAY	STEROID_HORMONE_RECEPTOR_SIGNALING_PATHWAY		18	0.29893014	1.0121518	0.43643263	0.70084083	1.0	1118	tags=22%, list=9%, signal=24%
NEGATIVE_REGULATION_OF_TRANSFERASE_ACTIVITY	NEGATIVE_REGULATION_OF_TRANSFERASE_ACTIVITY		27	0.2675291	1.0083542	0.46642467	0.70690036	1.0	3190	tags=37%, list=24%, signal=49%
REGULATION_OF_TRANSCRIPTION_FROM_RNA_POLYMERASE_II_PROMOTER	REGULATION_OF_TRANSCRIPTION_FROM_RNA_POLYMERASE_II_PROMOTER		267	0.16822986	1.005826	0.43225807	0.70916975	1.0	2323	tags=22%, list=18%, signal=26%
DNA_DAMAGE_RESPONSESIGNAL_TRANSDUCTION_RESULTING_IN_INDUCTION_OF_APOPTOSIS	DNA_DAMAGE_RESPONSESIGNAL_TRANSDUCTION_RESULTING_IN_INDUCTION_OF_APOPTOSIS		15	0.31307292	1.0045104	0.43052837	0.70804125	1.0	1234	tags=27%, list=9%, signal=29%
INTRACELLULAR_RECEPTOR_MEDIATED_SIGNALING_PATHWAY	INTRACELLULAR_RECEPTOR_MEDIATED_SIGNALING_PATHWAY		18	0.29893014	1.0020742	0.4609375	0.70965594	1.0	1118	tags=22%, list=9%, signal=24%
PROTEIN_IMPORT	PROTEIN_IMPORT		58	0.22051327	0.99946153	0.45137614	0.7118528	1.0	4112	tags=36%, list=31%, signal=53%
GENERATION_OF_A_SIGNAL_INVOLVED_IN_CELL_CELL_SIGNALING	GENERATION_OF_A_SIGNAL_INVOLVED_IN_CELL_CELL_SIGNALING		25	0.27227846	0.99247	0.47440946	0.7259836	1.0	2285	tags=28%, list=17%, signal=34%
CELL_PROJECTION_BIOGENESIS	CELL_PROJECTION_BIOGENESIS		20	0.28826633	0.99151975	0.4465291	0.7236227	1.0	4565	tags=50%, list=35%, signal=77%
ENERGY_DERIVATION_BY_OXIDATION_OF_ORGANIC_COMPOUNDS	ENERGY_DERIVATION_BY_OXIDATION_OF_ORGANIC_COMPOUNDS		37	0.24345335	0.9896125	0.4716981	0.72410685	1.0	2148	tags=24%, list=16%, signal=29%
SECONDARY_METABOLIC_PROCESS	SECONDARY_METABOLIC_PROCESS		23	0.26899186	0.98544157	0.48155737	0.7306162	1.0	1498	tags=22%, list=11%, signal=25%
MACROMOLECULE_LOCALIZATION	MACROMOLECULE_LOCALIZATION		202	0.17188995	0.9832684	0.49840763	0.7318958	1.0	3934	tags=33%, list=30%, signal=46%
STEROID_METABOLIC_PROCESS	STEROID_METABOLIC_PROCESS		66	0.21185814	0.97399473	0.5177305	0.7526379	1.0	4207	tags=41%, list=32%, signal=60%
PROGRAMMED_CELL_DEATH	PROGRAMMED_CELL_DEATH		393	0.15632679	0.97343343	0.5361842	0.7493848	1.0	1512	tags=16%, list=12%, signal=17%
RESPONSE_TO_TEMPERATURE_STIMULUS	RESPONSE_TO_TEMPERATURE_STIMULUS		16	0.30326977	0.9709824	0.50751877	0.7515064	1.0	3393	tags=44%, list=26%, signal=59%
PROTEIN_AMINO_ACID_O_LINKED_GLYCOSYLATION	PROTEIN_AMINO_ACID_O_LINKED_GLYCOSYLATION		18	0.28261057	0.9709086	0.4943609	0.74693537	1.0	2902	tags=39%, list=22%, signal=50%
STEROID_BIOSYNTHETIC_PROCESS	STEROID_BIOSYNTHETIC_PROCESS		22	0.27392852	0.97025216	0.5056391	0.74400324	1.0	1598	tags=27%, list=12%, signal=31%
APOPTOSIS_GO	APOPTOSIS_GO		392	0.15651667	0.96904975	0.540625	0.7424565	1.0	1512	tags=16%, list=12%, signal=17%
PIGMENT_METABOLIC_PROCESS	PIGMENT_METABOLIC_PROCESS		18	0.28513384	0.9675687	0.50097847	0.7418012	1.0	1498	tags=22%, list=11%, signal=25%
INTRACELLULAR_PROTEIN_TRANSPORT	INTRACELLULAR_PROTEIN_TRANSPORT		127	0.1786399	0.9612279	0.5600707	0.75388694	1.0	3682	tags=31%, list=28%, signal=42%
REGULATION_OF_PROGRAMMED_CELL_DEATH	REGULATION_OF_PROGRAMMED_CELL_DEATH		313	0.15708865	0.9539275	0.5955056	0.7684422	1.0	1497	tags=16%, list=11%, signal=18%
PROTEIN_TARGETING	PROTEIN_TARGETING		94	0.18718672	0.94756687	0.55026454	0.7807298	1.0	4169	tags=35%, list=32%, signal=51%
BIOSYNTHETIC_PROCESS	BIOSYNTHETIC_PROCESS		402	0.15052378	0.94362223	0.64490443	0.78682756	1.0	1647	tags=16%, list=13%, signal=18%
PROTEIN_TRANSPORT	PROTEIN_TRANSPORT		139	0.17663753	0.93954355	0.60535115	0.79320014	1.0	3798	tags=32%, list=29%, signal=44%
REGULATION_OF_APOPTOSIS	REGULATION_OF_APOPTOSIS		312	0.15732071	0.93954	0.62580645	0.7884599	1.0	1497	tags=16%, list=11%, signal=18%
INDUCTION_OF_APOPTOSIS_BY_INTRACELLULAR_SIGNALS	INDUCTION_OF_APOPTOSIS_BY_INTRACELLULAR_SIGNALS		23	0.25430557	0.9291551	0.56619143	0.81104106	1.0	3243	tags=35%, list=25%, signal=46%
COVALENT_CHROMATIN_MODIFICATION	COVALENT_CHROMATIN_MODIFICATION		22	0.26251373	0.9263242	0.5614679	0.8138099	1.0	3716	tags=41%, list=28%, signal=57%
NEGATIVE_REGULATION_OF_CELL_ADHESION	NEGATIVE_REGULATION_OF_CELL_ADHESION		16	0.29007673	0.9259145	0.54960316	0.81018007	1.0	3359	tags=44%, list=26%, signal=59%
DIGESTION	DIGESTION		42	0.21643786	0.9167583	0.5686654	0.8287174	1.0	3068	tags=24%, list=23%, signal=31%
PROTEIN_RNA_COMPLEX_ASSEMBLY	PROTEIN_RNA_COMPLEX_ASSEMBLY		55	0.20437436	0.9155822	0.59889096	0.8269117	1.0	3709	tags=36%, list=28%, signal=51%
PROTEIN_IMPORT_INTO_NUCLEUS	PROTEIN_IMPORT_INTO_NUCLEUS		45	0.21015848	0.9083794	0.6165138	0.8408414	1.0	4112	tags=38%, list=31%, signal=55%
REGULATION_OF_TRANSPORT	REGULATION_OF_TRANSPORT		57	0.20100664	0.89988536	0.6131387	0.8577717	1.0	4121	tags=40%, list=31%, signal=59%
REGULATION_OF_NEUROTRANSMITTER_LEVELS	REGULATION_OF_NEUROTRANSMITTER_LEVELS		23	0.24583842	0.89288217	0.5951941	0.8708261	1.0	1204	tags=17%, list=9%, signal=19%
POSITIVE_REGULATION_OF_CELL_CYCLE	POSITIVE_REGULATION_OF_CELL_CYCLE		15	0.28114972	0.89082843	0.61496353	0.8708943	1.0	1524	tags=27%, list=12%, signal=30%
EMBRYONIC_DEVELOPMENT	EMBRYONIC_DEVELOPMENT		46	0.20396249	0.88791203	0.6290909	0.87324125	1.0	2983	tags=26%, list=23%, signal=34%
SEXUAL_REPRODUCTION	SEXUAL_REPRODUCTION		109	0.17343111	0.8854064	0.6769231	0.8746445	1.0	3778	tags=31%, list=29%, signal=43%
REGULATION_OF_NUCLEOCYTOPLASMIC_TRANSPORT	REGULATION_OF_NUCLEOCYTOPLASMIC_TRANSPORT		19	0.2570962	0.88340926	0.6435272	0.8748819	1.0	1244	tags=21%, list=10%, signal=23%
AROMATIC_COMPOUND_METABOLIC_PROCESS	AROMATIC_COMPOUND_METABOLIC_PROCESS		26	0.2281806	0.8804944	0.64102566	0.87704533	1.0	446	tags=15%, list=3%, signal=16%
REGULATION_OF_RNA_METABOLIC_PROCESS	REGULATION_OF_RNA_METABOLIC_PROCESS		417	0.14161733	0.87825114	0.8333333	0.8778043	1.0	2339	tags=20%, list=18%, signal=23%
TRANSMISSION_OF_NERVE_IMPULSE	TRANSMISSION_OF_NERVE_IMPULSE		167	0.15912986	0.87750787	0.7266776	0.8748607	1.0	2493	tags=20%, list=19%, signal=25%
RESPONSE_TO_OXIDATIVE_STRESS	RESPONSE_TO_OXIDATIVE_STRESS		38	0.20636699	0.8764652	0.6552381	0.8724995	1.0	3362	tags=39%, list=26%, signal=53%
ENERGY_RESERVE_METABOLIC_PROCESS	ENERGY_RESERVE_METABOLIC_PROCESS		15	0.27495632	0.8699274	0.6368715	0.88226944	1.0	1251	tags=20%, list=10%, signal=22%
PHOSPHOINOSITIDE_BIOSYNTHETIC_PROCESS	PHOSPHOINOSITIDE_BIOSYNTHETIC_PROCESS		21	0.24935429	0.86196834	0.6506469	0.8956938	1.0	983	tags=19%, list=8%, signal=21%
SPLICEOSOME_ASSEMBLY	SPLICEOSOME_ASSEMBLY		17	0.25764233	0.85428226	0.6492248	0.90808976	1.0	3283	tags=35%, list=25%, signal=47%
SYNAPTIC_TRANSMISSION	SYNAPTIC_TRANSMISSION		154	0.1532704	0.85427433	0.7804878	0.9032544	1.0	2461	tags=19%, list=19%, signal=24%
RESPONSE_TO_RADIATION	RESPONSE_TO_RADIATION		52	0.19087683	0.84878516	0.7110333	0.9106038	1.0	3207	tags=31%, list=24%, signal=41%
CALCIUM_INDEPENDENT_CELL_CELL_ADHESION	CALCIUM_INDEPENDENT_CELL_CELL_ADHESION		16	0.25903314	0.8418479	0.6654611	0.9206691	1.0	3495	tags=38%, list=27%, signal=51%
NITROGEN_COMPOUND_METABOLIC_PROCESS	NITROGEN_COMPOUND_METABOLIC_PROCESS		141	0.1556003	0.83978844	0.8082192	0.9202283	1.0	1722	tags=16%, list=13%, signal=19%
MEMBRANE_LIPID_BIOSYNTHETIC_PROCESS	MEMBRANE_LIPID_BIOSYNTHETIC_PROCESS		41	0.19621183	0.83954215	0.7387218	0.91594946	1.0	1540	tags=17%, list=12%, signal=19%
PROTEIN_HOMOOLIGOMERIZATION	PROTEIN_HOMOOLIGOMERIZATION		19	0.24032088	0.8392827	0.68705034	0.91171134	1.0	757	tags=16%, list=6%, signal=17%
PROTEOLYSIS	PROTEOLYSIS		170	0.15096459	0.83539224	0.8277027	0.91475725	1.0	3816	tags=32%, list=29%, signal=44%
MEMBRANE_FUSION	MEMBRANE_FUSION		27	0.21949102	0.8285587	0.7182836	0.9241856	1.0	3528	tags=37%, list=27%, signal=51%
DEVELOPMENT_OF_PRIMARY_SEXUAL_CHARACTERISTICS	DEVELOPMENT_OF_PRIMARY_SEXUAL_CHARACTERISTICS		25	0.22382474	0.82839257	0.7216312	0.919738	1.0	2983	tags=28%, list=23%, signal=36%
REGULATION_OF_INTRACELLULAR_TRANSPORT	REGULATION_OF_INTRACELLULAR_TRANSPORT		22	0.23218916	0.8259249	0.7245509	0.91980916	1.0	4298	tags=45%, list=33%, signal=68%
REGULATION_OF_SECRETION	REGULATION_OF_SECRETION		35	0.19901133	0.8067016	0.77348065	0.9513715	1.0	2326	tags=26%, list=18%, signal=31%
ECTODERM_DEVELOPMENT	ECTODERM_DEVELOPMENT		75	0.16884081	0.80654496	0.8362676	0.94681835	1.0	2450	tags=24%, list=19%, signal=29%
ESTABLISHMENT_OF_PROTEIN_LOCALIZATION	ESTABLISHMENT_OF_PROTEIN_LOCALIZATION		166	0.14461723	0.8014805	0.91137123	0.9510143	1.0	4192	tags=33%, list=32%, signal=48%
TRANSLATIONAL_INITIATION	TRANSLATIONAL_INITIATION		33	0.2000515	0.79332113	0.7933579	0.9605562	1.0	3576	tags=36%, list=27%, signal=50%
PHOSPHOLIPID_BIOSYNTHETIC_PROCESS	PHOSPHOLIPID_BIOSYNTHETIC_PROCESS		35	0.19657673	0.7914494	0.8006993	0.9587948	1.0	1540	tags=17%, list=12%, signal=19%
CASPASE_ACTIVATION	CASPASE_ACTIVATION		24	0.2118746	0.78505796	0.77798164	0.96437645	1.0	3161	tags=33%, list=24%, signal=44%
NEGATIVE_REGULATION_OF_CELL_CYCLE	NEGATIVE_REGULATION_OF_CELL_CYCLE		72	0.1639402	0.7843909	0.8515901	0.96058047	1.0	2021	tags=19%, list=15%, signal=23%
REPRODUCTION	REPRODUCTION		215	0.1354725	0.78313994	0.9644068	0.9577915	1.0	3778	tags=30%, list=29%, signal=41%
LIPID_TRANSPORT	LIPID_TRANSPORT		27	0.2114761	0.7826735	0.801085	0.9538684	1.0	1915	tags=22%, list=15%, signal=26%
HISTONE_MODIFICATION	HISTONE_MODIFICATION		21	0.22224428	0.7800246	0.74862385	0.9532842	1.0	3716	tags=38%, list=28%, signal=53%
NEGATIVE_REGULATION_OF_CELLULAR_BIOSYNTHETIC_PROCESS	NEGATIVE_REGULATION_OF_CELLULAR_BIOSYNTHETIC_PROCESS		25	0.20847553	0.7783158	0.79573715	0.9512854	1.0	3176	tags=28%, list=24%, signal=37%
CELLULAR_CARBOHYDRATE_METABOLIC_PROCESS	CELLULAR_CARBOHYDRATE_METABOLIC_PROCESS		106	0.15005209	0.77608764	0.8916084	0.9499394	1.0	2099	tags=17%, list=16%, signal=20%
RESPONSE_TO_UV	RESPONSE_TO_UV		22	0.21615602	0.7753604	0.77962965	0.9465477	1.0	3207	tags=36%, list=24%, signal=48%
GLYCEROPHOSPHOLIPID_BIOSYNTHETIC_PROCESS	GLYCEROPHOSPHOLIPID_BIOSYNTHETIC_PROCESS		27	0.2047255	0.7751253	0.7879925	0.9423808	1.0	983	tags=15%, list=8%, signal=16%
EXOCYTOSIS	EXOCYTOSIS		22	0.21424748	0.76693845	0.79577464	0.9493244	1.0	10290	tags=100%, list=79%, signal=467%
SENSORY_PERCEPTION	SENSORY_PERCEPTION		163	0.13954858	0.76335526	0.9466437	0.9493145	1.0	5039	tags=42%, list=38%, signal=67%
NEGATIVE_REGULATION_OF_BIOSYNTHETIC_PROCESS	NEGATIVE_REGULATION_OF_BIOSYNTHETIC_PROCESS		26	0.19960845	0.743534	0.8220183	0.969858	1.0	3176	tags=27%, list=24%, signal=35%
HOMEOSTASIS_OF_NUMBER_OF_CELLS	HOMEOSTASIS_OF_NUMBER_OF_CELLS		20	0.21328151	0.7397066	0.82751936	0.9696749	1.0	2286	tags=25%, list=17%, signal=30%
LIPOPROTEIN_METABOLIC_PROCESS	LIPOPROTEIN_METABOLIC_PROCESS		30	0.18845266	0.728698	0.86679536	0.9774418	1.0	1915	tags=20%, list=15%, signal=23%
REGULATION_OF_CELL_ADHESION	REGULATION_OF_CELL_ADHESION		31	0.18955605	0.7269411	0.86778396	0.9747487	1.0	4210	tags=42%, list=32%, signal=62%
NEUROLOGICAL_SYSTEM_PROCESS	NEUROLOGICAL_SYSTEM_PROCESS		328	0.119071454	0.72593457	0.9968404	0.9712887	1.0	5077	tags=40%, list=39%, signal=64%
EPIDERMAL_GROWTH_FACTOR_RECEPTOR_SIGNALING_PATHWAY	EPIDERMAL_GROWTH_FACTOR_RECEPTOR_SIGNALING_PATHWAY		18	0.21560922	0.723703	0.82095236	0.96903193	1.0	4029	tags=39%, list=31%, signal=56%
POSITIVE_REGULATION_OF_HYDROLASE_ACTIVITY	POSITIVE_REGULATION_OF_HYDROLASE_ACTIVITY		45	0.1649834	0.7218756	0.9228007	0.96643996	1.0	3161	tags=27%, list=24%, signal=35%
REGULATION_OF_CATABOLIC_PROCESS	REGULATION_OF_CATABOLIC_PROCESS		15	0.22634086	0.7128849	0.8336414	0.97070897	1.0	2099	tags=27%, list=16%, signal=32%
JNK_CASCADE	JNK_CASCADE		44	0.16580895	0.7021537	0.91906476	0.9760652	1.0	4083	tags=39%, list=31%, signal=56%
STRESS_ACTIVATED_PROTEIN_KINASE_SIGNALING_PATHWAY	STRESS_ACTIVATED_PROTEIN_KINASE_SIGNALING_PATHWAY		45	0.16220832	0.6986084	0.93639576	0.9746068	1.0	4083	tags=38%, list=31%, signal=55%
RHO_PROTEIN_SIGNAL_TRANSDUCTION	RHO_PROTEIN_SIGNAL_TRANSDUCTION		30	0.17958221	0.69228023	0.88657844	0.9754237	1.0	3901	tags=33%, list=30%, signal=47%
GLUCOSE_METABOLIC_PROCESS	GLUCOSE_METABOLIC_PROCESS		27	0.18165158	0.6880809	0.9052823	0.9744688	1.0	4350	tags=37%, list=33%, signal=55%
PROTEIN_AMINO_ACID_LIPIDATION	PROTEIN_AMINO_ACID_LIPIDATION		21	0.1889995	0.65816486	0.91451293	0.99082386	1.0	983	tags=14%, list=8%, signal=15%
BIOGENIC_AMINE_METABOLIC_PROCESS	BIOGENIC_AMINE_METABOLIC_PROCESS		16	0.20209865	0.65430397	0.91544116	0.9885509	1.0	1540	tags=19%, list=12%, signal=21%
ANION_TRANSPORT	ANION_TRANSPORT		27	0.17497896	0.6521947	0.94208497	0.9854795	1.0	1498	tags=15%, list=11%, signal=17%
TUBE_DEVELOPMENT	TUBE_DEVELOPMENT		15	0.20061332	0.6475758	0.9212598	0.983716	1.0	3656	tags=33%, list=28%, signal=46%
NEGATIVE_REGULATION_OF_TRANSLATION	NEGATIVE_REGULATION_OF_TRANSLATION		19	0.19121002	0.63784623	0.92479676	0.9844323	1.0	3176	tags=26%, list=24%, signal=35%
LIPOPROTEIN_BIOSYNTHETIC_PROCESS	LIPOPROTEIN_BIOSYNTHETIC_PROCESS		23	0.17847879	0.63509065	0.94138545	0.9814693	1.0	3855	tags=35%, list=29%, signal=49%
FEEDING_BEHAVIOR	FEEDING_BEHAVIOR		20	0.17590927	0.6097563	0.95628417	0.98739296	1.0	5017	tags=45%, list=38%, signal=73%
ADENYLATE_CYCLASE_ACTIVATION	ADENYLATE_CYCLASE_ACTIVATION		18	0.17871203	0.6076465	0.95366794	0.9839784	1.0	4586	tags=39%, list=35%, signal=60%
REGULATION_OF_HEART_CONTRACTION	REGULATION_OF_HEART_CONTRACTION		24	0.14882413	0.5338572	0.9883041	0.99701965	1.0	3939	tags=33%, list=30%, signal=48%
PEROXISOME_ORGANIZATION_AND_BIOGENESIS	PEROXISOME_ORGANIZATION_AND_BIOGENESIS		15	0.13849798	0.4317258	1.0	0.99937016	1.0	11279	tags=100%, list=86%, signal=722%
