# Supplementary material for: Multiple-input multiple-output causal strategies for gene selection
Source: BMC Bioinformatics. 2011 Nov 25;12:458. doi: 10.1186/1471-2105-12-458 (PMC3323860; doi:10.1186/1471-2105-12-458)
Supplement: Additional file 3 — Archive containing the output files computed by the preranked GSEA for λ ∈ {0.6,0.7,0.8,0.9,1.0,2.0} (GSEA_MIMO_part2.zip). [file 1471-2105-12-458-S3.ZIP › mFS10_entrez_mimo.GseaPreranked.1316039488125/ranked_gene_list_na_pos_versus_na_neg_1316039488125.xls]

NAME	DESCRIPTION	GENE_SYMBOL	GENE_TITLE	SCORE
29127	null	null	null	13091.0
54210	null	null	null	13089.0
64151	null	null	null	13088.0
2017	null	null	null	13087.0
9055	null	null	null	13085.0
1033	null	null	null	13083.0
51203	null	null	null	13081.0
79703	null	null	null	13080.0
79682	null	null	null	13079.0
8500	null	null	null	13076.0
9133	null	null	null	13075.0
9134	null	null	null	13072.0
7153	null	null	null	13070.0
6790	null	null	null	13068.0
5898	null	null	null	13067.0
890	null	null	null	13063.0
2297	null	null	null	13062.0
4288	null	null	null	13061.0
79075	null	null	null	13059.0
1062	null	null	null	13057.0
9868	null	null	null	13056.0
9768	null	null	null	13055.0
259266	null	null	null	13053.0
4312	null	null	null	13052.0
51514	null	null	null	13050.0
10615	null	null	null	13047.0
79733	null	null	null	13045.0
9787	null	null	null	13042.0
4751	null	null	null	13040.0
8772	null	null	null	13039.0
58478	null	null	null	13037.0
54205	null	null	null	13036.0
51016	null	null	null	13033.0
9928	null	null	null	13032.0
6713	null	null	null	13031.0
5223	null	null	null	13030.0
5888	null	null	null	13028.0
23234	null	null	null	13027.0
29893	null	null	null	13026.0
133	null	null	null	13025.0
56942	null	null	null	13024.0
57157	null	null	null	13020.0
6241	null	null	null	13019.0
1719	null	null	null	13018.0
4085	null	null	null	13016.0
9833	null	null	null	13013.0
10212	null	null	null	13011.0
7336	null	null	null	13010.0
79573	null	null	null	13009.0
3422	null	null	null	13008.0
6627	null	null	null	13007.0
55165	null	null	null	13005.0
3832	null	null	null	13002.0
57122	null	null	null	13000.0
27338	null	null	null	12998.0
5437	null	null	null	12997.0
27257	null	null	null	12995.0
701	null	null	null	12994.0
1063	null	null	null	12992.0
6905	null	null	null	12987.0
9401	null	null	null	12985.0
11060	null	null	null	12984.0
664	null	null	null	12983.0
11130	null	null	null	12982.0
1434	null	null	null	12978.0
24137	null	null	null	12976.0
55872	null	null	null	12973.0
146909	null	null	null	12971.0
9355	null	null	null	12969.0
25788	null	null	null	12968.0
55832	null	null	null	12967.0
699	null	null	null	12966.0
9319	null	null	null	12964.0
23366	null	null	null	12963.0
51022	null	null	null	12962.0
8914	null	null	null	12961.0
10971	null	null	null	12960.0
4331	null	null	null	12959.0
9700	null	null	null	12958.0
25839	null	null	null	12957.0
29899	null	null	null	12956.0
5155	null	null	null	12955.0
983	null	null	null	12954.0
6573	null	null	null	12953.0
51512	null	null	null	12951.0
56950	null	null	null	12950.0
10057	null	null	null	12948.0
56943	null	null	null	12946.0
11052	null	null	null	12945.0
10024	null	null	null	12944.0
2764	null	null	null	12943.0
3419	null	null	null	12942.0
891	null	null	null	12941.0
7296	null	null	null	12938.0
80004	null	null	null	12935.0
11065	null	null	null	12933.0
5352	null	null	null	12932.0
10993	null	null	null	12931.0
51659	null	null	null	12929.0
11260	null	null	null	12928.0
55040	null	null	null	12927.0
10460	null	null	null	12926.0
5685	null	null	null	12923.0
23210	null	null	null	12920.0
332	null	null	null	12918.0
79169	null	null	null	12916.0
51110	null	null	null	12915.0
9232	null	null	null	12914.0
5469	null	null	null	12911.0
10213	null	null	null	12910.0
29105	null	null	null	12907.0
10112	null	null	null	12902.0
27253	null	null	null	12901.0
54503	null	null	null	12900.0
55215	null	null	null	12898.0
25807	null	null	null	12897.0
55346	null	null	null	12896.0
11169	null	null	null	12895.0
4234	null	null	null	12893.0
6882	null	null	null	12892.0
6835	null	null	null	12890.0
7272	null	null	null	12887.0
9837	null	null	null	12885.0
8480	null	null	null	12883.0
5706	null	null	null	12881.0
7112	null	null	null	12875.0
3251	null	null	null	12874.0
5693	null	null	null	12873.0
7381	null	null	null	12871.0
123	null	null	null	12870.0
79918	null	null	null	12869.0
51018	null	null	null	12868.0
51204	null	null	null	12867.0
10733	null	null	null	12866.0
3015	null	null	null	12864.0
25764	null	null	null	12863.0
29097	null	null	null	12861.0
27161	null	null	null	12860.0
84342	null	null	null	12858.0
2810	null	null	null	12857.0
11004	null	null	null	12856.0
79767	null	null	null	12855.0
3576	null	null	null	12854.0
55839	null	null	null	12853.0
9289	null	null	null	12851.0
93594	null	null	null	12850.0
11335	null	null	null	12849.0
991	null	null	null	12846.0
51001	null	null	null	12845.0
4072	null	null	null	12843.0
26586	null	null	null	12842.0
784	null	null	null	12840.0
57405	null	null	null	12839.0
8318	null	null	null	12838.0
201562	null	null	null	12837.0
6513	null	null	null	12835.0
55176	null	null	null	12834.0
6788	null	null	null	12833.0
220134	null	null	null	12831.0
9521	null	null	null	12830.0
79022	null	null	null	12828.0
2237	null	null	null	12827.0
1717	null	null	null	12823.0
6617	null	null	null	12822.0
10874	null	null	null	12821.0
8438	null	null	null	12818.0
51121	null	null	null	12817.0
51765	null	null	null	12815.0
1894	null	null	null	12814.0
164	null	null	null	12813.0
29095	null	null	null	12811.0
1164	null	null	null	12810.0
908	null	null	null	12808.0
291	null	null	null	12807.0
81611	null	null	null	12806.0
60673	null	null	null	12805.0
3925	null	null	null	12802.0
4477	null	null	null	12799.0
3833	null	null	null	12798.0
51373	null	null	null	12796.0
9493	null	null	null	12794.0
9282	null	null	null	12790.0
3858	null	null	null	12789.0
6491	null	null	null	12788.0
7073	null	null	null	12787.0
8566	null	null	null	12786.0
23306	null	null	null	12781.0
81930	null	null	null	12778.0
8883	null	null	null	12777.0
6804	null	null	null	12775.0
1058	null	null	null	12774.0
5708	null	null	null	12773.0
28227	null	null	null	12771.0
55247	null	null	null	12770.0
10440	null	null	null	12767.0
6732	null	null	null	12763.0
548596	null	null	null	12762.0
4831	null	null	null	12759.0
9735	null	null	null	12758.0
5433	null	null	null	12756.0
9123	null	null	null	12755.0
2781	null	null	null	12754.0
84669	null	null	null	12753.0
57110	null	null	null	12752.0
580	null	null	null	12751.0
1374	null	null	null	12750.0
80010	null	null	null	12748.0
55039	null	null	null	12747.0
9238	null	null	null	12746.0
6996	null	null	null	12744.0
4700	null	null	null	12740.0
6696	null	null	null	12739.0
1978	null	null	null	12738.0
10038	null	null	null	12737.0
54972	null	null	null	12735.0
55355	null	null	null	12734.0
63875	null	null	null	12733.0
3612	null	null	null	12732.0
3148	null	null	null	12730.0
4860	null	null	null	12729.0
8836	null	null	null	12728.0
55660	null	null	null	12727.0
6495	null	null	null	12726.0
56992	null	null	null	12725.0
27101	null	null	null	12723.0
4848	null	null	null	12721.0
8050	null	null	null	12720.0
9848	null	null	null	12718.0
2926	null	null	null	12717.0
51105	null	null	null	12716.0
6741	null	null	null	12715.0
79152	null	null	null	12713.0
64130	null	null	null	12711.0
27235	null	null	null	12710.0
57019	null	null	null	12708.0
5604	null	null	null	12706.0
7110	null	null	null	12705.0
4141	null	null	null	12703.0
54821	null	null	null	12702.0
81873	null	null	null	12701.0
23350	null	null	null	12699.0
10592	null	null	null	12697.0
8833	null	null	null	12693.0
89910	null	null	null	12692.0
79019	null	null	null	12688.0
79071	null	null	null	12687.0
51428	null	null	null	12686.0
80237	null	null	null	12685.0
5478	null	null	null	12683.0
4175	null	null	null	12682.0
6873	null	null	null	12678.0
2739	null	null	null	12677.0
10054	null	null	null	12676.0
993	null	null	null	12675.0
5691	null	null	null	12672.0
80155	null	null	null	12671.0
63933	null	null	null	12670.0
54478	null	null	null	12666.0
8562	null	null	null	12662.0
10403	null	null	null	12661.0
55669	null	null	null	12657.0
55010	null	null	null	12655.0
79949	null	null	null	12654.0
1040	null	null	null	12653.0
22948	null	null	null	12650.0
7262	null	null	null	12649.0
8317	null	null	null	12647.0
90133	null	null	null	12646.0
64783	null	null	null	12644.0
63967	null	null	null	12642.0
8544	null	null	null	12641.0
54069	null	null	null	12637.0
768	null	null	null	12636.0
1965	null	null	null	12634.0
6576	null	null	null	12633.0
57102	null	null	null	12631.0
79007	null	null	null	12630.0
54962	null	null	null	12629.0
9456	null	null	null	12627.0
995	null	null	null	12626.0
3978	null	null	null	12623.0
55284	null	null	null	12622.0
23560	null	null	null	12621.0
286148	null	null	null	12620.0
4001	null	null	null	12618.0
1072	null	null	null	12617.0
1841	null	null	null	12616.0
3091	null	null	null	12615.0
4976	null	null	null	12614.0
2058	null	null	null	12612.0
83461	null	null	null	12610.0
2161	null	null	null	12609.0
10055	null	null	null	12607.0
672	null	null	null	12605.0
79944	null	null	null	12604.0
6921	null	null	null	12601.0
10855	null	null	null	12599.0
6637	null	null	null	12597.0
114044	null	null	null	12596.0
10856	null	null	null	12593.0
2139	null	null	null	12591.0
27440	null	null	null	12590.0
28511	null	null	null	12588.0
79801	null	null	null	12586.0
11339	null	null	null	12584.0
441024	null	null	null	12583.0
2287	null	null	null	12580.0
641	null	null	null	12579.0
55027	null	null	null	12578.0
5203	null	null	null	12575.0
10293	null	null	null	12573.0
10051	null	null	null	12572.0
57017	null	null	null	12571.0
9694	null	null	null	12569.0
2626	null	null	null	12567.0
10617	null	null	null	12565.0
9156	null	null	null	12563.0
55833	null	null	null	12562.0
9391	null	null	null	12561.0
1728	null	null	null	12560.0
11073	null	null	null	12559.0
9898	null	null	null	12557.0
3161	null	null	null	12553.0
4869	null	null	null	12549.0
80232	null	null	null	12548.0
1017	null	null	null	12547.0
28998	null	null	null	12545.0
2305	null	null	null	12544.0
1305	null	null	null	12543.0
64216	null	null	null	12540.0
55876	null	null	null	12539.0
86	null	null	null	12538.0
2146	null	null	null	12537.0
79572	null	null	null	12536.0
4502	null	null	null	12534.0
79783	null	null	null	12533.0
7295	null	null	null	12532.0
1514	null	null	null	12531.0
5984	null	null	null	12530.0
1837	null	null	null	12529.0
10553	null	null	null	12528.0
26271	null	null	null	12525.0
27336	null	null	null	12524.0
833	null	null	null	12523.0
9533	null	null	null	12522.0
2886	null	null	null	12521.0
11044	null	null	null	12519.0
79017	null	null	null	12517.0
6902	null	null	null	12514.0
27346	null	null	null	12513.0
5471	null	null	null	12510.0
8774	null	null	null	12507.0
5713	null	null	null	12505.0
27072	null	null	null	12504.0
23592	null	null	null	12501.0
7465	null	null	null	12499.0
3070	null	null	null	12498.0
55379	null	null	null	12497.0
4605	null	null	null	12495.0
10625	null	null	null	12494.0
2201	null	null	null	12493.0
2677	null	null	null	12492.0
10397	null	null	null	12491.0
51053	null	null	null	12489.0
6607	null	null	null	12484.0
4171	null	null	null	12483.0
1515	null	null	null	12479.0
100188893	null	null	null	12478.0
2491	null	null	null	12476.0
79050	null	null	null	12475.0
6596	null	null	null	12473.0
51182	null	null	null	12472.0
8996	null	null	null	12471.0
30001	null	null	null	12470.0
7422	null	null	null	12467.0
10651	null	null	null	12466.0
10328	null	null	null	12463.0
29100	null	null	null	12460.0
10428	null	null	null	12459.0
7936	null	null	null	12458.0
79866	null	null	null	12457.0
1523	null	null	null	12456.0
377	null	null	null	12453.0
65986	null	null	null	12452.0
54908	null	null	null	12451.0
10153	null	null	null	12450.0
51319	null	null	null	12448.0
5877	null	null	null	12446.0
55197	null	null	null	12445.0
55705	null	null	null	12444.0
8851	null	null	null	12443.0
6632	null	null	null	12442.0
2189	null	null	null	12440.0
3381	null	null	null	12438.0
51115	null	null	null	12437.0
6119	null	null	null	12434.0
54845	null	null	null	12433.0
1122	null	null	null	12431.0
55765	null	null	null	12429.0
55856	null	null	null	12428.0
54915	null	null	null	12427.0
6535	null	null	null	12425.0
23287	null	null	null	12423.0
5245	null	null	null	12422.0
55388	null	null	null	12419.0
10540	null	null	null	12418.0
80324	null	null	null	12417.0
5111	null	null	null	12416.0
10715	null	null	null	12415.0
51026	null	null	null	12414.0
92140	null	null	null	12412.0
55689	null	null	null	12408.0
80194	null	null	null	12406.0
84908	null	null	null	12405.0
9692	null	null	null	12404.0
51773	null	null	null	12399.0
10994	null	null	null	12397.0
5597	null	null	null	12396.0
26043	null	null	null	12395.0
4719	null	null	null	12394.0
54892	null	null	null	12392.0
8497	null	null	null	12385.0
5716	null	null	null	12383.0
55156	null	null	null	12381.0
5822	null	null	null	12380.0
22974	null	null	null	12379.0
51096	null	null	null	12378.0
25983	null	null	null	12377.0
54165	null	null	null	12376.0
51571	null	null	null	12374.0
23512	null	null	null	12369.0
2960	null	null	null	12368.0
25909	null	null	null	12365.0
1678	null	null	null	12364.0
10606	null	null	null	12361.0
5634	null	null	null	12360.0
10248	null	null	null	12359.0
55227	null	null	null	12355.0
5214	null	null	null	12352.0
3320	null	null	null	12351.0
10799	null	null	null	12350.0
4952	null	null	null	12347.0
8337	null	null	null	12346.0
3887	null	null	null	12345.0
2026	null	null	null	12344.0
79837	null	null	null	12343.0
10797	null	null	null	12341.0
9831	null	null	null	12340.0
10204	null	null	null	12339.0
27348	null	null	null	12338.0
9100	null	null	null	12337.0
64431	null	null	null	12336.0
10190	null	null	null	12334.0
529	null	null	null	12333.0
10381	null	null	null	12331.0
728	null	null	null	12329.0
29028	null	null	null	12327.0
23271	null	null	null	12326.0
6502	null	null	null	12325.0
28992	null	null	null	12323.0
54758	null	null	null	12322.0
57665	null	null	null	12321.0
2644	null	null	null	12320.0
1347	null	null	null	12318.0
55854	null	null	null	12317.0
25920	null	null	null	12315.0
1163	null	null	null	12314.0
10694	null	null	null	12313.0
79441	null	null	null	12312.0
27042	null	null	null	12311.0
3315	null	null	null	12310.0
1404	null	null	null	12309.0
81579	null	null	null	12308.0
4726	null	null	null	12307.0
55759	null	null	null	12306.0
79833	null	null	null	12302.0
54934	null	null	null	12301.0
2806	null	null	null	12299.0
3735	null	null	null	12295.0
56889	null	null	null	12293.0
22992	null	null	null	12290.0
51088	null	null	null	12289.0
5393	null	null	null	12288.0
51155	null	null	null	12287.0
57107	null	null	null	12286.0
10393	null	null	null	12284.0
10635	null	null	null	12282.0
7884	null	null	null	12280.0
5983	null	null	null	12278.0
5440	null	null	null	12276.0
23513	null	null	null	12273.0
3939	null	null	null	12271.0
9711	null	null	null	12269.0
3157	null	null	null	12268.0
29080	null	null	null	12266.0
5413	null	null	null	12264.0
7083	null	null	null	12263.0
57761	null	null	null	12262.0
4591	null	null	null	12259.0
5709	null	null	null	12258.0
10675	null	null	null	12257.0
23080	null	null	null	12255.0
79657	null	null	null	12254.0
124044	null	null	null	12253.0
5194	null	null	null	12252.0
27344	null	null	null	12251.0
23644	null	null	null	12250.0
6286	null	null	null	12249.0
51371	null	null	null	12246.0
7443	null	null	null	12244.0
10383	null	null	null	12243.0
51430	null	null	null	12240.0
8270	null	null	null	12238.0
5700	null	null	null	12234.0
3149	null	null	null	12231.0
3638	null	null	null	12230.0
64746	null	null	null	12229.0
10063	null	null	null	12227.0
23518	null	null	null	12225.0
26750	null	null	null	12223.0
55143	null	null	null	12218.0
79786	null	null	null	12216.0
259	null	null	null	12215.0
3838	null	null	null	12214.0
5967	null	null	null	12211.0
3156	null	null	null	12210.0
23658	null	null	null	12209.0
645233	null	null	null	12206.0
80204	null	null	null	12204.0
10948	null	null	null	12200.0
5347	null	null	null	12199.0
7718	null	null	null	12193.0
64963	null	null	null	12192.0
7517	null	null	null	12191.0
5810	null	null	null	12189.0
9217	null	null	null	12184.0
2617	null	null	null	12182.0
55508	null	null	null	12180.0
1789	null	null	null	12179.0
55975	null	null	null	12178.0
54932	null	null	null	12176.0
26284	null	null	null	12175.0
55366	null	null	null	12174.0
29967	null	null	null	12172.0
1213	null	null	null	12170.0
26	null	null	null	12169.0
55505	null	null	null	12168.0
80178	null	null	null	12167.0
51499	null	null	null	12166.0
10528	null	null	null	12163.0
56888	null	null	null	12162.0
55969	null	null	null	12157.0
30837	null	null	null	12156.0
257152	null	null	null	12155.0
63899	null	null	null	12153.0
80758	null	null	null	12152.0
1207	null	null	null	12151.0
79042	null	null	null	12150.0
9650	null	null	null	12149.0
10535	null	null	null	12147.0
57380	null	null	null	12145.0
6871	null	null	null	12144.0
79047	null	null	null	12143.0
100288628	null	null	null	12142.0
3066	null	null	null	12138.0
8139	null	null	null	12136.0
705	null	null	null	12135.0
64750	null	null	null	12134.0
50861	null	null	null	12132.0
1854	null	null	null	12131.0
387522	null	null	null	12129.0
23397	null	null	null	12128.0
514	null	null	null	12127.0
23142	null	null	null	12126.0
56270	null	null	null	12124.0
5999	null	null	null	12123.0
4702	null	null	null	12122.0
100133775	null	null	null	12118.0
2958	null	null	null	12116.0
84790	null	null	null	12115.0
1479	null	null	null	12114.0
22839	null	null	null	12113.0
734	null	null	null	12112.0
5202	null	null	null	12108.0
4494	null	null	null	12107.0
10776	null	null	null	12105.0
55093	null	null	null	12103.0
388796	null	null	null	12101.0
5955	null	null	null	12100.0
898	null	null	null	12098.0
79943	null	null	null	12097.0
3182	null	null	null	12093.0
51101	null	null	null	12092.0
7372	null	null	null	12091.0
9643	null	null	null	12090.0
29923	null	null	null	12089.0
11332	null	null	null	12088.0
2730	null	null	null	12087.0
645745	null	null	null	12085.0
22880	null	null	null	12084.0
2332	null	null	null	12083.0
11137	null	null	null	12080.0
55173	null	null	null	12077.0
65094	null	null	null	12076.0
80778	null	null	null	12075.0
29980	null	null	null	12074.0
10285	null	null	null	12072.0
8723	null	null	null	12070.0
6199	null	null	null	12069.0
23507	null	null	null	12068.0
6016	null	null	null	12066.0
9994	null	null	null	12065.0
11236	null	null	null	12064.0
5688	null	null	null	12063.0
283871	null	null	null	12061.0
26150	null	null	null	12060.0
81892	null	null	null	12058.0
78999	null	null	null	12057.0
6729	null	null	null	12056.0
8813	null	null	null	12055.0
6659	null	null	null	12054.0
27130	null	null	null	12053.0
10926	null	null	null	12049.0
7504	null	null	null	12048.0
26520	null	null	null	12047.0
654483	null	null	null	12046.0
100129361	null	null	null	12043.0
440	null	null	null	12042.0
4201	null	null	null	12041.0
8208	null	null	null	12039.0
4495	null	null	null	12038.0
4291	null	null	null	12035.0
26873	null	null	null	12033.0
55238	null	null	null	12031.0
8939	null	null	null	12030.0
51377	null	null	null	12027.0
6888	null	null	null	12025.0
10609	null	null	null	12024.0
4162	null	null	null	12023.0
64785	null	null	null	12021.0
55737	null	null	null	12020.0
151230	null	null	null	12019.0
50814	null	null	null	12018.0
8725	null	null	null	12013.0
7353	null	null	null	12012.0
3796	null	null	null	12011.0
3775	null	null	null	12009.0
29901	null	null	null	12008.0
8336	null	null	null	12007.0
339175	null	null	null	12006.0
50810	null	null	null	12003.0
10962	null	null	null	12002.0
55656	null	null	null	11998.0
10736	null	null	null	11997.0
26585	null	null	null	11996.0
25926	null	null	null	11995.0
158	null	null	null	11994.0
10079	null	null	null	11990.0
7264	null	null	null	11988.0
4501	null	null	null	11987.0
9631	null	null	null	11986.0
55011	null	null	null	11983.0
1000	null	null	null	11982.0
10165	null	null	null	11981.0
55699	null	null	null	11980.0
79609	null	null	null	11979.0
79364	null	null	null	11978.0
5033	null	null	null	11975.0
4151	null	null	null	11972.0
10897	null	null	null	11971.0
11232	null	null	null	11969.0
9957	null	null	null	11966.0
5594	null	null	null	11963.0
10915	null	null	null	11962.0
10290	null	null	null	11961.0
54583	null	null	null	11958.0
29902	null	null	null	11957.0
3014	null	null	null	11953.0
10721	null	null	null	11951.0
51184	null	null	null	11948.0
7553	null	null	null	11947.0
5985	null	null	null	11946.0
23173	null	null	null	11943.0
29088	null	null	null	11941.0
83259	null	null	null	11940.0
114657	null	null	null	11939.0
2885	null	null	null	11938.0
11072	null	null	null	11937.0
1633	null	null	null	11936.0
836	null	null	null	11933.0
5717	null	null	null	11932.0
8577	null	null	null	11931.0
5291	null	null	null	11928.0
10907	null	null	null	11926.0
65003	null	null	null	11922.0
990	null	null	null	11920.0
64577	null	null	null	11919.0
9377	null	null	null	11918.0
55630	null	null	null	11917.0
6198	null	null	null	11915.0
9088	null	null	null	11914.0
8754	null	null	null	11913.0
8140	null	null	null	11911.0
7371	null	null	null	11910.0
11235	null	null	null	11909.0
10787	null	null	null	11907.0
333	null	null	null	11904.0
9212	null	null	null	11901.0
4521	null	null	null	11898.0
6629	null	null	null	11895.0
79665	null	null	null	11894.0
2987	null	null	null	11891.0
23002	null	null	null	11890.0
729222	null	null	null	11889.0
23640	null	null	null	11883.0
51651	null	null	null	11882.0
54541	null	null	null	11881.0
7203	null	null	null	11880.0
1478	null	null	null	11878.0
55835	null	null	null	11876.0
1297	null	null	null	11875.0
8819	null	null	null	11872.0
1871	null	null	null	11870.0
54496	null	null	null	11868.0
83696	null	null	null	11867.0
6472	null	null	null	11866.0
7298	null	null	null	11864.0
26589	null	null	null	11863.0
7417	null	null	null	11861.0
8988	null	null	null	11860.0
94081	null	null	null	11856.0
4496	null	null	null	11855.0
9442	null	null	null	11854.0
7283	null	null	null	11851.0
8853	null	null	null	11850.0
202658	null	null	null	11849.0
5557	null	null	null	11844.0
4324	null	null	null	11843.0
23508	null	null	null	11842.0
5062	null	null	null	11839.0
54954	null	null	null	11834.0
25843	null	null	null	11833.0
10237	null	null	null	11830.0
6307	null	null	null	11829.0
54982	null	null	null	11828.0
201254	null	null	null	11825.0
64110	null	null	null	11824.0
262	null	null	null	11823.0
11056	null	null	null	11818.0
10199	null	null	null	11816.0
7705	null	null	null	11812.0
51069	null	null	null	11810.0
5601	null	null	null	11809.0
1763	null	null	null	11806.0
9926	null	null	null	11801.0
5303	null	null	null	11800.0
122704	null	null	null	11799.0
88	null	null	null	11798.0
4173	null	null	null	11797.0
4580	null	null	null	11796.0
654364	null	null	null	11795.0
10005	null	null	null	11794.0
9052	null	null	null	11793.0
10576	null	null	null	11792.0
51012	null	null	null	11791.0
9399	null	null	null	11790.0
4504	null	null	null	11789.0
58500	null	null	null	11784.0
79711	null	null	null	11783.0
8647	null	null	null	11782.0
55120	null	null	null	11780.0
3177	null	null	null	11779.0
8702	null	null	null	11778.0
25855	null	null	null	11776.0
79902	null	null	null	11774.0
4199	null	null	null	11773.0
3626	null	null	null	11770.0
2134	null	null	null	11769.0
404093	null	null	null	11767.0
9958	null	null	null	11765.0
10969	null	null	null	11764.0
7013	null	null	null	11763.0
5885	null	null	null	11762.0
9829	null	null	null	11761.0
2664	null	null	null	11760.0
5119	null	null	null	11757.0
5747	null	null	null	11756.0
4998	null	null	null	11755.0
23481	null	null	null	11753.0
5584	null	null	null	11751.0
7138	null	null	null	11750.0
64180	null	null	null	11749.0
1604	null	null	null	11748.0
5431	null	null	null	11747.0
2935	null	null	null	11746.0
54454	null	null	null	11744.0
89845	null	null	null	11743.0
55257	null	null	null	11741.0
6597	null	null	null	11739.0
54801	null	null	null	11737.0
79982	null	null	null	11735.0
55738	null	null	null	11734.0
8894	null	null	null	11733.0
5910	null	null	null	11732.0
25806	null	null	null	11729.0
54584	null	null	null	11727.0
83451	null	null	null	11726.0
55559	null	null	null	11720.0
9685	null	null	null	11718.0
23160	null	null	null	11715.0
79915	null	null	null	11713.0
7411	null	null	null	11712.0
23246	null	null	null	11711.0
1340	null	null	null	11710.0
81620	null	null	null	11708.0
8493	null	null	null	11707.0
29081	null	null	null	11706.0
5329	null	null	null	11705.0
11051	null	null	null	11704.0
205564	null	null	null	11703.0
1690	null	null	null	11702.0
79797	null	null	null	11701.0
4528	null	null	null	11699.0
3892	null	null	null	11698.0
55907	null	null	null	11697.0
27297	null	null	null	11696.0
90480	null	null	null	11695.0
10195	null	null	null	11693.0
55171	null	null	null	11689.0
1192	null	null	null	11685.0
51575	null	null	null	11684.0
6712	null	null	null	11683.0
9582	null	null	null	11682.0
23380	null	null	null	11681.0
4603	null	null	null	11680.0
5238	null	null	null	11675.0
253943	null	null	null	11674.0
1723	null	null	null	11673.0
51129	null	null	null	11671.0
8669	null	null	null	11670.0
5425	null	null	null	11666.0
64710	null	null	null	11665.0
4200	null	null	null	11663.0
79980	null	null	null	11661.0
550	null	null	null	11660.0
23603	null	null	null	11659.0
50626	null	null	null	11658.0
118491	null	null	null	11657.0
11338	null	null	null	11656.0
5365	null	null	null	11654.0
8559	null	null	null	11653.0
1477	null	null	null	11650.0
9653	null	null	null	11647.0
10072	null	null	null	11646.0
55521	null	null	null	11645.0
83460	null	null	null	11644.0
9816	null	null	null	11640.0
5827	null	null	null	11639.0
79577	null	null	null	11638.0
81929	null	null	null	11637.0
178	null	null	null	11636.0
23329	null	null	null	11634.0
10951	null	null	null	11633.0
528	null	null	null	11631.0
6227	null	null	null	11630.0
64184	null	null	null	11628.0
81034	null	null	null	11627.0
10096	null	null	null	11624.0
55304	null	null	null	11623.0
5001	null	null	null	11621.0
8326	null	null	null	11620.0
5817	null	null	null	11619.0
6541	null	null	null	11615.0
29960	null	null	null	11614.0
246243	null	null	null	11613.0
55055	null	null	null	11612.0
26502	null	null	null	11610.0
653659	null	null	null	11609.0
3755	null	null	null	11607.0
6698	null	null	null	11606.0
55635	null	null	null	11603.0
55290	null	null	null	11599.0
10527	null	null	null	11597.0
7398	null	null	null	11596.0
8608	null	null	null	11595.0
2224	null	null	null	11594.0
7307	null	null	null	11593.0
54913	null	null	null	11589.0
3099	null	null	null	11588.0
5831	null	null	null	11587.0
3613	null	null	null	11585.0
152	null	null	null	11583.0
51647	null	null	null	11580.0
11082	null	null	null	11579.0
285359	null	null	null	11577.0
9342	null	null	null	11574.0
3418	null	null	null	11571.0
64410	null	null	null	11570.0
5277	null	null	null	11569.0
9636	null	null	null	11568.0
80273	null	null	null	11566.0
80775	null	null	null	11560.0
23554	null	null	null	11559.0
51599	null	null	null	11555.0
3993	null	null	null	11554.0
55212	null	null	null	11552.0
8941	null	null	null	11551.0
58488	null	null	null	11550.0
782	null	null	null	11548.0
51282	null	null	null	11544.0
5110	null	null	null	11542.0
5718	null	null	null	11541.0
50863	null	null	null	11540.0
5550	null	null	null	11538.0
79847	null	null	null	11537.0
375035	null	null	null	11535.0
51290	null	null	null	11534.0
5382	null	null	null	11533.0
3396	null	null	null	11531.0
9688	null	null	null	11530.0
7514	null	null	null	11527.0
8805	null	null	null	11525.0
5209	null	null	null	11523.0
202	null	null	null	11522.0
5695	null	null	null	11520.0
2585	null	null	null	11518.0
25844	null	null	null	11515.0
10247	null	null	null	11512.0
7163	null	null	null	11510.0
55353	null	null	null	11509.0
56941	null	null	null	11507.0
81614	null	null	null	11504.0
6715	null	null	null	11503.0
9818	null	null	null	11502.0
54849	null	null	null	11501.0
342538	null	null	null	11500.0
79739	null	null	null	11495.0
55110	null	null	null	11493.0
5710	null	null	null	11492.0
54517	null	null	null	11486.0
9519	null	null	null	11484.0
5106	null	null	null	11483.0
284889	null	null	null	11481.0
23649	null	null	null	11478.0
7167	null	null	null	11474.0
54512	null	null	null	11472.0
80346	null	null	null	11466.0
2063	null	null	null	11460.0
51567	null	null	null	11456.0
9480	null	null	null	11453.0
8974	null	null	null	11452.0
4931	null	null	null	11451.0
11177	null	null	null	11449.0
26472	null	null	null	11446.0
131408	null	null	null	11443.0
5603	null	null	null	11439.0
26235	null	null	null	11437.0
653562	null	null	null	11435.0
10947	null	null	null	11434.0
9014	null	null	null	11430.0
10471	null	null	null	11429.0
51070	null	null	null	11426.0
56681	null	null	null	11424.0
192666	null	null	null	11423.0
26233	null	null	null	11422.0
6631	null	null	null	11419.0
1241	null	null	null	11418.0
22916	null	null	null	11417.0
22950	null	null	null	11415.0
27289	null	null	null	11414.0
9361	null	null	null	11412.0
65057	null	null	null	11411.0
51510	null	null	null	11410.0
39	null	null	null	11409.0
657	null	null	null	11408.0
26120	null	null	null	11406.0
4711	null	null	null	11405.0
55003	null	null	null	11401.0
56647	null	null	null	11400.0
7378	null	null	null	11398.0
1152	null	null	null	11397.0
81831	null	null	null	11393.0
3795	null	null	null	11392.0
8818	null	null	null	11391.0
54732	null	null	null	11389.0
57214	null	null	null	11387.0
1730	null	null	null	11385.0
5529	null	null	null	11384.0
54542	null	null	null	11379.0
55166	null	null	null	11378.0
6874	null	null	null	11377.0
9790	null	null	null	11376.0
4097	null	null	null	11374.0
2589	null	null	null	11371.0
10573	null	null	null	11370.0
8243	null	null	null	11369.0
54928	null	null	null	11367.0
8607	null	null	null	11365.0
10574	null	null	null	11361.0
90141	null	null	null	11359.0
4320	null	null	null	11356.0
27000	null	null	null	11354.0
54963	null	null	null	11351.0
55723	null	null	null	11350.0
23787	null	null	null	11349.0
3777	null	null	null	11348.0
595101	null	null	null	11347.0
6611	null	null	null	11344.0
5300	null	null	null	11342.0
79023	null	null	null	11341.0
57097	null	null	null	11340.0
3895	null	null	null	11336.0
22827	null	null	null	11335.0
9897	null	null	null	11334.0
83463	null	null	null	11333.0
8968	null	null	null	11332.0
56180	null	null	null	11330.0
23029	null	null	null	11328.0
6707	null	null	null	11327.0
51142	null	null	null	11326.0
56945	null	null	null	11324.0
8347	null	null	null	11323.0
26032	null	null	null	11321.0
26073	null	null	null	11320.0
65263	null	null	null	11319.0
3265	null	null	null	11317.0
7257	null	null	null	11316.0
1327	null	null	null	11315.0
5427	null	null	null	11311.0
10048	null	null	null	11308.0
53371	null	null	null	11306.0
79752	null	null	null	11304.0
51634	null	null	null	11302.0
55558	null	null	null	11300.0
345	null	null	null	11298.0
9588	null	null	null	11293.0
885	null	null	null	11291.0
10245	null	null	null	11290.0
54014	null	null	null	11289.0
93081	null	null	null	11286.0
27183	null	null	null	11284.0
79731	null	null	null	11283.0
26610	null	null	null	11282.0
55226	null	null	null	11280.0
23213	null	null	null	11278.0
5875	null	null	null	11274.0
3868	null	null	null	11273.0
25977	null	null	null	11272.0
28978	null	null	null	11270.0
10885	null	null	null	11267.0
60491	null	null	null	11262.0
7319	null	null	null	11259.0
9145	null	null	null	11258.0
8872	null	null	null	11255.0
488	null	null	null	11253.0
81691	null	null	null	11251.0
29844	null	null	null	11250.0
2019	null	null	null	11248.0
26276	null	null	null	11247.0
5080	null	null	null	11244.0
8445	null	null	null	11240.0
23141	null	null	null	11239.0
7270	null	null	null	11238.0
2592	null	null	null	11234.0
100287590	null	null	null	11231.0
2932	null	null	null	11230.0
9025	null	null	null	11229.0
22868	null	null	null	11228.0
1147	null	null	null	11226.0
26636	null	null	null	11224.0
8335	null	null	null	11221.0
5355	null	null	null	11219.0
157562	null	null	null	11213.0
55957	null	null	null	11212.0
8970	null	null	null	11211.0
26225	null	null	null	11209.0
92815	null	null	null	11208.0
261726	null	null	null	11207.0
3376	null	null	null	11205.0
1329	null	null	null	11204.0
23108	null	null	null	11203.0
55661	null	null	null	11202.0
3006	null	null	null	11200.0
57003	null	null	null	11198.0
79791	null	null	null	11195.0
55486	null	null	null	11192.0
5409	null	null	null	11191.0
2968	null	null	null	11189.0
51081	null	null	null	11187.0
10198	null	null	null	11185.0
83737	null	null	null	11184.0
6447	null	null	null	11183.0
280661	null	null	null	11182.0
3110	null	null	null	11175.0
9255	null	null	null	11174.0
219293	null	null	null	11172.0
96764	null	null	null	11171.0
5000	null	null	null	11170.0
7419	null	null	null	11169.0
11171	null	null	null	11165.0
3008	null	null	null	11164.0
26255	null	null	null	11161.0
90333	null	null	null	11160.0
7738	null	null	null	11159.0
9352	null	null	null	11153.0
51236	null	null	null	11152.0
10735	null	null	null	11151.0
1301	null	null	null	11148.0
29083	null	null	null	11145.0
6338	null	null	null	11144.0
23607	null	null	null	11143.0
23594	null	null	null	11140.0
9446	null	null	null	11139.0
84900	null	null	null	11138.0
9862	null	null	null	11137.0
2821	null	null	null	11136.0
64762	null	null	null	11134.0
4709	null	null	null	11132.0
9969	null	null	null	11130.0
11222	null	null	null	11128.0
54676	null	null	null	11127.0
8739	null	null	null	11126.0
7355	null	null	null	11125.0
10228	null	null	null	11122.0
4287	null	null	null	11121.0
8507	null	null	null	11120.0
5902	null	null	null	11119.0
4704	null	null	null	11115.0
3853	null	null	null	11114.0
55057	null	null	null	11112.0
8027	null	null	null	11111.0
9330	null	null	null	11110.0
57826	null	null	null	11109.0
51477	null	null	null	11108.0
23170	null	null	null	11107.0
8323	null	null	null	11106.0
4091	null	null	null	11105.0
51491	null	null	null	11104.0
5684	null	null	null	11097.0
6635	null	null	null	11096.0
6950	null	null	null	11093.0
27067	null	null	null	11091.0
55526	null	null	null	11090.0
9618	null	null	null	11088.0
51582	null	null	null	11086.0
11266	null	null	null	11084.0
10376	null	null	null	11083.0
57707	null	null	null	11081.0
79081	null	null	null	11080.0
23161	null	null	null	11078.0
7289	null	null	null	11077.0
5230	null	null	null	11075.0
29117	null	null	null	11073.0
54958	null	null	null	11068.0
9470	null	null	null	11064.0
93210	null	null	null	11062.0
875	null	null	null	11061.0
51388	null	null	null	11059.0
3297	null	null	null	11057.0
286527	null	null	null	11056.0
79763	null	null	null	11054.0
9793	null	null	null	11051.0
54868	null	null	null	11050.0
7136	null	null	null	11048.0
1783	null	null	null	11046.0
389715	null	null	null	11045.0
9276	null	null	null	11044.0
7571	null	null	null	11042.0
51406	null	null	null	11040.0
5901	null	null	null	11039.0
9939	null	null	null	11038.0
4102	null	null	null	11036.0
554313	null	null	null	11034.0
54433	null	null	null	11033.0
3364	null	null	null	11032.0
55159	null	null	null	11031.0
266740	null	null	null	11029.0
5160	null	null	null	11028.0
9605	null	null	null	11027.0
442194	null	null	null	11025.0
7407	null	null	null	11024.0
23167	null	null	null	11022.0
80328	null	null	null	11019.0
1349	null	null	null	11018.0
28957	null	null	null	11016.0
81858	null	null	null	11014.0
10102	null	null	null	11013.0
8636	null	null	null	11011.0
10059	null	null	null	11007.0
55687	null	null	null	11006.0
6248	null	null	null	11004.0
23532	null	null	null	11003.0
152559	null	null	null	11002.0
23204	null	null	null	11001.0
7004	null	null	null	11000.0
27301	null	null	null	10996.0
1024	null	null	null	10993.0
6647	null	null	null	10992.0
10737	null	null	null	10989.0
8443	null	null	null	10988.0
7045	null	null	null	10986.0
1773	null	null	null	10985.0
51195	null	null	null	10984.0
366	null	null	null	10983.0
2643	null	null	null	10981.0
25940	null	null	null	10977.0
92154	null	null	null	10974.0
11011	null	null	null	10971.0
57099	null	null	null	10969.0
7286	null	null	null	10966.0
27352	null	null	null	10964.0
7137	null	null	null	10963.0
55794	null	null	null	10962.0
7913	null	null	null	10961.0
4644	null	null	null	10960.0
6820	null	null	null	10957.0
3845	null	null	null	10956.0
619505	null	null	null	10954.0
6690	null	null	null	10953.0
2109	null	null	null	10952.0
64901	null	null	null	10951.0
4733	null	null	null	10949.0
10850	null	null	null	10948.0
6845	null	null	null	10944.0
27032	null	null	null	10942.0
84733	null	null	null	10941.0
8565	null	null	null	10940.0
6059	null	null	null	10938.0
3336	null	null	null	10936.0
23076	null	null	null	10930.0
7175	null	null	null	10928.0
100132742	null	null	null	10926.0
9498	null	null	null	10925.0
7764	null	null	null	10924.0
11200	null	null	null	10923.0
730107	null	null	null	10922.0
5422	null	null	null	10920.0
22927	null	null	null	10918.0
7468	null	null	null	10917.0
353189	null	null	null	10916.0
26039	null	null	null	10915.0
23450	null	null	null	10914.0
27300	null	null	null	10913.0
64422	null	null	null	10904.0
4188	null	null	null	10903.0
22995	null	null	null	10902.0
9166	null	null	null	10900.0
3475	null	null	null	10899.0
1138	null	null	null	10897.0
4917	null	null	null	10895.0
23225	null	null	null	10894.0
2673	null	null	null	10892.0
25978	null	null	null	10891.0
63897	null	null	null	10890.0
1758	null	null	null	10889.0
51617	null	null	null	10888.0
2125	null	null	null	10886.0
6427	null	null	null	10885.0
23562	null	null	null	10884.0
26266	null	null	null	10882.0
1736	null	null	null	10881.0
55255	null	null	null	10880.0
899	null	null	null	10879.0
50512	null	null	null	10875.0
83448	null	null	null	10867.0
2523	null	null	null	10865.0
51025	null	null	null	10864.0
117246	null	null	null	10861.0
5449	null	null	null	10860.0
10598	null	null	null	10858.0
10940	null	null	null	10856.0
57817	null	null	null	10855.0
6628	null	null	null	10853.0
11267	null	null	null	10850.0
23527	null	null	null	10845.0
23659	null	null	null	10844.0
54968	null	null	null	10842.0
26574	null	null	null	10839.0
433	null	null	null	10838.0
51805	null	null	null	10837.0
6605	null	null	null	10836.0
60484	null	null	null	10835.0
4176	null	null	null	10833.0
1649	null	null	null	10832.0
9728	null	null	null	10830.0
9462	null	null	null	10828.0
10498	null	null	null	10826.0
6461	null	null	null	10825.0
6160	null	null	null	10822.0
54951	null	null	null	10818.0
79614	null	null	null	10815.0
8260	null	null	null	10810.0
23277	null	null	null	10808.0
1534	null	null	null	10807.0
9141	null	null	null	10805.0
5264	null	null	null	10802.0
64794	null	null	null	10801.0
16	null	null	null	10799.0
55161	null	null	null	10796.0
4712	null	null	null	10793.0
9130	null	null	null	10790.0
79983	null	null	null	10789.0
8120	null	null	null	10788.0
2178	null	null	null	10786.0
60490	null	null	null	10784.0
268	null	null	null	10781.0
56886	null	null	null	10780.0
8000	null	null	null	10778.0
645452	null	null	null	10776.0
10175	null	null	null	10775.0
5514	null	null	null	10774.0
64837	null	null	null	10772.0
4321	null	null	null	10771.0
4172	null	null	null	10768.0
64417	null	null	null	10767.0
29781	null	null	null	10765.0
79888	null	null	null	10763.0
284306	null	null	null	10762.0
1917	null	null	null	10761.0
4259	null	null	null	10758.0
1317	null	null	null	10754.0
1356	null	null	null	10753.0
26155	null	null	null	10751.0
55288	null	null	null	10749.0
54535	null	null	null	10746.0
79959	null	null	null	10742.0
10549	null	null	null	10741.0
522	null	null	null	10738.0
79598	null	null	null	10737.0
51072	null	null	null	10736.0
64400	null	null	null	10731.0
79919	null	null	null	10729.0
8887	null	null	null	10725.0
5331	null	null	null	10724.0
9914	null	null	null	10717.0
55697	null	null	null	10713.0
128872	null	null	null	10712.0
1364	null	null	null	10708.0
54881	null	null	null	10706.0
5429	null	null	null	10705.0
171546	null	null	null	10698.0
79581	null	null	null	10696.0
120227	null	null	null	10695.0
3985	null	null	null	10694.0
255812	null	null	null	10693.0
361	null	null	null	10689.0
865	null	null	null	10688.0
1312	null	null	null	10684.0
4436	null	null	null	10681.0
27112	null	null	null	10680.0
51755	null	null	null	10679.0
23480	null	null	null	10678.0
23185	null	null	null	10674.0
10762	null	null	null	10672.0
331	null	null	null	10671.0
400410	null	null	null	10670.0
4522	null	null	null	10669.0
92856	null	null	null	10665.0
22903	null	null	null	10664.0
9530	null	null	null	10663.0
9791	null	null	null	10661.0
80055	null	null	null	10659.0
5889	null	null	null	10658.0
55157	null	null	null	10656.0
3949	null	null	null	10655.0
9824	null	null	null	10654.0
729020	null	null	null	10653.0
27258	null	null	null	10650.0
1525	null	null	null	10648.0
54101	null	null	null	10645.0
6182	null	null	null	10644.0
6924	null	null	null	10642.0
23012	null	null	null	10641.0
6949	null	null	null	10640.0
9801	null	null	null	10639.0
84079	null	null	null	10638.0
10058	null	null	null	10637.0
6534	null	null	null	10635.0
51067	null	null	null	10634.0
729163	null	null	null	10632.0
7979	null	null	null	10631.0
22824	null	null	null	10629.0
7332	null	null	null	10628.0
90233	null	null	null	10626.0
2861	null	null	null	10623.0
112399	null	null	null	10622.0
100129405	null	null	null	10620.0
9991	null	null	null	10619.0
6780	null	null	null	10617.0
51382	null	null	null	10616.0
23138	null	null	null	10609.0
29919	null	null	null	10608.0
10900	null	null	null	10606.0
27043	null	null	null	10604.0
6574	null	null	null	10603.0
212	null	null	null	10602.0
1412	null	null	null	10601.0
5753	null	null	null	10595.0
51123	null	null	null	10594.0
25948	null	null	null	10593.0
79893	null	null	null	10591.0
56905	null	null	null	10587.0
55131	null	null	null	10586.0
26263	null	null	null	10585.0
80349	null	null	null	10583.0
378708	null	null	null	10581.0
9188	null	null	null	10580.0
10572	null	null	null	10579.0
23788	null	null	null	10576.0
10656	null	null	null	10575.0
5794	null	null	null	10574.0
731	null	null	null	10573.0
65265	null	null	null	10571.0
51079	null	null	null	10569.0
3178	null	null	null	10566.0
631	null	null	null	10564.0
6877	null	null	null	10562.0
9326	null	null	null	10561.0
1054	null	null	null	10560.0
9885	null	null	null	10557.0
1652	null	null	null	10556.0
124583	null	null	null	10553.0
51517	null	null	null	10552.0
25874	null	null	null	10545.0
414771	null	null	null	10541.0
63916	null	null	null	10540.0
51507	null	null	null	10539.0
28969	null	null	null	10537.0
116372	null	null	null	10535.0
6049	null	null	null	10532.0
29889	null	null	null	10531.0
54927	null	null	null	10529.0
6343	null	null	null	10526.0
26517	null	null	null	10524.0
7477	null	null	null	10521.0
8458	null	null	null	10520.0
54664	null	null	null	10518.0
2264	null	null	null	10516.0
4157	null	null	null	10513.0
28985	null	null	null	10510.0
9907	null	null	null	10508.0
4103	null	null	null	10505.0
22843	null	null	null	10503.0
8785	null	null	null	10502.0
55636	null	null	null	10499.0
10730	null	null	null	10497.0
1503	null	null	null	10496.0
51642	null	null	null	10495.0
10534	null	null	null	10494.0
1310	null	null	null	10492.0
55322	null	null	null	10491.0
9373	null	null	null	10489.0
60312	null	null	null	10488.0
22978	null	null	null	10487.0
23353	null	null	null	10486.0
6904	null	null	null	10485.0
3257	null	null	null	10483.0
1537	null	null	null	10479.0
23259	null	null	null	10477.0
65005	null	null	null	10476.0
10531	null	null	null	10475.0
65109	null	null	null	10474.0
6940	null	null	null	10472.0
23097	null	null	null	10471.0
6529	null	null	null	10470.0
3727	null	null	null	10469.0
10622	null	null	null	10466.0
79139	null	null	null	10462.0
91137	null	null	null	10460.0
6549	null	null	null	10458.0
1032	null	null	null	10456.0
6855	null	null	null	10455.0
4534	null	null	null	10448.0
406991	null	null	null	10442.0
51125	null	null	null	10440.0
149603	null	null	null	10439.0
2979	null	null	null	10436.0
23011	null	null	null	10435.0
55183	null	null	null	10434.0
23457	null	null	null	10433.0
10402	null	null	null	10432.0
7818	null	null	null	10430.0
3052	null	null	null	10428.0
56132	null	null	null	10427.0
23786	null	null	null	10426.0
5805	null	null	null	10424.0
79582	null	null	null	10419.0
65010	null	null	null	10418.0
637	null	null	null	10417.0
10755	null	null	null	10416.0
10232	null	null	null	10415.0
51074	null	null	null	10412.0
54883	null	null	null	10411.0
10092	null	null	null	10410.0
6782	null	null	null	10409.0
11212	null	null	null	10407.0
9368	null	null	null	10404.0
3304	null	null	null	10401.0
706	null	null	null	10399.0
5565	null	null	null	10397.0
11329	null	null	null	10396.0
51337	null	null	null	10395.0
53918	null	null	null	10392.0
10939	null	null	null	10389.0
5719	null	null	null	10385.0
11017	null	null	null	10383.0
80219	null	null	null	10380.0
10807	null	null	null	10375.0
23019	null	null	null	10374.0
79000	null	null	null	10373.0
1337	null	null	null	10371.0
9158	null	null	null	10370.0
6477	null	null	null	10369.0
8548	null	null	null	10364.0
5260	null	null	null	10362.0
10329	null	null	null	10361.0
2588	null	null	null	10359.0
84722	null	null	null	10357.0
79820	null	null	null	10356.0
24142	null	null	null	10354.0
2107	null	null	null	10351.0
25941	null	null	null	10349.0
23443	null	null	null	10348.0
23590	null	null	null	10343.0
896	null	null	null	10341.0
6323	null	null	null	10340.0
8202	null	null	null	10339.0
25888	null	null	null	10338.0
1977	null	null	null	10337.0
83990	null	null	null	10335.0
51550	null	null	null	10334.0
1618	null	null	null	10333.0
5933	null	null	null	10329.0
26151	null	null	null	10326.0
4361	null	null	null	10319.0
7965	null	null	null	10317.0
401251	null	null	null	10313.0
9972	null	null	null	10310.0
27107	null	null	null	10307.0
6585	null	null	null	10305.0
55500	null	null	null	10303.0
10634	null	null	null	10300.0
8266	null	null	null	10298.0
7029	null	null	null	10294.0
23615	null	null	null	10293.0
2271	null	null	null	10289.0
54904	null	null	null	10287.0
6731	null	null	null	10284.0
9883	null	null	null	10283.0
10950	null	null	null	10281.0
80307	null	null	null	10280.0
79710	null	null	null	10278.0
1302	null	null	null	10275.0
994	null	null	null	10272.0
60488	null	null	null	10271.0
10713	null	null	null	10268.0
10728	null	null	null	10264.0
284403	null	null	null	10263.0
100129500	null	null	null	10259.0
10458	null	null	null	10258.0
1048	null	null	null	10254.0
6247	null	null	null	10253.0
8568	null	null	null	10251.0
4738	null	null	null	10248.0
80218	null	null	null	10245.0
353	null	null	null	10243.0
1474	null	null	null	10239.0
5050	null	null	null	10238.0
669	null	null	null	10237.0
10016	null	null	null	10233.0
55711	null	null	null	10232.0
10585	null	null	null	10231.0
29107	null	null	null	10229.0
7016	null	null	null	10226.0
9889	null	null	null	10217.0
483	null	null	null	10216.0
57415	null	null	null	10215.0
56901	null	null	null	10212.0
6612	null	null	null	10211.0
1382	null	null	null	10206.0
646208	null	null	null	10205.0
5100	null	null	null	10204.0
440672	null	null	null	10203.0
79135	null	null	null	10198.0
10914	null	null	null	10196.0
9057	null	null	null	10195.0
51562	null	null	null	10194.0
7022	null	null	null	10193.0
2971	null	null	null	10192.0
51702	null	null	null	10189.0
57460	null	null	null	10188.0
545	null	null	null	10186.0
7879	null	null	null	10183.0
54877	null	null	null	10182.0
341	null	null	null	10179.0
1595	null	null	null	10178.0
8218	null	null	null	10177.0
201626	null	null	null	10174.0
29881	null	null	null	10171.0
9569	null	null	null	10169.0
4713	null	null	null	10166.0
10575	null	null	null	10163.0
23197	null	null	null	10161.0
8621	null	null	null	10160.0
10987	null	null	null	10153.0
9244	null	null	null	10151.0
51124	null	null	null	10149.0
25836	null	null	null	10148.0
22980	null	null	null	10146.0
79675	null	null	null	10144.0
22929	null	null	null	10141.0
55884	null	null	null	10140.0
8798	null	null	null	10138.0
79968	null	null	null	10137.0
51029	null	null	null	10136.0
79884	null	null	null	10133.0
9911	null	null	null	10131.0
1829	null	null	null	10128.0
56061	null	null	null	10126.0
100130741	null	null	null	10124.0
64149	null	null	null	10123.0
2778	null	null	null	10122.0
9054	null	null	null	10121.0
8001	null	null	null	10119.0
65220	null	null	null	10117.0
55206	null	null	null	10113.0
28962	null	null	null	10111.0
51020	null	null	null	10108.0
10542	null	null	null	10106.0
8796	null	null	null	10105.0
51174	null	null	null	10104.0
57175	null	null	null	10103.0
9318	null	null	null	10101.0
2786	null	null	null	10099.0
78995	null	null	null	10098.0
9070	null	null	null	10096.0
729863	null	null	null	10094.0
29123	null	null	null	10093.0
3281	null	null	null	10092.0
23623	null	null	null	10090.0
8975	null	null	null	10086.0
5121	null	null	null	10085.0
51068	null	null	null	10081.0
10360	null	null	null	10080.0
50804	null	null	null	10079.0
2021	null	null	null	10077.0
22872	null	null	null	10075.0
8893	null	null	null	10072.0
3614	null	null	null	10071.0
51021	null	null	null	10069.0
59336	null	null	null	10066.0
2911	null	null	null	10065.0
22870	null	null	null	10064.0
10664	null	null	null	10062.0
5451	null	null	null	10060.0
10452	null	null	null	10058.0
56474	null	null	null	10055.0
26519	null	null	null	10053.0
100132399	null	null	null	10052.0
57130	null	null	null	10045.0
5357	null	null	null	10044.0
1399	null	null	null	10043.0
9712	null	null	null	10041.0
5255	null	null	null	10040.0
50837	null	null	null	10039.0
79844	null	null	null	10038.0
55511	null	null	null	10037.0
79029	null	null	null	10036.0
7324	null	null	null	10034.0
2539	null	null	null	10033.0
6603	null	null	null	10028.0
2805	null	null	null	10024.0
55662	null	null	null	10023.0
8930	null	null	null	10019.0
728932	null	null	null	10016.0
101	null	null	null	10015.0
1674	null	null	null	10014.0
9960	null	null	null	10013.0
50485	null	null	null	10008.0
1749	null	null	null	10007.0
23613	null	null	null	10006.0
29093	null	null	null	10004.0
11322	null	null	null	10002.0
7037	null	null	null	9998.0
9416	null	null	null	9997.0
56965	null	null	null	9993.0
2108	null	null	null	9991.0
57103	null	null	null	9988.0
55181	null	null	null	9987.0
730029	null	null	null	9983.0
4493	null	null	null	9980.0
6616	null	null	null	9978.0
53820	null	null	null	9977.0
55891	null	null	null	9976.0
23212	null	null	null	9972.0
79650	null	null	null	9970.0
91734	null	null	null	9969.0
373863	null	null	null	9968.0
51128	null	null	null	9961.0
26576	null	null	null	9960.0
56033	null	null	null	9958.0
57007	null	null	null	9954.0
5582	null	null	null	9951.0
8624	null	null	null	9949.0
55374	null	null	null	9948.0
6945	null	null	null	9947.0
6482	null	null	null	9946.0
10430	null	null	null	9945.0
7032	null	null	null	9944.0
10100	null	null	null	9942.0
23007	null	null	null	9941.0
23583	null	null	null	9940.0
6728	null	null	null	9936.0
54020	null	null	null	9934.0
55208	null	null	null	9932.0
7388	null	null	null	9931.0
429	null	null	null	9930.0
7374	null	null	null	9928.0
26236	null	null	null	9927.0
286887	null	null	null	9926.0
56903	null	null	null	9925.0
55890	null	null	null	9922.0
435	null	null	null	9921.0
3434	null	null	null	9920.0
55744	null	null	null	9916.0
8706	null	null	null	9915.0
55222	null	null	null	9912.0
8898	null	null	null	9910.0
55178	null	null	null	9909.0
4190	null	null	null	9908.0
23174	null	null	null	9905.0
9002	null	null	null	9902.0
7345	null	null	null	9900.0
8089	null	null	null	9899.0
55631	null	null	null	9898.0
203	null	null	null	9897.0
754	null	null	null	9896.0
157922	null	null	null	9894.0
11274	null	null	null	9893.0
54994	null	null	null	9889.0
8357	null	null	null	9887.0
10518	null	null	null	9886.0
4697	null	null	null	9885.0
8767	null	null	null	9884.0
348995	null	null	null	9882.0
9587	null	null	null	9880.0
5232	null	null	null	9878.0
54545	null	null	null	9876.0
54852	null	null	null	9875.0
81887	null	null	null	9874.0
6518	null	null	null	9873.0
64943	null	null	null	9872.0
25998	null	null	null	9870.0
729353	null	null	null	9869.0
2597	null	null	null	9867.0
29766	null	null	null	9861.0
80271	null	null	null	9860.0
5596	null	null	null	9856.0
5075	null	null	null	9855.0
56125	null	null	null	9852.0
3857	null	null	null	9851.0
25778	null	null	null	9849.0
4694	null	null	null	9847.0
79158	null	null	null	9846.0
27341	null	null	null	9845.0
10845	null	null	null	9842.0
79074	null	null	null	9841.0
314	null	null	null	9840.0
7036	null	null	null	9839.0
25801	null	null	null	9838.0
2790	null	null	null	9836.0
1999	null	null	null	9835.0
49856	null	null	null	9834.0
8453	null	null	null	9833.0
57228	null	null	null	9832.0
57332	null	null	null	9830.0
27075	null	null	null	9829.0
51	null	null	null	9828.0
6861	null	null	null	9827.0
30850	null	null	null	9825.0
55777	null	null	null	9824.0
1912	null	null	null	9823.0
55596	null	null	null	9822.0
3920	null	null	null	9821.0
10548	null	null	null	9820.0
1907	null	null	null	9818.0
7518	null	null	null	9815.0
5886	null	null	null	9813.0
6897	null	null	null	9808.0
441194	null	null	null	9806.0
29966	null	null	null	9804.0
10300	null	null	null	9803.0
29796	null	null	null	9802.0
1787	null	null	null	9801.0
166647	null	null	null	9800.0
728855	null	null	null	9799.0
2584	null	null	null	9798.0
646756	null	null	null	9795.0
29984	null	null	null	9793.0
9518	null	null	null	9792.0
55030	null	null	null	9790.0
54490	null	null	null	9788.0
7464	null	null	null	9787.0
10239	null	null	null	9784.0
10928	null	null	null	9782.0
3624	null	null	null	9781.0
11182	null	null	null	9770.0
54815	null	null	null	9767.0
55231	null	null	null	9763.0
1325	null	null	null	9759.0
23395	null	null	null	9757.0
81626	null	null	null	9756.0
10399	null	null	null	9751.0
147339	null	null	null	9748.0
5612	null	null	null	9747.0
57615	null	null	null	9746.0
285	null	null	null	9742.0
51094	null	null	null	9741.0
4111	null	null	null	9740.0
1993	null	null	null	9739.0
79892	null	null	null	9737.0
55359	null	null	null	9736.0
55753	null	null	null	9735.0
84296	null	null	null	9734.0
4706	null	null	null	9733.0
11198	null	null	null	9732.0
22911	null	null	null	9727.0
9477	null	null	null	9726.0
50628	null	null	null	9725.0
29065	null	null	null	9722.0
55071	null	null	null	9720.0
9819	null	null	null	9715.0
63943	null	null	null	9709.0
56660	null	null	null	9704.0
8714	null	null	null	9701.0
8987	null	null	null	9700.0
23520	null	null	null	9697.0
3229	null	null	null	9696.0
9325	null	null	null	9695.0
84823	null	null	null	9694.0
30836	null	null	null	9691.0
10401	null	null	null	9689.0
90011	null	null	null	9688.0
100130922	null	null	null	9687.0
26608	null	null	null	9683.0
54953	null	null	null	9681.0
56954	null	null	null	9680.0
27019	null	null	null	9679.0
3329	null	null	null	9675.0
5271	null	null	null	9672.0
176	null	null	null	9670.0
54187	null	null	null	9669.0
6443	null	null	null	9668.0
339105	null	null	null	9666.0
79184	null	null	null	9662.0
51002	null	null	null	9661.0
1748	null	null	null	9660.0
29915	null	null	null	9657.0
3850	null	null	null	9654.0
26205	null	null	null	9652.0
64328	null	null	null	9647.0
4193	null	null	null	9646.0
57820	null	null	null	9644.0
55172	null	null	null	9641.0
6634	null	null	null	9638.0
10802	null	null	null	9633.0
124222	null	null	null	9631.0
29099	null	null	null	9630.0
8161	null	null	null	9629.0
8345	null	null	null	9627.0
4174	null	null	null	9625.0
8368	null	null	null	9623.0
55732	null	null	null	9621.0
23144	null	null	null	9619.0
1134	null	null	null	9616.0
6944	null	null	null	9615.0
55734	null	null	null	9614.0
4718	null	null	null	9613.0
81853	null	null	null	9612.0
6434	null	null	null	9610.0
5879	null	null	null	9608.0
8420	null	null	null	9606.0
23165	null	null	null	9605.0
55109	null	null	null	9604.0
10989	null	null	null	9603.0
51207	null	null	null	9602.0
26024	null	null	null	9601.0
54998	null	null	null	9600.0
5373	null	null	null	9598.0
51693	null	null	null	9596.0
22944	null	null	null	9594.0
5883	null	null	null	9591.0
4677	null	null	null	9590.0
113251	null	null	null	9588.0
8634	null	null	null	9587.0
23233	null	null	null	9586.0
25782	null	null	null	9585.0
1019	null	null	null	9584.0
25879	null	null	null	9583.0
9585	null	null	null	9582.0
170543	null	null	null	9581.0
292	null	null	null	9580.0
8505	null	null	null	9578.0
29109	null	null	null	9576.0
6004	null	null	null	9573.0
4356	null	null	null	9572.0
9015	null	null	null	9571.0
51138	null	null	null	9568.0
4957	null	null	null	9567.0
5211	null	null	null	9564.0
54680	null	null	null	9563.0
6279	null	null	null	9562.0
51116	null	null	null	9560.0
10196	null	null	null	9559.0
3061	null	null	null	9558.0
336	null	null	null	9556.0
206358	null	null	null	9555.0
11097	null	null	null	9553.0
6899	null	null	null	9552.0
56894	null	null	null	9551.0
60682	null	null	null	9550.0
162	null	null	null	9549.0
9673	null	null	null	9546.0
4950	null	null	null	9542.0
4659	null	null	null	9539.0
10205	null	null	null	9537.0
8087	null	null	null	9536.0
774	null	null	null	9535.0
3159	null	null	null	9531.0
9277	null	null	null	9530.0
55860	null	null	null	9527.0
6165	null	null	null	9525.0
10478	null	null	null	9524.0
2591	null	null	null	9523.0
7432	null	null	null	9522.0
79672	null	null	null	9521.0
6557	null	null	null	9520.0
3851	null	null	null	9519.0
26528	null	null	null	9517.0
7139	null	null	null	9516.0
23637	null	null	null	9515.0
26507	null	null	null	9512.0
51691	null	null	null	9511.0
9562	null	null	null	9504.0
84705	null	null	null	9503.0
55125	null	null	null	9500.0
9360	null	null	null	9499.0
1111	null	null	null	9498.0
100128612	null	null	null	9496.0
10813	null	null	null	9492.0
6837	null	null	null	9491.0
10262	null	null	null	9489.0
3692	null	null	null	9487.0
9033	null	null	null	9486.0
11193	null	null	null	9485.0
55038	null	null	null	9483.0
64939	null	null	null	9479.0
1788	null	null	null	9476.0
100008586	null	null	null	9473.0
2895	null	null	null	9472.0
10238	null	null	null	9469.0
64786	null	null	null	9467.0
753	null	null	null	9466.0
7625	null	null	null	9463.0
79677	null	null	null	9462.0
2244	null	null	null	9461.0
54929	null	null	null	9460.0
490	null	null	null	9459.0
6493	null	null	null	9458.0
79646	null	null	null	9457.0
9414	null	null	null	9456.0
5116	null	null	null	9452.0
3682	null	null	null	9448.0
9479	null	null	null	9446.0
2257	null	null	null	9443.0
54969	null	null	null	9442.0
11062	null	null	null	9441.0
100130449	null	null	null	9440.0
518	null	null	null	9438.0
339229	null	null	null	9432.0
9933	null	null	null	9431.0
29894	null	null	null	9428.0
6317	null	null	null	9427.0
51317	null	null	null	9425.0
57187	null	null	null	9418.0
55341	null	null	null	9414.0
7165	null	null	null	9412.0
84253	null	null	null	9410.0
7341	null	null	null	9409.0
8476	null	null	null	9407.0
9168	null	null	null	9405.0
80161	null	null	null	9404.0
283459	null	null	null	9403.0
9821	null	null	null	9401.0
5927	null	null	null	9399.0
4708	null	null	null	9398.0
9384	null	null	null	9396.0
51154	null	null	null	9395.0
9170	null	null	null	9393.0
[truncated: 11,092 more rows]
