# Supplementary material for: Multiple-input multiple-output causal strategies for gene selection
Source: BMC Bioinformatics. 2011 Nov 25;12:458. doi: 10.1186/1471-2105-12-458 (PMC3323860; doi:10.1186/1471-2105-12-458)
Supplement: Additional file 3 — Archive containing the output files computed by the preranked GSEA for λ ∈ {0.6,0.7,0.8,0.9,1.0,2.0} (GSEA_MIMO_part2.zip). [file 1471-2105-12-458-S3.ZIP › mFS20_entrez_mimo.GseaPreranked.1316039690234/edb/mFS20_entrez_mimo.rnk]

29127	13091.0
5901	13090.0
54210	13089.0
2017	13087.0
79682	13086.0
79703	13083.0
64151	13082.0
8500	13079.0
9055	13077.0
1033	13074.0
2297	13071.0
9868	13068.0
51203	13067.0
5898	13063.0
57157	13062.0
133	13057.0
9134	13055.0
8772	13052.0
9133	13051.0
4312	13048.0
79573	13046.0
7153	13045.0
58478	13041.0
1062	13039.0
51016	13037.0
56950	13036.0
11060	13034.0
6790	13031.0
10993	13028.0
23234	13027.0
890	13025.0
10057	13024.0
9768	13022.0
27257	13020.0
4288	13019.0
23366	13018.0
5155	13016.0
5223	13015.0
27253	13014.0
79075	13013.0
55832	13012.0
4331	13010.0
1719	13009.0
3422	13007.0
10615	13004.0
51514	13001.0
29893	12998.0
54205	12997.0
259266	12994.0
25839	12991.0
7336	12990.0
57122	12986.0
79169	12985.0
79733	12984.0
5706	12980.0
4751	12979.0
5352	12977.0
9355	12976.0
10971	12974.0
6713	12972.0
6905	12971.0
664	12970.0
79767	12968.0
5437	12967.0
9787	12966.0
6835	12964.0
80004	12962.0
2764	12960.0
11052	12957.0
9928	12954.0
5469	12952.0
5888	12950.0
55040	12948.0
123	12947.0
3419	12945.0
25807	12943.0
56942	12939.0
784	12938.0
6627	12934.0
291	12933.0
55346	12931.0
10212	12929.0
6804	12928.0
51110	12927.0
2810	12926.0
51022	12924.0
79918	12923.0
4085	12922.0
25764	12918.0
6241	12916.0
3858	12910.0
3832	12909.0
4477	12908.0
3576	12907.0
1434	12904.0
6573	12903.0
9401	12900.0
51121	12899.0
4234	12898.0
29899	12897.0
1374	12896.0
54503	12895.0
60673	12894.0
55165	12893.0
7073	12890.0
27338	12889.0
7296	12888.0
10024	12886.0
5685	12885.0
79022	12883.0
4848	12878.0
25788	12877.0
9833	12873.0
29105	12871.0
2781	12868.0
29095	12867.0
1063	12866.0
6617	12863.0
55872	12862.0
28227	12858.0
7381	12857.0
6495	12855.0
6696	12854.0
8914	12853.0
9848	12852.0
201562	12849.0
51204	12847.0
51018	12846.0
56943	12843.0
11169	12841.0
701	12838.0
79949	12837.0
51428	12836.0
2926	12835.0
8480	12834.0
983	12831.0
1040	12829.0
84342	12828.0
11260	12825.0
3612	12823.0
11130	12822.0
6788	12820.0
89910	12819.0
23210	12817.0
9289	12816.0
11335	12815.0
9700	12814.0
10213	12811.0
55660	12809.0
146909	12808.0
9521	12807.0
79783	12805.0
5693	12804.0
6882	12803.0
548596	12801.0
2626	12800.0
24137	12794.0
80237	12793.0
2287	12792.0
84669	12791.0
64130	12790.0
4072	12788.0
51512	12786.0
441024	12785.0
3251	12783.0
699	12777.0
51105	12776.0
8050	12775.0
63967	12773.0
55176	12771.0
4502	12769.0
51659	12768.0
80232	12765.0
9319	12764.0
55284	12763.0
2139	12762.0
6513	12761.0
6741	12760.0
164	12757.0
10460	12755.0
2161	12754.0
286148	12753.0
10874	12752.0
79152	12749.0
79944	12746.0
891	12744.0
3091	12743.0
114044	12740.0
10038	12739.0
23592	12737.0
29097	12736.0
27072	12734.0
2739	12732.0
26586	12731.0
1305	12730.0
7110	12729.0
10540	12727.0
55039	12726.0
27161	12723.0
90133	12721.0
9282	12720.0
51773	12717.0
7465	12716.0
908	12714.0
51765	12710.0
10440	12707.0
55227	12706.0
220134	12705.0
11065	12703.0
4976	12700.0
8996	12699.0
3015	12698.0
768	12697.0
9692	12696.0
80010	12695.0
64216	12693.0
7112	12691.0
93594	12688.0
79071	12684.0
332	12681.0
9456	12679.0
63875	12678.0
10054	12674.0
55669	12672.0
57665	12671.0
51001	12670.0
55215	12668.0
580	12665.0
1404	12664.0
5604	12663.0
6902	12662.0
2886	12661.0
9232	12660.0
1728	12658.0
8883	12657.0
6607	12655.0
2644	12654.0
8562	12651.0
57110	12650.0
1717	12649.0
2201	12648.0
10733	12647.0
6576	12645.0
9123	12643.0
2058	12641.0
27348	12640.0
833	12639.0
10112	12638.0
80194	12637.0
529	12635.0
7262	12634.0
55010	12633.0
1523	12632.0
5691	12631.0
10715	12629.0
23350	12627.0
6996	12625.0
10651	12624.0
5967	12621.0
5478	12619.0
23306	12618.0
7272	12616.0
25920	12615.0
79441	12613.0
8566	12612.0
3315	12611.0
10625	12609.0
23271	12608.0
64783	12607.0
2026	12606.0
8497	12605.0
1072	12604.0
4952	12603.0
9837	12602.0
25983	12601.0
1514	12599.0
10856	12598.0
54972	12596.0
5413	12595.0
80155	12594.0
81611	12593.0
55876	12591.0
4700	12590.0
57405	12587.0
27235	12586.0
10994	12582.0
5433	12580.0
23512	12579.0
5708	12577.0
1837	12576.0
9493	12575.0
3381	12574.0
81579	12573.0
3833	12570.0
5999	12569.0
10153	12568.0
672	12563.0
27101	12562.0
23080	12560.0
8438	12558.0
28511	12557.0
79572	12555.0
51319	12554.0
6596	12552.0
9238	12551.0
22992	12550.0
30837	12549.0
1894	12548.0
50810	12547.0
79837	12546.0
4831	12545.0
79050	12544.0
79007	12543.0
54934	12542.0
4860	12541.0
55366	12540.0
23142	12537.0
728	12536.0
51373	12535.0
9898	12533.0
9735	12530.0
79047	12529.0
57107	12528.0
10592	12525.0
8318	12523.0
10190	12521.0
8337	12517.0
1122	12516.0
55839	12515.0
55508	12514.0
51088	12513.0
26043	12511.0
8851	12510.0
51430	12508.0
3925	12507.0
64431	12505.0
3156	12503.0
2960	12499.0
1978	12493.0
7422	12492.0
55247	12488.0
51101	12487.0
3978	12486.0
645745	12485.0
377	12484.0
26750	12483.0
56889	12481.0
11004	12480.0
28992	12479.0
27336	12477.0
8988	12476.0
9694	12475.0
55705	12474.0
81930	12472.0
55854	12470.0
10855	12469.0
8723	12468.0
1164	12465.0
4501	12464.0
10609	12463.0
57019	12462.0
54932	12461.0
2806	12458.0
991	12457.0
55027	12453.0
10290	12452.0
259	12451.0
7295	12446.0
100288628	12445.0
5634	12443.0
2237	12442.0
79657	12441.0
65986	12438.0
23287	12437.0
27042	12435.0
6119	12433.0
9643	12432.0
6732	12430.0
6729	12429.0
64746	12428.0
10055	12426.0
55197	12424.0
30001	12423.0
3148	12422.0
8939	12419.0
54915	12418.0
729222	12417.0
57102	12416.0
26585	12414.0
9711	12412.0
10393	12410.0
10293	12409.0
81873	12407.0
50861	12406.0
3887	12405.0
4719	12403.0
1854	12402.0
1965	12401.0
11044	12396.0
1207	12395.0
6535	12394.0
55833	12392.0
54758	12390.0
4494	12388.0
9831	12386.0
6873	12384.0
5597	12381.0
10787	12380.0
8836	12379.0
10079	12378.0
80778	12377.0
6491	12376.0
3320	12374.0
8774	12373.0
5203	12371.0
10381	12370.0
27440	12368.0
4141	12367.0
79665	12366.0
10397	12364.0
55699	12362.0
10617	12360.0
4495	12359.0
79017	12357.0
10428	12354.0
645233	12353.0
26	12350.0
54165	12348.0
2134	12347.0
54478	12346.0
5716	12345.0
55011	12344.0
1297	12339.0
11073	12337.0
54962	12335.0
23002	12334.0
83259	12332.0
26520	12331.0
63933	12330.0
7517	12327.0
11236	12325.0
63899	12322.0
55355	12321.0
10063	12320.0
79982	12319.0
10553	12312.0
4496	12310.0
6871	12309.0
1479	12308.0
1841	12306.0
79609	12305.0
57017	12304.0
100188893	12303.0
283871	12300.0
4504	12298.0
1058	12295.0
51129	12294.0
7936	12293.0
55156	12292.0
8544	12289.0
1213	12288.0
8317	12286.0
5471	12282.0
5245	12281.0
51096	12279.0
10948	12277.0
1347	12276.0
3157	12275.0
5601	12273.0
9533	12272.0
10383	12271.0
1017	12269.0
9957	12268.0
3939	12267.0
80204	12266.0
2677	12264.0
55238	12263.0
86	12262.0
9052	12261.0
54821	12260.0
51184	12255.0
2958	12252.0
10776	12250.0
10675	12249.0
28998	12248.0
64180	12247.0
6637	12245.0
26284	12244.0
122704	12243.0
56992	12242.0
64577	12240.0
6286	12239.0
27344	12238.0
5955	12237.0
27130	12235.0
8725	12234.0
57761	12230.0
79797	12229.0
9926	12228.0
11232	12226.0
6921	12225.0
9399	12224.0
641	12223.0
4591	12221.0
81892	12220.0
995	12219.0
26589	12217.0
88	12216.0
26873	12215.0
25909	12212.0
993	12209.0
23644	12208.0
51371	12205.0
5700	12200.0
8647	12199.0
178	12196.0
10051	12195.0
8326	12194.0
79019	12190.0
1000	12187.0
55379	12186.0
8754	12184.0
55835	12183.0
257152	12177.0
5810	12173.0
4869	12169.0
9994	12167.0
29100	12166.0
80324	12164.0
29967	12162.0
54069	12160.0
64963	12157.0
2189	12156.0
514	12155.0
4175	12154.0
79364	12153.0
55505	12152.0
23173	12150.0
3070	12147.0
5822	12145.0
124044	12141.0
4702	12139.0
4151	12138.0
388796	12137.0
23658	12136.0
8833	12132.0
5393	12130.0
55738	12129.0
10285	12127.0
1678	12124.0
11137	12123.0
5214	12122.0
734	12121.0
55173	12119.0
27346	12117.0
1604	12116.0
8139	12114.0
51115	12113.0
10736	12112.0
5209	12111.0
6659	12109.0
22948	12108.0
23508	12104.0
23560	12103.0
333	12102.0
7138	12100.0
10403	12099.0
5382	12097.0
404093	12096.0
79801	12095.0
64710	12094.0
7264	12092.0
83461	12091.0
50863	12089.0
6016	12088.0
782	12087.0
9391	12086.0
51499	12085.0
55689	12083.0
3638	12082.0
2664	12081.0
23513	12080.0
51182	12077.0
118491	12076.0
8608	12075.0
5713	12073.0
64184	12071.0
3775	12070.0
5877	12068.0
7718	12066.0
55304	12064.0
10694	12063.0
51053	12061.0
7884	12058.0
6707	12057.0
9100	12055.0
23329	12054.0
79866	12053.0
5709	12051.0
151230	12050.0
23640	12049.0
55856	12047.0
10915	12042.0
4001	12040.0
342538	12038.0
54496	12037.0
25843	12035.0
26271	12032.0
3177	12031.0
4726	12030.0
11072	12028.0
92140	12020.0
8941	12014.0
5291	12010.0
29902	12007.0
84908	12006.0
56270	12005.0
55290	12003.0
5594	12002.0
339175	12000.0
11339	11999.0
10962	11997.0
27289	11996.0
26150	11995.0
6632	11992.0
2589	11990.0
9217	11989.0
55765	11988.0
64110	11983.0
54908	11980.0
4324	11978.0
54541	11976.0
5431	11975.0
3777	11973.0
83696	11967.0
29080	11966.0
3795	11965.0
54845	11964.0
79833	11961.0
3161	11959.0
94081	11958.0
51571	11957.0
25855	11956.0
2987	11954.0
8853	11953.0
11235	11950.0
4320	11949.0
64750	11948.0
64410	11947.0
79711	11946.0
54014	11944.0
5303	11938.0
5033	11937.0
10328	11936.0
6698	11935.0
10005	11933.0
9156	11932.0
152	11931.0
1241	11927.0
80178	11925.0
2332	11924.0
5194	11923.0
4201	11922.0
10947	11920.0
65094	11919.0
54454	11918.0
2730	11915.0
202	11914.0
80758	11913.0
4291	11912.0
7553	11911.0
5984	11910.0
11056	11908.0
55093	11906.0
57214	11905.0
1515	11904.0
3895	11903.0
55521	11902.0
2305	11900.0
6198	11898.0
79042	11897.0
7257	11896.0
157562	11893.0
100133775	11889.0
442194	11888.0
10897	11886.0
253943	11882.0
5983	11881.0
3796	11878.0
22839	11876.0
51026	11874.0
10527	11872.0
9829	11870.0
6447	11869.0
8669	11868.0
83463	11867.0
10606	11866.0
51510	11864.0
11082	11860.0
3735	11858.0
23213	11857.0
79847	11856.0
78999	11854.0
29028	11853.0
6307	11851.0
8702	11848.0
8493	11847.0
1789	11846.0
100129361	11845.0
5365	11842.0
83451	11841.0
5440	11839.0
10204	11837.0
51567	11836.0
51575	11834.0
9088	11833.0
5910	11832.0
5111	11831.0
25844	11826.0
79786	11825.0
1633	11823.0
10799	11821.0
7270	11820.0
7013	11818.0
10248	11816.0
7504	11814.0
5529	11813.0
4605	11812.0
26266	11811.0
9014	11810.0
8336	11809.0
2491	11807.0
55737	11803.0
5875	11799.0
58488	11797.0
23507	11793.0
2146	11792.0
26276	11791.0
654364	11790.0
90141	11789.0
29923	11788.0
131408	11787.0
50626	11786.0
23554	11784.0
5329	11780.0
6199	11776.0
9958	11775.0
26032	11774.0
192666	11771.0
10573	11768.0
3182	11767.0
54954	11766.0
7163	11764.0
10951	11762.0
79943	11760.0
57097	11759.0
5827	11758.0
10576	11756.0
8577	11753.0
1301	11752.0
89845	11749.0
8813	11748.0
79915	11747.0
55759	11745.0
5001	11743.0
23108	11742.0
4171	11741.0
8818	11740.0
9685	11739.0
9442	11737.0
27067	11736.0
205564	11735.0
64762	11733.0
10735	11731.0
26120	11730.0
26225	11729.0
29081	11728.0
57380	11724.0
10721	11723.0
9969	11722.0
54982	11721.0
3993	11719.0
23518	11714.0
4931	11713.0
8974	11710.0
8270	11707.0
51282	11705.0
7705	11704.0
25977	11702.0
8507	11701.0
51377	11700.0
51070	11699.0
7417	11698.0
54584	11697.0
4580	11694.0
54892	11692.0
64794	11689.0
3892	11688.0
5300	11687.0
7372	11684.0
9818	11681.0
1192	11680.0
9897	11679.0
1163	11673.0
1152	11671.0
23380	11669.0
100287590	11668.0
836	11666.0
9255	11665.0
54583	11664.0
9605	11662.0
7443	11661.0
2585	11659.0
54963	11656.0
10907	11655.0
54732	11651.0
55120	11650.0
10102	11648.0
9650	11646.0
55212	11643.0
3066	11642.0
387522	11639.0
10199	11637.0
657	11636.0
25806	11631.0
27297	11630.0
5747	11628.0
7353	11624.0
10797	11622.0
550	11619.0
2885	11618.0
26610	11617.0
55558	11615.0
79739	11613.0
22880	11611.0
1477	11610.0
7045	11608.0
8559	11607.0
7136	11606.0
55388	11604.0
23225	11603.0
6888	11602.0
79577	11601.0
60491	11597.0
7283	11596.0
3626	11593.0
345	11592.0
23161	11591.0
65003	11589.0
51477	11588.0
114657	11586.0
4091	11585.0
5584	11584.0
9653	11582.0
26235	11581.0
6712	11578.0
100132742	11577.0
58500	11575.0
158	11573.0
201254	11570.0
23170	11565.0
84790	11564.0
1723	11562.0
23527	11561.0
55171	11560.0
2063	11558.0
55288	11553.0
51617	11552.0
6502	11548.0
9480	11547.0
3265	11546.0
5110	11544.0
4711	11543.0
79614	11542.0
79752	11540.0
64785	11539.0
23607	11538.0
5277	11537.0
5000	11534.0
90480	11532.0
5409	11531.0
9342	11530.0
3099	11529.0
53371	11527.0
10737	11526.0
1478	11523.0
25978	11522.0
9728	11519.0
22927	11518.0
51012	11517.0
10528	11516.0
2617	11514.0
54801	11511.0
84733	11510.0
433	11508.0
23167	11507.0
10165	11505.0
280661	11502.0
7514	11499.0
4157	11498.0
25926	11497.0
51069	11493.0
5238	11492.0
5717	11490.0
1730	11489.0
55630	11488.0
261726	11487.0
6820	11485.0
885	11484.0
1329	11483.0
7203	11481.0
9352	11480.0
9498	11479.0
22974	11478.0
7571	11477.0
389715	11476.0
7175	11475.0
28978	11474.0
56647	11472.0
4287	11470.0
361	11469.0
10635	11460.0
1758	11459.0
8819	11457.0
705	11453.0
11266	11452.0
5985	11451.0
79731	11449.0
2523	11447.0
51155	11446.0
54542	11444.0
4528	11443.0
7083	11440.0
440	11438.0
285359	11436.0
1690	11435.0
5794	11434.0
528	11428.0
8347	11427.0
81929	11425.0
10850	11422.0
23141	11416.0
284889	11415.0
56888	11412.0
11338	11411.0
60484	11410.0
5106	11409.0
65057	11407.0
6629	11406.0
2109	11405.0
80349	11404.0
55656	11402.0
5202	11400.0
4097	11399.0
8887	11398.0
7411	11397.0
90333	11394.0
4917	11393.0
8968	11392.0
51195	11390.0
3149	11389.0
22868	11385.0
7286	11381.0
55975	11380.0
5885	11378.0
10175	11377.0
23160	11374.0
27112	11372.0
55143	11371.0
2592	11369.0
29901	11367.0
57003	11365.0
55907	11363.0
8636	11362.0
5718	11358.0
50814	11357.0
11332	11353.0
9330	11352.0
8443	11348.0
23787	11346.0
83460	11345.0
51382	11344.0
55255	11341.0
3755	11335.0
1917	11334.0
654483	11333.0
26073	11331.0
5550	11329.0
93210	11327.0
5080	11325.0
10048	11324.0
79893	11322.0
5688	11320.0
64837	11319.0
92154	11317.0
619505	11316.0
9326	11311.0
6472	11310.0
6690	11309.0
5831	11307.0
3838	11306.0
5449	11305.0
10969	11302.0
7764	11301.0
10900	11300.0
7137	11297.0
54958	11296.0
3008	11294.0
9377	11293.0
23481	11289.0
80775	11287.0
54868	11286.0
51634	11285.0
6049	11281.0
5062	11280.0
28957	11277.0
10237	11269.0
1340	11268.0
1763	11267.0
1773	11266.0
6227	11264.0
83448	11263.0
268	11262.0
9446	11258.0
5514	11256.0
5565	11255.0
8335	11253.0
51651	11252.0
6248	11246.0
9519	11244.0
51290	11241.0
731	11240.0
2935	11239.0
7738	11238.0
1783	11237.0
6597	11235.0
8445	11234.0
29960	11232.0
80055	11230.0
23011	11229.0
7398	11228.0
8208	11226.0
5603	11224.0
6338	11219.0
23029	11218.0
55969	11217.0
79983	11215.0
80273	11214.0
80346	11212.0
10072	11211.0
91137	11210.0
55166	11209.0
8120	11208.0
414771	11206.0
5710	11204.0
23259	11201.0
79902	11198.0
1302	11197.0
4709	11196.0
23397	11195.0
2125	11190.0
9588	11189.0
5347	11188.0
64400	11187.0
366	11185.0
9862	11184.0
3396	11182.0
9816	11179.0
54951	11177.0
112399	11176.0
57826	11175.0
9911	11174.0
6874	11172.0
4188	11171.0
29844	11170.0
29088	11169.0
23138	11168.0
6605	11167.0
375035	11166.0
11177	11165.0
3178	11164.0
54664	11163.0
11051	11161.0
11017	11160.0
7419	11159.0
27352	11157.0
5119	11156.0
3985	11153.0
55161	11152.0
5425	11150.0
54883	11147.0
6541	11146.0
1147	11142.0
6529	11139.0
653659	11138.0
81614	11137.0
8323	11134.0
25948	11133.0
92815	11132.0
10535	11130.0
10228	11129.0
56945	11127.0
10247	11126.0
55057	11125.0
284306	11124.0
5557	11121.0
51517	11120.0
63897	11116.0
9631	11115.0
27300	11114.0
3110	11112.0
23353	11110.0
51755	11109.0
79598	11106.0
10096	11105.0
7289	11102.0
8894	11101.0
4199	11096.0
8970	11094.0
23562	11093.0
55559	11092.0
80307	11091.0
9939	11089.0
262	11088.0
51236	11086.0
64417	11085.0
54517	11083.0
3006	11082.0
6534	11080.0
10926	11079.0
51702	11077.0
55226	11075.0
331	11074.0
29980	11069.0
353189	11068.0
3845	11066.0
79023	11064.0
1525	11062.0
55687	11061.0
9636	11060.0
54913	11057.0
80219	11055.0
5753	11054.0
2932	11053.0
990	11052.0
23277	11050.0
10198	11048.0
6574	11045.0
55957	11044.0
9883	11043.0
3727	11042.0
3364	11041.0
1312	11038.0
9318	11036.0
10471	11034.0
54928	11032.0
11212	11026.0
22843	11025.0
51079	11024.0
79980	11023.0
29083	11018.0
5260	11017.0
9914	11013.0
4259	11012.0
4521	11011.0
7378	11007.0
202658	11005.0
56180	11003.0
81858	11001.0
2979	10997.0
6461	10996.0
729163	10995.0
6845	10992.0
898	10991.0
6611	10988.0
3853	10983.0
8000	10981.0
124583	10977.0
9361	10975.0
51142	10972.0
9530	10971.0
1871	10969.0
81691	10968.0
645452	10967.0
7371	10966.0
10016	10965.0
53918	10964.0
8218	10963.0
6343	10961.0
2224	10960.0
79582	10955.0
22950	10954.0
6585	10953.0
10329	10950.0
5429	10948.0
79763	10947.0
60312	10946.0
55635	10945.0
6647	10941.0
1649	10938.0
90233	10936.0
4162	10935.0
23443	10934.0
1310	10933.0
79919	10931.0
23659	10929.0
27107	10928.0
23012	10925.0
9790	10923.0
6635	10920.0
55486	10917.0
7477	10916.0
51599	10915.0
8805	10911.0
5695	10910.0
7307	10908.0
6160	10907.0
9368	10905.0
219293	10904.0
4644	10902.0
29881	10898.0
27043	10897.0
11267	10894.0
5230	10892.0
65263	10891.0
10458	10890.0
81034	10888.0
9462	10885.0
9166	10884.0
23204	10883.0
6855	10881.0
27000	10880.0
631	10878.0
51125	10877.0
4200	10874.0
51138	10873.0
1534	10870.0
5264	10868.0
10402	10864.0
554313	10862.0
5817	10861.0
64901	10859.0
23786	10857.0
54904	10856.0
896	10854.0
54676	10852.0
1048	10850.0
149603	10849.0
56681	10848.0
4603	10846.0
3857	10840.0
55055	10839.0
2968	10837.0
3868	10835.0
2673	10832.0
51074	10831.0
1412	10829.0
255812	10828.0
57415	10827.0
3418	10826.0
26233	10825.0
23615	10823.0
3376	10822.0
4738	10821.0
595101	10817.0
22995	10816.0
2019	10813.0
80328	10808.0
9276	10806.0
28962	10803.0
3949	10802.0
120227	10799.0
26502	10797.0
56132	10794.0
3014	10791.0
314	10789.0
26263	10788.0
55891	10786.0
64422	10785.0
152559	10783.0
10656	10782.0
79820	10780.0
8621	10775.0
8607	10774.0
55257	10772.0
406991	10770.0
23603	10769.0
1829	10767.0
4356	10766.0
55003	10758.0
10574	10755.0
60490	10754.0
6477	10753.0
1674	10750.0
55109	10747.0
1977	10746.0
9618	10743.0
79675	10742.0
9158	10741.0
5355	10739.0
100129500	10738.0
522	10736.0
2790	10735.0
39	10734.0
56901	10732.0
57460	10731.0
8548	10729.0
22872	10728.0
1327	10727.0
212	10723.0
22903	10721.0
54512	10719.0
6323	10718.0
56941	10713.0
10245	10710.0
10585	10706.0
6247	10705.0
63916	10702.0
51081	10700.0
9025	10699.0
10634	10698.0
11171	10697.0
25998	10696.0
10195	10695.0
2264	10693.0
8027	10690.0
22980	10689.0
79029	10687.0
57099	10686.0
55353	10685.0
29065	10684.0
65010	10683.0
2821	10680.0
6940	10679.0
5451	10678.0
8739	10677.0
4173	10676.0
6715	10671.0
1070	10670.0
4712	10668.0
339105	10667.0
51562	10666.0
29117	10665.0
6780	10664.0
8001	10663.0
9070	10662.0
9145	10660.0
10807	10657.0
27032	10656.0
100130741	10655.0
10498	10654.0
4998	10651.0
79884	10648.0
9907	10647.0
4493	10646.0
80271	10641.0
22916	10640.0
9212	10636.0
23197	10635.0
117246	10633.0
10885	10627.0
1364	10625.0
435	10624.0
51647	10622.0
22911	10621.0
27258	10619.0
22870	10613.0
25874	10612.0
55661	10611.0
50837	10610.0
27183	10609.0
10728	10607.0
81831	10605.0
3613	10601.0
1382	10600.0
24142	10598.0
56965	10596.0
55110	10595.0
8893	10594.0
4534	10589.0
10548	10588.0
266740	10587.0
5684	10585.0
2911	10584.0
55860	10583.0
653562	10582.0
9054	10581.0
23174	10579.0
10755	10578.0
9057	10576.0
7298	10574.0
373863	10573.0
5331	10571.0
54101	10569.0
11011	10568.0
6427	10561.0
203	10560.0
57707	10559.0
5357	10558.0
730107	10557.0
27019	10555.0
8140	10553.0
23613	10552.0
100129405	10549.0
4102	10548.0
6731	10547.0
23246	10545.0
9960	10544.0
29966	10543.0
2021	10539.0
9325	10537.0
55753	10536.0
79844	10533.0
57007	10532.0
5075	10529.0
7324	10527.0
50804	10526.0
1337	10524.0
8243	10522.0
9244	10521.0
55500	10520.0
6616	10514.0
54881	10509.0
55231	10507.0
5422	10506.0
1356	10498.0
55662	10495.0
3304	10494.0
26039	10491.0
6904	10489.0
55183	10487.0
4659	10486.0
26472	10485.0
1024	10480.0
51025	10479.0
1907	10478.0
55890	10471.0
8798	10470.0
55596	10468.0
3281	10467.0
246243	10465.0
50512	10462.0
157922	10459.0
3475	10458.0
55030	10457.0
90011	10453.0
429	10452.0
57332	10450.0
9002	10446.0
55777	10445.0
55208	10444.0
10542	10441.0
4103	10440.0
1993	10438.0
22827	10435.0
4733	10434.0
10100	10433.0
324	10432.0
488	10429.0
2861	10428.0
81620	10426.0
26576	10425.0
6782	10424.0
57175	10422.0
1474	10420.0
96764	10418.0
51507	10417.0
2786	10416.0
7319	10413.0
55374	10411.0
669	10409.0
201626	10408.0
23583	10407.0
54433	10406.0
27075	10404.0
54535	10403.0
729863	10399.0
11222	10397.0
57817	10394.0
26517	10393.0
55511	10391.0
79959	10390.0
5427	10386.0
3624	10385.0
56903	10384.0
55178	10382.0
7818	10381.0
1618	10379.0
10399	10378.0
6165	10376.0
7167	10375.0
754	10374.0
116372	10373.0
8714	10369.0
1399	10367.0
25778	10366.0
25940	10364.0
176	10363.0
171546	10362.0
285	10360.0
9130	10359.0
54953	10348.0
1652	10342.0
6549	10340.0
26574	10336.0
22824	10333.0
54849	10331.0
5050	10330.0
440672	10329.0
9748	10328.0
51805	10326.0
3851	10321.0
92856	10320.0
378708	10318.0
56905	10317.0
60488	10316.0
10572	10314.0
51068	10312.0
3297	10309.0
1349	10306.0
4193	10305.0
26155	10304.0
5100	10302.0
7913	10301.0
51550	10296.0
56125	10295.0
7464	10293.0
10534	10292.0
26291	10291.0
2895	10289.0
51128	10287.0
51388	10285.0
26151	10284.0
10940	10283.0
79710	10281.0
79791	10280.0
166647	10276.0
51406	10275.0
29915	10274.0
6004	10272.0
7355	10271.0
4718	10269.0
29984	10265.0
23649	10264.0
9562	10261.0
65109	10260.0
401251	10259.0
6059	10257.0
7518	10256.0
100132399	10255.0
730029	10252.0
728855	10249.0
26330	10246.0
286887	10243.0
8520	10242.0
6631	10240.0
6482	10237.0
5719	10235.0
64149	10233.0
54877	10232.0
9582	10230.0
29109	10229.0
55631	10227.0
100128612	10226.0
545	10223.0
23097	10218.0
55222	10216.0
4677	10215.0
23457	10212.0
6877	10210.0
93081	10208.0
728932	10205.0
84900	10203.0
2108	10201.0
5883	10193.0
758	10190.0
29123	10189.0
5232	10187.0
27301	10186.0
2971	10185.0
4713	10183.0
55157	10180.0
1134	10178.0
1749	10176.0
23637	10175.0
51207	10174.0
55322	10173.0
25782	10171.0
51582	10170.0
8987	10169.0
23532	10168.0
113251	10165.0
10058	10164.0
9360	10162.0
10882	10160.0
5596	10154.0
51067	10153.0
10518	10152.0
2107	10148.0
3336	10147.0
55723	10146.0
26015	10145.0
11198	10144.0
51742	10143.0
10059	10142.0
23623	10140.0
6861	10139.0
54969	10137.0
729020	10131.0
9479	10130.0
29781	10128.0
81626	10127.0
6317	10126.0
10376	10125.0
9218	10123.0
29766	10121.0
10664	10120.0
50485	10118.0
170543	10117.0
3850	10116.0
54968	10115.0
5582	10114.0
29919	10113.0
490	10109.0
10239	10108.0
9801	10106.0
84705	10103.0
1138	10101.0
11193	10100.0
64786	10099.0
8872	10092.0
56894	10090.0
56954	10088.0
2877	10082.0
79081	10081.0
8706	10079.0
7016	10078.0
55745	10074.0
9518	10068.0
51124	10065.0
25888	10064.0
6443	10061.0
29949	10060.0
28985	10058.0
79650	10056.0
6728	10054.0
1999	10050.0
29093	10049.0
7574	10048.0
9688	10043.0
6837	10042.0
8796	10039.0
6853	10036.0
26236	10035.0
10598	10033.0
3229	10031.0
10401	10028.0
7004	10027.0
55172	10022.0
8202	10020.0
3093	10019.0
1317	10018.0
100130922	10014.0
9470	10012.0
865	10009.0
23233	10008.0
10914	10007.0
23076	10004.0
10845	10002.0
23520	9999.0
25836	9998.0
54929	9997.0
79888	9996.0
5805	9994.0
5121	9993.0
53820	9991.0
7407	9988.0
8785	9985.0
1595	9984.0
1912	9980.0
9824	9979.0
8491	9976.0
9416	9975.0
10939	9973.0
875	9970.0
3456	9968.0
65265	9967.0
27236	9966.0
26255	9964.0
25941	9961.0
5271	9959.0
23395	9958.0
7022	9955.0
441194	9954.0
1022	9953.0
4697	9952.0
51491	9949.0
348995	9948.0
729353	9947.0
57820	9945.0
51020	9944.0
55794	9943.0
8476	9940.0
51317	9938.0
10802	9937.0
28969	9935.0
2643	9932.0
64939	9931.0
4950	9930.0
55697	9926.0
162	9924.0
9587	9923.0
1325	9920.0
9843	9919.0
57130	9918.0
7332	9916.0
5889	9915.0
284403	9911.0
83737	9907.0
64777	9906.0
1787	9905.0
54187	9904.0
55526	9903.0
54680	9902.0
100130449	9901.0
8161	9899.0
128872	9898.0
29099	9895.0
6949	9892.0
100133109	9889.0
6543	9888.0
55636	9887.0
53343	9886.0
7032	9882.0
23230	9881.0
30836	9879.0
51021	9877.0
706	9876.0
84861	9875.0
10092	9872.0
9414	9869.0
7468	9867.0
10928	9863.0
6773	9860.0
26507	9859.0
10531	9858.0
54545	9856.0
646756	9855.0
10232	9854.0
22887	9853.0
7879	9852.0
59336	9851.0
9373	9844.0
2588	9843.0
3061	9841.0
83990	9840.0
753	9839.0
4704	9838.0
3614	9837.0
5879	9835.0
5612	9834.0
49856	9831.0
80161	9827.0
78995	9824.0
7432	9823.0
6612	9816.0
9439	9815.0
25879	9814.0
4436	9812.0
2583	9811.0
23544	9810.0
5782	9808.0
8089	9806.0
51337	9804.0
28956	9803.0
79646	9800.0
9569	9799.0
55312	9796.0
9885	9789.0
84253	9788.0
219333	9787.0
81887	9784.0
51116	9783.0
1855	9782.0
7559	9781.0
11329	9780.0
9384	9779.0
9793	9778.0
774	9776.0
1032	9774.0
8420	9772.0
56061	9771.0
55041	9770.0
9188	9769.0
51094	9764.0
5160	9763.0
55884	9762.0
2027	9760.0
26636	9759.0
7341	9757.0
8368	9755.0
84079	9750.0
50839	9745.0
54020	9744.0
54490	9743.0
9819	9740.0
65005	9738.0
728636	9737.0
398	9736.0
54852	9735.0
9856	9731.0
8871	9730.0
7280	9729.0
100129013	9725.0
9477	9724.0
147339	9722.0
7139	9721.0
336	9720.0
642502	9717.0
29889	9716.0
9277	9714.0
9107	9713.0
442715	9711.0
10196	9708.0
4099	9707.0
4694	9703.0
50628	9698.0
4321	9697.0
2257	9696.0
91752	9695.0
8565	9694.0
9015	9693.0
151	9692.0
646208	9690.0
1748	9689.0
6945	9686.0
10650	9685.0
2271	9684.0
6950	9681.0
22978	9678.0
1482	9677.0
5902	9675.0
7109	9673.0
8505	9672.0
55206	9671.0
7036	9669.0
63035	9667.0
6391	9665.0
56033	9664.0
22929	9663.0
57187	9662.0
54998	9659.0
29034	9657.0
3682	9655.0
8930	9654.0
6628	9653.0
1021	9651.0
55125	9650.0
303	9646.0
9991	9645.0
23594	9644.0
899	9640.0
51002	9639.0
3052	9636.0
9673	9635.0
55801	9634.0
201163	9632.0
1053	9631.0
3434	9630.0
4087	9626.0
3920	9625.0
3224	9624.0
55023	9623.0
8260	9620.0
51029	9617.0
55781	9616.0
400410	9615.0
29978	9614.0
80218	9611.0
25821	9608.0
2244	9606.0
9805	9605.0
11322	9604.0
10989	9603.0
4361	9602.0
55744	9601.0
79139	9598.0
4522	9592.0
26003	9591.0
51606	9589.0
2115	9583.0
27	9582.0
10987	9580.0
26205	9578.0
4176	9576.0
55181	9574.0
57096	9573.0
5255	9572.0
5426	9568.0
51072	9567.0
79968	9566.0
286527	9562.0
54920	9560.0
51642	9559.0
140710	9558.0
50943	9557.0
8898	9556.0
10730	9554.0
80150	9550.0
2186	9548.0
25801	9547.0
100008586	9546.0
80895	9543.0
8975	9540.0
8537	9539.0
399904	9538.0
9016	9537.0
23300	9536.0
79000	9533.0
11037	9532.0
9033	9531.0
9821	9529.0
2963	9526.0
2178	9525.0
51	9524.0
79135	9522.0
139748	9521.0
55811	9517.0
1366	9516.0
2575	9515.0
6557	9513.0
51174	9512.0
11097	9511.0
55291	9509.0
91300	9507.0
9141	9505.0
728412	9500.0
2584	9498.0
643790	9497.0
3745	9496.0
6899	9494.0
5188	9493.0
55159	9491.0
6603	9487.0
5081	9486.0
64754	9483.0
79774	9480.0
101	9479.0
496	9475.0
23144	9474.0
29947	9472.0
10899	9467.0
51747	9466.0
16	9465.0
51046	9464.0
206358	9463.0
57228	9460.0
3674	9457.0
7979	9456.0
348158	9455.0
623	9453.0
6434	9452.0
1736	9450.0
55703	9447.0
25794	9446.0
79158	9445.0
55711	9441.0
11062	9440.0
283459	9437.0
6674	9436.0
7291	9435.0
10169	9432.0
54726	9431.0
100132923	9425.0
10269	9424.0
11200	9423.0
10622	9421.0
9514	9419.0
56729	9417.0
30850	9416.0
29948	9415.0
79074	9413.0
56886	9410.0
5457	9409.0
5801	9407.0
10205	9406.0
25841	9405.0
10677	9404.0
55079	9403.0
56474	9401.0
55695	9400.0
78990	9398.0
9993	9397.0
23192	9396.0
22835	9395.0
9328	9394.0
650293	9393.0
1537	9392.0
55359	9389.0
8655	9388.0
[truncated: 11,091 more rows]
