# Supplementary material for: Multiple-input multiple-output causal strategies for gene selection
Source: BMC Bioinformatics. 2011 Nov 25;12:458. doi: 10.1186/1471-2105-12-458 (PMC3323860; doi:10.1186/1471-2105-12-458)
Supplement: Additional file 3 — Archive containing the output files computed by the preranked GSEA for λ ∈ {0.6,0.7,0.8,0.9,1.0,2.0} (GSEA_MIMO_part2.zip). [file 1471-2105-12-458-S3.ZIP › mFS10_entrez_mimo.GseaPreranked.1316039488125/edb/results.edb]

<?xml version="1.0" encoding="UTF-8"?>

<EDB LC_PROC="none" SORT_MODE="real" ORDER="descending" METRIC="None" NUM_PERMS="1000">
  <DTG RANKED_LIST="mFS10_entrez_mimo.rnk" TEMPLATE="na_as_pre_ranked" GENESET="gene_sets.gmt#IMMUNE_RESPONSE" ES="-0.4063" NES="-2.4178" NP="0.0000" FDR="0.0025" FWER="0.0020" RND_ES="0.2313 0.1401 -0.1993 -0.1567 -0.1753 -0.1607 -0.1401 0.1735 0.1781 0.1801 -0.1542 0.1662 0.1578 0.2194 0.1616 0.2277 -0.1623 0.1684 -0.1547 -0.1611 -0.1580 0.1551 0.1722 -0.1940 0.1771 -0.1524 -0.1656 -0.1864 -0.1418 -0.1978 -0.1261 -0.2129 -0.1746 0.1507 -0.1556 0.1677 0.1422 0.1484 -0.1577 -0.1507 -0.1618 -0.1979 0.1484 -0.1263 0.1879 -0.1432 -0.1843 0.1738 0.1804 -0.1910 -0.1584 0.1652 0.1734 0.1476 0.1448 -0.1384 -0.1416 0.2130 -0.1739 0.1396 0.1961 0.1515 0.1906 0.1727 0.1926 0.1553 -0.1646 -0.1799 0.1720 0.1888 0.1797 -0.1467 -0.1540 0.1577 -0.1494 0.1364 -0.2111 0.2016 -0.1721 -0.1946 -0.1681 0.1475 0.1623 -0.1996 -0.1745 -0.2124 0.1678 -0.1458 0.1727 0.2063 0.1887 0.1373 -0.2196 0.2002 0.1659 0.1933 0.1654 0.1620 0.1814 0.1990 0.1570 0.2146 0.1552 0.1834 -0.1555 0.2025 -0.1525 0.1611 -0.1544 -0.1702 -0.2088 -0.1522 0.1651 0.1598 0.1539 0.1523 0.1494 -0.1307 0.1671 -0.1797 0.2082 0.2019 0.1877 0.1697 0.2354 0.1652 0.1425 0.1822 0.1654 0.2025 0.1529 0.2124 0.1972 0.2091 0.2305 0.1941 -0.1756 0.1435 -0.1553 0.2086 0.1944 0.1496 0.2098 -0.1237 -0.1513 0.1099 -0.1334 0.1630 0.1910 0.1705 0.2137 0.2150 0.1875 0.1667 0.1477 -0.2250 0.1724 0.2145 -0.2500 0.2152 -0.2019 0.2432 0.1729 -0.1539 0.1690 -0.1578 -0.1709 0.2003 -0.1773 -0.1728 0.1450 0.1644 -0.1669 -0.1382 0.1623 0.1272 0.1694 -0.2095 0.1321 0.1803 -0.1494 -0.1439 0.1284 0.1408 -0.1980 -0.1636 -0.1576 -0.2240 0.1533 0.2559 0.1417 -0.1605 -0.1560 0.1966 -0.1482 -0.1453 0.1675 0.1593 -0.1586 -0.1434 -0.1347 -0.1665 0.2045 0.1496 -0.1830 0.1655 0.2135 0.1621 -0.1730 -0.1854 -0.1858 0.1891 -0.1838 -0.1794 0.1925 0.1656 -0.1426 -0.1721 0.1942 0.1451 0.1501 0.1456 0.1618 -0.1576 0.2570 -0.1528 -0.1927 -0.1458 0.1506 -0.1554 0.1977 -0.1561 0.2083 -0.2265 0.2056 -0.1703 -0.1648 0.2052 -0.1723 0.1811 0.1471 0.1607 0.1909 -0.1911 0.1864 0.1621 -0.1581 0.1686 0.1739 0.1910 0.1815 0.1446 -0.1600 0.1780 -0.1835 0.2227 -0.1663 0.1575 0.2245 0.1759 -0.1319 0.1564 -0.1438 0.1743 0.1669 0.2185 0.1660 -0.2073 0.2107 0.1828 0.1214 0.1758 0.1466 -0.1687 0.1766 -0.2009 -0.1487 -0.1723 0.1499 -0.1516 -0.1324 0.1828 0.1121 -0.1569 0.2335 0.1802 -0.1821 0.1898 0.1484 -0.1438 0.2797 0.1633 0.2605 0.1613 0.1842 0.1556 0.1447 0.1673 0.1490 -0.1597 0.1722 -0.1732 0.1974 -0.1577 -0.1899 -0.1877 0.1802 0.1616 0.1998 -0.1882 -0.1416 -0.1503 -0.1873 0.1749 0.1807 -0.1692 0.1591 -0.1467 0.1793 0.1845 0.1615 0.1872 0.1627 -0.1965 0.1645 -0.1564 -0.1483 0.1766 0.1749 0.1627 0.2278 0.2122 0.2186 0.1579 -0.1758 -0.1422 0.1451 -0.2066 0.1373 0.1970 -0.1630 -0.1630 -0.1711 -0.1619 -0.2058 -0.1973 0.1890 -0.1614 -0.1848 -0.1524 0.1753 -0.1541 0.2088 0.2118 -0.1852 -0.1591 0.1588 -0.1470 -0.1765 0.1667 0.1724 -0.1944 0.1807 -0.1277 0.1280 -0.1725 -0.1380 -0.1654 -0.1709 0.1672 -0.1449 0.1906 0.2043 0.1846 -0.2090 -0.1491 -0.1351 -0.1330 -0.1599 -0.1701 -0.1773 -0.1866 0.1922 -0.1903 0.1738 0.1517 0.1729 -0.1491 0.1771 0.1924 0.1701 0.1621 -0.1991 0.1818 0.1720 0.1687 -0.1774 -0.1704 0.1778 0.1617 0.1885 -0.1930 0.1498 -0.1692 0.1538 0.2371 0.1621 -0.2096 0.1187 0.1607 -0.1348 0.2170 0.1832 -0.1451 -0.1466 0.1992 0.1603 0.2141 -0.1536 -0.2061 0.1469 0.1489 -0.2190 0.1781 -0.2067 0.1932 -0.1444 0.1316 0.1984 -0.2292 -0.1612 0.1874 0.1589 0.1537 -0.1535 0.1653 -0.1834 0.1679 0.2180 0.1589 0.1866 0.2201 -0.1612 -0.1438 0.1551 -0.1559 0.1925 -0.1832 -0.1640 0.1705 0.1792 -0.1623 -0.1760 -0.1739 0.1698 0.1449 0.2418 0.1705 -0.1617 -0.1733 0.1609 -0.1614 0.1313 -0.1636 -0.1687 0.1626 0.1663 0.1377 0.1695 0.1641 -0.2049 0.2267 -0.1748 0.2397 -0.1998 0.1508 0.1620 -0.1840 -0.1761 -0.1826 0.1698 -0.1349 0.1458 -0.1645 -0.1419 0.1821 0.1305 0.1833 0.2114 -0.1686 0.1507 0.1231 0.1698 -0.1592 0.1761 -0.1685 -0.1603 0.1600 0.1785 -0.1583 0.1777 -0.1585 0.2299 0.1760 0.1720 -0.1714 0.2232 0.1986 -0.2338 0.1932 -0.1618 -0.1655 0.1575 0.1850 0.1688 0.1367 0.1478 0.1517 -0.1666 0.1669 0.1781 -0.2432 0.1563 -0.1512 -0.1720 -0.1878 0.1468 -0.2043 -0.1487 -0.1568 0.1354 0.2032 -0.1705 -0.2177 0.1217 0.1486 0.1717 -0.1554 -0.1656 0.1342 0.1572 0.1501 0.1887 -0.2146 0.1457 0.1588 0.1679 -0.1853 0.1647 -0.1843 -0.1668 -0.1727 0.1746 0.1753 -0.1917 0.1774 0.1646 -0.1839 0.1571 0.1685 -0.1878 -0.1453 0.2117 -0.1428 0.1573 0.1860 0.2439 -0.1878 0.1378 0.1539 -0.1556 0.2237 0.1794 -0.1573 0.1306 0.1860 0.1610 -0.1612 0.1852 0.1908 0.1713 0.1626 0.1720 0.1726 -0.1631 0.1420 0.1653 -0.2115 -0.2216 -0.1487 -0.1735 0.1958 0.1689 0.1624 0.1125 0.1441 -0.1757 -0.1394 0.1823 -0.1398 -0.1610 0.2147 0.1681 0.2088 -0.2163 0.1701 0.2741 -0.1692 0.1646 0.1594 -0.1580 0.1871 -0.2021 0.1456 0.1676 0.1946 -0.1533 0.1617 -0.1489 0.1464 -0.1460 0.2219 0.1870 -0.1717 0.1509 -0.1701 0.1616 0.1227 0.2024 -0.1669 0.1483 -0.1697 0.1207 -0.1231 -0.1854 -0.1447 0.1463 -0.1536 0.1511 0.1549 -0.1808 -0.1631 -0.1753 0.2056 -0.1417 0.1766 0.1518 0.2041 -0.1598 0.1805 0.1587 0.1404 -0.1310 0.1757 -0.1377 -0.1339 0.1439 0.1289 0.1384 -0.1734 -0.1694 0.2019 0.1982 0.1551 -0.1246 0.1679 0.1608 0.2383 0.1367 0.1634 0.1428 0.1259 0.1718 0.1422 0.1645 0.1590 0.1783 0.1693 0.1339 -0.1574 -0.1500 -0.1902 0.1353 -0.1903 0.1786 0.1322 -0.1829 -0.2204 -0.1849 0.1233 -0.1498 0.1317 0.1450 -0.1669 0.1609 -0.1391 0.1364 0.1957 -0.1532 0.1545 -0.1999 0.1583 -0.1280 -0.1816 -0.1332 0.1887 0.2021 -0.1802 0.1636 -0.2268 0.1584 0.1758 -0.1557 -0.1562 -0.1608 -0.1742 0.1524 0.1699 -0.1439 0.1586 -0.1463 0.1615 0.1866 0.1944 -0.1738 0.2060 -0.1416 -0.1397 0.1617 -0.1877 0.1645 -0.2061 0.1521 -0.1646 -0.1574 -0.1691 -0.1392 0.1572 0.1606 -0.1680 0.1866 0.1925 -0.1713 -0.1808 0.1483 -0.1977 0.1593 0.1695 0.1659 0.1581 0.2063 -0.1899 0.1706 -0.1597 -0.1467 0.2282 0.1377 0.1290 0.2010 -0.1644 0.1424 0.2225 0.1789 0.2146 0.1897 -0.2071 0.1537 0.1392 0.1556 0.1739 -0.1652 0.1581 -0.1558 0.1319 0.1654 -0.1464 -0.1652 -0.1321 -0.2015 0.1810 -0.1579 0.1818 0.1451 -0.1557 -0.2248 0.1457 0.1653 0.1357 -0.1521 -0.1653 -0.1578 0.1493 0.1975 0.1500 0.2131 0.1584 0.1727 -0.1703 0.1861 -0.1550 0.1776 0.2282 -0.1822 -0.1676 0.1671 -0.1616 -0.1326 -0.2362 0.2113 -0.2318 0.1848 -0.1713 -0.1666 0.1597 0.1636 0.2224 0.1643 0.1593 0.2142 0.1844 -0.1363 0.1835 0.1629 -0.1983 -0.1491 0.2030 -0.1693 0.1703 0.1443 -0.1437 0.1469 0.1707 0.1616 0.1880 0.1751 -0.1793 -0.1677 0.1379 0.2115 0.2089 -0.1494 0.1733 0.1507 0.1548 0.1395 0.1468 -0.1571 -0.1581 0.1660 -0.1581 0.1923 0.1691 0.1566 0.1686 0.1787 0.1532 0.1898 0.1602 -0.1682 -0.1325 -0.1489 0.1935 0.1515 -0.1794 0.1655 0.1715 0.1813 0.1976 -0.1556 0.2010 0.2111 0.1347 -0.1364 0.1863 0.1881 -0.1754 0.1856 0.1842 0.1682 -0.1469 -0.1756 0.1440 0.1516 0.1959 -0.1580 0.1544 0.1996 0.1550 0.1723 -0.1537 -0.1530 -0.1354 0.1704 0.1851 0.1739 0.1804 0.1519 -0.1717 0.1761 0.1910 -0.1547 -0.1457 0.2125 0.1788 -0.1642 -0.1386 -0.1651 -0.1533 -0.2017 0.1565 0.2026 -0.1561 0.1851 -0.1915 -0.1772 0.2000 0.1702 0.1815 -0.1817 0.1902 0.1508 -0.1440 -0.2425 0.1863 -0.1694 -0.2009 -0.1432 0.1351 0.1476 -0.1481 0.2056 0.1806 0.1619 -0.1424 0.1491 -0.1888 0.1622 0.1631 0.1803 0.1674 0.1406 0.1955 0.1589 0.1895 0.1504 -0.1643 0.1886 -0.1402 -0.1963 -0.1413 -0.1485 0.1958 0.1587 -0.1636 -0.1082 0.1938 -0.1699 0.1813 0.1643 -0.1847 0.1534 0.2448 0.1647 0.1551 0.1477 0.1553 -0.1833 -0.1295 -0.2162 0.1756 -0.1499 -0.1626 0.1642 0.1698 -0.1557 -0.1807 -0.1682 0.1598 -0.1727 -0.1693 -0.1765 0.1446 0.1441 0.1595 -0.1975 0.2172 0.1327 0.2025 0.1356 -0.1777 0.1929 0.1841 -0.1389 0.1611 -0.1805 0.1610 0.1767 0.1724 0.1369 0.1563" HIT_INDICES="1 62 455 966 1068 1093 1115 1203 1222 1271 1309 1418 1915 2177 2220 2302 2552 2658 2719 2780 2808 2952 3245 3247 3537 3575 3604 3656 3711 3867 4109 4180 4187 4212 4249 4269 4290 4346 4559 4593 4603 4744 4824 4891 4982 5029 5259 5267 5336 5451 5659 5808 5902 5938 6026 6100 6123 6178 6218 6291 6299 6315 6327 6398 6447 6490 6583 6593 6676 6684 6720 6734 6889 6926 7087 7154 7320 7448 7596 7605 7822 7858 8063 8117 8168 8169 8278 8341 8344 8414 8457 8483 8503 8537 8582 8587 8644 8752 8759 8796 8806 8939 8991 9020 9050 9134 9253 9286 9291 9460 9600 9618 9621 9716 9768 9814 9852 9869 9985 9998 10005 10053 10055 10207 10273 10320 10325 10379 10396 10542 10575 10603 10638 10715 10775 10809 10817 10914 10943 10947 10972 11002 11005 11024 11042 11059 11067 11116 11167 11172 11177 11230 11345 11373 11415 11503 11521 11534 11541 11549 11599 11647 11812 11853 11860 11881 11885 11892 11915 11961 11965 12002 12026 12066 12088 12125 12135 12166 12183 12254 12270 12319 12365 12386 12412 12486 12522 12546 12579 12599 12622 12658 12693 12703 12724 12750 12757 12832 12841 12871 12888 12892 12913 12975 12985 12997 13004 13007 13022 13073 13079 13087" ES_PROFILE="0.0087 0.0127 -0.0095 -0.0415 -0.0418 -0.0362 -0.0304 -0.0298 -0.0239 -0.0203 -0.0160 -0.0173 -0.0494 -0.0637 -0.0610 -0.0614 -0.0752 -0.0779 -0.0773 -0.0767 -0.0736 -0.0797 -0.0978 -0.0933 -0.1116 -0.1104 -0.1086 -0.1086 -0.1089 -0.1173 -0.1328 -0.1351 -0.1324 -0.1312 -0.1309 -0.1294 -0.1279 -0.1293 -0.1431 -0.1431 -0.1413 -0.1498 -0.1537 -0.1567 -0.1616 -0.1633 -0.1794 -0.1784 -0.1822 -0.1898 -0.2048 -0.2155 -0.2221 -0.2243 -0.2306 -0.2359 -0.2373 -0.2413 -0.2442 -0.2497 -0.2502 -0.2514 -0.2522 -0.2576 -0.2611 -0.2642 -0.2710 -0.2714 -0.2774 -0.2775 -0.2797 -0.2802 -0.2915 -0.2936 -0.3051 -0.3092 -0.3208 -0.3293 -0.3392 -0.3383 -0.3532 -0.3541 -0.3678 -0.3698 -0.3714 -0.3692 -0.3752 -0.3776 -0.3752 -0.3781 -0.3787 -0.3780 -0.3768 -0.3767 -0.3773 -0.3749 -0.3764 -0.3817 -0.3792 -0.3790 -0.3766 -0.3837 -0.3844 -0.3832 -0.3822 -0.3852 -0.3908 -0.3896 -0.3863 -0.3955 -0.4023 -0.3996 -0.3958 -0.3989 -0.3987 -0.3979 -0.3965 -0.3934 -0.3979 -0.3943 -0.3903 -0.3894 -0.3850 -0.3920 -0.3922 -0.3909 -0.3864 -0.3855 -0.3818 -0.3879 -0.3852 -0.3821 -0.3795 -0.3800 -0.3791 -0.3762 -0.3712 -0.3730 -0.3695 -0.3641 -0.3602 -0.3567 -0.3511 -0.3467 -0.3423 -0.3377 -0.3324 -0.3302 -0.3281 -0.3224 -0.3167 -0.3146 -0.3173 -0.3131 -0.3100 -0.3103 -0.3051 -0.2996 -0.2936 -0.2876 -0.2849 -0.2819 -0.2877 -0.2839 -0.2775 -0.2721 -0.2654 -0.2589 -0.2537 -0.2501 -0.2433 -0.2390 -0.2336 -0.2295 -0.2239 -0.2194 -0.2129 -0.2079 -0.2018 -0.1998 -0.1934 -0.1896 -0.1855 -0.1794 -0.1737 -0.1716 -0.1665 -0.1604 -0.1550 -0.1485 -0.1422 -0.1369 -0.1315 -0.1240 -0.1174 -0.1112 -0.1035 -0.1009 -0.0932 -0.0870 -0.0799 -0.0717 -0.0648 -0.0609 -0.0531 -0.0453 -0.0372 -0.0287 -0.0212 -0.0163 -0.0080 0.0002" RANK_AT_ES="9599.0000" RANK_SCORE_AT_ES="-5976.0000"/>
  <DTG RANKED_LIST="mFS10_entrez_mimo.rnk" TEMPLATE="na_as_pre_ranked" GENESET="gene_sets.gmt#DEFENSE_RESPONSE" ES="-0.3946" NES="-2.4065" NP="0.0000" FDR="0.0013" FWER="0.0020" RND_ES="0.1678 0.1873 0.1746 0.1536 -0.1477 -0.1630 0.1332 0.1907 -0.1472 -0.1794 -0.1810 0.2251 -0.1946 0.1795 -0.1834 0.1951 0.1357 0.1559 -0.1512 0.2021 0.1565 0.1559 0.1964 0.1796 0.1649 -0.1670 0.1595 -0.1653 -0.1632 0.1838 -0.1540 -0.1705 0.1586 0.1362 -0.1816 0.1587 0.1801 0.1366 -0.1417 -0.1803 -0.1956 0.1788 -0.1617 -0.1621 0.1666 0.1683 0.1749 0.1414 -0.1256 0.1440 0.1517 0.1464 0.1350 0.1517 -0.1424 -0.1539 0.1415 0.1677 0.1642 -0.1483 -0.1585 -0.1520 0.1761 0.2055 -0.1476 -0.1320 0.1757 0.1545 0.1930 0.1523 -0.1273 0.1745 -0.1696 -0.1651 -0.1659 -0.1475 0.1871 0.1896 0.1486 0.1522 0.1440 0.1914 0.1563 0.1908 -0.1606 0.1988 -0.1756 -0.1465 0.1624 0.2274 0.1751 -0.1270 0.1783 0.1535 -0.1888 0.1699 -0.1702 -0.1652 -0.1753 0.1593 0.1299 0.1791 0.1508 0.1977 0.1719 -0.1627 0.1721 0.1485 -0.1279 -0.1609 0.1731 0.1625 -0.1593 0.1680 0.1423 0.1422 0.1541 0.1428 -0.1268 0.1464 0.2306 -0.1543 0.1739 -0.1609 0.1644 -0.1240 0.1512 0.2143 -0.1438 0.1615 0.1489 0.1400 0.2254 -0.1482 0.2151 0.1718 -0.1705 -0.1596 0.1797 0.2146 -0.1290 0.2146 0.1526 -0.1985 0.1489 0.1700 0.1816 0.1616 -0.1772 0.1732 0.1379 0.1635 -0.1821 0.1976 -0.1791 -0.1491 0.2358 -0.1288 0.2219 0.1299 0.2112 0.1634 0.1752 0.1733 0.1587 0.1910 -0.1966 0.2053 0.1872 0.1689 0.1851 0.1812 0.1872 -0.1864 -0.1385 -0.1333 -0.1185 0.1557 0.1649 0.1599 0.1533 0.1619 0.1466 0.1505 -0.1281 0.1572 -0.1846 0.1602 -0.1627 -0.1665 -0.1716 -0.1404 -0.1867 -0.1490 -0.1681 0.1391 0.1511 -0.1621 0.1540 0.1636 0.1671 0.1962 0.1419 0.1348 -0.1934 -0.1568 0.1995 -0.1453 0.1694 -0.2073 -0.1459 -0.1728 0.1946 0.1944 -0.1483 0.1803 -0.1680 -0.1035 0.1869 0.1650 -0.1423 -0.1848 -0.1487 0.1747 0.2143 0.1402 -0.2062 0.1609 -0.1808 0.1993 0.1721 -0.1550 0.1476 -0.1496 0.2119 -0.2235 0.1821 0.1793 -0.1402 -0.2209 0.2017 0.1754 0.1574 0.2059 0.1497 -0.1445 0.1729 -0.1476 -0.1544 -0.1844 -0.1563 0.1865 0.2065 0.1641 -0.1670 0.1827 -0.0984 0.1780 0.1542 0.1847 0.1529 -0.1534 0.1171 0.1302 -0.1349 0.1355 0.2366 0.1240 -0.2178 0.1783 -0.1813 0.1600 0.1874 -0.1662 -0.2032 -0.1707 0.1790 -0.1852 0.2152 -0.2359 0.1611 0.1723 -0.1477 -0.1614 -0.1651 0.1415 0.1842 0.1991 -0.1449 -0.1342 0.1963 -0.1886 -0.1666 -0.1692 0.1773 0.1547 0.1905 0.1366 -0.1493 -0.1492 0.1595 -0.1412 0.1799 0.2246 0.1789 0.1663 0.2209 -0.1620 -0.1436 0.1778 0.1735 0.1990 -0.1265 0.1707 0.1535 -0.1691 -0.1471 0.1833 -0.1522 -0.1779 -0.1854 0.1511 -0.1249 0.2064 0.1828 -0.1449 0.1548 0.1532 0.1888 0.1437 0.1800 -0.1328 0.1291 0.1489 0.1473 0.1790 -0.1966 -0.1870 -0.2291 0.1595 0.1619 0.1737 -0.1613 0.1853 -0.1902 0.2429 0.1483 -0.1349 -0.1577 0.1613 -0.1847 -0.1971 -0.1625 0.2244 0.1732 0.1993 0.1730 -0.1563 0.1587 0.1630 -0.1960 -0.1513 0.2308 0.1732 -0.1661 -0.1341 0.2007 -0.1979 -0.2043 0.1627 -0.1603 -0.1383 -0.1627 -0.1679 0.2474 0.1415 0.1490 0.2194 0.2226 0.2201 -0.1506 0.1597 0.1686 0.1608 0.1675 -0.1549 -0.1475 0.1445 0.1775 0.1241 0.1177 0.1572 0.2038 0.1526 0.1448 -0.1478 -0.1682 0.1963 -0.1795 -0.1506 0.1575 -0.1342 0.1646 0.1645 0.1833 -0.1790 -0.1490 0.1644 -0.1663 -0.1611 0.1901 -0.1874 -0.1667 0.1696 0.1558 0.2282 0.1589 0.1557 -0.1558 0.1780 0.2049 0.1945 -0.1779 -0.1587 -0.2095 0.1486 0.1632 0.1802 -0.1547 0.1895 -0.1555 0.2348 0.1517 -0.2069 0.1512 0.1434 -0.1664 -0.1790 -0.1558 -0.1564 -0.1699 0.1858 0.1802 -0.2011 0.1674 0.1572 0.1686 0.1663 0.1243 0.1413 0.2050 0.2031 0.2163 0.1671 0.1512 -0.1723 0.1783 0.1385 0.1828 -0.1400 -0.2162 0.1514 0.1550 0.1616 -0.1819 -0.1738 -0.1580 -0.2015 0.2136 0.2166 0.2021 -0.1469 0.1541 0.1930 0.1359 0.1483 -0.1607 0.1493 0.1924 0.1968 -0.1770 0.1444 -0.2343 0.2358 0.1497 -0.1596 0.1581 0.2039 0.1623 -0.1471 0.1627 0.2083 0.1498 -0.1868 -0.1595 0.1812 0.1867 -0.1762 -0.1756 -0.1848 -0.1460 0.1519 0.1664 0.2112 0.1615 0.1685 0.1632 0.1791 0.2039 0.1465 0.1503 -0.1277 -0.1630 0.1625 -0.1509 -0.1946 -0.1405 0.1593 0.1873 -0.1574 0.1430 0.1465 -0.1536 -0.2026 0.1665 0.1360 -0.1484 -0.2285 0.1695 0.1458 0.1703 -0.1543 -0.1630 0.1933 0.1671 0.1648 0.1735 0.1880 -0.1290 0.1534 0.1589 0.1625 0.1382 0.1466 0.1736 0.1574 0.1579 0.2193 0.2183 -0.1631 0.1510 0.1621 -0.1755 0.1330 0.1453 0.1574 -0.1410 0.1467 -0.1962 0.1637 0.1569 0.1899 0.1577 0.1810 -0.1569 -0.1693 0.1645 0.1859 0.1416 -0.1460 -0.1875 -0.1692 0.1547 0.1630 0.1674 -0.1903 -0.1246 -0.1470 0.1504 0.1671 -0.1407 -0.1773 -0.1599 0.1341 0.1987 0.1825 0.1864 0.1927 0.1927 0.1832 0.2106 0.1805 0.1404 -0.1320 0.1860 0.1785 -0.1598 0.1607 0.1564 -0.1417 0.1578 -0.1590 -0.1864 0.1914 -0.1653 -0.1900 -0.1733 0.1357 -0.1410 -0.1425 -0.1485 -0.1412 0.1342 0.1353 0.1505 -0.1446 -0.1575 0.1758 0.1749 0.1747 0.1669 -0.1522 0.1453 -0.1646 0.1311 -0.1577 0.1916 -0.1635 0.1550 -0.1682 -0.1608 -0.1388 -0.1727 0.1591 0.2008 -0.1669 0.1402 0.1704 0.1395 0.2032 -0.1544 -0.1687 0.1719 -0.1528 0.1553 -0.1575 -0.1986 0.1465 -0.1411 -0.1949 -0.1567 0.1654 0.1892 0.1760 0.1466 -0.1682 0.1937 0.1596 0.1248 0.1575 -0.1406 0.2189 -0.1554 0.2403 -0.1879 -0.1859 -0.1748 -0.2026 0.1307 0.1648 0.2140 -0.1586 0.1910 0.1735 0.2183 0.1394 -0.1422 -0.1245 -0.1998 0.1636 0.1407 0.1413 0.1642 -0.1398 -0.1586 0.1532 0.2118 0.1789 0.1879 0.1905 -0.1978 0.1409 0.1946 0.1601 0.1720 -0.1371 -0.1261 -0.1424 0.1704 -0.1655 -0.1558 0.1509 0.1610 -0.1693 -0.1400 -0.1444 -0.1383 -0.1640 -0.1401 -0.1907 0.1840 -0.1417 -0.1681 -0.1969 0.2120 -0.1939 0.1393 0.2271 0.1357 0.1730 0.1672 -0.1866 0.1380 -0.1504 0.1704 0.1719 0.1667 0.1609 0.1462 -0.1654 0.1822 -0.1781 -0.1520 0.1810 -0.1658 0.1782 0.1222 -0.1555 -0.1549 0.1399 -0.1724 0.1418 0.1910 -0.1465 -0.1729 0.1717 0.1549 -0.1986 0.2147 0.2296 -0.2098 -0.1428 0.1941 0.1659 0.2061 -0.2080 -0.1449 0.1999 0.1398 0.1626 0.1593 0.2481 -0.1417 0.2218 -0.1629 0.1638 0.1811 -0.1328 0.1511 0.1500 0.1675 0.2063 -0.1790 0.1467 -0.1357 -0.1779 0.2598 0.2234 -0.1692 0.2244 -0.1360 0.1535 0.2051 0.1461 0.1314 0.1538 -0.1803 -0.1583 -0.1297 0.1413 0.1654 0.1853 0.1794 0.1764 0.1717 -0.2166 -0.1303 -0.1356 -0.1583 0.1965 0.1542 0.1473 0.1480 -0.1664 -0.1426 -0.1660 0.1445 0.1425 0.1591 -0.1639 0.1915 -0.1836 0.1625 -0.1503 0.2003 -0.1645 0.1367 -0.1953 -0.1456 -0.1715 -0.1867 0.1700 0.2097 -0.1659 -0.1417 0.2142 0.1597 0.1670 0.1574 0.1871 0.1647 -0.2040 0.1404 -0.1535 0.1875 -0.1303 -0.1732 0.1642 0.1747 0.1695 -0.1703 -0.1571 0.1870 0.1570 0.1316 0.2338 0.1493 0.1895 0.1933 0.1902 0.1743 -0.1645 0.1554 -0.1535 0.1627 0.1369 0.2095 0.1568 -0.1703 -0.1365 0.1716 0.1871 0.1629 -0.1634 0.1616 0.1589 0.1879 -0.1390 0.1646 0.1938 0.1803 0.2325 0.2061 0.1602 0.1476 -0.1495 -0.1723 -0.1433 -0.1625 0.1528 0.1700 0.1689 0.2038 0.1570 0.1781 -0.1727 0.1648 0.1604 0.1819 0.1730 0.1610 -0.2008 -0.1975 0.1942 -0.2039 -0.1381 0.1691 0.1732 0.1744 0.2470 0.1895 -0.1747 0.1716 0.1896 0.1751 0.1409 -0.1618 -0.1578 0.1741 0.1633 0.1826 0.2001 0.1661 0.1675 0.1629 0.1504 0.2086 0.2093 -0.2312 0.2213 -0.1627 -0.1698 0.1664 -0.1684 0.1640 -0.1674 0.1769 0.1880 0.1493 -0.2147 -0.1493 -0.1755 0.1435 0.1921 -0.1672 0.2176 0.1417 0.2027 -0.1236 -0.1735 -0.1589 0.1928 -0.1998 -0.1838 0.1754 -0.1720 -0.1586 -0.1386 0.2155 0.1702 0.2081 0.1966 -0.1410 0.1495 -0.1842 -0.1560 0.1825 0.1387 0.1535 -0.1676 -0.1918 -0.1544 0.1345 0.1422 -0.1440 0.1528 0.1517 0.1560 0.1495 0.1378 0.1994 0.1517 0.1674 0.1883 0.1682 -0.1193 0.1596 -0.1867 0.1508 -0.1578 0.1708 0.2092 0.1847 0.1384 -0.1974 -0.1766 -0.1711 0.2252 0.1521 -0.1874 0.2189 -0.1370 0.2533 0.2122 -0.2188 -0.1638 0.1664 -0.2039 0.1192 0.1944" HIT_INDICES="62 142 184 455 966 1418 1743 1771 1805 1880 1911 2336 2467 2552 2587 2623 2668 2763 2858 2927 2984 3067 3260 3359 3371 3411 3423 3575 3656 3789 3794 3867 3880 3893 3900 4094 4121 4177 4186 4187 4210 4343 4346 4521 4581 4593 4737 4895 4902 4980 5012 5047 5059 5196 5366 5383 5394 5558 5594 5624 5693 5808 5835 5881 5902 5903 5995 6207 6212 6218 6232 6246 6247 6268 6287 6288 6299 6313 6319 6329 6370 6378 6388 6394 6398 6407 6447 6549 6623 6645 6750 6812 6853 6889 7067 7155 7183 7348 7374 7430 7473 7491 7520 7545 7605 7616 7623 7711 7754 7795 7867 7890 7948 7970 8062 8063 8117 8169 8183 8282 8350 8414 8457 8537 8644 8701 8713 8806 8847 9053 9225 9245 9291 9563 9618 9621 9638 9680 9741 9789 9829 9869 10005 10053 10055 10091 10127 10132 10156 10207 10234 10273 10297 10300 10325 10362 10374 10444 10471 10494 10508 10564 10583 10715 10817 10846 10875 10877 10943 10984 10988 11002 11012 11039 11042 11086 11127 11133 11177 11208 11286 11336 11355 11373 11415 11451 11494 11503 11531 11534 11540 11566 11630 11640 11668 11744 11774 11785 11804 11892 11961 11970 12088 12092 12099 12106 12114 12164 12183 12184 12254 12269 12271 12273 12310 12319 12368 12383 12411 12423 12477 12522 12523 12546 12622 12657 12750 12751 12754 12757 12884 12954 12963 12997 12999 13001 13077 13085" ES_PROFILE="0.0038 0.0062 0.0116 -0.0012 -0.0333 -0.0614 -0.0800 -0.0755 -0.0716 -0.0709 -0.0669 -0.0941 -0.0986 -0.0996 -0.0967 -0.0940 -0.0921 -0.0942 -0.0964 -0.0967 -0.0961 -0.0976 -0.1081 -0.1113 -0.1078 -0.1065 -0.1031 -0.1108 -0.1131 -0.1196 -0.1162 -0.1182 -0.1155 -0.1129 -0.1098 -0.1215 -0.1203 -0.1215 -0.1190 -0.1159 -0.1145 -0.1218 -0.1191 -0.1300 -0.1320 -0.1303 -0.1391 -0.1492 -0.1475 -0.1515 -0.1519 -0.1527 -0.1516 -0.1605 -0.1723 -0.1721 -0.1715 -0.1830 -0.1846 -0.1858 -0.1902 -0.1983 -0.1995 -0.2024 -0.2033 -0.2027 -0.2093 -0.2255 -0.2257 -0.2259 -0.2268 -0.2277 -0.2276 -0.2291 -0.2305 -0.2305 -0.2312 -0.2322 -0.2326 -0.2333 -0.2363 -0.2368 -0.2374 -0.2377 -0.2378 -0.2383 -0.2412 -0.2488 -0.2541 -0.2554 -0.2630 -0.2671 -0.2696 -0.2716 -0.2845 -0.2903 -0.2914 -0.3029 -0.3036 -0.3065 -0.3084 -0.3083 -0.3091 -0.3095 -0.3125 -0.3117 -0.3106 -0.3157 -0.3173 -0.3186 -0.3223 -0.3221 -0.3246 -0.3243 -0.3292 -0.3271 -0.3291 -0.3308 -0.3296 -0.3349 -0.3376 -0.3400 -0.3407 -0.3441 -0.3495 -0.3510 -0.3489 -0.3531 -0.3531 -0.3657 -0.3755 -0.3734 -0.3733 -0.3904 -0.3906 -0.3868 -0.3840 -0.3831 -0.3836 -0.3831 -0.3818 -0.3806 -0.3866 -0.3858 -0.3813 -0.3795 -0.3776 -0.3733 -0.3704 -0.3696 -0.3669 -0.3651 -0.3621 -0.3574 -0.3544 -0.3523 -0.3483 -0.3486 -0.3456 -0.3423 -0.3382 -0.3373 -0.3335 -0.3383 -0.3407 -0.3374 -0.3340 -0.3285 -0.3279 -0.3253 -0.3198 -0.3151 -0.3101 -0.3063 -0.3007 -0.2982 -0.2954 -0.2898 -0.2872 -0.2835 -0.2834 -0.2810 -0.2762 -0.2713 -0.2682 -0.2646 -0.2614 -0.2556 -0.2513 -0.2450 -0.2389 -0.2343 -0.2327 -0.2268 -0.2222 -0.2213 -0.2168 -0.2108 -0.2053 -0.2052 -0.2035 -0.1971 -0.1990 -0.1920 -0.1853 -0.1786 -0.1719 -0.1684 -0.1625 -0.1552 -0.1531 -0.1468 -0.1394 -0.1320 -0.1273 -0.1204 -0.1166 -0.1101 -0.1045 -0.0978 -0.0942 -0.0898 -0.0820 -0.0759 -0.0737 -0.0684 -0.0674 -0.0592 -0.0512 -0.0432 -0.0446 -0.0415 -0.0336 -0.0276 -0.0191 -0.0106 -0.0078 0.0004" RANK_AT_ES="9617.0000" RANK_SCORE_AT_ES="-6004.0000"/>
  <DTG RANKED_LIST="mFS10_entrez_mimo.rnk" TEMPLATE="na_as_pre_ranked" GENESET="gene_sets.gmt#IMMUNE_SYSTEM_PROCESS" ES="-0.3667" NES="-2.3124" NP="0.0000" FDR="0.0021" FWER="0.0050" RND_ES="0.2117 -0.1517 0.1700 0.1512 -0.1592 0.1663 0.1334 0.1612 0.1451 -0.1346 -0.1384 -0.1474 -0.1241 0.2077 0.1709 0.1532 -0.2292 0.2051 -0.1470 0.1458 0.1583 0.1708 -0.1426 0.1665 0.1583 -0.1518 0.1935 -0.1438 0.1702 -0.1661 -0.1544 0.1384 -0.1507 0.1865 0.1197 0.1668 0.1356 -0.1654 -0.1441 -0.1494 0.1652 0.1394 -0.1624 0.1413 -0.1671 0.1737 0.1971 -0.1792 0.1859 0.1574 -0.1394 0.1808 0.1568 0.1744 0.1521 0.1518 -0.1485 -0.1311 -0.1497 0.1652 0.1562 0.2196 0.1683 0.1433 -0.1574 0.1968 0.1520 0.1512 -0.1571 -0.1510 0.1758 0.1855 0.1596 0.1599 0.1831 0.1598 -0.1401 -0.1470 0.1564 0.1521 0.1573 -0.1822 0.1542 0.2311 -0.1606 -0.1474 0.1552 -0.1464 0.1646 0.1622 0.2121 -0.1356 -0.1300 -0.1649 0.2039 0.1502 -0.1540 0.2238 0.1417 -0.1857 0.1786 0.1648 0.1585 0.1310 0.1992 0.1735 0.1511 -0.1828 0.1791 0.1465 0.1670 0.1747 0.1528 0.1728 -0.1421 0.1489 -0.1850 -0.1429 0.1503 0.1689 -0.1200 -0.1421 0.1509 -0.1496 0.1935 0.1880 -0.1541 0.1586 -0.1509 0.1919 -0.1932 0.1547 -0.2084 -0.1609 -0.1484 0.1640 0.2026 0.1605 0.1704 -0.1364 0.1592 0.1440 0.1349 -0.1795 -0.1635 -0.1613 0.2131 -0.1472 0.1424 0.1709 0.1630 -0.1668 -0.1610 0.1537 0.1690 0.1656 0.1664 -0.1827 0.1818 -0.1498 0.1712 0.1698 -0.1576 -0.1799 0.1736 0.1387 -0.1464 -0.1329 -0.1363 -0.1479 -0.1679 0.1883 0.1608 -0.1441 -0.1586 0.1714 -0.1676 -0.1762 -0.1730 0.1641 0.2176 -0.1542 0.1798 0.1930 -0.1337 0.1782 0.1789 0.1550 -0.1459 -0.1401 -0.1498 0.1993 0.1536 -0.1388 0.1687 0.1361 0.2064 -0.1835 -0.1447 0.1791 0.1508 -0.1413 0.1479 0.1668 0.1678 0.1816 -0.1498 0.1583 0.1540 0.2152 -0.1396 -0.1471 -0.1508 0.1398 0.1589 0.1398 -0.1521 0.1413 0.1849 0.1453 0.1923 -0.1564 0.1540 -0.1320 0.1838 -0.1713 0.1547 -0.1180 0.1760 0.1700 0.2000 0.2267 -0.1712 0.1718 0.1495 0.1642 -0.1333 0.2326 -0.1584 0.1589 -0.1316 -0.1196 -0.2302 -0.1537 0.1395 -0.1788 0.1492 0.1952 0.1707 0.1626 -0.1826 0.1915 0.2129 0.1944 0.1881 0.1484 0.1733 -0.1407 -0.1227 0.1864 0.1965 0.2138 -0.1891 0.1683 0.1439 0.1581 0.2325 0.1869 -0.1605 0.2229 0.1692 0.1876 -0.1857 -0.1254 0.1799 0.1945 -0.1718 0.1548 -0.1587 0.2181 0.1981 0.1371 -0.1415 0.1796 0.1323 0.1772 0.1599 -0.1302 0.1939 0.1939 0.1654 -0.1414 0.1816 0.2489 0.2126 0.1326 0.1860 0.1518 0.1865 -0.1419 -0.1789 0.1851 0.1454 0.1646 -0.1715 0.2162 0.1458 0.1773 0.2114 0.1614 0.1490 -0.1540 0.1777 0.1797 -0.1933 -0.1423 -0.2014 0.1859 -0.1920 0.1870 0.1857 0.1537 -0.1536 0.1329 0.1499 -0.2289 0.2130 0.1634 0.1534 0.1634 0.1605 -0.1643 0.2085 -0.1528 -0.1331 -0.1625 -0.1674 -0.1869 -0.1837 0.1436 0.1633 -0.1867 0.1829 0.1563 0.1339 0.1524 -0.1566 -0.1398 -0.1523 0.1644 -0.1417 -0.1655 -0.1663 -0.1648 0.1606 0.1855 0.1583 -0.1552 0.1409 -0.1530 -0.2315 0.1418 0.1726 -0.1648 0.1742 0.1260 -0.1540 0.1763 -0.1768 0.1600 0.2447 -0.1781 0.1997 0.1662 -0.1528 0.1515 0.1709 -0.1591 -0.2114 0.1884 0.2013 0.1791 -0.1370 0.1498 0.1963 0.1773 -0.1524 0.1423 -0.1511 -0.1510 -0.1496 0.1902 -0.1594 0.1563 0.1554 -0.1619 0.1562 0.1648 0.1781 0.2526 0.1859 0.1591 -0.1707 -0.1588 0.1458 0.1803 -0.1596 0.1922 0.1850 -0.1337 -0.1417 0.1803 0.1616 0.1427 0.2079 0.2392 -0.1555 0.1470 0.1516 -0.1977 0.1490 0.1542 0.1768 0.1574 0.1517 -0.1910 -0.1851 -0.1658 -0.1666 0.1310 0.1360 0.1550 -0.1646 -0.1690 0.1690 0.1823 0.1518 -0.1636 0.1440 0.1575 0.2111 -0.1754 -0.1435 -0.1252 -0.1623 0.1869 0.1627 0.1785 0.1909 -0.1607 -0.1369 0.1655 -0.1530 -0.1402 0.1709 -0.1428 0.1336 -0.2097 0.1594 0.2038 -0.1674 0.1596 0.1502 -0.1693 -0.1550 -0.1207 -0.1984 0.2026 -0.1743 0.1517 -0.1976 -0.1425 -0.1939 -0.1560 0.1539 -0.1864 0.2001 0.1746 -0.1617 0.1819 0.1446 -0.1778 -0.1345 -0.1573 -0.1530 0.1750 0.1755 -0.1605 -0.1758 -0.1419 -0.1542 -0.1496 -0.1684 0.1494 0.2454 0.1450 0.1504 0.1882 0.1981 0.1872 -0.1652 -0.1612 0.1471 0.2092 0.1446 -0.1520 0.1448 -0.2069 -0.1487 0.1689 -0.1880 0.1895 -0.1667 0.1795 0.1641 0.1907 -0.1478 -0.1613 0.1586 0.1317 0.2038 0.1925 -0.1322 0.1657 -0.1602 0.1685 -0.1697 -0.1545 0.1456 0.1792 0.1419 -0.1253 0.1625 -0.1944 -0.1554 0.2233 0.1720 0.1821 0.1662 0.1285 0.1414 -0.2006 0.1628 0.1381 0.1329 0.1269 -0.1514 0.1562 0.2125 -0.1716 0.1822 0.1821 0.1653 0.1747 0.1513 0.1693 -0.1249 0.1504 0.2073 0.1599 0.2084 0.1306 -0.2051 -0.1394 -0.1451 0.1632 0.2167 0.1338 -0.1692 0.1536 0.1503 0.1860 0.1836 -0.1825 -0.1549 -0.1797 0.1491 0.1574 0.1492 0.1758 0.1475 0.2026 0.1677 0.1556 -0.1814 0.1776 -0.1256 0.1632 -0.1371 0.1423 -0.2147 0.1641 0.1228 0.1464 -0.1867 0.1528 -0.1505 -0.1497 0.1324 0.1805 0.1188 0.1475 0.1644 0.2135 0.1577 0.1920 -0.1351 0.1567 -0.1676 0.1650 0.1552 -0.1484 0.1815 0.2055 0.1556 0.1811 0.1685 0.1763 0.1575 0.1719 0.1517 0.1746 0.1315 -0.1504 0.1496 -0.1430 -0.1715 0.1663 0.1532 -0.1504 0.1544 0.1892 0.1790 0.1538 0.1739 0.1966 -0.1527 -0.1537 0.1664 -0.1210 0.1410 -0.1355 0.2331 0.2080 0.2057 0.1974 0.1305 0.1833 0.1900 -0.1954 0.1958 0.1398 0.1828 0.2000 0.1657 -0.1386 -0.1433 0.1428 0.1842 -0.1428 0.1503 -0.1665 -0.1466 0.1710 0.1733 0.1582 0.1459 -0.1417 0.1722 0.1398 0.1607 0.1619 -0.2098 0.2401 0.1484 0.1260 0.1616 0.1406 0.1969 0.1848 0.1863 -0.1548 0.1563 0.1795 0.1511 0.2100 0.2067 0.1583 0.1997 -0.1791 0.1494 0.1542 0.1340 0.1764 -0.1586 0.1696 0.2112 -0.1632 0.1386 0.1475 0.1861 -0.1545 -0.1556 0.1697 0.1849 0.1572 -0.1334 0.1495 0.1597 -0.1332 -0.1507 0.1263 -0.1667 0.1500 0.1693 -0.2021 -0.1332 0.1559 -0.1654 0.1781 -0.2122 0.1387 0.1698 0.1684 -0.1473 0.1562 -0.1466 -0.1361 -0.1446 -0.1672 0.1527 0.1489 -0.1626 0.1771 0.1587 0.2229 -0.1651 0.1792 0.1555 -0.1479 -0.1700 -0.1509 0.1472 -0.1876 0.1464 -0.1547 0.1515 0.1587 0.1755 -0.1605 0.1603 -0.1525 0.1808 0.1574 -0.1390 0.1658 0.1376 0.1538 0.1964 0.1792 0.2340 0.1505 -0.1651 0.1817 0.1389 0.1821 -0.1363 0.2167 -0.1667 -0.1539 0.1613 -0.1436 -0.1481 -0.1666 0.2085 -0.1245 0.1445 -0.1648 0.1821 0.1660 -0.1521 0.1499 0.1606 0.1679 0.1751 0.1352 -0.1687 0.1422 0.1753 0.1792 0.1820 0.1509 -0.1768 0.1592 -0.1261 -0.1724 0.1845 -0.1230 0.1452 0.1865 0.1405 0.1806 0.1548 0.1905 -0.1904 0.1429 0.1995 0.1334 -0.1599 -0.1719 0.1588 -0.1982 0.1529 0.1706 0.1972 -0.1675 -0.1457 0.1985 0.1686 0.1530 -0.1834 -0.1720 0.1733 0.1834 0.1641 0.2128 -0.1316 -0.1598 -0.1587 0.1812 -0.1442 0.1634 0.1294 0.1403 0.1740 -0.1617 0.1460 -0.1292 -0.1952 0.1465 0.1584 -0.1910 -0.1449 -0.1717 0.1761 -0.1278 0.1260 -0.1743 -0.1656 0.1586 0.1929 0.2154 0.1511 -0.1570 0.1853 0.2028 -0.1468 -0.1433 0.1452 0.1389 0.1946 0.2286 0.1337 0.2058 0.2039 -0.1765 0.1554 0.1836 -0.1463 0.1523 0.1518 -0.1125 0.1718 0.2099 -0.1679 0.1641 0.1579 -0.1464 0.2022 0.1551 0.1347 0.1556 0.1739 0.1490 -0.1172 -0.1554 0.1520 0.1616 -0.1477 0.1746 0.1404 0.1351 0.1835 0.1847 0.1884 0.1547 0.2114 0.1780 0.1719 0.1624 0.1441 -0.1833 0.1829 0.1496 0.1758 -0.1620 0.1763 -0.1658 0.1568 -0.1720 0.1455 0.1595 0.1390 0.1917 0.2061 -0.1790 -0.1562 0.1454 0.1367 0.1677 0.1857 -0.1458 0.1950 0.2003 0.2087 -0.1530 0.1473 -0.1241 0.1822 -0.1244 0.2198 -0.1362 -0.1378 0.1560 0.1213 -0.1716 -0.1581 0.1552 0.1453 -0.1279 0.1385 0.2290 0.1970 0.1760 -0.1764 -0.1663 -0.1372 -0.1206 0.2368 0.1475 0.1238 0.1727 -0.1471 0.1454 0.1452 -0.1837 0.1479 0.1875 0.1870 0.1806 0.1566 0.2119 0.1629 0.1633 -0.1431 0.1861 -0.1604 0.1557 0.1775 0.1695 -0.1490 0.1470 0.1831 -0.1680 0.1310 0.1821 0.1608 0.1745 0.1594 0.2434 0.1606 0.1399 0.1434 -0.1685 -0.1527 0.1653 0.1606 0.1386 -0.1533 0.1651 0.1970 0.1460 0.1749 0.1542 -0.1536 0.1820 0.1686 -0.2145 0.2012 -0.1784" HIT_INDICES="1 62 142 280 356 455 631 928 966 1068 1093 1115 1197 1203 1222 1271 1309 1395 1418 1805 1915 1918 2123 2125 2138 2177 2220 2286 2302 2326 2552 2658 2719 2780 2808 2945 2952 3176 3245 3247 3293 3537 3542 3554 3575 3604 3656 3711 3721 3728 3730 3867 4062 4094 4109 4180 4185 4187 4212 4249 4269 4290 4305 4315 4346 4359 4365 4559 4593 4603 4630 4744 4809 4824 4891 4902 4982 5029 5068 5185 5259 5267 5336 5451 5659 5808 5902 5938 6026 6100 6123 6160 6178 6218 6275 6291 6299 6315 6317 6327 6342 6398 6447 6490 6552 6582 6583 6593 6676 6684 6720 6734 6750 6889 6926 7087 7100 7154 7320 7444 7448 7450 7459 7546 7596 7605 7822 7831 7858 7896 8050 8059 8063 8096 8117 8168 8169 8278 8293 8341 8344 8401 8414 8457 8483 8503 8537 8559 8582 8587 8644 8683 8752 8759 8796 8806 8939 8991 9020 9050 9134 9253 9286 9291 9418 9460 9600 9618 9621 9716 9768 9814 9852 9865 9869 9985 9998 10005 10053 10055 10207 10273 10320 10325 10328 10345 10379 10396 10494 10542 10575 10594 10603 10638 10715 10775 10809 10817 10875 10914 10943 10947 10951 10972 11002 11005 11024 11042 11059 11067 11116 11167 11172 11177 11230 11234 11288 11345 11353 11373 11379 11415 11452 11475 11503 11510 11521 11534 11541 11549 11599 11647 11692 11812 11853 11860 11881 11885 11892 11915 11959 11961 11965 12002 12026 12066 12088 12125 12135 12156 12166 12183 12254 12270 12280 12282 12319 12338 12365 12386 12403 12412 12486 12494 12522 12546 12554 12579 12582 12599 12622 12658 12693 12703 12724 12738 12750 12757 12793 12832 12841 12865 12871 12888 12892 12896 12913 12975 12985 12997 13004 13007 13022 13036 13058 13073 13079 13087" ES_PROFILE="0.0062 0.0077 0.0076 0.0029 0.0030 0.0013 -0.0067 -0.0243 -0.0218 -0.0243 -0.0209 -0.0172 -0.0183 -0.0134 -0.0096 -0.0082 -0.0059 -0.0075 -0.0042 -0.0297 -0.0337 -0.0293 -0.0409 -0.0366 -0.0332 -0.0318 -0.0309 -0.0317 -0.0287 -0.0263 -0.0400 -0.0443 -0.0452 -0.0462 -0.0446 -0.0516 -0.0486 -0.0626 -0.0647 -0.0615 -0.0618 -0.0779 -0.0753 -0.0732 -0.0719 -0.0712 -0.0723 -0.0738 -0.0718 -0.0695 -0.0668 -0.0749 -0.0877 -0.0878 -0.0865 -0.0898 -0.0878 -0.0857 -0.0853 -0.0860 -0.0853 -0.0847 -0.0837 -0.0823 -0.0825 -0.0814 -0.0797 -0.0930 -0.0937 -0.0926 -0.0928 -0.1000 -0.1034 -0.1029 -0.1065 -0.1058 -0.1105 -0.1127 -0.1144 -0.1222 -0.1268 -0.1262 -0.1305 -0.1384 -0.1539 -0.1649 -0.1717 -0.1741 -0.1805 -0.1860 -0.1875 -0.1901 -0.1913 -0.1942 -0.1986 -0.1997 -0.2003 -0.2014 -0.2015 -0.2022 -0.2033 -0.2075 -0.2111 -0.2143 -0.2189 -0.2209 -0.2207 -0.2212 -0.2273 -0.2275 -0.2299 -0.2306 -0.2314 -0.2417 -0.2440 -0.2558 -0.2561 -0.2595 -0.2716 -0.2802 -0.2795 -0.2786 -0.2783 -0.2839 -0.2867 -0.2862 -0.3018 -0.3011 -0.3018 -0.3034 -0.3138 -0.3130 -0.3117 -0.3127 -0.3127 -0.3150 -0.3134 -0.3201 -0.3195 -0.3214 -0.3198 -0.3224 -0.3215 -0.3229 -0.3230 -0.3226 -0.3233 -0.3229 -0.3227 -0.3210 -0.3234 -0.3243 -0.3275 -0.3258 -0.3265 -0.3250 -0.3331 -0.3347 -0.3345 -0.3344 -0.3385 -0.3451 -0.3451 -0.3428 -0.3499 -0.3504 -0.3584 -0.3569 -0.3542 -0.3586 -0.3596 -0.3600 -0.3599 -0.3577 -0.3549 -0.3607 -0.3584 -0.3557 -0.3562 -0.3530 -0.3614 -0.3631 -0.3632 -0.3601 -0.3567 -0.3545 -0.3535 -0.3513 -0.3552 -0.3552 -0.3540 -0.3517 -0.3486 -0.3475 -0.3496 -0.3503 -0.3490 -0.3456 -0.3460 -0.3450 -0.3431 -0.3393 -0.3355 -0.3330 -0.3311 -0.3272 -0.3245 -0.3217 -0.3188 -0.3151 -0.3147 -0.3143 -0.3103 -0.3064 -0.3061 -0.3020 -0.3017 -0.3017 -0.2978 -0.2948 -0.2907 -0.2890 -0.2872 -0.2844 -0.2819 -0.2778 -0.2739 -0.2702 -0.2661 -0.2620 -0.2611 -0.2601 -0.2587 -0.2631 -0.2614 -0.2569 -0.2535 -0.2488 -0.2443 -0.2410 -0.2394 -0.2344 -0.2296 -0.2274 -0.2241 -0.2220 -0.2185 -0.2162 -0.2117 -0.2080 -0.2035 -0.1995 -0.1997 -0.1955 -0.1909 -0.1856 -0.1830 -0.1791 -0.1757 -0.1718 -0.1676 -0.1627 -0.1629 -0.1579 -0.1544 -0.1506 -0.1455 -0.1417 -0.1363 -0.1318 -0.1279 -0.1249 -0.1217 -0.1167 -0.1124 -0.1076 -0.1026 -0.0972 -0.0941 -0.0911 -0.0858 -0.0816 -0.0760 -0.0713 -0.0655 -0.0597 -0.0549 -0.0536 -0.0482 -0.0429 -0.0372 -0.0312 -0.0262 -0.0210 -0.0164 -0.0113 -0.0055 0.0002" RANK_AT_ES="10319.0000" RANK_SCORE_AT_ES="-7278.0000"/>
  <DTG RANKED_LIST="mFS10_entrez_mimo.rnk" TEMPLATE="na_as_pre_ranked" GENESET="gene_sets.gmt#POSITIVE_REGULATION_OF_IMMUNE_RESPONSE" ES="-0.5845" NES="-2.1864" NP="0.0000" FDR="0.0057" FWER="0.0180" RND_ES="-0.2825 0.1397 -0.2804 0.2735 0.2911 -0.3871 -0.2295 -0.2258 0.3737 0.1939 -0.2548 -0.3926 -0.3674 -0.2142 0.3195 0.3406 0.2086 0.2987 0.2679 -0.3715 0.2529 -0.2378 0.2895 -0.2552 -0.2703 0.3154 0.3155 -0.2580 -0.2637 0.3580 -0.3392 -0.2547 -0.2395 -0.2215 0.3018 0.2791 0.1631 -0.2795 -0.2543 -0.3468 0.2489 0.3479 -0.2322 -0.1673 0.2199 0.2705 -0.2184 0.2266 -0.2227 0.3992 0.3160 0.2138 -0.2279 0.2603 -0.1540 0.4179 -0.2856 0.2240 0.1770 -0.4025 -0.2779 0.2268 -0.3637 -0.2485 -0.3115 0.2449 -0.3546 0.2450 -0.3833 -0.3407 0.1914 -0.1929 0.3876 0.2417 -0.3283 -0.2283 0.2311 0.1921 0.3996 0.2667 0.3091 -0.2893 0.3760 -0.2663 -0.2011 0.3885 -0.1667 0.1323 -0.2666 -0.2382 0.2441 -0.1940 0.3863 -0.3769 0.3635 0.2210 0.3825 0.2268 0.2600 -0.3124 0.2929 0.1952 0.2582 0.3200 0.2652 0.1962 0.3164 -0.1714 -0.2458 0.3154 0.2234 -0.1986 0.2465 -0.2731 -0.3249 -0.3358 0.1349 0.2922 -0.1914 0.3416 0.4325 -0.1433 0.3609 0.2408 0.2928 -0.2102 0.2383 -0.2794 -0.3469 0.2378 0.2249 -0.2174 -0.1689 0.2374 -0.3016 0.2055 -0.3213 -0.2832 -0.4014 -0.2822 0.2044 0.2444 -0.4144 -0.4131 0.2048 -0.1802 0.2693 0.2573 -0.2216 0.3032 -0.2464 0.2764 -0.2768 0.2162 0.3610 -0.2583 0.2016 0.3562 -0.2191 0.2793 0.2987 -0.2449 -0.2544 -0.2022 -0.1975 0.1903 0.2290 -0.1978 -0.2852 -0.2382 -0.1612 -0.4096 0.2271 0.3379 -0.2825 -0.2097 0.3130 0.2718 -0.2265 -0.2045 -0.3161 -0.3088 0.3713 0.3818 0.3376 -0.2244 -0.1779 -0.3656 -0.1423 0.2326 -0.1609 0.2583 0.2572 0.1459 -0.3011 0.1691 0.2594 -0.2592 -0.1891 -0.3625 -0.4286 0.2879 -0.2874 0.2394 0.2437 0.3542 -0.2653 -0.2567 0.2323 -0.1955 0.4093 -0.1673 0.2847 -0.2075 0.3135 -0.2606 0.2883 0.3488 0.4833 0.3852 -0.2505 0.2273 0.2136 0.2159 0.1846 -0.3365 -0.2673 0.3131 -0.2469 0.1994 -0.2405 -0.2347 -0.2391 -0.3111 0.2561 0.2812 0.2549 -0.2015 0.4048 0.4329 0.1848 -0.1810 0.2195 -0.2794 -0.2466 -0.2685 0.2551 -0.2315 0.3342 0.3960 0.2220 -0.1850 -0.2811 0.1479 0.2054 0.2474 -0.3340 -0.3926 -0.3762 0.4531 0.1766 -0.2289 0.4318 0.3081 -0.2520 -0.3015 -0.3018 0.3254 -0.3197 -0.1925 0.2323 -0.2325 0.4228 0.3915 0.1826 0.2456 -0.1877 -0.3145 0.2948 -0.2435 0.3537 0.1992 -0.2376 0.2968 0.2884 0.2290 0.1846 -0.2503 -0.1912 0.3963 0.2110 0.2322 -0.1712 -0.2035 0.2168 -0.2086 0.1391 -0.2122 -0.2546 0.1822 0.2605 -0.1940 0.2648 -0.2015 -0.2468 0.2521 0.3176 -0.3202 -0.3309 0.2454 0.2040 -0.2628 0.3384 -0.1998 -0.1904 0.1701 -0.2245 0.3747 0.2321 0.1968 0.1922 -0.1962 -0.3942 -0.2090 0.2042 -0.2071 -0.2530 -0.3288 0.2018 0.2668 -0.2087 0.3351 0.2543 0.2330 0.2070 0.4372 0.2653 -0.2390 -0.2763 0.3700 0.4111 0.2327 0.2513 -0.2275 -0.3149 0.2761 -0.2917 -0.2267 -0.2168 -0.2129 0.1832 -0.2803 0.2684 -0.3779 0.2135 0.4591 0.1934 -0.1935 -0.2815 0.2372 0.2031 0.3609 0.2042 0.2868 0.2391 -0.2997 -0.2478 -0.3020 0.2576 -0.2826 0.2756 0.2405 0.3302 0.2557 -0.2162 -0.2778 0.1795 -0.3056 -0.3291 -0.2295 0.2227 -0.2129 -0.2846 -0.3213 0.3833 -0.1790 -0.1955 0.2373 0.2621 0.3074 0.2471 0.3265 0.3557 -0.3295 0.2724 0.1671 -0.2718 -0.2227 0.1997 -0.3172 -0.2646 0.4118 -0.4530 -0.1888 0.2841 -0.2930 0.2940 -0.1618 -0.3780 0.1761 0.3326 0.2224 -0.2837 -0.2066 0.1940 -0.2193 0.2558 -0.2512 0.2577 -0.4646 0.2905 0.3484 -0.3376 0.2387 0.2040 0.2479 0.2298 0.2702 -0.2414 0.2784 0.2051 -0.2073 0.3658 0.1898 0.4037 0.2946 -0.2245 0.2602 0.1917 0.2749 -0.2865 -0.2349 0.1959 0.3545 0.1336 -0.2272 -0.2512 -0.1719 0.2353 0.1615 -0.3792 0.2262 0.2553 0.4167 -0.3259 0.1820 0.1289 0.3018 -0.2938 0.3547 0.3137 0.2696 -0.2452 0.3482 0.3497 0.1894 -0.2338 0.3313 -0.2506 -0.3242 0.2478 0.2904 -0.3422 -0.3000 0.2431 0.4597 0.2631 -0.2702 0.2544 0.1988 0.1812 0.2610 -0.3115 -0.3039 -0.2959 0.2321 0.2421 -0.2328 -0.3122 -0.3017 0.2017 0.2471 0.2527 0.2808 0.2539 0.4837 0.2488 0.2123 0.2706 -0.4246 0.1934 0.2493 -0.2898 0.2149 0.2275 -0.3310 0.2292 0.2685 -0.3861 -0.1831 -0.3259 0.2540 0.4308 -0.2815 -0.2048 -0.1786 -0.2834 0.1917 0.4268 -0.1973 -0.1965 0.3574 -0.4059 -0.2610 -0.3997 0.2599 0.2119 0.2901 0.2311 0.4440 0.2150 0.2857 0.3979 0.1870 0.2221 0.2154 0.2273 -0.2606 -0.1318 -0.2890 0.1373 -0.3908 0.2324 0.2568 0.2175 -0.3211 -0.1944 -0.2822 0.2520 0.3929 -0.1986 0.2463 -0.2560 0.2639 0.1997 0.2504 0.1710 0.2180 -0.2613 0.2520 -0.1974 0.2413 0.2077 0.3166 0.2476 0.2287 0.3623 -0.4088 -0.4291 0.2937 0.4630 -0.2079 -0.2825 -0.2026 -0.1680 -0.2607 0.3025 0.2309 0.2261 0.3176 0.2142 -0.2750 0.2067 0.2859 -0.2458 -0.2454 0.1755 -0.2705 0.3438 -0.2278 0.2408 0.2436 0.2032 0.1881 0.2505 0.3951 -0.2912 0.3695 0.2575 0.1821 0.3051 -0.2968 0.2890 -0.2809 0.2492 0.2073 0.3362 -0.2254 -0.2535 -0.2648 -0.1721 0.2575 -0.1300 0.3513 0.2791 0.2709 0.2835 0.2556 0.3163 -0.3051 -0.2632 -0.2285 0.2606 -0.3097 0.2588 -0.3323 -0.2709 0.2850 0.2624 0.2400 -0.2909 -0.2171 -0.3926 -0.2148 -0.2423 -0.2310 0.2083 0.4006 0.2538 0.1770 0.1833 0.1576 -0.3277 0.2531 0.2770 -0.3539 -0.2586 0.3151 -0.2164 -0.2996 0.1591 0.1906 0.4236 0.1778 0.1759 0.1657 0.2479 0.2986 0.3884 0.4238 -0.1879 0.2404 0.3247 -0.1866 -0.2515 -0.3499 0.2327 0.2893 -0.3260 0.2669 0.2364 -0.1731 0.2091 0.2271 -0.2218 -0.3377 0.3636 0.3480 -0.2062 0.2216 -0.2361 0.3691 0.4351 -0.2103 -0.2795 -0.2746 0.2999 0.1959 0.2668 -0.1996 -0.2018 -0.1861 0.2620 0.1652 0.2487 0.2476 -0.2914 -0.2623 0.1950 -0.2289 -0.1718 -0.2370 -0.2725 -0.2338 -0.3133 0.3109 0.3048 -0.3834 0.4246 -0.2172 0.1456 0.3523 0.3648 0.3597 -0.3193 -0.1545 0.2129 0.2180 -0.3762 -0.2591 -0.1924 0.3041 0.1914 -0.2504 -0.3555 0.2639 -0.3420 0.1535 0.1878 -0.2109 0.2671 -0.1318 0.3415 0.3339 0.3329 0.2551 0.3020 -0.2219 0.3107 0.2161 0.1838 0.2550 0.2054 -0.3878 -0.3353 0.3657 0.2295 -0.3630 -0.2291 0.2107 -0.2379 0.2639 -0.2243 0.2478 -0.3227 0.3069 -0.2537 0.1714 0.2219 -0.3282 0.1829 0.2246 0.3997 0.1773 -0.2168 0.3244 -0.2294 -0.2231 0.2422 0.2302 0.3378 0.1322 0.2516 -0.2587 -0.2125 -0.2995 0.1836 0.3004 -0.2826 -0.3075 0.2216 -0.2454 0.2394 0.2599 -0.3371 0.2658 -0.2032 0.3532 0.1750 -0.1768 0.3655 0.2118 0.2831 0.2216 0.2735 0.2723 -0.3240 0.2421 0.1893 -0.4940 -0.2372 -0.4038 0.3408 -0.1678 0.1739 0.3106 -0.2241 0.2284 0.4578 0.2790 -0.2694 -0.2852 -0.1421 0.2750 -0.2386 -0.2876 0.3169 -0.3486 0.2149 0.1868 0.4405 -0.3642 0.3936 -0.2318 0.3401 -0.2206 0.2976 0.2778 -0.2277 0.1861 -0.1908 -0.3649 0.2594 0.2618 0.2529 -0.3034 -0.3024 0.3177 -0.3707 -0.3353 0.4945 0.2013 -0.2495 0.2027 0.2239 -0.3553 -0.2299 -0.3593 -0.2227 -0.2783 -0.2861 0.2793 -0.3314 -0.2579 -0.2296 -0.3627 0.4013 -0.2485 0.2734 0.3338 0.2236 0.3457 0.3357 -0.3458 0.2054 -0.3416 0.4089 -0.3697 0.1942 0.2541 0.2588 0.1950 -0.2532 -0.2086 0.2772 -0.1749 -0.1791 -0.2698 -0.3177 0.3151 -0.3375 0.3278 0.2167 0.2786 -0.3539 0.2097 -0.3292 0.1499 0.2835 -0.2486 0.2786 0.3274 0.2527 -0.3173 0.3476 0.2513 0.3798 0.3418 -0.3693 0.2105 0.1445 -0.2327 0.3748 0.4601 0.2031 -0.1687 0.1948 -0.3133 0.2592 -0.2786 -0.2019 0.3439 0.2866 0.2677 -0.3617 -0.2204 -0.3091 -0.1794 0.3381 -0.3972 0.4098 0.4354 -0.3837 0.2902 -0.3206 0.2248 0.3222 -0.2606 0.2106 -0.2702 -0.2388 0.4095 0.2325 -0.3446 -0.3204 0.2130 0.1865 0.2592 0.2805 -0.2063 0.3045 -0.2521 -0.2643 0.3541 0.3382 -0.3108 -0.3282 0.2160 -0.1448 -0.1754 -0.1711 0.3010 0.3178 -0.3907 -0.3891 0.3616 -0.2610 -0.2162 -0.2369 0.2678 0.2993 -0.3289 -0.2501 0.2120 -0.3209 -0.3406 -0.4060 0.2313 0.2365 0.2691 -0.2200 0.3156 0.2211 -0.1885 0.2945 -0.3480 0.2585 0.2661 0.3213 -0.2878 -0.1979 0.2678 -0.2119 0.2966 -0.2044 -0.1287 0.3397 -0.2527 -0.3263 0.4232 -0.1497 0.2858 0.2071 -0.1806 0.4470 0.3957 0.2948 0.2150 0.2791 -0.2931" HIT_INDICES="3537 3867 5902 5938 6100 7320 8168 8806 9020 9291 10273 10325 10575 10715 10809 11042 11177 11373 11961 12135 12319 12486 12750 13022" ES_PROFILE="-0.2342 -0.2273 -0.3775 -0.3751 -0.3843 -0.4670 -0.5120 -0.5339 -0.5209 -0.5095 -0.5420 -0.5028 -0.4758 -0.4388 -0.3973 -0.3636 -0.3207 -0.2802 -0.2628 -0.2117 -0.1589 -0.1029 -0.0505 0.0052" RANK_AT_ES="10272.0000" RANK_SCORE_AT_ES="-7185.0000"/>
  <DTG RANKED_LIST="mFS10_entrez_mimo.rnk" TEMPLATE="na_as_pre_ranked" GENESET="gene_sets.gmt#INFLAMMATORY_RESPONSE" ES="-0.4050" NES="-2.1790" NP="0.0000" FDR="0.0051" FWER="0.0190" RND_ES="0.1638 0.2285 -0.2531 0.1768 -0.1835 0.2741 -0.1807 -0.1714 0.1545 0.2192 -0.1550 0.2222 -0.2501 -0.1809 -0.1880 0.2498 -0.1936 -0.2177 -0.2005 0.1565 0.2426 -0.1939 -0.1617 -0.1793 0.2478 -0.1550 -0.1949 0.1962 0.1695 0.1870 -0.1587 0.2536 -0.2116 -0.1816 0.1794 -0.1905 0.1737 0.1911 0.1865 0.1781 -0.1717 -0.1625 0.1744 0.1585 -0.1532 -0.1810 0.1809 0.1800 -0.2412 -0.1698 0.2415 0.2141 -0.1498 -0.1849 0.2171 -0.1387 0.1579 0.1488 0.1625 0.1657 -0.2120 0.2795 0.1812 -0.2089 0.2318 0.2220 -0.1915 0.1950 -0.1989 -0.2185 0.2135 0.2498 0.2018 0.2221 0.2217 0.1981 0.1669 0.2368 -0.1679 0.1810 0.2391 -0.1977 0.1911 0.2171 0.2332 0.1903 -0.2485 0.1536 -0.1970 0.2128 -0.1601 -0.1645 0.2528 0.2098 0.1428 0.2001 -0.1515 0.2385 -0.1595 -0.1561 0.1490 0.2274 -0.1688 0.1610 -0.2273 0.1507 -0.1792 0.2632 -0.1553 0.2055 0.1987 0.2054 0.2298 -0.1456 0.1775 0.2012 0.1689 0.1938 0.2042 0.2089 -0.2093 -0.1621 -0.1987 0.1594 0.1374 -0.2577 -0.1465 0.2483 0.1610 -0.1456 -0.2286 -0.2006 0.1844 0.1699 0.2182 -0.1615 0.1525 -0.1955 -0.1643 -0.2381 -0.1885 -0.2215 -0.1863 0.1315 0.1793 0.2468 0.1834 -0.1941 0.1552 0.2363 0.1932 -0.1881 0.1470 0.2675 0.1988 -0.1483 0.1576 -0.1990 -0.1739 0.1509 0.1827 -0.1875 0.2366 -0.2116 0.2230 -0.2255 -0.1709 0.1957 0.2500 -0.1443 -0.1839 -0.2231 0.1342 0.2178 0.1939 -0.1964 -0.1656 -0.1940 -0.1750 -0.1848 0.1607 0.1729 0.1871 0.1623 -0.2317 0.1521 0.1393 0.1878 0.1675 -0.1930 -0.1950 -0.2312 0.1689 0.2222 0.2250 0.1755 0.1839 0.1631 0.2069 -0.2073 0.1947 0.1973 -0.1471 0.2247 0.1916 -0.2145 -0.1243 -0.2127 0.1470 -0.2210 -0.1871 -0.1706 0.1840 -0.1690 -0.2058 0.1761 -0.2170 -0.1623 0.2333 0.1555 0.1711 0.2245 -0.1693 -0.1897 0.2009 0.1689 -0.1685 0.1958 -0.2012 0.1606 0.2654 -0.1368 0.1909 0.1682 -0.1589 -0.1026 -0.2331 -0.1986 0.1621 -0.2123 0.2143 0.2274 0.2408 0.1420 0.1700 -0.1914 -0.1258 0.2352 -0.1529 -0.2075 0.1685 0.1957 -0.2106 0.1714 0.1811 -0.1581 0.2148 -0.1544 0.1827 -0.1558 0.2526 0.1753 0.2389 -0.1856 0.1538 0.1825 0.2755 0.1643 -0.1941 -0.2180 0.1474 -0.1401 0.1395 0.2073 -0.2520 -0.1677 0.2082 0.1990 0.1792 0.1579 -0.1533 0.2609 -0.2301 0.1536 0.2102 -0.2153 -0.1584 0.2271 -0.1998 0.1333 0.2027 -0.1340 0.2157 -0.1909 0.1640 0.1422 0.1894 0.1754 0.2009 0.2016 0.2080 -0.1400 -0.1849 -0.2413 0.2137 0.1686 -0.2157 -0.2116 -0.1974 0.1472 -0.1366 0.2605 0.1432 -0.1843 0.2204 0.1434 0.1465 0.2194 0.1593 -0.1712 0.2138 -0.2117 -0.2163 0.1749 0.3052 -0.1767 -0.1964 -0.2228 -0.2141 -0.1513 0.2543 -0.1409 0.1773 0.1802 0.1240 0.2044 0.1255 0.2025 -0.1988 0.2691 0.1512 0.1897 -0.2339 0.1856 0.1943 0.1806 0.1362 0.3170 0.1519 0.1736 -0.1892 -0.1815 0.2081 0.1804 -0.1774 -0.1830 0.1799 -0.1626 -0.2151 0.2065 -0.3089 -0.1809 0.1929 -0.1746 -0.1595 -0.1911 -0.1992 0.1607 -0.1661 -0.1745 -0.1427 0.1713 -0.1807 0.1671 -0.2149 0.1976 0.2657 0.2362 0.1539 0.1829 -0.1454 0.1404 0.2422 -0.2195 0.1994 -0.2827 0.1885 -0.1738 -0.1501 0.2314 0.2080 0.1817 0.1366 0.1397 0.1813 0.1840 -0.1696 0.1868 0.1723 -0.1412 0.1654 0.1735 -0.1479 -0.2238 0.1872 -0.1536 0.1515 0.2621 -0.1645 -0.1989 -0.1929 -0.1666 0.2321 -0.1991 -0.1772 0.2232 -0.1530 0.1877 -0.2657 0.1699 0.1500 -0.2079 0.2950 -0.1417 0.1847 0.1444 -0.1904 0.2146 0.2450 -0.1805 -0.2255 -0.1480 0.1334 -0.2155 0.1675 -0.1252 0.1581 -0.2555 -0.2382 -0.1740 -0.2231 -0.1820 0.1768 -0.1691 -0.1681 -0.2573 0.2013 0.1530 0.1709 -0.1751 -0.2087 0.2223 -0.2139 -0.1455 0.2557 0.1303 0.2452 -0.1431 0.1964 0.1464 -0.1851 0.1824 -0.1593 0.1585 -0.1885 -0.1819 -0.1814 0.1702 0.1348 0.1684 -0.1821 0.1559 0.2095 -0.1652 0.2377 -0.1694 0.1334 0.2150 -0.1632 0.1707 -0.1523 -0.1590 0.1671 -0.1602 -0.1551 -0.1714 0.1819 0.1961 -0.1635 -0.2684 -0.2444 -0.1803 -0.1597 0.1855 -0.1892 -0.1854 0.1622 -0.1491 -0.1797 -0.1570 -0.1713 0.1959 0.1744 0.2484 0.1786 0.2997 0.2870 0.1713 0.1664 -0.2140 0.2254 -0.1969 0.1578 0.2502 0.1621 0.1619 0.2072 0.2003 0.2133 -0.1706 -0.1986 0.1740 0.2052 -0.1421 0.1717 0.1652 0.2894 -0.1455 -0.1510 0.1809 -0.2397 -0.1700 0.1568 -0.2061 0.1903 0.1092 0.1928 0.2617 0.1728 0.1490 -0.1907 0.1537 -0.1477 0.1729 0.1985 -0.1607 -0.2110 -0.1644 0.1242 0.1831 0.1412 -0.2037 -0.2079 -0.1764 -0.2023 0.2064 -0.1862 0.1931 0.1719 0.2093 -0.1734 0.2233 0.2072 0.1806 0.1532 -0.1586 0.1867 0.1599 -0.1616 -0.1695 0.2318 0.2172 0.1669 0.1997 -0.1804 -0.1479 -0.1517 -0.1852 0.2323 -0.1728 0.1811 0.1736 0.2648 0.1754 0.1858 -0.1789 -0.1550 0.1409 0.2234 -0.2133 -0.1449 0.1458 0.1915 0.1389 0.1843 0.2039 0.1704 0.1731 -0.1883 0.1642 -0.1740 0.2133 0.2203 0.1603 0.2538 -0.1344 0.1870 -0.1874 0.1408 0.1433 0.1897 0.2041 0.1828 0.2187 -0.1315 0.1732 -0.2548 -0.1641 0.1694 0.2699 0.2350 -0.1608 0.1830 -0.1551 0.1825 0.1833 0.1901 0.1359 0.2409 0.1438 -0.1539 -0.2047 -0.1977 -0.1872 0.1282 0.1336 -0.1713 0.1594 -0.2078 0.2699 0.2002 -0.2355 -0.1573 -0.1663 0.1544 0.1681 -0.1764 -0.1712 0.1637 -0.1970 0.1864 -0.1907 -0.1544 -0.1681 -0.1485 0.1921 0.1932 -0.2455 -0.2020 -0.1962 0.1850 0.1556 0.2197 0.2005 -0.1806 0.2578 0.1895 -0.1544 -0.1775 -0.2579 0.1886 -0.1394 0.2243 -0.2711 0.2323 -0.1940 0.1914 0.2139 -0.1901 -0.2212 0.2176 0.1843 -0.1516 -0.1657 -0.1364 0.2026 -0.1867 -0.1898 0.1809 0.2011 -0.1668 0.1848 0.2281 -0.2108 0.2019 -0.1649 0.2295 0.1798 0.1693 -0.2208 -0.1527 -0.1580 -0.2268 0.1461 -0.1917 -0.1759 0.1891 0.1459 0.2026 0.1561 -0.2267 -0.1467 0.2053 0.2434 -0.1791 -0.1387 0.2180 -0.1738 0.2004 0.1703 -0.2651 0.1727 0.1544 0.2504 -0.2204 -0.2065 -0.1771 0.1532 -0.2337 0.2115 -0.1741 0.1756 0.2672 -0.1790 0.1738 0.2588 0.1718 -0.2023 0.1621 -0.1686 0.2542 0.1847 0.2397 0.2342 -0.1893 -0.1891 0.1593 0.2072 0.1789 -0.1800 0.2047 -0.2049 0.2535 -0.2798 0.1786 0.1886 0.1738 -0.2376 -0.1724 -0.1401 0.2414 0.2007 0.1752 0.1615 -0.1662 0.1689 -0.2118 -0.1710 0.1693 0.2174 0.1319 -0.1633 0.1420 0.1914 -0.1736 0.1930 0.1862 0.1645 0.2291 0.2027 -0.2505 -0.2076 0.1714 -0.2383 0.1296 0.1334 0.2265 0.1777 0.2577 0.1806 0.1693 -0.2080 -0.1898 0.1764 -0.2198 0.1816 -0.1229 0.1578 0.2087 -0.2495 -0.2184 0.1925 0.1917 0.1722 0.1917 -0.1482 -0.1627 -0.1545 0.1414 -0.2031 0.1783 0.1924 -0.1775 0.2010 0.1567 0.1920 -0.1530 0.1451 0.1804 -0.1597 0.1497 -0.2267 0.2443 -0.1637 -0.1807 0.1825 0.1776 -0.2309 0.1720 -0.1580 0.1953 -0.2011 -0.2047 0.1454 -0.1667 0.2412 0.2420 -0.1623 0.1745 -0.1581 0.1790 -0.1850 -0.1278 0.2400 0.2195 0.2283 -0.2445 0.2179 0.2690 0.1764 -0.1628 0.2148 0.1790 0.1815 0.2156 0.1679 -0.1873 0.1524 0.1853 -0.2030 0.1726 -0.1807 -0.1670 0.2129 -0.1537 -0.2226 0.1876 -0.2272 0.2364 0.1677 -0.1849 0.1280 -0.1792 0.1937 -0.1685 0.1949 0.2626 0.1683 -0.2190 -0.1531 0.1400 -0.1860 0.1762 0.2206 -0.1769 0.1812 -0.1603 0.2346 -0.1825 -0.1626 0.1381 0.1763 0.1685 0.1881 0.2637 -0.1496 0.1722 -0.1399 -0.1544 0.1527 -0.1260 0.1686 -0.1833 0.2608 0.1395 0.2232 0.1900 -0.1392 0.1451 0.2942 -0.2028 0.1707 0.2523 0.1734 -0.2409 0.2363 -0.2178 -0.2241 0.2076 -0.1835 0.1764 -0.2091 0.2305 0.2054 0.2562 0.1690 0.1635 -0.1934 0.2595 -0.1753 0.1918 0.2013 -0.2268 0.2045 -0.1933 0.1875 0.1513 0.1350 -0.2272 0.2159 0.1573 0.2017 -0.2598 -0.1571 0.1359 -0.1970 -0.1582 -0.1604 -0.2707 0.2138 0.1836 0.1508 0.1514 0.2372 0.2555 0.2138 -0.1608 -0.1710 0.1708 0.1714 0.1929 -0.2070 -0.2122 0.1936 0.2580 0.2014 -0.1890 -0.1497 -0.2329 0.1601 -0.1385 0.2744 -0.1998 0.1832 0.1817 0.2068 0.1593 -0.2331 0.1688 0.2416 0.1819 0.2434 0.1836 -0.1925 0.1341 -0.1338 -0.1532 -0.2108 0.1629 -0.1942 -0.2040 -0.1524 0.1785 0.1794 -0.2472 0.2009 0.2008 0.1550 -0.1885 -0.2478" HIT_INDICES="142 966 1743 1771 1880 1911 2336 2467 2587 2623 2858 2927 2984 3359 3371 3575 3789 3880 3900 4121 4177 4343 4521 4581 4593 4895 4902 5558 5594 5808 5835 5995 6207 6212 6218 6232 6247 6268 6299 6313 6319 6370 6378 6388 6623 6750 6812 7183 7374 7616 7754 7795 7948 7970 8062 8117 8537 8644 8701 8713 8847 9245 9291 9621 9680 9829 10005 10053 10055 10091 10127 10234 10362 10444 10494 10715 10875 10877 10988 11002 11012 11039 11127 11177 11208 11336 11415 11503 11531 11534 11540 11566 11630 11785 11804 11970 12088 12092 12099 12114 12164 12254 12269 12368 12383 12411 12477 12522 12546 12750 12954 12963 12997 12999 13077" ES_PROFILE="0.0062 -0.0421 -0.0887 -0.0777 -0.0732 -0.0628 -0.0839 -0.0827 -0.0809 -0.0727 -0.0806 -0.0758 -0.0702 -0.0903 -0.0825 -0.0900 -0.0990 -0.0987 -0.0930 -0.1035 -0.1015 -0.1084 -0.1168 -0.1162 -0.1119 -0.1309 -0.1271 -0.1753 -0.1758 -0.1906 -0.1912 -0.2025 -0.2184 -0.2184 -0.2185 -0.2192 -0.2201 -0.2215 -0.2238 -0.2248 -0.2251 -0.2288 -0.2292 -0.2297 -0.2470 -0.2557 -0.2593 -0.2857 -0.2979 -0.3133 -0.3204 -0.3200 -0.3278 -0.3255 -0.3283 -0.3281 -0.3550 -0.3576 -0.3561 -0.3511 -0.3552 -0.3787 -0.3749 -0.3923 -0.3886 -0.3915 -0.3961 -0.3907 -0.3817 -0.3753 -0.3688 -0.3675 -0.3675 -0.3638 -0.3574 -0.3637 -0.3648 -0.3537 -0.3508 -0.3404 -0.3296 -0.3200 -0.3149 -0.3068 -0.2970 -0.2945 -0.2879 -0.2818 -0.2710 -0.2582 -0.2457 -0.2346 -0.2263 -0.2246 -0.2124 -0.2111 -0.2057 -0.1916 -0.1777 -0.1643 -0.1536 -0.1456 -0.1318 -0.1242 -0.1101 -0.0969 -0.0865 -0.0743 -0.0604 -0.0598 -0.0584 -0.0421 -0.0275 -0.0104 0.0010" RANK_AT_ES="10004.0000" RANK_SCORE_AT_ES="-6697.0000"/>
  <DTG RANKED_LIST="mFS10_entrez_mimo.rnk" TEMPLATE="na_as_pre_ranked" GENESET="gene_sets.gmt#REGULATION_OF_IMMUNE_RESPONSE" ES="-0.5204" NES="-2.1018" NP="0.0000" FDR="0.0107" FWER="0.0490" RND_ES="0.2208 -0.1355 -0.2218 0.1788 0.1283 -0.2957 0.2346 -0.2333 0.2645 0.3410 -0.2657 0.3613 0.1853 0.2802 -0.2336 -0.1051 0.4621 -0.3990 -0.2897 -0.2744 -0.2824 0.2657 -0.3460 -0.1830 0.3466 0.4058 0.2628 -0.2237 0.2114 -0.2510 0.2148 -0.3263 0.2813 -0.2101 -0.1475 -0.2301 0.2319 0.1976 -0.3109 0.2239 0.3656 -0.2103 -0.2493 0.4331 0.2422 0.3579 -0.2162 0.2145 -0.2104 0.3146 -0.2198 -0.1626 0.2872 -0.2193 0.3137 -0.2691 -0.2652 0.2597 -0.2507 0.2229 0.1265 0.3905 -0.1367 0.2927 0.2613 0.2562 0.2987 0.3902 0.2014 -0.3975 -0.2064 -0.1844 -0.1974 -0.1987 0.2796 0.2365 0.2320 -0.2278 -0.3881 -0.2883 -0.2738 0.2728 0.2519 0.2073 -0.2013 0.3527 0.3325 0.2293 0.2326 0.1830 -0.2223 0.2115 0.2268 0.1540 -0.2590 -0.2117 0.3272 0.1709 -0.3600 0.1376 -0.3192 -0.1755 0.2760 0.2259 0.1937 0.2487 -0.2386 -0.3366 -0.4377 0.1835 -0.1347 -0.1914 0.3155 0.2403 0.2513 -0.2530 -0.1367 0.3429 -0.2062 0.3632 0.2368 -0.3747 -0.3087 -0.2297 -0.2689 0.4069 -0.2223 0.1916 -0.3943 -0.2452 0.2527 -0.3223 0.2635 0.3217 -0.1955 0.3467 0.3102 -0.3774 -0.1989 -0.2245 0.2583 0.2125 0.3793 0.4072 0.2500 -0.1888 0.2709 0.2296 0.1647 -0.1889 -0.2097 -0.1860 0.2378 0.3943 -0.2798 -0.2928 0.3285 -0.1602 0.2245 -0.3395 0.2297 0.3266 -0.2115 -0.3052 0.3438 -0.2828 0.2401 0.2597 0.2854 0.1839 -0.1709 -0.2465 0.2704 -0.1839 0.2491 0.2263 0.2335 0.3990 -0.1948 0.1751 0.1686 -0.1761 -0.2292 0.3370 0.2276 0.4368 -0.2458 0.2473 0.1673 0.2939 -0.4526 -0.2079 0.1923 0.3411 -0.2624 0.2746 0.2175 -0.2171 -0.2969 0.1924 0.2222 -0.2524 0.1919 0.2987 0.1806 -0.2391 -0.2223 -0.1982 0.2455 0.2179 0.2595 -0.2515 -0.2288 0.2962 0.2598 -0.1932 0.2398 -0.2627 0.1597 0.2073 -0.2505 0.2242 -0.2554 -0.1755 0.2036 -0.2486 0.2256 0.3270 0.3047 -0.2244 0.2615 -0.2479 0.3817 -0.2684 0.3175 -0.2143 0.4099 0.2126 0.1472 -0.2681 -0.2712 -0.2239 -0.2542 -0.2697 0.2369 0.3313 0.2381 -0.2061 -0.2263 0.2224 -0.3135 0.3043 0.1682 -0.2764 0.2272 0.2519 0.2800 -0.1643 0.3740 0.3291 -0.2409 0.2952 0.2704 -0.2268 0.3149 0.2527 0.3241 0.2892 0.2834 -0.2162 0.2697 0.3583 -0.2930 0.1922 -0.2531 0.1503 -0.2497 0.2610 0.1775 -0.2168 -0.1850 0.3786 -0.2529 0.1746 -0.2571 -0.2637 -0.2052 0.2276 0.2978 0.1356 0.2318 -0.2677 -0.2299 0.2026 0.2761 0.2037 0.3638 0.3448 -0.2340 0.1890 0.2894 0.2435 -0.2263 -0.1721 -0.1874 0.2038 0.2162 -0.1580 0.2900 -0.1913 -0.1942 -0.3867 0.3392 0.2549 -0.1642 0.2794 0.3258 0.4384 0.3448 -0.1926 -0.3470 -0.2459 0.3530 0.1835 -0.2490 0.2710 -0.3213 0.2833 -0.3212 0.2138 -0.1837 0.3045 -0.2599 -0.1821 0.2729 -0.1704 0.3512 -0.2963 -0.1884 -0.2400 0.1649 -0.1973 0.1685 -0.2721 -0.2142 0.2639 -0.2682 -0.1928 0.1647 0.3401 0.2142 -0.2318 0.2174 0.1996 0.3277 0.2055 -0.2049 0.2338 -0.1931 -0.1902 -0.2353 0.2367 0.2990 0.1734 0.2831 -0.2571 0.2480 -0.1502 -0.2291 -0.3307 0.3253 -0.1893 0.2518 -0.1759 -0.3127 0.1619 -0.2138 0.1981 0.2037 -0.2063 0.2587 0.3238 0.4193 0.2131 0.2187 0.3082 0.2505 -0.2807 0.2069 -0.2350 -0.2795 0.3378 -0.3644 -0.2917 -0.2541 0.2498 0.2703 -0.2700 -0.1518 -0.2376 -0.4262 0.2602 -0.2364 0.2003 0.2177 -0.3632 0.1185 0.3147 -0.3351 0.3149 -0.2728 -0.3334 -0.2525 -0.4381 0.4029 -0.2225 0.1624 -0.3358 0.3154 0.2278 -0.2902 -0.1758 0.1892 0.1952 0.3453 0.4091 0.2261 0.2397 -0.2371 -0.2598 0.1829 -0.2596 0.2233 -0.3870 -0.1872 0.2752 0.2275 -0.2708 0.2793 0.1871 0.2350 0.3332 0.3007 -0.1593 -0.2301 0.2308 0.2386 -0.2010 -0.2115 -0.2356 -0.3124 -0.2338 0.2511 0.2470 0.3334 -0.2804 0.2051 0.2343 0.4073 0.1676 -0.2265 0.3841 0.2182 -0.2563 -0.2278 0.1699 0.3727 0.4163 -0.1844 0.2069 -0.1879 -0.1796 0.2657 -0.2738 -0.2118 0.2693 -0.1585 -0.1845 0.2873 -0.2296 -0.1364 -0.1421 0.2826 -0.3551 -0.1977 -0.2517 -0.2055 0.2705 -0.3971 -0.2225 0.2336 -0.2020 -0.2236 -0.2071 0.3563 0.2830 0.2886 -0.2374 -0.3732 -0.2096 0.3294 -0.2720 0.2581 0.2989 -0.2648 0.3071 0.2205 0.1691 0.1972 0.1746 0.3031 -0.2192 -0.2170 -0.1899 0.2736 -0.2881 0.3020 -0.2440 0.3690 0.4298 -0.2174 0.2471 0.3583 0.1585 0.2787 0.1866 0.3926 0.1499 -0.2279 0.2933 -0.3490 0.2860 0.3741 0.3461 0.1599 0.2743 -0.2621 -0.1935 -0.3003 -0.2508 -0.2313 0.4070 -0.2439 0.2959 -0.2146 0.3084 0.2662 0.2798 -0.1706 0.2578 -0.2835 -0.2589 0.2638 -0.2668 -0.2816 0.2955 -0.5090 0.1869 0.1872 -0.1586 -0.2482 -0.1886 -0.2710 -0.2806 0.2478 0.1715 0.2410 -0.2618 0.2973 -0.2117 -0.2076 -0.2942 0.1930 0.2244 -0.2923 -0.2226 -0.3356 0.1351 -0.2004 0.2138 -0.1619 0.2725 0.2521 0.3144 -0.1819 -0.3115 0.2498 0.2615 0.2335 0.1811 0.1917 -0.2341 0.2847 -0.3310 0.2229 -0.3592 0.2149 0.3510 0.1865 -0.2825 -0.3822 -0.1826 -0.1939 -0.3273 -0.2519 -0.2551 0.2627 -0.2790 -0.2214 -0.2867 -0.2642 -0.2270 0.3212 0.2069 0.2743 -0.2239 0.2782 -0.1459 -0.3127 -0.2743 0.3722 0.2518 0.1622 -0.2100 0.2142 0.2891 -0.1940 -0.2439 -0.2286 -0.3517 0.2161 -0.2392 0.2239 -0.3015 0.2470 0.2471 -0.2154 -0.1734 0.2470 -0.2027 0.1572 -0.2137 0.2620 0.2375 0.2442 0.1994 -0.2687 0.2398 0.2214 -0.1780 0.4911 0.2633 -0.1789 0.2672 0.1851 0.2602 0.1267 -0.1788 0.2345 0.2223 -0.2262 0.2113 -0.1372 -0.2479 0.1880 -0.1946 0.3062 0.2738 -0.1896 -0.3400 0.2247 0.3090 0.1935 0.2301 -0.3155 0.2292 0.2608 -0.2273 -0.1324 0.1423 0.1808 0.2984 -0.2224 0.2383 0.3466 0.2483 0.2396 -0.2269 -0.3025 -0.2139 0.2266 -0.2721 0.1915 -0.2209 -0.3090 0.2849 0.4293 0.2704 0.2568 0.1803 0.2464 0.2989 -0.2304 -0.2271 0.2872 0.3737 -0.2463 -0.3451 -0.2406 0.3092 -0.2791 0.2934 0.3211 0.2737 -0.2691 -0.2744 0.3301 0.2238 -0.2937 0.1966 -0.1815 0.1991 -0.1696 0.1852 -0.1828 0.2601 0.2222 0.3395 -0.2971 0.2151 -0.1825 0.2395 -0.3333 -0.2197 -0.2878 0.2527 -0.3231 -0.2247 0.1896 0.3524 0.1863 -0.3004 -0.3196 0.3220 0.2173 0.2499 0.2382 -0.1878 0.1862 -0.4129 0.3361 0.2490 0.3504 0.3269 0.2416 0.2500 -0.2379 0.2815 -0.2112 0.2189 0.2308 0.2972 0.2890 -0.2145 0.1956 -0.1814 0.2586 0.2150 0.2326 0.3053 0.2149 -0.2377 0.1870 0.2128 -0.2429 -0.4632 0.1758 -0.2199 0.3298 0.2123 -0.1685 0.4743 -0.2625 0.3118 0.2170 -0.2424 -0.2188 -0.1612 0.3520 -0.2281 0.2588 -0.2933 0.3726 0.2983 0.3202 0.1600 -0.2806 0.2492 -0.3082 -0.2512 -0.2874 0.2700 -0.2714 -0.3039 -0.2887 0.3817 0.3024 0.3664 -0.2751 0.2124 0.2224 0.3352 -0.2185 -0.2016 -0.3614 0.3116 0.1795 -0.3348 -0.2895 0.1577 -0.3098 0.1971 0.2036 0.4613 0.3748 0.1877 0.2346 -0.1912 0.3153 -0.2384 -0.2172 0.1650 -0.2316 0.3892 -0.2474 0.2716 0.2606 0.3303 -0.2401 0.1044 0.3160 -0.3855 0.3194 0.2433 0.4879 0.2988 0.3573 -0.1896 -0.2679 0.2236 0.1903 0.2408 0.3469 0.3126 -0.2719 0.1412 0.1804 0.1936 -0.1515 -0.2203 0.2009 0.2135 -0.3892 0.2683 0.1724 0.2471 0.1623 0.2089 -0.2520 0.2932 -0.2400 -0.2034 0.1988 0.3365 0.2472 0.2401 0.3204 -0.2863 0.1568 0.3959 -0.2852 -0.2512 0.1755 0.2234 0.2943 0.1828 -0.1923 0.2783 -0.1671 -0.2263 -0.2182 0.2030 -0.2560 -0.3509 -0.3184 -0.2196 0.2540 0.1969 0.3554 0.1514 -0.1191 0.1940 0.3069 -0.3498 -0.3471 0.3190 0.3000 -0.2140 -0.2521 0.2136 -0.2187 0.3939 -0.2229 0.2289 -0.3870 -0.2291 0.3118 0.1607 -0.2616 -0.2555 -0.2084 0.2009 0.3195 -0.2488 -0.1280 -0.2263 0.2585 -0.2027 0.1835 0.3720 0.4160 -0.1915 0.2395 0.1623 0.1498 0.2553 -0.2102 -0.2106 -0.3233 0.2548 0.3570 -0.3169 0.4695 0.2811 0.2112 -0.2270 -0.2767 0.2167 0.2908 0.1834 0.3413 -0.2915 0.3198 0.3131 0.2443 0.2945 0.3031 0.3935 0.2328 0.3488 0.2265 0.3823 0.2117 -0.1756 -0.1623 -0.2606 0.2398 -0.1899 0.3324 0.1957 0.1967 -0.2550 -0.3312 -0.2001 0.2782 0.2907 0.2564 0.4775 0.2689 0.1759 -0.2326 -0.2069 -0.1694 0.2428 -0.2491 -0.2649 -0.2711 0.1815 -0.2360 -0.3188 0.2976 -0.3717 0.1855 -0.2545 -0.3392 0.3564 -0.2982 0.2821 0.2061 -0.2453" HIT_INDICES="2302 3537 3867 5902 5938 6100 7320 8168 8414 8806 9020 9291 9869 10273 10325 10575 10715 10809 11042 11177 11373 11961 12026 12135 12319 12486 12750 13022" ES_PROFILE="-0.1320 -0.1955 -0.1934 -0.3444 -0.3428 -0.3525 -0.4367 -0.4848 -0.4844 -0.4914 -0.4828 -0.4762 -0.4879 -0.4826 -0.4498 -0.4297 -0.3999 -0.3656 -0.3396 -0.3047 -0.2725 -0.2644 -0.2156 -0.1691 -0.1263 -0.0806 -0.0391 0.0052" RANK_AT_ES="9868.0000" RANK_SCORE_AT_ES="-6450.0000"/>
  <DTG RANKED_LIST="mFS10_entrez_mimo.rnk" TEMPLATE="na_as_pre_ranked" GENESET="gene_sets.gmt#POSITIVE_REGULATION_OF_MULTICELLULAR_ORGANISMAL_PROCESS" ES="-0.4510" NES="-2.0932" NP="0.0000" FDR="0.0097" FWER="0.0520" RND_ES="-0.1764 0.1988 -0.2053 0.2635 0.1716 0.1538 -0.2419 0.2044 -0.1661 -0.2086 0.3666 -0.2401 0.3097 0.2292 0.2316 -0.2262 0.3332 0.2017 0.1957 0.2475 0.1804 0.2513 0.2320 0.2441 0.2325 -0.2839 0.2274 0.1735 0.2720 -0.2124 0.1838 0.2239 0.2020 -0.2643 0.2227 0.2516 0.2928 -0.2354 -0.2027 -0.1416 0.1759 -0.1761 -0.2858 0.2091 0.1839 0.2738 -0.1997 0.2226 -0.1971 0.1830 -0.1990 -0.3048 0.1992 -0.1228 -0.2071 -0.2168 0.1874 -0.2160 -0.2245 0.1986 0.2473 0.2317 0.1760 0.1612 0.2273 -0.1787 -0.1665 -0.2734 -0.2009 -0.1650 -0.1590 0.2414 0.1796 -0.2895 0.2341 0.2454 0.2090 0.2005 -0.2001 0.2154 0.1493 0.2751 -0.2407 -0.2404 0.3320 -0.2887 0.2893 0.2206 0.1973 -0.3089 0.2684 -0.1912 -0.3018 0.1891 0.2251 0.2365 -0.2832 0.2008 0.1815 0.1836 0.1428 0.2160 -0.1900 0.2584 0.2434 -0.1941 -0.1649 0.2232 -0.1796 -0.2839 -0.2285 0.1931 -0.1771 0.1979 -0.2158 0.2286 0.3016 -0.2836 -0.2196 -0.2266 0.1933 0.2760 -0.2910 -0.1511 0.2176 -0.2126 -0.3591 -0.2088 0.2263 0.1970 -0.2327 -0.2141 -0.2515 0.2898 0.1715 -0.2277 -0.3941 0.2311 0.2224 0.2711 0.1812 0.1830 0.2202 0.2389 0.2510 -0.2612 0.1535 0.1985 0.2251 -0.1597 0.1648 0.1661 -0.1935 -0.2052 0.1728 0.1809 0.2068 -0.1506 -0.1688 0.2653 0.1933 -0.1428 0.3293 -0.1758 0.2161 0.1597 -0.2775 -0.2239 -0.1767 -0.3017 0.2148 -0.2450 0.2208 0.2691 0.1251 0.2736 0.2492 0.1938 -0.2068 0.2468 0.1925 0.1592 0.2688 -0.1789 0.2131 -0.2350 0.2814 -0.2130 -0.1878 0.2016 -0.1654 -0.2885 -0.3090 0.1566 0.1536 0.2437 -0.1698 -0.2950 -0.2112 0.2795 0.1775 0.2444 -0.2346 0.3201 0.2432 0.1966 0.2153 0.2242 -0.1467 0.1620 0.2842 0.1914 -0.1933 -0.2133 -0.1961 0.1926 -0.1991 -0.2601 -0.2584 -0.2340 0.2801 0.2174 -0.2508 -0.2652 0.1570 -0.1554 -0.1962 0.2734 -0.1764 -0.2053 -0.2399 0.2207 -0.1949 -0.2487 0.1997 0.2267 0.3356 0.2962 0.1547 0.2178 -0.1996 0.1875 -0.2792 0.2325 0.2923 0.1992 -0.1676 -0.2044 -0.1584 -0.2032 -0.1935 0.2929 -0.2415 -0.1782 0.2133 0.2095 -0.2002 0.1843 -0.2340 0.2437 0.1468 -0.1632 0.1926 0.2723 0.1903 -0.1739 0.1849 0.1463 0.2606 0.2806 -0.2223 -0.1558 0.2728 0.1482 0.1501 -0.2525 0.1912 -0.1860 0.1691 -0.1969 0.1910 0.2042 -0.1715 0.1865 -0.2092 -0.2066 0.2274 -0.2423 -0.2408 -0.1462 0.1795 -0.2171 0.1524 -0.1972 0.1360 -0.2371 0.1953 -0.1947 0.2219 0.1773 0.2274 0.1947 0.2078 0.1718 -0.2245 -0.2754 0.2548 -0.1948 0.1888 -0.2910 0.1542 0.1376 0.1942 -0.2169 0.2326 0.2080 0.2209 -0.3018 0.2614 -0.1810 0.1961 -0.1660 0.1678 -0.1468 -0.1876 0.2383 0.3267 -0.1696 0.1813 0.2435 -0.2375 0.2174 0.2630 -0.2102 0.2439 0.1813 0.2650 0.1826 0.2593 0.2356 0.2285 0.2207 -0.2419 0.2032 -0.1690 -0.1840 -0.1959 -0.1573 0.2813 0.3065 0.1816 -0.2903 -0.2944 -0.1692 -0.1820 0.2750 -0.2244 0.2693 0.2120 0.2005 -0.2389 -0.2916 0.1502 -0.2508 0.2808 -0.2390 -0.2713 -0.1977 0.1497 -0.2035 -0.2611 -0.2378 0.2255 0.1913 -0.2383 0.2697 -0.2068 -0.3230 -0.1836 -0.2460 -0.2554 -0.2262 0.1728 -0.1902 0.1936 0.2137 0.1712 0.1881 0.3431 0.2505 0.4086 -0.2399 -0.2122 0.2359 -0.1669 0.3220 0.1506 0.2190 0.2577 0.1975 0.2471 -0.1794 0.3924 -0.3332 0.1650 -0.2102 -0.1913 0.2749 -0.2781 0.2775 0.2125 -0.1764 0.1926 0.2711 0.2833 0.3390 -0.1791 0.2919 -0.2000 -0.1944 -0.3366 0.1837 0.1772 -0.3279 -0.1492 0.2499 -0.2269 -0.2807 0.2148 0.2430 0.2239 0.3368 -0.2435 -0.2371 -0.1657 0.2231 -0.2857 -0.2454 0.2651 0.1670 0.2035 0.2495 -0.1738 0.1943 -0.2715 -0.1612 0.1713 -0.1905 -0.1766 0.2475 -0.1598 -0.2939 0.1588 0.2256 -0.2563 -0.2196 0.1696 0.2110 0.1486 0.2233 0.2636 0.1760 0.1477 -0.1308 0.3164 0.2007 -0.1934 -0.2254 0.2049 0.2677 -0.1937 0.3409 0.2104 0.2661 0.1687 -0.2814 -0.1965 -0.1422 0.2307 -0.2109 -0.2479 -0.2062 -0.1932 0.3213 0.2733 0.1828 -0.2069 0.1956 0.1915 0.2316 0.2535 -0.1645 -0.2122 0.2745 0.1645 0.1430 0.1609 0.2123 0.1619 0.2342 -0.2237 0.2524 -0.2276 0.2759 0.1706 -0.1780 0.1644 0.2339 0.1807 -0.2040 0.2220 0.1677 0.1795 -0.2054 0.2419 -0.1747 0.1554 0.1734 0.2761 0.2290 -0.1143 0.2813 0.1907 0.3183 0.2301 0.1578 -0.1839 -0.3132 0.2318 -0.1767 -0.2242 -0.2293 0.1995 0.1771 0.2512 0.2832 -0.1629 -0.1505 0.2552 0.2166 0.2760 0.3061 -0.1591 -0.2799 -0.2298 -0.2549 0.2076 -0.1992 -0.1586 0.2090 0.3233 -0.1208 0.2509 0.3241 -0.2485 -0.2163 0.2617 -0.2378 -0.1712 0.2064 -0.2135 0.1815 0.2202 -0.1826 0.2271 -0.1960 0.2437 -0.1674 0.2190 -0.1707 -0.2250 -0.1668 0.2048 -0.2900 0.2139 -0.2491 -0.2017 -0.2095 0.2352 0.1899 -0.1498 0.1699 -0.1996 0.2215 0.2779 0.1778 0.1865 -0.1876 0.1637 0.2228 -0.1493 0.2287 -0.1875 -0.1521 0.2567 0.3045 0.1757 0.2334 0.1992 -0.2006 0.2483 -0.2091 0.1837 0.2211 0.2161 -0.2324 -0.2178 0.2467 0.2266 -0.1955 -0.2005 0.2684 0.1760 -0.2284 -0.1944 -0.1727 0.1462 -0.2520 0.2239 -0.1664 0.1534 0.2993 0.1438 -0.2513 -0.1360 0.1926 -0.2024 -0.2547 0.3767 -0.1334 0.1539 0.2451 -0.2972 0.2233 0.2472 0.2134 0.2260 0.1665 0.2547 0.2806 -0.1941 -0.2231 0.2548 -0.1826 -0.2280 -0.3202 -0.2113 0.2117 0.2570 0.1289 0.2185 -0.1848 0.2532 0.1800 -0.1691 0.1825 0.2434 -0.2320 0.2152 0.2443 0.2675 0.1959 0.2065 -0.3302 0.2219 -0.1980 0.1973 -0.2586 0.1760 0.3521 -0.2029 0.2104 -0.2300 0.2163 0.1956 -0.2781 0.2640 -0.2576 0.2337 -0.2567 0.2802 0.2657 0.2560 0.2067 -0.1797 0.1920 -0.2374 -0.2759 0.1889 0.1940 0.2255 -0.1554 0.2412 0.1840 -0.2088 0.1801 0.1933 -0.2054 0.2741 0.1661 -0.1803 0.2182 0.1842 -0.2257 -0.2111 -0.1919 0.3269 -0.1409 -0.1775 0.1705 -0.2694 0.1739 -0.1714 0.2633 0.2054 0.3444 0.2372 0.2746 0.1970 -0.1937 0.1968 0.2185 0.1696 0.2055 -0.2186 0.2008 0.1947 -0.1883 0.1740 0.1750 0.3100 -0.1588 0.2071 0.2643 0.3002 0.2129 -0.2747 -0.3011 -0.2518 0.1996 0.1549 -0.1756 0.1539 0.2190 0.2111 0.1730 0.3130 0.1264 0.1975 -0.1848 -0.1704 0.2250 -0.1963 0.1594 -0.2168 0.2005 0.2120 -0.3403 0.1930 -0.2207 0.3008 0.2024 -0.2390 0.2807 -0.2051 0.2246 0.1958 0.2355 -0.1646 -0.1782 0.2368 0.1999 0.2840 -0.2018 0.2002 0.1761 -0.1622 0.2116 0.2023 -0.2315 -0.2277 -0.1510 -0.2361 -0.2902 -0.1687 0.1817 0.1882 -0.2086 0.2482 0.3780 -0.3242 0.2329 -0.2291 0.2524 -0.2273 0.2981 -0.2241 0.2043 -0.2445 0.2001 0.2471 0.1336 -0.1621 0.1582 0.2078 -0.2732 0.2380 -0.1874 0.2054 0.1513 0.2589 0.1948 0.1941 0.1904 -0.1496 -0.2110 0.2968 0.1187 -0.2008 0.2131 0.2560 0.1862 -0.2581 0.1529 -0.2463 0.2247 -0.2140 -0.1747 -0.2216 -0.2515 -0.1485 -0.1789 0.2279 0.3068 -0.2138 0.1957 -0.2084 0.2730 0.2798 -0.2454 0.1667 -0.2000 0.2314 0.2782 0.2185 -0.2297 0.2525 0.1791 -0.1584 -0.2406 0.2106 -0.2129 -0.2628 -0.1742 0.1736 -0.1853 -0.2184 0.3329 0.2235 0.1954 -0.1875 0.2159 0.1735 0.2302 0.1864 0.1922 0.2183 -0.2192 0.1687 0.1824 -0.2461 0.2078 -0.1756 -0.2467 0.1729 -0.1845 0.2177 -0.2080 0.1871 -0.3085 0.2603 0.3453 0.1838 0.2612 -0.3015 0.2532 -0.2255 -0.1825 0.2171 0.1538 -0.2308 -0.1882 -0.2881 -0.1452 -0.2104 0.3152 0.1931 0.1683 0.1827 0.1678 -0.2216 -0.2447 -0.1287 0.2215 0.2264 0.2594 0.1807 0.1902 0.2409 0.2883 -0.1925 -0.1809 0.1706 0.1648 -0.2312 -0.1964 -0.2073 0.1928 0.2283 -0.3213 -0.2706 -0.1921 0.1493 -0.1712 -0.2774 0.2331 0.1810 0.2064 -0.1736 -0.2133 0.2018 0.1604 -0.3239 0.2648 -0.1849 0.2033 -0.1923 0.2300 -0.2062 -0.1923 0.2845 -0.1239 0.3021 0.3218 0.2270 0.1781 0.1661 0.1643 0.1834 0.1887 -0.1908 -0.1976 -0.2193 -0.3089 0.1953 0.3096 -0.2196 -0.2271 0.2408 -0.2229 -0.2065 -0.4038 -0.2282 -0.2589 0.3037 0.1957 0.2262 0.1633 0.2194 0.2355 -0.2248 0.2026 -0.1783 0.2058 -0.2256 -0.1778 0.1961 0.3496 -0.1467 -0.2655 -0.2302 -0.2398 -0.2353 0.1798 0.2219 0.2354 0.1783 0.2302 0.2783 0.2040 -0.1781 -0.2105 -0.1934 0.2105 -0.1792 -0.1376 -0.1942 -0.2243 -0.2058 0.2147" HIT_INDICES="1197 2125 2766 2945 3537 3554 3730 3867 4062 4359 4591 5659 5902 5938 6100 6246 6275 6720 7100 7320 8016 8050 8168 8414 8806 9020 9050 9291 9865 9985 10055 10273 10295 10299 10320 10325 10575 10603 10715 10809 11042 11177 11373 11423 11436 11510 11961 12135 12156 12254 12319 12486 12703 12750 12818 13022" ES_PROFILE="-0.0624 -0.1090 -0.1370 -0.1306 -0.1594 -0.1442 -0.1422 -0.1381 -0.1397 -0.1507 -0.1582 -0.2360 -0.2520 -0.2524 -0.2634 -0.2741 -0.2760 -0.3082 -0.3335 -0.3455 -0.3907 -0.3848 -0.3848 -0.3934 -0.4112 -0.4143 -0.4031 -0.4070 -0.4337 -0.4249 -0.4120 -0.4094 -0.3916 -0.3724 -0.3545 -0.3352 -0.3335 -0.3146 -0.3015 -0.2866 -0.2811 -0.2673 -0.2572 -0.2356 -0.2111 -0.1908 -0.1971 -0.1812 -0.1535 -0.1310 -0.1057 -0.0873 -0.0713 -0.0420 -0.0139 0.0052" RANK_AT_ES="9864.0000" RANK_SCORE_AT_ES="-6445.0000"/>
  <DTG RANKED_LIST="mFS10_entrez_mimo.rnk" TEMPLATE="na_as_pre_ranked" GENESET="gene_sets.gmt#CELLULAR_DEFENSE_RESPONSE" ES="-0.4557" NES="-2.0874" NP="0.0000" FDR="0.0091" FWER="0.0560" RND_ES="-0.2987 0.1435 0.3193 0.1754 0.2170 0.1905 -0.3438 0.1997 -0.1523 0.1612 0.1857 0.3349 0.2029 0.2514 -0.3030 0.2165 -0.2225 0.1318 -0.1899 0.3309 -0.2025 -0.1483 0.3214 0.1783 -0.2869 0.1865 0.1527 -0.2596 -0.3128 0.2688 -0.2155 -0.2010 -0.1650 0.2629 0.2718 0.1671 0.1788 0.2716 -0.1873 0.1618 -0.2237 -0.2612 -0.2088 0.1813 -0.2320 0.1825 0.2334 0.1810 0.1998 0.3200 -0.1764 0.2607 -0.1828 0.1296 0.1704 0.2766 0.3068 0.2393 -0.1920 0.3198 0.2126 -0.3114 0.1792 0.2321 0.2118 0.1670 0.1998 0.1918 0.2838 -0.2716 0.2539 0.1577 -0.2984 0.2153 0.1899 0.2549 0.1810 0.2172 0.3107 0.3479 0.2043 0.2649 -0.2382 0.2486 -0.2509 -0.2512 0.2512 0.2738 0.1899 0.2189 0.1515 0.1779 -0.2721 -0.2207 -0.1774 0.1791 -0.1999 0.3150 0.1915 -0.1895 0.1683 -0.1544 0.1778 -0.2098 0.2673 0.2057 0.2983 -0.1735 0.1856 0.3194 0.2283 -0.1893 0.2517 -0.1377 0.1408 0.2880 -0.1705 -0.1998 0.2186 0.3211 0.3077 -0.1386 0.1732 0.2775 0.1923 -0.1820 -0.2413 0.1900 0.2145 0.2308 0.2433 -0.2345 0.3144 -0.1331 -0.1789 0.2228 0.1650 0.2342 0.2047 -0.1717 0.2395 0.1675 -0.2083 -0.2815 0.2397 -0.2383 0.2060 -0.2065 -0.1938 0.2278 -0.1881 0.1728 -0.1272 -0.1393 0.1566 0.2199 -0.2508 0.2374 -0.2279 0.2317 -0.2493 -0.1878 0.2355 -0.3611 -0.2190 0.3648 -0.3395 -0.1838 -0.1790 0.1805 0.3048 0.2741 -0.2138 0.1779 -0.2444 0.1621 0.1838 0.1782 -0.1816 0.2588 -0.2116 0.1632 -0.2879 0.1860 0.2502 0.2096 0.3092 0.2230 0.2284 -0.3307 0.1762 0.1932 -0.2138 0.2604 0.1874 0.2219 -0.2774 -0.1908 0.3194 0.2615 0.3276 0.2226 -0.2460 -0.2441 0.2775 -0.2271 -0.2469 0.2917 -0.1615 0.1816 -0.2406 0.2571 0.1893 0.2349 -0.2052 0.2576 0.1760 0.2659 -0.2821 -0.2122 0.1878 0.2746 0.1954 -0.2405 0.1895 -0.2180 0.2268 -0.1949 -0.1974 -0.2439 0.1689 0.2346 0.1458 0.1839 0.1987 -0.2102 0.2467 -0.1900 -0.2984 -0.1360 0.2393 -0.1768 0.2076 0.2065 0.1850 -0.1733 0.1774 0.3028 0.2472 0.1918 -0.2023 -0.3489 0.2378 0.1587 -0.2682 0.2274 0.1701 0.1800 -0.3533 -0.2029 -0.2390 -0.1468 -0.2506 0.1989 0.2660 -0.1290 -0.1751 0.2371 -0.2017 0.1814 -0.2032 0.2245 0.1967 -0.1373 0.1535 0.2449 0.2775 0.1617 0.3602 -0.2383 -0.2346 0.1885 0.2364 -0.1145 0.3249 0.2367 -0.1747 -0.2037 0.2894 -0.1657 0.2849 0.2897 -0.1963 0.2210 0.3303 0.1929 0.2633 -0.1443 -0.1262 0.2836 0.2579 0.2222 -0.2520 0.2686 0.2611 0.2416 0.2607 0.1936 -0.2508 -0.2293 -0.2769 -0.1919 -0.2109 0.2056 -0.2064 -0.1882 0.1781 0.2012 -0.2162 -0.1948 0.1843 -0.2664 -0.2900 0.1900 0.1562 0.2009 0.2290 -0.1894 0.1579 0.2044 0.2556 0.2054 -0.2830 0.1902 -0.2439 -0.1563 0.3195 0.2277 0.2299 -0.2813 0.1992 0.3436 -0.2000 0.2959 -0.2471 0.1886 0.2190 0.1944 -0.2484 0.1758 -0.2090 0.2638 -0.2962 -0.1601 -0.1945 0.2206 0.1661 -0.1810 -0.2767 0.1831 -0.1573 -0.1571 0.2396 -0.2370 -0.3794 0.1874 -0.2049 0.1929 0.1698 0.2378 0.2459 0.2096 -0.1807 0.1620 0.1802 0.2523 0.1459 -0.1780 0.1754 -0.3725 0.3754 0.2179 0.1489 0.2214 -0.2587 0.1904 0.1881 0.1748 0.1393 -0.2711 0.2570 -0.1708 0.1953 0.3334 0.2858 -0.2066 0.1657 0.2569 0.2522 -0.2311 0.2779 0.2092 0.2809 -0.2107 0.1604 0.3160 0.2227 0.3699 -0.2061 0.2209 -0.2221 0.2234 0.2431 0.3824 -0.1994 -0.2839 -0.2112 -0.1895 0.2861 0.1620 -0.1440 -0.2794 0.2927 -0.2034 -0.1676 0.2612 0.2120 0.1647 0.1891 -0.1487 0.1901 -0.2573 0.3657 0.2200 0.1872 0.3752 -0.2069 0.2108 -0.2864 0.1839 -0.2094 0.2125 0.1872 0.1791 0.2710 -0.2535 0.1566 0.2440 0.1487 -0.2915 0.2241 0.1900 0.1733 0.3352 0.2164 -0.1320 -0.2138 0.2825 -0.2597 0.2134 0.1855 -0.1872 0.1548 -0.1967 0.2651 0.2812 -0.2329 -0.2229 -0.2064 -0.1713 0.2334 -0.1949 0.2552 -0.2165 0.3041 0.1668 -0.1848 -0.2067 -0.2641 0.2615 -0.1547 0.1841 0.1763 0.2258 -0.1890 -0.2286 0.2576 -0.1585 0.2323 -0.1941 0.2527 -0.2144 0.2338 0.1815 -0.1890 0.2220 -0.2159 0.1746 -0.2914 -0.2078 -0.2648 0.2271 -0.2563 0.2400 0.1887 0.1077 0.2653 -0.2157 -0.2058 -0.1899 0.2249 0.1680 -0.1646 -0.2501 0.2848 0.2105 0.2390 -0.2779 -0.1882 0.2591 0.1884 0.1749 -0.2470 -0.1716 0.2207 0.2358 -0.3667 0.2027 0.2850 0.2329 0.1926 -0.1956 -0.1533 0.2033 0.2797 -0.3058 0.3242 0.1473 -0.1660 0.2026 -0.2468 -0.2693 0.2071 0.1717 0.1702 -0.1837 -0.1647 -0.2116 -0.2247 -0.1703 -0.2357 0.1705 0.3439 0.2835 -0.2270 0.1717 0.1768 0.1677 0.3209 -0.1856 0.1733 -0.2349 -0.3511 0.2117 0.1854 -0.1268 -0.1842 -0.2674 -0.2194 -0.3309 -0.1470 -0.1619 0.2457 -0.2105 -0.2046 0.2679 -0.2969 0.1876 -0.1510 -0.2815 -0.2017 -0.2009 0.3407 0.2091 0.1486 0.2186 0.2786 0.1815 0.3183 0.2109 0.1797 -0.2259 0.1645 -0.2342 -0.2194 -0.2311 -0.2111 -0.2886 0.2597 -0.2568 0.3140 -0.1685 0.2756 -0.2550 0.1630 -0.1729 0.2244 -0.2963 0.2940 -0.1957 -0.1860 0.2079 0.2047 0.1862 0.2920 -0.2054 -0.2425 -0.1829 0.2168 0.1907 -0.1394 -0.2720 -0.2630 0.1920 -0.1135 -0.1688 -0.2476 -0.1804 0.2566 0.3002 0.2350 0.1583 0.2508 0.2404 -0.1950 -0.2259 0.2955 -0.1970 0.2041 0.1616 0.3820 0.2097 -0.1579 0.2098 0.2034 -0.2229 0.1660 -0.1920 0.2277 0.2520 0.2938 -0.2255 0.2272 -0.2487 0.2082 -0.1909 0.2101 -0.2681 0.2353 -0.1647 0.2007 -0.1926 0.1801 0.2074 -0.1918 -0.1860 -0.2591 -0.1547 -0.2388 -0.2753 0.1554 0.2343 -0.2229 -0.1778 0.1768 -0.2065 0.1872 -0.2561 0.2416 0.2043 -0.2937 0.1877 -0.1503 -0.1842 -0.1937 0.2017 0.2130 0.2374 -0.2782 0.3093 -0.2372 0.2194 0.1645 -0.2479 -0.2207 -0.1731 0.2859 0.2132 0.2852 0.1579 0.2587 0.2620 0.2076 -0.2854 0.3399 -0.1827 -0.1575 0.2523 0.2539 0.2588 -0.2201 -0.2019 -0.2430 0.2261 0.2231 -0.2673 -0.1713 0.2674 0.2781 0.2006 0.3139 0.2856 -0.1918 -0.2507 0.1730 -0.2213 0.1950 -0.1770 -0.1624 0.2162 0.3346 -0.2279 0.3442 -0.2152 0.3243 -0.2711 0.2103 0.1730 -0.2315 0.1912 -0.1938 -0.1800 0.2262 -0.2054 0.1436 0.1901 -0.1788 -0.1623 -0.1638 -0.2499 0.2428 0.2302 -0.2247 -0.2810 -0.2378 -0.3122 0.1517 0.3035 -0.2006 0.2206 0.1896 -0.1169 -0.2788 -0.2238 -0.2691 0.2836 0.1698 0.2358 0.2637 0.2411 0.2489 -0.3220 -0.2044 0.1973 0.1462 0.2214 0.2603 -0.1640 0.2479 -0.2459 0.1834 -0.1845 -0.1999 0.1660 -0.1590 -0.2369 -0.2246 0.1900 0.2363 0.1587 -0.2509 -0.2385 0.2300 -0.2073 -0.1776 -0.1874 0.1398 0.1687 -0.2422 -0.2411 -0.1846 -0.2266 -0.2132 0.1743 -0.1956 0.1337 0.1644 0.2420 0.2353 -0.1928 0.2616 -0.1680 0.2296 0.2452 0.3605 0.2449 0.1562 0.1298 -0.1636 0.2235 -0.2137 0.3043 -0.2167 0.2968 0.1658 0.2628 0.1946 0.2394 0.2440 0.1363 0.2524 0.2418 0.1595 0.1926 -0.2150 -0.2536 -0.1855 -0.1702 0.1949 0.1610 -0.2434 0.2864 0.2027 0.1768 -0.2088 0.2134 -0.2710 -0.2495 0.2555 -0.1852 0.2254 0.1991 -0.2067 -0.2630 0.2032 0.1699 0.1899 0.2995 -0.2204 -0.1336 -0.2116 0.2402 -0.1377 -0.1954 0.1676 0.2689 0.3003 -0.2279 0.3008 0.2521 -0.2278 0.2612 -0.2769 -0.3164 0.2525 0.2713 -0.1964 0.1857 -0.3155 0.2798 -0.1950 0.1200 -0.2221 -0.2334 -0.2060 -0.1847 0.2179 -0.3555 0.2960 0.2930 -0.2542 0.2362 -0.1571 0.2625 0.2416 -0.1767 0.1958 0.1948 -0.2088 0.3329 -0.2026 0.1236 -0.1778 0.2182 -0.2158 0.2275 0.2064 -0.2338 -0.1755 0.2457 0.2601 -0.1919 0.2755 -0.1693 0.2075 0.1764 -0.2250 -0.2194 0.2174 -0.2422 0.1895 0.2059 -0.2613 -0.2558 0.2960 0.1924 0.2514 -0.2240 0.2534 0.2373 0.2484 -0.1522 0.2605 0.2970 0.1806 0.2751 0.2322 0.1566 0.1918 0.2962 0.1481 0.2574 0.1925 -0.1963 0.1498 0.1823 0.1855 0.1678 0.2689 -0.2330 0.1890 0.2492 0.2036 0.3245 0.2097 -0.1970 -0.2448 -0.2930 -0.2624 0.2396 0.2389 0.2660 0.2090 0.1593 0.2884 0.2913 -0.2919 -0.2564 0.1791 -0.1817 0.2579 -0.2502 0.1475 0.2592 -0.1985 -0.2137 -0.1833 0.2403 -0.3441 -0.2545 0.2502 -0.2600 0.2163 -0.2416 0.2280 -0.2070 -0.2466 0.1603 0.2727 -0.1914 -0.1564 -0.1708 -0.1924 0.2695 -0.2578 -0.2641 0.2423 -0.1536 -0.2952 0.1478" HIT_INDICES="455 2668 2763 3789 3794 3893 4210 5012 5047 5059 5366 5394 5624 5693 6313 6398 6407 6549 7067 7473 7520 7605 7623 7711 8183 8414 8713 9053 9680 9741 9789 9869 10053 10273 10297 10374 10471 10846 10984 11086 11133 11355 11451 11494 11744 11774 12088 12271 12273 12368 12622 12997 13001 13085" ES_PROFILE="0.0019 -0.1438 -0.1276 -0.1894 -0.1731 -0.1646 -0.1750 -0.2276 -0.2216 -0.2140 -0.2311 -0.2269 -0.2397 -0.2406 -0.2881 -0.2941 -0.2942 -0.3039 -0.3395 -0.3644 -0.3614 -0.3610 -0.3553 -0.3545 -0.3805 -0.3868 -0.3966 -0.4077 -0.4374 -0.4235 -0.4082 -0.3950 -0.3888 -0.3842 -0.3644 -0.3482 -0.3330 -0.3370 -0.3219 -0.3035 -0.2805 -0.2696 -0.2485 -0.2231 -0.2120 -0.1838 -0.1757 -0.1563 -0.1230 -0.0963 -0.0801 -0.0704 -0.0323 0.0004" RANK_AT_ES="9679.0000" RANK_SCORE_AT_ES="-6131.0000"/>
  <DTG RANKED_LIST="mFS10_entrez_mimo.rnk" TEMPLATE="na_as_pre_ranked" GENESET="gene_sets.gmt#RESPONSE_TO_WOUNDING" ES="-0.3630" NES="-2.0763" NP="0.0000" FDR="0.0091" FWER="0.0630" RND_ES="0.1707 0.2011 -0.1414 0.1804 0.1489 0.2568 0.1161 0.1821 0.1629 0.1292 -0.2336 0.1525 0.1781 -0.1780 0.1841 -0.1652 0.2174 0.1241 -0.1742 0.1628 -0.1905 -0.1551 0.2020 0.2005 0.1937 0.2019 0.2269 -0.1687 0.1328 -0.1458 0.2025 0.1634 0.1827 0.1669 -0.1789 0.1717 -0.1353 0.1553 -0.1683 0.1871 0.2131 0.1982 0.2755 0.1468 -0.1651 -0.2090 -0.1848 -0.1516 0.2094 -0.2008 0.1726 0.1865 0.1491 0.1573 0.1879 -0.2028 0.2272 -0.1798 0.1180 0.1940 -0.1615 0.1729 -0.2229 -0.1998 -0.1827 -0.2079 -0.2613 -0.2074 -0.1434 0.1444 -0.1582 -0.1470 -0.1488 0.1651 0.1521 0.2546 -0.1810 -0.1864 0.1789 0.1486 0.1484 0.1812 -0.1628 0.2269 0.1814 -0.1796 -0.1685 0.1875 0.1745 0.1749 0.1885 0.1529 0.2133 -0.1781 0.1798 0.2185 -0.1283 0.1683 0.1489 -0.1582 0.1840 0.1501 0.1700 0.1521 -0.1934 0.2554 -0.1496 -0.1646 -0.1688 0.1892 0.1981 0.1525 -0.1499 0.2168 -0.1771 -0.1594 0.1755 0.1550 0.2506 -0.1767 0.2092 0.2114 0.1975 0.1355 0.2165 -0.1711 0.1489 -0.2258 -0.2133 0.1468 -0.2057 0.2145 -0.1592 0.1692 -0.2149 0.1908 -0.1370 -0.1430 -0.1615 -0.1906 0.1573 0.1486 -0.1876 0.1872 0.1543 0.1965 -0.1234 -0.2049 0.1589 -0.1414 0.1733 0.1638 0.1671 -0.1670 0.1659 0.1777 0.1796 -0.1807 0.1738 -0.1328 0.1593 0.1380 0.1747 0.2009 0.1804 -0.1264 0.1699 0.1547 0.2168 0.1999 -0.1382 -0.1972 -0.1968 -0.1860 0.1819 -0.1359 -0.1506 0.1869 -0.1878 -0.1485 -0.1712 -0.1388 0.2388 0.1655 -0.1853 0.1629 0.1780 0.2212 0.2212 0.2160 -0.1310 -0.1872 -0.2068 0.1561 -0.1937 -0.1843 -0.1593 0.1487 0.1574 -0.1479 -0.1729 0.1994 0.1872 -0.1474 0.2051 -0.1606 0.1810 -0.1917 0.1606 0.1551 0.1703 0.1931 -0.1682 -0.2105 0.2081 0.1889 0.1258 -0.1597 0.1804 -0.2201 -0.2014 0.1339 0.2048 -0.1799 -0.1840 -0.1270 0.1757 0.1659 0.2613 0.2292 -0.1690 -0.2191 0.1549 0.1704 -0.2107 0.1698 0.1619 -0.2098 -0.2042 -0.1687 0.2171 0.1861 0.1702 0.1974 -0.1580 0.1489 0.1758 0.1531 -0.2221 -0.1709 0.1708 -0.2017 0.2976 0.1559 -0.1579 0.1602 -0.1701 0.1632 0.1831 0.1639 0.1701 0.2445 -0.1547 0.2211 0.1385 -0.1470 -0.2324 0.1506 0.2128 -0.1737 0.1985 0.1504 -0.1457 -0.1594 0.1468 -0.1598 -0.1982 -0.1780 0.1637 -0.1519 0.1606 0.1589 0.1847 0.2206 0.2665 -0.1651 0.1889 0.1594 0.1919 0.1908 -0.1657 0.1858 -0.1448 -0.1922 0.2234 -0.1612 0.1426 0.1401 0.2550 -0.2280 0.1426 -0.1614 0.1945 0.2234 0.1308 0.1942 0.1918 0.1541 0.1970 -0.1558 0.1599 0.2281 0.2232 -0.1757 0.1654 -0.1846 0.1647 -0.1594 0.1683 -0.1533 0.1807 -0.2030 -0.1826 0.1570 0.1841 0.2274 0.1509 0.2301 0.2684 -0.1862 -0.1609 0.1602 0.1981 0.2047 0.1766 0.1437 -0.1469 0.1568 -0.1818 -0.1896 0.2714 0.1842 -0.2059 0.1594 -0.1976 -0.1567 0.1974 -0.1437 0.1746 0.1847 0.2406 -0.1856 0.1949 -0.2173 -0.1810 -0.1940 -0.1729 0.1230 0.1325 -0.1851 -0.1986 -0.1860 0.1819 -0.1695 -0.1688 -0.1466 0.1692 0.1779 -0.2038 0.1759 0.1693 0.1908 0.1593 0.2325 0.1515 0.2003 0.1877 0.1721 0.1755 -0.1793 -0.1808 0.1585 -0.1515 -0.1512 0.2002 0.1635 -0.2172 0.1523 0.1494 0.1734 0.1760 0.1687 -0.2108 -0.1571 -0.2050 -0.2270 0.1578 0.2193 -0.1284 0.1594 -0.2146 -0.2154 0.1475 -0.1856 -0.2176 0.1681 -0.1486 0.1933 -0.1549 0.1466 -0.1679 -0.1564 0.1676 -0.2044 -0.1441 0.1435 -0.1828 0.1561 0.1492 0.1465 -0.1322 0.1881 -0.1312 -0.1690 0.1427 0.1793 0.2291 -0.1492 -0.1819 -0.1673 0.1706 -0.2081 0.2085 0.2030 0.2070 0.1923 0.1567 -0.1533 0.1941 0.1504 0.1434 0.1387 -0.1822 0.1682 0.1529 0.1880 0.1881 -0.1741 0.1935 -0.1608 0.1694 -0.1962 0.2049 -0.1618 0.1503 0.1734 0.1369 -0.1755 0.2623 0.1475 0.1705 0.1979 0.1685 -0.1749 0.2535 -0.1936 0.1972 0.1605 0.1791 0.1843 -0.1939 0.1937 -0.1774 0.2442 -0.1456 -0.2199 0.1403 0.1938 0.1819 -0.1947 0.2192 0.2106 -0.1728 -0.1722 0.1781 -0.1607 0.2108 -0.1331 0.1724 -0.1703 -0.1876 0.1786 -0.1597 -0.1565 -0.1845 0.2031 -0.2263 -0.2227 -0.1862 0.2715 0.1694 -0.1744 -0.1791 0.1870 -0.1549 -0.1962 -0.1666 0.2206 -0.1683 0.1843 0.1513 -0.2729 0.2237 0.1976 0.1785 -0.1780 -0.1696 0.1646 -0.1916 0.2181 0.1887 -0.1557 0.2197 0.1296 0.1869 0.1846 -0.1874 0.1795 0.1593 -0.1947 -0.1510 -0.1556 0.1881 0.1850 0.2088 0.1926 0.1578 0.2026 0.1479 -0.2242 0.1613 0.2369 0.1764 0.1887 0.1376 0.2532 0.2149 -0.1462 0.1894 0.1910 -0.2005 0.1640 0.1575 -0.2026 0.2146 0.2226 -0.1951 -0.1630 0.1759 0.1875 0.1580 -0.1713 0.1870 -0.1742 0.1732 0.1757 -0.1612 -0.1783 -0.2789 0.1790 -0.1400 -0.1892 0.2104 0.2189 0.1710 0.1833 0.1916 0.2114 -0.1796 0.1858 -0.1422 -0.1752 0.1764 0.1697 -0.1799 0.1899 0.1893 0.1497 -0.1723 -0.1648 0.1868 0.1836 -0.1700 -0.1628 0.1563 0.1671 0.1525 0.1915 0.1626 -0.1506 0.1796 0.1718 0.1473 0.1701 -0.1946 0.1695 -0.1452 0.1733 0.1757 0.1500 0.1519 0.2587 0.1582 -0.1963 0.1603 0.1874 0.2019 -0.1837 0.1812 0.1952 0.1454 -0.1665 0.1816 0.1435 -0.1861 -0.1850 0.2758 0.1389 0.1782 -0.1606 -0.1411 0.1611 0.2105 0.1609 0.1746 -0.2281 0.1895 0.2066 -0.1419 0.1719 -0.2086 -0.1730 -0.1472 0.1700 0.2229 0.1695 0.1779 0.1983 0.2094 -0.1714 -0.1839 -0.1669 0.1948 0.2229 -0.1964 0.1356 -0.1233 0.1631 -0.1490 -0.1585 0.1499 -0.1607 0.1856 -0.1591 0.1612 0.2028 -0.1790 0.1628 -0.1475 -0.1749 -0.2081 -0.1751 0.1490 -0.2188 0.2330 0.2026 0.1539 -0.1739 -0.1222 -0.1633 0.1861 0.1824 -0.1498 0.1658 -0.1934 0.1824 0.1581 0.2081 -0.1610 0.1533 0.1832 0.1665 -0.1251 0.1405 -0.1834 0.2023 0.1706 -0.1890 0.1577 -0.1496 0.1521 0.1906 0.1894 0.2189 -0.1700 0.2130 0.2112 0.1860 -0.1676 -0.1967 0.1822 0.2193 -0.2062 0.1644 -0.2006 0.1727 0.1286 -0.2206 -0.2083 0.1906 -0.1754 0.1944 0.1487 0.1588 0.1692 -0.2004 0.1615 -0.1807 0.1485 -0.1540 -0.1564 0.2323 0.1529 -0.1768 0.1559 0.1375 0.1862 0.1951 0.1660 0.1611 0.1917 0.1917 0.1867 0.2093 -0.1651 -0.1456 -0.1977 0.1409 -0.1806 -0.2008 -0.1493 0.2082 -0.1723 -0.1876 0.2272 0.1929 0.2029 -0.1503 0.1882 0.1945 0.1605 0.2475 -0.1802 0.1556 -0.2340 -0.1413 0.1472 -0.1767 -0.1570 0.1933 -0.1570 -0.1583 -0.2432 0.1344 0.1809 -0.1560 -0.1935 0.1591 0.1821 0.1787 0.2015 0.2752 0.1904 0.1605 -0.1730 -0.1279 0.1826 0.1592 0.1640 0.1450 -0.1643 -0.1789 0.2026 -0.1504 -0.1766 0.2084 0.2023 0.2424 -0.1545 -0.2019 0.2210 0.2053 -0.2005 -0.1767 -0.1913 0.1909 -0.2082 0.1502 0.1562 0.1654 0.1775 0.2192 -0.2174 -0.1429 -0.1771 -0.1583 -0.2059 0.2393 -0.1522 -0.1389 0.2375 -0.1377 0.1947 0.1871 -0.1914 -0.1554 0.1850 0.1911 -0.1459 0.1445 -0.1734 0.1676 -0.1988 0.1564 -0.2260 0.1985 0.1744 0.1721 -0.2541 -0.1901 0.1790 0.1731 0.1983 0.2409 0.1786 -0.1364 -0.1393 -0.1384 -0.1595 0.2111 -0.1363 0.1853 0.1207 0.2118 0.1407 -0.1612 0.1689 -0.1610 0.1780 0.1693 0.1742 0.1736 -0.2143 0.1976 0.1956 -0.1618 -0.2832 0.1778 -0.1660 0.2344 0.1526 0.1748 0.2011 0.1576 0.2165 0.1682 -0.1493 -0.1474 0.1903 -0.2189 0.1564 0.1754 -0.1459 0.1501 0.1929 0.1888 -0.1607 0.1219 0.1611 -0.1845 0.2487 -0.1875 0.1499 -0.1666 0.1527 0.1529 0.1776 0.1468 -0.1447 -0.1887 0.1951 0.1475 0.1474 -0.1689 -0.1655 0.1877 0.1522 0.1452 0.1435 -0.2108 0.1683 0.1593 0.2684 0.1612 0.1758 0.1580 -0.1685 -0.1466 -0.1770 0.1696 -0.1510 0.1697 0.2675 0.1438 -0.1378 0.2202 -0.1197 0.2323 0.1367 -0.1724 -0.1775 0.2043 0.1934 -0.2202 -0.1539 0.1923 -0.1558 -0.1612 -0.1427 0.1988 -0.1405 -0.1456 -0.1945 -0.1396 -0.1390 0.1355 0.1708 0.1762 0.1481 -0.1645 0.2048 -0.1599 -0.1597 -0.2167 0.1700 -0.2276 0.2183 -0.1560 0.1624 0.2146 -0.1453 0.1638 0.1910 -0.1820 0.1285 0.2303 0.1622 -0.1431 -0.1345 -0.1808 0.1647 -0.1681 0.2223 0.1868 0.1440 0.2168 -0.1645 0.1902 0.1822 -0.1573 -0.1497 -0.1500 0.2238 0.1440 -0.1944 -0.2471 0.1516 0.1511 0.1479 0.2201 0.1823 -0.1909 0.1503 -0.2007 0.1705 -0.1474 0.1817 0.1760 -0.1762 0.2092" HIT_INDICES="39 142 291 361 966 1018 1197 1731 1743 1771 1880 1911 2051 2336 2467 2587 2623 2858 2927 2974 2984 3098 3359 3371 3575 3675 3789 3880 3900 4064 4121 4177 4291 4305 4343 4521 4544 4552 4581 4593 4710 4895 4902 5558 5594 5797 5808 5835 5902 5995 6009 6207 6212 6218 6232 6247 6268 6299 6313 6319 6365 6370 6378 6388 6461 6623 6701 6750 6812 6889 7183 7374 7508 7577 7616 7664 7700 7744 7754 7795 7860 7948 7970 8050 8062 8086 8117 8213 8337 8537 8644 8701 8713 8847 9020 9198 9245 9291 9580 9621 9680 9829 9872 9900 9941 10005 10053 10055 10091 10127 10234 10362 10406 10444 10494 10715 10875 10877 10988 11002 11012 11039 11054 11111 11127 11177 11204 11208 11336 11415 11503 11531 11534 11540 11566 11630 11671 11698 11785 11804 11970 11995 12053 12062 12088 12092 12099 12114 12116 12132 12164 12254 12269 12326 12368 12383 12411 12477 12516 12522 12546 12698 12750 12784 12954 12963 12997 12999 13024 13077 13085" ES_PROFILE="0.0085 0.0121 0.0118 0.0175 -0.0191 -0.0130 -0.0170 -0.0495 -0.0415 -0.0349 -0.0347 -0.0286 -0.0311 -0.0453 -0.0479 -0.0498 -0.0453 -0.0566 -0.0552 -0.0521 -0.0463 -0.0486 -0.0629 -0.0580 -0.0683 -0.0708 -0.0745 -0.0767 -0.0734 -0.0816 -0.0816 -0.0817 -0.0865 -0.0835 -0.0825 -0.0927 -0.0909 -0.0880 -0.0867 -0.0841 -0.0900 -0.1014 -0.0990 -0.1482 -0.1494 -0.1640 -0.1637 -0.1648 -0.1691 -0.1755 -0.1759 -0.1909 -0.1910 -0.1912 -0.1920 -0.1930 -0.1945 -0.1968 -0.1978 -0.1981 -0.2015 -0.2017 -0.2022 -0.2027 -0.2081 -0.2201 -0.2254 -0.2285 -0.2324 -0.2374 -0.2587 -0.2717 -0.2801 -0.2834 -0.2842 -0.2857 -0.2862 -0.2873 -0.2857 -0.2864 -0.2889 -0.2930 -0.2920 -0.2954 -0.2934 -0.2924 -0.2918 -0.2961 -0.3024 -0.3142 -0.3186 -0.3191 -0.3161 -0.3223 -0.3312 -0.3402 -0.3390 -0.3377 -0.3547 -0.3525 -0.3515 -0.3573 -0.3548 -0.3512 -0.3484 -0.3473 -0.3450 -0.3390 -0.3356 -0.3322 -0.3341 -0.3374 -0.3341 -0.3303 -0.3274 -0.3373 -0.3421 -0.3348 -0.3357 -0.3291 -0.3221 -0.3164 -0.3098 -0.3063 -0.2996 -0.2954 -0.2894 -0.2816 -0.2832 -0.2808 -0.2790 -0.2725 -0.2641 -0.2558 -0.2491 -0.2452 -0.2394 -0.2326 -0.2302 -0.2225 -0.2259 -0.2183 -0.2132 -0.2043 -0.1967 -0.1873 -0.1782 -0.1697 -0.1601 -0.1516 -0.1443 -0.1413 -0.1325 -0.1268 -0.1199 -0.1108 -0.1028 -0.0975 -0.0901 -0.0801 -0.0714 -0.0723 -0.0654 -0.0570 -0.0588 -0.0481 -0.0392 -0.0279 -0.0182 -0.0107 0.0004" RANK_AT_ES="9828.0000" RANK_SCORE_AT_ES="-6392.0000"/>
  <DTG RANKED_LIST="mFS10_entrez_mimo.rnk" TEMPLATE="na_as_pre_ranked" GENESET="gene_sets.gmt#POSITIVE_REGULATION_OF_IMMUNE_SYSTEM_PROCESS" ES="-0.4682" NES="-2.0736" NP="0.0000" FDR="0.0087" FWER="0.0670" RND_ES="-0.1906 0.1769 -0.2563 -0.2920 0.2208 -0.1993 -0.2717 -0.3507 -0.2095 -0.2684 0.2744 0.2622 0.2137 0.2773 0.2767 -0.2407 -0.1981 0.1671 -0.2444 -0.2358 0.3183 0.2524 -0.3136 0.2798 -0.1399 0.1993 -0.2332 0.2370 -0.1913 0.1386 0.1415 0.2077 0.2017 0.1764 0.2325 0.2392 -0.1548 0.2605 -0.2116 0.3042 0.2176 0.2503 0.2260 0.2067 0.2565 0.3538 0.2095 -0.1798 0.1867 -0.1792 -0.2075 -0.2170 -0.1591 -0.2027 -0.1583 0.1315 -0.2187 0.1491 -0.1883 0.2262 0.2351 0.2927 -0.2142 0.2555 -0.1886 0.2761 0.2115 -0.2452 0.1696 0.2975 0.1978 0.2584 -0.2559 0.2254 0.2699 0.2335 -0.2436 -0.1977 -0.1939 -0.1981 0.2849 0.2326 0.1720 -0.1703 -0.3248 -0.2087 -0.1835 0.1595 -0.2323 0.2265 0.1934 -0.2261 -0.1421 0.1755 0.1956 0.3236 0.1895 -0.3298 0.2107 0.2358 -0.1506 0.1953 -0.1964 0.1792 -0.2026 -0.1861 0.2401 -0.3163 0.2443 0.2341 0.2682 -0.3043 0.2258 0.2313 -0.1978 0.1608 -0.2059 -0.2319 0.1473 0.2725 -0.1634 0.2609 0.2970 0.2492 0.3059 0.1792 -0.2022 0.2979 -0.2397 -0.2026 0.2039 0.3014 0.2194 0.2253 0.1690 0.2083 0.2159 0.2563 -0.2672 0.2748 -0.2218 -0.2382 0.2757 0.2278 -0.1601 0.2234 0.2524 0.3957 -0.2548 0.1889 -0.1886 -0.2456 0.1482 -0.2173 0.1652 -0.2469 0.2458 -0.2698 -0.2037 0.2939 0.3308 -0.1778 -0.1816 -0.2512 0.2997 0.1844 -0.2751 0.2392 0.1440 -0.1859 0.2265 -0.1978 0.2334 0.2210 -0.2096 0.2846 -0.2007 -0.2281 0.2059 -0.2777 0.1291 -0.3372 0.1489 0.2737 -0.2421 -0.1688 0.2584 -0.2244 0.2174 0.4150 0.1977 -0.2747 0.1743 0.2185 -0.1835 0.4033 -0.2125 0.2228 0.2804 -0.2133 0.1884 -0.1815 -0.1751 -0.1729 0.2728 0.1693 0.2102 -0.2198 -0.3376 0.2027 0.1619 -0.2470 0.2699 -0.2561 0.2462 0.1951 -0.2799 -0.1994 -0.1940 -0.2131 0.2382 0.2507 0.2506 0.2094 0.2750 0.2535 -0.2059 -0.2096 -0.2411 0.1787 0.1925 0.1952 0.2861 0.2072 0.1773 0.2247 -0.1495 -0.2645 -0.2017 0.2175 -0.2759 0.3535 0.2440 0.2004 -0.3421 0.2186 0.2814 -0.2704 -0.2012 0.2563 0.1890 0.2213 -0.1651 0.1850 0.1467 0.2154 0.2315 0.1716 -0.2658 0.2284 -0.1769 0.2166 0.2116 -0.1965 -0.2117 -0.2682 -0.2615 -0.2859 0.1918 0.1485 0.2260 0.1902 -0.2896 0.1643 0.3011 -0.1585 -0.1890 0.1837 0.1505 0.2372 -0.2335 -0.2793 -0.3231 0.2494 0.2173 0.3223 -0.2467 0.2390 0.2569 0.2500 -0.2377 0.3295 -0.2385 0.1395 0.2783 -0.2028 -0.1874 0.2025 0.1932 -0.2178 0.1843 -0.2906 0.1827 -0.2568 -0.2023 -0.1868 0.2725 0.2873 0.2879 0.2518 0.2371 0.2404 -0.1894 0.2142 0.2109 -0.2696 0.2486 -0.2074 0.1659 0.1934 -0.2014 0.2449 0.2743 0.2257 0.2230 -0.1178 0.2558 -0.1805 0.1382 -0.1374 0.2507 0.1862 -0.2482 -0.1504 0.2183 0.1549 -0.2480 -0.2428 0.1975 0.1802 0.2636 0.1402 -0.2163 -0.2195 0.2221 -0.2215 -0.2096 -0.2162 -0.2850 -0.1498 0.1343 0.2479 0.2901 0.1787 -0.2048 -0.2014 0.3116 0.2202 0.2000 0.2226 0.2619 0.1870 0.2797 -0.2834 0.2483 0.1872 -0.1788 -0.2743 0.2799 0.1800 0.3013 0.1416 -0.1877 0.2528 0.2047 0.2359 -0.3048 -0.2017 -0.2727 0.2819 -0.2301 0.2246 0.2497 -0.2642 0.1709 -0.2553 -0.1663 0.1760 0.2870 -0.2185 0.2959 0.1827 -0.2464 0.1717 0.2246 -0.2267 -0.1620 0.1884 0.2590 0.2270 0.2274 0.1552 0.1898 0.2647 -0.2600 0.2693 -0.2531 -0.1809 -0.1805 0.3488 0.1686 -0.1473 -0.2765 -0.2597 -0.1792 -0.2790 0.1913 -0.2661 0.2780 0.2535 0.2926 0.1709 -0.1698 0.3021 -0.2300 0.2703 -0.1890 0.2173 -0.2236 -0.1597 0.2692 0.1953 -0.2548 -0.3576 -0.2877 0.2734 0.1990 -0.3294 0.2340 0.1798 0.2236 -0.1975 -0.3409 -0.1350 -0.1885 0.2449 0.2510 0.2840 0.2101 0.2294 -0.2992 -0.2769 0.2565 0.1634 -0.2729 0.2945 -0.2731 -0.1472 0.1770 0.3215 0.1723 0.2488 0.2391 -0.2161 0.3042 0.2061 -0.1440 -0.2905 0.2067 0.2864 0.3013 -0.1884 -0.1720 0.2610 0.2146 0.2365 0.3104 0.1870 -0.2464 -0.2047 0.1794 0.2611 0.2203 0.2136 0.1892 -0.1318 -0.2703 0.2452 0.1298 -0.2157 0.2403 0.2694 -0.1938 0.3311 0.1841 -0.2003 -0.2493 0.2052 0.1670 -0.1245 -0.2616 0.2977 -0.2584 0.1890 -0.2020 0.2465 -0.2093 -0.3283 0.2207 0.1681 0.2996 0.1857 0.3043 0.2603 0.2042 -0.2598 0.2372 -0.2515 0.2675 -0.2222 0.2550 0.2662 0.3345 0.1933 0.2858 0.2606 -0.1808 0.2564 0.2320 -0.1502 0.2289 0.2280 0.1729 -0.2902 -0.3079 0.2006 -0.2765 0.3004 0.2184 -0.1926 0.1417 0.2058 0.2487 -0.1860 0.2045 -0.1747 0.2205 0.2212 -0.1305 0.1978 0.3367 -0.2864 -0.2548 0.3203 0.2669 -0.3017 0.2195 0.3556 0.2979 0.2800 0.2241 -0.2217 0.1483 -0.3345 -0.2049 -0.1836 0.3231 0.2557 0.2327 0.2694 0.2139 0.3040 0.2330 -0.3492 -0.2700 -0.2747 0.3147 0.2169 0.2280 0.1616 -0.2388 -0.3221 -0.2795 -0.1732 -0.1829 0.1887 -0.2232 0.2862 0.2065 0.2671 0.1975 -0.3020 0.2909 0.2019 0.2161 0.2304 0.1536 0.1823 0.2350 -0.2597 0.2530 0.2295 -0.2010 -0.1722 0.1583 0.2937 0.1603 -0.1706 0.2005 -0.1824 0.2791 0.4194 -0.1908 -0.2419 0.1906 -0.2105 0.2173 0.4096 0.4211 -0.1908 0.2183 0.1450 -0.2215 -0.2051 -0.2447 0.3178 0.2534 -0.2562 -0.2117 0.2018 0.2748 0.2279 -0.1894 -0.2349 0.3539 0.2864 -0.2035 0.2577 -0.2414 -0.2566 0.2269 -0.3222 0.1742 -0.1437 -0.3384 -0.2559 0.3561 -0.2019 -0.1815 0.2965 -0.2678 0.1768 -0.1956 -0.2909 -0.2335 0.2224 0.2943 0.2048 0.2367 0.2019 0.2545 -0.2389 0.3680 -0.1835 0.2477 0.2336 -0.1453 -0.2602 0.2591 0.1436 -0.2043 -0.2474 0.2363 0.2048 0.2319 0.1726 0.2098 -0.1651 0.2471 0.1825 0.2102 0.2501 -0.3056 0.1625 0.2109 -0.1880 0.3243 -0.2088 0.2069 -0.1961 0.2363 0.2407 0.2609 0.3245 0.1255 0.2233 0.1923 0.3392 0.2538 0.2982 0.2980 0.1394 0.1872 -0.2557 0.3268 0.2159 0.2238 0.3481 0.2032 -0.1737 -0.2489 0.2944 -0.1661 -0.2931 -0.2450 0.1666 -0.1932 0.2383 0.2213 -0.2824 0.1599 -0.1653 0.2220 0.2577 0.2095 0.2154 0.2216 0.2336 -0.2619 0.1807 -0.2598 -0.2248 0.2175 -0.1899 -0.1828 0.1807 0.1879 0.1773 -0.2268 0.2328 0.2553 -0.2001 0.2178 -0.1435 -0.2885 -0.2721 -0.2525 0.2405 -0.2098 0.1836 0.2830 -0.2194 -0.1837 -0.2486 -0.1879 -0.3007 0.1836 0.2194 0.2777 0.2712 0.2609 0.2287 -0.2112 0.3125 0.2866 -0.1668 -0.1940 -0.1573 0.2188 -0.2406 -0.2027 0.2241 0.2045 0.1854 0.3846 0.1808 0.3621 -0.1889 -0.1873 0.1408 -0.2235 0.1957 -0.1770 0.2041 0.2549 0.2012 0.2013 -0.1954 0.3513 0.2066 -0.2698 0.2209 0.2013 0.2367 -0.2877 -0.2165 -0.1782 -0.2207 0.3006 0.3011 0.1601 0.2363 -0.3048 0.1745 0.1875 -0.2473 0.1830 0.1654 0.2100 0.2167 0.2029 0.2506 0.2137 0.2094 -0.2487 0.2031 -0.2372 0.2445 -0.2694 0.1843 0.2082 -0.1816 0.3779 -0.1444 -0.2051 0.2962 0.1950 -0.2130 -0.2462 0.2029 -0.1959 -0.2003 0.1779 -0.2339 -0.1456 -0.1899 0.1912 0.2866 0.2559 -0.2130 0.2426 0.2424 0.3231 0.1808 0.2374 0.3229 -0.2637 0.2369 0.2937 0.1679 -0.2202 0.2204 0.1650 0.3410 -0.1617 -0.2317 -0.2088 0.2150 0.2193 0.2709 -0.2809 0.3170 -0.2347 -0.2422 -0.2383 0.1442 -0.2219 0.2616 -0.2355 -0.1962 -0.2799 -0.1929 -0.2949 -0.2795 0.2522 -0.2553 0.2254 -0.2381 -0.2275 0.3049 0.2872 0.3719 -0.2010 -0.1490 -0.1385 -0.1631 -0.1647 0.1837 0.2578 0.2280 0.4030 -0.2530 0.2406 0.2708 0.3687 -0.1900 0.2250 -0.2793 -0.1419 0.2958 -0.3105 0.1611 0.3055 0.1537 -0.2167 0.1619 -0.2026 0.2103 0.3460 -0.1739 0.2660 -0.3154 -0.2271 -0.1400 0.2518 -0.1894 -0.2109 0.2365 -0.1973 0.1591 0.3396 0.2342 0.3258 0.2038 -0.2270 0.2544 0.1632 -0.2643 -0.2691 0.2525 0.1382 0.2195 0.2862 0.2794 -0.2563 -0.1493 -0.1855 0.2095 0.1697 0.2424 0.2608 0.3131 0.2337 0.1701 0.2904 0.1949 0.1513 -0.2305 0.3653 0.2235 -0.3795 -0.3305 0.2092 -0.2773 -0.1252 0.2725 0.3266 -0.2420 0.2356 0.3211 -0.3071 0.2664 0.1799 0.2944 -0.1942 0.2412 -0.3627 -0.3553 -0.2610 -0.2029 0.2385 0.1781 0.2940 -0.4029 -0.2177 -0.2223 -0.2893 0.2721 -0.1388 0.3044 0.2345 -0.2510 -0.1448 0.2737 0.1773 0.2118 0.3228 -0.1859 0.2060 0.2105 0.1602 0.2125 -0.2434 0.2211 0.2193 -0.1786 -0.2686 -0.2685 0.2983 0.2039" HIT_INDICES="2125 2945 3537 3554 3730 3867 4062 5659 5902 5938 6100 6275 6720 7100 7320 8050 8168 8414 8806 9020 9050 9291 9865 9985 10273 10320 10325 10575 10603 10715 10809 11042 11177 11373 11510 11961 12135 12156 12254 12319 12486 12703 12750 13022" ES_PROFILE="-0.1314 -0.1683 -0.1924 -0.1725 -0.1662 -0.1579 -0.1556 -0.2727 -0.2880 -0.2878 -0.2983 -0.3114 -0.3430 -0.3672 -0.3778 -0.4229 -0.4204 -0.4260 -0.4403 -0.4396 -0.4246 -0.4243 -0.4460 -0.4321 -0.4294 -0.4078 -0.3830 -0.3753 -0.3504 -0.3312 -0.3100 -0.2978 -0.2771 -0.2598 -0.2370 -0.2351 -0.2109 -0.1748 -0.1438 -0.1098 -0.0825 -0.0572 -0.0186 0.0052" RANK_AT_ES="9864.0000" RANK_SCORE_AT_ES="-6445.0000"/>
  <DTG RANKED_LIST="mFS10_entrez_mimo.rnk" TEMPLATE="na_as_pre_ranked" GENESET="gene_sets.gmt#REGULATION_OF_IMMUNE_SYSTEM_PROCESS" ES="-0.4396" NES="-2.0619" NP="0.0000" FDR="0.0087" FWER="0.0730" RND_ES="0.1854 -0.1928 -0.2543 -0.2056 -0.1729 -0.1867 -0.1226 0.2317 0.2093 -0.1639 -0.1689 0.2648 0.2111 0.1971 -0.1630 0.2067 -0.1692 0.1520 0.1733 -0.3016 0.1373 0.2203 -0.2571 -0.2114 -0.1779 -0.2384 0.1979 -0.1905 -0.2271 0.3095 -0.2024 0.1987 -0.1226 0.2505 0.2465 0.2278 -0.2202 0.1862 0.1762 -0.2852 0.2386 0.2472 -0.2481 0.2012 0.1825 -0.2070 -0.1583 0.1777 0.2828 -0.2372 0.1997 -0.2015 0.3040 0.2606 -0.2706 0.1764 -0.2816 -0.2264 0.2408 0.2213 -0.1706 0.2481 -0.1851 -0.2639 0.2348 -0.2075 -0.2214 0.2562 0.2437 0.2237 0.1814 -0.1888 -0.3210 0.1901 -0.1755 0.2076 -0.2450 0.1912 -0.1546 -0.2532 0.1612 0.1514 -0.1828 0.2307 0.1392 0.2853 0.1662 0.2694 0.2015 -0.1671 -0.1678 -0.1800 -0.2499 -0.1123 -0.2076 0.2357 -0.1851 0.2767 -0.2740 -0.1649 0.1660 0.1642 0.2395 0.3158 0.2089 0.1616 -0.2343 0.2597 -0.1867 0.2923 -0.2695 0.2624 0.1137 0.2035 0.2575 -0.1556 0.2457 0.1662 -0.1891 0.2682 0.2022 0.2145 -0.2277 -0.2750 0.1887 0.2797 0.3757 -0.1934 0.1921 -0.1794 0.2671 0.1700 0.2006 0.2039 0.2210 0.1253 -0.2222 -0.1312 0.2029 -0.2251 -0.2346 -0.2050 -0.1751 0.1891 -0.2233 -0.1730 0.1557 0.2521 -0.1529 -0.2280 0.2190 0.2080 -0.2128 0.1705 -0.2477 -0.2024 0.1702 0.2071 0.4081 -0.2199 0.1913 0.2571 0.1485 -0.2740 0.2280 -0.2264 -0.2245 0.2128 0.3059 -0.2218 -0.2258 0.1560 0.2527 0.3079 -0.2431 0.2402 -0.1592 -0.1780 0.2224 -0.2353 -0.1430 0.2437 0.1506 -0.2291 -0.2206 0.1843 -0.1686 -0.1960 0.2637 -0.2098 -0.2956 0.1814 0.2030 -0.2076 -0.2633 0.2112 0.1448 -0.1372 -0.2549 -0.1957 -0.1914 0.2706 0.2683 -0.1903 -0.1485 0.2613 0.2132 -0.2862 -0.2089 0.3135 0.2357 0.1763 0.1547 0.2238 -0.2118 0.2616 0.1760 0.2498 -0.1698 -0.2351 -0.2173 -0.2144 -0.2079 0.2410 0.1215 0.2633 -0.1829 0.2395 -0.2387 0.1760 0.1555 -0.1812 0.1426 0.2080 0.2677 -0.2630 -0.1429 0.2309 -0.2163 0.1933 0.3039 0.1884 0.2032 -0.1631 0.1346 0.1984 -0.2157 0.2917 0.1738 -0.2453 0.2225 -0.2013 0.2685 0.1599 -0.1754 -0.2242 -0.1935 -0.2034 -0.2670 -0.2163 0.2819 -0.2205 0.1803 -0.2386 -0.2488 -0.2446 0.2079 0.2582 -0.1823 0.1298 -0.1730 -0.2531 -0.2130 0.2375 0.2174 0.1627 0.3621 0.1595 0.1983 0.2002 -0.2048 0.1806 -0.1834 0.2544 0.2364 0.1948 -0.2465 -0.2354 -0.2130 0.1726 -0.2459 -0.2618 -0.2223 -0.3324 -0.2560 0.2058 -0.2179 -0.1642 0.1619 -0.1287 0.2495 -0.2330 -0.2714 0.1403 0.2216 0.2187 0.3532 -0.2359 0.1871 0.2545 -0.1780 0.1884 0.2344 0.1692 0.2053 0.1528 0.1890 0.1754 0.2391 0.2466 0.2615 -0.2868 0.1649 -0.2172 0.1940 -0.1358 0.2273 0.1703 -0.2821 0.2445 -0.1650 -0.2111 0.3299 0.2027 0.2064 -0.1779 -0.2151 -0.2618 0.1810 -0.1818 0.2788 0.2665 -0.2474 -0.2331 -0.2127 0.3249 -0.2467 -0.1890 0.3237 -0.2040 0.1649 0.3813 -0.3040 0.1913 -0.1303 -0.2494 -0.1981 0.2639 -0.2023 -0.2017 0.1849 0.1667 -0.3257 -0.2460 0.1758 0.1689 -0.2474 -0.2050 -0.2080 -0.1917 -0.2584 0.1474 0.2780 -0.2517 -0.2068 -0.2290 -0.2550 0.2882 0.2423 0.1588 -0.2009 0.2184 0.2103 0.1950 -0.2247 0.2350 -0.2383 -0.2097 0.2089 -0.2716 0.2764 0.2111 0.1974 0.2549 -0.2057 0.2440 0.2331 0.1716 -0.2229 0.2355 -0.2156 -0.1873 0.2205 0.1956 -0.3158 -0.2262 -0.2475 0.3335 -0.1896 -0.2212 -0.2165 0.2321 -0.1539 0.1950 0.1345 0.2062 0.2040 -0.2683 -0.3121 -0.2316 0.2340 0.2064 -0.2132 -0.2048 -0.3235 0.1365 0.1776 -0.1728 0.1647 -0.2348 0.1523 0.1894 -0.2305 0.2265 0.1878 -0.1763 -0.1662 0.1797 -0.2757 -0.2467 -0.2028 0.1857 -0.1855 -0.1545 0.2429 -0.2468 0.1944 -0.2427 0.2862 0.2790 0.1624 -0.2142 -0.1524 -0.1618 -0.1735 -0.2495 -0.1953 0.1574 0.2563 -0.1799 -0.1792 -0.1467 -0.1736 -0.2000 0.2606 -0.2888 0.2081 0.1745 0.1622 0.1625 0.2027 -0.2058 0.1632 0.1768 0.2865 0.3116 0.2598 -0.2519 -0.1338 -0.1137 -0.1804 0.2626 0.2613 0.3182 0.2279 0.1791 0.1546 -0.1957 -0.2320 0.1996 -0.1865 -0.1807 0.1979 -0.3477 0.2046 -0.2191 -0.2561 -0.3428 -0.1711 0.2258 0.1948 -0.2455 0.1777 -0.2444 0.2134 0.2570 -0.1783 -0.2152 -0.2530 -0.2059 0.2356 0.2266 -0.2866 -0.2186 -0.2444 -0.1262 0.1289 0.2230 0.2024 0.2188 0.2268 0.2636 0.1968 0.1748 0.1414 -0.3146 -0.1611 0.1794 -0.2300 0.2160 -0.1568 -0.2078 0.1989 0.1730 0.1864 0.2694 0.2300 -0.2750 0.2165 -0.1575 -0.1424 0.3353 -0.2125 0.1899 -0.1296 -0.2756 0.1771 0.2961 0.2307 0.1451 -0.1666 -0.2093 0.2511 0.1587 0.1935 0.2147 0.2116 0.1791 0.1948 0.2276 -0.2260 -0.1879 0.2135 -0.1801 -0.2497 -0.2781 -0.1806 -0.1579 0.1997 -0.2851 0.2727 0.2040 0.2122 -0.1669 0.2046 0.2441 -0.1986 -0.2161 0.2203 0.2277 0.2084 0.1940 0.1974 0.3037 0.2318 -0.2104 0.1789 -0.2324 -0.3143 0.2272 0.1489 0.1521 -0.1625 -0.1943 -0.2573 -0.2101 -0.1502 -0.1879 -0.2176 0.2412 0.1673 0.2074 0.2413 -0.2163 -0.1773 -0.2441 0.1435 -0.2684 0.1837 0.1530 -0.2301 0.3104 0.2901 -0.2497 0.2805 -0.2110 0.3024 0.2336 0.1321 -0.2035 -0.1712 -0.2384 -0.2215 0.1994 0.1663 -0.2005 -0.2629 0.2764 -0.2062 -0.1559 0.2210 0.2579 -0.2051 -0.2203 -0.2149 -0.1766 0.2772 -0.1978 0.2430 0.2789 0.2514 0.2759 -0.2421 0.2625 -0.2209 -0.1899 -0.3129 -0.2068 0.2251 -0.2167 -0.1677 0.1809 -0.3350 0.2410 -0.3047 0.2178 -0.2155 -0.2141 -0.2243 0.2348 -0.1314 -0.1754 0.1736 -0.1561 0.1558 -0.1744 -0.1715 -0.2024 -0.1692 0.1618 -0.1868 0.1640 0.1524 0.2809 -0.2021 0.2007 -0.1513 0.3536 0.1266 0.2242 0.1750 -0.2088 -0.2709 -0.1658 -0.1737 0.2307 -0.1655 -0.2898 -0.2073 -0.3232 0.1720 0.2161 -0.1565 0.2529 -0.2223 0.2521 -0.2628 0.1771 0.2054 0.1797 -0.1939 -0.2346 0.1942 0.2089 -0.2091 0.2806 0.3492 0.3171 -0.1270 -0.1343 -0.2188 -0.2335 0.2402 -0.2078 0.1496 0.2467 -0.2089 0.1777 0.2432 -0.2382 0.1946 0.2338 0.1538 0.3566 -0.1786 0.2679 0.1740 0.3979 0.2435 -0.2332 0.2093 -0.2037 -0.2411 -0.2295 0.2798 0.2441 0.2653 0.1968 0.1908 0.2010 -0.1841 -0.2191 0.2729 -0.2903 0.2919 0.2284 -0.2468 0.2570 -0.2225 0.1596 0.2005 -0.2125 0.2154 -0.1793 0.2472 0.3301 -0.2357 0.2393 -0.2052 -0.2039 0.3323 0.2013 0.2768 0.2753 -0.2636 0.3088 0.1757 -0.2142 0.2383 -0.1522 0.2010 0.1845 0.2260 0.3889 0.1828 -0.1873 -0.2838 0.2754 -0.2636 0.2857 0.1757 -0.1690 0.2064 0.1652 0.2642 0.2566 0.1570 -0.3341 0.2712 -0.1171 -0.2497 -0.2997 0.2660 -0.2008 -0.1993 0.2315 0.1932 0.1708 0.1950 -0.2705 -0.2492 0.1893 -0.1967 -0.2695 -0.2404 -0.1404 -0.1510 -0.2674 -0.1485 0.2896 0.1838 -0.2163 0.2097 -0.2504 0.1929 0.3477 0.1998 0.2865 0.1722 0.2029 -0.2014 -0.1624 0.1697 0.2117 0.2836 0.1431 -0.1645 -0.1986 0.2059 -0.1937 -0.1596 -0.1850 0.2110 0.2125 0.1944 0.2640 0.2152 -0.1834 0.2289 0.2090 0.1883 -0.1974 0.1970 0.1525 -0.2327 -0.1472 -0.2538 0.1893 -0.2087 -0.1661 0.2484 -0.1838 -0.3112 -0.2100 -0.2756 -0.2157 0.2403 0.2147 -0.2675 0.2505 0.1934 0.1969 -0.1861 -0.2906 0.3273 -0.1766 0.3289 -0.1621 -0.1963 -0.2093 -0.2036 -0.1566 -0.1943 0.1389 -0.1691 0.1664 0.1511 0.1731 0.2335 -0.1603 0.3101 0.2292 -0.1518 0.1816 -0.1527 0.2057 0.1899 0.2201 -0.2000 0.1704 -0.2103 0.2073 0.1296 0.1572 -0.1920 -0.2029 0.3423 0.2089 0.1948 -0.1687 0.1682 0.2493 -0.2040 0.2205 -0.2430 0.1555 0.1910 -0.2284 -0.3078 0.2102 0.2500 0.1658 0.2652 0.1976 -0.2097 -0.2068 0.2695 0.2843 0.1824 0.1816 -0.2562 -0.1459 0.2230 0.2124 0.2132 -0.1926 -0.1945 0.2441 -0.2342 -0.1942 -0.2699 0.1824 -0.1892 -0.2156 0.1883 -0.1921 0.1983 -0.1281 -0.2124 -0.2784 0.2552 -0.2069 -0.2137 0.2114 -0.1505 0.2333 0.3084 0.2752 -0.2036 0.2099 0.1901 -0.2176 -0.2094 -0.1489 -0.1948 -0.1844 -0.2455 -0.2102 0.1491 0.2646 0.1516 0.1562 -0.2569 -0.2517 0.2101 0.2140 0.3126 -0.1400 -0.2335 0.2151 0.1614 -0.2047 -0.2262 0.2135 0.1647 0.3169 -0.2359 -0.2775 0.1850 0.2117 0.2537 -0.2722 0.3275 -0.3242 0.1690 -0.2644 0.3137 0.1618 -0.2294 0.2567 0.2170 0.2779 0.2340 -0.1615 -0.2454 0.2158 0.2355 -0.2772 0.3339 -0.1874" HIT_INDICES="1805 2125 2302 2326 2945 3176 3537 3554 3730 3867 4062 4187 5659 5902 5938 6100 6275 6720 7100 7320 8050 8168 8169 8414 8806 9020 9050 9291 9865 9869 9985 10207 10273 10320 10325 10575 10603 10715 10809 11042 11177 11230 11353 11373 11510 11961 12026 12135 12156 12183 12254 12319 12486 12582 12703 12750 13022" ES_PROFILE="-0.1139 -0.1154 -0.1068 -0.0866 -0.1152 -0.1153 -0.1274 -0.1132 -0.1122 -0.1090 -0.1114 -0.1091 -0.2182 -0.2344 -0.2350 -0.2460 -0.2592 -0.2914 -0.3170 -0.3293 -0.3774 -0.3780 -0.3696 -0.3787 -0.3973 -0.4012 -0.3909 -0.3957 -0.4234 -0.4074 -0.3995 -0.3987 -0.3856 -0.3709 -0.3529 -0.3524 -0.3349 -0.3231 -0.3096 -0.3056 -0.2933 -0.2744 -0.2604 -0.2383 -0.2245 -0.2325 -0.2106 -0.1916 -0.1656 -0.1400 -0.1174 -0.0940 -0.0775 -0.0550 -0.0337 -0.0065 0.0052" RANK_AT_ES="9864.0000" RANK_SCORE_AT_ES="-6445.0000"/>
  <DTG RANKED_LIST="mFS10_entrez_mimo.rnk" TEMPLATE="na_as_pre_ranked" GENESET="gene_sets.gmt#ADAPTIVE_IMMUNE_RESPONSE_GO_0002460" ES="-0.5082" NES="-1.8470" NP="0.0137" FDR="0.0637" FWER="0.4530" RND_ES="0.3020 0.2824 -0.2229 -0.5519 0.1919 -0.5232 -0.2643 0.3437 0.2656 0.3315 0.4624 0.2633 0.3133 0.1931 0.2934 0.1437 0.2930 0.2170 0.2398 0.3080 0.2341 0.2094 -0.2785 0.2306 0.1983 0.2498 -0.1880 0.3028 0.2629 0.1531 0.2907 -0.4132 0.2853 -0.2141 -0.2224 0.2172 -0.5883 -0.2509 0.2675 -0.1933 0.4739 0.3182 0.4413 -0.3806 -0.3476 0.2449 -0.3323 0.4200 0.2297 -0.1925 -0.1976 0.2263 -0.1352 -0.2829 0.2401 0.2746 -0.1730 -0.1965 0.1387 -0.2477 -0.2616 -0.1858 -0.3926 0.2768 -0.2492 -0.2721 -0.1832 -0.2202 0.2703 -0.3310 0.2448 -0.2334 0.2690 0.2585 -0.2459 -0.2442 -0.1900 0.2401 0.2955 0.2932 -0.2522 -0.2999 -0.2780 0.2679 -0.2728 0.3852 -0.2657 -0.2477 0.2556 -0.3731 0.2315 0.2981 0.3594 0.3188 -0.2502 -0.3430 0.3565 -0.2399 0.3133 0.3936 -0.2736 0.1228 -0.4313 0.4682 -0.3618 0.2831 0.3367 -0.2459 -0.2581 0.2068 -0.2694 0.3832 0.2379 0.1919 0.3200 -0.2126 0.2482 0.3694 -0.3080 0.2751 -0.3122 -0.2224 0.3271 0.2341 -0.2872 0.3456 -0.2031 -0.1870 -0.2607 -0.2428 0.3844 0.3549 -0.2613 -0.1909 -0.4155 -0.2791 -0.2733 0.4691 0.2759 0.2525 0.2373 -0.2182 -0.2629 -0.2256 -0.3099 0.2272 -0.2006 0.2846 -0.2523 0.2406 -0.2394 0.3183 -0.2127 0.2439 0.1931 0.2808 -0.2089 -0.2506 -0.3313 0.2973 -0.2214 -0.2739 -0.3108 0.3976 0.3031 0.2951 0.2069 0.3523 -0.2831 -0.2739 0.3170 -0.2652 0.3132 0.2529 0.3523 -0.3745 0.4080 -0.2473 0.3878 0.2456 0.1729 -0.2480 -0.2785 0.2167 -0.3305 0.3432 0.3404 0.2535 -0.1765 0.2474 0.2894 0.2581 0.2772 -0.3539 0.2744 0.3669 -0.2787 -0.1492 0.2099 0.2927 0.3603 -0.2596 -0.2331 0.2054 -0.3285 -0.3433 0.1585 -0.1651 -0.2677 0.2179 -0.4009 0.2847 -0.3592 -0.1942 0.3053 -0.2097 -0.2677 -0.3355 -0.2342 -0.4763 0.3390 0.2605 -0.2890 -0.2802 0.4349 -0.3114 0.3559 0.4051 -0.2629 0.3229 -0.2872 0.3232 0.2104 -0.2993 -0.2779 0.2317 -0.2787 0.2484 -0.2987 0.2889 -0.5526 0.2344 0.3453 0.2143 0.2036 0.3573 0.1400 0.2597 -0.2247 0.2846 0.4343 -0.5107 0.2523 0.2125 0.2275 0.2437 -0.2330 0.3102 -0.1902 0.3190 -0.3033 0.2027 0.1846 -0.2053 0.2081 -0.3006 -0.2245 -0.3980 -0.2885 -0.3522 0.1220 0.2606 0.3343 0.3958 0.2761 0.3535 0.2507 0.2247 -0.2544 -0.2818 0.2442 -0.1692 -0.2041 0.1296 -0.2520 0.3274 -0.2771 0.3201 0.1982 0.3768 0.3199 -0.1944 -0.2341 -0.2835 0.2958 0.3395 -0.1979 0.4309 0.2124 -0.2884 0.2819 -0.2440 0.2249 -0.2231 0.1467 0.3720 0.2344 -0.2632 -0.2304 -0.2363 0.3047 -0.2178 0.1695 0.3564 0.1917 0.2359 -0.3207 -0.2499 0.2554 0.2675 -0.1749 0.2301 -0.2585 0.3499 -0.3284 0.2770 -0.2030 0.3238 -0.1575 -0.3292 -0.2762 0.1725 -0.2112 0.4215 0.2237 0.4390 0.2097 0.2719 -0.2504 -0.3103 0.3426 0.3014 -0.2387 0.2133 0.3247 -0.3553 0.2631 0.2252 0.3118 0.2107 -0.2777 0.2476 -0.3899 -0.3464 -0.3603 0.2331 0.2228 -0.3142 0.1475 0.3111 0.2519 -0.2228 -0.2434 0.1994 0.2394 -0.2806 -0.3163 0.2692 0.3618 0.3520 -0.2168 -0.4196 -0.3039 0.3162 -0.3409 0.5528 0.2803 0.2968 0.1941 -0.3641 0.2322 -0.2208 -0.4244 0.3225 0.3698 -0.3479 -0.1862 0.3744 -0.2508 0.2468 0.3033 -0.2887 0.4052 0.2944 -0.3575 -0.1435 -0.3023 0.2787 0.3278 0.4029 -0.2163 0.3882 0.3795 0.1859 0.2438 0.5339 -0.1595 0.2537 0.2877 0.2942 -0.4447 0.2299 0.2029 0.1977 0.3686 0.3003 -0.1563 0.2634 0.2206 -0.2258 -0.1940 -0.3406 0.1819 -0.2180 0.2967 -0.2507 0.2286 -0.2201 -0.2863 -0.3878 0.1766 -0.2406 0.3002 0.3186 -0.1804 -0.3014 0.2827 0.3378 -0.2368 0.3827 0.2504 0.1991 0.2621 0.2324 0.3394 -0.1873 0.2041 0.1999 0.2275 -0.3554 0.2148 0.1882 -0.2171 0.2577 -0.1980 0.2208 -0.3619 0.3158 -0.2444 -0.2647 -0.2376 0.3166 0.2824 -0.3556 0.4296 -0.3215 -0.2699 0.2514 -0.2474 -0.2563 0.1790 0.3850 0.2505 -0.2407 -0.1815 0.1609 0.1860 0.4817 -0.2609 -0.2413 -0.2114 0.2348 -0.2992 -0.2989 -0.1284 -0.1632 0.3988 -0.2346 0.2613 0.3880 -0.3208 0.3101 0.2770 -0.4504 -0.2559 -0.2288 0.1277 0.2995 0.3281 -0.2460 0.2424 0.1868 -0.2319 -0.2382 0.3183 0.3532 -0.2407 -0.3534 -0.3130 0.2509 0.3486 0.2739 0.2997 -0.2495 -0.2457 -0.2221 0.2597 0.2742 -0.3198 0.1813 0.3509 -0.2481 0.2317 0.2194 0.2935 0.3348 0.3053 -0.2949 -0.2572 0.3532 0.2473 0.2301 -0.2419 0.1608 -0.2476 -0.2844 -0.2813 -0.2816 0.2204 -0.3033 -0.2800 -0.2348 0.2872 0.1950 0.3816 0.2658 -0.2305 0.2817 -0.3197 0.2053 -0.4486 -0.2821 0.2502 0.3284 -0.1864 0.1974 -0.1518 -0.3822 0.2576 -0.3343 0.3963 0.1898 -0.2254 -0.3299 0.1609 -0.2587 0.2067 -0.2171 -0.4385 -0.1850 -0.2225 -0.2126 0.2714 -0.2348 0.3085 0.2237 0.2410 0.1948 -0.3832 -0.3414 0.2065 -0.2802 0.2430 -0.3021 0.2602 0.4153 -0.2936 0.4025 -0.2300 0.3390 0.2726 -0.3232 0.2373 -0.2443 0.3427 -0.3478 -0.2092 0.2769 -0.3307 0.3890 0.2274 -0.2506 -0.2187 -0.3075 0.3442 -0.2668 0.3339 -0.2705 0.2511 -0.3040 0.3268 0.1468 0.2457 0.2793 0.2534 0.2292 0.2439 -0.5501 -0.2167 0.2938 -0.2947 -0.4012 -0.3318 -0.3480 0.3013 0.2266 0.2077 0.2995 0.1830 0.5053 0.2505 0.3034 0.2895 -0.2825 0.3056 0.2173 0.2942 0.2513 -0.3469 -0.3889 0.2826 0.3723 0.2659 -0.3257 0.3553 0.1749 -0.2054 -0.3188 -0.2611 0.1824 0.1517 -0.3952 -0.2522 -0.3431 -0.2431 -0.1950 -0.2783 0.4068 0.5591 -0.3019 -0.2660 0.3313 -0.2438 -0.1602 0.2023 -0.3052 -0.2615 0.2270 -0.2771 0.3253 -0.3168 0.1278 -0.2814 -0.2582 -0.2801 0.2502 0.2205 0.3237 -0.3638 -0.2949 -0.2935 0.2059 -0.3085 0.3695 0.2066 0.3423 0.2753 0.2578 0.1890 0.2343 0.2345 -0.2504 0.2963 -0.2585 -0.2030 -0.3893 0.2844 -0.1708 0.3594 -0.3148 -0.3978 -0.2537 0.3283 0.2672 0.2807 0.2566 0.1940 -0.2035 -0.4573 -0.1988 0.2030 0.2512 0.2478 0.4350 -0.2033 0.2124 0.3850 0.2720 -0.2194 -0.4075 -0.2192 0.2067 0.1712 -0.2914 0.1894 -0.1788 0.1042 0.2663 0.3094 -0.2613 0.1570 -0.3101 -0.2395 -0.2989 0.3238 -0.2930 -0.1776 0.3606 0.2600 0.2054 0.2889 0.4019 0.4024 0.2888 0.3694 0.2562 -0.2335 0.3653 0.3461 0.4219 0.3690 -0.3756 -0.3040 0.2199 0.2961 0.3142 0.1292 -0.3172 0.2296 0.3029 -0.2321 -0.3062 -0.2127 0.2868 -0.2663 -0.2081 0.3058 0.2425 0.2499 -0.3685 -0.2374 0.2488 -0.3522 0.3229 0.2348 -0.2505 0.3082 0.2921 0.1952 -0.2025 -0.3340 -0.3012 0.2522 -0.1624 0.2117 0.2162 -0.2272 0.3574 0.3740 -0.2181 0.2442 -0.2091 -0.1345 0.3298 0.2821 0.3330 -0.3014 -0.3377 0.4052 -0.2221 0.2240 0.4629 -0.2436 -0.3644 -0.3774 0.2723 0.2634 0.1957 -0.3155 0.1753 0.2205 -0.2335 -0.2817 0.3397 0.1489 0.2957 0.2443 -0.1832 0.3651 0.1638 -0.2199 -0.3584 -0.2340 -0.2064 0.2452 0.2025 0.3484 -0.3769 -0.3027 0.3376 -0.3601 0.4460 -0.2646 -0.2821 0.2891 0.3488 0.2102 -0.2443 0.1770 0.3596 -0.2309 -0.2812 0.1645 0.2241 -0.4056 0.1874 0.2123 -0.1956 -0.1070 -0.3481 0.2782 0.3205 -0.3319 -0.2049 0.2970 0.2580 0.1975 0.2739 0.2495 0.2062 -0.1870 0.3783 0.3547 -0.1563 0.2805 0.2144 0.2967 0.2398 0.4259 0.2059 -0.2345 0.2846 0.1809 -0.4024 0.2970 -0.3806 0.2264 0.2100 -0.1918 0.2523 -0.2657 0.2508 0.2119 0.1342 -0.2145 0.2933 -0.3102 -0.1847 0.2422 0.3358 -0.2240 0.2436 0.2835 0.3339 0.2592 -0.3146 -0.2366 -0.4142 -0.2111 -0.1890 -0.4586 -0.3334 -0.3952 -0.2152 0.2851 -0.3358 -0.2894 0.2488 -0.2685 0.2063 0.3537 0.1844 0.2213 0.3667 0.3036 -0.1568 -0.2656 0.2658 -0.3075 0.3539 0.4016 0.2122 0.1936 -0.2084 0.3360 -0.2581 -0.1890 0.3537 0.3136 0.3043 0.3340 -0.3204 0.1939 0.2458 -0.2822 0.1981 0.3363 0.2565 -0.2107 0.1450 0.4123 -0.3252 0.3045 0.2826 0.3860 0.2221 -0.2676 -0.2656 -0.1832 -0.2846 -0.2404 0.1605 -0.2745 0.2210 0.2131 0.2787 0.4558 -0.2267 0.2105 -0.2350 0.2417 -0.3114 0.2618 0.4390 0.3754 0.2592 -0.2270 -0.1898 0.2733 0.2539 0.3420 0.4202 0.3954 0.2453 0.2511 0.2588 0.2840 0.3233 0.3679 -0.3898 -0.2200 -0.3223 -0.3518 0.1866 -0.2747 0.3613 0.1851 -0.1912 0.2415 -0.4178 0.2529 0.2016 -0.2829 0.2716 -0.2923 0.2309 0.2572 -0.3507 0.3157 0.3618" HIT_INDICES="2302 3867 4891 5659 5938 6100 7320 7596 8414 8806 9050 10055 10325 10603 10809 11042 11373 11961 12254 12703 12750 13087" ES_PROFILE="-0.1156 -0.1979 -0.2541 -0.3023 -0.3176 -0.3264 -0.4073 -0.4124 -0.4487 -0.4473 -0.4314 -0.4615 -0.4318 -0.3991 -0.3581 -0.3160 -0.2768 -0.2491 -0.1946 -0.1451 -0.0643 0.0002" RANK_AT_ES="10054.0000" RANK_SCORE_AT_ES="-6778.0000"/>
  <DTG RANKED_LIST="mFS10_entrez_mimo.rnk" TEMPLATE="na_as_pre_ranked" GENESET="gene_sets.gmt#HEMOPOIETIC_OR_LYMPHOID_ORGAN_DEVELOPMENT" ES="-0.3653" NES="-1.8128" NP="0.0000" FDR="0.0768" FWER="0.5390" RND_ES="0.1490 0.1926 -0.1470 -0.2059 0.1899 -0.2268 -0.1663 0.2093 -0.1670 -0.1949 -0.1728 0.2454 -0.1547 0.2555 0.1766 -0.1939 -0.2102 -0.2240 0.1435 0.2694 0.2896 0.1635 0.1975 -0.2040 0.2962 -0.2104 -0.2290 -0.2227 -0.1837 0.3226 -0.1934 0.2256 0.2657 -0.2126 0.1053 0.1876 -0.2024 -0.2742 0.1676 0.1786 -0.1362 0.2529 0.2151 -0.1366 -0.1969 0.2436 0.2246 -0.1940 0.1936 -0.1987 -0.1847 0.1792 0.2186 0.2595 -0.1591 0.2081 -0.2621 0.1565 0.1387 0.3137 -0.2182 -0.1723 0.2242 -0.2009 -0.1739 0.2187 0.1846 -0.2827 0.2322 0.1587 0.1521 0.2657 0.2276 -0.1747 0.2717 0.2708 -0.1579 0.1910 0.2680 -0.1895 0.2862 0.2032 0.1678 0.2100 0.2627 0.2326 -0.2675 0.1597 0.2195 -0.1372 -0.1978 0.2276 -0.1760 -0.1858 0.2442 0.2365 -0.1621 0.2128 0.2376 0.2147 -0.2698 0.2588 0.1983 -0.1877 -0.1538 0.2507 -0.2124 -0.1981 0.3122 0.2395 -0.1498 -0.2695 0.3273 -0.1739 -0.1951 -0.1721 0.2113 -0.2613 0.1851 0.1871 0.1973 -0.1737 -0.1407 0.1630 -0.2521 0.2142 -0.2250 -0.2119 0.2207 0.3045 0.1950 -0.2890 -0.1900 0.1479 -0.1864 0.1485 -0.2992 0.2460 -0.2056 0.1856 0.1678 0.1439 0.2122 0.2247 0.1742 0.2477 0.1882 -0.1410 -0.2070 0.2678 -0.2128 -0.1338 0.2361 0.2074 -0.2219 0.2373 0.2166 0.1524 0.2182 0.2009 0.1631 -0.2623 0.1543 -0.2668 0.1515 -0.2118 0.1809 -0.1569 -0.2546 0.2110 0.3491 0.1614 -0.1956 0.2000 -0.2198 -0.2282 0.1506 0.3461 -0.2222 -0.1666 0.2539 -0.2115 0.1832 -0.1722 -0.2462 0.1838 -0.1473 -0.1701 -0.2227 0.2069 0.1960 0.2171 0.1837 -0.1707 0.2046 0.1820 0.2161 -0.1608 -0.2194 0.1940 -0.1892 0.2206 0.1504 -0.2228 -0.2111 0.1928 0.1605 0.1951 -0.3102 -0.1734 -0.1464 0.1223 -0.2283 -0.1652 0.2876 0.1843 -0.1603 0.1406 -0.1750 -0.2151 -0.1435 0.1823 0.2050 -0.2490 0.1486 -0.2244 0.1765 0.2715 0.2061 0.2302 0.1875 -0.2302 -0.2549 -0.1317 -0.2665 0.2734 -0.1883 0.2077 0.1582 0.1494 0.2129 0.1929 -0.2534 0.2149 0.1594 -0.2019 -0.1742 0.2124 -0.1693 -0.2330 -0.1719 -0.1890 0.1971 -0.2493 0.2133 0.2194 -0.1733 0.2283 -0.2397 0.2618 -0.2332 0.2459 -0.1484 0.2680 -0.1806 0.2565 -0.1513 0.1668 0.1657 0.2244 -0.2194 -0.1337 0.1655 0.2356 -0.1213 0.1530 -0.2230 0.1799 -0.1639 0.2805 0.1976 0.1667 -0.2467 -0.1955 -0.1696 0.1721 0.1957 0.1364 0.1828 -0.2166 -0.1843 -0.1858 -0.1444 0.1813 0.1773 0.2002 -0.1527 0.1749 -0.2378 0.1888 -0.2682 0.1673 0.2445 0.1880 -0.1612 -0.1490 -0.2247 0.3392 -0.2360 0.2372 0.1598 -0.1834 0.1976 0.1730 0.1541 0.1926 0.2376 0.2001 -0.2320 0.2563 0.2125 -0.2376 -0.1786 0.1971 0.1861 0.2555 -0.2329 -0.2956 -0.1888 0.2093 0.1781 -0.1640 0.2215 0.1563 0.2643 0.1515 -0.1832 0.2523 -0.1661 -0.2092 0.1919 0.2025 -0.2789 0.2474 0.1764 0.1537 -0.1853 0.1827 0.2524 0.2040 -0.1604 -0.2660 0.2737 0.2400 0.1958 0.2418 0.1536 0.1829 -0.2314 -0.1543 0.1964 0.2021 0.1688 0.1879 0.2450 0.2698 -0.1767 0.2089 -0.1937 -0.1623 0.1454 -0.1863 -0.1727 -0.2353 -0.1900 0.1517 -0.2218 -0.1614 0.2037 0.1700 0.2788 0.1494 0.1699 0.1412 0.2505 0.2402 -0.1456 0.1677 -0.1411 -0.2503 -0.1943 0.2513 0.1818 -0.2236 0.2173 0.1606 0.1652 -0.2147 0.1793 0.1975 -0.1983 0.2088 -0.1718 -0.2953 -0.1864 0.2152 0.2644 0.1466 0.1757 -0.1833 0.1634 0.1919 0.1583 0.2153 0.2299 -0.1852 -0.1871 0.2199 -0.1382 0.1754 -0.2048 -0.1906 0.2881 -0.1557 0.1981 -0.1477 -0.2132 0.1603 0.2146 0.2083 0.2694 0.2292 0.2874 0.2365 0.1471 -0.1855 0.1940 0.1994 0.1850 0.1789 -0.1593 0.2079 0.1677 -0.2379 -0.2186 0.2396 0.1785 0.1706 -0.2376 0.1915 -0.1612 -0.2308 0.2419 0.2062 -0.1506 -0.1803 -0.1728 -0.2409 -0.2603 0.1585 0.2463 0.1961 0.1835 -0.2533 0.2039 -0.3160 0.1639 -0.1970 -0.2135 0.2117 0.2225 0.2400 0.1904 -0.1800 -0.2945 -0.3114 0.2204 -0.2496 0.2307 0.1587 0.2054 0.2086 -0.1885 -0.1937 -0.2216 -0.2438 0.2188 0.2307 -0.1450 -0.2426 0.1664 -0.2629 -0.1693 -0.1931 0.2023 -0.2804 -0.1542 0.2977 -0.1898 -0.1647 0.1908 0.2107 0.2348 -0.1559 0.1611 -0.2395 0.1495 0.2416 0.1211 0.2510 -0.2009 -0.2355 -0.1474 -0.2168 0.2600 0.1691 0.1978 -0.1968 -0.1276 0.2021 0.1403 -0.2054 -0.1878 -0.1664 -0.2511 -0.1525 0.1933 -0.2286 -0.2110 -0.2684 -0.2383 -0.1987 -0.1319 -0.2590 -0.2054 0.2845 -0.1712 -0.1602 -0.2018 0.1492 0.3227 0.1758 0.2127 0.2719 -0.2299 0.1972 -0.1863 0.1386 0.2487 0.1188 0.2930 -0.2010 -0.3033 0.1842 0.3108 -0.1660 0.2244 0.1859 -0.1756 -0.2159 0.2449 -0.2114 0.2471 -0.2560 -0.1676 -0.1280 0.1501 -0.2656 0.2166 -0.1738 -0.2101 0.1745 0.1521 0.1966 -0.1260 0.1832 -0.1769 0.2523 -0.1867 0.2385 -0.1672 -0.1833 -0.2524 -0.1944 0.1620 -0.2260 -0.2290 -0.1613 -0.2317 0.2322 -0.2561 0.3159 -0.1980 0.1979 0.1135 0.2436 0.2026 0.2359 0.2409 0.2830 0.2498 0.1629 0.1656 -0.2004 0.2545 0.1313 0.1908 0.2175 0.1799 0.2615 -0.1811 0.1634 -0.2270 0.2566 -0.2426 -0.1631 -0.2682 -0.1911 0.2207 0.2127 0.2658 0.2173 0.1439 0.2004 -0.1954 0.1961 0.2299 0.2504 0.2238 0.3178 0.1612 -0.1481 0.1844 0.2431 -0.1579 -0.1499 -0.1691 -0.2548 -0.2074 -0.3123 -0.1637 0.1853 -0.2335 0.1904 -0.1721 0.1627 0.1730 -0.2039 0.1558 0.1990 0.1492 -0.2415 0.3174 -0.2347 -0.1915 -0.2236 -0.1685 0.1646 0.2176 -0.2168 -0.1265 -0.2053 -0.1898 0.2173 0.1578 0.2452 -0.1528 0.1408 0.2384 -0.1594 0.1860 -0.2277 -0.2289 0.2899 -0.2245 -0.2161 0.2057 -0.1784 0.2003 0.1748 0.1947 -0.2005 -0.2063 -0.1756 -0.1738 0.2373 0.1917 0.2284 0.1654 0.1666 -0.1612 0.2132 -0.1467 -0.2434 -0.2472 -0.1772 -0.2049 0.1540 0.1722 0.1803 -0.2007 -0.1676 -0.1883 0.4251 0.2128 -0.2581 0.2279 -0.1805 -0.2113 0.1875 0.2255 0.1241 0.2688 0.2377 0.1776 0.2290 -0.1776 -0.2541 -0.2770 -0.2335 0.1767 -0.2701 -0.1530 -0.2330 0.1884 -0.1749 -0.1676 0.1772 0.1986 -0.2375 -0.2479 -0.1832 0.2163 0.2986 0.1591 0.2264 0.1733 0.2292 -0.1474 0.2367 0.2779 -0.1981 0.2707 -0.2798 0.1912 0.2248 0.1430 0.2644 -0.1982 -0.2768 -0.1788 0.1760 0.1764 0.1625 -0.2227 -0.2080 -0.2227 0.2661 -0.3239 -0.1952 0.2044 0.1739 0.2073 0.2358 0.2486 -0.2812 0.1779 0.2393 -0.2303 0.1946 -0.1790 0.3238 0.1883 0.2641 0.2118 0.1729 0.2289 -0.1757 -0.1728 -0.1884 0.1762 0.1694 -0.1648 -0.1595 0.3148 -0.1895 -0.2545 -0.2194 0.2400 -0.2132 0.2435 0.1352 0.2871 0.1894 0.2311 -0.2909 0.2225 0.1832 0.2185 -0.2454 -0.2575 0.2390 0.2060 -0.2582 -0.1663 0.1566 0.2069 0.1598 0.1833 -0.1546 0.1766 -0.1995 0.1855 -0.1843 -0.1690 0.2411 0.1968 0.2598 -0.1924 0.1860 0.3041 -0.1937 -0.1811 -0.1858 -0.1331 0.1771 -0.1666 0.1764 0.1910 0.2647 -0.1738 -0.2490 -0.2215 -0.1818 0.2076 -0.1628 0.1902 0.1458 -0.1668 0.1706 0.1617 0.1640 -0.1739 0.2160 0.1842 0.1373 0.2054 0.2363 0.2292 0.1754 0.1996 0.1966 0.1855 0.1370 0.2588 -0.1778 0.2315 0.2040 -0.1530 0.2930 0.2601 -0.1433 0.1934 0.1591 -0.1822 0.1335 -0.2794 0.1527 0.1443 -0.2475 0.2156 0.2103 0.1572 -0.2922 -0.1685 -0.2153 -0.2931 -0.2488 0.1571 -0.2837 0.1905 -0.1835 -0.2358 0.2618 -0.2029 0.1497 0.1300 0.1444 -0.1489 0.1654 -0.2096 0.1762 0.2558 0.3010 0.1844 -0.1940 0.1382 -0.2053 -0.2235 -0.1839 -0.1805 0.2345 0.2401 0.1788 0.1546 0.1728 0.1614 -0.1696 0.3161 0.1557 0.2109 0.2193 0.2046 -0.1452 -0.3039 -0.2278 0.2244 -0.2216 -0.1701 -0.2251 -0.1795 0.2108 0.2381 0.1906 0.2121 -0.2031 -0.2034 -0.1694 0.2284 0.1605 0.2157 0.2641 -0.2261 0.2890 0.1822 0.2848 -0.1835 -0.2010 -0.1881 -0.1799 0.2009 -0.1658 0.1670 -0.2581 0.2024 0.2013 0.2218 0.2227 0.2363 0.2704 0.1825 0.2315 0.1699 0.2145 0.1906 -0.1760 0.1958 -0.2069 -0.1519 -0.1314 -0.1603 0.3562 0.1653 0.2766 0.1853 -0.1840 -0.1834 0.1604 0.1613 -0.1840 0.1918 -0.1801 -0.2110 0.2350 0.2370 0.1706 -0.2055 0.1858 -0.2006 0.2320 -0.2448 -0.1981 0.1910 -0.1598 0.2695 -0.2519 -0.1752 0.2049 -0.1677 0.2096 0.1974 0.1993 -0.1970 -0.1932 -0.1683 0.2859 -0.1574 -0.2352 0.2071 0.1591" HIT_INDICES="631 928 1395 1418 1805 1918 2138 2177 2286 3176 3293 3542 3721 3728 4062 4185 4305 4315 4359 4365 4630 4809 5451 5659 6342 6552 6582 6720 6750 7444 7450 7459 7596 7831 7896 8293 8401 8414 8559 8683 8796 9020 9985 10328 10345 10494 10594 10875 10951 11042 11067 11288 11379 11415 11475 11510 11961 12026 12254 12282 12319 12338 12403 12486 12494 12554 12793 12865 12896 13036 13058" ES_PROFILE="-0.0244 -0.0241 -0.0387 -0.0192 -0.0293 -0.0188 -0.0174 -0.0023 0.0071 -0.0472 -0.0426 -0.0494 -0.0515 -0.0405 -0.0561 -0.0561 -0.0563 -0.0482 -0.0428 -0.0345 -0.0473 -0.0542 -0.0995 -0.1123 -0.1646 -0.1799 -0.1812 -0.1903 -0.1910 -0.2402 -0.2365 -0.2330 -0.2389 -0.2514 -0.2507 -0.2739 -0.2745 -0.2678 -0.2707 -0.2715 -0.2711 -0.2783 -0.3390 -0.3507 -0.3373 -0.3335 -0.3255 -0.3302 -0.3190 -0.3085 -0.2929 -0.2914 -0.2796 -0.2634 -0.2488 -0.2321 -0.2456 -0.2291 -0.2243 -0.2039 -0.1841 -0.1629 -0.1449 -0.1280 -0.1052 -0.0862 -0.0797 -0.0601 -0.0372 -0.0220 0.0025" RANK_AT_ES="10327.0000" RANK_SCORE_AT_ES="-7288.0000"/>
  <DTG RANKED_LIST="mFS10_entrez_mimo.rnk" TEMPLATE="na_as_pre_ranked" GENESET="gene_sets.gmt#ADAPTIVE_IMMUNE_RESPONSE" ES="-0.4793" NES="-1.8096" NP="0.0043" FDR="0.0736" FWER="0.5550" RND_ES="-0.1955 0.3003 0.2939 -0.2041 0.2671 0.1405 0.2914 0.2589 -0.2001 0.3807 0.4366 -0.4094 0.2151 0.1883 0.1676 -0.2329 -0.1752 -0.2247 0.3081 0.2368 0.2963 -0.1614 0.2131 -0.3547 0.3324 0.3469 -0.3800 0.3790 0.2553 -0.1676 0.2515 -0.2529 -0.2444 0.2681 -0.3123 -0.1441 0.2580 0.1471 0.3284 -0.2093 -0.1590 0.4008 -0.3046 -0.3578 0.2297 0.3225 -0.2660 -0.3632 -0.1456 -0.3353 -0.2593 -0.3502 -0.2696 0.3588 -0.2943 -0.3084 0.2287 -0.2760 0.2452 0.3890 -0.1464 0.3689 0.2509 -0.2423 -0.2634 0.3383 -0.2634 0.2974 0.1840 -0.3329 -0.2745 0.2386 -0.2374 0.2418 0.2696 -0.2479 -0.2859 -0.2727 -0.1893 -0.2761 0.2583 -0.2807 -0.2599 0.2336 -0.4092 -0.2346 0.2289 0.3148 -0.2365 0.4212 0.3719 0.1786 0.3254 -0.2373 -0.1635 -0.2783 -0.2361 0.2916 0.2865 -0.3379 -0.2222 -0.2201 0.3361 -0.3359 0.2570 0.2379 -0.2237 0.1852 0.2415 -0.2372 0.2713 -0.2089 -0.2688 -0.3876 0.2494 0.3104 0.3525 0.2220 -0.2618 -0.1598 0.2690 0.3248 -0.4016 -0.3755 -0.2665 0.1817 -0.2588 -0.3013 -0.3188 0.5022 -0.2246 0.2658 0.2993 0.4462 0.3022 0.3320 0.4267 0.3793 -0.2861 0.2394 0.2775 0.4224 0.2293 0.1929 -0.2671 0.2927 0.2484 -0.3149 -0.1893 0.3243 0.2407 0.2335 0.3646 0.4078 0.3079 0.2977 0.2843 0.2509 -0.3267 -0.2325 -0.1687 -0.2138 0.4069 0.3044 -0.2969 0.3073 -0.2256 0.2355 0.2213 -0.2719 0.1767 0.2552 -0.2037 -0.2269 -0.2751 0.2070 -0.3142 0.3644 -0.2533 -0.2589 0.2274 0.3268 -0.2098 -0.2429 -0.3520 0.4021 0.2152 0.2606 0.2969 0.2845 0.2941 -0.2646 -0.1984 0.2369 0.2929 -0.3461 0.1888 0.2269 -0.2403 -0.2657 0.2825 0.2392 -0.2014 0.1857 -0.3013 0.2104 -0.2247 -0.3910 0.2842 0.2892 -0.2224 -0.2241 -0.2271 -0.2529 -0.1655 -0.2446 -0.2265 0.2895 0.4283 -0.1767 -0.2328 0.1866 0.2317 -0.1987 -0.2178 -0.2858 0.3991 -0.1725 0.3261 0.4677 0.3571 -0.2824 -0.3670 0.1541 -0.2454 0.1716 0.2854 0.2371 -0.2918 0.4042 -0.2148 -0.2551 0.1831 0.2978 0.3001 0.2720 -0.2255 -0.3375 -0.2103 -0.2341 0.3908 -0.3058 0.2336 -0.4226 0.2134 0.2807 0.2035 -0.4713 0.3711 -0.2179 -0.3009 0.3182 0.2103 -0.3470 0.3408 -0.4039 0.3320 -0.2318 0.2850 -0.3397 0.1741 0.2007 -0.2018 0.3383 0.2419 -0.2540 0.2982 -0.2910 0.3280 -0.3661 -0.2125 -0.2151 -0.3057 -0.3817 -0.2544 0.3493 0.2519 -0.2545 0.4420 -0.3271 -0.1500 0.2952 -0.2504 0.3151 0.2002 0.1938 0.1455 -0.3090 0.2935 0.2322 -0.2414 0.4216 -0.1706 0.2967 -0.2259 0.2877 0.2099 0.3574 0.2198 -0.4028 0.3536 -0.2874 0.2915 0.3718 -0.2439 0.2785 0.3008 -0.2826 0.2934 0.2484 0.2790 0.3523 0.3653 0.2595 0.2589 -0.2092 0.3512 0.2225 0.3508 0.2411 -0.2953 -0.1301 0.2954 0.1825 -0.3177 0.2024 -0.3104 -0.2564 0.2587 0.2596 -0.2208 -0.3070 0.3557 0.3572 -0.2080 -0.4446 -0.3089 -0.2650 -0.3400 0.1907 0.2492 0.2227 0.3025 -0.2676 0.2249 -0.3105 0.2991 0.2586 -0.1725 0.1761 0.1908 0.4352 -0.2874 -0.2986 -0.3091 0.1426 -0.3821 0.2058 -0.2378 0.2561 0.2881 0.1680 0.2273 0.1844 0.1593 0.2903 0.2248 0.4183 0.3155 -0.1996 -0.3571 0.3897 -0.3201 -0.2445 0.2219 -0.3408 0.4379 -0.2206 0.4280 0.2705 0.1768 -0.2137 -0.4103 0.2440 -0.3354 0.5310 0.3589 -0.2614 0.2409 -0.3221 -0.1949 0.1778 0.2144 -0.1774 0.3351 -0.2430 0.2866 -0.2699 0.2225 0.3470 0.2567 -0.2071 0.2600 -0.2466 0.2978 0.2493 0.2175 -0.3161 0.2304 0.1816 0.2796 0.3010 0.1823 0.4008 0.2985 -0.2628 0.1853 0.2414 0.2692 0.2101 -0.4290 0.3272 0.4096 -0.3541 -0.2001 -0.1914 0.2690 0.4516 -0.2067 0.1451 -0.2347 -0.2124 0.4293 0.1704 0.2207 -0.3915 -0.1765 -0.2808 -0.2466 -0.2651 0.3802 -0.3043 -0.2406 0.1473 -0.2552 0.2275 0.3464 -0.2755 -0.2045 0.2435 0.2706 -0.2544 0.2548 0.2390 -0.2462 -0.2217 0.3705 0.3568 -0.2238 0.2031 -0.2651 0.1750 -0.2530 0.1683 0.3836 0.1843 -0.2286 0.2505 0.2775 -0.2541 -0.2816 0.1953 -0.2756 0.3105 0.1830 0.2607 0.2356 0.2605 0.2762 -0.3539 -0.4177 -0.2548 0.3264 0.3732 0.2872 0.3043 0.2899 0.2619 -0.4801 -0.4338 0.2367 0.1892 0.3590 0.2568 0.4023 -0.3183 0.2344 0.3222 0.2531 -0.2135 -0.1465 0.2656 0.2868 0.3316 0.1614 0.2156 -0.4235 0.4162 -0.2641 -0.2193 -0.1612 -0.1900 -0.2814 0.2456 -0.3987 -0.3280 0.2403 0.4945 0.1921 0.2417 -0.2156 -0.3146 0.1888 -0.3501 -0.1631 -0.2195 -0.2441 0.1943 0.2195 0.2874 -0.2184 -0.2369 0.2512 -0.2257 0.2605 0.2036 0.3418 -0.2022 0.3095 -0.3075 -0.3163 -0.2002 -0.1714 -0.3197 -0.2362 0.2484 0.3416 0.1979 0.3232 0.1753 -0.1823 0.2107 -0.4027 -0.3752 0.2741 0.3473 0.1876 -0.1861 0.4074 -0.1447 0.1540 0.3983 -0.4174 -0.2350 -0.2665 -0.3362 0.3797 -0.2701 0.2520 -0.1522 0.3333 0.2130 -0.3055 -0.1869 -0.1432 0.2779 0.3201 0.2224 -0.4467 -0.2368 -0.1305 -0.3503 -0.1673 -0.3401 0.3266 0.3416 -0.3207 0.4353 0.1771 0.2513 0.3608 0.4583 -0.2089 0.2104 -0.1939 -0.2471 -0.2313 0.1535 0.2506 -0.3817 0.3013 -0.2096 0.4448 -0.2037 -0.2179 -0.2234 -0.2304 0.2703 0.2702 0.2194 -0.2264 -0.3259 -0.3077 0.3411 0.2846 -0.3502 0.2088 0.1638 -0.2623 0.4009 -0.2993 -0.2547 0.3763 -0.2518 0.2018 0.2080 0.2915 -0.2202 -0.2901 0.2825 -0.2636 -0.4234 -0.3387 -0.1741 0.2539 0.2467 0.2135 -0.2759 0.2504 -0.2731 -0.3276 -0.2568 -0.2169 -0.4630 0.2743 -0.2272 0.3047 -0.2736 -0.2553 -0.3683 -0.3974 -0.5104 0.4294 -0.3403 0.3277 0.2664 0.3493 0.4030 -0.2002 -0.2769 -0.3039 -0.2535 0.1822 0.1758 -0.4408 -0.2467 -0.1897 0.2610 0.2694 0.2592 0.3596 -0.2037 -0.2406 -0.1754 0.3390 0.1774 0.2772 0.2120 0.2922 0.2471 -0.2527 0.2438 -0.2298 -0.1182 0.3244 -0.2053 0.2303 -0.3714 -0.3284 -0.2347 0.2360 0.3741 -0.2634 0.1922 -0.1930 0.3259 0.2034 0.2420 -0.1929 -0.2740 -0.2264 -0.1537 -0.2364 0.2813 -0.2561 0.1735 -0.3260 -0.3445 0.2426 -0.1372 -0.2053 -0.3015 -0.1997 0.1719 0.2478 -0.1423 0.1542 -0.2719 0.1307 -0.2213 -0.2201 -0.2599 -0.2148 0.4360 0.3034 0.2343 -0.2372 -0.2297 0.1414 -0.2387 0.1832 0.2430 0.2493 -0.1621 0.4049 0.3074 -0.3704 -0.2681 -0.1372 -0.1556 -0.2870 0.3547 -0.2031 0.1720 -0.2368 -0.3707 -0.2848 -0.2375 0.3326 -0.3444 -0.3743 -0.2387 0.2076 0.1946 0.1812 0.3873 -0.2201 -0.2830 -0.3130 -0.2359 0.2791 -0.3049 0.3359 -0.3129 0.3169 -0.3114 -0.1505 0.3128 -0.2290 -0.3719 0.2730 -0.2855 0.2914 0.2717 0.3614 -0.2594 -0.3600 0.3590 -0.3048 0.1859 0.2928 -0.4315 -0.3489 0.3180 -0.1861 -0.2765 -0.1857 0.3377 -0.2063 -0.2048 -0.3496 -0.2819 0.3440 0.2743 0.2117 -0.2350 0.1746 -0.3825 -0.2768 0.2001 -0.1984 0.2515 0.2342 -0.1938 -0.2796 -0.2689 0.2900 -0.3150 -0.2898 0.3462 -0.2401 -0.2037 0.2342 0.1711 -0.2730 -0.2291 -0.3126 -0.1935 -0.2181 0.2461 -0.1820 0.2511 0.1464 -0.3732 0.2169 -0.2458 -0.2022 -0.2284 -0.2511 -0.3754 -0.2403 -0.2142 -0.2323 0.3025 -0.2054 0.2143 0.3046 0.2907 0.1822 0.2984 -0.1936 0.3078 0.3967 -0.3133 -0.1940 0.4132 0.2624 0.4192 -0.4250 0.3718 0.4275 0.2889 0.2750 -0.2242 -0.3501 -0.2545 0.3294 -0.1688 -0.3018 -0.2823 0.3749 -0.2532 0.2601 -0.2846 0.1936 0.2224 0.2414 0.2299 0.2386 0.2944 -0.2577 -0.1904 -0.3872 -0.3424 0.2466 0.2540 -0.3084 0.2143 0.1859 0.2476 -0.2609 0.1414 0.2861 0.2123 0.4694 -0.2849 -0.1379 0.2243 0.3683 0.2350 -0.2751 0.4142 -0.2573 0.2634 -0.2574 0.3098 0.3222 0.1596 -0.3156 0.1960 0.1662 0.2142 0.2701 0.1506 0.4873 -0.1508 0.2879 -0.2404 -0.2954 0.2670 0.2296 0.2207 -0.2182 0.2144 0.2318 -0.2901 0.2435 0.3125 0.2994 0.2576 -0.3546 0.2470 0.2047 0.3312 -0.1852 -0.2569 0.3479 -0.3442 0.2249 0.2293 0.4179 0.3516 0.1666 -0.3736 0.4896 0.2927 -0.2164 0.2913 0.1817 0.2012 -0.2208 0.4064 -0.2477 -0.1955 0.2455 -0.2897 0.3532 0.2736 -0.3805 0.2619 0.2026 -0.1463 -0.2214 -0.1343 0.1975 0.3097 0.1716 -0.2326 0.2802 -0.3273 -0.2533 0.3137 -0.2302 0.2572 0.2849 0.2495 -0.2405 -0.2246 0.2389 0.2968 -0.2151 0.2546 -0.2726 0.1716 0.3316 0.1947 0.4647 0.2615 0.3233 0.3086 -0.2910 0.4186 -0.2133 0.2305 0.3842 0.3712 -0.2378 0.1936 -0.1804 -0.3167" HIT_INDICES="2302 3656 3867 4891 5659 5938 6100 7320 7596 8414 8806 9050 10055 10325 10603 10809 11042 11373 11961 12254 12703 12750 13087" ES_PROFILE="-0.1180 -0.1825 -0.1626 -0.2196 -0.2683 -0.2839 -0.2928 -0.3741 -0.3799 -0.4172 -0.4170 -0.4025 -0.4344 -0.4067 -0.3761 -0.3374 -0.2976 -0.2608 -0.2360 -0.1845 -0.1383 -0.0607 0.0002" RANK_AT_ES="10054.0000" RANK_SCORE_AT_ES="-6778.0000"/>
  <DTG RANKED_LIST="mFS10_entrez_mimo.rnk" TEMPLATE="na_as_pre_ranked" GENESET="gene_sets.gmt#HEMOPOIESIS" ES="-0.3669" NES="-1.7983" NP="0.0022" FDR="0.0750" FWER="0.5910" RND_ES="0.1696 0.1930 -0.2537 0.1949 0.3472 0.2276 -0.1817 -0.2077 0.2140 0.2560 -0.1591 0.3217 -0.2467 -0.2089 -0.1745 -0.2753 0.2038 -0.1922 0.2833 0.1945 -0.2072 -0.3063 0.2287 0.2715 -0.1971 -0.2065 -0.2218 0.1978 0.1978 -0.2053 -0.1619 0.2320 -0.1855 0.2074 0.1985 0.2352 -0.2132 -0.2065 -0.1987 -0.1946 -0.1966 -0.1927 0.2378 -0.1870 0.1947 0.1439 -0.2697 -0.2393 -0.2797 -0.1913 -0.1582 -0.1840 -0.1883 0.2391 0.1831 0.2497 0.3852 0.1870 0.1281 -0.2712 -0.2570 0.2177 0.1679 0.2609 -0.2012 0.2269 -0.1886 0.1729 0.1796 0.2882 0.1383 -0.2519 -0.2604 -0.2359 -0.1737 0.2508 -0.2087 -0.1625 -0.1911 0.2387 0.1921 -0.2109 0.3181 0.2100 -0.1881 0.2183 0.2073 0.1296 0.1721 -0.1691 -0.2100 0.2474 0.2283 0.1847 0.1462 -0.2493 -0.2925 0.2475 0.2759 0.1351 0.1807 0.1883 0.1721 0.2453 0.1885 0.1811 0.1865 -0.1760 -0.1273 -0.1669 -0.2079 -0.2855 0.1867 0.2037 0.1762 -0.1800 0.1456 -0.3194 0.2835 0.2555 -0.1479 0.1961 -0.2274 -0.1745 0.1091 0.2287 0.2545 0.1917 0.3241 0.2439 0.1998 -0.2424 0.2537 -0.2133 0.1739 0.2332 -0.1821 0.2111 -0.2067 0.2895 0.1937 0.2290 -0.1576 0.2711 -0.1792 0.1907 -0.1882 0.2023 0.2056 -0.2625 -0.1676 -0.2072 -0.2228 -0.1640 0.1460 -0.3285 0.1579 0.1992 -0.1824 0.1569 0.1419 -0.1838 0.1860 0.1543 0.2197 -0.2164 0.1864 -0.2435 0.2372 -0.3147 0.2538 -0.1752 0.2474 0.1425 0.1598 -0.1570 0.2023 0.2965 -0.1481 -0.2161 -0.1722 0.2807 -0.1508 -0.1511 0.1784 0.2560 0.1981 -0.1855 -0.3361 0.2320 0.1935 0.1208 0.1707 -0.1982 0.1553 0.2115 -0.2546 0.2563 0.2332 0.1998 0.2201 0.2375 0.2480 0.2013 -0.2152 0.1792 0.2209 0.2191 -0.2172 0.3268 0.1446 -0.2251 0.2028 0.1470 -0.2121 0.2202 -0.2167 -0.2754 0.1979 -0.2011 0.1459 0.2138 -0.2077 -0.1806 -0.1821 0.1416 -0.1910 0.2088 -0.1932 -0.1936 0.1801 -0.2151 0.3222 0.2643 0.2191 -0.1466 0.2087 -0.2393 0.2654 -0.2229 0.2826 -0.1605 0.1601 0.2808 0.1900 0.2086 0.1659 0.2427 0.1902 0.2578 0.1755 -0.2197 0.2254 -0.2302 0.1771 0.1589 -0.2038 0.2410 0.2173 -0.1970 0.1543 -0.2490 0.1877 -0.2193 -0.2240 -0.2248 0.1758 0.1533 -0.1789 0.2705 0.1989 0.1833 0.2073 -0.1876 0.1750 0.2533 0.2409 0.2511 -0.1930 0.1517 -0.1893 0.2653 -0.2332 0.2340 -0.1555 -0.2111 -0.2010 0.1852 0.2518 0.2272 -0.1738 0.2668 -0.1784 0.3087 0.1742 0.2444 -0.2543 0.1490 0.1784 -0.1821 0.1592 -0.1492 0.2366 0.2873 0.2662 -0.2313 -0.1808 -0.2195 -0.1992 -0.2237 0.2161 -0.2050 -0.2205 -0.2034 0.2789 -0.2390 -0.1614 0.1534 -0.1701 -0.1635 0.2456 0.2435 -0.2237 0.1456 -0.2475 -0.1571 -0.2082 -0.2099 -0.2123 0.2072 -0.2027 -0.1866 0.1599 0.3218 0.1638 0.1695 -0.1839 0.1700 0.1964 0.1930 0.2508 -0.1980 -0.1994 0.2062 -0.1733 0.1334 -0.1952 -0.1651 -0.2683 -0.1880 -0.1978 -0.2421 0.2073 -0.2373 0.2214 0.3080 -0.1393 -0.1338 -0.1955 0.1821 0.2315 0.1909 -0.2958 -0.1650 0.2126 0.2465 0.2347 -0.2177 0.2340 0.2936 -0.2276 -0.2024 -0.1548 -0.1996 -0.1665 0.2030 -0.1681 -0.1472 0.2009 0.2133 -0.2156 0.1817 -0.2454 0.2716 -0.1713 -0.1902 -0.1887 0.1752 0.2548 0.1630 -0.2123 0.2769 -0.1878 -0.1503 -0.2007 0.1913 -0.2415 -0.1936 0.2287 0.2408 -0.1830 0.2117 0.1815 -0.1553 -0.1672 -0.2303 0.2287 -0.2024 -0.1379 -0.1460 -0.2715 -0.3064 -0.2418 0.1853 -0.2239 -0.2225 -0.1225 -0.2515 0.1348 0.1795 0.2408 0.2711 -0.1887 0.1675 -0.2185 0.1799 0.2384 0.1693 -0.2388 -0.2034 0.1826 -0.1725 0.2491 0.2276 -0.1546 0.2036 0.1585 -0.2208 0.1450 -0.1811 -0.2472 -0.2683 0.1923 -0.1992 0.1710 0.1983 -0.2112 -0.3745 0.2055 0.1978 -0.2025 0.2562 -0.1876 0.2514 -0.2528 0.3117 -0.2143 -0.2362 0.1685 -0.1511 0.3120 -0.1568 0.2117 0.2006 -0.2144 0.2586 0.2326 -0.2104 0.1598 -0.1771 -0.1953 -0.1809 0.2173 -0.3027 -0.1991 -0.2374 -0.2113 -0.1546 0.2064 0.1650 0.2419 -0.1512 0.1638 -0.2364 0.1632 -0.1527 0.1325 0.1815 0.2587 -0.2711 -0.2058 0.1620 0.2691 0.2159 0.1550 0.2786 -0.1967 0.2381 0.1443 -0.2763 0.1635 0.1897 0.2709 0.2182 -0.2286 0.1861 -0.2023 -0.1482 -0.1905 0.2045 -0.1816 -0.1931 0.2155 -0.1311 -0.1687 0.2326 0.1998 0.3185 0.1737 -0.2289 0.1653 -0.1497 0.1911 -0.1375 0.2250 0.1895 -0.2108 0.1535 0.1939 -0.1617 -0.1864 -0.2672 -0.2510 0.1662 -0.1641 0.1707 0.2802 0.2003 0.2917 0.3294 -0.1888 0.1676 0.1878 0.2342 -0.1563 -0.1770 -0.2632 -0.1914 0.1979 0.1922 -0.1940 -0.2050 0.2275 0.2380 0.1223 -0.2003 0.2346 0.1939 -0.1518 0.1995 0.1989 -0.1889 0.1421 0.2409 0.3182 -0.1780 -0.1898 0.2243 0.2218 0.2037 0.1895 0.1381 0.2206 0.2315 -0.2239 0.1603 -0.1712 -0.1889 -0.1876 0.2122 -0.1753 0.2201 -0.2350 0.1987 0.2180 0.1893 0.1840 0.2288 -0.2081 -0.2131 0.1578 0.1752 -0.1571 -0.1903 -0.2760 0.1801 -0.2164 0.2787 0.1392 -0.2311 0.2439 -0.1579 -0.2525 0.2315 -0.1952 -0.1622 0.1737 -0.2266 -0.1664 0.1532 0.1788 0.2147 -0.1736 -0.2074 0.2577 -0.1845 -0.2929 -0.1652 0.1811 0.2617 0.2181 0.1673 0.3239 -0.2520 -0.2660 -0.1972 -0.1956 -0.1698 -0.2556 0.2150 0.1558 -0.2442 0.1645 -0.2076 -0.1373 0.2582 -0.2203 -0.1959 -0.1898 -0.2735 0.2150 0.2035 -0.1469 0.2135 -0.1912 -0.3069 -0.1717 0.1475 -0.2430 0.3655 -0.1983 -0.1548 0.1506 -0.1760 -0.2663 0.2255 -0.2228 -0.1742 0.2350 -0.2392 0.2740 0.2331 0.1935 0.2883 -0.2150 0.2181 -0.1683 0.2689 0.3120 -0.1919 0.2020 -0.1625 0.2111 -0.1975 0.2633 -0.1708 -0.2189 0.2273 -0.1764 0.2258 0.1802 0.1763 0.1984 0.2067 0.2294 0.1722 -0.3002 -0.2376 -0.1743 0.1396 0.2429 0.2900 -0.1762 -0.1086 -0.1497 0.2066 0.1990 0.1580 -0.2214 -0.1858 0.3171 0.2241 -0.3187 -0.1937 0.1690 0.2432 0.1888 0.1075 0.1922 -0.2293 -0.2143 -0.1700 0.2137 -0.1899 0.2124 0.2865 -0.2923 0.2996 0.1753 0.1934 -0.2638 -0.2125 -0.1549 0.1761 0.2483 0.2242 -0.1599 -0.1644 0.2060 0.2175 0.1831 -0.1899 -0.2441 -0.2273 -0.2364 -0.1711 -0.1934 0.2403 -0.1720 -0.2331 -0.2382 0.2708 0.3046 0.2468 -0.2506 0.2470 0.2125 0.1499 0.2080 0.1622 0.2660 -0.1817 -0.1865 0.2733 -0.1853 0.1444 0.1465 0.2181 -0.2010 0.1828 -0.2463 0.1678 0.2812 -0.1578 -0.2362 0.1549 0.1182 -0.1629 0.1989 0.2047 0.3129 -0.1841 0.3436 0.1905 -0.1503 0.2038 -0.2011 -0.1206 0.2944 0.2034 -0.2164 0.1965 0.1925 -0.2095 -0.1527 -0.1730 -0.1636 -0.1969 0.2843 -0.2234 0.2080 0.2128 0.2177 0.2052 -0.1869 0.2404 -0.1635 0.2313 0.2312 0.2224 -0.3542 -0.1764 -0.2215 0.2455 0.1669 -0.1647 0.1710 -0.1813 -0.2402 0.2075 -0.1987 0.1529 -0.1652 -0.1211 -0.1332 -0.2527 0.1932 -0.2573 0.2145 -0.2798 -0.2293 -0.1838 0.2237 0.1647 0.1889 0.2359 0.1589 0.1704 -0.2123 0.1640 -0.3220 -0.2241 -0.1964 -0.3270 -0.2315 0.1792 -0.1480 0.2197 -0.2287 -0.1755 0.3336 0.1802 0.1701 -0.2055 0.2181 0.1296 -0.1825 -0.2356 -0.1450 0.2071 -0.1655 0.3018 -0.2581 -0.2022 0.1364 0.1756 0.1848 0.3377 0.1694 -0.1860 -0.1932 -0.1383 0.2811 -0.1586 0.1698 0.1748 -0.2494 -0.1478 -0.1739 0.2538 0.2277 -0.1898 0.2085 0.2435 0.1975 0.2097 0.2806 0.2109 0.1769 -0.1880 0.1745 -0.2075 -0.1989 -0.2580 0.2360 -0.1605 0.1506 0.2069 0.1868 -0.1981 0.2530 -0.2079 0.2273 -0.1730 -0.1804 -0.1939 0.2099 -0.1830 0.1832 0.2179 0.2517 -0.1868 -0.3077 -0.1780 0.1926 -0.2245 -0.2679 -0.1546 0.2644 0.2905 0.2318 -0.1793 -0.1983 -0.2048 -0.1542 -0.2251 0.2428 -0.2546 0.1343 0.2130 0.2322 0.2110 0.2318 0.2359 0.2540 0.2614 0.3135 0.1881 -0.1508 0.2107 0.1954 0.2817 0.2422 0.2067 0.3090 -0.2193 0.1879 -0.2197 0.1949 -0.1745 0.2092 -0.1973 -0.1780 -0.2818 -0.1997 -0.1985 0.2359 -0.1814 0.2949 0.1715 -0.1693 -0.1716 0.1966 -0.2022 -0.2275 0.2528 -0.1854 0.2522 -0.2159 0.2135 0.3596 0.1756 0.2220 0.1628 0.1628 0.1677 -0.3146 0.1646 0.1956 -0.2302 0.2589 0.2049 0.1647 0.1546 0.1661 -0.2041 -0.1905 -0.2084 0.2969 0.2214 -0.1864 0.2060 0.2473 0.1649 0.1653 0.2719 0.1984 0.1936 0.3063 0.1779 -0.1719 0.2012 -0.2320 0.2085 0.2292 0.1291 0.2351 -0.2303 0.2456 -0.2090" HIT_INDICES="631 928 1395 1418 1805 2138 2177 2286 3176 3293 3542 3721 3728 4062 4185 4305 4315 4359 4365 4630 4809 5451 5659 6342 6552 6582 6720 6750 7444 7450 7459 7596 7831 7896 8293 8401 8414 8559 8683 8796 9020 9985 10328 10345 10494 10594 10875 10951 11042 11067 11288 11379 11415 11475 11510 11961 12026 12282 12319 12338 12403 12486 12494 12554 12793 12865 12896 13036 13058" ES_PROFILE="-0.0233 -0.0220 -0.0357 -0.0154 -0.0246 -0.0311 -0.0152 -0.0051 -0.0587 -0.0536 -0.0598 -0.0614 -0.0499 -0.0651 -0.0647 -0.0645 -0.0559 -0.0502 -0.0415 -0.0540 -0.0606 -0.1057 -0.1184 -0.1707 -0.1859 -0.1872 -0.1962 -0.1969 -0.2459 -0.2420 -0.2384 -0.2440 -0.2563 -0.2553 -0.2782 -0.2786 -0.2715 -0.2740 -0.2745 -0.2737 -0.2805 -0.3406 -0.3517 -0.3376 -0.3331 -0.3244 -0.3285 -0.3165 -0.3053 -0.2889 -0.2866 -0.2739 -0.2569 -0.2415 -0.2240 -0.2365 -0.2192 -0.2154 -0.1946 -0.1724 -0.1534 -0.1355 -0.1117 -0.0917 -0.0841 -0.0635 -0.0395 -0.0231 0.0025" RANK_AT_ES="10327.0000" RANK_SCORE_AT_ES="-7288.0000"/>
  <DTG RANKED_LIST="mFS10_entrez_mimo.rnk" TEMPLATE="na_as_pre_ranked" GENESET="gene_sets.gmt#REGULATION_OF_MULTICELLULAR_ORGANISMAL_PROCESS" ES="-0.3204" NES="-1.7741" NP="0.0000" FDR="0.0851" FWER="0.6630" RND_ES="-0.1599 0.2281 -0.1798 0.2360 0.1394 0.2432 -0.1453 0.1952 -0.2387 -0.1707 0.1573 0.1670 -0.1530 0.2075 0.1828 0.2214 0.2321 -0.1765 -0.2021 0.1619 0.1642 0.2027 0.2098 -0.1967 0.2470 0.1483 0.1906 -0.1849 -0.1914 0.1681 -0.2091 0.1657 0.1979 -0.2090 0.1520 0.1409 0.2197 0.1698 0.1997 -0.1920 -0.1772 -0.1977 0.1804 0.1838 -0.2282 0.1831 0.1908 0.1418 -0.1762 0.1204 -0.2070 0.1596 -0.1518 0.1368 0.1577 -0.1662 -0.2479 -0.1469 -0.1693 0.2604 0.2310 -0.1226 0.2256 -0.2500 0.2370 -0.2304 0.2243 0.2055 -0.2070 0.1900 0.1896 -0.1350 -0.2032 0.1775 0.1773 0.1466 -0.2014 -0.1852 0.2410 -0.1734 -0.1767 -0.1412 0.1818 0.1858 0.2595 0.2365 -0.1848 -0.1904 0.2063 0.2015 -0.2350 -0.1689 0.1599 0.1471 -0.1660 0.1670 -0.1630 -0.2162 -0.1902 -0.1740 0.2532 0.1654 0.1964 0.1833 0.1893 0.1614 0.2116 -0.2073 0.1730 -0.1677 0.2228 -0.2580 -0.1642 0.1691 -0.1576 0.1851 -0.2166 0.1630 -0.1228 -0.1625 -0.2010 0.1860 -0.2250 0.2338 -0.1895 -0.2012 0.1939 0.2707 -0.2498 0.1703 0.1715 0.2096 0.2460 0.1812 -0.2221 0.1421 -0.1608 0.1893 -0.1803 0.1706 -0.1792 -0.1791 0.1904 0.1592 0.2057 -0.1349 -0.2040 0.2910 -0.1908 -0.1456 -0.2082 -0.2108 0.2048 0.1369 0.1735 0.2139 -0.1687 0.1577 -0.1814 0.2258 -0.1406 -0.1418 -0.1756 0.1710 -0.1774 -0.1604 0.1757 0.2691 -0.1608 -0.1357 0.2900 -0.1756 0.1390 0.1603 -0.1369 -0.1439 0.2434 0.1911 -0.1737 -0.1539 0.1978 0.1746 0.2498 -0.1616 0.2082 -0.2583 0.2571 0.2083 -0.1472 -0.1592 -0.1405 0.2273 -0.1983 0.1802 0.1601 -0.2716 0.2936 0.1879 0.2164 -0.2404 -0.1772 -0.1709 -0.2235 0.2748 -0.1545 0.1644 0.2468 0.1895 -0.1753 0.1748 0.1449 0.1535 0.1971 -0.2043 -0.2620 -0.1523 0.2283 -0.1472 0.2361 0.1779 -0.1914 0.2322 0.2040 -0.2531 0.1924 -0.1662 0.1594 0.1293 0.1244 0.1584 0.1818 -0.2082 0.2022 0.1915 0.2394 -0.1517 -0.1916 0.2200 0.2187 0.3143 -0.2459 0.1472 -0.2023 -0.1605 0.1963 0.1894 0.1832 0.1654 0.2032 0.1633 -0.1612 0.2226 0.2119 -0.1602 0.2509 0.1476 0.1557 0.1747 0.1756 0.2197 0.2069 0.2053 -0.1597 0.2217 0.1915 -0.1816 0.1641 0.1666 0.1259 0.2450 0.1564 0.1280 -0.1830 0.2292 0.1895 -0.2093 0.1520 0.1851 0.2099 0.1916 0.1772 0.2015 -0.1695 -0.1531 0.1622 0.2199 -0.1585 0.2680 0.1481 0.1597 0.1396 0.1632 0.3067 -0.1665 -0.1481 0.1733 -0.2079 0.1303 0.1892 -0.2218 0.2477 -0.1830 0.2826 0.1611 -0.2011 0.2008 -0.2057 -0.1459 -0.1869 0.1968 -0.1659 -0.1791 -0.1788 0.1756 -0.1438 0.2105 0.1810 -0.1355 -0.1798 0.1563 -0.1517 -0.1507 0.1749 0.1761 -0.1565 0.1916 -0.1598 -0.1456 -0.1858 -0.1861 -0.1596 -0.1777 0.1250 0.1946 -0.2105 0.1824 0.1597 0.1724 -0.1631 0.1739 -0.1260 -0.2115 -0.1518 0.2163 -0.1884 0.1679 0.1982 0.1280 0.2006 -0.1450 0.1377 -0.2618 -0.1397 -0.2051 0.1965 -0.1615 -0.1543 0.1676 0.1732 0.2166 -0.1760 -0.1946 -0.2349 0.1745 -0.1973 0.1807 -0.1691 -0.1946 -0.1784 -0.1460 -0.1977 0.2469 0.1520 0.1589 0.1639 -0.1527 0.1496 0.2045 0.1546 0.1623 -0.2372 -0.2105 0.2009 0.2101 0.2188 0.1991 -0.1639 0.2580 -0.2265 0.2232 0.1801 -0.1598 0.2180 -0.1716 0.2067 0.1736 -0.1606 0.1990 -0.1543 0.2452 -0.1946 -0.1589 -0.1670 0.1737 0.2253 0.2597 -0.1763 0.2034 0.2461 0.1724 -0.1577 0.2195 0.1974 0.2215 0.1432 0.1909 0.2165 0.1504 -0.1903 -0.1728 0.1731 0.1603 0.1995 -0.1667 -0.1469 -0.1953 0.2517 -0.2082 0.1994 -0.1806 -0.2280 -0.1788 -0.1730 -0.1546 0.1879 -0.1869 -0.1559 0.1424 0.1854 0.2020 -0.1311 0.1355 0.2011 0.2220 -0.1944 -0.1591 -0.1587 -0.1820 0.1672 0.1466 0.1948 -0.2021 0.1134 0.1928 0.1730 -0.1943 -0.1407 0.1853 -0.1865 0.2163 0.1417 0.1330 0.1955 0.2215 0.1463 0.2203 0.1399 -0.2019 0.2350 -0.2879 0.2583 0.1526 -0.1930 -0.1787 -0.1704 0.1228 -0.2055 0.2177 -0.1463 -0.1630 0.1794 -0.1857 -0.2288 0.2606 0.1735 0.1929 0.2128 0.1867 -0.1716 -0.3124 -0.1779 0.1328 0.2122 0.1852 0.1827 -0.1370 0.1959 0.1911 0.2015 -0.1787 0.1716 0.1202 -0.1745 0.2221 -0.1271 0.2091 -0.1783 -0.1623 -0.1309 -0.2183 -0.1495 0.2100 -0.1525 -0.2073 -0.1901 0.2238 0.1717 -0.1956 -0.1657 0.1706 0.1490 0.2336 0.1792 0.1914 -0.1639 -0.1755 -0.1351 -0.1998 -0.2095 0.1781 -0.1796 -0.1687 0.1914 0.1512 -0.1610 -0.1074 0.1623 -0.2117 0.2083 0.2080 0.1829 0.2383 0.1736 -0.1631 -0.2148 0.1904 -0.1766 -0.1863 0.1933 -0.1948 -0.1611 -0.1699 0.2022 -0.1585 0.2393 0.1651 -0.1459 0.1429 0.1687 0.1617 -0.2152 -0.1782 -0.1848 0.1598 0.1859 0.1759 -0.1615 -0.2340 -0.1435 0.2891 0.1594 0.1259 -0.1964 -0.1435 0.1862 0.2257 0.2350 -0.1381 -0.1263 0.1953 -0.1751 0.1532 0.1534 0.1685 0.1875 0.1437 -0.1715 0.1669 0.1328 0.1643 0.1302 -0.1914 0.1582 -0.2525 0.2305 0.1607 -0.1581 0.1338 -0.1818 0.1583 0.1339 0.1812 0.1838 0.1555 0.1587 0.2259 -0.1896 0.2132 0.1711 0.1650 0.1357 0.1714 0.2909 0.1960 -0.1790 0.2566 0.1551 0.2324 -0.2225 0.2048 0.2001 0.1546 0.1873 -0.1731 0.1620 0.1302 0.1852 0.1819 -0.2056 0.2031 0.1986 0.2323 -0.1896 0.1750 -0.1500 0.1523 -0.1688 0.1283 0.1504 0.1602 0.1597 0.1920 -0.1705 0.1942 0.1999 -0.1726 -0.2128 0.2716 0.1604 0.1521 0.1199 0.2063 0.1372 -0.1922 0.1737 0.2411 0.1784 -0.1690 -0.1751 -0.1878 -0.1664 0.1950 0.1799 0.1974 0.1902 -0.1686 -0.1512 -0.1756 0.2367 0.1359 0.2228 0.1633 0.1738 0.2090 -0.2124 0.1528 0.1344 -0.1302 0.1851 -0.1632 0.1810 -0.1640 -0.1587 0.2458 -0.1656 0.1501 0.2165 -0.1590 0.1427 0.2244 0.1698 0.1871 0.1819 -0.1589 0.1734 0.2193 -0.1763 -0.2062 0.2532 0.2039 0.1675 0.1631 0.1995 -0.1761 -0.1650 0.1216 0.1284 0.2124 -0.1964 0.1677 -0.1797 0.2052 -0.1767 0.2081 -0.2367 0.2044 0.2896 -0.2086 -0.1435 0.1998 -0.1639 0.2173 -0.2553 -0.1878 0.1874 -0.1960 0.2094 0.2149 0.2158 0.1743 -0.1917 0.1760 0.2026 -0.1661 0.1561 -0.1741 0.1892 0.1676 0.2067 -0.1315 0.1407 -0.2098 0.1864 -0.2235 0.1644 -0.1691 0.2155 0.2055 0.1917 -0.1649 -0.1851 0.1657 -0.1428 -0.1621 0.1502 -0.2271 0.1370 0.1615 0.1766 0.2150 -0.2080 -0.1655 0.2826 -0.2058 0.1472 -0.2378 0.1469 0.1920 0.2116 0.1811 0.2308 0.1475 0.2048 -0.1333 0.1804 0.1506 0.1422 0.1710 -0.1681 0.2109 0.1689 0.1799 -0.1885 -0.1782 0.1609 -0.1575 0.1624 -0.1416 0.2084 -0.1859 0.1461 0.1846 -0.1496 -0.1660 -0.2021 -0.1663 -0.1489 0.2352 -0.2025 0.1527 0.2316 0.1574 -0.1948 -0.1949 -0.1662 0.1640 0.2133 0.1947 0.1545 -0.1330 0.2257 0.1867 0.1667 -0.2189 0.1928 -0.1380 0.2538 -0.1489 -0.1361 0.1934 -0.2074 -0.1393 0.1687 -0.1584 -0.1471 -0.1472 0.1534 0.1668 0.1766 0.2511 -0.2515 0.1617 0.1683 -0.1675 -0.1815 -0.2127 0.1800 0.2298 -0.1710 -0.1866 -0.1314 -0.1798 -0.2268 -0.1668 0.1734 0.1616 0.2092 -0.1680 -0.2017 -0.2454 -0.1366 0.1991 -0.2117 0.1626 -0.1638 -0.1681 -0.2433 -0.2168 0.1732 -0.1470 -0.1446 0.2038 -0.1708 -0.1880 0.1780 -0.1794 0.1830 -0.1616 -0.1346 0.1588 0.2042 -0.1879 0.1844 0.1761 0.1586 0.2329 0.2163 -0.1518 -0.1715 0.1647 -0.1809 -0.2222 -0.1901 -0.1768 -0.1722 -0.1901 0.1629 -0.1556 0.1879 0.1984 -0.1700 0.1884 0.1721 0.1763 0.1708 -0.1565 -0.2190 0.1909 -0.1874 0.1898 0.1638 -0.2088 0.2024 -0.1600 0.2788 -0.1707 0.2176 0.1610 0.1842 0.1908 0.1783 -0.1823 -0.2120 0.1568 0.1731 0.1510 0.2053 -0.1679 0.1677 -0.1596 0.1798 0.2477 0.2125 0.2308 -0.1705 -0.1749 -0.2377 -0.1794 0.1951 -0.2207 0.1593 -0.2187 0.1469 0.1948 0.1594 -0.1822 0.2962 0.1705 -0.1692 0.2169 -0.2290 -0.1769 0.1664 -0.1859 -0.2023 0.1326 0.2128 0.1634 -0.1791 0.2073 -0.1927 0.1518 -0.2011 -0.1396 0.1580 -0.1605 0.2643 -0.1573 -0.2025 -0.1947 -0.1842 0.2033 -0.2075 0.2043 -0.2354 0.1760 -0.2093 0.1647 0.1813 0.1616 0.1519 0.1724 0.2222 -0.1758 0.1732 0.2598 -0.1472 0.1916 -0.1865 0.1830 -0.1530 0.1510 0.1793 0.1746 0.2033 0.2273 0.1621 0.1188 -0.2294 -0.2322 -0.1811 -0.1330 0.1718 0.2179 0.1598 0.2115 0.1637 -0.1640 -0.1750 0.2185" HIT_INDICES="164 287 790 1197 1676 1805 1939 2125 2302 2326 2448 2766 2945 3176 3209 3230 3359 3426 3537 3554 3641 3646 3675 3706 3730 3775 3867 3939 4062 4067 4121 4187 4291 4359 4591 4997 5427 5491 5583 5659 5807 5835 5902 5938 6100 6246 6249 6275 6453 6493 6552 6720 7006 7100 7119 7285 7320 7388 7744 7795 8016 8050 8168 8169 8181 8414 8559 8651 8688 8788 8806 8957 9020 9050 9291 9457 9566 9580 9725 9865 9869 9872 9985 10055 10207 10273 10295 10299 10320 10325 10329 10358 10406 10423 10575 10603 10715 10744 10809 10841 10857 11013 11027 11042 11177 11230 11353 11363 11373 11423 11436 11485 11510 11615 11961 11999 12026 12135 12156 12183 12254 12319 12486 12582 12698 12703 12744 12750 12818 13006 13022" ES_PROFILE="0.0025 0.0079 -0.0170 -0.0354 -0.0604 -0.0588 -0.0578 -0.0613 -0.0646 -0.0560 -0.0554 -0.0706 -0.0755 -0.0850 -0.0793 -0.0727 -0.0749 -0.0724 -0.0736 -0.0676 -0.0673 -0.0606 -0.0559 -0.0514 -0.0464 -0.0431 -0.0437 -0.0430 -0.0465 -0.0410 -0.0394 -0.0389 -0.0415 -0.0416 -0.0549 -0.0826 -0.1134 -0.1160 -0.1210 -0.1250 -0.1350 -0.1358 -0.1398 -0.1415 -0.1533 -0.1643 -0.1643 -0.1662 -0.1795 -0.1822 -0.1862 -0.1982 -0.2188 -0.2243 -0.2240 -0.2347 -0.2352 -0.2381 -0.2625 -0.2632 -0.2766 -0.2755 -0.2806 -0.2766 -0.2735 -0.2869 -0.2932 -0.2952 -0.2929 -0.2952 -0.2912 -0.2971 -0.2960 -0.2924 -0.3045 -0.3105 -0.3118 -0.3058 -0.3096 -0.3128 -0.3054 -0.2979 -0.2987 -0.2961 -0.2994 -0.2959 -0.2890 -0.2807 -0.2737 -0.2654 -0.2571 -0.2506 -0.2454 -0.2379 -0.2404 -0.2332 -0.2323 -0.2249 -0.2202 -0.2128 -0.2042 -0.2060 -0.1968 -0.1876 -0.1874 -0.1807 -0.1791 -0.1688 -0.1585 -0.1511 -0.1409 -0.1333 -0.1237 -0.1201 -0.1343 -0.1247 -0.1141 -0.1096 -0.0983 -0.0874 -0.0797 -0.0713 -0.0704 -0.0638 -0.0584 -0.0444 -0.0331 -0.0190 -0.0096 -0.0088 0.0052" RANK_AT_ES="9864.0000" RANK_SCORE_AT_ES="-6445.0000"/>
  <DTG RANKED_LIST="mFS10_entrez_mimo.rnk" TEMPLATE="na_as_pre_ranked" GENESET="gene_sets.gmt#RECEPTOR_MEDIATED_ENDOCYTOSIS" ES="-0.4542" NES="-1.7735" NP="0.0067" FDR="0.0806" FWER="0.6630" RND_ES="0.2661 0.2087 0.2365 -0.3895 0.3170 -0.1860 0.2942 0.2391 -0.2259 -0.2128 0.2154 -0.2830 0.1913 0.2249 0.2207 0.2401 0.2871 0.2867 0.2787 -0.2142 0.3728 -0.2759 -0.2322 -0.2701 0.1674 -0.2930 -0.4074 0.2560 0.2090 0.2100 -0.2849 0.2524 0.2640 -0.3140 0.1731 -0.2009 -0.2359 -0.3475 -0.2089 0.2413 -0.1894 -0.2741 -0.2588 0.1956 -0.1798 0.3060 0.2651 -0.2625 -0.3410 0.2756 -0.2429 -0.2144 0.4723 0.2314 -0.1997 0.2264 -0.2112 -0.1975 0.3176 -0.1334 -0.2538 -0.2387 0.2219 -0.3790 0.2725 0.2125 -0.2388 0.2696 0.3083 -0.2126 0.2650 0.2563 -0.3757 -0.2164 -0.3635 0.2097 -0.1842 -0.2749 0.2789 0.3891 -0.2106 0.1678 -0.2613 0.3153 0.2936 0.3207 0.3018 0.2949 0.2249 0.1749 -0.1934 0.2734 -0.2230 0.3421 0.3351 0.2158 -0.2674 0.2489 0.4244 0.2132 -0.3816 -0.2418 0.2021 0.2356 -0.3135 -0.3351 -0.3034 -0.2372 -0.3218 -0.2675 0.2382 -0.1794 0.2356 -0.3804 0.2475 -0.2321 0.2862 0.1789 0.2802 0.2353 -0.1759 0.3584 -0.2194 -0.1788 -0.2459 0.2017 -0.3436 -0.2854 -0.2644 0.2820 -0.2221 -0.2440 0.2414 0.1965 -0.3165 0.3119 -0.3258 0.2910 0.2555 0.3117 0.2670 -0.2881 0.2652 -0.2232 0.2713 -0.3015 0.2993 0.2624 -0.2195 0.2109 -0.3705 -0.2097 0.1543 0.1418 0.2685 0.3285 0.2558 0.2175 0.3224 -0.2430 -0.2800 0.2221 0.2437 0.2314 0.2442 -0.1844 0.2461 -0.2414 -0.3929 -0.2599 0.2776 -0.1880 -0.2792 -0.3862 -0.1633 -0.1611 0.2398 0.4149 0.2210 0.3788 -0.3450 -0.3123 0.2881 0.3112 0.2964 0.3019 0.2627 -0.1738 0.3231 0.4126 -0.2997 -0.2249 0.2700 0.2230 0.3451 -0.2208 0.2083 0.1456 0.4635 0.3140 0.2364 0.2938 0.1405 0.2380 0.1684 0.2059 0.1917 -0.2891 -0.2407 -0.2403 0.3033 0.1687 0.2521 -0.1569 -0.1791 -0.3511 0.2309 -0.3287 -0.2953 0.2412 0.2578 -0.2109 0.2444 0.1730 0.2731 -0.3001 -0.2752 0.3641 -0.2555 0.1611 0.2524 0.1797 0.2747 0.1841 0.3067 -0.3063 -0.3086 -0.3134 -0.2201 0.3527 0.2655 -0.2403 0.3387 0.3089 0.3280 -0.2551 0.2611 -0.2264 0.1986 0.1455 0.1462 -0.3634 0.2195 0.3448 -0.2553 0.3117 0.2063 -0.1951 -0.2034 -0.2282 -0.1392 -0.2334 -0.2399 -0.3862 0.2345 -0.2739 -0.2376 0.3048 0.4077 -0.3146 0.2791 0.3348 -0.4673 -0.1872 -0.2239 -0.1569 -0.2761 0.2295 -0.2120 -0.2511 -0.2100 0.1893 -0.2410 0.2482 0.2119 -0.2255 0.3974 0.1899 0.2808 0.2981 -0.3367 0.2090 0.2362 0.4161 -0.2612 0.2614 0.2458 -0.2260 0.2272 -0.3254 0.1886 0.1807 0.4241 0.2343 -0.1847 -0.2705 0.2161 0.1635 0.3591 0.3356 0.2671 -0.2789 0.1910 0.3931 0.2586 0.2142 -0.1712 0.1888 0.1747 -0.2512 -0.2792 0.2498 -0.1657 -0.2711 -0.1666 -0.3916 -0.2278 0.2386 -0.2494 0.4166 -0.2155 0.2556 0.2249 0.4343 0.2820 0.2698 -0.1808 0.2699 0.2181 0.1742 -0.3606 0.2200 0.4003 -0.1255 -0.2089 0.2113 -0.2070 0.2235 0.3195 -0.5078 -0.3372 -0.3593 -0.2525 -0.3031 0.3230 0.1825 0.3175 -0.1987 0.2290 0.3097 0.2460 0.3995 -0.2214 0.2235 -0.1982 0.2775 -0.2920 0.2831 0.2455 0.2525 -0.2250 0.3567 -0.2221 -0.2934 0.2495 0.2513 -0.3070 0.2462 0.2019 -0.3018 -0.1936 -0.2054 0.3578 -0.2465 0.2672 0.3052 -0.2379 -0.3482 -0.2842 -0.1814 -0.2573 0.2793 0.3125 -0.2072 0.2808 -0.2253 -0.2626 -0.2882 0.2240 -0.1587 0.1597 -0.1780 0.1905 0.2814 -0.2826 0.2056 0.2349 0.1881 0.2335 -0.2966 -0.2252 0.2324 0.2380 -0.2665 -0.2734 0.2820 -0.2905 0.1768 -0.3376 0.2145 0.2732 0.2347 0.2632 0.2648 -0.2008 0.1809 -0.2425 0.2174 0.2477 0.2252 0.4312 -0.3345 0.3537 0.2155 0.2153 -0.2389 -0.1838 0.2285 0.2754 -0.2736 0.2999 -0.3477 -0.2199 0.3404 0.1458 0.2550 0.2697 0.3560 0.1923 -0.2536 0.2126 0.2227 0.2601 0.2491 -0.3364 -0.3521 -0.1960 0.2677 -0.2995 0.2183 0.3103 0.4311 -0.2853 0.2830 -0.2821 0.2720 0.3074 0.2766 -0.1549 0.2652 0.2600 0.3771 0.2801 0.2783 0.2826 -0.1902 0.2125 -0.2053 0.2255 -0.2723 -0.2843 0.2293 -0.2357 -0.1691 -0.2721 0.1519 0.3438 -0.2094 0.3177 0.3458 -0.2502 0.2039 -0.3062 -0.1679 0.2586 0.1795 0.3251 0.2315 0.1828 -0.2390 -0.1985 -0.2929 0.1856 0.2531 0.3621 -0.2394 0.3002 0.1307 0.4222 0.2259 -0.3023 -0.2268 0.3017 0.4627 -0.1921 0.3168 -0.2682 -0.3523 0.3990 0.2702 0.2589 -0.2501 0.2362 0.2360 0.2745 0.2858 0.2728 0.2281 -0.2125 0.2277 -0.2166 0.2268 0.4034 0.2453 0.2447 -0.1429 0.3617 -0.3839 0.2959 0.3578 0.2040 -0.2312 -0.2640 0.2803 -0.1737 0.1792 0.2478 0.2202 -0.2722 -0.2591 0.1199 -0.2913 0.2106 -0.2628 0.2860 -0.2003 -0.2115 -0.2416 -0.2587 -0.2053 0.2958 0.3087 -0.3430 0.1786 0.2640 0.2963 0.2178 -0.3091 -0.1979 -0.1974 -0.2078 -0.2113 0.2585 -0.1512 0.2489 0.1237 -0.2107 0.2115 0.2179 0.2128 -0.3034 0.1920 0.2257 -0.2486 -0.1897 -0.2351 0.1902 0.2129 -0.2050 -0.2825 -0.1929 0.2850 0.1625 0.2796 -0.3716 0.3042 0.2894 0.4028 -0.1634 -0.3135 -0.3693 0.2310 0.2081 0.2473 0.3779 0.2180 -0.2653 -0.1939 0.2640 -0.2892 -0.2973 -0.2584 0.2948 -0.2475 -0.1801 -0.1731 -0.1673 0.2466 0.3288 0.2758 0.1514 0.2105 0.1858 -0.2648 -0.1775 0.2915 -0.2526 0.2192 -0.1616 -0.2686 -0.3076 0.2589 -0.1840 0.2609 0.3093 0.1897 0.2469 -0.2593 -0.2883 -0.1446 -0.2618 -0.2336 -0.1741 0.2752 -0.2546 0.1724 0.2568 0.2452 0.2185 -0.3003 0.1597 0.3055 0.2633 0.2954 -0.2505 0.2121 -0.1827 -0.2343 0.1541 -0.1479 -0.3338 -0.2344 0.3709 0.1838 -0.3071 0.2153 0.2611 -0.2497 0.3038 -0.3249 -0.2939 0.2960 0.1822 -0.2397 0.2952 0.1991 0.2634 -0.2208 0.4415 0.2184 0.4059 0.3209 -0.2629 0.1620 0.2426 -0.3055 -0.3322 0.2175 -0.2945 0.2928 0.1547 -0.1889 0.1566 -0.2606 0.1982 0.2595 0.2939 -0.2868 0.1877 -0.1259 0.2052 0.2717 0.2299 0.2502 -0.1789 0.1767 -0.3098 0.1697 0.2304 0.1837 0.3790 -0.1853 -0.2392 0.2138 -0.2006 0.2991 0.2841 0.4165 -0.2634 -0.3949 0.2779 -0.2264 -0.3341 -0.1795 0.1666 0.3023 -0.2779 -0.2480 -0.2961 0.3166 -0.4081 0.2219 0.1923 -0.2336 0.3410 0.2881 -0.2729 0.2398 -0.1559 0.2212 -0.1849 0.1502 0.3566 -0.4207 0.2465 0.2175 0.2012 -0.2498 0.3010 -0.2492 0.2900 0.2040 0.2606 -0.2085 0.3205 -0.2327 0.3377 -0.3622 0.3273 0.1863 0.1953 0.2053 -0.1919 0.2303 0.2491 -0.3482 0.2812 -0.3625 -0.2558 0.2873 -0.2585 0.3497 -0.3462 0.3715 -0.1990 -0.2588 -0.2926 -0.1833 0.2129 0.3320 0.3056 0.2558 -0.2965 0.3455 -0.2920 -0.3310 0.2430 0.2620 -0.2544 0.2105 0.2291 -0.3109 -0.2711 -0.2493 0.2908 -0.2576 0.2243 -0.1632 -0.2109 0.2017 0.3946 -0.2595 -0.1583 0.2983 -0.2592 -0.2171 0.3675 -0.3634 -0.2180 0.3207 -0.2760 -0.1702 0.2323 -0.2144 -0.2559 0.1802 -0.2635 -0.3390 -0.2562 0.2968 0.2450 -0.3837 -0.2468 0.3045 0.2539 0.1860 -0.2235 -0.2384 0.4215 -0.2216 -0.2821 0.2127 -0.3189 -0.3513 0.2081 -0.1664 -0.3049 0.2730 -0.2991 0.3977 -0.2065 0.2762 0.2845 -0.1984 0.2035 -0.2726 -0.2165 -0.2396 0.2510 0.2446 0.2167 0.2396 -0.2675 -0.3097 0.1963 0.3448 -0.3426 0.2758 0.2355 0.2066 0.3386 -0.1668 0.2288 0.3039 -0.3217 0.2097 0.3009 -0.2335 -0.3233 0.2643 0.1493 0.2354 -0.2345 -0.2367 0.2159 0.1845 0.3006 0.3074 0.1533 0.2827 -0.2528 0.2878 0.3176 0.2298 0.3736 -0.2825 0.3407 -0.2990 0.2594 -0.3267 0.2598 -0.1780 -0.2931 -0.2237 -0.2993 -0.3040 -0.2928 -0.3503 0.2738 0.2681 -0.2684 0.2023 -0.2557 0.2933 -0.2137 -0.2540 0.3128 0.2461 0.3216 -0.2131 -0.2106 0.4421 -0.2592 -0.1958 -0.2589 -0.3581 0.2692 -0.4515 0.1473 -0.1881 -0.2843 -0.2367 0.2118 -0.2286 -0.2343 -0.3054 -0.1561 -0.1984 0.2269 -0.2481 0.2625 0.3811 -0.1999 0.3294 0.3025 -0.2784 -0.4012 0.2647 -0.1911 0.3980 -0.2557 -0.1929 -0.2793 0.2361 0.2599 -0.4596 0.2114 0.2434 -0.2009 0.2335 -0.1874 0.2863 0.2505 0.2904 0.3781 0.2430 0.2614 -0.3925 -0.1387 0.2384 -0.3573 0.2086 -0.2853 0.1879 -0.1687 0.1919 0.2591 -0.2258 0.2179 0.1964 0.2517 0.2465 0.2667 0.1872 0.1689 -0.1747 -0.3428 0.2152 0.2882 -0.2472 -0.3098 -0.1804 0.2250 -0.1728 -0.2506 -0.2268 -0.2515 0.1907 -0.2850 0.2266 -0.2427 -0.2935 0.3195 0.3039 -0.2008 0.1622 -0.2801 0.2785 -0.2867 -0.3055" HIT_INDICES="1596 1880 3130 4132 4617 4652 4741 4812 5729 6135 6375 6723 7472 7940 8169 8685 9150 9446 9638 10026 11236 11286 11707 12380 12478 12496 12702 12736 12810 12898 12919" ES_PROFILE="-0.0737 -0.0496 -0.1114 -0.1651 -0.1841 -0.1691 -0.1591 -0.1484 -0.2122 -0.2411 -0.2589 -0.2820 -0.3294 -0.3513 -0.3529 -0.3718 -0.3827 -0.3782 -0.3640 -0.3616 -0.4109 -0.3708 -0.3551 -0.3522 -0.3045 -0.2503 -0.2082 -0.1525 -0.0991 -0.0457 0.0131" RANK_AT_ES="11235.0000" RANK_SCORE_AT_ES="-9093.0000"/>
  <DTG RANKED_LIST="mFS10_entrez_mimo.rnk" TEMPLATE="na_as_pre_ranked" GENESET="gene_sets.gmt#IMMUNE_EFFECTOR_PROCESS" ES="-0.4254" NES="-1.7645" NP="0.0067" FDR="0.0815" FWER="0.6930" RND_ES="0.3771 -0.2907 0.2082 -0.2929 -0.2710 -0.2310 0.3283 0.3699 0.2721 0.2112 0.1646 -0.1737 0.2092 -0.2101 0.2162 0.1761 0.2718 0.2370 0.2370 -0.2251 0.2765 0.2959 -0.2103 0.2255 -0.1885 0.3173 0.2648 0.1668 0.2208 0.2073 -0.2549 0.2533 0.2411 -0.1650 -0.2572 -0.2832 0.3171 -0.3284 0.2338 -0.1664 0.2518 0.1775 -0.2044 0.3431 -0.1283 0.2756 -0.3316 0.1880 0.1548 0.2800 -0.2597 -0.3054 0.2601 0.3340 -0.2954 0.1963 -0.2084 0.3052 0.2736 -0.2028 -0.3097 -0.1817 0.2395 0.2105 0.3997 0.2421 -0.2530 0.2381 0.2308 -0.2469 0.3507 0.2245 -0.2039 -0.2629 0.3163 0.2396 0.2943 0.1831 0.2378 0.2497 -0.2292 -0.3129 -0.2253 0.2785 -0.1719 0.2835 -0.2691 0.2545 0.2174 -0.2310 0.2400 -0.2195 0.3444 0.3404 -0.2949 0.3197 0.1949 -0.3740 -0.2651 0.2093 -0.3173 -0.2360 -0.1864 -0.2353 0.1748 0.2078 -0.2601 -0.1527 0.2426 0.2683 -0.1977 -0.2176 0.2887 0.2665 -0.1760 -0.1687 -0.2089 -0.2283 0.3030 -0.2006 -0.2253 0.1905 -0.2498 0.1789 0.1443 0.1934 -0.2543 0.1918 -0.2224 -0.1942 0.2141 0.2837 0.2955 0.2374 0.2048 -0.3353 0.2738 0.1507 0.2114 0.2655 -0.2892 0.2705 0.2226 0.2512 0.2923 -0.2119 0.2152 0.2024 -0.2366 0.2344 0.2140 0.2144 0.2257 0.1658 0.2188 -0.2023 0.1781 0.3398 0.2536 0.2671 0.2707 0.2797 0.1954 0.1790 0.2671 0.2740 -0.2491 -0.2400 -0.1425 0.2339 0.2615 0.2681 0.1546 0.2152 -0.2334 -0.2568 -0.2177 -0.3217 -0.2336 0.2386 0.1428 -0.2440 0.2587 0.2509 -0.1580 -0.2381 -0.3147 -0.2141 -0.2901 -0.2172 -0.1661 -0.2038 0.2290 0.2702 -0.2565 0.2059 0.1662 0.2085 0.1952 -0.2562 0.2429 -0.2678 0.2022 0.1637 0.1744 -0.1910 -0.2598 -0.2462 0.1900 0.2096 -0.2060 0.1896 -0.2518 -0.1563 -0.2150 0.2164 -0.2125 0.2209 0.2274 0.3084 0.3118 0.2807 0.1867 -0.2376 0.2120 0.3077 0.2110 0.2220 -0.2303 -0.4149 0.1454 -0.3727 0.2563 -0.2455 0.3814 0.2293 -0.2556 0.1940 -0.2040 0.2247 0.3010 0.3441 0.1739 -0.2596 -0.1616 0.2117 -0.2462 0.2823 0.3144 0.2201 0.2903 -0.1687 -0.2166 0.2156 0.3401 0.2031 -0.1758 0.1821 -0.4417 0.1978 0.3702 0.1876 -0.3498 -0.1981 -0.2716 0.2966 -0.1990 0.3198 -0.1455 -0.1867 0.3423 0.2084 0.1788 -0.1999 0.2845 -0.1656 0.4066 0.2294 0.2449 -0.2338 0.1947 0.2885 0.3365 0.1732 -0.2021 -0.1925 0.4017 0.3958 0.2622 -0.3389 -0.2581 0.3291 0.3148 0.2031 0.2110 -0.3406 -0.2741 -0.3220 0.2764 0.2765 0.2045 0.2305 0.2678 -0.2845 0.1873 0.1767 -0.2179 -0.3417 0.2545 -0.2066 -0.2605 0.3784 -0.2398 -0.3212 0.2749 0.2204 0.1732 0.1245 0.2200 0.2798 0.2228 -0.1845 0.2387 -0.3210 -0.2469 0.2061 0.2598 -0.2614 -0.2008 0.2209 -0.3447 0.3308 0.2324 -0.2228 -0.2084 0.1816 0.1960 -0.2250 0.2704 -0.2445 -0.2085 0.2198 0.2857 0.2594 -0.2055 0.4180 -0.2975 -0.2997 -0.3004 -0.2965 -0.2572 -0.2060 -0.3203 0.3089 -0.2368 -0.1996 -0.2746 -0.1385 -0.2599 0.2503 0.4125 0.1954 0.3758 -0.1928 0.2529 0.2672 0.2970 0.2745 0.3095 -0.2368 0.2048 0.2077 -0.3786 0.1976 -0.2730 -0.3234 0.2035 -0.3311 0.3265 0.2413 -0.2813 0.2938 -0.2067 -0.2598 -0.2256 -0.3427 -0.2648 -0.2088 -0.2685 -0.1645 -0.2301 -0.2242 0.1962 0.2406 -0.3333 0.2226 0.2120 0.2214 0.2101 0.2557 0.2101 0.2219 -0.2485 -0.2376 -0.1385 0.2273 0.2491 -0.2814 -0.1613 0.4070 -0.3460 0.2319 0.2790 0.3509 -0.2106 0.1895 0.3744 -0.3136 0.2457 0.1988 -0.2581 0.2735 0.2020 0.2635 0.2281 -0.1796 -0.2193 0.2293 -0.3053 0.3157 0.1695 -0.1899 -0.1823 -0.1821 -0.2376 0.1762 0.3917 -0.2629 -0.2497 -0.1809 -0.2153 0.3010 0.1950 -0.1799 0.1736 0.2329 0.2280 0.2456 -0.1818 -0.2581 0.1853 0.2510 -0.2439 0.1927 0.3179 -0.3383 0.2967 -0.2033 0.2782 -0.2707 -0.2059 0.3807 -0.2506 0.2406 0.2593 -0.2736 0.1597 0.2476 -0.2810 0.2031 -0.3115 0.2472 0.2572 -0.3167 -0.1767 -0.3315 0.1695 0.2408 -0.2658 -0.2372 0.2143 -0.1829 0.2684 0.1826 0.3403 0.2044 0.1538 -0.2686 0.2050 -0.2471 -0.1937 -0.3618 -0.2290 -0.2441 0.2715 -0.2809 0.2561 0.2311 -0.2868 0.1624 0.3472 0.1542 -0.2980 0.1545 0.1975 -0.3369 -0.1777 0.4074 0.3589 0.2658 -0.2216 0.2183 0.2222 -0.2298 0.3434 0.2040 0.2531 -0.2890 0.2086 -0.2206 -0.2452 0.2919 -0.1428 -0.2329 0.2407 0.1375 -0.1492 -0.2445 -0.2739 0.2401 -0.3021 0.1504 0.3450 0.1639 -0.2486 -0.2192 0.2578 0.2170 -0.1642 0.2369 0.1490 -0.1952 0.1887 0.3178 0.2153 0.3221 0.2098 0.1784 -0.2581 0.2213 -0.2444 -0.2820 -0.1457 -0.2175 0.2632 0.2191 0.1575 -0.2277 0.1917 0.2874 -0.2059 -0.1566 0.2875 -0.1929 0.2596 -0.2944 -0.2673 -0.2886 -0.2772 0.2588 -0.2335 -0.2105 0.2279 0.1637 -0.4262 0.2080 0.2350 0.2136 0.3078 -0.2144 0.1305 0.4171 0.2550 0.1904 -0.1937 -0.2718 -0.2158 -0.2377 0.1576 -0.2187 -0.3120 -0.2326 0.1583 -0.3310 0.3883 0.2575 0.1894 0.2517 -0.2317 0.1910 -0.3385 -0.1512 0.1910 0.3244 -0.1772 0.2526 0.2767 -0.2122 0.2824 0.1639 0.3064 -0.2831 0.3374 -0.2384 0.2180 0.2322 0.2264 0.1965 -0.2645 -0.2506 0.1402 0.2437 -0.2715 -0.1974 -0.1877 -0.1708 -0.2006 0.2256 0.2198 -0.1798 0.2916 0.2334 0.1855 0.2805 0.2104 0.2636 0.2290 0.2802 0.3371 -0.3029 0.2156 0.2585 -0.1421 0.1419 0.3308 0.3070 0.2549 0.3016 -0.2479 -0.3315 0.3715 0.3277 0.3301 0.3104 0.1975 -0.1847 -0.1763 -0.2332 -0.2334 -0.2978 -0.2371 -0.2605 0.2103 0.1486 -0.1925 -0.1979 0.1601 -0.2992 -0.1968 0.2123 0.2262 0.2721 -0.2072 -0.2890 0.2051 0.3769 -0.2447 0.1431 0.2553 0.1764 -0.1927 -0.2351 0.1943 0.2759 0.2272 0.1868 -0.2193 0.1945 -0.2566 -0.1681 0.3412 0.2756 0.3107 0.2287 0.2117 0.1664 -0.2381 -0.3323 -0.2137 -0.2350 0.2680 -0.2062 -0.3812 -0.3019 0.2227 0.2615 0.3106 0.2609 0.1841 0.3420 0.2987 -0.1910 0.3304 0.2337 0.2421 0.1219 0.2962 -0.1431 0.2876 0.1941 -0.2135 0.2216 0.2801 -0.2558 -0.3077 -0.2851 -0.3795 -0.2527 -0.1470 0.3073 -0.2518 0.1515 0.3146 0.2645 0.1957 -0.2450 -0.1277 0.1763 0.2267 0.1878 -0.1739 0.2382 -0.2729 0.2269 -0.2318 0.3622 -0.2209 -0.1247 0.3022 -0.2094 0.2278 0.1902 -0.2006 0.2365 -0.1603 -0.3005 -0.1665 -0.2297 0.3183 -0.3393 0.2797 -0.2968 -0.2166 -0.2309 0.3019 -0.3171 0.1930 0.1466 0.2590 -0.2685 0.3078 -0.2638 0.1939 0.2638 -0.2336 -0.3636 0.2079 -0.2758 -0.2432 -0.2312 -0.2398 -0.3065 -0.1647 -0.3548 0.2526 0.1866 -0.1883 -0.3221 0.3578 -0.2023 -0.3055 -0.2664 -0.2047 -0.1874 0.2209 0.3196 -0.1533 0.2620 0.3007 0.2053 0.2514 0.1475 -0.2985 -0.1921 -0.3191 0.2743 0.2145 -0.3537 0.2634 -0.2514 -0.2044 0.3745 -0.1926 -0.2771 -0.2251 0.2026 0.3092 0.1837 0.1601 -0.2207 0.2498 -0.2172 0.2750 -0.3183 -0.1940 0.2224 -0.2199 -0.2806 -0.2697 0.2760 -0.2256 0.2251 -0.2594 -0.1733 0.3341 -0.2312 0.2760 -0.2377 0.3139 0.1827 -0.1966 -0.2556 0.3065 -0.2061 0.2320 0.1998 -0.1722 -0.1549 -0.2719 -0.2178 0.1941 -0.2532 -0.2374 0.3026 0.2621 -0.2225 0.2840 0.3113 -0.2397 0.3318 0.2155 -0.2034 0.1852 0.2991 0.4048 -0.2752 -0.1741 0.1977 -0.2393 0.2504 0.1779 0.1655 -0.2548 0.2446 0.2618 -0.2627 -0.3792 -0.2087 -0.2151 0.2164 -0.2238 -0.2470 0.2319 0.1802 0.2308 0.2522 -0.2522 0.3035 -0.1857 -0.3450 0.3240 0.2799 -0.1799 0.1984 -0.2437 -0.2515 -0.1992 0.2266 -0.2278 -0.3415 0.2047 -0.1685 0.3003 -0.1604 -0.2131 0.1859 -0.2160 -0.2015 0.1840 0.2095 0.3952 0.1957 0.2694 -0.2128 0.2418 -0.2881 -0.2527 -0.2440 0.2634 0.2044 0.2797 -0.1785 -0.2818 0.2186 0.3132 0.2616 0.1389 0.1882 0.2407 0.1699 0.2112 0.3841 0.2850 0.3008 0.2010 -0.2232 0.2145 -0.3714 0.2585 0.2512 0.2258 -0.2036 0.2014 -0.2002 -0.1220 -0.2024 -0.2817 -0.3636 0.3308 -0.2433 -0.3100 -0.1945 -0.2469 0.3473 0.2025 -0.4444 0.1953 -0.2846 0.1764 0.2379 0.1835 -0.3128 0.3249 -0.2092 -0.1367 0.2999 0.1884 -0.3521 -0.3444 -0.1666 -0.2280 0.2167 0.2830 -0.2192 -0.2997 0.1850 0.1904 0.2791 -0.2143 0.1705 0.1802 0.1788 -0.1202 -0.1929 -0.1974 -0.2697 0.2059 -0.2469 0.2296 -0.1990 0.2361 0.1194 -0.1996 0.3158 -0.1894 0.3006 0.1640 0.2161 -0.1713 -0.1406" HIT_INDICES="62 1418 1915 2302 2552 3711 3867 4187 5938 6100 7320 8414 8806 9134 9291 9869 10055 10207 10325 10379 10715 10809 10943 11042 11177 11373 11892 11961 12183 12254 12703 12750 12757 13087" ES_PROFILE="0.0438 -0.0206 -0.0229 -0.0196 -0.0077 -0.0748 -0.0664 -0.0733 -0.2041 -0.2145 -0.3012 -0.3707 -0.3836 -0.3895 -0.3812 -0.4013 -0.3901 -0.3753 -0.3570 -0.3335 -0.3291 -0.3055 -0.2839 -0.2590 -0.2357 -0.2157 -0.2166 -0.1824 -0.1583 -0.1220 -0.1110 -0.0688 -0.0234 0.0002" RANK_AT_ES="9868.0000" RANK_SCORE_AT_ES="-6450.0000"/>
  <DTG RANKED_LIST="mFS10_entrez_mimo.rnk" TEMPLATE="na_as_pre_ranked" GENESET="gene_sets.gmt#IMMUNE_SYSTEM_DEVELOPMENT" ES="-0.3481" NES="-1.7532" NP="0.0000" FDR="0.0846" FWER="0.7210" RND_ES="0.1883 -0.1825 -0.1608 0.1615 0.2964 -0.1871 0.1786 0.2144 -0.1610 -0.1665 -0.3035 -0.1602 0.2511 -0.1647 -0.1597 -0.2395 0.2285 0.2141 -0.2376 0.2858 -0.2498 0.1809 0.1662 -0.1915 -0.1993 0.1812 -0.1915 -0.2110 0.2647 0.2137 0.1774 0.1716 0.2194 0.1517 0.2543 0.1804 -0.2041 0.2329 0.2490 0.1860 0.1998 0.1680 -0.1601 -0.2069 0.2229 -0.2594 0.2077 -0.2007 0.1874 0.1755 0.2740 0.2171 0.1706 0.2692 -0.2193 -0.2485 -0.1479 0.2000 0.2236 -0.2654 -0.2280 -0.1704 0.1933 0.2162 0.2309 0.2463 -0.2539 0.1949 0.1816 -0.2376 0.1456 -0.1725 0.1918 0.2660 -0.2019 -0.2258 0.1877 -0.1842 0.1806 0.1510 0.1710 -0.2883 0.1548 0.1916 -0.1682 0.2809 -0.1908 -0.1771 -0.1721 -0.2640 -0.1528 -0.1861 -0.1703 -0.1672 0.2375 0.1962 0.1593 0.1924 0.2710 -0.1522 0.2625 -0.1525 -0.1903 0.1805 -0.2205 -0.1678 0.1652 0.2036 0.2040 -0.1685 0.2267 0.2547 -0.1653 0.1637 0.2095 0.1886 0.1292 0.2374 -0.2244 0.1922 0.2083 -0.1426 -0.1576 0.1829 0.1970 0.1552 0.2230 0.1867 -0.1449 0.2147 0.2288 0.2018 -0.1645 -0.1731 0.2480 0.1886 0.2016 -0.2575 -0.2453 -0.2406 -0.1473 -0.2005 0.1605 0.2971 0.2215 -0.2184 0.1659 -0.1872 0.1523 -0.2105 -0.2313 0.2362 0.1875 0.2271 -0.1958 -0.1582 0.1944 0.1639 -0.1646 -0.1546 0.1689 0.2128 0.2042 -0.1798 -0.2063 -0.2159 -0.1535 0.2357 0.2035 0.1879 -0.1653 -0.1702 0.1663 0.1749 0.2286 0.3164 0.2585 -0.1969 0.1753 0.2203 -0.1681 0.2245 -0.2077 0.2071 0.1459 0.2196 0.2307 0.2448 -0.1708 0.2109 0.2128 -0.1899 0.2555 0.3090 -0.2947 -0.1744 -0.1412 0.1893 0.1965 0.1533 -0.2613 -0.1566 0.2666 0.1763 -0.2020 0.3036 0.2720 0.2227 -0.1959 0.2416 0.2724 -0.2008 -0.2189 -0.1648 0.2426 -0.1807 -0.2184 -0.1812 0.1590 0.2953 0.2612 -0.2547 0.2649 -0.2056 -0.1985 0.2027 0.2029 -0.1951 0.1722 -0.1737 -0.2123 -0.1401 0.1474 0.2634 0.2276 -0.1675 0.2379 -0.2700 0.1875 -0.1370 -0.2162 -0.1960 0.2272 -0.1706 0.2137 -0.1415 0.1760 -0.1678 -0.2048 0.2704 0.1795 0.2453 -0.2260 -0.1555 0.1945 0.2060 -0.1674 -0.2190 -0.2254 0.2492 -0.2528 0.1906 0.2109 0.1877 -0.2026 -0.2031 0.1913 -0.2134 0.2043 -0.1638 0.1767 -0.1850 0.2678 0.1839 0.1941 0.1961 -0.1449 0.1767 0.1607 -0.1572 0.1963 0.1602 0.1539 -0.1722 0.1538 -0.2590 0.2199 -0.1926 -0.1466 0.1800 0.1645 -0.2723 0.2496 0.2143 0.1632 -0.2152 -0.1984 0.1627 -0.1532 0.1881 -0.1710 0.2211 -0.1937 0.1461 -0.1918 0.2105 0.1716 0.1767 0.2387 -0.2366 0.2076 0.1361 -0.2965 0.2707 0.3244 -0.1743 0.2123 -0.1492 0.1866 -0.1289 0.1932 -0.1792 -0.1505 0.2458 0.2275 -0.1465 0.2746 0.2450 0.1860 0.1833 0.3253 0.2626 0.1617 -0.2278 -0.2299 -0.1723 0.1621 0.2337 -0.2864 0.1523 -0.2615 0.2686 -0.1998 -0.2048 -0.1960 0.1661 0.2263 -0.2075 -0.2529 -0.2638 0.2563 -0.2464 0.2389 0.1807 -0.1867 -0.2283 0.2288 -0.2010 0.2952 0.2150 0.1795 0.2411 -0.1863 0.1740 -0.2332 -0.1742 0.2124 -0.1500 -0.2063 0.2146 0.1688 0.1475 -0.1544 0.1831 0.1563 0.1857 -0.1606 0.2191 0.2213 0.1591 -0.3127 0.2339 -0.2253 0.2385 0.2246 -0.1666 0.1747 0.1601 0.2692 -0.2294 -0.1996 0.2318 -0.1741 -0.2316 0.1760 0.2166 0.2480 0.3488 0.2122 0.1849 0.1324 -0.1536 -0.1670 0.2125 0.1681 -0.1690 0.1562 -0.1685 0.2465 -0.1920 -0.1746 -0.2526 0.2544 0.2496 0.1895 -0.2350 -0.2305 0.1949 0.1987 0.2252 0.1901 -0.2228 0.3160 -0.1579 -0.1878 0.2042 0.1442 0.1732 -0.1946 0.2405 0.1578 -0.2105 0.1713 0.2501 0.1641 0.2432 -0.2385 0.1548 0.2123 -0.1619 0.1573 0.2327 0.2307 -0.2533 0.1758 0.2456 -0.2307 0.1580 0.1695 -0.1896 0.1600 0.2225 -0.1988 -0.1795 0.1949 -0.2396 0.1813 -0.2436 -0.2316 -0.1942 -0.1869 0.1439 0.1644 0.1917 0.1453 -0.2181 0.2396 -0.1958 -0.1581 0.1739 0.1659 0.2399 0.1900 0.1756 -0.1749 0.1961 0.1985 -0.1709 0.1763 0.2676 -0.1956 -0.1577 0.1690 -0.2086 0.2461 -0.1796 -0.1581 -0.2356 0.2797 -0.2548 -0.1586 0.1919 0.2685 -0.1105 0.2186 -0.2577 0.2110 0.1912 0.2129 -0.2045 -0.1815 0.1186 0.2315 -0.2779 -0.2025 -0.1919 0.2012 0.1521 0.2172 0.2611 0.2162 0.2786 0.1701 -0.2986 -0.2342 0.1447 0.1673 0.2374 -0.2048 -0.1924 0.2173 -0.1675 -0.1854 -0.2629 0.1843 0.2204 0.2049 0.2107 0.2006 0.1766 0.2816 0.2168 -0.1257 0.1797 0.1876 -0.1320 -0.2004 0.2155 -0.1619 0.2022 0.1547 0.2105 -0.2516 -0.2957 -0.1792 -0.2079 0.1968 0.2002 0.1430 -0.1791 0.2712 0.1961 0.1914 -0.1949 0.2834 0.2101 0.2065 -0.2173 0.2337 0.2063 -0.2164 0.2383 -0.1632 -0.2160 0.2305 -0.1522 -0.2021 0.2552 0.1730 0.2488 -0.2209 0.1545 0.1808 0.2415 0.2503 -0.1847 0.2199 -0.2362 -0.2721 -0.1727 -0.2039 -0.1702 0.1873 0.3061 0.2516 -0.1414 0.1795 -0.1627 -0.2172 0.2694 0.1522 0.2218 -0.1616 -0.1494 0.2023 0.1862 -0.1410 -0.2523 -0.2348 0.2187 -0.1387 -0.1642 0.2271 0.2546 0.2070 -0.2141 -0.1890 0.1868 -0.3023 0.2011 -0.1486 -0.2034 0.1605 0.2041 -0.1958 0.2723 0.2677 0.2152 0.2176 0.1919 -0.2414 0.1768 -0.1562 0.1804 0.2135 0.2479 -0.3386 0.1861 0.2391 0.1589 -0.1526 0.1490 0.1754 0.2582 -0.1912 0.2032 0.1998 0.2764 0.1896 -0.2224 -0.2212 -0.2474 0.2478 0.1461 0.2062 -0.1936 0.2223 0.1664 -0.2254 0.2172 -0.1720 -0.1798 -0.1663 0.1780 0.2564 0.1975 0.2782 0.2050 0.1889 -0.1645 0.2263 -0.2077 0.1978 0.2569 -0.1845 0.2399 -0.1497 0.2094 -0.1449 0.1753 0.1613 0.2149 -0.1678 -0.2686 -0.2565 -0.2051 -0.2040 0.2174 -0.2343 -0.2450 0.1738 0.2048 0.1667 -0.1916 0.2089 0.2249 0.2578 -0.2450 -0.2100 -0.1652 0.1761 0.2311 -0.2150 0.1773 0.2658 0.1788 -0.1693 -0.1518 0.1734 0.1711 0.3122 0.1513 -0.2261 -0.1731 -0.2480 -0.1818 -0.2141 0.2182 0.1880 0.1862 0.1537 0.2999 0.2372 0.2361 -0.1965 0.1970 -0.1538 -0.1738 -0.1909 0.2296 -0.1785 -0.1575 -0.1772 -0.2289 0.1739 0.2790 0.1764 -0.1980 -0.2389 -0.2538 -0.1695 -0.1828 -0.2365 0.2653 0.2058 0.2081 0.1931 -0.2208 0.1811 0.1750 0.1525 0.1940 0.2271 -0.1680 0.3169 -0.2691 0.2356 0.1761 -0.1628 -0.2476 -0.2601 -0.1716 0.2361 0.1583 -0.1993 0.2088 -0.1870 0.1798 -0.1850 0.1216 0.2357 -0.2367 -0.2114 0.2621 0.2613 -0.2214 -0.1823 0.2412 -0.1793 -0.2296 -0.2799 0.2380 0.1540 0.2674 0.1484 0.1661 0.2979 0.1383 -0.1639 0.3054 0.2249 0.2512 0.2307 -0.1596 0.2191 -0.1822 -0.2259 0.1828 0.3036 0.1428 0.2938 -0.2558 0.1947 0.2275 -0.1961 0.2104 0.1854 0.2025 0.1447 -0.1909 0.1536 0.1735 0.1616 0.2566 0.2396 0.2120 -0.2553 -0.1648 0.2022 0.2083 0.1395 0.2533 -0.1627 0.2096 -0.2440 0.1953 0.2510 0.1857 -0.1829 -0.1592 0.2706 -0.1668 0.2414 0.2276 -0.2179 0.2744 0.2964 0.1454 0.1540 0.2002 0.1753 -0.1771 0.1603 -0.2467 -0.1729 0.1391 -0.1928 0.1690 -0.1928 -0.1597 0.2304 -0.1623 0.3106 -0.1557 -0.1241 -0.1800 -0.2160 0.1938 -0.1976 0.2902 -0.2506 0.1774 -0.2133 -0.1657 0.1481 -0.2267 0.2654 0.1914 -0.2001 -0.1455 -0.1732 -0.1781 0.1538 -0.1833 -0.1925 0.2038 -0.1562 0.1817 0.1849 0.2034 -0.1509 -0.1306 -0.2628 -0.2042 -0.2429 0.2313 0.2002 0.1835 0.1680 0.2111 -0.2253 0.1957 0.3081 -0.1411 0.1813 0.1914 -0.2068 -0.2814 -0.1671 -0.1982 0.1772 0.2537 0.1932 0.1992 0.2718 -0.2346 -0.1712 0.3175 0.1965 0.1839 -0.2080 0.2044 0.1708 0.2520 -0.2402 0.2022 0.2496 0.2166 -0.1757 -0.2115 -0.2404 0.1737 -0.1999 -0.2213 0.1534 0.1886 0.2084 0.2156 -0.2092 -0.2005 0.2297 0.1663 0.2092 0.2287 0.1622 0.1799 -0.2525 0.2827 0.1660 0.1563 0.1232 0.2300 -0.1884 -0.2027 0.2195 -0.1647 0.2325 0.1932 -0.1879 0.3107 0.2288 0.2169 -0.1403 -0.1511 0.2118 0.2221 0.2686 0.1792 -0.1452 -0.2541 0.2151 -0.2226 0.2122 -0.1713 0.1476 0.2801 -0.2817 0.1905 0.2014 -0.2554 -0.2136 -0.1690 0.2641 0.2604 0.2294 -0.2577 0.2521 0.1853 0.2156 0.1952 0.1762 0.1810 -0.1723 0.1918 0.1762 0.1991 -0.2145 0.2416 0.2073 0.1884 0.2088 -0.1894 -0.1960 -0.1765 -0.1957 -0.2756 0.1771 -0.1821 0.1785 0.2393 -0.1735 -0.1590 0.1776 0.1992 0.3537 0.2286 0.2098 0.2097 0.1312 -0.2249" HIT_INDICES="280 631 928 1395 1418 1805 1918 2138 2177 2286 3176 3293 3542 3721 3728 4062 4185 4305 4315 4359 4365 4630 4809 5451 5659 6342 6552 6582 6720 6750 7444 7450 7459 7596 7831 7896 8293 8401 8414 8559 8683 8796 9020 9418 9985 10055 10328 10345 10494 10594 10875 10951 11042 11067 11288 11379 11415 11475 11510 11961 12026 12254 12282 12319 12338 12403 12486 12494 12554 12703 12793 12865 12896 13036 13058" ES_PROFILE="0.0020 -0.0025 -0.0038 -0.0199 -0.0019 -0.0133 -0.0041 -0.0040 0.0099 0.0180 -0.0373 -0.0336 -0.0412 -0.0442 -0.0340 -0.0503 -0.0509 -0.0518 -0.0442 -0.0394 -0.0317 -0.0450 -0.0524 -0.0980 -0.1111 -0.1634 -0.1787 -0.1801 -0.1893 -0.1901 -0.2396 -0.2362 -0.2330 -0.2391 -0.2521 -0.2517 -0.2754 -0.2766 -0.2705 -0.2739 -0.2753 -0.2755 -0.2834 -0.3034 -0.3345 -0.3272 -0.3345 -0.3221 -0.3193 -0.3124 -0.3184 -0.3083 -0.2990 -0.2846 -0.2844 -0.2739 -0.2590 -0.2457 -0.2303 -0.2453 -0.2303 -0.2270 -0.2082 -0.1900 -0.1703 -0.1539 -0.1386 -0.1175 -0.1000 -0.0888 -0.0726 -0.0548 -0.0336 -0.0202 0.0025" RANK_AT_ES="10327.0000" RANK_SCORE_AT_ES="-7288.0000"/>
  <DTG RANKED_LIST="mFS10_entrez_mimo.rnk" TEMPLATE="na_as_pre_ranked" GENESET="gene_sets.gmt#RESPONSE_TO_EXTERNAL_STIMULUS" ES="-0.2793" NES="-1.7420" NP="0.0000" FDR="0.0877" FWER="0.7480" RND_ES="0.2201 -0.1381 0.1433 -0.1872 0.1653 0.1509 -0.1484 -0.1646 -0.1633 -0.1932 -0.1447 -0.1557 -0.1341 0.1535 -0.1806 0.1697 0.1726 0.1961 -0.2001 0.1755 0.1402 0.1799 -0.1286 0.2218 -0.1407 0.1618 0.1646 -0.1391 0.1909 0.1585 0.1274 0.1995 0.2006 -0.2206 0.1352 0.1694 -0.1480 0.2107 0.1679 0.1957 -0.1604 -0.1585 -0.1648 0.1808 0.1838 -0.1361 -0.1766 0.1526 0.1459 0.1410 0.1352 0.1528 0.1460 0.1742 -0.1636 -0.1457 -0.1923 -0.1608 -0.1473 -0.1537 -0.1783 0.1613 0.1844 0.1734 0.1472 0.1846 0.1658 -0.1535 0.1839 -0.1339 -0.1476 0.1730 0.1759 0.1684 0.1655 -0.1569 -0.1970 -0.1470 -0.1914 -0.1467 0.1536 0.1542 0.1687 0.1643 0.1446 0.1778 0.1683 -0.1474 -0.1617 0.1655 0.1906 -0.1543 0.1959 -0.1538 -0.1752 -0.1672 0.1505 0.1693 -0.1665 -0.1738 0.1720 -0.1420 -0.1316 0.1703 0.1945 -0.1473 0.1344 -0.1490 0.1885 -0.2103 -0.1571 0.1613 0.1545 0.1135 0.1467 0.2063 0.1531 0.1660 0.1597 -0.1553 0.1897 -0.1347 0.2086 -0.1567 -0.2017 -0.1499 -0.1792 -0.1375 0.1899 -0.1397 0.2196 0.1784 0.1544 0.1946 0.2275 0.1521 -0.1645 0.1619 -0.1611 -0.1798 0.1304 0.1364 0.1389 -0.1787 0.1880 0.1898 -0.1493 -0.1358 -0.1712 -0.1561 0.1727 -0.1685 0.1338 -0.1369 0.1644 -0.1533 0.2031 0.1365 0.1786 0.2133 0.1996 -0.1410 -0.1663 -0.1385 0.1321 0.1547 -0.1746 -0.1389 0.2179 -0.1480 0.1330 0.1854 0.2258 0.2334 0.1556 0.1785 0.2231 -0.1531 -0.1729 -0.1731 0.1628 -0.1453 0.1808 0.1761 -0.1896 -0.1641 0.1572 0.1753 -0.1678 0.1923 0.1670 -0.1611 -0.1570 0.1444 0.1450 -0.1537 -0.1594 0.1571 0.1730 0.2191 -0.1364 -0.1327 -0.1563 0.1542 -0.1559 0.1381 0.1592 -0.1891 0.2061 -0.1510 -0.1477 0.1871 -0.1528 0.1778 0.1484 0.2270 0.1407 -0.1766 0.1443 0.1509 -0.2056 0.1345 0.1387 -0.1652 0.2138 -0.1612 -0.1476 0.1705 0.1887 0.1831 -0.1623 -0.1580 -0.1496 0.1456 -0.1556 0.1494 0.1676 0.1671 0.1684 0.1347 0.1639 -0.1715 -0.1369 0.1377 0.1684 0.1702 0.1357 -0.1501 0.1571 -0.1620 -0.1610 -0.1506 0.1921 -0.1745 -0.1688 0.2154 0.1699 0.1651 0.1869 0.1649 0.1897 -0.1794 0.1503 0.1635 0.1580 0.2090 0.1451 0.1925 -0.1688 0.1736 0.1974 0.1730 -0.1399 0.1608 -0.1409 0.1655 -0.1541 0.1611 0.1809 0.2075 0.1693 -0.1324 0.1389 -0.1504 0.1726 -0.1559 0.1425 0.1954 0.1710 0.1641 -0.1686 -0.1878 -0.1410 -0.1579 0.2066 0.1789 0.2000 -0.1617 -0.1757 0.1688 -0.1742 -0.1493 -0.1439 -0.1636 -0.1426 0.1580 0.1609 0.2083 -0.1501 -0.1972 0.1726 -0.1287 -0.1845 0.1331 0.1752 0.1756 0.1618 -0.1871 0.1949 0.1746 -0.1657 -0.1501 0.1910 0.1440 0.1458 0.1509 -0.1887 0.1545 -0.1717 -0.1586 -0.1554 -0.2055 -0.1705 0.1917 0.1689 -0.1446 -0.1511 -0.1511 0.1653 -0.1607 0.2177 -0.1359 0.1623 0.1884 0.1469 -0.1758 0.1602 -0.1670 0.1763 0.1662 -0.1661 0.1840 0.1284 -0.1707 0.1551 0.1438 -0.1904 -0.1316 0.1485 0.2035 -0.1716 0.1267 0.1380 0.1601 0.2015 0.1580 0.1527 -0.1520 -0.1351 0.1295 -0.1628 0.1403 0.1826 0.1703 -0.1557 -0.1937 -0.1344 -0.1579 0.1592 0.1672 0.1648 0.1378 0.2029 0.1551 -0.1603 -0.1646 0.2232 0.1725 -0.1760 0.1406 0.2032 -0.1396 0.1811 0.1515 -0.1584 0.1923 -0.1802 0.1708 -0.1434 0.1836 0.1494 0.1793 -0.1531 0.1995 0.1615 0.1637 0.1547 0.2190 0.1748 0.1539 0.1666 -0.1888 -0.1788 0.1568 0.1752 0.1762 0.1564 -0.1438 -0.1598 -0.1944 0.1767 0.1532 0.2188 -0.1659 -0.1657 0.1409 -0.1373 0.1989 0.1859 0.1501 -0.1317 0.1861 0.1899 -0.1684 0.1999 0.1784 -0.1369 0.2101 0.1336 0.1978 -0.1396 0.1327 0.1952 -0.1480 -0.1538 0.1519 0.1929 0.2029 0.1322 -0.1450 0.1751 0.1882 -0.1623 -0.1304 -0.1627 -0.1362 -0.1761 0.1253 0.1859 -0.1580 0.1964 0.1545 0.1489 0.2176 0.1707 0.1543 0.1542 0.1199 0.2212 -0.1381 0.2153 -0.1242 0.1647 0.1552 -0.1390 -0.1514 -0.1750 0.1709 -0.1581 0.1370 -0.1370 0.1366 0.1659 -0.1867 -0.1544 0.1544 -0.1669 -0.1645 0.1749 0.1663 0.1576 0.1291 0.1626 0.1882 0.1721 -0.1518 -0.1303 -0.1357 -0.1433 0.1444 0.1930 0.1448 0.1649 -0.1586 0.1388 0.1377 -0.1462 0.1547 0.1528 -0.1609 -0.1628 0.1535 -0.1587 -0.1499 0.1477 -0.1517 0.1636 0.1795 0.1391 -0.1528 0.1834 0.1733 -0.1401 0.1731 0.2233 -0.1566 -0.1534 -0.1483 -0.1549 -0.1752 0.1369 0.1387 -0.1627 -0.1499 0.1432 -0.1603 0.1787 0.1543 0.1262 0.1486 -0.1475 0.1455 -0.1651 0.1753 -0.1764 -0.1527 0.1517 0.1354 -0.1462 0.1773 -0.1436 0.1825 -0.1422 0.1450 0.1746 -0.1694 0.1965 0.1795 0.2273 0.1603 -0.2039 0.1909 -0.1993 -0.1591 0.1539 0.1897 -0.1389 0.1548 0.2007 0.2075 0.2270 -0.1602 0.1094 -0.1439 -0.1707 0.1858 -0.1580 -0.1455 0.1511 0.1351 -0.1818 0.2136 0.1329 0.1644 -0.1634 0.1388 0.1575 0.1671 0.1550 -0.1855 0.1600 0.1652 0.1430 -0.1707 0.1633 -0.1616 0.1797 0.1601 -0.1448 0.1398 -0.1445 -0.1503 0.2080 -0.1573 0.1833 -0.1698 0.1754 0.1350 0.1280 -0.1798 -0.1322 -0.1977 -0.1675 0.1733 0.1507 0.1706 -0.2036 0.1846 0.1710 0.1411 -0.1561 -0.1710 0.2129 -0.2127 0.1378 0.1857 0.1751 0.1883 0.1711 0.1886 0.1832 0.1989 0.1902 -0.1745 0.1627 -0.1812 0.1547 0.1543 0.1710 0.1466 0.1587 0.1834 0.2286 0.1658 0.1782 0.1418 0.1524 -0.2314 0.1653 -0.1372 0.1564 0.1588 -0.1476 -0.1399 0.1834 0.1804 -0.2068 -0.1692 0.1523 0.1770 -0.1426 0.1469 -0.1521 0.1709 0.1731 -0.1719 0.2076 -0.1500 -0.1576 -0.1510 0.1524 0.1508 -0.1248 -0.1815 -0.1679 -0.1403 -0.1698 0.1523 -0.1489 0.1690 -0.1467 -0.1390 0.1634 0.1661 -0.1468 -0.1335 -0.1561 0.2180 -0.1702 0.1616 0.1628 0.1765 0.1299 -0.2288 -0.1696 0.2226 0.1704 -0.1589 0.1634 -0.1448 0.1699 0.1547 0.1724 -0.1531 0.1544 -0.1920 -0.1450 0.1956 -0.1357 -0.1373 -0.1428 0.1501 -0.2009 -0.1423 0.1650 -0.1617 0.1693 0.2000 0.1902 0.1670 0.1555 -0.1583 -0.1587 -0.1569 0.1744 0.1918 0.1375 0.2127 0.1462 0.1768 -0.1539 0.1755 -0.1434 -0.1373 -0.1297 -0.1387 0.1714 0.1405 0.1817 0.1990 -0.1505 0.1854 0.1580 0.1460 0.1521 0.1543 -0.1686 0.1537 0.2241 -0.1393 -0.1971 0.1389 -0.1507 -0.1654 -0.1520 -0.1630 0.1669 0.2048 0.1855 -0.1848 0.1711 0.1974 0.2273 -0.1662 0.1870 -0.1937 0.2194 0.1874 0.2172 -0.1891 -0.1399 -0.1846 0.1265 0.1572 -0.1536 0.2304 0.1469 0.1579 0.1743 -0.1258 -0.1576 -0.1244 0.1757 -0.1672 -0.1661 0.1627 0.1434 0.1820 -0.1622 0.1526 0.1654 -0.1475 0.1592 0.1634 -0.1579 -0.1484 -0.1825 -0.1682 0.1376 0.1413 0.1200 0.1498 -0.1742 -0.1349 0.1750 -0.2100 0.1687 0.2150 -0.1605 0.1831 0.1572 0.1719 -0.1774 -0.1481 0.1341 0.1700 -0.1663 0.1518 -0.2074 0.1585 0.1316 0.1417 0.1989 0.1455 0.1612 -0.1394 0.1751 -0.1381 0.1657 -0.1691 -0.1592 0.1865 0.1913 0.1696 0.1863 -0.1992 0.1693 0.1423 -0.1759 0.1727 -0.1311 0.1699 0.1494 -0.1876 0.1602 -0.1749 0.1943 -0.1503 -0.1542 -0.1588 0.1603 0.1751 0.2099 0.1625 -0.1489 0.1513 0.1366 0.1645 0.1462 0.1643 -0.1535 0.1603 -0.1737 -0.1332 -0.1330 0.1500 0.1903 0.1859 0.1198 0.1610 -0.1490 0.1384 0.1476 -0.2026 0.1665 -0.1845 -0.1522 0.1528 0.1231 0.1511 0.1663 -0.1837 0.1773 0.1814 -0.1628 0.1459 0.1236 0.1564 -0.1415 0.1528 -0.1686 -0.1633 0.1961 0.2131 -0.1799 0.1397 0.1769 0.1922 -0.1981 0.1744 0.1820 -0.1682 0.2124 0.1578 0.1615 -0.1604 0.1403 0.1528 0.1385 0.1851 0.1980 -0.1621 0.1683 0.1488 0.1373 -0.1307 0.1941 -0.1532 0.1347 0.1515 0.1769 -0.1653 0.1463 -0.1661 0.1755 0.2241 -0.1208 -0.1749 -0.1848 0.2044 -0.1651 0.1309 0.1628 0.1870 0.1756 -0.1839 0.1398 -0.1579 0.1825 0.1732 -0.1894 -0.1680 -0.1765 0.1846 -0.1791 0.1632 0.1670 0.2165 -0.1674 -0.1513 -0.1399 0.1470 0.1582 -0.1554 -0.1487 -0.1636 0.1984 0.1747 0.1293 -0.1354 0.1802 -0.1446 -0.1616 0.1565 0.2233 0.1207 -0.1568 0.1567 -0.1770 -0.1531 0.2207 -0.1713 0.1939 0.1850 -0.1332 0.1412 -0.1903 0.2204 0.1516 -0.1871 -0.1410 0.1876 -0.1292 0.1482 -0.1659 -0.2082 0.2091 0.1984 -0.1690 -0.1687 -0.1509 0.2093 -0.1675 -0.1858 0.1559 0.1692 0.1731 0.1747 0.1592 0.1451" HIT_INDICES="14 39 142 235 291 361 455 627 672 692 785 817 966 1018 1025 1197 1222 1470 1731 1743 1771 1804 1805 1880 1911 2051 2123 2336 2448 2467 2587 2623 2662 2692 2735 2748 2763 2770 2843 2858 2927 2974 2984 3098 3176 3265 3359 3371 3444 3542 3575 3653 3675 3695 3789 3880 3900 4064 4075 4081 4084 4121 4159 4177 4210 4283 4291 4305 4343 4469 4521 4544 4552 4581 4593 4710 4737 4744 4869 4895 4902 4961 4993 5017 5076 5092 5234 5256 5288 5336 5393 5558 5594 5797 5808 5835 5902 5927 5995 6009 6160 6207 6212 6218 6232 6246 6247 6268 6291 6299 6313 6319 6359 6365 6370 6378 6388 6461 6623 6701 6750 6812 6889 7183 7276 7374 7377 7491 7494 7508 7577 7596 7605 7616 7664 7675 7700 7744 7754 7795 7806 7860 7948 7970 7984 8000 8050 8062 8063 8086 8117 8169 8213 8337 8385 8414 8537 8559 8644 8701 8713 8734 8759 8847 8987 9020 9104 9109 9198 9200 9245 9253 9291 9307 9325 9510 9563 9580 9621 9680 9716 9814 9829 9872 9900 9941 10005 10053 10055 10075 10091 10127 10234 10263 10362 10406 10444 10494 10568 10715 10720 10862 10875 10877 10988 11002 11012 11039 11054 11074 11111 11127 11177 11204 11208 11274 11336 11415 11452 11477 11503 11531 11534 11540 11558 11566 11630 11648 11671 11692 11698 11785 11804 11823 11943 11970 11995 12053 12062 12066 12088 12092 12099 12114 12116 12132 12148 12164 12254 12269 12319 12326 12368 12383 12411 12477 12516 12522 12544 12546 12622 12635 12698 12750 12784 12798 12860 12888 12950 12954 12963 12997 12999 13024 13061 13077 13079 13085" ES_PROFILE="0.0060 0.0112 0.0102 0.0100 0.0125 0.0139 0.0134 0.0066 0.0096 0.0146 0.0138 0.0178 0.0124 0.0146 0.0203 0.0129 0.0170 0.0034 -0.0115 -0.0070 -0.0038 -0.0009 0.0044 0.0038 0.0067 0.0009 0.0003 -0.0115 -0.0155 -0.0124 -0.0172 -0.0155 -0.0141 -0.0120 -0.0110 -0.0076 -0.0044 -0.0006 -0.0021 0.0010 -0.0002 0.0002 0.0036 -0.0014 -0.0036 -0.0067 -0.0104 -0.0077 -0.0099 -0.0141 -0.0133 -0.0161 -0.0146 -0.0129 -0.0171 -0.0212 -0.0198 -0.0298 -0.0279 -0.0256 -0.0230 -0.0232 -0.0235 -0.0223 -0.0223 -0.0254 -0.0235 -0.0221 -0.0226 -0.0302 -0.0320 -0.0316 -0.0300 -0.0301 -0.0289 -0.0360 -0.0361 -0.0346 -0.0426 -0.0428 -0.0415 -0.0444 -0.0452 -0.0454 -0.0484 -0.0481 -0.0577 -0.0581 -0.0592 -0.0617 -0.0649 -0.0768 -0.0786 -0.0937 -0.0939 -0.0953 -0.1000 -0.1014 -0.1062 -0.1068 -0.1183 -0.1218 -0.1220 -0.1222 -0.1231 -0.1241 -0.1240 -0.1255 -0.1272 -0.1277 -0.1287 -0.1291 -0.1321 -0.1325 -0.1327 -0.1332 -0.1338 -0.1393 -0.1516 -0.1572 -0.1605 -0.1648 -0.1702 -0.1922 -0.1985 -0.2050 -0.2042 -0.2118 -0.2108 -0.2107 -0.2148 -0.2149 -0.2143 -0.2138 -0.2161 -0.2156 -0.2161 -0.2181 -0.2174 -0.2191 -0.2184 -0.2210 -0.2262 -0.2262 -0.2256 -0.2251 -0.2273 -0.2264 -0.2247 -0.2247 -0.2253 -0.2274 -0.2289 -0.2365 -0.2382 -0.2383 -0.2456 -0.2450 -0.2492 -0.2513 -0.2497 -0.2489 -0.2484 -0.2526 -0.2608 -0.2606 -0.2644 -0.2619 -0.2659 -0.2631 -0.2637 -0.2613 -0.2612 -0.2594 -0.2578 -0.2690 -0.2698 -0.2678 -0.2677 -0.2689 -0.2683 -0.2724 -0.2700 -0.2698 -0.2683 -0.2679 -0.2691 -0.2691 -0.2655 -0.2633 -0.2607 -0.2597 -0.2641 -0.2624 -0.2661 -0.2654 -0.2642 -0.2639 -0.2654 -0.2724 -0.2683 -0.2748 -0.2712 -0.2667 -0.2706 -0.2670 -0.2630 -0.2603 -0.2567 -0.2534 -0.2514 -0.2478 -0.2467 -0.2438 -0.2391 -0.2392 -0.2389 -0.2399 -0.2375 -0.2342 -0.2309 -0.2278 -0.2227 -0.2178 -0.2138 -0.2090 -0.2086 -0.2045 -0.2008 -0.1969 -0.1919 -0.1930 -0.1889 -0.1847 -0.1883 -0.1846 -0.1807 -0.1793 -0.1741 -0.1685 -0.1643 -0.1586 -0.1532 -0.1484 -0.1426 -0.1379 -0.1331 -0.1284 -0.1293 -0.1243 -0.1220 -0.1163 -0.1133 -0.1082 -0.1041 -0.1029 -0.0995 -0.0935 -0.0887 -0.0824 -0.0818 -0.0762 -0.0745 -0.0718 -0.0677 -0.0620 -0.0599 -0.0552 -0.0530 -0.0463 -0.0400 -0.0356 -0.0287 -0.0235 -0.0193 -0.0133 -0.0063 0.0004" RANK_AT_ES="10861.0000" RANK_SCORE_AT_ES="-8324.0000"/>
  <DTG RANKED_LIST="mFS10_entrez_mimo.rnk" TEMPLATE="na_as_pre_ranked" GENESET="gene_sets.gmt#LYMPHOCYTE_ACTIVATION" ES="-0.3693" NES="-1.7273" NP="0.0000" FDR="0.0942" FWER="0.7930" RND_ES="0.2452 -0.2378 0.2022 0.2432 0.2405 0.2201 -0.1642 0.1953 0.1583 0.2752 -0.2445 -0.2555 0.2585 0.2382 0.2936 -0.2047 0.1989 0.3102 0.2229 0.3054 0.1617 0.2422 0.2952 -0.2065 -0.2168 0.2429 -0.1769 -0.2264 -0.1591 0.2215 0.2449 -0.2689 0.2117 0.1766 0.1548 0.2445 0.1889 0.1912 0.2004 0.3240 -0.1884 0.1721 0.2139 0.2328 -0.1593 0.1727 0.1585 0.2229 -0.2527 -0.2271 0.2965 0.1352 0.2103 0.2494 -0.1672 0.2055 0.2596 0.2855 0.1856 0.3120 0.2067 0.2106 0.2303 -0.1767 0.2009 -0.1823 -0.1910 0.2055 0.2241 -0.2228 0.1655 -0.1940 0.3283 0.2055 0.2644 0.1632 -0.2384 0.1411 -0.1899 -0.2983 -0.2074 0.3212 -0.2138 -0.1349 -0.2106 0.2219 0.2029 0.1797 -0.2500 0.2745 0.2012 -0.1841 0.2325 0.2287 0.1680 0.2694 -0.2490 -0.1376 -0.2452 0.2433 -0.2402 -0.1937 0.2133 -0.1685 0.2037 -0.1953 -0.2202 0.3084 0.1873 0.1820 -0.1816 0.2396 0.2329 -0.2054 0.2424 0.2313 0.1874 0.3614 0.1327 0.1998 -0.1558 0.2932 -0.1715 -0.3066 0.2625 0.2639 0.2200 -0.2062 0.1883 0.2044 -0.1653 -0.2310 0.1803 0.1369 0.2758 0.1689 -0.1545 -0.2256 -0.3243 -0.2166 -0.2695 0.2015 -0.2633 0.1995 -0.2330 -0.2832 0.4323 -0.2625 0.1954 0.2152 0.2512 -0.2367 0.3023 -0.2141 0.2044 -0.1857 -0.2081 -0.2841 -0.1838 0.2233 -0.2031 0.2620 0.1951 -0.1651 -0.2324 0.3094 0.2504 0.3601 0.1563 0.2794 -0.1856 0.2020 0.1745 0.1662 -0.1884 0.2395 -0.1141 0.2406 -0.1850 0.1544 -0.1971 0.2462 0.2109 0.2932 -0.1680 0.2183 -0.3028 -0.1584 0.2750 -0.1828 -0.1655 -0.2567 -0.1665 -0.1822 -0.2673 -0.1474 -0.1655 0.2146 0.2906 0.2809 0.2647 0.2507 -0.3027 0.2513 0.2542 0.1702 0.3180 -0.3184 0.1613 -0.2410 -0.2225 0.1864 -0.2358 -0.2740 0.2250 -0.2668 -0.2215 -0.1787 -0.1782 0.1439 -0.2161 0.2058 -0.1540 0.2459 -0.1884 -0.1868 0.1905 0.2959 -0.1829 -0.2998 0.1765 0.1996 0.2165 -0.2218 -0.2079 0.2040 -0.2289 -0.2206 -0.1840 -0.1554 0.1672 -0.2141 0.2941 0.1706 -0.1746 -0.2167 -0.2841 0.1684 -0.2167 -0.3140 -0.2301 -0.2553 0.1636 0.1453 -0.2856 0.2149 0.2541 0.2267 0.2306 0.2185 0.2054 -0.2042 -0.1773 0.2097 -0.2864 0.2001 0.2459 -0.2248 -0.2036 -0.2542 -0.2044 -0.3090 0.2064 0.2786 0.1706 0.2339 0.2412 0.1483 0.1959 0.2666 0.1822 -0.1756 0.2216 0.2699 -0.2224 -0.2599 -0.2010 0.2321 -0.2522 -0.2868 -0.1656 -0.1402 -0.2582 0.2841 -0.2421 -0.2131 -0.2078 0.2429 -0.2197 -0.2884 -0.1615 0.2855 0.2877 0.1474 0.1967 -0.2491 0.2125 0.2013 0.2479 -0.2375 0.2000 -0.1575 0.2808 0.1959 -0.1744 0.2330 0.2959 0.3316 -0.1783 0.1875 -0.1393 0.2692 -0.2155 -0.1760 0.2241 0.2415 0.2102 0.1823 -0.1123 0.1933 0.2866 -0.1986 -0.1801 -0.2357 -0.2223 -0.1836 -0.2594 0.2543 0.2373 0.2030 0.2714 0.1565 -0.1908 -0.2107 0.2862 0.1872 -0.1621 0.2306 -0.1667 -0.1911 -0.1923 -0.1671 -0.2411 0.3194 0.1579 -0.1766 -0.2583 -0.2259 -0.1482 0.1700 -0.1757 -0.2342 -0.2629 0.2055 0.2369 0.2466 -0.1653 0.2000 0.3369 0.1892 0.2149 0.3173 -0.2069 0.1974 0.2230 -0.1551 0.3191 -0.2212 0.1648 -0.3005 0.2062 0.2929 0.3049 0.2724 0.2066 0.1904 0.2724 0.1897 0.2487 -0.1997 -0.1517 -0.2107 0.2982 0.2004 0.1897 -0.2386 0.2264 -0.2433 -0.1686 0.1905 0.1925 -0.1778 -0.2247 -0.2103 0.1750 -0.2145 0.1767 -0.2301 -0.1947 0.2321 0.1777 0.2442 0.2796 -0.1535 0.2633 0.2131 0.2110 -0.3432 -0.2805 -0.1765 -0.2094 0.2397 0.3012 0.2428 0.2185 0.2526 -0.1892 -0.1703 -0.1813 0.1849 0.1487 0.2438 0.1490 -0.2157 -0.1913 0.2562 0.2360 -0.2103 0.1973 -0.2964 0.1891 -0.1878 0.1879 -0.2022 0.2685 -0.1802 0.2101 -0.2259 -0.1827 0.1666 0.1914 0.2246 0.2103 -0.2233 -0.2290 0.3006 0.1489 0.2716 0.2526 -0.1975 0.1904 -0.1841 0.2116 -0.2540 0.1583 0.1826 0.2012 -0.2373 0.1853 0.2933 -0.1861 -0.1681 -0.1706 0.1598 0.1399 -0.2087 -0.2491 -0.2463 0.2020 0.2547 -0.2158 0.2999 -0.2189 0.1647 -0.2146 -0.2165 0.1991 0.1767 -0.1607 0.2758 -0.1777 0.1817 0.2336 0.1832 0.1678 -0.1813 -0.2691 0.4080 -0.1706 0.3041 -0.2245 -0.2142 -0.1723 -0.2170 -0.2854 0.2004 -0.2101 -0.1710 0.3680 -0.2236 -0.2855 0.1796 -0.2763 -0.1644 -0.2515 0.2100 0.1821 0.1494 0.1752 -0.2403 -0.2225 0.1877 -0.1815 0.1871 0.2910 0.1886 0.1581 0.2033 0.1551 -0.2098 0.1677 0.2240 0.2363 0.2214 -0.2647 0.1942 0.2448 -0.2309 -0.1874 0.2129 -0.2787 -0.1880 -0.2957 0.1886 -0.1801 0.2569 0.1771 -0.2051 0.2347 0.1753 0.1734 0.1969 -0.2303 0.2688 -0.2339 0.1643 -0.1761 -0.2397 -0.2036 -0.2401 -0.2062 0.2117 -0.1564 0.1963 0.2864 -0.1496 0.2243 -0.2110 0.2289 -0.2891 -0.1867 0.2108 0.1715 0.2926 -0.3329 0.2654 -0.1585 0.3080 0.1985 0.1731 -0.1898 -0.2023 -0.1648 -0.2185 -0.2335 0.2304 -0.2184 0.1533 -0.1237 -0.1706 -0.2056 -0.2428 -0.2028 -0.2116 -0.1662 0.1547 -0.1846 0.2502 0.2255 0.2430 0.2283 -0.2492 -0.2062 0.3288 0.1907 0.1870 -0.2568 0.1731 -0.1957 0.1772 0.2273 -0.2533 -0.2182 -0.1972 0.2736 -0.2427 0.1605 -0.2161 0.2021 -0.2351 0.2809 -0.1696 0.2402 -0.2901 -0.1869 0.2120 -0.2548 0.2239 0.2617 0.2524 -0.2771 0.2125 0.1549 0.2062 -0.1500 0.2357 0.1606 -0.2594 -0.2180 0.2599 0.2041 -0.2092 0.1655 -0.2181 0.2291 0.2263 -0.1832 -0.2321 0.3220 0.1824 0.2742 -0.1875 0.2812 -0.1443 -0.2130 0.2162 0.1893 -0.1881 -0.2115 0.2787 -0.1727 -0.2781 0.1770 0.3021 0.1571 -0.2494 -0.1621 0.3039 -0.2749 -0.2060 0.1831 0.2824 -0.1975 0.1863 -0.2041 0.2462 -0.2283 -0.1757 -0.3202 0.2143 0.1967 0.2477 0.1876 0.2177 0.1057 0.2025 0.2540 0.2545 0.2470 0.2769 -0.1652 -0.3330 -0.2120 0.1898 -0.1984 0.1671 0.1881 0.1585 0.2037 0.2570 0.2874 -0.2027 0.1756 -0.2086 -0.2468 0.1778 -0.1811 0.2665 0.1993 0.1729 -0.2195 0.1736 -0.2044 -0.2202 0.2424 0.2142 -0.2400 -0.2776 0.1832 0.1845 0.2085 0.3304 -0.2422 -0.2611 0.2511 -0.2119 0.1948 0.3535 0.2166 -0.1075 0.2217 0.1806 -0.3129 -0.2334 0.3006 0.1815 -0.2537 -0.1889 0.2441 0.2631 -0.2682 0.1936 -0.1668 0.2888 -0.1644 0.2194 -0.2607 -0.1846 -0.1433 0.1856 0.2155 -0.1570 -0.2698 0.1548 0.2459 0.2373 -0.1422 0.3124 0.2468 -0.2275 -0.2266 0.1544 0.2110 0.2122 -0.1931 -0.2527 -0.2503 0.2328 -0.2449 -0.3299 0.2371 0.2271 0.1724 0.2997 -0.2293 0.1358 0.2392 -0.2634 -0.2018 -0.1807 0.1750 -0.1677 -0.1797 0.1605 -0.2457 -0.1702 -0.2567 0.1908 0.1937 -0.2078 0.1935 0.2002 -0.1565 0.2471 -0.2150 0.2225 0.2663 -0.1516 -0.3504 -0.1703 0.2588 -0.2087 0.1568 -0.2280 -0.1640 -0.1792 0.2435 -0.2059 -0.1624 0.2452 0.3441 -0.1685 0.2456 0.1725 -0.2339 0.1836 -0.1836 -0.2122 -0.2398 0.1496 0.1976 0.1938 0.1702 0.2333 0.3048 0.2274 0.1952 0.2024 0.2007 -0.1706 -0.1684 0.1701 0.2576 0.1690 -0.3443 0.1888 0.2047 -0.2093 0.1901 -0.2078 0.3123 -0.2073 0.2990 -0.2775 0.2268 -0.2111 0.2807 0.2389 -0.2038 0.2458 0.1668 0.1956 -0.1509 -0.2985 -0.1566 0.1927 -0.2264 0.2625 0.1889 -0.1894 -0.2190 0.2113 0.1586 0.1396 0.2134 0.2649 -0.2634 0.1656 -0.2066 -0.1638 -0.1929 0.1762 0.1433 -0.2218 -0.2299 0.2409 -0.1941 -0.2240 0.3324 -0.2005 -0.1882 -0.2271 0.3346 0.1586 0.1779 0.2364 0.2110 0.1721 -0.1841 -0.2127 0.2257 0.1942 0.1651 -0.3172 -0.1967 -0.1662 0.2351 -0.3070 0.2087 0.2981 0.1974 -0.1073 -0.3609 -0.1422 0.2169 0.2150 -0.2160 0.2453 -0.1501 -0.2273 0.4326 0.1925 -0.2267 0.2175 0.2170 0.1976 0.2228 0.2244 0.2604 -0.1741 -0.1968 -0.2390 -0.1993 0.2381 0.1457 -0.2174 0.2033 0.2939 0.2829 0.2454 -0.2692 0.2055 -0.2238 -0.1954 -0.1375 0.2624 -0.1977 -0.1701 0.2084 0.2004 0.2322 0.2005 0.1647 -0.3243 0.2298 0.1821 0.1675 0.2351 0.2503 0.2090 0.1826 -0.1739 0.2056 0.1758 -0.1708 0.1792 0.1563 -0.2375 -0.2803 -0.2635 0.1542 0.2329 0.2079 -0.2327 0.1865 -0.1937 0.1634 -0.2367 -0.1576 0.1682 0.2972 0.1908 -0.2058 0.2221 0.2980 -0.2050 0.1789 -0.1780 0.2465 -0.2065 -0.3258 0.3052 -0.2985 -0.2041 0.2237 0.1696 -0.1678 -0.2513 -0.2669 0.3083 0.1996 -0.1980 -0.1642 -0.2818 0.3436 -0.2320 -0.1823 0.2217 0.2006 0.2270" HIT_INDICES="356 928 1418 1805 2125 2302 2326 2945 3176 3554 3730 3867 4062 4315 5185 5451 5659 6275 6317 6720 6750 7100 7546 8168 8169 8414 8503 8806 9050 9865 9985 10055 10320 10325 10328 10494 10603 10875 11042 11230 11234 11353 11475 11510 11961 12026 12156 12254 12319 12338 12486 12582 12703 13022" ES_PROFILE="0.0054 -0.0084 -0.0183 -0.0223 -0.0229 -0.0135 0.0076 -0.0202 -0.0196 -0.0325 -0.0309 -0.0272 -0.0291 -0.0368 -0.0968 -0.1120 -0.1239 -0.1709 -0.1740 -0.2030 -0.2032 -0.2264 -0.2547 -0.2936 -0.2849 -0.2936 -0.2900 -0.3013 -0.3069 -0.3525 -0.3442 -0.3318 -0.3330 -0.3143 -0.2954 -0.2882 -0.2760 -0.2750 -0.2650 -0.2556 -0.2321 -0.2168 -0.2011 -0.1785 -0.1854 -0.1625 -0.1438 -0.1221 -0.0976 -0.0694 -0.0503 -0.0267 -0.0042 0.0052" RANK_AT_ES="9864.0000" RANK_SCORE_AT_ES="-6445.0000"/>
  <DTG RANKED_LIST="mFS10_entrez_mimo.rnk" TEMPLATE="na_as_pre_ranked" GENESET="gene_sets.gmt#POSITIVE_REGULATION_OF_RESPONSE_TO_STIMULUS" ES="-0.3951" NES="-1.6769" NP="0.0167" FDR="0.1346" FWER="0.8990" RND_ES="0.1603 0.1962 0.2298 0.2911 0.2267 0.2710 -0.3021 -0.1740 -0.2189 -0.2467 0.1331 -0.2246 0.2776 -0.3494 -0.1486 0.1666 0.2312 0.3658 -0.2353 -0.2327 0.3995 -0.3742 0.2463 0.2418 0.1825 -0.1876 0.2797 0.2847 0.2608 0.3000 0.2152 0.1547 0.3001 0.1746 0.2558 -0.2511 0.2212 0.2167 0.2711 0.2130 -0.2031 0.2036 -0.3155 0.1863 0.2133 0.3714 0.2415 -0.3371 0.2347 -0.3076 0.4421 0.2899 0.2864 -0.1310 -0.3033 -0.1683 0.1982 0.2250 0.2378 -0.2603 -0.2166 0.1917 0.2055 0.2424 -0.2428 -0.4101 0.1685 0.2365 0.1912 0.3524 0.2452 0.3345 0.2434 0.1869 0.2497 -0.1794 0.1928 0.3682 0.3834 0.2367 -0.1881 -0.3143 0.2311 -0.1808 0.1800 -0.1936 -0.2597 0.2782 -0.2916 -0.2608 -0.2102 0.1762 0.2309 -0.1739 0.2340 0.2113 -0.4527 -0.3297 0.2671 0.3797 -0.2111 -0.2700 0.1665 0.2002 -0.2615 -0.2366 -0.1969 -0.2354 0.3208 0.2995 -0.1610 -0.2087 -0.2516 0.2059 0.3338 -0.1413 -0.1709 0.1863 -0.2428 0.2808 -0.2238 -0.2262 -0.1660 -0.3504 0.2468 0.2803 -0.1958 0.1844 0.1897 0.2413 0.2296 0.1763 -0.2263 0.2448 0.2663 0.2058 0.2402 0.2526 0.1757 0.2895 -0.2081 0.2916 0.1926 -0.1825 -0.2744 -0.2482 -0.3759 0.2471 -0.1976 0.1895 0.2932 0.3631 -0.2278 -0.3124 0.1704 0.2399 0.2831 -0.2060 -0.2005 -0.1843 -0.1822 0.1732 0.1743 0.2799 0.2534 0.2318 -0.1835 0.3433 0.2743 -0.1999 0.4105 0.3155 0.2674 0.3866 0.3003 0.1735 0.2401 0.2165 -0.2237 -0.2077 0.1773 0.2000 0.2878 0.2842 0.2265 -0.1962 -0.2285 0.2487 -0.1624 0.3740 0.2184 0.1572 -0.2974 -0.2475 0.1820 0.2451 -0.2160 -0.2817 -0.2110 0.3565 -0.1740 -0.2546 0.1787 0.3094 -0.1599 0.2274 0.4727 -0.2401 0.2541 -0.2048 0.3411 -0.2175 0.1319 0.1985 0.2813 -0.3410 0.1631 -0.3451 0.2337 0.2433 0.2326 0.2134 -0.2907 0.2314 0.2199 -0.2215 0.2257 0.2576 0.2171 -0.2331 -0.2823 0.2704 0.2094 0.1940 0.2149 0.3468 -0.1936 0.1824 0.1834 0.2782 -0.2735 -0.1802 0.2262 0.2187 0.3860 0.3140 0.2464 -0.2662 -0.2341 -0.3314 0.2347 0.2986 -0.1824 0.2362 -0.1265 -0.2087 -0.2468 0.2116 0.2480 -0.2717 -0.2232 -0.2667 0.2478 -0.1720 -0.1641 0.3287 0.2594 0.2105 0.2899 -0.1962 -0.1616 0.2268 -0.1786 -0.2968 0.2241 0.3255 0.2884 -0.3361 0.2643 -0.2691 -0.2728 0.3040 -0.1578 0.4065 0.2422 -0.2483 -0.1956 0.2482 0.2175 0.3176 -0.2581 0.1887 0.2149 -0.3013 -0.1659 -0.2221 -0.2860 -0.2907 0.3377 -0.2544 -0.3422 0.2086 0.2247 -0.2357 0.1929 0.2324 -0.2361 0.2191 0.2287 0.2662 0.2546 0.1757 0.1998 0.1575 -0.1651 -0.2359 0.3085 -0.2012 -0.2035 -0.1354 0.2500 0.3122 0.1816 0.3067 -0.2236 -0.3845 -0.2342 -0.1992 0.2437 0.2488 0.1859 -0.1956 0.2147 0.3146 0.2098 0.2276 -0.1778 0.2505 -0.4193 -0.1959 -0.2376 -0.3456 0.3615 0.2349 0.2272 -0.2841 0.2938 0.1759 -0.2247 0.3662 0.2651 -0.2827 -0.2751 0.2958 0.1999 0.2217 0.2712 0.2296 -0.3157 0.2746 -0.1658 0.2113 0.3130 0.2541 -0.2275 0.2438 -0.3576 0.1880 -0.2491 0.2068 -0.1506 0.1884 -0.1571 0.1812 0.3403 -0.1465 -0.2239 -0.2123 0.4015 0.2953 0.3468 0.2363 0.2420 0.2628 0.2478 -0.2174 -0.2541 0.4027 -0.1737 -0.2420 -0.2308 -0.2173 0.1984 0.2145 0.1462 0.2161 0.2402 -0.2072 0.1742 0.1907 -0.2693 0.2620 0.2407 -0.1916 0.2629 0.2159 0.3408 0.2875 -0.2070 0.3196 0.1698 -0.2694 -0.2372 -0.2816 0.2325 -0.2796 0.2650 -0.1937 0.1933 0.1531 -0.1950 -0.2433 -0.2435 0.2163 -0.2458 0.2290 0.2336 0.2959 -0.2206 0.1683 -0.1722 -0.3054 -0.2105 0.3467 -0.2591 -0.2575 -0.2592 0.2346 0.4212 0.3130 0.3176 0.2824 0.1514 0.2205 0.1798 0.3432 0.3781 0.3250 0.4294 0.2745 0.2224 0.2530 0.2754 0.2372 -0.1011 0.2061 -0.1497 0.2546 0.2095 0.2817 0.1893 -0.2374 0.2005 0.2451 0.3333 -0.2171 0.2017 0.3643 -0.1540 -0.2456 0.1467 0.1785 -0.3362 0.3468 -0.2208 0.3111 0.1985 -0.2552 0.3700 -0.2002 -0.3981 -0.1954 -0.1657 -0.2591 0.1636 0.2130 -0.1855 0.2485 0.2614 -0.2696 0.3851 0.2537 0.2035 -0.2289 0.1966 0.1740 -0.2625 0.1450 0.2320 -0.2268 0.1570 -0.1902 -0.2481 -0.2310 -0.2547 -0.1941 0.2164 -0.2292 -0.1942 -0.2372 0.1476 0.2070 0.2185 -0.2005 0.3744 0.1558 -0.3008 0.1906 -0.2769 0.1881 0.1919 -0.2103 -0.1801 0.2169 0.2790 -0.2626 -0.2501 0.2075 0.2683 -0.1619 -0.2283 0.2358 -0.1922 -0.1664 -0.2273 0.3310 -0.2385 0.1983 -0.2288 0.2094 -0.2604 0.3188 -0.2415 0.2636 -0.2377 -0.1884 0.2067 0.1632 0.1540 0.2298 -0.3486 0.2507 0.1693 0.2089 -0.1817 -0.1766 -0.2693 0.1877 0.2450 -0.2430 0.2415 0.1991 0.2111 0.2105 -0.1425 -0.2530 0.1729 -0.2315 0.3062 -0.2407 -0.2670 -0.2503 -0.2812 0.1540 0.2170 0.3170 0.2697 -0.2049 0.2180 0.3260 -0.1757 0.2052 -0.1612 -0.3295 0.3004 0.1893 0.1779 0.2127 0.2899 -0.2685 -0.1856 0.2226 -0.2833 -0.3075 -0.2358 0.2170 0.3206 -0.1502 -0.2912 -0.2159 0.2358 -0.2323 -0.1851 -0.1768 -0.2265 0.2224 0.2338 0.2931 -0.1794 -0.3793 -0.1832 -0.1994 0.4029 0.1727 0.1763 0.1739 0.3673 0.2354 -0.2238 0.2320 0.2033 -0.2190 0.2070 0.2369 -0.1910 -0.1788 -0.1963 0.2410 -0.2363 -0.1959 0.3161 -0.2718 0.2749 0.2200 0.3666 -0.1889 0.3269 0.1966 0.2289 0.3305 0.1761 -0.2269 -0.2290 -0.2082 0.1933 -0.2437 -0.1923 -0.2397 -0.2011 -0.2258 -0.2189 -0.2566 -0.3571 0.2342 0.3058 -0.2512 0.2208 0.1632 -0.2013 -0.2404 -0.3187 -0.2205 0.1515 0.1835 0.3279 0.2167 0.2158 -0.2435 -0.2441 0.2190 0.1517 0.2737 0.1923 0.2833 -0.2234 0.2273 0.2298 0.3083 0.1971 -0.2573 -0.2280 -0.1830 -0.2179 0.3519 -0.2999 0.2425 -0.2484 0.2012 -0.2675 -0.2144 0.2074 0.3356 -0.2111 0.2261 -0.1982 0.2139 0.2298 -0.1780 -0.1365 -0.2577 -0.2163 0.2762 0.4103 -0.2988 0.2619 0.3088 0.2276 -0.2239 0.2320 -0.2232 0.1910 0.1886 -0.2955 0.2800 -0.2815 -0.2036 -0.2529 -0.2131 -0.2056 0.2386 0.2178 0.2894 -0.3010 -0.2379 0.2519 -0.1954 -0.1774 0.2568 0.2034 0.4274 0.2345 -0.2014 0.2856 0.1457 0.1843 0.2425 0.2954 0.1837 -0.2090 -0.2557 0.2946 0.3134 -0.1906 0.2200 -0.2567 -0.2329 -0.1713 0.2992 0.1939 0.3261 0.2974 0.3420 -0.2238 0.2677 -0.2054 -0.3515 -0.2025 -0.2025 0.2748 0.2719 -0.2597 0.2393 0.2747 -0.1695 -0.3054 0.2881 0.2633 -0.2102 0.2335 0.1637 0.1914 -0.1797 0.1454 0.1996 -0.1913 0.1782 -0.2787 0.1784 -0.2109 -0.2385 -0.3003 0.1992 -0.1819 0.1703 -0.4004 0.2874 0.2284 0.2679 -0.2144 -0.1953 -0.2277 0.1755 -0.2899 -0.3979 -0.4256 0.2606 0.2032 0.2210 0.1294 -0.2993 0.2672 0.3380 0.2548 0.2058 -0.2268 0.1966 0.2589 -0.1815 0.1350 0.2048 0.2393 0.2463 0.1579 0.2235 -0.1867 -0.2928 0.3167 0.2079 -0.2265 0.2341 0.2666 0.2569 0.1919 -0.2146 0.2371 -0.2460 0.2622 -0.2633 -0.2144 0.2127 0.2179 -0.1590 0.1667 0.2172 -0.2363 0.2035 0.2464 -0.2251 0.3224 -0.2930 -0.2029 -0.1514 0.1737 0.2592 -0.1862 -0.2449 -0.2492 0.2258 0.2142 0.2115 -0.2387 -0.2576 -0.2357 0.2266 0.1756 0.2417 0.2388 -0.2251 -0.1890 -0.2372 -0.2042 0.2965 -0.1497 -0.1936 0.1850 -0.2118 0.2431 -0.2428 0.2598 0.1859 -0.3302 -0.1628 0.2510 0.4728 0.1841 0.1677 0.2147 0.1080 -0.2403 0.2403 0.2775 -0.3134 0.1456 0.2120 0.1810 0.2228 0.2208 0.1695 -0.2359 -0.3082 -0.3203 -0.2036 0.2620 -0.2935 0.2900 0.3323 0.2433 0.1612 -0.2251 0.1979 -0.1933 0.2244 -0.1973 0.1555 -0.3195 0.3361 -0.2411 -0.2733 0.2369 0.2658 -0.2574 0.2110 0.2233 0.1783 -0.2496 0.2932 0.1858 0.1669 0.2782 -0.3280 0.2210 -0.2579 -0.2257 -0.2715 0.2020 -0.2454 -0.2310 0.2736 0.1681 0.2390 -0.3771 0.2228 0.2434 -0.1923 -0.3207 -0.1810 -0.2200 0.2301 0.2027 -0.2302 -0.2346 0.2299 -0.3223 0.1964 -0.2037 -0.2813 -0.2358 0.2441 0.2171 0.1337 0.2540 0.1788 -0.2039 0.2277 -0.2363 0.2886 0.1457 0.2387 -0.2539 -0.3145 0.3140 0.1788 0.4158 -0.3702 0.2344 -0.1456 0.2859 0.2915 -0.2160 -0.1939 -0.2025 0.2979 0.2099 0.1654 0.2146 0.3523 0.1894 0.2532 0.3396 -0.2610 0.3407 0.2162 0.2999 0.2950 0.3250 0.2189 0.2684 0.2328 0.2047 -0.1955 0.1792 -0.1923 0.1475 -0.1907 0.2386 0.1846 0.2722 0.2029 0.2070 -0.2661" HIT_INDICES="142 159 1418 1702 2692 3537 3867 4869 4902 5835 5902 5938 6100 7320 8168 8806 9020 9291 9621 10273 10325 10575 10715 10809 11042 11177 11373 11961 12114 12135 12319 12486 12750 13022 13061" ES_PROFILE="0.0385 0.0865 0.0307 0.0472 0.0022 -0.0388 -0.0432 -0.1074 -0.0976 -0.1648 -0.1663 -0.1657 -0.1760 -0.2625 -0.3146 -0.3459 -0.3433 -0.3431 -0.3452 -0.3675 -0.3435 -0.3327 -0.3125 -0.2880 -0.2725 -0.2483 -0.2273 -0.2318 -0.2019 -0.1617 -0.1324 -0.1005 -0.0737 -0.0449 0.0022" RANK_AT_ES="10272.0000" RANK_SCORE_AT_ES="-7185.0000"/>
  <DTG RANKED_LIST="mFS10_entrez_mimo.rnk" TEMPLATE="na_as_pre_ranked" GENESET="gene_sets.gmt#REGULATION_OF_DEFENSE_RESPONSE" ES="-0.5190" NES="-1.6712" NP="0.0253" FDR="0.1342" FWER="0.9080" RND_ES="-0.2767 0.2185 -0.3843 0.2206 0.4621 0.2321 0.3334 -0.3402 -0.2644 -0.3975 -0.3604 0.2599 -0.3456 0.2524 -0.2766 -0.3522 0.5013 0.2372 0.3173 0.4379 -0.3594 -0.4657 0.1677 -0.2516 -0.2927 0.3759 -0.4215 -0.4205 -0.1985 -0.3096 0.1990 0.2608 -0.3605 -0.3376 -0.2526 0.3117 0.2408 0.2453 -0.1607 0.3954 0.6306 0.2059 -0.3284 -0.3746 0.2166 -0.2206 0.2780 0.2720 -0.3939 -0.2632 0.3489 -0.2613 -0.2827 -0.3474 -0.3424 -0.3424 -0.4018 0.3184 -0.4151 0.2178 -0.2308 0.3706 0.3468 0.2878 -0.3186 -0.3501 0.2732 0.3232 0.3222 -0.1426 -0.1941 -0.3227 0.2398 0.1864 -0.3942 -0.4478 0.1694 0.2375 -0.3820 -0.2378 -0.3417 -0.4227 0.3667 -0.3076 0.2817 -0.4084 -0.3505 0.3859 0.1812 -0.2246 0.4406 0.2205 0.5564 0.2213 -0.2709 0.3513 -0.4206 0.4493 -0.3703 0.2150 0.2164 -0.2317 -0.2412 -0.3842 0.2312 0.3016 0.2150 0.2815 0.2387 -0.3381 0.2526 0.2407 -0.2390 -0.3018 -0.3121 0.2300 0.2418 -0.2952 0.4058 -0.3577 -0.2823 -0.3560 0.2998 0.2761 -0.2824 0.1812 0.5647 -0.2137 0.2376 0.2429 0.2683 0.2252 -0.2836 -0.2869 0.3800 0.4201 0.3656 0.4397 0.2811 -0.4462 -0.1943 -0.3708 -0.2512 0.3665 0.3050 0.3047 0.4495 0.1690 0.4509 0.4194 0.1793 0.3094 0.5880 -0.2675 0.2806 0.1943 0.3932 0.3942 -0.3769 0.2679 -0.3497 -0.3512 -0.2498 0.3537 -0.2832 0.3242 -0.2378 -0.3506 -0.2051 0.2796 0.2651 0.4334 -0.1917 -0.2806 -0.2286 0.2815 0.3641 0.2085 0.2050 -0.3081 -0.1912 0.2622 -0.1986 0.2362 0.4866 0.2464 0.3755 -0.3198 -0.2564 -0.3055 -0.1367 0.3113 0.4019 0.3101 0.2841 0.3685 0.4184 -0.3849 0.4022 -0.2774 0.3152 -0.2031 -0.2960 0.2277 -0.3763 0.2474 -0.2874 -0.2410 -0.3781 0.4401 0.2346 -0.2531 0.3543 0.2445 0.1996 -0.3640 0.4452 -0.2780 0.4705 0.2640 -0.3137 0.3450 0.4893 0.3087 0.3839 -0.2037 -0.3164 -0.2798 0.3462 0.3862 0.1405 -0.3021 -0.2351 -0.2480 -0.1930 0.2546 -0.3268 -0.2831 -0.2164 -0.2990 0.1854 -0.3998 -0.1755 0.2699 0.3961 -0.3207 -0.2833 -0.3588 -0.3969 0.4712 0.1817 -0.3471 -0.5165 -0.2590 -0.3091 0.3162 -0.3521 0.2765 -0.2100 -0.2812 -0.4974 -0.3308 0.2647 -0.2438 -0.2863 0.4425 0.3112 0.2809 -0.4578 0.2090 0.3707 -0.2714 0.3640 -0.3766 0.2912 -0.3479 -0.2881 0.2614 0.3793 -0.2963 0.3823 -0.2574 0.2163 0.2339 -0.5002 -0.3076 -0.5408 -0.3068 0.2358 -0.4179 -0.1514 0.1773 -0.1984 0.1858 0.2756 0.4405 -0.4285 -0.4039 0.4056 -0.2429 0.1947 -0.3460 -0.2639 -0.3780 0.2804 0.3425 0.1895 0.2961 -0.1933 -0.2202 0.3612 0.2263 -0.2852 -0.2851 0.2504 -0.1736 0.2695 -0.3291 -0.1490 -0.2454 -0.2349 -0.2622 0.3644 -0.3703 -0.4525 0.4055 0.3357 -0.1579 0.3170 -0.3983 0.2447 -0.2628 0.4930 -0.1885 0.1722 0.3310 -0.4199 -0.4795 -0.3520 0.2114 -0.3221 -0.5827 -0.1803 0.4565 0.4388 0.1561 0.2595 0.2714 -0.3030 -0.2214 0.3658 0.2430 -0.2800 0.1525 -0.2338 -0.1981 -0.3326 -0.3613 -0.2891 -0.2396 0.2453 0.4777 -0.2343 0.3143 0.2703 -0.2840 -0.2856 -0.2899 0.2555 -0.2323 0.2759 0.2880 0.4570 0.2792 -0.1602 0.2879 -0.2458 0.1587 0.3473 0.3070 0.3795 0.3649 0.4246 -0.2603 -0.3402 -0.2365 0.1894 -0.2211 -0.4705 0.5001 -0.3953 -0.3148 -0.3960 -0.3280 0.2549 -0.1953 0.4398 0.3587 0.2199 0.4339 0.4576 0.2256 0.2441 -0.2269 0.2978 -0.2630 -0.3462 -0.5533 0.2206 0.4792 -0.2788 -0.2629 -0.2442 -0.3402 0.2819 0.2950 0.3148 0.3448 0.4249 0.3437 -0.2918 -0.1936 -0.2062 -0.3266 -0.3296 -0.3013 0.4069 -0.4216 -0.2457 0.2121 0.2437 -0.2570 0.2662 -0.4071 0.3376 0.3578 -0.2840 0.2419 0.1650 0.2371 0.2905 0.2039 -0.3327 0.5327 -0.3513 0.2776 0.2608 -0.2282 0.3006 0.3898 0.3486 0.2610 0.4625 0.4110 0.3834 0.4072 -0.3674 0.2738 0.2997 -0.1955 0.1884 0.1994 0.4033 -0.2552 -0.2817 -0.2298 -0.1922 -0.2157 0.2634 0.2076 -0.3575 0.3085 -0.2486 0.2771 0.2298 -0.3429 -0.2818 0.2702 -0.3286 -0.2222 -0.3283 0.3035 0.3577 -0.5790 -0.1778 0.4689 -0.3559 0.2781 -0.3490 -0.2030 0.2828 -0.4743 0.2667 0.3522 0.2988 -0.1998 -0.2713 -0.4534 -0.3681 0.2905 0.1551 -0.2562 0.2122 0.3713 -0.3827 -0.2240 -0.1606 0.3428 0.1706 0.3182 -0.2868 0.4146 0.3300 0.6062 0.2840 0.4906 0.4690 0.2152 0.4302 -0.4298 -0.2410 -0.3374 0.2240 0.3219 0.2219 -0.3796 -0.3550 -0.1898 0.3641 0.2354 0.2282 0.2446 0.1910 -0.5250 0.4107 0.2826 0.3041 0.2891 -0.4443 -0.2677 -0.4250 -0.2446 0.2597 -0.2660 0.3735 0.2598 -0.2512 0.2447 -0.4102 -0.2476 0.4672 0.2957 -0.3885 -0.3389 0.2927 0.2897 -0.2287 -0.5282 0.3350 -0.3330 0.2836 0.3469 0.5611 0.3352 -0.3595 0.5326 0.2256 -0.4082 0.3483 0.2756 -0.3078 -0.5811 0.2522 -0.2925 0.3267 0.1287 0.2203 0.3019 0.2038 -0.2090 0.3862 -0.3066 0.3320 -0.2939 0.3304 -0.2447 0.3536 -0.1382 -0.2156 0.5275 0.2237 -0.6031 -0.3449 0.2814 0.2229 0.3750 0.2645 0.3018 -0.4720 0.6463 -0.2099 -0.5004 0.3461 -0.3667 -0.2325 -0.2709 -0.2863 -0.2758 0.3322 -0.1892 0.2983 0.2859 -0.3924 0.2696 0.2753 -0.3251 -0.3426 0.2653 -0.2094 -0.4585 -0.2572 0.2314 -0.2749 -0.3981 0.1992 0.3070 -0.3458 0.2773 0.2953 0.4808 -0.2465 0.3610 -0.3091 -0.2218 -0.4900 -0.2681 0.2874 -0.2529 -0.2628 0.3198 -0.4834 -0.2608 -0.4470 -0.1978 0.3364 -0.3327 -0.3039 0.3539 -0.3005 0.3583 -0.3068 -0.2512 -0.3807 -0.3910 -0.4046 -0.2784 -0.2692 -0.2288 -0.1937 0.3440 0.4423 0.4826 0.4360 0.3194 0.2602 0.2628 -0.2978 -0.1772 -0.3124 -0.2203 -0.2441 0.3751 0.2551 0.2504 -0.1953 -0.3794 -0.3219 -0.3674 0.3240 0.1902 0.3395 0.3156 -0.2835 0.3117 0.1956 0.2359 0.2925 -0.1924 -0.3691 -0.2502 -0.2402 0.2179 -0.2743 0.3340 0.3194 -0.3238 0.2679 -0.3088 0.3526 -0.2474 0.3754 -0.2520 0.3499 -0.2429 0.2405 0.3687 0.3804 -0.2989 0.2437 0.2642 0.2387 0.2656 -0.3082 -0.2140 -0.3570 0.2933 -0.4167 -0.2170 0.3381 0.2921 0.2348 0.2674 -0.1763 -0.3288 0.4070 -0.3311 -0.3445 -0.2468 -0.1548 0.3642 0.2989 -0.2658 -0.3454 0.3400 -0.2025 0.4106 0.2875 0.2815 0.2363 0.2687 -0.1413 -0.3574 0.3792 -0.3486 0.2768 -0.3488 0.3887 0.4916 -0.2961 -0.2251 0.2211 0.2770 0.2826 -0.2142 -0.4023 -0.1831 0.2888 0.4215 -0.2590 0.4688 -0.2584 0.2213 0.3300 -0.3161 0.2446 -0.1685 -0.2643 0.1789 -0.3286 0.1892 -0.2741 -0.3981 -0.1974 0.2359 0.2756 0.4128 -0.2412 -0.4033 0.4059 0.2623 0.3410 0.2335 0.2918 0.2387 -0.5299 -0.2699 -0.2704 -0.2798 -0.3443 0.3732 0.2741 0.1647 -0.2876 -0.5739 -0.3011 -0.3382 0.2969 0.2800 -0.3707 0.3108 0.2375 0.4044 -0.2679 -0.3853 0.3218 -0.3891 0.3100 0.2060 0.1713 0.3088 -0.3289 -0.3097 0.2834 -0.3640 0.3863 -0.2138 0.2766 0.2567 0.2921 0.4344 -0.2391 0.4130 0.3080 0.3496 -0.4664 0.5130 0.4961 0.3821 -0.4997 0.2543 0.5208 0.4880 0.2556 -0.4872 -0.3429 -0.2455 0.1773 -0.2509 0.3391 0.2384 0.3140 0.3484 0.3691 -0.3571 -0.3087 -0.3172 -0.2958 0.3194 -0.3394 -0.2111 -0.3047 -0.3346 0.4165 -0.3333 -0.4410 0.3512 0.2817 -0.1955 0.4083 0.1710 0.4243 0.3358 0.3269 -0.2834 -0.1674 -0.2197 0.3154 0.3179 -0.2562 -0.1842 -0.2049 0.3340 0.2727 0.4659 0.1875 0.3331 -0.3998 -0.2288 0.3980 0.2070 -0.2439 -0.3861 -0.3541 0.2066 0.2249 0.2186 -0.3820 -0.3551 -0.3287 0.2184 0.3606 0.2730 -0.2933 0.4460 -0.2666 -0.4985 0.2927 0.3901 0.4007 -0.4174 -0.1718 -0.3169 0.3880 -0.4335 -0.4506 0.4843 -0.4368 -0.3447 0.2920 0.2517 0.2238 0.1133 0.3566 -0.2810 0.3843 -0.2654 0.4457 -0.2190 -0.4367 0.1693 -0.3242 -0.4867 -0.4557 0.2313 -0.3622 -0.5361 0.4048 0.4767 -0.3569 0.4076 0.1805 0.1778 -0.3988 0.3918 -0.4031 0.2796 0.3887 -0.4610 -0.3725 -0.2037 -0.2523 0.2306 0.3162 0.2654 0.2280 -0.3359 -0.2926 0.4257 0.3577 -0.2948 0.2643 -0.2605 -0.3670 0.2547 0.2839 -0.1721 0.3724 0.2740 0.3076 0.3906 -0.3877 -0.2621 0.2513 0.3355 0.3515 -0.2501 0.2784 -0.2346 0.3433 0.2443 0.3812 0.1497 0.1591 -0.2958 0.3234 0.1991 -0.4000 -0.2474 -0.3584 -0.5430 -0.3258 -0.4972 -0.3270 -0.3894 0.2920 0.3144 0.2343 0.3878 0.3589 -0.3010 -0.2778 0.5650 0.3312 0.3387 0.2780 0.3470 0.2486 0.3788 0.2524 0.2772" HIT_INDICES="3867 4121 4187 5835 5902 8806 9621 9869 10207 10325 11042 11373 12114 12183 12319" ES_PROFILE="-0.2412 -0.2118 -0.1697 -0.2847 -0.2804 -0.4567 -0.4585 -0.4126 -0.3673 -0.3030 -0.2705 -0.2016 -0.1493 -0.0441 0.0590" RANK_AT_ES="9620.0000" RANK_SCORE_AT_ES="-6008.0000"/>
  <DTG RANKED_LIST="mFS10_entrez_mimo.rnk" TEMPLATE="na_as_pre_ranked" GENESET="gene_sets.gmt#JAK_STAT_CASCADE" ES="-0.4311" NES="-1.6668" NP="0.0191" FDR="0.1336" FWER="0.9180" RND_ES="0.2985 -0.2067 -0.4143 0.2274 -0.2762 -0.2967 0.2190 -0.1849 -0.2275 0.2436 -0.3581 -0.4679 -0.2506 0.2685 0.3207 -0.2773 0.3903 0.2222 0.1691 -0.2334 0.4020 -0.4252 0.2813 -0.3169 -0.2756 -0.2204 -0.4541 0.3775 0.3865 0.3233 0.2647 -0.1979 0.2472 -0.2306 0.3084 0.2935 -0.1796 0.2191 -0.1609 0.2550 -0.2958 -0.1648 -0.2829 -0.2554 -0.2683 0.2512 0.2317 -0.3440 -0.3045 0.2517 -0.3350 0.2758 0.4703 -0.2284 0.2544 -0.3299 0.2321 0.2153 0.2110 0.2054 0.1908 0.1838 0.1710 -0.3221 -0.1702 -0.1885 0.3407 0.4561 -0.2041 0.2252 -0.3289 -0.1899 -0.2905 0.2219 0.2958 -0.2903 -0.2146 0.3448 0.3678 -0.1901 0.2466 0.1895 0.1876 -0.1358 0.1855 0.2806 0.4246 0.1824 -0.2631 -0.4293 -0.2715 -0.2432 -0.2493 0.2071 0.2330 -0.2377 -0.2759 -0.3699 0.2405 0.2501 -0.2492 -0.2192 -0.1757 -0.3433 0.1636 -0.1986 -0.2956 0.3053 -0.2481 0.2305 0.2684 0.3728 -0.2686 0.1343 0.3989 0.1916 0.4579 -0.2569 0.3080 -0.3100 0.1979 0.1887 0.2678 -0.2358 0.3630 -0.3118 0.2306 0.3246 0.2671 -0.2402 -0.5025 -0.2489 -0.2063 0.2858 -0.2659 0.2651 -0.2952 0.1328 -0.3024 -0.2772 0.2620 -0.3212 0.1740 0.3026 0.2520 0.2881 -0.2343 0.2912 0.3529 -0.2748 0.2585 -0.1719 -0.2673 0.2157 0.2378 -0.3469 0.3808 -0.3281 -0.3806 -0.3198 -0.1665 0.3702 0.2559 0.1562 -0.2967 -0.3329 0.3046 0.4149 0.2431 -0.1760 -0.1852 0.1868 0.3712 0.4001 -0.2746 -0.1773 0.2205 0.3187 -0.3910 -0.3061 0.1709 -0.2340 0.2820 -0.1701 0.3255 0.2747 0.1965 0.2652 -0.2899 0.3462 -0.2370 -0.3032 0.2490 0.2013 -0.2295 -0.2482 -0.2902 -0.2094 -0.2184 0.2837 0.2256 -0.2082 0.2967 -0.2998 -0.2759 0.1824 0.2499 -0.2657 0.2304 0.1914 0.3864 -0.2409 -0.2611 0.1691 0.2050 0.3355 -0.1856 -0.2800 -0.2384 0.2885 -0.2358 0.2919 0.3272 0.2361 0.2344 0.1715 0.2179 0.2846 -0.1397 0.3030 0.2445 0.2155 -0.2847 -0.2547 0.3718 0.3341 0.2521 -0.2549 -0.1723 0.3170 -0.2666 -0.3686 -0.1570 -0.2687 0.2219 -0.1472 0.2758 0.1889 -0.2380 -0.2851 -0.1918 -0.2113 0.2018 -0.2719 0.2076 -0.3069 0.2145 -0.2429 0.3728 -0.2099 0.2564 -0.3386 -0.2000 0.3321 -0.1541 -0.1538 0.2308 0.2521 -0.2903 0.2286 0.2441 -0.2143 -0.3458 0.2192 -0.2930 -0.1666 -0.2579 0.3227 0.4000 0.2976 0.2611 -0.2550 -0.3277 -0.3151 0.3214 -0.2358 0.4590 0.1950 -0.3482 -0.3279 0.2373 0.3094 0.2149 0.1897 0.3875 -0.3152 -0.2485 0.2914 0.2323 0.2615 0.3231 0.2842 -0.3364 0.3685 0.2671 0.3723 0.2314 0.4113 -0.2780 0.1984 0.3071 -0.2549 0.2039 0.2155 0.2343 0.2434 0.2172 0.1769 0.1429 -0.2984 -0.2817 -0.1989 0.2474 0.1272 0.3777 0.2401 -0.2605 0.4118 -0.3917 -0.1946 0.1699 0.2301 0.2472 -0.2522 0.3606 0.2681 0.3732 -0.2821 0.3108 0.3112 0.2297 0.1964 -0.2461 -0.2255 0.3170 -0.1714 0.2346 0.2126 0.1749 -0.4289 0.3086 0.3021 -0.1910 -0.2463 -0.2945 0.2685 -0.3561 -0.2971 -0.3575 0.1985 -0.3280 -0.2582 -0.3231 -0.2390 0.2610 0.3013 0.3932 -0.2229 -0.2711 0.1892 -0.2548 -0.2280 0.2649 -0.2223 -0.3058 -0.3161 0.3076 0.1967 0.2276 0.3190 0.2834 0.2905 -0.3992 0.1691 0.2124 0.1984 -0.2867 0.1923 0.2300 -0.3479 0.1791 -0.2009 0.2480 0.1997 -0.1882 -0.3703 -0.2089 0.2517 0.2874 0.1473 -0.2519 0.2573 -0.3709 -0.2004 0.2763 -0.2441 -0.2354 0.3177 0.3013 0.3850 -0.2165 -0.2692 -0.2021 0.2312 0.2357 0.2421 -0.2563 0.1639 -0.2495 -0.1601 -0.5211 -0.2593 -0.1993 0.2806 0.1891 -0.3355 0.2356 -0.2458 0.2736 -0.2324 0.1962 0.3780 0.1978 -0.3002 0.2053 -0.1518 -0.2299 -0.2878 -0.2169 -0.1792 0.3640 0.1692 0.2141 -0.2108 0.3311 -0.2865 0.2484 0.2912 0.3955 0.4471 0.4327 0.2583 0.2917 -0.1616 0.3241 -0.2233 -0.3484 0.3309 0.1903 0.1278 -0.1482 0.3269 0.3254 -0.3679 0.2702 0.2810 0.3739 0.2484 -0.2336 0.2882 -0.1926 0.2416 -0.2417 0.3062 0.2492 -0.1193 -0.1672 -0.5500 0.1551 -0.2518 -0.2768 0.2275 -0.3097 0.2455 0.2608 -0.1652 0.3886 -0.2495 -0.2388 -0.2246 -0.3122 0.2867 -0.3576 -0.1999 0.1417 -0.2019 0.1895 0.3597 0.2221 0.1832 0.3179 -0.2359 -0.2431 0.3481 0.1930 0.3704 0.2840 0.2759 -0.3685 -0.2666 0.2724 -0.1804 -0.1580 0.2024 0.2524 0.2394 0.4299 0.2582 0.2457 -0.2067 -0.2244 -0.2945 0.2004 -0.2430 -0.1744 0.4038 -0.2381 0.3703 0.2684 0.2213 -0.1856 -0.2028 0.3849 -0.1694 -0.1836 0.2593 0.3758 0.2645 0.2168 0.3486 0.2359 0.2522 0.3676 0.1670 -0.1565 -0.2502 -0.2294 0.2870 -0.1573 -0.2199 0.2900 -0.3077 0.2484 0.3737 -0.4135 0.1923 -0.2587 0.4101 -0.2751 -0.2224 -0.2483 0.2553 0.2336 0.2032 -0.2756 0.2518 -0.2108 0.3607 -0.2047 -0.2300 -0.2252 -0.2347 0.1833 -0.2624 -0.1902 0.2856 -0.3253 0.2061 0.2652 0.3055 -0.3393 0.1829 -0.2150 0.2728 0.1612 0.2172 -0.3183 0.3349 -0.2615 0.2879 -0.3369 -0.2781 0.2422 -0.2335 0.2753 -0.1852 -0.2471 0.1431 0.2724 0.2334 0.1747 -0.3308 -0.2684 0.3253 0.2756 0.2366 0.3437 -0.2567 0.2726 0.3534 0.2448 0.3085 -0.3237 -0.1764 -0.1899 -0.3150 0.1973 0.1874 -0.2772 0.2589 0.3156 0.3301 -0.2823 -0.4744 -0.3611 -0.4512 0.2823 0.2163 -0.1714 0.2983 0.2048 0.2607 0.3237 -0.2913 0.3365 -0.2215 0.2865 0.4121 0.1968 0.2756 -0.1806 0.2906 -0.2081 -0.2500 -0.2094 -0.3135 0.2738 0.2441 -0.2494 0.3036 0.2311 -0.2867 0.2502 -0.2385 -0.3296 0.1556 0.2406 -0.2932 0.2197 -0.3291 0.3257 -0.2084 -0.3066 0.2602 0.3701 -0.3125 -0.2061 -0.2793 0.1718 0.2285 0.2927 -0.2100 -0.2199 0.2253 0.2300 0.1802 -0.2380 -0.1654 -0.2264 0.2773 0.2693 0.2563 0.4243 0.2411 -0.3677 -0.3663 -0.3617 0.2223 0.1757 -0.3064 -0.1792 0.2116 0.3467 0.2257 -0.4042 0.4195 -0.2067 -0.3161 0.2668 0.2673 0.4192 -0.2699 0.2739 0.2469 -0.3308 0.2410 0.1855 0.1678 -0.1985 -0.3690 -0.2764 -0.2131 -0.2972 0.1761 0.2951 0.2960 0.2274 0.2596 -0.1935 -0.2516 -0.1759 0.2962 0.2589 0.2695 0.1746 0.3935 0.2063 0.2832 -0.2331 0.2155 -0.2590 -0.1891 -0.2689 0.4961 -0.1863 0.2720 0.2199 0.2517 -0.2748 0.2116 -0.2330 -0.3387 0.1702 -0.2022 0.3488 -0.1727 -0.2543 0.3215 0.3054 -0.3031 0.2709 -0.3190 -0.3126 -0.3329 0.2455 -0.2440 0.2089 -0.2484 -0.2947 -0.1661 0.4077 -0.2169 0.2908 0.3071 -0.3561 -0.1741 -0.2238 0.2840 0.1812 0.2261 0.2760 -0.2833 0.2320 0.1778 0.2308 0.2694 -0.1981 -0.3192 0.3601 -0.2811 -0.2448 0.3174 -0.2438 0.3438 0.3042 -0.2129 -0.2935 0.1795 -0.3101 -0.3128 0.2860 0.2802 0.3176 0.2197 -0.2113 0.2593 0.1979 -0.4638 0.2069 0.2140 -0.3709 -0.3337 0.4198 -0.3154 -0.1577 0.2002 -0.1967 -0.2463 0.1621 0.1742 -0.2435 0.2586 0.2544 0.3068 -0.1312 -0.2144 0.1964 -0.2135 0.2866 -0.3028 -0.1745 -0.1577 -0.1394 -0.2633 0.2269 0.3446 -0.2631 -0.1846 0.3650 0.2697 0.1594 -0.2208 -0.2055 0.2832 -0.2953 0.2330 -0.2697 -0.2009 -0.2408 -0.3059 -0.2498 0.2982 0.3440 0.2326 -0.1858 0.2541 0.2498 -0.2320 0.2629 0.2222 0.2767 0.2711 -0.2944 -0.2344 -0.2252 -0.1933 0.1307 0.2548 0.2195 -0.1656 0.2715 0.3475 0.4553 -0.3072 -0.3528 -0.3287 -0.2898 0.1354 0.3952 -0.1898 -0.4356 0.1925 0.3349 -0.1871 -0.2135 0.3058 0.3004 -0.1912 -0.2588 0.2206 -0.3689 0.1943 -0.1763 -0.1629 -0.2715 -0.3876 -0.2534 0.2168 0.3074 0.3439 -0.2482 -0.1960 -0.3277 -0.2479 0.2439 -0.3230 0.3456 0.1499 0.3126 0.3341 0.4689 0.3494 -0.2786 0.4211 -0.2665 0.1957 0.2937 -0.2998 0.5223 -0.2099 0.2101 0.2474 0.2554 -0.1789 -0.2446 0.2730 0.2337 0.3096 -0.2124 0.2668 -0.1669 -0.3087 -0.2955 0.4188 -0.1837 0.1987 -0.3161 0.3251 -0.1972 0.3351 0.2682 -0.1412 -0.1583 0.1956 0.2061 -0.2127 -0.3343 0.2443 -0.1869 -0.2563 -0.2549 -0.2786 0.3516 -0.2427 -0.2867 -0.2829 0.2033 0.2629 0.3206 -0.2185 -0.2010 0.2740 -0.1844 0.1794 0.2956 0.4814 -0.2461 -0.3075 0.1868 0.2145 -0.2264 -0.2004 0.1526 -0.2395 0.3366 0.2087 -0.2266 0.1532 -0.1425 0.3620 0.2142 -0.2401 0.2014 -0.1837 0.2243 -0.3208 -0.2301 -0.2317 -0.1848 0.2764 0.3407 -0.2618 -0.2559 0.3301 0.2571 -0.4066 0.2863 -0.2887 0.2429 -0.4249 -0.2056 -0.1908 -0.1637 0.2488 -0.3840 -0.1933 -0.3462 -0.2923 -0.1836 -0.2511" HIT_INDICES="315 2120 3411 3520 3867 4127 4322 4763 5386 6207 6340 6342 7364 7744 9198 9814 10668 11340 11406 11584 11825 12590 12997 13034 13036 13048" ES_PROFILE="0.0451 -0.0425 -0.1056 -0.0797 -0.0763 -0.0694 -0.0599 -0.0745 -0.1105 -0.1718 -0.1816 -0.1814 -0.2492 -0.2640 -0.3463 -0.3583 -0.3797 -0.3798 -0.3329 -0.2925 -0.2543 -0.2474 -0.2075 -0.1389 -0.0675 0.0032" RANK_AT_ES="11339.0000" RANK_SCORE_AT_ES="-9296.0000"/>
  <DTG RANKED_LIST="mFS10_entrez_mimo.rnk" TEMPLATE="na_as_pre_ranked" GENESET="gene_sets.gmt#CELL_ACTIVATION" ES="-0.3443" NES="-1.6663" NP="0.0023" FDR="0.1288" FWER="0.9180" RND_ES="0.1695 0.2344 -0.1768 0.2208 0.2034 -0.2085 0.2884 0.1969 -0.2139 -0.1956 0.1547 -0.1822 0.1650 0.2093 0.2550 -0.1960 -0.2439 -0.2614 0.2645 -0.1626 0.1934 0.2743 -0.1860 -0.2032 0.2625 0.1479 -0.1824 0.2367 -0.2231 -0.2258 0.1507 -0.2661 0.1697 0.2011 0.1946 -0.2183 -0.1388 -0.1588 -0.2178 0.2614 0.2061 0.1817 0.2311 0.2315 0.2658 0.2248 0.2278 -0.2770 -0.2444 0.2161 0.2049 -0.2528 -0.1630 -0.2428 0.2676 0.3589 0.2346 0.2769 0.1557 0.1564 0.2578 0.2999 0.1782 0.2321 0.1863 -0.1571 -0.2817 -0.1764 0.1765 0.2473 0.1499 -0.2486 0.1574 -0.2191 -0.2246 0.2231 -0.2120 0.2403 0.3261 0.1899 -0.2917 0.2144 0.1812 0.2402 -0.1529 0.1803 0.3204 -0.1641 0.2297 0.2168 -0.2287 -0.1973 0.2977 0.1788 0.1858 -0.2970 -0.1651 0.3143 0.2638 0.1771 0.1934 0.2863 0.3997 0.2409 0.1406 -0.1635 -0.2017 -0.1981 -0.1657 -0.1969 -0.1909 0.2112 0.2114 0.1715 0.1811 0.1967 -0.2669 0.1663 0.2132 -0.3299 0.2255 0.2033 0.2500 -0.1391 0.2109 -0.1932 -0.2464 0.2708 -0.1768 -0.1811 0.2302 0.2031 0.2380 0.2527 0.1921 -0.1934 0.2812 0.1521 -0.2105 -0.1968 -0.2875 -0.1686 -0.2498 -0.3088 0.2230 0.1914 0.2054 -0.1883 -0.2033 0.2189 -0.1785 -0.2411 0.2128 -0.2409 0.1790 0.3371 -0.1841 0.1505 -0.2732 -0.1651 -0.2631 -0.1983 0.1824 0.1599 0.1661 -0.1655 0.1905 0.1875 0.1923 0.1751 0.1746 -0.1516 -0.1735 0.1956 0.2731 -0.2023 0.2760 0.2348 -0.2052 -0.2236 0.2262 0.2903 -0.2192 0.1800 0.2192 0.2355 -0.1560 0.2028 -0.1671 0.2111 -0.1748 -0.1471 -0.2630 0.1653 -0.1713 -0.1952 0.2676 -0.1947 -0.2093 0.2078 0.1998 -0.2509 0.2400 0.2134 -0.1843 0.2003 0.2770 -0.1287 0.3221 -0.2737 0.1944 0.2273 0.1771 0.1878 0.1453 -0.2069 -0.2054 -0.1669 0.2393 0.2415 -0.1725 -0.2405 -0.2196 -0.2324 0.2975 -0.2057 0.2105 0.1839 0.2439 0.2570 -0.2504 -0.2625 0.1810 0.1629 -0.1778 -0.1547 -0.2048 0.2185 -0.1456 -0.1913 0.1235 0.2609 -0.1916 -0.2443 -0.2316 -0.2658 0.2319 -0.2189 0.2576 -0.1758 0.2115 -0.1797 0.1741 0.1928 0.1867 0.3275 0.1955 0.1901 -0.2195 -0.1724 0.2447 -0.2496 0.1933 0.1916 -0.2164 -0.2068 0.2811 0.1797 -0.1911 -0.1984 -0.2123 -0.1695 0.1586 0.2955 0.1984 -0.2427 0.1849 -0.2358 0.2125 0.1519 0.2315 -0.2084 -0.2210 -0.2177 0.1773 -0.1930 0.1634 -0.1758 0.2071 -0.1750 0.2643 -0.1430 0.1896 -0.2030 0.1984 -0.3048 -0.1519 -0.1616 0.1989 -0.2391 0.3295 0.1661 0.2084 0.2799 0.1990 0.1738 -0.2686 -0.2372 0.2601 -0.2130 -0.2029 0.1538 -0.2470 -0.3489 -0.1737 -0.2092 0.1604 0.2135 0.2483 -0.1932 -0.3123 0.1890 -0.2583 -0.1841 0.2732 0.2212 -0.2153 -0.1305 0.1395 -0.1647 0.1405 0.2344 -0.1968 -0.1739 0.2506 0.2049 -0.2448 -0.2050 -0.1571 0.1574 0.2386 -0.2124 -0.1524 -0.1777 -0.2224 -0.1970 0.2382 -0.2202 0.1973 -0.3003 -0.2060 -0.2242 0.1858 0.1966 0.1970 -0.2119 -0.2820 -0.2587 -0.1666 -0.2010 -0.1567 0.1784 0.2198 -0.2078 -0.1953 -0.2264 -0.2152 0.2012 -0.1784 -0.1842 0.3250 -0.2300 0.2807 0.3100 -0.2859 0.2169 -0.2661 -0.1972 -0.2220 -0.1505 -0.2698 -0.1805 -0.2421 -0.2236 -0.2470 0.1881 0.1776 -0.2032 0.2190 -0.1680 -0.2195 0.2982 0.2029 -0.2158 0.1900 0.1795 -0.1666 -0.1784 -0.1726 -0.2157 -0.2080 0.2533 0.2680 -0.2303 -0.2441 0.2269 -0.1832 0.3727 -0.1722 0.1634 -0.1327 0.2233 -0.1532 0.1680 -0.2782 -0.2331 -0.1855 0.1767 -0.2324 -0.2242 -0.2184 -0.2449 -0.1601 0.1961 0.1909 0.2256 -0.2658 -0.2155 0.3159 0.1792 0.2624 0.1599 -0.2395 0.1866 0.2371 0.2210 0.1675 0.2509 0.2000 -0.2419 -0.2393 0.2898 -0.1900 0.1965 -0.1531 0.1974 0.1620 0.1475 -0.2285 0.2389 -0.1988 0.2472 0.2100 -0.1998 0.2588 0.2156 -0.1926 -0.1745 0.2691 -0.2763 0.2005 -0.1920 0.2298 0.1631 -0.2564 -0.2455 -0.1612 0.1715 -0.1699 -0.2290 -0.1473 -0.2548 -0.1728 0.2530 0.2865 0.2232 0.2109 0.2770 -0.2402 0.2530 0.2383 -0.1714 -0.2414 0.1526 0.2950 -0.1106 -0.2081 -0.2155 -0.2874 0.2334 0.1980 0.2013 -0.2941 0.1812 -0.2219 -0.1646 0.2886 0.2039 0.1836 0.2130 0.1743 0.1402 -0.2347 0.1954 0.2166 0.1980 -0.1654 0.2705 0.1844 0.2321 0.1790 0.2457 0.2214 -0.2164 0.2550 0.1768 0.2100 0.2419 0.2488 0.1871 0.1608 -0.2088 -0.2369 -0.1853 -0.2135 -0.2557 -0.2055 0.2069 0.2584 -0.1507 0.2786 0.2327 0.3372 -0.2151 -0.3077 0.1780 -0.1853 0.2338 0.2862 0.1796 -0.2123 0.2736 0.1636 0.1534 -0.1796 0.1861 -0.1413 0.1622 0.1984 -0.1747 -0.2988 -0.1915 -0.2919 -0.2011 -0.1864 0.1675 -0.1817 0.1922 0.1812 0.1587 0.2008 -0.1908 0.3590 0.2468 -0.1863 -0.2642 0.2379 -0.2243 0.2700 -0.1907 -0.1779 0.2311 -0.1874 0.2324 -0.1350 0.1974 0.1781 0.2052 0.1775 0.2271 0.1750 -0.2029 0.1454 0.2140 0.2172 0.2336 0.2721 0.2322 0.2236 0.1848 0.2000 0.2102 0.2126 0.1852 0.1943 0.2008 0.1815 0.2355 -0.2134 -0.2092 -0.2145 0.2324 0.1969 -0.1452 0.2295 0.1833 -0.1890 0.1983 -0.2258 -0.2029 -0.1927 -0.2095 -0.1621 0.3175 -0.1528 0.1698 0.2421 0.2126 -0.1867 0.2748 0.2388 -0.2576 -0.2145 -0.1766 -0.2859 0.2401 0.1749 -0.1429 0.2481 0.2295 0.2292 -0.1486 0.3194 -0.1545 0.2440 0.3389 0.1968 0.2967 -0.1882 0.1666 -0.2055 -0.2286 -0.1865 0.2315 0.2605 0.1691 0.1918 -0.2401 -0.2695 0.2058 -0.1707 0.1675 0.1977 0.1767 0.2958 0.2968 -0.2249 0.1652 0.1907 -0.1824 0.2800 -0.1999 0.2100 -0.1711 0.1540 -0.1691 0.1470 0.1813 -0.3111 -0.2193 0.2220 0.1916 0.2614 0.1459 0.2261 0.3009 0.2472 0.2278 0.1645 -0.1712 0.2969 -0.1537 -0.1827 0.2344 0.1872 -0.1795 -0.2270 -0.1277 -0.2045 -0.1997 0.2737 0.1562 0.2297 -0.2171 0.1964 0.2466 -0.1478 0.1929 0.2189 0.1554 0.2225 0.2419 -0.2183 0.1893 0.2048 0.1765 -0.1977 -0.2068 0.1665 -0.1666 0.1867 0.2863 0.1957 -0.1770 -0.2286 0.2739 -0.2683 -0.1934 -0.2330 0.1550 0.2011 -0.2041 0.1653 0.2609 0.1787 0.1871 0.1901 0.3407 0.2269 -0.2423 0.2667 -0.2023 0.1506 0.1722 0.2106 -0.1890 -0.2275 -0.1840 -0.1903 -0.1953 0.2129 -0.1735 -0.1953 0.1736 -0.2694 0.1931 0.1082 -0.2063 -0.1541 0.2553 0.2212 0.1557 -0.2271 -0.1468 0.2234 -0.2157 -0.1936 0.2057 -0.2144 0.2425 -0.2345 0.2020 0.1913 0.1509 0.2186 0.1643 -0.2064 -0.2187 0.1493 -0.2325 -0.1521 -0.2041 0.1889 0.2516 0.2152 -0.2210 0.2146 -0.2051 0.1951 0.2306 -0.1448 0.3283 0.1286 0.1673 0.1888 -0.1900 0.2989 0.2186 -0.2520 0.2215 -0.1874 0.1895 0.1650 -0.1823 0.2161 0.3017 -0.2074 -0.2740 -0.2317 0.1572 0.3103 -0.2052 -0.2522 -0.1583 0.1791 0.2017 0.1836 -0.1785 0.1768 -0.2409 0.2018 -0.2019 0.2904 0.2031 -0.2227 -0.2235 -0.1968 0.1917 -0.1958 -0.2562 0.1700 0.2266 0.2009 -0.2148 0.2648 0.2222 0.1960 0.1844 0.1844 -0.2186 0.1797 0.2236 0.2108 0.2195 0.1982 -0.1444 0.3035 0.2170 -0.2989 -0.2531 -0.1757 -0.1949 0.2632 0.1791 0.2652 0.1865 0.1611 -0.1882 0.2573 0.1851 0.1996 0.1989 -0.2948 0.2260 0.2605 -0.2763 0.3313 0.2361 -0.1714 -0.1676 0.3137 0.2903 0.2696 -0.1397 0.2563 -0.2060 0.1840 -0.2125 -0.1750 0.1781 0.2542 -0.2168 0.1290 0.1905 -0.1514 -0.2343 0.2680 0.2422 0.1657 -0.2054 0.1447 0.2633 0.2701 0.3115 0.3050 0.2274 -0.1521 0.1862 0.2655 0.1662 0.2041 -0.1822 0.1770 -0.1865 0.2487 0.2280 -0.2870 -0.3296 -0.2983 0.2492 0.3281 0.1494 0.1948 0.1766 -0.1770 -0.1728 0.1756 0.2196 0.2222 -0.2253 -0.1938 -0.1542 -0.1607 -0.2237 0.1766 0.2103 0.2942 -0.1773 0.2266 -0.2667 -0.2230 0.2234 0.1663 -0.2608 0.1724 0.1840 0.2325 0.1900 0.1852 -0.1843 -0.1940 -0.2096 0.1921 -0.1260 -0.2291 0.1370 0.1996 0.1713 -0.2588 0.1537 0.1498 0.2687 -0.2198 -0.2125 -0.2082 0.2116 -0.2175 0.2983 -0.1743 -0.1187 -0.1805 0.1337 0.1648 0.1644 0.1567 -0.1406 0.1705 0.2425 0.1942 -0.1967 0.1784 -0.1792 0.2035 0.1722 0.2190 0.3088 0.1389 0.3080 0.1591 -0.1720 -0.1779 -0.2010 0.2216 0.2052 0.1783 0.2190 -0.1998 -0.2462 0.1869 -0.1697 0.2586 -0.1931 0.2593 -0.1849 0.1622 0.1604 0.2841 0.2002 0.2348 -0.2234 -0.2541 -0.2263 0.1996 -0.1424 0.2248 0.2067 -0.1640 -0.2150 -0.1937 -0.1749" HIT_INDICES="142 356 928 1418 1805 2125 2302 2326 2945 3176 3554 3730 3867 4062 4094 4305 4315 5068 5185 5451 5659 6275 6317 6720 6750 7100 7546 7744 8168 8169 8414 8503 8806 9050 9580 9621 9856 9865 9985 10055 10320 10325 10328 10494 10603 10875 11042 11230 11234 11353 11475 11510 11959 11961 12026 12156 12254 12319 12326 12338 12486 12582 12703 13022" ES_PROFILE="0.0176 0.0290 0.0107 -0.0034 -0.0113 -0.0155 -0.0095 0.0081 -0.0227 -0.0248 -0.0401 -0.0408 -0.0392 -0.0431 -0.0346 -0.0408 -0.0316 -0.0831 -0.0864 -0.1024 -0.1149 -0.1619 -0.1650 -0.1943 -0.1949 -0.2186 -0.2478 -0.2572 -0.2823 -0.2749 -0.2851 -0.2831 -0.2962 -0.3037 -0.3311 -0.3209 -0.3246 -0.3109 -0.3052 -0.2955 -0.2996 -0.2837 -0.2677 -0.2635 -0.2544 -0.2567 -0.2501 -0.2443 -0.2244 -0.2127 -0.2008 -0.1820 -0.1930 -0.1697 -0.1509 -0.1365 -0.1192 -0.0991 -0.0745 -0.0503 -0.0358 -0.0168 0.0010 0.0052" RANK_AT_ES="9579.0000" RANK_SCORE_AT_ES="-5945.0000"/>
  <DTG RANKED_LIST="mFS10_entrez_mimo.rnk" TEMPLATE="na_as_pre_ranked" GENESET="gene_sets.gmt#T_CELL_ACTIVATION" ES="-0.3840" NES="-1.6515" NP="0.0135" FDR="0.1369" FWER="0.9310" RND_ES="0.2608 0.3284 -0.2888 0.3070 0.2942 -0.2293 0.2186 0.1849 0.1928 0.2617 -0.2061 -0.2057 -0.3134 -0.2977 -0.2696 0.1743 0.1897 -0.2173 -0.2483 0.1630 0.1994 0.2475 -0.2492 0.2649 0.2607 0.2290 -0.1862 -0.3040 0.3190 0.2992 -0.1936 -0.1657 0.2487 -0.2466 0.2325 0.1648 0.3227 0.2325 -0.1663 0.2599 0.2480 0.3273 0.1620 -0.2662 -0.2612 -0.3811 0.3037 0.2845 -0.3533 0.3617 0.2444 -0.2249 0.2457 0.3311 0.3169 0.2953 -0.2427 0.2148 -0.2309 -0.2032 -0.1866 -0.1671 -0.2661 0.2687 0.2201 -0.2092 0.2326 0.2770 -0.2055 -0.2381 0.3383 0.2502 -0.2918 -0.2086 0.1714 0.2489 0.2153 0.2373 -0.3240 -0.2082 -0.2352 -0.1607 0.2355 -0.3170 0.2785 -0.2521 -0.2115 0.2923 0.1558 0.1727 0.1382 0.2158 0.2271 -0.1711 0.2962 -0.2311 -0.2067 0.1774 0.1504 -0.1876 -0.1491 0.2893 -0.2739 0.2758 0.2379 -0.1656 0.3828 0.2022 0.1664 0.2864 -0.2385 0.2663 0.2304 0.3407 -0.2218 -0.2486 0.2174 0.2726 0.3039 0.2916 0.1804 0.3107 0.2259 -0.2504 -0.1866 0.2903 -0.1605 0.3468 0.1519 0.2483 0.2532 0.1726 0.1953 -0.2630 0.3530 0.1741 0.1648 -0.2072 -0.1937 0.2090 -0.2224 0.1984 -0.2174 -0.1581 -0.2142 0.1787 0.2100 -0.1621 -0.1738 0.2021 0.1613 0.2217 -0.2102 -0.2022 0.2260 0.2183 0.2748 -0.2875 -0.2204 0.3165 -0.2893 -0.2575 -0.2821 -0.3280 0.2805 -0.2530 0.2158 -0.2156 0.2366 -0.3785 0.2349 0.2317 -0.2536 0.2221 -0.1976 0.3407 -0.2227 -0.2334 -0.2896 0.3120 0.3160 -0.2447 0.1845 -0.2033 -0.2203 0.2368 0.2833 0.2419 -0.2625 0.2130 -0.2054 -0.3703 -0.1421 -0.2192 -0.1695 -0.2432 -0.1920 -0.1413 0.2399 0.3445 0.2162 0.2740 0.2843 -0.3546 0.2923 0.2820 0.2242 0.1808 0.2816 0.1591 -0.2695 -0.3477 -0.2848 0.2540 0.1678 -0.2750 0.1589 0.2747 -0.1914 0.1913 0.2128 -0.2565 0.1488 -0.2542 0.1673 -0.3093 0.1960 0.1803 -0.3495 0.2300 0.2616 0.2516 0.2745 -0.2029 0.2846 0.1476 -0.2209 0.2224 -0.1690 0.1835 0.1442 0.3077 0.2178 0.2369 0.3122 0.2690 0.2751 -0.1595 -0.2874 0.2158 0.2290 0.2376 -0.2829 -0.2080 0.2123 0.2568 0.2731 0.2182 0.3007 0.3175 -0.2175 -0.1866 0.3297 0.2689 0.2933 0.4183 0.2142 0.2158 -0.2051 0.2431 -0.2190 -0.2487 0.2253 0.1978 0.2055 0.1685 0.1755 -0.3037 0.1846 -0.1726 0.4484 -0.2078 0.2792 0.2509 -0.2175 0.1752 -0.2229 0.2208 0.1728 -0.2447 -0.2908 0.2358 -0.1479 -0.2313 0.3364 0.1833 0.2827 0.1999 0.3028 0.2001 0.3059 0.2166 0.2931 0.1614 0.2790 0.4029 0.2259 -0.3114 0.1713 -0.1837 0.3660 0.2585 -0.1985 -0.1995 0.2339 0.1601 -0.2043 0.3071 -0.2143 -0.1879 -0.2166 -0.1646 0.2555 -0.1954 -0.2124 0.2670 0.3299 -0.2628 -0.2895 -0.2610 0.1539 -0.2261 -0.2392 -0.2085 -0.1889 0.3147 -0.3801 0.1915 -0.2617 -0.2850 -0.1896 0.2609 0.3009 -0.2079 -0.2437 -0.3082 0.1664 0.2712 0.2941 -0.1586 0.1864 -0.1940 0.2980 -0.2135 -0.2064 0.1805 -0.1503 0.1584 0.3752 -0.2826 0.1946 0.1889 -0.2927 -0.1881 0.3399 -0.1971 -0.2577 -0.2736 -0.3740 0.1463 -0.1756 0.2103 -0.2417 0.2421 0.1502 0.2598 -0.2375 0.2606 0.1903 -0.2545 -0.2331 0.2840 0.1850 -0.1879 0.1897 0.3184 0.2541 0.3308 -0.2913 0.2270 0.2370 -0.1963 0.2475 0.4450 0.3818 0.2857 -0.1752 0.2911 -0.3189 -0.2364 -0.2737 0.2876 0.2498 0.1620 -0.3023 -0.2237 -0.2468 0.1692 -0.3390 -0.2659 0.2855 -0.2062 0.1658 -0.2763 -0.2786 -0.1740 0.1758 0.2717 0.2075 -0.3330 0.2887 0.2043 -0.1554 -0.3173 0.3189 0.2627 -0.2530 -0.3270 -0.2197 -0.2058 -0.2213 -0.2018 -0.1450 -0.3424 -0.2081 0.3231 0.3403 -0.2447 0.2033 0.1995 0.1863 0.1582 0.3223 -0.1922 -0.2459 -0.2055 0.2025 0.2279 0.2424 0.1814 -0.1805 -0.2179 0.3117 -0.1844 0.2497 -0.1823 0.2438 0.3223 -0.2218 -0.2420 0.2247 -0.1884 0.2094 0.2194 0.2569 0.1886 0.2697 0.2379 0.2299 0.2300 -0.2988 -0.2349 0.2779 -0.2362 0.2443 0.2219 0.2408 -0.3207 -0.2041 0.1839 -0.2132 0.2458 0.4349 0.2398 -0.3932 -0.2025 0.1843 0.2066 -0.2817 -0.3958 0.2274 0.1566 0.2485 0.3857 0.2700 -0.1918 -0.2465 0.1912 -0.2138 -0.2311 -0.4017 -0.3477 0.2518 -0.2143 0.2559 -0.3056 -0.2009 0.2394 0.1669 0.2472 0.3524 -0.2107 -0.1411 0.2209 0.2532 -0.2390 -0.2270 -0.1807 0.2251 -0.1946 -0.1574 0.2631 -0.1663 -0.2002 0.2578 -0.2049 -0.2106 0.1598 0.3045 0.2270 0.1850 -0.2139 0.2364 0.2482 0.2605 0.2970 0.2092 0.2410 0.2409 0.2027 0.3137 0.2405 0.1914 0.1815 -0.2150 0.1740 -0.1993 -0.1958 0.2984 -0.1527 -0.2040 -0.1700 0.1977 -0.2248 0.2099 -0.2332 0.2103 -0.2260 0.3567 0.2020 -0.1698 0.1564 0.1682 0.2309 0.2177 0.2422 0.3092 -0.1973 -0.1453 -0.2846 -0.2055 -0.1294 0.1562 0.1986 -0.2488 -0.2770 -0.2175 -0.2116 -0.2028 0.1332 0.2679 -0.2137 -0.1820 -0.1675 -0.3340 -0.2426 0.2449 -0.2341 -0.2029 0.2649 -0.1672 0.3593 -0.1932 -0.2012 0.2775 0.2010 0.2258 0.2238 -0.2451 -0.1636 0.2296 0.1669 0.1561 0.1581 0.2729 0.3003 -0.1540 -0.2871 0.2489 -0.3007 0.2990 0.1767 0.2632 0.1951 0.2767 -0.1632 -0.2078 0.2141 -0.1783 0.2354 -0.2460 -0.2273 -0.2269 0.2402 0.3222 -0.2283 0.3145 0.1866 0.2888 -0.1849 0.3621 -0.2197 0.2919 -0.1522 0.2379 0.3252 -0.3259 0.1931 -0.2588 -0.2787 0.2077 -0.2013 -0.2187 -0.1466 -0.2678 -0.1905 -0.1848 0.2004 -0.3126 -0.1429 0.3141 -0.1660 -0.2926 -0.2475 0.2118 0.3125 -0.1823 0.2547 0.1959 0.3081 -0.2128 -0.2093 0.2601 0.2356 -0.2216 0.2577 0.1909 0.2321 0.2479 0.2001 -0.2532 0.3372 0.1616 0.2249 -0.2769 0.2103 -0.2662 -0.3377 -0.2647 0.3126 -0.1674 0.2651 -0.1681 0.4086 0.2310 -0.3622 -0.2162 -0.2280 0.2273 -0.3863 0.2182 0.3544 -0.2873 -0.1447 0.2027 0.1855 -0.2057 -0.2110 0.2004 0.2064 -0.2750 -0.1862 -0.2214 -0.2347 -0.1476 -0.3162 -0.2417 -0.2776 0.2773 0.2467 0.1740 0.1839 0.2388 0.2900 0.2562 0.1141 0.2350 0.3134 -0.2360 -0.3344 -0.3068 0.2654 -0.2912 -0.2699 -0.1943 0.2801 -0.1352 0.1592 0.1991 0.2097 0.2243 0.2460 0.3226 -0.1879 -0.2359 -0.4394 0.2182 -0.2417 0.2538 -0.2744 -0.1653 0.3328 -0.1707 -0.2053 -0.3048 0.2320 0.4465 0.1988 -0.2161 0.2584 0.1744 -0.3038 -0.1912 -0.2263 0.2037 -0.2291 0.2188 0.2725 -0.2101 0.3524 -0.1946 -0.2277 0.1565 0.2946 -0.2049 -0.2043 0.1779 0.3731 -0.1663 0.2346 -0.2568 -0.3857 -0.3712 -0.3499 0.2603 0.1833 0.2624 -0.2548 0.1990 -0.2545 -0.1666 -0.1611 0.2819 -0.1970 -0.2000 -0.2871 0.1807 0.2243 0.1781 0.2954 0.2192 -0.2148 0.2329 0.2908 0.2723 0.2990 -0.1720 0.1911 0.2751 0.2877 0.1753 -0.1978 -0.2156 0.2819 0.2910 0.1698 0.2472 -0.1376 -0.2100 0.2592 -0.2958 -0.2406 0.2326 0.2329 0.3126 0.2464 0.2120 0.2467 0.1718 -0.2226 -0.2185 0.2366 0.2091 0.2398 -0.2985 0.2968 -0.3636 -0.2520 -0.2602 0.3244 0.1668 -0.2242 0.2929 0.1784 0.2032 0.1847 0.1791 -0.2336 -0.2247 0.2561 0.2924 0.2495 -0.3090 0.2845 -0.2064 -0.1590 0.2035 0.1663 -0.2488 -0.1842 -0.2016 -0.1580 0.2082 -0.2088 -0.2017 -0.3388 0.3016 0.2578 0.2472 0.2369 0.3506 -0.2350 0.2103 0.2936 0.1639 0.2690 0.3527 0.2952 -0.2509 -0.2468 -0.2386 0.1915 0.1229 0.1612 -0.2394 0.1725 -0.2641 -0.1986 0.1392 -0.1793 -0.2708 -0.3311 0.2006 -0.2377 -0.2246 -0.2308 0.3150 -0.2143 0.2709 -0.2897 0.2287 -0.2785 -0.2461 -0.1985 -0.2454 0.2800 -0.2276 -0.1250 -0.2427 0.1855 -0.3006 0.3893 0.3968 -0.2163 0.1663 0.2651 0.2754 0.2201 0.2608 0.1631 0.2655 0.1902 -0.1830 0.2241 -0.2895 0.2921 0.2498 0.3505 -0.2523 0.2996 0.1727 0.2397 -0.2047 0.2972 -0.1495 0.2541 0.2276 -0.1857 0.4329 -0.2957 -0.2015 0.2342 0.1488 -0.2770 0.2160 0.2780 0.2276 0.2511 0.3496 -0.2065 -0.2451 0.2680 -0.1566 -0.1251 0.2281 0.2645 -0.2802 0.2228 -0.3310 -0.2302 -0.2022 0.2102 -0.1592 0.2493 -0.2922 0.3088 0.2382 0.3370 0.3288 0.2455 0.2483 0.3041 0.3110 0.2238 0.2967 -0.2770 -0.1297 0.2335 -0.1925 0.2276 0.1588 -0.1663 -0.2572 0.2014 0.2081 -0.1737 -0.2993 -0.1747 0.2243 0.2120 -0.2186 0.2579 -0.2381 -0.2354 0.2446 -0.1612 0.2842 0.2640 -0.2008 -0.1685 0.2373 -0.2430 -0.2772 0.3072 0.2775 -0.3078 0.1484 -0.2754 0.2091 -0.1602" HIT_INDICES="2125 2302 2326 2945 3554 3730 4062 4315 5185 5451 5659 6275 6317 6720 7100 7546 8168 8169 8414 8503 8806 9050 9865 9985 10320 10325 10328 10603 11042 11230 11234 11353 11475 11510 11961 12026 12156 12319 12338" ES_PROFILE="-0.1252 -0.1025 -0.0682 -0.0847 -0.1061 -0.0958 -0.1007 -0.1017 -0.1578 -0.1701 -0.1797 -0.2265 -0.2296 -0.2574 -0.2807 -0.3057 -0.3395 -0.3258 -0.3288 -0.3192 -0.3236 -0.3216 -0.3574 -0.3391 -0.3347 -0.3050 -0.2751 -0.2639 -0.2617 -0.2386 -0.2014 -0.1720 -0.1419 -0.1047 -0.0958 -0.0567 -0.0216 0.0124 0.0576" RANK_AT_ES="9864.0000" RANK_SCORE_AT_ES="-6445.0000"/>
  <DTG RANKED_LIST="mFS10_entrez_mimo.rnk" TEMPLATE="na_as_pre_ranked" GENESET="gene_sets.gmt#LEUKOCYTE_DIFFERENTIATION" ES="-0.3983" NES="-1.6449" NP="0.0043" FDR="0.1379" FWER="0.9390" RND_ES="0.3514 0.2658 -0.2025 -0.1422 0.1917 0.1853 -0.2463 -0.3044 0.2013 0.2635 0.2515 0.2200 -0.2340 0.2157 -0.1946 0.1882 -0.2717 -0.1637 -0.2089 0.1802 0.1596 0.1938 0.2355 -0.1913 -0.3282 -0.2148 0.2114 0.2100 -0.2493 0.2519 0.2172 0.1598 0.1791 0.2875 0.2092 0.2716 0.1923 0.1963 -0.2771 0.2445 -0.2151 -0.2274 -0.2853 0.2887 -0.2240 -0.2132 -0.1898 0.1659 0.1324 -0.3270 0.2581 0.2370 0.2198 0.2569 0.2359 -0.2434 -0.1549 0.2149 0.2325 0.1844 -0.2215 -0.2753 0.1784 -0.2250 0.1466 -0.2879 0.4009 0.2329 -0.1867 -0.3027 -0.1999 0.3019 -0.1590 0.1827 0.2431 0.2173 -0.2706 0.1710 0.1763 -0.1836 -0.2185 -0.2056 -0.1796 0.3299 0.1321 -0.2723 -0.2301 -0.2151 -0.1607 0.1650 0.3281 0.1932 0.1994 -0.2763 -0.3168 -0.1933 0.2953 0.2383 -0.2080 -0.1356 -0.2469 0.2856 -0.2138 0.2419 -0.3371 -0.2072 -0.2456 -0.2570 0.2137 -0.2642 -0.2387 0.3102 -0.1682 -0.2745 -0.1842 -0.2616 -0.2942 -0.3873 -0.1378 0.1559 -0.2737 -0.1351 -0.2005 0.3284 -0.2089 0.2399 -0.2108 0.2051 -0.2039 0.2786 -0.2259 -0.1748 -0.2131 0.2219 -0.1534 0.1709 -0.2992 -0.3495 0.2321 0.2023 -0.2529 -0.3284 -0.2859 0.2994 -0.2648 0.2731 -0.2329 0.2980 0.1930 0.1892 -0.2888 -0.1664 0.3333 -0.1818 0.2232 0.3420 -0.2198 0.3547 -0.2132 0.2224 -0.2935 0.3105 -0.3742 0.1657 -0.2435 0.3472 -0.2408 0.3050 -0.2520 -0.3491 0.1485 -0.2143 0.1609 0.1891 -0.3779 0.1744 0.2199 0.2866 0.3032 -0.3761 -0.2434 -0.2653 0.2335 0.2249 -0.3007 -0.1795 0.2301 -0.1431 0.2748 -0.1979 0.3627 -0.1410 0.1541 0.2379 0.3510 -0.1854 0.1841 0.1813 0.3654 0.2237 0.2363 -0.2058 -0.1987 -0.2910 0.1879 -0.2117 -0.2213 0.1950 -0.2137 0.2037 0.2255 -0.1375 -0.1943 0.3185 -0.2535 0.1910 0.1868 0.2396 -0.2631 0.2330 -0.3137 0.3775 -0.3568 0.2991 0.2282 0.2647 0.2982 0.2131 0.2313 0.1838 -0.1982 -0.2828 0.2197 0.1916 0.2841 -0.2646 -0.1816 -0.3152 -0.3061 -0.2712 -0.2912 0.3258 0.3541 -0.2352 -0.1987 0.1867 -0.2513 -0.2224 -0.2145 0.3451 0.2410 0.2721 0.3360 0.2564 0.1936 -0.2340 0.2185 0.2488 -0.2290 -0.2057 0.2296 -0.3588 0.2447 0.2953 0.2272 0.2372 0.2548 0.2149 0.2479 0.2802 0.2372 0.2528 0.2448 -0.2288 -0.2131 0.2160 0.2881 -0.2192 0.2017 -0.1893 0.1686 -0.2450 0.3068 0.2403 0.2886 0.2191 0.2002 -0.2845 -0.2439 -0.1822 -0.2339 0.1642 0.2147 0.2709 -0.2250 0.3780 0.1956 0.2112 0.3134 -0.2230 0.2030 0.2080 0.2463 0.2938 -0.3339 0.2238 0.3093 0.2588 0.2403 0.3366 0.1776 -0.1422 -0.3034 0.2205 -0.2094 -0.2287 0.1844 0.1834 -0.1640 -0.1763 0.2151 0.3480 0.2538 0.2387 0.2779 -0.2353 0.3273 0.3446 0.2717 -0.1627 0.1827 0.2248 0.1972 0.2871 -0.1823 -0.2564 -0.1947 -0.2395 0.2083 0.3259 0.2204 -0.1656 0.1774 -0.2351 -0.2800 -0.1559 -0.2591 -0.2100 0.1763 0.2231 0.3077 0.2268 0.3208 0.1605 -0.3240 0.1463 -0.2616 -0.1468 0.2638 0.2210 -0.2203 0.2406 -0.2791 0.2484 0.2040 0.1832 0.3062 0.3472 0.3724 -0.1884 0.2497 -0.2116 0.1781 0.3009 -0.3474 0.2295 0.3364 0.2431 -0.2571 0.3664 0.2291 -0.2281 0.1629 -0.1856 -0.2309 -0.2274 0.2348 -0.4247 0.1934 -0.1658 -0.3414 -0.1837 -0.3574 0.2692 -0.2964 0.2966 -0.3208 -0.2280 0.2808 -0.2402 -0.1796 -0.2340 0.2574 0.2757 0.1604 -0.3414 0.2489 -0.3388 -0.1610 0.3299 0.3301 0.2299 -0.2351 0.2949 0.3065 0.2410 -0.2620 0.2988 -0.2517 -0.2359 0.2607 -0.2156 0.2836 -0.2981 0.3163 -0.2254 -0.2807 0.1617 0.2114 0.1897 0.2702 0.1384 0.2605 -0.1826 0.1783 0.2264 0.2113 -0.2598 -0.2060 0.3688 0.1756 0.3902 0.2222 -0.2686 -0.3053 0.2663 0.2291 0.2391 0.3320 -0.2031 0.2320 0.2066 -0.3292 -0.2100 0.3178 -0.3075 -0.2167 -0.1821 -0.2869 -0.2681 -0.1558 -0.2154 -0.2110 0.1919 0.2778 0.3605 -0.2120 -0.2628 0.2516 0.1368 0.2755 -0.3694 0.0989 0.1509 -0.1806 -0.1864 0.2823 -0.3016 0.2229 -0.2978 -0.2500 -0.2275 0.1810 -0.1398 -0.1893 0.2027 0.2714 -0.1865 -0.2964 0.2756 0.3274 -0.2524 -0.2276 0.1587 0.1976 0.2240 -0.2774 -0.1928 0.2347 -0.3647 -0.1875 -0.2924 0.1534 0.2326 -0.1607 0.2554 0.2693 0.2689 -0.2465 -0.1665 0.2855 -0.2824 -0.2888 0.3317 0.2414 -0.2574 -0.2534 0.1877 0.3209 0.2950 -0.3379 0.1954 0.2321 -0.2174 0.3129 -0.2873 -0.2659 0.1742 0.3509 0.2742 -0.2437 0.2274 -0.2968 0.2885 0.3662 0.2815 -0.2303 0.2301 -0.2409 0.2647 0.1773 -0.1677 0.4154 0.2580 0.1960 0.1550 -0.3449 0.2447 -0.2672 -0.3264 0.2597 0.2293 0.3674 -0.2511 0.2551 0.3358 -0.2306 -0.1864 0.2142 -0.2842 -0.2690 0.2316 -0.2319 -0.1892 -0.2214 0.2649 0.1696 -0.2059 -0.3166 -0.2229 0.2444 -0.3155 -0.2257 0.2395 0.1680 -0.1974 0.2791 -0.1794 -0.1851 -0.2070 0.2953 0.1860 0.4152 0.2742 0.1341 -0.3655 0.2145 0.2290 0.3508 -0.2950 -0.3334 -0.2007 0.2098 0.2109 -0.2344 0.1766 0.2182 -0.1978 0.2456 0.3086 0.2367 0.3244 -0.2439 -0.1820 -0.2518 -0.3153 0.1767 -0.2156 0.2287 -0.1808 -0.2139 0.4697 -0.2491 0.2474 -0.1806 0.1681 0.1839 -0.1085 0.2154 -0.2279 0.1684 -0.1913 0.2720 0.2959 0.2376 0.2209 0.2559 -0.3284 -0.2094 -0.2675 -0.3342 -0.2145 0.2087 -0.2744 0.3236 0.2399 -0.2891 -0.2036 0.5216 0.1759 0.3257 0.2269 -0.2402 0.1744 -0.3068 0.2301 0.1928 -0.2219 0.2219 -0.3430 -0.1598 0.3159 0.2022 0.1932 -0.1883 -0.1793 -0.2221 0.2863 -0.2566 -0.2864 0.2459 -0.2057 -0.2602 -0.2674 -0.2924 0.3029 0.1500 0.3661 -0.2307 -0.2332 -0.2859 -0.2005 0.2528 -0.1972 -0.2725 -0.3657 0.3511 0.2920 -0.1959 0.2643 -0.2285 0.3223 -0.2943 -0.1746 -0.2315 -0.3677 -0.2321 0.2935 -0.2562 -0.1675 -0.2109 -0.1516 0.2125 0.2082 0.1808 -0.2283 -0.3093 0.2024 0.1543 -0.3444 0.1723 0.2484 -0.3296 0.2011 -0.3415 0.2046 0.3197 0.2245 -0.2326 0.2659 -0.2167 0.2198 -0.1725 0.1635 0.2487 -0.2062 0.3283 0.2334 0.2388 0.2409 0.1975 0.3093 -0.2438 -0.3558 -0.1628 -0.3015 0.2159 0.1889 0.2816 0.1924 0.3205 0.2376 -0.2508 -0.2768 -0.3117 0.2700 0.2623 -0.2337 -0.2405 -0.1816 -0.3189 0.2264 0.1961 0.3090 0.2592 0.2248 -0.2056 -0.1970 0.1789 0.1774 -0.3122 -0.2413 -0.1897 0.2494 -0.3311 -0.2814 0.3234 -0.1807 0.2061 -0.2493 0.2944 -0.2121 0.2508 -0.1782 0.1671 -0.2761 -0.2241 -0.2069 -0.2089 -0.1318 -0.2238 0.2028 -0.2240 0.1650 0.3779 -0.2446 -0.3340 0.3197 -0.1969 0.3042 0.1594 0.3387 -0.3081 0.1741 0.2431 0.3853 0.2561 0.3127 0.2711 -0.2187 -0.3223 -0.2425 -0.1963 0.2333 -0.2557 0.2821 0.2252 -0.3085 -0.3504 -0.2919 0.2365 0.2008 -0.1992 -0.3222 0.1218 0.2218 0.3235 -0.2190 -0.2284 0.2516 0.1883 -0.3092 -0.2125 -0.3677 -0.1938 0.1500 -0.2339 0.2937 -0.2388 0.2408 -0.3861 -0.1779 0.2957 0.1871 -0.2404 -0.1867 -0.2022 0.2475 0.3761 0.1445 -0.3577 0.2725 0.2647 -0.2853 -0.2787 0.3296 -0.1450 -0.1876 0.2783 -0.2010 -0.1542 0.3313 0.2888 0.2171 0.2232 0.2998 -0.2665 0.2918 0.2042 -0.3305 -0.2657 -0.2372 0.2614 0.2298 0.3201 0.2269 0.2133 0.3522 -0.2032 0.2896 -0.2736 0.1867 0.1994 0.1389 -0.2076 0.3161 -0.3032 -0.1545 -0.2568 0.2448 0.2104 0.1593 -0.2801 -0.3983 -0.2525 0.2315 0.3968 0.2557 0.2483 -0.2612 0.1962 -0.1963 0.2574 0.2723 -0.2423 0.2437 0.4462 0.2355 0.2747 -0.2671 -0.1279 -0.1856 0.2528 -0.2614 0.1946 -0.2764 0.2506 0.2077 0.3306 -0.2325 0.3035 -0.2953 -0.1942 0.1833 -0.1612 -0.2556 -0.1556 0.1883 0.2763 0.1848 -0.2376 -0.2397 0.2129 -0.3550 0.2672 -0.3369 -0.2329 0.1773 -0.1791 -0.1513 0.1875 0.2284 -0.3112 0.1898 0.3434 0.2417 -0.2218 -0.1267 0.3259 0.2232 0.1429 0.2864 0.1715 0.2549 0.2210 -0.2098 0.1699 -0.2555 -0.2353 0.1828 -0.2661 -0.1897 -0.1781 0.4475 -0.1908 0.3092 0.2813 -0.1718 -0.1859 0.2592 0.1846 0.3566 -0.1290 0.3235 0.3018 0.2292 -0.1939 -0.2785 -0.2900 0.2021 -0.3586 0.2405 -0.3518 0.2239 0.2680 0.1872 0.3275 -0.3243 0.2796 -0.2887 0.2326 0.2285 0.2276 -0.3405 0.2628 -0.3034 0.2203 -0.3380 0.2377 -0.3176 0.2157 -0.2319 0.2325 0.2798 0.2468 0.2080 0.1974 0.3334 -0.3069 -0.1854 0.3614 -0.2002 -0.1776 -0.1840 0.2449 -0.1923 0.2620 0.2315 -0.2559 0.3138" HIT_INDICES="928 1418 1805 2138 3176 3721 3728 4062 4315 4359 5451 5659 6552 6720 6750 7450 8414 8559 9985 10328 10494 10875 10951 11042 11288 11475 11510 11961 12026 12282 12319 12338 12486 12554" ES_PROFILE="-0.0236 -0.0175 -0.0067 0.0054 -0.0451 -0.0630 -0.0398 -0.0447 -0.0457 -0.0311 -0.1066 -0.1162 -0.1829 -0.1927 -0.1918 -0.2370 -0.2950 -0.2891 -0.3708 -0.3669 -0.3482 -0.3428 -0.3134 -0.2845 -0.2654 -0.2401 -0.2029 -0.1939 -0.1548 -0.1281 -0.0844 -0.0391 -0.0024 0.0411" RANK_AT_ES="9984.0000" RANK_SCORE_AT_ES="-6661.0000"/>
  <DTG RANKED_LIST="mFS10_entrez_mimo.rnk" TEMPLATE="na_as_pre_ranked" GENESET="gene_sets.gmt#LIPID_CATABOLIC_PROCESS" ES="-0.3919" NES="-1.6352" NP="0.0126" FDR="0.1420" FWER="0.9470" RND_ES="-0.1724 -0.2930 0.2229 0.1838 0.1842 -0.1963 0.2589 -0.2906 -0.2708 -0.2594 0.2816 -0.2468 -0.2304 -0.2252 0.2946 -0.2183 0.2312 -0.3176 0.2766 0.3125 0.2474 0.3268 0.1777 0.2199 -0.2136 0.2030 -0.2814 -0.3508 -0.1927 0.2136 -0.2698 -0.2234 0.4020 -0.3583 -0.2890 0.2222 -0.3111 0.2723 -0.2065 0.3939 0.2873 0.4205 -0.1558 -0.1741 0.1722 -0.1848 0.1857 -0.1133 -0.2449 -0.2142 0.1376 -0.1935 -0.2170 0.2831 0.2621 -0.3373 -0.3558 0.2956 -0.1748 0.1519 -0.3527 0.2118 -0.2517 0.3038 -0.3019 -0.2508 -0.1796 0.2214 -0.2004 -0.2386 -0.2387 -0.2309 0.2902 0.2944 -0.2255 0.2263 0.3160 0.2825 -0.1765 0.3450 0.2667 -0.2046 -0.2552 0.2459 0.2013 0.3416 -0.1686 0.2475 0.1582 -0.1940 0.1573 0.2332 -0.2313 0.2018 -0.1706 -0.2035 0.2714 -0.2297 -0.2005 0.2174 0.2101 -0.2434 0.2293 0.2931 0.2652 0.1838 -0.1594 -0.2425 -0.2482 -0.2954 -0.3490 -0.1709 0.2196 0.2155 0.2501 -0.1929 -0.2400 -0.1455 -0.1582 0.3058 -0.2821 0.2063 -0.2217 0.2239 0.2329 0.2348 0.2054 -0.2963 0.1892 0.4275 -0.2796 0.2760 0.3460 -0.2013 -0.2073 0.2045 0.3123 -0.3078 -0.1266 -0.2868 -0.2457 0.2125 0.2085 0.1649 0.2038 0.1846 -0.2690 -0.2139 0.1914 0.3199 0.2769 0.2233 0.3059 -0.3018 -0.2700 -0.2361 0.2736 0.3403 0.3337 0.1379 0.3022 0.2071 0.1570 0.4013 0.3134 0.3322 0.1970 -0.2103 -0.3062 -0.2597 -0.2842 0.1812 -0.2024 0.2830 -0.1990 -0.2277 -0.3348 -0.2663 0.2822 0.3956 0.1993 0.2403 0.2612 0.2171 -0.1688 0.2156 -0.3971 -0.2455 0.1987 -0.3151 -0.2102 -0.1795 0.2462 -0.3070 -0.1590 0.2092 0.3139 0.2385 -0.2348 0.1886 -0.3034 -0.2147 -0.3383 -0.1551 0.2255 0.2569 -0.3110 -0.2072 0.1716 -0.2570 0.2055 -0.2259 -0.2093 -0.2543 -0.1787 -0.1924 0.1643 0.2533 0.1713 0.1795 0.2581 0.1681 0.2049 0.2012 0.3707 -0.2745 -0.4124 -0.1703 -0.2188 -0.2024 -0.3317 0.2499 -0.2299 0.2170 0.3502 0.2415 0.2774 -0.1949 -0.2212 0.2247 -0.2393 -0.1377 -0.2091 -0.1918 -0.2875 -0.3746 0.1713 -0.2487 -0.2629 -0.2555 -0.2384 0.2544 -0.2598 0.3033 0.3168 0.2778 0.2105 -0.2218 0.2235 0.2038 0.3294 0.1397 0.2457 -0.2426 0.3249 0.2519 -0.2943 -0.1967 0.2809 -0.2209 0.2528 0.2215 0.2326 -0.2316 0.2611 0.3357 -0.1906 0.1847 0.2149 0.2739 -0.1907 -0.3634 -0.1692 0.2720 -0.2807 0.2540 0.2633 0.2426 0.2933 0.2116 -0.2569 0.1345 0.2505 0.2478 0.3352 -0.2271 -0.1498 -0.3001 -0.1815 -0.2200 -0.2361 0.2753 -0.1583 0.3639 0.2633 0.3015 0.2866 -0.3091 0.2323 0.2204 0.1735 -0.3422 0.1760 0.1705 -0.2596 0.2870 0.1966 0.2055 -0.3170 0.2584 0.3555 -0.3612 0.2168 -0.2618 -0.1769 0.2872 -0.2486 -0.2610 -0.2375 0.2507 0.2362 0.2033 0.2343 0.1955 -0.2687 -0.2181 0.2212 -0.2361 0.2104 -0.3069 0.2421 0.1764 0.3395 -0.2248 -0.1736 0.2669 -0.2544 0.2138 0.2520 -0.2611 0.2407 0.2081 -0.2770 -0.3126 -0.2971 -0.2918 -0.2674 0.2705 -0.1694 0.1156 0.1760 -0.2315 0.3429 -0.2777 0.1526 -0.1779 0.3457 0.2956 0.1895 -0.2144 -0.2377 -0.2274 0.3689 0.2631 0.2526 0.2751 0.4296 0.2421 0.2827 0.2911 0.2122 0.2164 0.2428 -0.2318 -0.2720 -0.1721 -0.1584 0.2825 -0.4455 0.2114 -0.1645 0.2508 -0.3073 -0.2730 -0.2757 0.2459 -0.2126 0.1518 0.1958 -0.2101 -0.1736 0.2136 0.1708 -0.2337 0.1979 0.1975 0.3378 0.1682 -0.1841 -0.3618 -0.2558 -0.2583 -0.2296 -0.1386 -0.1868 0.2894 0.2323 -0.2460 0.2508 -0.1908 -0.2524 0.2277 0.2715 -0.1859 0.2419 0.2033 -0.1889 -0.2354 -0.2424 0.1915 0.2074 -0.2451 -0.2072 -0.2305 0.3284 0.3010 0.2370 0.2119 -0.2114 0.2609 -0.2473 -0.3207 -0.2461 0.1138 0.2064 -0.2027 0.2774 -0.2079 -0.2307 0.2036 -0.2085 -0.2405 -0.1995 0.2319 0.3082 0.3390 -0.1964 0.2620 -0.2986 -0.2259 0.1861 0.3105 0.3090 0.2104 -0.2071 -0.2058 0.3665 0.1908 -0.1524 0.2573 -0.2156 0.1782 0.1387 -0.1991 -0.3561 0.4318 -0.2656 0.1315 -0.3583 -0.2402 0.2275 0.1946 0.5571 -0.2292 -0.1778 0.2861 0.2995 -0.3258 0.3129 -0.1524 -0.3475 0.2774 0.2148 0.1722 -0.2165 0.2241 -0.1794 0.3544 -0.3204 0.1975 0.2750 -0.1611 0.1514 0.2285 -0.2261 -0.2226 -0.2812 0.1525 -0.2875 -0.2002 0.2611 0.1883 -0.2156 0.1746 -0.2383 -0.2830 -0.1842 0.1938 0.2429 0.2321 0.2180 0.2797 -0.3846 0.3052 -0.2490 -0.2597 0.2352 -0.1738 -0.2667 -0.2462 -0.2490 -0.2937 -0.1907 0.1977 -0.2051 0.2045 0.2629 0.3171 0.1822 0.2992 -0.2712 -0.2160 -0.3391 0.3299 -0.3361 0.3487 -0.2183 0.2294 0.2399 0.2134 0.2561 0.3459 0.2306 0.2143 -0.2126 0.3821 -0.1613 -0.3317 0.1760 0.2625 0.2636 0.2646 -0.3149 -0.3342 0.1718 0.3491 -0.1869 -0.2760 -0.1948 -0.2944 -0.2696 0.2065 0.4406 -0.2233 -0.2507 0.1911 0.2821 -0.3270 -0.1204 -0.2354 -0.2148 0.1796 -0.1412 -0.2143 -0.1968 0.2486 0.2464 0.2593 -0.2443 -0.2818 -0.2346 0.3526 -0.1564 0.2591 -0.2376 -0.2310 0.1815 -0.2649 -0.2302 0.2636 0.2906 -0.1975 0.3133 0.3070 0.2555 0.2481 0.1942 0.1753 0.1867 -0.3400 0.3025 0.2122 -0.3263 0.2045 0.1824 -0.1786 -0.2342 0.3617 0.1308 -0.2812 -0.2756 -0.2172 0.2749 -0.1605 0.2866 0.2431 -0.3663 -0.3213 -0.2148 -0.2306 0.1816 0.2054 0.3382 -0.1914 -0.2387 0.3318 0.3950 -0.2210 0.2833 0.2073 0.1567 0.2597 -0.1832 -0.1778 0.3109 -0.2089 0.1893 -0.2553 -0.2577 -0.1795 -0.3382 0.2471 -0.2006 0.2589 0.2996 0.3010 0.3700 0.2745 0.2569 0.4012 0.1943 -0.1376 0.1970 0.2491 -0.1906 -0.2352 -0.2295 0.2631 -0.2689 -0.2048 0.3647 -0.2033 0.2158 -0.2653 0.2991 0.1726 -0.2078 0.2218 -0.2327 0.1842 0.3309 -0.2508 -0.2370 0.2302 -0.1857 -0.1917 0.2450 -0.1706 0.2798 0.3302 0.3852 -0.2454 -0.1723 -0.2094 0.3903 0.1800 0.1650 -0.2997 0.2270 -0.2463 0.2612 -0.2490 -0.1700 0.1866 0.2150 0.1792 0.1367 -0.3809 0.2495 -0.3666 -0.2251 0.1928 -0.1745 0.2107 0.1908 0.1855 -0.2288 0.2891 0.1635 -0.1610 0.2110 -0.1715 0.2265 0.2871 0.1443 -0.2457 -0.2515 -0.2752 -0.2110 -0.2490 0.3333 -0.3254 0.1244 0.2060 -0.2531 0.2887 -0.1646 -0.2098 0.2279 -0.2735 -0.2451 -0.2309 0.1539 0.2236 0.2718 -0.3124 0.3241 -0.3507 0.2616 -0.3346 -0.1917 0.2642 0.2146 -0.2170 -0.3340 -0.2655 -0.1306 -0.2003 -0.3333 -0.3119 -0.4140 -0.2364 -0.1642 0.2546 0.2332 0.1358 -0.2769 -0.2972 0.2139 -0.2575 -0.2356 0.1954 0.2407 0.2762 0.1783 -0.2076 0.2145 -0.1932 0.2441 0.2146 -0.2502 -0.2193 0.2269 0.2289 -0.4059 -0.2792 -0.1798 -0.2193 -0.2022 -0.2204 0.4121 0.3634 0.3087 -0.2211 -0.1801 0.2981 0.2885 0.2627 0.3127 -0.1828 -0.3227 -0.1793 -0.1714 -0.2334 -0.2764 0.3247 0.1594 -0.2622 0.3498 -0.3315 -0.4562 -0.2377 0.3373 0.2523 0.3927 0.2965 0.2113 0.3230 0.2021 0.2632 0.1417 0.1863 0.2693 0.1855 0.3340 -0.2215 0.3342 -0.1139 0.2809 0.1931 -0.2125 0.2088 -0.2568 0.3200 0.2585 0.1853 -0.2955 -0.1508 -0.2453 0.2402 0.2616 0.1507 -0.1969 -0.1545 -0.2821 0.2143 0.2056 0.2465 -0.3460 -0.1793 -0.1809 0.3348 -0.2575 0.2829 0.1907 -0.2082 0.3218 0.1670 0.2353 0.3217 0.2485 -0.1652 0.2120 -0.3137 0.2341 0.3393 -0.1749 0.1463 -0.1669 -0.1836 0.2308 0.1938 -0.2488 0.2205 0.2030 0.2748 -0.2390 -0.2256 0.3008 -0.1959 0.3042 0.1798 0.2080 -0.2335 -0.2798 -0.1895 -0.1966 0.2269 0.3535 -0.2231 0.1776 0.2160 0.2818 -0.2018 -0.1965 0.2112 0.2163 -0.1551 0.2381 -0.1844 -0.2731 -0.2587 0.1917 0.3528 -0.2648 -0.1495 -0.2043 -0.3178 -0.2187 0.2280 -0.2534 -0.2243 0.2756 0.1711 0.2503 0.1629 -0.2954 -0.2577 0.2435 -0.2261 0.1819 0.1605 -0.2114 0.2947 0.2038 0.3145 -0.2120 0.2369 0.3001 0.1495 0.2831 -0.1942 -0.3067 0.3023 0.2162 0.2363 0.2480 -0.2544 -0.2043 -0.1924 0.1451 -0.3754 -0.2373 0.2000 0.2202 -0.2259 -0.1584 -0.2225 0.2087 0.2927 -0.2236 0.1763 0.2070 -0.2700 -0.3365 -0.1957 -0.1892 0.3033 -0.3209 0.1311 -0.2220 -0.2146 0.1875 0.3422 -0.1638 0.2554 -0.1788 0.2160 -0.3229 -0.2869 0.1909 0.2691 0.2355 0.2686 0.2257 -0.2734 0.3489 -0.2281 0.3259 0.3268 -0.1990 -0.2617 -0.2033 0.1708 -0.2718 -0.1550 0.1960 -0.2204 -0.2949 -0.3237 -0.1531 0.2172 -0.2741 -0.3919 0.2204 0.3394 0.2218 -0.1792 0.2548 -0.2852" HIT_INDICES="205 1035 2800 3580 4018 4189 6002 6428 6849 6875 7425 7493 7740 8248 8362 9140 9162 9177 9273 9618 9767 9804 10020 10026 10383 10521 10738 11003 11161 11369 11512 11615 12207 12574" ES_PROFILE="0.0450 0.0353 -0.0627 -0.0934 -0.1026 -0.0933 -0.2286 -0.2603 -0.2879 -0.2850 -0.3176 -0.3127 -0.3193 -0.3414 -0.3324 -0.3674 -0.3443 -0.3205 -0.3021 -0.2998 -0.2812 -0.2537 -0.2381 -0.2065 -0.1985 -0.1725 -0.1505 -0.1297 -0.0991 -0.0704 -0.0353 0.0039 0.0112 0.0395" RANK_AT_ES="9139.0000" RANK_SCORE_AT_ES="-5142.0000"/>
  <DTG RANKED_LIST="mFS10_entrez_mimo.rnk" TEMPLATE="na_as_pre_ranked" GENESET="gene_sets.gmt#LEUKOCYTE_ACTIVATION" ES="-0.3400" NES="-1.6192" NP="0.0067" FDR="0.1539" FWER="0.9650" RND_ES="0.1759 0.1838 0.2167 0.2230 0.1998 -0.2176 -0.2333 0.2142 0.1734 -0.2097 0.2548 -0.2861 -0.1301 0.2438 0.4162 -0.2023 0.2765 -0.1632 0.2217 -0.2092 0.2117 -0.1936 0.1505 -0.1869 -0.1379 -0.2318 0.2913 -0.1844 0.2146 -0.2301 0.2331 0.2010 0.1637 0.2308 -0.2109 -0.2304 0.1730 -0.2748 -0.1411 0.1958 -0.1911 -0.1534 -0.2057 -0.2284 -0.1527 0.2278 -0.1791 0.2854 0.1732 0.1796 -0.2277 -0.1657 -0.2396 0.1568 -0.1912 0.1328 0.2458 -0.1405 0.2323 0.2946 0.2362 0.1910 0.2377 0.1611 0.2460 -0.2423 0.2270 0.2238 -0.1798 0.2539 0.1939 0.2171 0.1680 -0.2180 0.2480 0.2602 0.3390 -0.2002 0.2829 0.3087 -0.1433 0.2693 -0.2034 0.1830 0.1950 -0.1562 0.2210 -0.1819 0.1900 0.2247 0.2059 0.1548 -0.2062 -0.3164 -0.1854 0.2276 -0.1715 -0.1728 -0.2559 0.2636 -0.2426 -0.1768 0.2157 0.2611 -0.2189 -0.1702 -0.2441 -0.2523 -0.1689 0.3113 0.2012 0.3608 -0.1676 -0.1964 0.1995 0.1339 -0.1553 -0.2149 0.1741 -0.2936 -0.1804 -0.1964 0.3277 -0.1697 0.2497 0.3092 -0.1637 0.3133 -0.1837 -0.2500 0.2958 0.1973 0.1935 -0.2415 -0.2331 0.2423 0.2610 0.2297 -0.1952 -0.1545 -0.1850 0.1717 0.1876 -0.1738 -0.1962 0.2026 0.2226 0.2423 0.2769 0.1640 0.2401 0.1812 0.1479 0.2404 0.2923 0.2057 -0.2175 0.1692 0.2373 -0.2433 0.1923 0.2003 0.2768 -0.1414 0.1729 0.2583 -0.1895 0.1777 -0.1964 0.2078 -0.1897 0.1660 -0.2195 0.1908 -0.1871 0.1642 -0.1662 0.2101 -0.2109 -0.1966 0.1852 -0.2029 0.1665 0.2007 0.2710 0.2190 -0.1958 0.2052 -0.3134 -0.1834 0.2389 0.1896 0.1624 0.2017 -0.2118 0.1532 -0.1214 0.2078 -0.1825 -0.2698 -0.1298 0.2658 -0.1626 0.1306 0.1488 0.1407 0.1832 0.1945 0.2077 0.1794 0.1626 -0.2135 0.2512 -0.2035 -0.2227 0.1954 0.2866 -0.2359 0.2115 0.1771 0.2195 0.2649 0.3061 -0.2106 0.2088 -0.3062 0.1956 -0.2934 -0.1882 0.1773 0.1866 0.1728 -0.2907 -0.1556 -0.1826 0.2581 0.2172 0.2654 -0.1569 -0.1415 -0.1888 0.1831 0.1750 0.1877 -0.1594 0.2037 -0.1869 0.1760 0.2001 0.1564 -0.2184 -0.2027 0.2170 -0.2378 0.2080 -0.1729 0.2517 0.2130 0.1916 -0.1740 0.2015 -0.2895 0.2300 -0.1911 0.2583 -0.2941 0.1922 -0.1891 -0.2254 0.1441 -0.2441 -0.2363 0.2584 -0.2518 0.1434 0.2082 -0.2046 0.2530 0.2694 0.1234 0.3623 0.2132 0.3218 0.2877 -0.1240 -0.3003 -0.1836 -0.1940 0.1563 0.2006 -0.3748 0.3953 -0.2002 0.2505 0.2352 0.2639 -0.1741 0.2040 -0.2772 0.2034 -0.3211 -0.1523 -0.2717 0.2808 -0.2136 -0.2108 -0.1668 -0.2416 -0.1706 -0.2142 0.1966 0.2403 0.2281 0.1988 0.2056 0.2519 -0.2172 -0.1378 -0.1429 0.1330 -0.1759 0.2498 -0.1663 -0.2688 -0.3114 0.1588 -0.1980 0.2934 0.1611 0.3117 0.1389 0.2524 -0.1796 -0.1382 -0.2224 -0.2333 -0.1556 -0.2064 0.2845 -0.1551 -0.2162 -0.1873 -0.2102 0.3344 0.2111 -0.1734 0.1834 0.1823 0.2297 -0.2334 -0.1392 0.2753 0.3186 -0.1986 0.1814 -0.1745 0.1821 0.2341 -0.1622 -0.3059 -0.3764 0.2208 0.2130 0.1935 -0.3116 -0.2526 -0.2273 -0.2021 0.2976 0.2757 0.2646 0.2356 0.1777 0.1705 -0.1863 -0.1491 0.2377 -0.2235 0.1947 0.2684 0.1258 0.3199 -0.2383 -0.1515 -0.2407 0.2812 0.2904 0.2163 0.2313 0.1548 0.2101 0.2150 -0.2056 -0.1665 0.1952 0.2682 0.2465 0.2259 -0.1617 0.1634 0.2159 -0.3083 -0.2590 0.2591 -0.1672 -0.1331 -0.1708 0.1684 0.1851 0.1901 -0.2550 -0.2468 0.2290 -0.2394 0.3107 0.2434 0.2638 0.1832 0.2903 -0.2045 0.2372 0.2214 0.2580 -0.1736 0.1782 -0.2606 0.2115 0.1920 0.1950 -0.2166 -0.2073 -0.1794 0.1231 0.2169 0.2390 -0.1854 -0.2350 0.1799 -0.2532 -0.1895 -0.1648 0.1821 -0.2088 0.2261 -0.1278 0.1521 0.2118 0.1992 0.1701 0.2721 -0.2175 -0.2291 -0.2781 -0.2260 0.1789 -0.1862 0.2039 0.2867 0.1880 0.2569 0.1657 -0.2442 0.2067 -0.1853 0.1788 -0.2612 -0.2071 -0.1745 -0.2109 0.2099 -0.3148 -0.1639 -0.2363 -0.2864 -0.2268 -0.2520 0.1794 -0.1712 0.3002 0.2508 0.2271 0.1546 -0.1951 -0.1959 -0.1387 0.1692 -0.1582 0.2845 0.2057 0.2733 -0.1233 0.1495 0.2510 0.2307 0.2493 0.2130 -0.2367 -0.2182 0.3342 0.1918 -0.2111 -0.1555 0.1757 0.1899 0.2207 0.2470 -0.1525 0.1691 -0.2690 -0.2012 -0.2647 0.1936 -0.2345 0.1530 -0.1621 0.1276 0.1806 0.1789 0.2457 -0.1687 0.1518 -0.1668 0.1872 0.2296 -0.2049 -0.1802 0.1958 -0.2554 -0.2390 -0.1945 0.2246 0.2989 -0.1927 -0.1863 0.2725 0.1677 -0.1724 -0.2343 -0.2382 -0.2329 0.2647 -0.2364 0.2984 -0.1883 -0.2230 -0.1914 0.2228 0.1408 0.1796 -0.1916 0.3094 -0.1940 -0.2549 0.1965 0.1850 0.2264 0.2164 -0.1271 0.2695 0.1781 0.3049 -0.2153 -0.1849 0.1243 -0.2236 -0.1729 -0.2238 -0.1982 -0.1917 -0.2080 0.3063 0.1379 0.1991 0.2330 0.1883 0.2867 -0.1955 -0.1655 0.2094 -0.2714 0.1763 0.1817 0.2155 -0.2264 0.2415 0.1742 -0.2087 0.2550 -0.1799 0.1655 0.3173 -0.1563 -0.1676 -0.1684 0.2424 0.1528 -0.2618 0.2005 0.2415 0.2546 -0.1637 -0.2164 -0.2667 0.2590 -0.1842 0.1855 0.2027 -0.2197 -0.2901 0.2283 -0.1548 -0.1767 0.3097 0.1977 -0.2662 0.3026 0.1416 0.3056 0.3261 0.2847 0.2530 0.3070 0.2406 -0.1376 0.1935 -0.1848 0.2506 -0.1888 0.1826 -0.1993 0.1783 -0.1871 0.3348 0.2827 0.1695 -0.2096 0.2884 -0.1881 0.2046 0.1996 -0.2451 0.2278 0.2848 -0.3130 -0.2560 0.3389 -0.1508 0.2375 -0.1761 0.1997 -0.2640 0.2937 0.1886 -0.2567 -0.1623 -0.1821 0.2756 -0.3044 -0.2083 0.2571 0.2200 -0.2186 0.1902 -0.2801 0.2079 -0.2825 0.2956 -0.2229 -0.1901 0.1867 -0.3533 -0.2981 0.2162 0.2399 0.2242 -0.2300 -0.1934 -0.1711 0.1494 0.1865 0.3300 0.2520 0.2375 0.1940 0.2391 0.1893 0.1901 -0.2343 0.1293 0.1757 -0.2148 -0.2134 0.2557 -0.2573 -0.2056 0.2264 -0.2047 -0.1558 0.2236 -0.2368 0.1825 0.3431 0.2191 -0.2360 -0.1615 -0.1729 0.2172 -0.1634 0.2565 -0.2064 -0.1725 -0.1882 0.2143 0.3041 -0.1943 0.2393 0.2109 0.2385 -0.2208 -0.2430 0.1537 0.2218 -0.2461 0.2384 0.2207 -0.1933 0.2393 -0.2736 -0.2352 -0.2552 -0.1670 0.1981 -0.1439 -0.2022 0.2321 0.1572 0.1227 0.2275 0.1970 0.1426 0.2236 0.1866 0.2522 -0.1639 -0.2214 -0.1744 0.1551 -0.2889 0.2307 -0.1658 -0.2257 -0.1851 -0.2590 -0.2341 -0.2080 -0.1523 0.1592 0.2673 -0.2296 0.1974 0.2400 -0.2812 -0.1651 0.2534 0.2005 0.1747 0.1984 0.2734 -0.2022 -0.2616 0.2206 -0.3079 -0.1952 0.1839 -0.1552 -0.1948 0.1539 0.1732 -0.2418 -0.2229 -0.2964 0.2142 -0.2000 0.1708 0.1941 0.2524 0.1773 0.1919 -0.1465 -0.2537 0.3856 0.1716 0.1507 -0.2230 0.3030 -0.1819 0.1456 -0.2730 -0.1521 -0.2333 -0.2242 -0.1427 0.2726 0.2070 -0.2073 0.2055 -0.1684 -0.2175 -0.1495 0.2079 -0.1626 0.1920 0.2092 0.2131 0.2256 0.1930 -0.1621 -0.1881 0.2128 0.2195 0.2405 -0.1532 -0.2561 0.1950 0.2265 -0.2377 -0.2113 0.2099 0.1969 0.1881 0.4099 -0.2036 0.1919 0.1845 0.1574 -0.1916 -0.2093 0.2032 0.2290 0.2177 -0.2286 -0.2764 0.2351 0.2128 -0.1949 0.1900 0.2091 -0.2871 0.1606 0.2641 -0.2099 0.2261 0.1417 -0.1857 0.2134 0.2020 0.1394 -0.2075 0.2704 -0.2083 0.2786 0.1624 -0.2532 0.2229 -0.2547 0.2254 -0.1578 0.2219 -0.1558 0.1690 0.2673 0.2735 -0.2559 -0.2791 0.1638 -0.2233 -0.2910 0.2265 -0.2131 -0.2224 0.1784 -0.2563 0.3031 -0.2016 -0.1866 0.2405 0.2386 -0.2125 0.1938 -0.2076 0.1679 -0.1647 0.1876 0.2709 -0.2283 -0.1793 0.2369 0.1452 0.1755 -0.2288 0.2477 -0.1661 0.2382 -0.2020 -0.2230 0.2561 0.1834 -0.2342 0.1609 -0.1918 -0.1655 -0.2236 -0.3385 -0.2333 0.2176 -0.2712 0.3295 -0.2335 0.2553 -0.2152 -0.1978 -0.2061 -0.2007 0.1750 0.2328 -0.1423 0.2176 0.3180 -0.1677 0.2882 0.2058 0.2378 0.2369 0.1825 0.2862 -0.2196 -0.2272 0.2590 0.2387 0.1829 0.2312 0.1706 -0.2952 0.1657 0.2369 0.2676 0.1442 0.1522 -0.2361 -0.2116 -0.2660 -0.3004 0.2603 -0.1925 0.2462 0.2667 -0.1758 -0.1924 0.2406 0.2077 0.1905 -0.3078 -0.2327 0.2416 -0.2417 0.2652 0.1591 0.2331 -0.1996 0.1758 0.1749 0.2272 0.2187 0.2029 0.2298 -0.2342 0.2633 -0.2830 0.2134 0.1962 -0.1910 -0.2032 0.2086 0.2928 0.2065 -0.2306 0.2683 0.1499 0.2413 0.2523 -0.1719 -0.1653 0.1686 0.2514 -0.2342 0.2458 -0.2141 0.1963 0.1699 0.2008" HIT_INDICES="142 356 928 1418 1805 2125 2302 2326 2945 3176 3554 3730 3867 4062 4094 4315 5068 5185 5451 5659 6275 6317 6720 6750 7100 7546 8168 8169 8414 8503 8806 9050 9621 9865 9985 10055 10320 10325 10328 10494 10603 10875 11042 11230 11234 11353 11475 11510 11959 11961 12026 12156 12254 12319 12338 12486 12582 12703 13022" ES_PROFILE="0.0197 0.0331 0.0168 0.0044 -0.0019 -0.0047 0.0028 0.0218 -0.0078 -0.0087 -0.0231 -0.0228 -0.0203 -0.0234 -0.0141 -0.0204 -0.0714 -0.0742 -0.0899 -0.1022 -0.1492 -0.1523 -0.1814 -0.1819 -0.2053 -0.2342 -0.2739 -0.2659 -0.2756 -0.2729 -0.2852 -0.2920 -0.3214 -0.3247 -0.3179 -0.3071 -0.3100 -0.2930 -0.2758 -0.2703 -0.2600 -0.2609 -0.2529 -0.2456 -0.2242 -0.2110 -0.1975 -0.1771 -0.1864 -0.1614 -0.1409 -0.1248 -0.1057 -0.0837 -0.0582 -0.0418 -0.0209 -0.0012 0.0052" RANK_AT_ES="9864.0000" RANK_SCORE_AT_ES="-6445.0000"/>
  <DTG RANKED_LIST="mFS10_entrez_mimo.rnk" TEMPLATE="na_as_pre_ranked" GENESET="gene_sets.gmt#HUMORAL_IMMUNE_RESPONSE" ES="-0.4061" NES="-1.6190" NP="0.0198" FDR="0.1490" FWER="0.9650" RND_ES="-0.1999 0.3064 -0.1718 0.1874 -0.2893 0.2220 0.2587 -0.2828 -0.1899 -0.1756 0.1773 0.2740 -0.1827 0.2531 -0.1988 0.2877 0.2195 0.1666 0.3348 -0.1697 -0.1904 0.2217 -0.3012 -0.3194 0.2267 0.2155 -0.2067 -0.2186 0.2564 -0.3330 0.2009 0.1830 -0.2196 -0.1684 0.2619 0.2256 0.2840 -0.2719 -0.2746 -0.3261 -0.2825 0.1864 -0.3640 -0.2762 0.3888 0.2812 -0.2169 -0.3087 -0.2808 0.2618 0.2428 0.2321 -0.2523 -0.2811 0.3603 0.2012 0.2286 0.2894 -0.2197 -0.1753 -0.1982 0.2531 -0.3445 -0.1923 0.3323 0.3274 -0.2713 -0.3026 -0.1893 0.2673 0.3085 0.1416 0.2827 -0.2176 -0.2737 0.1792 0.2820 -0.2350 -0.3291 -0.3190 0.2001 -0.2833 -0.3534 0.2007 0.2236 -0.2045 -0.3081 -0.2734 0.2390 -0.1457 0.2400 0.3250 0.2108 -0.2960 -0.2114 0.2248 -0.1870 -0.3712 -0.1774 0.0992 0.3313 -0.2633 0.1731 -0.2073 0.2261 0.2458 -0.3056 0.2472 -0.2342 -0.1972 0.3668 0.2583 0.2201 -0.2626 0.2374 -0.3604 0.2478 -0.3223 0.2741 0.2963 -0.2729 0.1783 -0.1583 0.2224 0.1662 0.3169 -0.3514 0.2030 0.1725 0.1884 0.2388 0.1968 -0.2755 0.4075 -0.1816 -0.2534 0.2966 0.2261 -0.1755 -0.2154 -0.2648 0.2867 0.2827 -0.1729 0.3310 -0.2700 0.2179 0.2004 0.2310 -0.1629 -0.2034 -0.2237 -0.2607 0.1888 0.1838 0.3302 -0.2465 0.2027 0.2167 -0.1801 -0.1985 0.2508 -0.2606 0.3544 0.3231 -0.1809 -0.1979 -0.2599 0.2158 -0.2629 -0.2554 0.1573 0.1950 -0.2032 0.2144 0.4672 -0.2078 0.1827 -0.1867 -0.2063 -0.2475 -0.2162 -0.1824 0.2187 -0.2377 -0.2900 0.3567 0.2866 0.3088 0.2372 -0.2772 0.2896 0.2466 0.2682 -0.2299 -0.2561 -0.3006 -0.1920 -0.2320 0.2320 -0.1828 0.1885 -0.2267 -0.3853 -0.2986 0.2422 -0.1924 0.1772 0.3742 0.2132 0.2732 -0.3205 -0.2430 -0.2584 -0.1826 0.2435 0.1849 -0.3126 0.2736 -0.2773 0.2390 -0.2251 0.2656 -0.2458 -0.2443 0.2891 0.1885 0.2424 -0.2393 0.3810 0.2411 -0.1663 -0.2257 -0.1790 0.3968 -0.2708 0.2641 -0.2760 -0.3609 0.3450 0.2484 0.2993 -0.3084 0.1877 0.2127 0.1683 0.3189 -0.2192 0.1647 -0.3162 0.2273 0.2639 0.3142 0.2556 0.2561 -0.2384 0.2750 0.1766 -0.5051 0.4084 0.3939 0.2526 -0.2468 0.2068 -0.2321 -0.2090 -0.2807 -0.1510 0.1958 0.3017 0.1690 -0.2927 -0.1729 0.2121 0.1457 0.4972 0.2962 -0.3383 -0.1559 -0.2368 -0.2864 0.3933 0.2653 0.2179 -0.2604 -0.2914 -0.1825 -0.1864 -0.2063 -0.2684 0.1687 -0.3421 0.1960 0.3341 -0.1897 -0.1866 -0.2481 0.1529 -0.2937 0.2018 -0.3558 -0.2221 0.2599 0.2068 0.3298 -0.1931 -0.2970 -0.3129 -0.3039 -0.2864 0.2707 0.1622 -0.2371 -0.2335 0.2502 -0.1474 0.1831 0.3035 -0.2325 -0.3184 0.2876 0.1679 0.3402 0.1917 0.2833 -0.1836 -0.2447 0.2140 0.2744 -0.2452 -0.1608 0.2526 0.2997 -0.1963 0.2554 0.1770 -0.2746 -0.2845 -0.1504 0.1651 0.2392 0.3869 0.2553 0.2076 0.3824 0.1792 -0.1915 0.3207 0.2209 0.2153 -0.2928 0.1434 -0.3333 -0.2025 0.1801 -0.3176 0.3474 0.2630 -0.1803 -0.1971 0.1762 0.3725 0.2205 -0.2461 -0.1441 0.2925 0.1354 0.1958 -0.2155 -0.2736 0.2310 0.3129 0.2101 -0.1708 0.1944 0.4292 0.2067 0.1731 0.1794 0.1890 0.2868 -0.3335 -0.3517 -0.1768 0.2310 0.1880 0.2920 0.3102 -0.2096 0.2673 -0.1947 0.2196 0.3021 -0.4131 -0.3757 -0.2814 -0.2806 -0.1770 -0.2793 0.2257 -0.3214 -0.1462 0.2528 -0.3338 -0.2982 0.5134 -0.3068 -0.3244 -0.1719 0.1783 0.2767 -0.4816 0.2422 0.2485 -0.1962 0.1724 -0.2265 -0.2016 -0.2348 -0.3023 0.3259 -0.1983 -0.1880 -0.2704 -0.2974 -0.1570 -0.3370 0.1162 0.2682 0.3450 0.2903 -0.3029 0.2571 0.5229 -0.1615 -0.2766 -0.2739 0.1988 0.3101 -0.2261 0.3530 0.3384 0.2359 -0.2446 0.2647 -0.2469 0.3148 0.3357 -0.3084 -0.2302 -0.1678 0.2522 0.1948 -0.3144 0.3015 0.1943 0.1590 -0.1794 0.2069 -0.3212 -0.2004 -0.2729 0.2548 0.2630 0.2511 0.3034 0.2416 0.3283 0.2630 -0.3078 -0.1629 -0.1571 0.3245 0.1917 0.2276 0.2942 -0.2992 0.3490 0.2974 -0.1924 0.2803 -0.3404 0.2774 0.2690 -0.2689 0.3478 0.3225 0.3458 -0.3664 0.2343 0.3447 0.2622 0.1566 0.1882 0.2000 -0.2248 0.2444 0.2379 0.2524 0.3556 0.2749 0.2317 -0.1507 -0.1479 0.2073 -0.2634 0.1643 0.1964 0.2632 0.3613 0.1645 0.2390 -0.3898 0.2556 -0.2514 0.2857 -0.1981 -0.3344 0.2162 0.1997 0.1858 0.2479 0.2554 0.3668 -0.3141 -0.2108 -0.2457 -0.2162 0.2149 -0.3986 0.1816 0.3013 -0.4301 0.2006 0.1468 0.3289 -0.2152 -0.1594 -0.3047 -0.1249 0.2207 0.1970 0.2516 -0.1948 0.1689 0.2941 0.2385 -0.2344 -0.1854 -0.2274 0.3899 0.3714 -0.3027 -0.2836 0.2757 0.4458 -0.1725 -0.1455 -0.2519 -0.2373 0.2874 -0.2633 0.3545 -0.2675 0.2600 0.1377 0.2301 0.1754 0.1636 0.3241 0.3258 0.1941 -0.2729 0.2829 -0.3761 0.2283 -0.2741 0.2220 0.2298 0.2714 0.3330 -0.2099 0.1989 -0.1719 -0.3214 0.2148 -0.2384 -0.2218 0.2144 0.2399 -0.2420 0.2801 0.3651 0.2874 -0.3167 -0.1686 -0.2057 -0.2532 -0.1659 -0.1806 0.2170 -0.2706 0.2114 0.1916 -0.1936 -0.4237 -0.2059 -0.3612 -0.3814 0.2062 -0.4116 0.2420 0.1614 -0.1816 0.1544 0.2591 0.2573 -0.1475 -0.2195 0.3169 0.1925 0.2889 -0.2718 0.2464 0.1714 -0.3296 -0.2807 -0.1489 0.2018 -0.1772 -0.1891 0.4003 0.4083 0.2911 0.3101 -0.2531 -0.2284 -0.2033 0.1994 -0.2401 0.2135 0.2493 -0.3045 0.2055 0.2722 -0.2968 -0.3040 -0.2534 0.3360 0.2404 -0.2865 0.2247 0.1826 0.2031 -0.2392 0.2153 0.2310 0.1932 -0.2625 0.1585 0.2724 -0.3115 -0.3500 0.1410 0.2101 0.2082 0.2768 0.2389 0.1922 0.2187 -0.2524 0.2901 -0.2754 0.3054 -0.2612 -0.1911 -0.4042 0.3681 -0.3322 -0.1738 -0.4709 0.3690 0.2690 0.2222 -0.2678 -0.2817 0.2005 -0.2134 0.3142 -0.2619 0.3038 0.2017 0.3563 -0.2333 -0.2242 0.2365 0.2537 0.3379 0.3174 -0.1661 -0.1381 -0.1971 -0.2021 0.2101 0.3591 -0.2050 0.3486 -0.2636 -0.2085 -0.2837 -0.3423 -0.3096 -0.2205 -0.2724 0.2578 0.2778 0.2420 -0.1791 -0.2171 0.2311 -0.3552 -0.2866 0.2731 0.2443 0.3482 0.3152 -0.1872 -0.2725 0.2218 -0.1996 0.2217 0.2103 0.2413 -0.2088 -0.2360 -0.2419 0.2916 -0.2158 0.2892 -0.2834 -0.2612 0.3193 -0.3335 -0.1943 0.1805 0.2477 -0.2882 -0.2811 0.1739 -0.3332 0.1593 0.3582 -0.2032 0.2238 -0.2759 0.5113 0.3167 0.1857 -0.1874 -0.1974 -0.2466 -0.3203 -0.2098 -0.2011 -0.2231 -0.2555 0.1825 -0.3519 0.2742 0.2379 0.2669 0.2353 -0.1798 0.2779 -0.1780 0.3237 0.3079 0.1712 0.3463 0.2250 0.3059 -0.2000 0.2490 0.2101 0.2434 0.2028 -0.3627 -0.3077 -0.2049 0.2977 0.3279 0.3179 -0.3421 0.2580 -0.2651 0.3201 -0.3251 -0.3618 -0.2814 0.2182 0.2180 -0.2267 0.1585 -0.2006 -0.4366 -0.2986 0.2065 0.3078 0.3174 -0.1799 -0.1799 0.3160 0.2420 0.2544 -0.2003 -0.2264 0.2918 -0.2980 0.2758 0.1662 0.3384 0.2584 0.2317 -0.2289 0.2170 0.2911 -0.1736 0.1963 -0.2774 0.2786 0.2152 -0.2155 -0.2004 0.2581 -0.2633 -0.2337 -0.1701 -0.2617 0.2118 0.1765 0.2698 -0.2785 0.2062 0.2035 -0.1897 -0.2807 0.2525 -0.3591 -0.1941 0.2254 0.2090 0.3266 -0.2555 -0.1761 0.2667 0.2863 0.2266 0.2217 0.1665 -0.3690 -0.2720 0.3460 -0.2401 0.2055 -0.2998 0.1710 0.2372 0.2445 -0.1873 0.2441 0.3046 0.2233 0.2198 0.2361 -0.2525 0.1972 0.3120 0.1895 -0.3218 -0.2170 0.1473 -0.4113 -0.2814 0.1386 0.2262 0.3784 0.1803 -0.2388 -0.2210 0.2545 0.1843 -0.3186 -0.2894 -0.2649 0.1765 0.2838 -0.1556 -0.2515 0.1796 -0.3120 0.1959 0.3376 0.2280 0.3167 -0.3748 -0.2019 0.2944 -0.3526 0.3598 0.3960 0.2123 -0.1573 0.3073 0.1975 -0.2064 -0.3788 0.2235 0.2054 -0.1764 0.2458 0.1748 0.2905 0.2680 0.3297 -0.3113 0.2495 -0.2300 0.3801 0.1367 0.2385 0.2831 0.2173 0.3466 0.2001 0.1523 -0.3000 -0.2580 -0.2393 0.1193 -0.1549 0.1779 0.3615 0.2500 0.3146 0.3166 -0.2933 0.2519 0.1302 -0.1718 0.1982 0.2617 -0.1918 -0.2363 -0.1806 0.2836 -0.1499 -0.2751 -0.2465 0.2222 0.3605 0.1956 0.2018 0.1601 0.1849 -0.2606 -0.2437 -0.2980 -0.2935 -0.2311 -0.1946 -0.1582 0.3025 0.3414 -0.2915 -0.1830 -0.2960 0.3504 0.1885 0.1973 -0.2207 0.2499 0.2332 -0.2532 0.4075 -0.2480 0.2091 0.2576 0.1823 0.3462 0.3118 -0.3135 -0.1953 0.2579 0.2001 -0.2219 0.2723 -0.3451 0.2483 -0.1911 -0.2611" HIT_INDICES="1 1093 1115 2780 3245 4269 4346 6490 6720 8278 8752 8991 9050 9291 9814 9998 10320 10715 10817 11177 11415 11541 11881 11965 12166 12622 12658 12750 12757 13073" ES_PROFILE="0.0541 0.0169 0.0614 -0.0335 -0.0407 -0.1003 -0.0880 -0.2508 -0.2654 -0.3699 -0.3877 -0.3857 -0.3694 -0.3653 -0.3789 -0.3652 -0.3596 -0.3564 -0.3301 -0.3203 -0.2994 -0.2687 -0.2517 -0.2144 -0.1844 -0.1698 -0.1227 -0.0790 -0.0286 0.0013" RANK_AT_ES="8751.0000" RANK_SCORE_AT_ES="-4436.0000"/>
  <DTG RANKED_LIST="mFS10_entrez_mimo.rnk" TEMPLATE="na_as_pre_ranked" GENESET="gene_sets.gmt#MULTI_ORGANISM_PROCESS" ES="-0.2786" NES="-1.5748" NP="0.0000" FDR="0.1974" FWER="0.9890" RND_ES="-0.1980 0.1952 0.1822 -0.1985 -0.2445 -0.1587 -0.1996 0.2004 0.1518 0.2519 -0.1606 -0.1354 0.1713 0.1663 -0.1595 -0.1934 -0.1829 0.1361 -0.2298 0.2399 0.1381 0.1802 -0.1724 0.1659 0.1569 0.1614 -0.1685 0.2139 0.1906 0.2141 0.1684 0.2273 -0.2005 0.1997 0.1598 0.1433 -0.1761 0.1629 0.1940 0.1762 0.1969 0.2306 0.2082 -0.1674 -0.2174 -0.1472 -0.1793 0.1573 -0.1579 0.1671 0.1518 0.1763 -0.2138 0.1906 -0.1653 0.2385 -0.1634 0.1863 0.2830 -0.1702 -0.2071 0.1323 0.2190 -0.1216 0.2456 -0.1573 0.1806 -0.1535 0.1782 0.1928 0.1910 0.1682 0.1982 0.2342 0.1817 0.1682 0.1817 0.2518 0.1817 -0.2168 -0.1521 -0.1361 0.1512 0.1458 -0.1663 0.1998 -0.1615 -0.1638 0.1646 -0.1549 0.1459 -0.1906 0.1641 0.1668 -0.1535 0.2016 0.2554 0.1839 -0.1548 0.1482 0.1587 0.1464 0.1740 -0.1515 -0.1868 0.2047 0.1835 0.1900 -0.2310 -0.2091 0.1939 -0.1507 0.1477 0.1755 -0.2541 0.2286 0.1821 0.1628 0.1695 -0.1719 -0.1289 0.1640 -0.1470 -0.1739 -0.2442 -0.2717 -0.1660 -0.2064 0.2134 -0.1755 -0.1596 -0.1615 -0.2091 -0.1915 0.1590 0.2013 -0.1550 -0.1908 0.1770 0.1929 0.2133 -0.1455 -0.1905 -0.1644 -0.1702 0.1732 -0.1663 0.1899 0.1894 0.1628 -0.1840 -0.1372 -0.2254 0.1956 0.1646 0.1836 -0.1917 0.2278 -0.1814 0.2030 0.1556 0.1537 0.1759 -0.2110 0.1658 0.1929 0.2005 0.1530 0.1941 0.1781 0.1534 -0.1523 -0.2552 -0.1920 0.1898 0.1592 0.1636 0.1834 0.1741 0.1843 -0.2159 -0.1986 0.1740 -0.1645 -0.1711 0.2149 0.1757 -0.1272 0.1987 -0.1764 0.1735 0.2290 0.2177 0.1615 0.1687 0.1727 0.2171 -0.1544 0.2142 -0.2023 -0.2269 -0.2015 -0.1646 0.2021 0.2097 0.2023 0.2607 0.1558 -0.2029 0.1850 0.1759 0.1841 0.1670 -0.1713 0.2068 0.1564 -0.1691 -0.1572 -0.1753 -0.1678 -0.1571 -0.1594 -0.2158 -0.1768 0.1637 -0.1495 0.2209 0.2360 0.1679 0.1501 0.2189 0.1462 -0.1498 0.1999 0.1928 0.1906 0.2155 0.1448 0.1861 -0.1625 0.3000 -0.1914 0.1717 -0.2158 0.1415 -0.2139 0.1750 0.2158 0.1875 -0.1687 -0.1571 -0.1570 -0.1465 -0.2116 0.2007 0.2283 0.1436 0.2269 -0.1450 0.1676 -0.1762 0.1478 -0.1793 -0.1895 0.2203 0.1960 0.1518 0.1361 0.1902 0.2486 -0.1654 0.2106 0.1797 0.1512 0.2121 0.1802 -0.2136 -0.2172 0.1496 -0.1765 0.2372 0.2023 -0.1594 0.2128 0.1618 0.1666 -0.1835 0.1740 -0.1651 -0.1430 0.1854 0.1843 -0.2191 -0.1424 -0.1983 0.1619 0.2526 -0.2019 -0.1427 0.2624 -0.1870 -0.1678 -0.2618 0.1918 0.2251 0.2220 0.2045 0.2212 0.1609 -0.1608 0.1842 0.1772 -0.2206 0.1940 0.1925 -0.1703 0.1860 -0.1572 -0.2035 0.1670 0.2393 0.2207 0.1911 0.1558 0.1655 -0.1426 0.2152 0.1375 0.2068 0.1503 -0.1697 -0.1508 0.1238 0.1873 -0.1488 0.2029 0.1388 -0.1521 0.1306 -0.1975 -0.1685 -0.1640 -0.1815 -0.1985 0.1664 0.1505 0.1684 0.2283 0.1612 0.2118 0.1339 0.2149 -0.2234 0.1534 0.2250 0.2048 0.1992 0.1994 -0.2066 -0.1815 0.2036 -0.1295 0.2316 -0.1677 -0.1665 0.1389 -0.1516 0.1772 0.1553 0.1641 -0.1655 -0.1764 -0.1388 -0.2280 -0.1726 0.2056 0.1787 -0.1551 0.2418 -0.1614 0.2178 -0.1662 0.1909 0.2382 0.1657 -0.1786 0.2018 -0.1392 0.2066 -0.1630 -0.1819 -0.1900 0.1651 0.1550 -0.1754 0.1774 0.1578 0.1965 0.1756 0.2665 -0.1962 -0.1551 0.1818 0.1585 0.1905 0.1253 0.1543 0.1174 0.1454 -0.2374 0.2259 0.1546 -0.2421 -0.1944 -0.1887 0.1898 -0.1551 0.2438 -0.1547 0.1732 0.1687 0.1452 -0.1864 -0.1878 -0.1590 -0.1557 0.2020 0.1639 0.1804 -0.1993 -0.1455 -0.1966 0.2479 0.1880 0.2330 0.1804 0.2301 -0.1587 0.1662 -0.1536 -0.2097 0.1882 -0.1500 -0.2014 -0.1458 0.2136 -0.1389 0.1511 -0.2422 -0.1755 -0.1410 -0.1514 -0.1674 -0.1960 0.2124 0.1804 0.1777 0.1453 0.1711 -0.1358 0.1555 -0.1589 0.1742 0.1676 -0.1478 0.1815 0.1396 -0.1841 0.1842 0.1746 0.2456 -0.1501 -0.2058 0.2408 0.1436 -0.2126 -0.1775 0.1972 0.1900 0.2097 -0.1700 0.1529 -0.1571 -0.2508 0.2165 0.2423 -0.2119 -0.1642 0.1574 0.1711 -0.1634 0.1717 -0.1747 0.2050 0.1646 -0.1728 -0.1802 -0.1737 0.2581 0.1758 -0.2119 0.1576 -0.1581 0.1947 0.2136 -0.2275 0.1425 -0.1919 0.1467 -0.2359 0.2089 -0.1579 0.2029 -0.1568 0.1773 0.1798 -0.1668 -0.1943 0.1608 0.1853 0.1873 -0.1735 0.1889 0.1969 0.1352 -0.2120 0.1776 -0.2439 0.2589 0.1497 -0.1578 0.1772 -0.2087 0.1729 0.1672 -0.1751 -0.1865 -0.1828 0.1505 -0.1792 0.1789 -0.1639 0.2648 -0.1668 0.1945 0.2008 0.1568 0.2283 0.1722 -0.2066 0.1798 0.2053 -0.1551 -0.2187 -0.1497 0.2506 -0.1661 0.2221 0.1516 -0.2004 0.1992 0.1431 0.2020 -0.1749 -0.1646 0.1654 0.2221 -0.1852 -0.2370 -0.1572 0.1947 0.2258 0.1355 0.1224 -0.1700 0.1925 0.1845 0.1628 0.2264 0.1681 0.1553 0.1638 0.1437 -0.2344 0.2574 0.2289 -0.1696 -0.1841 0.1787 0.1700 -0.1970 0.1434 0.2192 0.2064 0.1793 0.1856 0.1621 0.2335 0.1855 -0.1843 0.1493 -0.1806 0.1636 0.1770 -0.1548 -0.1361 -0.1776 0.2027 0.2079 0.1480 0.1639 -0.1802 -0.1659 -0.2087 0.2289 -0.1645 -0.1710 0.1902 0.1337 0.1471 -0.1839 0.1879 0.2025 -0.2107 -0.2347 -0.2063 -0.2200 -0.1525 0.1750 0.1522 -0.1785 -0.1343 -0.1393 -0.1840 -0.1813 0.1638 -0.1651 0.1603 0.1870 0.1640 -0.1893 0.1531 0.2036 0.1581 0.1588 -0.2087 0.1588 0.1824 0.1939 -0.1993 0.1528 0.1669 0.1401 -0.1199 0.2016 -0.1517 -0.1572 -0.1565 0.1543 0.1909 0.1717 0.1863 0.1315 0.2302 -0.2272 -0.1424 -0.1341 -0.1343 0.1703 -0.1893 0.1480 -0.1421 -0.2473 0.1523 0.2019 -0.1738 0.1470 0.1563 -0.1171 -0.1680 -0.1404 -0.1924 -0.2430 0.2720 0.1365 -0.1627 0.1982 -0.2029 0.1669 0.1529 -0.1373 0.1713 -0.1703 0.1728 -0.1820 0.1825 0.1806 0.2874 -0.1855 0.2014 -0.2247 0.1846 0.2310 0.2374 0.1568 -0.1398 -0.1467 -0.1588 -0.1692 0.1755 0.1959 -0.1830 0.1696 -0.1655 0.2186 -0.1791 0.1763 0.2725 0.2479 0.2132 0.2090 -0.1521 -0.1581 -0.1724 0.2049 0.1977 0.1389 0.1603 0.1629 -0.2112 -0.2554 0.2335 -0.1811 -0.1651 0.2135 -0.1439 -0.1633 0.1406 -0.1360 -0.1806 0.1556 0.1626 -0.1879 0.1731 0.1779 0.1574 0.1836 0.1422 -0.1651 -0.1668 -0.1777 -0.1483 -0.1507 0.2031 -0.1765 -0.1777 0.1657 -0.1502 0.1770 -0.1239 0.1761 -0.1537 0.1124 -0.1594 -0.1680 0.1930 0.1988 -0.1361 -0.1832 -0.1650 -0.1282 0.1682 0.2084 -0.2014 -0.1894 -0.1826 -0.1847 0.2016 0.2331 0.2050 0.1907 -0.2329 0.2318 -0.1475 0.1634 0.1844 0.2737 -0.1866 0.1588 0.1700 0.2373 0.1394 -0.1836 0.2447 0.1793 -0.1893 -0.2067 -0.1444 -0.2019 -0.1647 0.1448 -0.2034 -0.1358 0.1655 0.1688 -0.1290 0.1298 0.2437 0.1849 -0.1744 0.1295 -0.1236 -0.2077 0.2148 0.1290 0.1432 0.2009 0.2323 0.2898 -0.1422 0.1915 -0.1939 -0.2030 -0.1829 0.1749 -0.2021 -0.1750 0.2280 0.1301 -0.1469 0.2781 -0.2187 -0.1790 0.1554 0.2291 -0.2635 -0.1433 -0.1682 0.2307 0.1880 0.1347 -0.1927 0.1915 -0.1575 -0.1209 -0.1374 -0.1665 -0.1777 0.1584 0.2024 0.1743 -0.2037 -0.1646 0.2098 -0.1377 -0.1648 0.1950 0.1779 0.1836 0.1716 -0.1516 -0.1546 -0.1995 0.1823 -0.1957 0.2245 0.1988 -0.1631 -0.1721 -0.1953 0.3090 -0.1771 -0.1772 -0.1695 0.1751 0.1559 -0.1997 0.1100 -0.2034 -0.1627 -0.2020 0.2235 0.1447 0.2418 0.3274 0.1919 -0.1517 0.1568 0.1907 -0.1450 0.1770 -0.1468 0.1664 0.2335 -0.1559 -0.2141 0.2328 0.1441 -0.1528 0.1712 -0.2522 -0.1915 0.1452 0.2011 0.1684 0.2137 -0.1655 0.1731 -0.1846 0.2197 0.1972 0.1588 0.2207 0.1718 0.2804 0.2077 0.1784 -0.1399 -0.1504 0.1910 0.1686 0.1424 -0.1842 0.2037 -0.1340 -0.1413 -0.1671 -0.1661 0.1855 0.1671 0.1725 -0.2422 -0.1460 -0.1607 0.2007 0.2348 -0.1519 -0.2092 0.1680 0.1818 -0.1823 0.2214 -0.1718 -0.1359 -0.1631 -0.1739 0.1728 0.1531 0.2305 0.1638 0.1521 -0.1747 0.1957 -0.1919 -0.2155 -0.1698 0.1769 0.1469 -0.1490 -0.1894 -0.1651 0.1816 0.1407 -0.1834 0.2009 -0.1648 -0.1716 0.1555 -0.1618 0.2849 0.1741 0.1221 -0.2476 0.2111 0.1989 0.2259 0.1500 0.1624 -0.1931 0.1750 0.2123 0.1683 0.2008 -0.1989 0.1951 0.1602 -0.1933 0.1686 -0.1190 0.2123 -0.1643 -0.1925 -0.1800 0.1996 -0.1554 0.1498 0.2429 0.1684 0.1816 0.2159" HIT_INDICES="39 61 62 359 535 566 643 1090 1197 1227 1236 1337 1467 1628 2125 2552 2715 2763 2887 2951 2952 2994 3260 3361 3387 3394 3468 3653 3656 3738 3754 3834 3867 4011 4088 4094 4109 4167 4187 4189 4210 4237 4286 4346 4460 4521 4737 4870 4885 4908 4980 5386 5393 5710 5738 5755 5835 5881 6171 6246 6453 6531 6977 7225 7364 7381 7596 8056 8110 8117 8396 8498 8537 8592 9041 9078 9252 9349 9378 9442 9495 9524 9530 9563 9638 9672 9729 9771 9876 9903 9905 9923 10053 10207 10331 10349 10508 10583 10617 10943 11012 11146 11211 11284 11286 11309 11373 11394 11521 11630 11664 11892 11901 11956 11961 12028 12086 12106 12183 12254 12273 12279 12310 12319 12338 12518 12522 12657 12693 12741 12752 12754 12757 12888 13026 13079 13090" ES_PROFILE="0.0102 0.0218 0.0350 0.0248 0.0237 0.0337 0.0400 0.0169 0.0199 0.0288 0.0392 0.0424 0.0431 0.0410 0.0119 -0.0125 -0.0169 -0.0126 -0.0143 -0.0116 -0.0040 0.0003 -0.0132 -0.0143 -0.0096 -0.0035 -0.0027 -0.0109 -0.0051 -0.0055 -0.0009 -0.0014 0.0016 -0.0042 -0.0051 -0.0005 0.0034 0.0038 0.0071 0.0117 0.0149 0.0176 0.0184 0.0183 0.0138 0.0132 0.0001 -0.0067 -0.0046 -0.0030 -0.0055 -0.0346 -0.0329 -0.0559 -0.0567 -0.0566 -0.0616 -0.0641 -0.0860 -0.0916 -0.1073 -0.1128 -0.1460 -0.1634 -0.1722 -0.1715 -0.1856 -0.2179 -0.2187 -0.2159 -0.2335 -0.2373 -0.2361 -0.2360 -0.2656 -0.2632 -0.2711 -0.2729 -0.2694 -0.2685 -0.2667 -0.2629 -0.2573 -0.2538 -0.2534 -0.2497 -0.2477 -0.2445 -0.2460 -0.2413 -0.2348 -0.2295 -0.2325 -0.2372 -0.2393 -0.2331 -0.2376 -0.2354 -0.2300 -0.2464 -0.2429 -0.2442 -0.2399 -0.2361 -0.2269 -0.2192 -0.2146 -0.2066 -0.2065 -0.2048 -0.1972 -0.2042 -0.1942 -0.1877 -0.1773 -0.1716 -0.1650 -0.1555 -0.1502 -0.1443 -0.1343 -0.1234 -0.1142 -0.1034 -0.0933 -0.0953 -0.0836 -0.0818 -0.0722 -0.0634 -0.0517 -0.0394 -0.0271 -0.0243 -0.0218 -0.0125 0.0000" RANK_AT_ES="9348.0000" RANK_SCORE_AT_ES="-5530.0000"/>
  <DTG RANKED_LIST="mFS10_entrez_mimo.rnk" TEMPLATE="na_as_pre_ranked" GENESET="gene_sets.gmt#LYMPHOCYTE_DIFFERENTIATION" ES="-0.4283" NES="-1.5650" NP="0.0248" FDR="0.2049" FWER="0.9920" RND_ES="-0.2231 -0.2965 -0.3189 -0.2427 0.2246 0.3484 0.1768 -0.1834 -0.2266 -0.2974 0.3900 0.4518 0.2091 -0.2053 0.3026 -0.3436 -0.2484 -0.1632 0.3620 -0.3372 0.2099 -0.2119 0.3639 0.2877 0.1887 0.1756 -0.2457 0.2393 -0.3090 0.2635 -0.3855 0.2867 0.1497 0.3205 0.3174 0.2054 0.2221 -0.4100 -0.3789 -0.3244 0.3102 -0.2204 -0.2550 0.2382 0.1562 0.4447 0.6143 0.2303 -0.1933 0.2334 -0.3892 0.2725 0.2542 0.3927 0.2983 0.2089 -0.4795 -0.3355 -0.2235 0.3332 0.2403 0.3588 -0.2757 -0.2412 0.3366 -0.2377 -0.2159 -0.1851 -0.2520 -0.2578 0.3614 0.2162 0.3240 -0.1472 0.1737 -0.1772 -0.2720 0.2830 -0.3225 -0.4164 0.2959 -0.3277 -0.2292 0.1855 -0.2557 0.3075 -0.3614 -0.1452 0.1898 0.1849 -0.2796 0.3271 -0.2115 -0.1612 0.4674 0.3167 0.2124 -0.3652 0.2373 0.2278 -0.2373 0.5006 -0.2610 0.2877 -0.2287 0.1976 0.2222 0.4800 -0.2023 -0.3703 0.2118 0.1763 0.2004 -0.4413 0.2814 -0.3285 0.2459 -0.3712 -0.1952 -0.3572 -0.2476 -0.3028 -0.3017 -0.3050 0.1368 -0.2829 0.1835 0.2199 0.2617 -0.1703 0.2678 -0.3073 0.2659 -0.2273 0.2456 -0.1781 0.1784 0.2434 0.1953 -0.2934 -0.3493 -0.3577 -0.3454 -0.2451 0.2418 0.2263 0.3154 -0.3519 -0.3088 0.3509 0.3006 0.1763 0.1810 -0.3205 0.2773 0.1799 0.2630 0.2315 0.4646 0.3021 -0.3419 0.2490 0.2247 0.2742 0.2882 0.2910 0.1856 -0.3116 0.2961 0.3330 0.1860 0.2117 0.2198 -0.3169 0.1979 -0.2332 0.2758 -0.2807 0.1385 0.2406 -0.2757 -0.3762 0.3403 0.3591 -0.3759 -0.1897 -0.2184 -0.1890 0.4691 -0.3375 -0.2804 0.2905 -0.5143 -0.1380 -0.2470 -0.1862 0.2374 0.3314 -0.2842 0.1938 -0.2884 -0.2921 -0.2245 0.4277 0.2151 0.2336 -0.2520 -0.3331 0.1148 0.3182 -0.4190 0.1716 0.3214 -0.2831 0.3605 0.2178 0.2422 0.1891 -0.3093 0.2653 0.3357 0.4005 0.2762 0.3260 0.2492 -0.2100 0.2019 0.2616 -0.2895 0.2353 -0.2747 0.1993 -0.1521 -0.2291 -0.2555 -0.2154 -0.2472 -0.2487 0.3043 0.3174 0.3101 -0.2945 0.4146 0.4526 0.2234 -0.2524 -0.2806 -0.1998 0.2305 -0.2921 -0.3166 0.2036 0.2773 0.2775 0.1935 0.4129 -0.2692 0.3082 -0.3993 0.4245 -0.4638 -0.4487 0.3434 -0.4430 0.2932 0.2116 -0.2909 0.3534 0.2873 0.2730 0.3531 0.3447 -0.3191 0.2244 0.2176 0.2509 -0.2053 -0.2363 -0.2168 0.4329 0.3227 0.2360 0.3919 0.3210 0.4170 0.2977 0.2210 -0.2326 0.3300 0.1916 0.2543 0.1467 -0.1384 -0.2542 -0.3891 -0.3588 0.2834 -0.1691 -0.3234 0.2318 0.2465 -0.3550 0.2515 0.2070 0.3656 0.2863 0.4897 0.3139 -0.2495 -0.2015 -0.1937 -0.2592 -0.1859 0.3798 0.2431 0.2021 0.2567 -0.2579 -0.2275 -0.2346 -0.2586 -0.2495 0.3423 -0.3552 0.2351 0.2504 0.1771 0.2562 -0.2735 0.2458 0.2587 0.2952 -0.2258 0.2468 -0.2458 -0.2630 -0.2027 0.2199 -0.3083 0.3311 0.1777 0.2685 0.2366 0.3549 -0.2011 0.2480 -0.1737 0.3761 0.1916 0.1771 0.2841 0.2929 0.3779 0.2490 0.1644 0.3161 0.3363 -0.1904 0.2009 -0.3402 0.4089 -0.1894 0.3164 -0.3223 0.3276 -0.3116 0.2132 -0.2539 0.2608 -0.2883 -0.2073 -0.2545 0.3458 0.1928 0.2224 -0.2069 0.2156 -0.2654 -0.2966 -0.1805 -0.2572 0.3041 0.2591 -0.4056 0.2640 0.1610 -0.2091 0.3428 -0.2902 0.4402 0.2372 0.2121 0.2134 0.4097 -0.1869 -0.3300 -0.2494 0.4221 0.3340 0.1675 0.2301 -0.2860 0.2415 0.3489 -0.3864 0.1632 -0.2752 -0.4136 -0.2440 0.2688 0.3241 -0.2892 0.2621 -0.2352 -0.2197 -0.1632 0.2889 -0.2835 0.2273 0.2223 0.1773 0.2390 0.1890 0.3064 0.2980 0.2948 0.3503 -0.3506 -0.1739 -0.2738 -0.2270 -0.2228 -0.3105 0.3909 -0.2926 0.3364 0.3877 0.4003 0.3798 0.2253 -0.2627 0.2069 -0.2293 0.2595 -0.2645 -0.2075 -0.2058 -0.1851 0.2175 -0.2691 0.2894 -0.2006 0.2332 -0.2982 -0.2789 -0.1690 -0.2620 0.2896 -0.1521 0.2273 0.2982 0.3049 0.3488 0.2709 0.2702 0.2804 -0.2885 -0.2809 -0.3077 0.2017 -0.1959 -0.2415 0.2541 0.1390 -0.1992 -0.4252 -0.2818 0.2090 -0.2824 -0.4140 0.2603 -0.2417 -0.4641 0.2315 -0.2307 0.1949 0.2410 -0.2945 0.3848 0.2650 -0.2426 0.2726 -0.1193 0.3419 -0.1962 -0.1672 0.3827 0.2869 0.3334 -0.3269 -0.3232 0.2354 0.3002 -0.3360 0.2588 0.4306 0.2246 0.1692 0.2357 0.1863 0.3236 0.3191 -0.1880 -0.2964 -0.2754 -0.1935 -0.2414 -0.2711 -0.2044 0.2708 -0.2981 0.3763 0.3271 -0.2922 0.4043 -0.2577 0.3489 -0.2782 -0.4220 0.3151 -0.2793 -0.3052 0.2372 -0.1818 -0.2542 0.3699 -0.1505 -0.2095 0.2134 0.2361 0.2693 -0.2735 0.2085 0.3292 0.2751 -0.2166 0.2910 0.2543 0.2572 -0.2271 -0.2470 0.2279 0.3021 -0.2480 0.3116 -0.2315 -0.2242 -0.3162 0.3379 -0.2982 -0.2157 -0.1996 0.2712 -0.3517 0.4552 0.2259 0.2057 0.1983 -0.2020 0.3050 -0.3142 0.3349 -0.3745 0.3278 0.3560 0.2497 -0.2391 0.2641 -0.3325 0.3114 0.1459 0.2115 0.2420 -0.2704 -0.2421 0.2867 -0.3196 -0.3686 -0.3102 0.2665 -0.3223 0.1593 -0.3850 0.2697 0.2695 0.2214 -0.2053 -0.2584 -0.3302 -0.2387 0.3890 -0.3128 -0.2826 0.2775 0.2968 0.1483 -0.3088 -0.2643 0.3365 0.2454 -0.3575 0.2639 0.2652 0.2438 0.1437 0.2876 0.2969 0.1975 -0.2974 0.2548 0.2620 -0.2927 0.2425 -0.1705 0.2688 0.2666 0.4700 -0.3396 0.3410 -0.3286 -0.1879 0.2657 -0.2771 -0.1965 0.4165 -0.2009 0.3575 -0.2055 0.3072 0.2727 0.3496 -0.2937 -0.1836 0.2131 0.1769 0.4641 0.4369 0.1933 0.4384 0.3889 -0.2657 -0.2480 0.3232 0.2292 0.2934 -0.1992 0.2314 0.2695 -0.3353 0.3081 0.2925 0.2363 -0.2840 -0.3456 0.2217 0.3799 0.2221 -0.2130 0.1401 -0.2659 -0.1675 0.3540 -0.2769 0.2606 -0.1960 -0.2046 -0.2429 0.2440 -0.3844 0.2511 -0.2704 0.2025 -0.3434 0.2900 0.2452 0.2745 0.2696 -0.1885 -0.3994 -0.2923 -0.3881 0.2082 -0.2842 -0.3015 0.1742 0.2195 -0.2189 0.2068 0.2337 0.2059 0.4127 -0.1713 0.1978 -0.2629 0.2179 -0.2281 -0.3295 -0.3222 0.3071 0.2441 0.3275 0.2207 -0.2029 0.1982 0.2817 0.2124 -0.2178 -0.2614 0.2371 0.2816 0.2684 -0.2503 -0.3115 -0.3187 -0.1643 0.2007 0.3802 0.2383 -0.2239 -0.3592 -0.2726 -0.2130 0.3029 -0.2167 -0.2960 -0.3296 0.2099 0.3929 -0.3165 0.2475 -0.1818 -0.2390 -0.3141 0.3034 -0.3231 -0.2536 -0.3565 -0.2808 -0.2833 -0.1813 0.3763 0.3001 0.2692 -0.2992 -0.3495 0.1606 0.2310 0.3556 -0.2797 -0.2321 0.4125 -0.2001 0.2633 0.1599 -0.1911 -0.2663 0.1622 0.3335 0.2325 -0.2602 -0.2041 -0.2997 -0.2239 -0.3083 -0.3878 -0.3440 0.3597 -0.2528 0.3728 0.2692 -0.3388 0.3387 0.2879 0.3088 0.3342 -0.1679 0.2450 0.2571 0.3269 -0.2831 0.2973 0.2559 0.2444 0.2896 0.2752 -0.3168 -0.2240 0.2219 -0.3421 0.2544 -0.2274 0.2061 0.4048 0.2968 -0.3132 0.3885 -0.1768 -0.2892 0.2587 0.2624 -0.2705 0.2102 0.2399 0.2517 -0.3218 -0.4088 0.1772 0.2490 0.3089 -0.2810 0.3031 0.2091 0.1808 -0.2167 0.4160 -0.4072 -0.1536 0.2710 -0.2484 -0.2072 0.2948 0.1679 0.2461 0.1673 0.2259 -0.4388 0.2089 -0.3904 0.2953 -0.2735 0.2206 0.2136 0.2333 0.1978 -0.4082 -0.2202 0.2016 -0.3160 -0.2436 0.2497 0.3208 -0.1573 0.5109 -0.4282 -0.1616 -0.3007 0.2454 0.2132 0.3131 0.2685 -0.3609 -0.2625 -0.3279 -0.2391 -0.2813 0.3069 -0.3747 0.2541 0.3499 0.2722 -0.4423 -0.2681 0.3537 0.3109 0.2309 -0.3267 0.1980 -0.2061 0.2534 0.2983 0.2985 0.2427 -0.3849 0.3277 0.1940 -0.3610 0.2239 -0.3529 -0.5021 0.2539 -0.2128 -0.2700 -0.2534 -0.3285 -0.2512 0.2944 0.2239 -0.2597 0.2444 -0.3254 -0.3301 0.2623 0.1770 -0.3116 -0.3444 -0.2915 0.1784 -0.3239 0.2548 0.2074 0.3244 -0.2299 -0.4061 -0.2629 0.3177 0.3023 0.3138 0.2669 0.1787 -0.3256 -0.2781 0.4545 -0.3235 0.1745 0.3179 -0.2487 0.4326 0.2468 -0.3459 0.2920 -0.2239 0.2589 0.2778 0.2835 0.3215 -0.2428 -0.2968 -0.2465 0.1755 0.3336 0.3476 0.2413 -0.2228 0.3886 0.3394 -0.2572 -0.1834 0.2086 0.1807 -0.3076 0.4651 -0.3287 -0.1699 -0.1879 0.3278 0.4218 0.1998 0.2249 0.3320 0.3202 -0.1872 -0.3125 -0.2655 0.3190 0.2995 0.2183 -0.2530 -0.4688 -0.2600 0.2207 -0.2744 -0.1664 0.2606 0.1448 0.3800 0.2599 0.2886 0.1878 -0.2449 0.2871 0.2935 0.3247 0.1867 0.2242 -0.3121 0.2554 0.2139 0.2680 0.2559 -0.2946 0.2249 0.3325 0.2169 -0.2157 -0.1431 -0.2428 -0.1377 0.3046 -0.2159 0.2346" HIT_INDICES="928 1418 1805 3176 4062 4315 5451 5659 6720 6750 8414 9985 10328 10494 10875 11042 11475 11510 11961 12026 12319 12338 12486" ES_PROFILE="-0.0034 0.0212 0.0491 -0.0146 -0.0531 -0.0463 -0.1216 -0.1286 -0.2055 -0.2032 -0.3081 -0.3891 -0.3725 -0.3405 -0.3204 -0.2822 -0.2590 -0.2049 -0.1775 -0.1197 -0.0758 -0.0107 0.0462" RANK_AT_ES="9984.0000" RANK_SCORE_AT_ES="-6661.0000"/>
  <DTG RANKED_LIST="mFS10_entrez_mimo.rnk" TEMPLATE="na_as_pre_ranked" GENESET="gene_sets.gmt#B_CELL_ACTIVATION" ES="-0.4569" NES="-1.5569" NP="0.0430" FDR="0.2108" FWER="0.9970" RND_ES="0.2293 0.1858 0.2741 -0.2304 0.2337 -0.2445 0.2460 0.2431 0.1856 -0.2610 0.2044 0.3225 -0.2546 0.2041 -0.3160 -0.3336 -0.2922 -0.2413 0.1549 0.2623 -0.2270 -0.2718 0.3114 -0.2594 -0.3473 -0.1957 -0.2291 -0.3501 0.3434 -0.2105 0.2355 -0.2982 -0.1995 0.2041 0.2627 0.4427 0.3019 0.4119 0.4253 -0.2831 0.2214 0.4566 -0.2171 0.2532 0.2020 -0.2613 -0.1459 -0.2898 -0.3406 -0.3173 0.3219 -0.2185 -0.3740 -0.3983 0.3220 0.2875 0.4327 -0.2192 -0.1621 0.2030 0.2706 0.2182 -0.2337 0.2289 0.2514 -0.2530 -0.3372 0.1777 0.2432 0.2591 0.2640 0.4804 0.2924 0.2816 0.3520 -0.2821 -0.2926 0.4370 0.3137 -0.2879 0.2859 -0.2908 0.5073 -0.3051 -0.4973 -0.3755 0.2785 0.2743 -0.2379 -0.3636 0.1660 -0.1601 -0.3007 -0.3526 0.2260 -0.3369 0.2279 -0.2299 0.3460 0.2143 -0.3890 0.2563 0.3574 -0.4302 -0.2245 -0.2281 0.2171 -0.1522 0.1782 0.2349 -0.1896 0.2295 0.2315 -0.2005 -0.2501 0.3163 0.2609 -0.2215 0.2647 0.2770 0.4013 -0.2072 0.1604 -0.2941 0.2440 -0.2270 -0.3360 0.3893 -0.3051 0.1380 -0.4630 0.4363 0.3713 0.2058 0.5882 0.2927 -0.2966 -0.4651 0.2753 -0.3757 -0.4086 0.2447 -0.3581 0.2319 0.2379 -0.1893 0.2309 0.2256 0.1745 -0.2627 0.3220 -0.2021 0.3805 -0.2237 -0.2408 0.4387 0.2882 0.1983 -0.5457 0.4165 0.2781 0.2313 -0.3507 0.4324 -0.4062 0.3528 -0.2006 -0.2483 -0.2765 0.2268 -0.1843 -0.3520 -0.4560 -0.2240 0.3636 0.3313 -0.4028 0.2789 0.2139 0.3639 -0.1840 -0.2909 0.1669 0.3733 0.3695 0.1688 0.2582 -0.2484 0.3969 -0.3774 0.2343 -0.4784 -0.1757 0.2552 -0.1825 -0.4117 0.2031 0.3509 -0.1807 -0.2212 0.4360 0.2000 -0.2750 0.2784 0.2576 0.3357 0.3051 0.3075 -0.1474 -0.2170 -0.3822 -0.1835 0.4605 0.1861 -0.3134 0.3337 -0.3339 -0.2732 -0.4080 0.2393 0.4244 0.4067 -0.2585 -0.2782 0.3997 0.3420 -0.3249 -0.2133 -0.5320 0.3810 0.3261 0.5840 0.3008 -0.2558 0.3875 0.3206 0.2006 0.2433 0.2752 0.3141 -0.2761 -0.3178 -0.1447 -0.3800 -0.4313 0.3215 -0.2240 -0.2392 -0.3401 0.2853 0.1758 0.3270 0.2741 0.2757 0.2657 -0.3096 0.2913 -0.3505 0.3396 -0.2629 -0.2362 0.2371 0.2111 -0.3304 -0.3013 0.4661 0.2477 0.2496 -0.2098 0.3026 0.2675 -0.2824 -0.2119 -0.3505 0.2383 -0.3100 0.2356 0.2596 0.2609 0.2747 0.4655 0.3848 0.2780 -0.2400 -0.2563 -0.4775 -0.1931 -0.4641 0.3463 0.3896 0.3565 -0.1723 -0.1852 0.5179 -0.3053 -0.1493 -0.2383 0.4590 -0.3159 -0.3410 -0.2837 0.3004 -0.4953 -0.2772 0.3880 0.3341 0.2971 0.2064 -0.2413 0.3721 0.3042 0.2588 -0.3517 0.2207 0.3485 0.3103 -0.3252 -0.3265 -0.2430 -0.1810 0.3622 0.2479 0.3759 0.3032 0.2362 -0.2375 0.2795 -0.3117 0.2559 0.3116 0.3665 -0.3537 0.3348 0.1805 -0.2887 0.1999 0.3774 -0.1944 -0.2215 0.2295 0.2898 0.3594 0.3010 0.2688 -0.3607 0.3498 -0.1975 -0.3786 -0.2684 -0.4341 -0.2778 -0.2847 -0.2347 -0.2432 -0.2415 -0.2300 0.1916 0.3871 -0.2008 0.3305 0.3341 -0.2276 0.3328 -0.3930 -0.4248 -0.2416 -0.4160 0.2364 0.3326 -0.2828 -0.4236 -0.1791 -0.1755 0.3067 -0.3338 -0.4022 -0.3521 -0.3989 0.2797 -0.3301 -0.2281 0.3007 0.2772 -0.2698 -0.2675 0.3133 -0.3221 -0.3038 0.2105 0.4285 0.2226 0.3854 0.4352 -0.3691 0.3002 0.4180 0.2883 -0.4030 0.2385 0.3401 -0.3389 0.3078 0.2573 0.1650 -0.3674 -0.3923 -0.3196 0.4542 -0.2860 0.1976 0.2601 -0.2255 0.3595 0.2141 0.3221 -0.1991 -0.2654 0.2097 -0.3750 -0.1834 0.3111 0.2606 -0.2384 0.2525 -0.1519 0.2931 0.1748 0.2305 -0.1988 -0.2985 0.4695 0.2304 -0.3782 0.1276 -0.4338 0.4948 0.2653 0.2943 0.1743 0.1806 0.4281 0.4004 0.3407 -0.2364 -0.2778 0.2909 -0.4875 -0.2520 -0.2848 0.3740 -0.3729 0.4192 0.2241 0.3598 -0.2858 0.1655 0.2610 0.2191 0.2175 0.3019 -0.3079 -0.3628 -0.2334 0.2388 -0.3166 0.3125 -0.2318 0.3530 0.4470 0.2279 -0.2319 -0.2369 -0.3633 0.1561 -0.3835 0.4465 0.3188 -0.3458 0.2610 -0.2129 0.1870 0.3008 0.2422 0.3082 -0.3467 0.2634 0.3861 0.5140 -0.2948 0.3178 0.3160 0.2758 0.4037 0.3202 0.2253 0.3140 0.1889 -0.2697 0.2611 0.1818 0.2523 0.2364 -0.3894 -0.2941 0.1548 0.3965 0.3257 0.2607 -0.3527 -0.3001 -0.2496 0.2529 0.3188 -0.2797 -0.4046 0.2694 -0.4668 0.2065 -0.3127 -0.2165 0.2430 0.3503 -0.4842 0.2212 -0.2256 0.3182 -0.3102 -0.3249 0.3179 0.3200 0.2217 -0.4090 -0.1980 0.2681 -0.1669 0.1816 0.3754 0.3108 -0.3571 -0.2737 -0.2321 0.3573 -0.3407 0.2271 0.2376 0.3823 0.1550 -0.3553 0.2858 0.3209 0.2567 -0.2918 -0.3423 -0.2109 -0.2252 -0.3692 0.3627 0.2876 0.2537 -0.2709 -0.2937 -0.3291 -0.2341 -0.5370 0.3431 -0.2752 -0.3293 -0.4224 -0.2741 -0.1248 0.2777 0.3118 -0.3108 -0.3350 -0.2849 0.3111 0.4784 0.2934 0.2747 0.2651 -0.3203 0.3164 0.3116 -0.2136 0.2518 0.2927 -0.2429 -0.2664 0.2755 -0.1933 0.2713 0.3072 0.2923 -0.3745 0.3067 0.2133 -0.3179 0.3363 -0.4957 0.2211 0.2518 0.3021 0.2499 -0.2692 -0.3251 0.3449 0.3575 -0.2899 0.2877 -0.2200 0.3526 -0.2494 -0.2646 -0.3121 -0.2689 -0.3832 0.2157 0.1672 -0.2229 -0.2214 0.3602 -0.2911 -0.4739 0.2347 -0.5182 -0.2208 0.2942 -0.2545 -0.2589 0.2776 0.1907 -0.3493 -0.2098 0.3305 -0.2010 -0.2464 0.3920 -0.3578 -0.2753 -0.2072 0.4650 0.3008 0.2658 -0.3169 -0.1729 0.2223 -0.3566 -0.2729 0.3409 -0.3054 -0.2435 -0.2592 -0.2279 0.2403 -0.2519 0.3069 -0.3749 -0.1950 -0.3337 -0.4430 0.2817 0.2950 0.4929 -0.3311 0.2456 -0.2943 0.3739 0.3392 0.2066 0.2333 0.2501 -0.2898 -0.2720 0.3060 -0.4363 0.2243 0.3207 -0.1884 0.2668 0.3002 -0.2620 0.2176 -0.3980 0.3174 0.3546 -0.3819 0.3164 0.4266 0.2363 0.2120 -0.2721 0.1733 0.4453 -0.3450 0.2438 -0.3997 0.2971 -0.2699 0.2443 -0.2333 0.4612 0.3713 -0.2497 -0.2379 0.3119 -0.2425 0.2228 0.3481 -0.3713 0.3102 0.3783 -0.2466 0.2342 -0.3027 0.4180 -0.3154 -0.2684 0.2021 0.2122 0.4665 0.4466 0.3548 0.4840 -0.1718 -0.2514 -0.2747 0.3015 -0.2388 0.2119 0.2744 -0.3103 -0.2730 0.1625 -0.1799 0.2894 -0.5146 -0.2092 -0.2976 -0.3280 0.4959 0.3008 0.2906 -0.4288 0.4040 -0.3005 0.3731 0.3213 0.3209 -0.1709 -0.2301 0.3005 0.2329 0.2419 -0.2646 0.2704 0.2956 0.2881 0.3099 0.2417 0.2230 -0.2529 -0.3432 -0.2057 0.2714 -0.4247 0.2234 0.2618 -0.2381 0.4089 0.3017 -0.3363 0.1905 -0.2721 0.5251 0.2309 0.1696 0.2949 0.2581 0.1910 -0.3715 0.1475 -0.1614 0.2902 -0.3950 0.2869 -0.2377 -0.2776 0.2938 0.2685 0.3401 -0.2781 -0.3277 0.3638 0.2549 0.3284 0.4148 0.3377 0.3425 0.3102 0.2396 0.2906 0.2720 0.2069 0.3026 0.3581 -0.2516 -0.1853 0.3355 -0.2603 -0.2775 -0.2175 -0.2310 -0.1819 0.2004 -0.2918 -0.3567 -0.4408 -0.2497 0.3955 0.2316 0.3332 0.2308 0.3180 -0.3996 0.2761 0.4391 0.2555 0.1947 0.4058 -0.3778 -0.1781 0.2134 0.3232 0.2616 0.3230 -0.2282 0.1775 -0.4085 0.3365 0.2614 0.4376 0.2734 0.2112 0.2680 0.2344 0.3226 -0.1516 -0.5923 0.3744 0.2291 -0.1825 0.3281 0.2362 0.2083 -0.3263 -0.3099 0.2036 -0.1940 0.3737 0.3310 -0.3554 -0.2954 -0.2772 -0.3879 -0.4362 0.3290 0.2490 0.3357 0.3548 0.5057 -0.2027 0.2173 0.3995 0.3506 -0.2460 0.3047 0.3170 -0.2304 0.3789 0.2601 -0.2501 0.3846 -0.1878 0.2931 0.4075 0.2206 -0.3483 0.3192 0.1796 0.2684 0.2698 -0.2494 0.2942 0.1968 -0.3021 0.2130 0.2270 0.2927 0.2173 -0.2384 0.3223 -0.2904 0.2024 -0.1987 0.3305 0.1919 -0.2264 -0.2493 -0.3835 0.4259 0.2408 -0.2392 -0.3213 0.1394 -0.3275 -0.4120 -0.2626 0.3377 0.2807 -0.2229 -0.2151 0.2539 0.4244 -0.2372 -0.2733 0.2628 -0.3544 -0.2389 0.2451 -0.3198 -0.2216 0.2512 -0.2860 0.3653 -0.4265 -0.2732 0.2974 0.3151 0.3221 -0.2326 -0.3020 -0.2550 0.2327 0.2230 0.3005 0.2768 0.3624 -0.3384 -0.2667 0.5283 0.2461 0.3094 0.4324 0.2484 0.3037 0.2399 -0.2432 -0.2395 0.2287 0.2862 -0.2670 -0.2899 0.2563 0.1611 -0.2982 0.2913 -0.2204 -0.3372 0.2750 -0.2057 -0.2431 0.3192 -0.6247 0.1496 0.2830 -0.3455 0.2478 0.4318 -0.2536 0.3863 -0.4121 0.2911 -0.4166 -0.3340 -0.4454 0.3595 0.4105 0.1330 0.4079 -0.2246 0.3460 0.2684 0.3945 -0.4014 -0.2591 0.2382 0.1958 0.2286 0.3664 0.2315" HIT_INDICES="928 1418 1805 3176 6720 6750 8414 10055 10328 10494 10875 11230 11961 12254 12486 12703 13022" ES_PROFILE="0.0103 0.0475 0.0870 0.0317 -0.2343 -0.2311 -0.3314 -0.4090 -0.3783 -0.3373 -0.3073 -0.2702 -0.2516 -0.1953 -0.1309 -0.0617 0.0052" RANK_AT_ES="10054.0000" RANK_SCORE_AT_ES="-6778.0000"/>
  <DTG RANKED_LIST="mFS10_entrez_mimo.rnk" TEMPLATE="na_as_pre_ranked" GENESET="gene_sets.gmt#REGULATION_OF_CELL_DIFFERENTIATION" ES="-0.3458" NES="-1.5463" NP="0.0110" FDR="0.2195" FWER="0.9980" RND_ES="0.1816 -0.1670 -0.2049 0.2192 -0.1617 -0.1917 -0.2586 -0.1081 -0.3500 -0.3087 0.2019 0.2206 -0.3336 0.2144 -0.1684 -0.1569 -0.2916 0.2281 -0.1575 -0.2192 -0.3269 -0.2978 -0.1598 0.2100 -0.1814 0.2740 0.3290 -0.2141 -0.3103 -0.1896 0.2621 0.2461 0.1510 0.2069 0.2243 -0.2050 -0.2331 -0.2919 -0.2170 0.1666 0.2073 -0.2543 -0.2355 0.2933 -0.2779 0.1488 0.1980 0.1879 -0.2112 -0.2514 0.1805 0.1980 0.2663 -0.2055 0.1525 -0.2219 0.3408 -0.1555 0.2492 0.1914 0.2903 -0.2909 0.2079 0.1874 0.2199 0.2763 -0.2851 -0.2790 -0.2680 -0.1665 -0.1293 0.2603 0.2674 0.2035 0.2326 -0.1409 0.1220 0.2185 -0.2670 0.1936 -0.2665 0.3297 0.1842 0.2767 0.2040 -0.1836 0.2189 0.1881 0.2754 0.1671 0.2165 0.2713 0.3349 -0.1932 0.2966 -0.1700 -0.2050 0.1755 0.3740 -0.2312 -0.3125 -0.2071 -0.2368 0.3049 0.2159 0.2115 -0.2495 0.3237 0.1688 0.1902 0.2970 0.1609 0.2101 -0.2056 -0.1820 0.2372 -0.2841 0.2404 0.1916 -0.2253 0.2945 0.3038 0.3435 -0.2612 0.1711 -0.2401 0.2581 -0.2282 0.2060 0.2211 0.2534 -0.2421 0.1865 0.1949 0.2767 -0.2166 0.2685 0.1894 0.1776 0.1654 -0.1670 0.1630 0.2583 -0.2053 0.3094 0.2265 -0.2536 0.1750 0.1945 -0.2449 0.2578 0.2764 0.3626 -0.2877 -0.1880 -0.2188 0.2769 -0.1508 -0.2554 0.4022 0.2315 0.2559 0.2991 0.2397 0.1597 0.1697 0.1950 -0.2267 -0.2596 -0.1691 -0.2582 -0.2494 0.2271 -0.1637 0.2308 -0.1332 -0.1519 -0.1619 0.2240 0.1987 0.1561 0.2623 -0.3145 -0.2715 0.2385 0.1734 0.2131 -0.1949 0.2649 0.2297 0.2919 0.1766 -0.2590 0.2167 -0.2179 -0.1542 -0.2042 -0.2353 -0.1863 -0.2940 0.2282 0.2202 -0.2252 -0.1578 -0.2008 0.2530 0.2019 0.2337 -0.2318 0.2051 -0.2066 0.2360 0.2443 0.1160 -0.2539 -0.1631 0.2958 -0.2350 0.2240 0.2378 -0.1708 -0.2320 -0.3261 -0.3569 -0.2306 0.2006 -0.2763 -0.2693 -0.1696 -0.2551 0.1710 0.2380 0.1478 -0.2650 0.2909 0.3069 0.2422 0.2597 -0.2190 0.2528 0.2687 -0.2418 0.3145 0.2856 0.1773 -0.1858 0.1628 0.2253 -0.2460 0.2612 -0.2937 0.2507 -0.2626 -0.1901 0.2525 0.2686 -0.2116 -0.2475 0.1791 0.3299 0.2190 -0.2003 0.1697 0.3042 -0.1701 -0.2644 0.2731 0.1859 0.1962 0.2506 0.2036 -0.2727 -0.2045 0.2143 -0.2154 0.2100 0.1676 -0.2309 -0.1666 -0.2288 -0.2331 0.3827 0.1420 -0.2714 0.2876 -0.2691 0.2352 0.1900 -0.2539 -0.2329 0.3045 0.3236 0.2373 0.2598 -0.1421 -0.1907 0.1733 -0.2086 0.2216 0.1871 0.3418 0.2515 -0.2783 0.1702 -0.2125 0.2015 0.2143 0.3141 0.2254 0.2006 0.2270 0.3007 -0.1865 -0.2524 -0.2171 0.2337 0.1727 -0.1931 -0.2039 -0.2463 -0.2668 0.1803 -0.1783 -0.1664 -0.2152 -0.1896 -0.2201 -0.1985 -0.2008 0.2654 0.2373 -0.1966 0.2555 0.3038 -0.2416 -0.2045 0.1707 -0.2584 0.2523 -0.2093 0.3378 -0.2123 -0.1682 -0.2108 0.2578 0.1554 0.2153 0.2856 0.3147 0.2532 0.2890 0.2496 0.2042 0.1583 -0.2094 -0.2778 0.2232 -0.2073 0.1898 0.3177 -0.1502 -0.2077 0.2372 0.2441 0.2355 -0.2146 0.2735 0.2634 0.2769 0.2360 0.2328 -0.2692 0.2315 0.3502 -0.2234 -0.2213 0.3142 -0.1701 0.2540 0.2940 -0.3660 -0.2267 0.2755 0.2904 -0.1695 -0.1774 0.3309 0.2470 0.1815 0.2671 0.2735 0.2388 -0.1767 -0.1463 0.2895 -0.2011 -0.1785 0.3017 0.2019 -0.1675 -0.2348 -0.2130 0.3528 -0.2557 -0.1687 0.3253 -0.1595 -0.1793 -0.2932 -0.2626 -0.3204 -0.1962 0.2862 0.2391 0.2300 -0.2247 0.2458 -0.2315 0.2022 -0.2722 -0.1726 -0.1871 0.2971 0.1685 0.2139 -0.2967 0.3051 0.1978 -0.1506 0.2181 0.2291 0.1741 -0.3062 -0.1867 0.1891 0.2368 0.2637 -0.1871 0.2157 0.1700 0.2731 -0.1722 0.1816 -0.2046 -0.2400 -0.2477 0.2539 -0.2491 0.2065 0.1394 -0.2536 -0.3422 -0.2312 -0.2589 0.1978 0.3086 -0.2282 0.2092 0.2375 0.1621 0.1403 -0.2263 -0.2769 0.2567 -0.2254 0.1704 -0.1682 0.2546 0.1938 -0.2216 0.2542 0.1506 -0.2229 -0.1793 0.3411 -0.2204 -0.2826 -0.1573 0.1997 -0.1538 -0.2157 -0.1952 -0.2889 -0.1728 0.1588 -0.2072 -0.2057 0.1614 0.2774 0.2401 0.1752 -0.1701 -0.2323 0.2047 0.2408 0.2991 -0.2115 0.1999 0.3654 -0.1751 0.2250 -0.1967 0.2112 0.2583 0.1826 -0.2349 -0.2568 0.2469 -0.2050 -0.2250 -0.1822 -0.2904 0.1596 0.2466 0.2065 0.2686 0.1638 0.1595 -0.2090 -0.1787 -0.1744 -0.2851 -0.3169 -0.2563 -0.3114 -0.1885 -0.2099 0.2163 0.2166 0.1415 -0.2713 -0.2248 -0.1982 0.2490 0.1796 -0.1495 0.1881 -0.2029 0.1560 0.1873 -0.3441 -0.1766 0.2130 -0.2286 -0.3068 -0.3291 -0.2779 0.2374 0.2422 0.1897 0.2809 -0.1749 -0.2466 0.2683 -0.2154 0.2221 -0.2309 0.2960 0.2189 0.2190 0.1824 -0.1942 0.3145 0.1693 0.2404 -0.1567 0.2992 -0.2182 0.2043 0.2381 -0.1971 -0.1523 -0.1890 0.1771 -0.1824 -0.2917 0.1918 0.1899 -0.1914 -0.1882 0.1829 0.2407 -0.3220 0.1686 0.3035 0.1739 0.1733 -0.2343 0.2027 0.1718 -0.1258 -0.3808 -0.1969 0.2440 0.2163 -0.3036 0.2735 0.2864 0.2008 -0.1723 -0.1998 0.2056 0.1588 0.1777 0.1957 0.2598 0.1804 -0.2466 0.2127 0.1729 0.2040 -0.1627 -0.1833 0.3714 0.1508 -0.2821 -0.2508 -0.1865 0.1594 -0.2692 -0.1963 0.2296 0.1883 -0.1801 0.3179 -0.2702 0.2037 -0.1807 0.3683 -0.2368 -0.1493 0.3656 -0.1371 -0.1952 0.1608 -0.1392 0.2935 0.1824 0.2976 0.2011 0.2179 0.2650 -0.2112 0.2114 -0.2449 0.2083 -0.2915 -0.2355 -0.2487 -0.1494 0.3622 -0.2642 -0.1916 0.2671 -0.2394 0.1575 -0.2130 -0.1734 -0.2650 0.1834 0.2115 0.2499 0.1939 -0.2475 -0.2824 0.1847 0.2519 0.2165 -0.1982 0.3278 -0.1995 -0.2048 -0.1750 0.1761 -0.2246 0.3150 -0.2221 0.1288 -0.1979 -0.2566 -0.1679 -0.1897 -0.2170 0.3420 0.2205 -0.1724 0.1938 -0.2358 0.1892 -0.2967 0.1820 -0.2199 -0.2114 0.1778 -0.1720 0.2210 -0.2028 0.3110 0.1954 0.2332 0.2679 -0.2425 -0.1569 0.1971 0.1829 0.2529 -0.2788 0.1885 0.1877 0.2270 -0.1313 0.3770 0.2141 0.2910 -0.1944 -0.2495 0.2398 -0.2632 0.2432 -0.1684 -0.1910 -0.1673 0.2005 0.2383 0.1662 0.1855 0.2484 0.2053 0.3357 -0.2950 0.3204 0.1938 -0.2657 -0.2564 0.3943 -0.2330 0.2646 0.2653 -0.2544 0.2286 0.1990 0.3436 0.1972 0.1862 -0.2773 -0.2079 0.2032 0.1664 -0.1844 -0.1911 0.1746 0.2499 0.2368 -0.1802 0.2159 -0.1907 -0.2729 -0.1928 0.2665 0.2596 0.2406 0.2221 -0.2381 -0.1855 0.1868 -0.1758 -0.1909 0.3134 -0.2980 0.2561 -0.1388 0.1796 -0.2652 -0.2365 -0.1922 0.1661 0.2034 0.2486 0.1643 0.2954 -0.2626 -0.1578 0.2465 0.3570 -0.1993 0.1856 -0.2238 -0.2168 0.2627 -0.2077 -0.3049 0.2138 0.2742 0.1502 -0.1843 -0.3281 0.2218 0.1725 0.1787 -0.2072 -0.2013 0.2106 0.3138 0.2367 0.3204 0.1825 0.1880 -0.2196 -0.2930 0.3011 -0.2676 -0.1737 -0.1520 -0.2975 0.2064 0.2916 -0.2388 -0.2640 -0.2199 0.1806 -0.2892 0.2917 0.2804 0.1774 0.3014 -0.3829 -0.2266 0.2721 0.1602 -0.3118 -0.1834 0.2225 0.1790 -0.2316 0.2003 0.2964 0.2750 0.2310 -0.1768 -0.2247 0.3381 0.2657 0.2266 0.3413 0.1697 -0.2540 0.2284 -0.2200 -0.2115 0.1738 -0.2642 -0.2720 -0.1980 -0.1555 0.2409 -0.2062 -0.1992 -0.2567 0.2593 -0.2878 -0.1722 0.3045 -0.2512 0.1636 0.2762 0.2067 0.2666 0.2614 0.1283 0.1824 0.2445 0.2116 -0.2262 -0.2374 0.3428 0.1625 -0.3047 0.2253 0.2501 -0.1796 0.1549 -0.1626 -0.2609 0.3464 -0.2644 -0.1940 0.1634 -0.1818 -0.2907 0.1838 0.2582 -0.2278 -0.2036 0.1976 0.1920 -0.1825 0.1600 0.3343 -0.3351 -0.1807 -0.1694 0.2229 -0.2370 0.2998 0.1832 -0.1930 -0.2039 0.1586 -0.2720 0.2674 0.3551 -0.1883 -0.2462 -0.2183 -0.2672 0.3933 0.2959 -0.2293 -0.1421 0.2173 0.1575 0.2321 0.2668 -0.2814 0.3403 0.3141 -0.2109 0.1986 0.2901 -0.2501 0.1770 -0.3351 -0.2081 -0.2760 0.2785 0.2086 0.2338 0.1630 0.2613 -0.1977 -0.1807 -0.2576 0.1653 -0.2717 0.2190 0.2215 0.2605 0.2068 0.2638 0.3441 -0.2228 -0.2470 0.1639 0.1919 0.2041 0.1726 0.4048 0.2651 -0.1663 -0.1927 -0.1415 -0.2507 0.3506 0.1997 0.2844 -0.2829 -0.2321 0.2004 -0.2446 -0.2431 -0.2409 -0.2003 0.2429 0.2132 -0.1962 0.2044 0.1537 -0.2086 -0.3248 0.2244 0.2685 -0.2069 -0.3051 -0.1914 0.2555 0.2289 0.1802 -0.1861 0.2525 -0.2840 0.2015 0.2063 0.1860 -0.1657 -0.2099 -0.2219 0.2729 0.1569 0.1643 0.3742" HIT_INDICES="197 1805 2286 2983 3176 4062 4305 4359 4365 4569 5561 5659 5902 6552 6582 6720 6875 7565 7782 7831 7896 7986 8293 8414 8545 8559 8683 8773 9020 9662 9985 10042 10078 10345 10594 10959 11034 11067 11288 11379 11436 12026 12282 12361 12635 12698 12793 13058" ES_PROFILE="0.0281 -0.0620 -0.0689 -0.0972 -0.0883 -0.1393 -0.1427 -0.1321 -0.1178 -0.1202 -0.1904 -0.1927 -0.2081 -0.2565 -0.2572 -0.2653 -0.2737 -0.3189 -0.3265 -0.3210 -0.3163 -0.3130 -0.3243 -0.3206 -0.3168 -0.3039 -0.2988 -0.2904 -0.2926 -0.3211 -0.3232 -0.3046 -0.2842 -0.2798 -0.2724 -0.2714 -0.2478 -0.2206 -0.2064 -0.1815 -0.1537 -0.1628 -0.1444 -0.1119 -0.0923 -0.0560 -0.0214 0.0025" RANK_AT_ES="9984.0000" RANK_SCORE_AT_ES="-6661.0000"/>
  <DTG RANKED_LIST="mFS10_entrez_mimo.rnk" TEMPLATE="na_as_pre_ranked" GENESET="gene_sets.gmt#ENZYME_LINKED_RECEPTOR_PROTEIN_SIGNALING_PATHWAY" ES="-0.2746" NES="-1.5224" NP="0.0049" FDR="0.2499" FWER="0.9990" RND_ES="-0.1532 0.1723 0.1918 0.1848 0.2673 0.1873 0.1706 -0.2232 0.1874 0.1774 0.1981 -0.1724 -0.1847 0.1687 -0.2201 -0.2076 -0.1386 0.1583 0.1735 -0.2034 0.1465 -0.1709 -0.2213 -0.1599 -0.1877 0.2103 0.1612 -0.2561 -0.1459 -0.2174 -0.1761 0.1778 -0.2007 0.1488 0.1820 0.1848 0.2103 0.2195 0.1527 -0.2311 -0.1514 0.2286 -0.1583 0.1472 -0.1741 -0.1811 -0.2013 0.2045 0.1677 0.1813 0.1696 -0.1696 -0.2290 0.1984 0.1834 -0.1457 0.2594 0.2230 0.1654 0.1706 0.1800 0.1727 0.1576 0.1980 0.1709 0.2043 0.1534 0.1469 -0.2256 -0.1869 0.1912 0.1835 0.1850 -0.1637 -0.1697 -0.1459 -0.1873 -0.1557 0.2561 0.2931 -0.1580 -0.1567 0.2177 0.2266 0.2141 0.1821 0.1589 0.2002 0.1299 0.1714 -0.1981 0.1956 0.2156 0.1867 0.2178 0.1955 -0.1832 0.1956 0.1816 -0.1652 0.2276 0.1397 -0.1758 0.1535 0.2040 -0.1566 -0.1751 0.2186 0.1928 0.2259 0.2328 -0.1801 -0.1593 0.1782 -0.1789 0.1851 -0.1793 0.1968 -0.1832 0.1811 -0.1744 -0.2230 0.1551 -0.2202 -0.2111 -0.1820 0.2192 0.1802 0.1686 -0.1689 -0.1367 -0.2224 -0.1862 -0.2313 0.2340 0.2530 0.1815 -0.1524 0.1885 -0.2213 0.1607 0.1937 0.1293 0.2749 -0.1640 0.1871 0.1702 0.1722 0.1510 -0.1446 -0.1845 -0.1525 0.1844 0.1544 -0.1908 0.2133 0.3287 0.1926 0.2395 0.1691 0.1790 0.1852 0.2065 0.1352 -0.1438 -0.1658 0.2358 0.2086 -0.2723 0.1673 -0.1793 0.2663 -0.1750 -0.2598 -0.1688 0.2125 -0.1494 0.1843 0.2350 0.2013 -0.2393 -0.2157 0.1540 0.2188 0.1954 -0.1480 0.1948 -0.1693 -0.1587 -0.1538 0.1765 0.1431 -0.2257 0.2703 -0.1621 0.1458 0.1583 -0.1570 0.2094 0.1658 -0.1626 -0.1352 -0.1680 0.1979 0.1695 -0.2150 0.1698 0.1814 -0.1462 -0.2095 0.2033 -0.1563 -0.1798 -0.1588 0.1404 -0.1763 0.1985 -0.1383 0.1450 -0.1535 0.1870 -0.1766 -0.1851 0.1804 0.1484 0.1875 -0.1990 -0.1688 0.1649 -0.1726 0.1890 0.1513 0.1813 -0.1734 -0.2545 0.1605 -0.1651 0.1658 0.1786 -0.1539 0.1391 0.2373 0.2083 -0.1690 -0.1838 0.1876 0.1672 -0.1578 0.2137 0.1745 0.1544 -0.1871 -0.1659 0.1864 0.2200 0.1605 -0.1880 -0.1407 0.2427 -0.1429 0.1657 -0.1754 0.1789 0.1769 0.1535 0.1508 0.1944 -0.1523 -0.2066 0.1600 -0.2226 0.2249 0.1485 -0.1822 -0.2124 0.1750 0.1852 0.2084 -0.2032 -0.2092 0.2684 -0.1321 -0.1596 -0.2101 -0.1749 0.2485 -0.1892 -0.2293 0.1937 -0.1764 0.1378 0.1367 0.1633 -0.2196 0.1981 0.1769 -0.2243 -0.2513 0.2284 0.1823 -0.1495 0.1969 0.1903 0.2259 -0.2285 0.1717 -0.2348 -0.1805 -0.1769 0.1567 -0.2116 -0.1672 0.2010 0.2342 0.1845 -0.1578 0.1611 -0.1896 0.1376 -0.2826 0.1703 0.2357 -0.2309 0.1997 0.1948 0.1777 -0.1624 0.1648 0.1688 0.1243 -0.2186 -0.1468 0.1943 0.2111 0.2026 -0.1551 0.1934 0.1556 -0.1419 -0.1846 0.2001 0.2189 0.1873 -0.2475 -0.2372 0.2603 -0.1948 0.1980 0.2189 0.1664 0.1602 -0.1913 0.1766 0.1986 -0.2001 0.1823 -0.1887 0.1851 0.1856 -0.1806 -0.1946 -0.1585 0.1636 0.1376 0.1609 0.1675 -0.2486 0.2148 0.1850 -0.1725 -0.1645 -0.2358 0.2228 -0.1291 -0.1662 0.1647 -0.1512 -0.1356 -0.1300 -0.1463 0.2042 -0.1611 -0.1538 -0.1636 -0.1916 -0.1657 0.2093 -0.1786 0.1680 0.1988 0.2097 0.1566 -0.1600 0.2168 -0.1694 0.1622 -0.1961 -0.1953 0.1652 0.2348 -0.1765 0.1389 -0.1546 -0.1611 0.1821 -0.2035 0.1883 -0.1880 0.1994 0.1693 0.1833 0.2265 -0.1538 -0.1798 -0.2392 -0.2079 -0.1510 -0.1988 0.1570 -0.1471 -0.2400 -0.1634 0.1922 0.2022 0.2143 0.1477 -0.1846 0.1854 0.1569 0.1827 0.2059 -0.1529 0.1905 0.2259 0.2023 0.1607 0.2692 0.2380 -0.1501 0.1891 -0.2029 -0.1808 -0.1418 0.2120 0.1927 -0.1675 -0.1848 0.1666 -0.1558 -0.1399 -0.1648 -0.1475 -0.1917 0.1913 -0.2185 0.1945 0.2000 0.2356 -0.1960 0.1825 0.2808 -0.1804 -0.1635 0.2133 -0.2399 -0.1739 0.1345 -0.1491 -0.1619 0.1632 0.1703 -0.1836 0.1619 0.1917 -0.1549 0.1679 -0.1944 0.2280 0.1952 0.1955 -0.1852 -0.1306 0.2168 0.1920 0.1545 -0.1725 -0.1171 0.2020 0.1942 0.1400 0.1979 0.2829 -0.1545 -0.1714 0.2722 -0.1649 -0.2230 -0.1283 0.1891 -0.1642 0.1868 0.2009 0.1916 -0.1812 0.2217 0.1774 -0.1575 0.1782 -0.1513 -0.1716 0.1947 0.1360 -0.2123 0.1934 0.2053 -0.1391 -0.1785 -0.2044 -0.1731 -0.2481 0.1576 -0.1639 0.2142 -0.1244 -0.2127 0.2086 0.1942 0.2061 -0.1437 0.2216 -0.1576 -0.1871 0.2299 0.1786 -0.1827 -0.2248 0.1992 0.1890 0.2536 0.1442 -0.1668 0.2206 0.2554 0.1846 -0.1889 0.1696 0.1552 -0.1454 0.2096 -0.1895 0.1435 -0.1778 0.1834 -0.2141 0.2001 0.1575 -0.1528 0.1698 0.2043 0.1907 -0.1587 -0.1939 -0.1827 0.1582 -0.1577 0.1930 0.1575 -0.1543 -0.1585 0.2471 0.1436 0.2026 0.1544 -0.1995 0.2548 0.2159 -0.1709 0.1940 0.1879 0.2333 0.1694 0.1526 0.1654 -0.1739 0.1640 -0.1495 -0.1446 0.1728 0.1668 0.1762 0.1775 -0.1517 0.1917 0.2022 0.1942 0.1806 0.1906 -0.1691 -0.2060 -0.1499 0.2131 0.2020 0.2405 -0.1830 0.2025 -0.1920 -0.2480 -0.1805 -0.1840 -0.1586 -0.1682 0.2001 -0.1830 -0.1409 -0.1678 -0.2371 -0.1872 0.1624 0.1570 0.1636 0.2063 0.2187 -0.1635 0.1411 0.1778 0.1801 -0.1830 0.1362 -0.1825 -0.1949 0.1361 0.1791 0.2076 0.1308 -0.1630 -0.1699 0.1844 0.2134 0.1783 0.1565 -0.1936 -0.1703 0.1242 0.1971 0.1365 0.2426 0.1766 -0.1498 -0.1965 0.1892 0.1668 0.1826 -0.1820 0.1984 -0.1611 0.1618 -0.2040 0.1703 0.1747 -0.1489 0.1730 0.1749 0.1683 0.1596 -0.1481 0.1902 0.1845 -0.1657 -0.1918 0.1851 -0.1394 0.2150 0.1563 0.1841 0.1662 0.1461 0.1553 0.1717 0.1592 0.2268 0.1885 -0.2373 -0.1666 0.1679 0.1575 -0.1739 0.1602 0.1605 0.1317 -0.1809 -0.3111 -0.1666 0.1931 -0.1318 -0.1748 -0.1975 0.1698 0.2180 0.1832 0.1840 0.1816 0.1558 0.2364 -0.1886 -0.1671 0.1564 0.1799 0.1393 -0.1947 0.2178 -0.2135 0.2199 0.2259 -0.2047 0.1316 -0.2261 0.1855 0.1573 0.1590 -0.1750 0.2532 0.1907 0.2106 0.1738 0.1900 -0.1951 -0.2245 0.1747 0.1349 0.2405 -0.2360 0.2204 0.2385 0.2251 0.2104 -0.1701 0.1402 0.2129 -0.1448 0.2073 0.1884 -0.1478 -0.1869 0.2018 0.1447 -0.2049 -0.2005 -0.1693 0.1932 0.1643 0.1702 -0.1604 0.2502 0.1795 -0.2003 -0.1394 -0.2043 0.1834 0.1894 -0.1937 -0.1890 0.1713 -0.1768 0.1504 -0.2156 0.2060 -0.1865 -0.1341 0.1963 0.2342 0.1440 -0.2317 -0.2223 -0.1731 -0.1490 0.2120 0.2118 0.2591 0.2314 0.1571 0.1494 0.1648 0.1918 -0.1800 -0.1956 0.1531 -0.1420 -0.1682 0.2033 0.1676 -0.1937 0.2060 0.2026 0.1421 -0.1442 0.1430 -0.1667 0.1793 -0.2157 0.2083 0.1780 0.1664 0.1788 0.2390 0.1950 -0.1768 -0.1721 0.2238 0.1477 0.1479 0.1851 0.1359 0.1889 -0.1659 -0.2034 -0.1673 0.1705 -0.1591 0.2152 0.2249 0.2964 0.1910 -0.1748 0.1629 0.2032 -0.1390 0.1700 0.1472 -0.1409 -0.1778 0.1908 0.1629 -0.1898 -0.1810 0.1620 0.1951 0.1934 0.1730 -0.1692 0.1619 0.2100 -0.1953 0.1560 0.1337 -0.1929 0.1464 0.1224 0.2460 0.1871 -0.1626 0.1536 0.2987 -0.1709 -0.2467 -0.1960 -0.1764 -0.1531 -0.1764 0.2249 -0.1582 0.1759 -0.1816 0.1638 -0.1791 -0.1423 0.2002 0.1571 -0.1557 0.1818 -0.1826 0.1967 0.2170 0.2400 0.2140 -0.2166 -0.2027 0.1608 0.2190 -0.2000 0.2290 0.1699 -0.1742 0.1794 0.1761 0.1861 0.1887 0.1633 0.1841 0.1459 -0.2045 0.1744 0.1752 -0.1803 -0.2222 0.1665 -0.1840 -0.1540 0.1506 0.1412 -0.1594 -0.1777 -0.2024 0.1846 0.1567 -0.1947 0.1803 0.1494 0.1796 0.1807 0.1501 0.1779 0.2116 -0.1609 0.1575 0.1964 0.1540 0.1936 0.1245 0.1738 0.2095 0.1694 -0.1631 -0.1397 0.1985 0.1578 0.2176 0.2281 0.1836 0.1449 -0.2134 -0.1356 0.2229 0.1946 0.1711 0.2296 0.1798 -0.1525 0.1818 -0.1485 0.1613 -0.1594 0.2188 0.2405 -0.1736 -0.2105 0.2347 -0.1866 0.2098 0.1924 0.1625 0.2428 0.1943 0.1712 -0.2438 0.1604 0.1574 0.2043 0.1617 -0.1290 0.1947 -0.1894 0.1808 0.1942 0.2698 0.1700 0.1820 -0.1975 0.1482 -0.2154 0.1714 -0.1565 0.1927 0.2531 0.2130 -0.1612 0.1507 -0.1589 -0.1844 0.1662 -0.1624 -0.2133 -0.2148 -0.1667 -0.1515 0.1472 0.1859 0.2054 0.1581 -0.2031 0.2293 -0.1891 -0.1606 0.2078 0.1772 -0.2143 -0.1933 0.2120 -0.1471 -0.1945 0.1397" HIT_INDICES="345 686 974 1437 1476 1511 1559 1785 1799 1805 2024 2134 2276 2314 2692 2832 2998 3072 3189 3492 3549 3554 3830 3832 3952 3956 4029 4090 4127 4200 4337 4639 4676 4732 4748 4912 5234 5263 5406 5436 5483 5536 5598 5774 5875 5902 5938 6036 6340 6453 6575 6690 6697 7009 7019 7050 7129 7201 7214 7219 7236 7341 7351 7726 7756 7873 7896 8034 8059 8099 8170 8256 8263 8390 8528 8683 8802 8804 8863 8881 8915 8957 9310 9362 9442 9446 9560 9704 9923 10052 10062 10102 10104 10358 10436 10679 10959 11125 11298 11430 11615 11648 11683 11698 11741 11799 11802 11985 12052 12054 12070 12136 12150 12156 12254 12288 12324 12386 12409 12431 12479 12605 12621 12763 12812 12919 12927 12962" ES_PROFILE="-0.0111 -0.0226 -0.0306 -0.0532 -0.0432 -0.0330 -0.0239 -0.0292 -0.0180 -0.0063 -0.0116 -0.0087 -0.0087 -0.0007 -0.0198 -0.0210 -0.0246 -0.0213 -0.0216 -0.0372 -0.0339 -0.0266 -0.0410 -0.0343 -0.0370 -0.0307 -0.0300 -0.0286 -0.0254 -0.0251 -0.0302 -0.0488 -0.0471 -0.0470 -0.0438 -0.0525 -0.0742 -0.0734 -0.0818 -0.0816 -0.0828 -0.0846 -0.0873 -0.0992 -0.1057 -0.1066 -0.1082 -0.1149 -0.1382 -0.1465 -0.1553 -0.1633 -0.1629 -0.1854 -0.1845 -0.1852 -0.1894 -0.1930 -0.1919 -0.1903 -0.1895 -0.1952 -0.1936 -0.2193 -0.2183 -0.2238 -0.2220 -0.2288 -0.2267 -0.2258 -0.2270 -0.2292 -0.2253 -0.2304 -0.2359 -0.2425 -0.2460 -0.2404 -0.2391 -0.2346 -0.2313 -0.2285 -0.2489 -0.2459 -0.2450 -0.2382 -0.2396 -0.2430 -0.2517 -0.2532 -0.2454 -0.2399 -0.2315 -0.2419 -0.2386 -0.2474 -0.2584 -0.2601 -0.2620 -0.2604 -0.2624 -0.2525 -0.2428 -0.2315 -0.2222 -0.2139 -0.2014 -0.2023 -0.1942 -0.1810 -0.1688 -0.1604 -0.1479 -0.1348 -0.1285 -0.1171 -0.1058 -0.0964 -0.0839 -0.0713 -0.0606 -0.0555 -0.0419 -0.0376 -0.0259 -0.0185 -0.0033 0.0099" RANK_AT_ES="11614.0000" RANK_SCORE_AT_ES="-9858.0000"/>
  <DTG RANKED_LIST="mFS10_entrez_mimo.rnk" TEMPLATE="na_as_pre_ranked" GENESET="gene_sets.gmt#NEGATIVE_REGULATION_OF_SIGNAL_TRANSDUCTION" ES="-0.3793" NES="-1.5192" NP="0.0414" FDR="0.2480" FWER="0.9990" RND_ES="-0.2765 0.3571 -0.4312 0.2298 0.2314 -0.3880 0.4531 0.1647 0.3104 0.1495 0.2209 0.2455 0.1582 -0.1455 0.2724 -0.3099 0.3406 -0.2580 -0.2292 0.2038 -0.2407 0.3028 0.1972 -0.1812 0.3220 -0.2205 -0.2154 0.2662 -0.2111 0.3655 0.1851 0.1305 0.1690 -0.2754 -0.2146 0.2199 -0.2539 0.3159 0.3121 -0.2567 -0.1934 0.2137 0.3792 0.2546 0.2490 -0.1793 -0.2114 -0.1917 0.2970 0.3940 0.2587 0.4025 -0.3493 0.2549 0.2094 0.1636 0.2154 0.2175 0.3046 -0.2224 0.2456 -0.2143 0.2550 -0.3791 -0.1789 0.1732 -0.2202 -0.2336 0.1398 0.2823 0.3170 0.2071 0.1540 0.2539 0.1912 -0.1904 0.2930 -0.1935 0.2397 0.2358 -0.2526 0.2964 -0.4761 -0.1981 -0.2085 0.1746 -0.2769 0.1921 -0.1959 -0.1860 0.2664 0.2688 -0.2678 -0.2490 -0.1794 0.1762 -0.3003 0.3297 -0.2566 0.2352 -0.3353 -0.2247 -0.3161 0.1679 0.1742 0.2379 -0.3299 -0.1839 -0.2428 -0.3074 -0.2736 -0.2805 0.3751 -0.3219 0.2442 -0.2703 0.2293 0.3573 -0.1912 -0.2204 -0.2502 -0.1322 -0.3519 0.1908 0.1943 -0.1751 -0.3062 -0.2207 0.3745 0.1784 0.3579 -0.1427 0.2797 -0.3264 -0.2013 0.2020 -0.2474 0.2096 0.3657 0.2293 -0.2511 0.3277 0.2444 -0.1999 -0.3036 0.2344 0.1697 -0.2105 0.2107 -0.2143 -0.2341 -0.2728 -0.4175 0.3087 0.1865 0.2200 -0.3931 -0.1764 0.2439 -0.2651 0.1689 0.3781 -0.1909 -0.3008 0.2803 0.2671 0.2056 -0.1585 0.3069 0.2894 0.2131 0.2174 0.4385 -0.1674 0.2394 -0.2018 0.2588 0.1509 0.3025 0.2457 0.3005 0.2777 0.2968 0.2032 -0.2243 0.1715 -0.2142 0.3375 0.2081 -0.1952 -0.2335 0.3282 0.2702 0.2818 -0.1628 -0.1918 -0.1508 -0.3121 0.2142 0.2955 0.2685 -0.1664 0.3098 0.2347 -0.2238 -0.1453 0.1652 -0.2747 0.2942 0.4320 0.3171 0.2219 -0.2820 0.2015 -0.4198 0.2242 0.3364 -0.2419 -0.2548 0.2137 0.1970 -0.1333 0.3202 -0.1409 -0.3502 -0.1905 0.3331 -0.2489 0.3550 -0.2387 -0.1983 -0.2368 -0.2526 -0.2617 -0.2834 0.2643 -0.1614 -0.2980 0.2706 0.3113 -0.3624 0.2344 0.2683 0.2112 0.2936 0.1992 0.2643 0.3303 0.1850 -0.2186 -0.1827 0.3170 0.2598 -0.2034 0.2578 0.3423 -0.2812 0.2845 -0.2035 0.2402 -0.1731 -0.2428 0.2658 -0.2389 -0.2706 0.1294 0.2613 0.1989 0.1798 0.2177 -0.3118 -0.2246 -0.2769 0.2561 0.2068 0.2885 0.2187 0.2318 -0.3162 0.3193 -0.2098 -0.4818 0.3476 -0.1636 0.2025 -0.2758 -0.2529 0.1941 -0.2879 -0.3501 0.2018 -0.2374 -0.2300 -0.2480 0.1986 0.2533 -0.3334 0.2481 0.3224 0.2527 0.1535 0.2785 0.2259 0.1778 -0.2444 -0.2488 0.2431 0.1941 0.1914 -0.3686 0.1927 -0.2945 -0.2291 0.2046 -0.2162 -0.2543 0.3390 -0.2234 0.2678 0.2515 -0.2459 0.3839 0.1952 0.3284 0.4016 0.2984 -0.2717 -0.2597 -0.2043 0.3032 0.3071 0.3545 0.2537 0.2437 0.1964 0.1807 0.2441 0.2548 -0.2686 -0.2038 0.2036 -0.3763 0.2284 0.1867 -0.2364 -0.2177 -0.1561 0.2135 0.1960 0.2696 -0.2002 -0.2537 -0.1739 -0.3606 -0.1717 0.2466 0.2179 0.1765 0.3987 0.2288 0.3289 -0.2417 0.2153 -0.1869 0.2802 -0.1965 -0.1899 0.1780 -0.1897 -0.1612 -0.1909 -0.2998 -0.1991 0.2932 -0.2546 0.2879 -0.2452 -0.3182 0.1950 0.2477 -0.2326 0.1555 0.1735 0.2303 0.2124 0.1672 -0.2114 0.2507 0.3040 -0.2303 -0.2186 0.3521 0.2234 -0.2371 0.2302 0.2463 -0.2968 0.2616 0.1854 0.3207 -0.2042 0.1902 0.2374 -0.1781 -0.2620 -0.2249 0.2241 0.2275 -0.1900 0.3317 -0.4847 0.1580 0.2302 -0.2489 0.1676 -0.3059 -0.2871 0.2989 0.2193 0.1977 0.3115 0.2950 -0.2204 -0.1861 -0.1578 0.3363 0.1923 -0.2124 -0.2506 -0.3215 0.2640 -0.2607 -0.2213 0.2407 0.2294 -0.2378 -0.2575 -0.1969 -0.2215 -0.1726 0.2594 -0.3426 0.3372 -0.3777 -0.2619 0.4966 0.2153 -0.1844 -0.2285 0.2586 0.2639 -0.2982 0.2533 0.3375 -0.2702 0.3298 -0.2375 0.1997 0.2730 0.4062 -0.1923 -0.2593 0.3004 0.2517 -0.2374 -0.2185 0.2980 -0.2458 -0.2513 0.3570 0.2143 -0.2758 0.1758 -0.2596 -0.1524 0.2229 -0.3082 0.3540 0.1415 0.1998 0.1936 -0.2365 -0.2612 -0.3080 0.3445 -0.3370 -0.2672 -0.2713 -0.3111 -0.3864 0.4091 -0.1727 -0.2189 0.1495 0.3287 0.2242 0.2112 -0.1894 0.2783 0.2477 -0.2790 0.1606 0.2435 -0.2308 -0.2359 -0.1580 -0.2468 0.2836 -0.2861 0.1751 0.3101 0.2076 0.2082 0.2243 0.2264 -0.2474 -0.3066 -0.2586 0.1927 0.3349 -0.2913 -0.2592 0.3401 -0.3328 -0.2533 -0.2017 0.3087 0.1880 0.2395 0.2525 -0.2651 0.2861 -0.2361 0.2322 -0.2294 0.3108 -0.2506 0.2486 -0.1361 -0.2115 -0.2022 -0.3299 0.1911 -0.2414 -0.2278 -0.2633 -0.1736 -0.2204 0.1804 0.3036 -0.2770 -0.1953 -0.1586 -0.2773 -0.3143 0.1951 -0.1976 0.1933 -0.2612 0.1714 -0.2528 -0.1987 -0.2215 -0.2160 -0.3113 0.3545 0.1792 0.2331 0.1984 0.2626 0.3410 -0.3171 -0.2040 0.2543 0.3816 0.2214 0.2263 -0.1733 0.2077 0.2566 0.1918 0.2274 0.2277 -0.2136 0.1798 -0.2705 0.1743 -0.2816 0.1821 0.1850 -0.3118 0.1689 -0.2880 0.2135 0.2584 0.2874 0.3141 -0.2523 -0.1565 0.2208 0.1704 -0.1850 -0.1734 0.2652 -0.2962 -0.2204 -0.1872 -0.2125 0.2736 0.2605 -0.1610 0.2406 -0.1906 -0.2352 0.1547 0.1793 0.2450 0.2213 0.2779 -0.1517 0.2407 0.2616 0.3245 0.2337 0.2024 0.2719 0.2628 -0.2595 -0.3068 0.2550 0.3683 0.1859 0.2757 -0.2768 0.1955 0.3684 -0.2051 0.1989 0.2600 -0.1634 0.1352 -0.4113 -0.3569 -0.2173 0.2440 0.2467 0.1826 -0.2405 -0.1883 -0.1617 -0.2898 0.1363 0.3449 -0.2148 -0.2636 0.1805 0.1975 0.3226 0.2821 -0.2791 0.4337 0.3531 0.2617 -0.2021 -0.2497 -0.3445 0.3605 0.3742 0.3192 0.3011 -0.3971 0.1702 -0.1938 -0.3413 -0.1641 0.2194 0.2739 0.4831 0.3348 0.2634 0.2271 0.1885 0.2606 0.4487 -0.1603 -0.2516 -0.2273 0.4596 -0.2585 0.1539 -0.2142 -0.2468 -0.1442 -0.1884 -0.3072 0.2626 0.2717 0.2608 0.2027 0.2325 -0.1952 -0.2917 0.2648 -0.3281 -0.2884 -0.2770 0.3507 0.2943 -0.1541 -0.2230 0.2360 -0.1629 -0.2907 0.2267 0.2238 -0.2614 0.3347 -0.2091 -0.2890 -0.2606 0.2022 0.1922 0.2152 0.2769 -0.3172 -0.1863 0.2167 0.2386 -0.3054 0.2352 -0.2869 0.2887 -0.2195 -0.1863 -0.3238 -0.2558 0.2380 0.3380 -0.2421 0.1719 -0.2319 -0.2636 0.3088 -0.2058 -0.2375 0.3924 0.1885 0.2906 0.3628 0.2811 0.1943 -0.3238 -0.2632 -0.1772 -0.2363 0.2460 0.2037 0.3351 0.2433 -0.4026 -0.3099 0.2301 0.2298 0.3339 0.2744 -0.3297 -0.2377 0.2924 0.2388 0.3219 0.2075 0.2412 0.1967 0.2333 -0.3113 -0.2328 -0.2149 -0.2801 0.3515 0.3473 0.3786 -0.4114 -0.2275 0.2263 0.2702 -0.2369 -0.2751 0.3366 -0.2199 -0.3110 -0.2006 -0.2635 0.3331 0.2088 -0.1990 -0.2794 0.2885 -0.1993 0.2198 -0.2057 0.2938 -0.1675 0.3519 0.3614 -0.2657 0.3391 0.2656 -0.1439 0.2623 0.2923 -0.2608 -0.3209 -0.2499 -0.2624 0.2652 -0.2191 -0.1915 -0.2054 -0.2408 -0.3049 -0.2824 -0.1974 -0.3103 0.1913 0.1559 0.2835 0.3019 -0.2047 0.2792 0.3769 -0.1611 -0.2689 0.2046 -0.2224 0.2189 -0.2420 0.1885 -0.1767 -0.4276 -0.2816 -0.2351 -0.3532 0.2788 0.1582 0.4302 -0.2640 0.1821 -0.2157 0.1734 0.1761 -0.2753 -0.2963 0.4132 0.2314 0.4018 0.2569 0.4003 -0.2090 -0.2735 -0.2401 0.2136 -0.2904 0.2608 -0.2103 0.3072 0.3695 -0.2306 -0.2653 0.2375 0.2421 0.2603 0.2408 0.2836 0.1901 -0.2383 0.2679 0.2138 0.1933 -0.2788 0.2258 0.1602 -0.1438 0.2355 0.2546 0.2508 -0.1563 0.2383 -0.1548 -0.2856 0.2167 -0.2648 -0.2817 0.2730 -0.3567 -0.3923 0.3075 0.2003 -0.2454 -0.2476 -0.2398 0.1750 0.2149 -0.3035 -0.2209 0.1938 -0.2100 -0.4166 -0.3323 -0.2789 0.2286 0.3463 0.2074 0.2396 0.2648 0.2575 -0.3602 0.2271 0.1873 -0.3217 0.1678 0.2988 0.2757 0.2409 0.2889 -0.2514 0.3830 -0.2331 0.1846 0.1687 -0.3446 0.1926 -0.2328 0.2611 0.2663 -0.3642 0.2268 0.2671 -0.2593 -0.2095 -0.2977 -0.1877 0.2467 0.2737 -0.2098 0.2633 0.1817 -0.2716 0.2356 -0.2662 0.2711 0.1888 0.1658 0.1638 0.1608 0.1743 0.3226 -0.3362 0.2670 0.3606 0.2903 0.2488 -0.2131 -0.1874 -0.3995 -0.3276 -0.2494 -0.2039 -0.4342 -0.2269 0.1835 0.3378 0.2842 0.1820 -0.1974 -0.2494 0.2644 -0.3461 0.3256 0.2916 -0.4073 0.2011 0.1561 -0.3505 0.2363 -0.3048 -0.1571 0.3082 0.3105 -0.2598 -0.1784 -0.2659 0.1432 -0.1668 -0.1879 -0.2253 0.1920 0.2496 -0.2948 -0.2757 0.2476" HIT_INDICES="522 1244 3072 3492 4322 6340 6443 6552 6714 6827 7129 7183 7218 7472 7981 8168 8597 9178 9260 9556 10358 10399 10643 10668 11615 11802 11961 12123 12698 12919 12979" ES_PROFILE="0.0255 0.0287 -0.0725 -0.0710 -0.1108 -0.2650 -0.2716 -0.2777 -0.2863 -0.2900 -0.3053 -0.3011 -0.2952 -0.3035 -0.3263 -0.3227 -0.3332 -0.3496 -0.3271 -0.3180 -0.3400 -0.3033 -0.2795 -0.2388 -0.2584 -0.2178 -0.1734 -0.1276 -0.1066 -0.0556 0.0085" RANK_AT_ES="10357.0000" RANK_SCORE_AT_ES="-7342.0000"/>
  <DTG RANKED_LIST="mFS10_entrez_mimo.rnk" TEMPLATE="na_as_pre_ranked" GENESET="gene_sets.gmt#CELL_SUBSTRATE_ADHESION" ES="-0.3566" NES="-1.5174" NP="0.0324" FDR="0.2444" FWER="0.9990" RND_ES="-0.3261 -0.2217 -0.1985 0.2804 0.4157 0.2290 0.2163 -0.2547 0.1951 -0.2047 -0.1841 0.2206 0.3698 0.2074 0.2048 0.1942 0.2656 0.1852 -0.2078 0.2289 -0.2378 0.2622 -0.3114 -0.1747 0.3069 -0.2627 0.2865 0.1797 0.2676 -0.2012 0.3321 0.2207 -0.2645 0.2782 0.1863 0.2450 0.2044 0.1639 0.2313 -0.2799 -0.3435 -0.2595 -0.2479 -0.2404 0.3417 0.2685 0.2105 -0.2105 0.2763 -0.2652 -0.2643 -0.2063 0.2219 0.2095 0.4164 0.1858 -0.2543 -0.2719 -0.3484 0.2099 -0.2383 -0.1635 0.2152 -0.3262 -0.2119 0.2513 0.2117 -0.2567 -0.3395 -0.2331 -0.2112 -0.2995 0.3002 0.4075 0.2701 0.3306 -0.1810 0.2438 -0.2656 0.2505 -0.1925 0.2450 0.2743 0.2024 -0.2072 0.2963 -0.1834 -0.2586 0.2588 0.2797 0.3036 0.2890 -0.2618 0.2902 0.1956 -0.2764 -0.1980 0.2893 0.2741 -0.2595 -0.1595 0.1773 -0.3245 0.2558 -0.2095 -0.3347 0.2054 0.2315 -0.2640 0.2556 0.3524 -0.2546 0.1993 0.2015 0.2942 -0.1784 0.3061 -0.3441 0.2410 -0.3312 -0.2724 -0.1686 0.1279 0.1711 -0.3652 -0.2403 -0.2650 0.2203 0.1868 0.2396 -0.2951 0.2925 -0.2897 0.2127 0.2626 -0.2029 -0.2059 0.3099 0.1502 0.2651 -0.1798 0.2075 0.2904 0.3153 -0.3161 0.2039 -0.1886 -0.2485 -0.2468 0.1684 0.1848 -0.3397 -0.1898 0.3291 0.2687 -0.1947 0.2722 -0.2724 -0.3106 -0.2369 -0.2283 -0.2875 0.2180 -0.1874 -0.1924 0.2347 0.2424 -0.1537 -0.1733 0.2938 0.3012 0.2812 -0.1733 0.1828 0.2098 0.2093 -0.1783 0.2160 0.1976 0.2152 -0.1797 0.2577 0.2665 0.2012 0.3828 0.1822 -0.1691 -0.3125 0.2664 -0.2417 0.2061 -0.1745 -0.2827 -0.1992 -0.1969 0.2877 0.2597 0.1867 -0.2277 0.1808 -0.2466 0.1803 0.1718 0.2925 -0.1833 -0.1678 -0.1604 0.1944 0.2361 0.3502 -0.2050 -0.2079 0.2333 0.1745 -0.2266 -0.2309 0.1724 -0.2267 0.2691 -0.2558 0.1837 -0.1613 0.2842 -0.2246 0.1940 0.1953 0.2637 -0.2064 0.2507 0.2376 0.1817 -0.2098 0.3638 0.3423 0.3324 0.1286 -0.2143 0.2078 -0.1684 -0.1796 -0.1629 0.3551 -0.2861 0.1944 -0.2904 -0.2003 0.3205 0.1790 -0.2143 -0.1885 -0.2103 -0.2254 -0.1345 0.2348 0.3276 -0.2115 -0.2165 -0.3081 -0.3284 0.3464 -0.3371 -0.1757 0.2717 0.3983 0.3087 -0.2880 -0.2081 -0.1826 0.3880 -0.2884 0.1923 -0.2251 0.2208 0.1759 -0.2803 -0.2156 0.3404 0.2816 -0.2576 -0.2195 -0.2001 0.2885 -0.2385 -0.2359 -0.2735 -0.2469 -0.2480 0.2358 0.3585 -0.2244 -0.2683 -0.1660 0.3341 -0.1573 0.2115 0.2387 0.1931 0.2800 0.2060 0.1481 -0.1873 0.2831 0.1737 0.2489 0.1847 -0.2114 -0.2660 -0.2479 0.2990 -0.1765 -0.1946 0.2143 0.2679 0.3859 -0.2316 -0.2286 -0.1407 -0.2222 -0.1548 0.2006 0.1731 0.2901 -0.3382 -0.2358 -0.1965 -0.2153 0.2483 -0.2627 -0.2692 0.1823 -0.2582 0.2422 0.2867 0.2024 -0.1920 -0.1893 0.1919 0.1456 0.2588 0.2525 0.2812 -0.1635 0.1354 0.2809 0.1972 0.3034 -0.2691 -0.2470 0.2011 -0.2396 0.2787 0.1917 -0.1735 0.1427 0.3231 -0.1930 0.2147 -0.1565 0.3051 0.2809 -0.2533 0.1792 0.2132 0.2225 -0.1956 -0.1952 0.2007 0.1799 0.2671 -0.2580 0.1864 0.2066 0.2108 0.2323 0.2605 -0.2399 -0.3228 -0.2235 -0.1624 -0.4183 -0.1746 0.2452 -0.3120 -0.1184 0.2740 0.2350 -0.4213 -0.2221 0.2799 -0.2484 0.1839 0.3417 0.2243 -0.3649 -0.1511 0.2167 0.2820 0.1677 0.2791 -0.2366 -0.2012 0.3074 -0.1827 -0.2177 0.1994 0.1930 0.2447 -0.2953 0.2397 0.1806 -0.3064 -0.3452 -0.1415 -0.2524 0.2538 0.2263 -0.1665 -0.2977 -0.1884 -0.1638 -0.1621 0.2196 0.1636 -0.2348 0.2509 -0.2266 0.2080 -0.1479 0.1916 -0.3146 0.1964 0.2949 -0.2692 0.1906 0.2795 -0.1874 -0.3382 -0.2157 0.3169 -0.2489 0.2606 -0.2480 0.1992 -0.1886 0.3552 -0.3121 0.3323 -0.2379 0.2894 -0.2264 0.3247 0.2572 0.3409 0.2503 -0.3330 0.3150 0.2267 -0.4644 0.2461 -0.2752 0.2541 0.3754 -0.1869 -0.2404 0.2017 -0.2350 -0.3118 -0.2054 0.2043 -0.1710 0.3245 -0.1276 0.2179 -0.2037 0.2294 0.2108 -0.2289 0.1751 0.2852 -0.1681 -0.3041 0.2977 0.2009 -0.3152 0.1228 0.2339 -0.2613 0.2439 0.1914 -0.2375 0.2757 0.3032 0.1508 0.1758 -0.2767 -0.2918 0.1862 -0.2377 -0.3024 -0.2324 -0.2292 0.3369 -0.2399 0.2160 -0.2132 0.1889 0.2919 0.1459 -0.2747 0.1371 0.2104 -0.1710 0.2267 -0.2800 0.3284 0.3493 0.2415 0.2496 -0.2000 -0.3170 -0.2504 0.3362 -0.1510 -0.2066 0.2669 0.2187 -0.3434 -0.1710 0.2974 -0.2658 -0.1922 0.2558 0.2613 0.2693 -0.2323 -0.2400 -0.1680 0.3584 0.2460 -0.2912 -0.2165 0.2117 -0.3213 -0.2386 -0.2531 0.2572 0.2256 -0.2885 -0.2948 0.3027 -0.2653 -0.2044 -0.1669 0.2855 -0.1274 -0.1355 0.2860 -0.2419 0.2244 -0.2252 -0.2929 0.2517 0.1803 0.3231 -0.1662 -0.1831 0.2733 -0.2277 -0.2020 0.3368 0.2550 0.2335 0.3036 -0.3019 -0.2037 0.2299 0.2677 -0.2443 0.2060 -0.2588 -0.3417 -0.2751 0.3369 0.2084 0.2529 0.1633 -0.2128 -0.2705 0.2616 0.1985 0.2607 -0.2603 -0.2761 0.2393 0.2343 -0.1957 0.2534 -0.1619 -0.1508 -0.2313 0.3159 0.2121 0.3265 0.1954 0.2051 0.2979 -0.1558 -0.4046 0.2121 0.2761 -0.1770 0.3157 -0.2123 -0.2620 -0.1589 -0.2857 -0.2546 0.2414 0.3185 0.2617 -0.2087 0.2192 0.3031 0.2165 -0.2007 0.1855 0.2624 -0.2180 -0.2241 -0.2973 -0.3494 0.1733 -0.1585 -0.1726 -0.2651 -0.2432 -0.2628 -0.1943 -0.1528 0.2449 0.3151 -0.1581 0.2407 -0.2717 0.2318 -0.2590 -0.1931 -0.2025 0.2482 0.2403 0.2946 0.2148 -0.1490 0.2417 0.3269 0.3338 0.2252 -0.1675 0.1481 0.1748 0.2613 0.1478 0.1920 -0.2957 -0.3392 0.2639 0.1604 0.2801 -0.1776 0.1763 0.2453 0.3275 0.2937 0.2653 -0.1684 -0.1495 0.2761 0.1501 -0.2635 -0.2097 0.3017 0.2288 -0.2825 0.2827 0.3577 -0.1564 -0.1982 -0.2346 -0.1748 0.2622 0.2877 0.3331 -0.3101 -0.2208 0.2369 -0.1841 0.2457 0.1752 -0.2239 0.2305 0.1911 0.2074 0.3286 -0.2060 -0.3527 0.3512 -0.1870 0.1569 -0.2660 0.1667 0.1988 -0.2537 -0.2033 0.2599 0.2984 -0.1377 0.2014 -0.2080 0.2035 -0.3671 -0.1936 -0.2044 0.1928 0.1732 0.1936 -0.2447 0.2659 0.2212 0.2496 0.2886 0.2181 0.2380 0.2619 -0.2181 -0.2023 -0.2275 0.3122 0.2085 -0.1681 0.2047 0.3927 -0.1522 0.2542 -0.1893 -0.1733 0.2692 0.2114 -0.2571 -0.2107 0.2414 0.3079 0.2232 0.2213 0.3828 0.1761 0.1750 0.1516 -0.2654 -0.3611 0.3305 -0.1820 -0.1709 -0.2954 0.2383 -0.1878 -0.2345 0.3769 0.2558 0.2535 0.1814 0.2458 0.2533 0.1976 0.1413 0.2938 0.2261 0.1496 -0.2713 0.2668 0.2054 0.2885 0.2486 0.2113 -0.3105 -0.2353 0.3001 -0.2852 0.2701 0.2706 0.2457 0.2962 0.2854 -0.1600 0.2477 -0.2804 -0.3876 -0.2186 -0.2332 -0.2494 -0.2476 0.2785 0.2820 -0.2400 -0.2182 -0.2583 0.2379 -0.2095 -0.2564 0.1929 0.2357 0.1883 -0.3394 0.2412 0.2734 -0.1589 0.2399 0.1951 0.2406 -0.1857 -0.2509 -0.2414 -0.1808 0.3159 0.3051 0.1743 -0.2499 -0.2726 -0.2629 0.1461 -0.1920 0.2374 -0.1608 0.2126 0.4155 0.2688 -0.1567 -0.1886 -0.2309 0.2513 0.1973 0.2999 0.2767 0.2753 0.2125 0.2280 0.1992 0.2227 0.2766 0.2336 -0.1904 -0.2279 -0.1686 0.2238 0.2236 0.2152 0.2764 0.3876 0.2738 -0.2186 -0.2201 -0.2149 -0.2512 0.1809 -0.2062 0.2167 -0.2518 0.2506 0.2898 -0.2033 -0.2183 -0.3310 0.2797 0.2392 0.2894 -0.3109 0.2923 0.2606 -0.1403 0.1942 0.1915 -0.1923 0.3005 -0.2661 0.2068 -0.2412 0.3059 0.2738 -0.3605 0.2589 0.2717 -0.1295 -0.3239 0.2617 -0.1647 0.3691 -0.1817 0.2104 0.1722 -0.2895 -0.1640 0.2104 -0.1900 -0.2527 -0.1776 0.3928 0.2860 -0.1476 -0.1548 0.2555 0.1872 0.2449 0.2194 -0.2697 -0.3375 -0.1845 0.4045 -0.1892 -0.2002 0.2323 -0.4068 0.2225 -0.3039 -0.1611 -0.2560 -0.2297 0.1849 0.1661 0.1822 -0.1806 -0.1709 -0.1988 0.2282 0.1567 0.1995 -0.2778 -0.2144 0.2135 0.1226 -0.2081 -0.1642 -0.2032 -0.2171 0.2874 -0.2389 -0.3052 0.3025 -0.2694 -0.1881 -0.3674 -0.3247 0.2383 -0.3301 0.3390 0.2869 -0.3650 0.2666 0.2838 0.3004 0.2485 -0.2286 -0.2725 0.2165 -0.2686 -0.2191 0.3931 0.4314 -0.2654 -0.1123 -0.2097 0.2300 -0.3136 0.3180 0.2577 0.1615 0.3851 -0.3155 0.1772 0.2535 0.2440 0.3732 -0.2463 -0.2220 0.3039 0.2251 -0.3487 -0.2177 -0.4068 -0.1821 -0.1653 0.1916 0.3479 0.2642 -0.3413 0.4240 -0.2828 0.1464 0.1994 -0.3845 0.2513 0.1689" HIT_INDICES="9 328 757 2286 2560 2692 3161 4793 5211 5373 6101 6199 6231 6443 7715 8131 8168 8597 8659 8670 9027 9119 9177 10668 10942 11381 11694 11698 12053 12054 12062 12139 12326 12413 12698 13038" ES_PROFILE="0.0511 0.0763 0.0902 0.0081 0.0199 0.0416 0.0335 -0.0779 -0.1000 -0.1039 -0.1575 -0.1639 -0.1654 -0.1807 -0.2681 -0.2869 -0.2765 -0.2928 -0.2806 -0.2644 -0.2720 -0.2588 -0.2425 -0.3252 -0.3125 -0.3090 -0.2932 -0.2537 -0.2384 -0.1960 -0.1541 -0.1168 -0.0864 -0.0476 -0.0214 0.0040" RANK_AT_ES="10667.0000" RANK_SCORE_AT_ES="-7944.0000"/>
  <DTG RANKED_LIST="mFS10_entrez_mimo.rnk" TEMPLATE="na_as_pre_ranked" GENESET="gene_sets.gmt#ACTIN_CYTOSKELETON_ORGANIZATION_AND_BIOGENESIS" ES="-0.2893" NES="-1.5035" NP="0.0174" FDR="0.2610" FWER="0.9990" RND_ES="0.2729 0.1401 0.1949 0.2206 0.2648 -0.2602 -0.1783 -0.1503 -0.1974 0.2080 0.2230 0.2120 0.2070 -0.2052 0.1829 0.1638 0.2217 0.1776 -0.2251 0.2487 0.1561 0.2227 0.1679 -0.2716 -0.1867 0.1644 -0.1878 0.2042 0.2468 0.2058 -0.2245 0.2258 -0.1651 0.2364 0.1807 -0.1363 -0.1627 -0.1778 0.1729 0.2486 -0.1962 -0.1624 0.2705 -0.2367 0.2351 0.1224 -0.2174 0.1914 0.1872 0.2154 0.1885 0.1267 0.1881 0.1563 -0.1705 -0.2113 -0.1786 0.1589 -0.2188 0.1935 -0.1746 -0.1939 -0.1584 -0.1659 0.1873 -0.1463 0.1610 0.1726 -0.1844 -0.1664 -0.2010 -0.1762 0.2892 -0.1838 0.1661 -0.1598 0.2025 -0.1929 -0.1495 0.1485 0.2083 0.1919 -0.1734 0.1921 -0.1611 0.1969 0.1959 0.2014 -0.1892 -0.1678 -0.2739 -0.2141 -0.1841 0.1554 0.1652 0.1759 0.1927 -0.1838 0.1994 0.1901 0.2289 0.2135 -0.1754 0.1572 -0.1658 0.2134 0.2337 0.1498 0.1431 -0.1869 -0.2201 -0.1950 -0.1326 0.1820 0.2358 -0.1544 -0.1793 0.2483 -0.2535 -0.1987 -0.2201 0.2214 -0.1773 -0.2219 0.2284 -0.1856 0.1865 -0.1797 -0.1922 -0.1400 -0.1557 -0.1668 -0.1951 0.1805 0.1744 -0.2221 0.1521 0.2047 -0.1866 0.1541 0.2873 0.1829 0.1972 0.2499 0.2579 -0.1806 0.2240 0.2352 -0.2529 0.2307 -0.2071 0.1480 0.2358 0.2085 -0.1545 -0.1818 -0.2699 0.2454 -0.1661 0.2998 -0.1468 0.2285 0.1566 0.2084 -0.1968 0.2247 -0.1995 0.1565 -0.2392 -0.1906 0.1787 0.1685 -0.1972 0.2335 0.2438 0.2189 0.1434 0.2223 0.2388 0.2074 0.1912 -0.1683 -0.1683 0.1555 0.2145 0.2188 -0.2433 -0.1399 -0.3115 0.1614 0.1600 0.2910 0.1563 -0.2197 -0.1491 0.1703 -0.2009 0.1590 0.2526 0.1846 -0.1538 -0.2197 -0.1677 0.2328 -0.2098 -0.1837 0.2632 -0.2230 -0.1781 0.1860 -0.1548 0.2131 -0.1681 0.1488 0.1521 -0.1733 0.1381 -0.2167 -0.1494 -0.1766 -0.1426 0.1950 0.2184 0.2026 0.1562 -0.1608 0.1873 0.1925 0.1648 -0.2455 0.2560 -0.1750 -0.1958 0.2110 0.1818 -0.1436 0.2050 -0.1215 -0.2148 -0.2067 -0.2522 -0.1643 -0.1275 -0.1350 0.1954 0.1568 0.2515 -0.2430 -0.2038 0.1687 0.2148 -0.2536 0.1993 -0.1356 0.1791 0.2543 0.2085 0.2244 -0.1517 0.3401 0.2768 -0.1641 -0.2010 -0.1837 -0.1931 0.1519 -0.1756 0.2042 -0.2125 0.1320 -0.1550 0.1970 -0.1800 -0.1499 0.2584 0.1788 -0.1839 -0.2253 -0.1642 0.2379 -0.3076 -0.1768 0.1990 0.3036 0.2187 0.2085 0.1570 -0.2793 -0.1548 0.2161 -0.2136 -0.2384 0.1892 -0.1736 0.2083 -0.2081 0.2365 0.2466 0.2276 0.2432 0.1497 0.1857 0.1668 0.1802 0.2088 -0.1888 -0.1700 0.1743 -0.1769 -0.2242 0.2218 0.1420 -0.1759 0.1716 -0.2141 -0.1399 -0.1695 -0.2185 -0.1798 -0.1915 -0.2203 0.1765 0.2707 0.1864 0.2024 -0.2128 0.2125 -0.1684 -0.2052 -0.2273 -0.2232 -0.2424 0.2329 -0.2083 0.1945 0.2341 -0.2261 -0.1853 -0.1425 0.2214 -0.2041 -0.2271 -0.2061 -0.2190 0.1682 -0.1967 0.2028 -0.1903 -0.2069 -0.1857 0.1714 0.1590 0.1981 0.1816 0.1840 -0.1898 0.1624 0.2664 -0.1624 0.1502 -0.1676 -0.1610 0.1892 0.2458 -0.2090 0.2446 0.1716 0.2259 0.2075 0.2099 0.1765 -0.2099 -0.2030 -0.2247 0.1952 0.1518 0.1393 -0.2139 -0.1932 -0.1907 -0.2007 0.2390 -0.2054 -0.1669 0.2135 0.1791 0.1826 0.2066 0.2809 0.2640 -0.1850 0.2401 0.2361 -0.1519 -0.1973 -0.1821 -0.1877 -0.2128 0.1771 0.2119 0.1835 0.2078 0.1421 -0.2979 -0.1681 0.1665 0.1788 0.1707 -0.1595 -0.1570 0.1796 -0.1879 0.1763 -0.1826 0.1722 -0.2002 -0.1521 0.1964 0.2199 0.1482 0.1872 0.2296 0.2499 -0.1740 -0.1836 -0.2287 -0.1945 -0.2151 0.2342 -0.1442 0.1887 0.1851 -0.2499 0.1416 0.2474 -0.1909 0.1402 -0.1978 -0.2263 0.2601 -0.1817 -0.2321 0.2227 -0.2620 -0.1987 0.2350 0.1409 -0.2092 0.1197 0.1480 -0.1835 0.2830 -0.1474 0.2394 0.2423 0.1972 0.1970 0.1582 0.1616 -0.1742 -0.1529 0.2069 -0.1793 -0.2368 -0.1450 0.2142 0.1748 0.3483 0.1645 -0.1604 0.2414 0.1757 0.1564 -0.2599 -0.1544 0.1559 -0.1638 0.2355 -0.1595 -0.3038 0.2300 0.1885 -0.2024 -0.1900 0.2405 0.2181 0.2333 0.1936 -0.1688 0.1417 0.2068 0.1967 -0.2056 0.2504 -0.2055 0.1533 0.2353 0.1839 -0.1799 -0.1861 0.1949 0.1992 -0.2111 0.2303 -0.1737 0.1538 -0.2131 0.1763 -0.2001 0.2204 0.1759 0.1846 0.1932 0.2231 0.1840 0.1189 0.1853 -0.1833 -0.2298 0.1591 0.2126 0.1639 0.1666 0.2847 -0.1549 0.1739 0.1832 0.2104 0.1917 -0.1533 0.1958 -0.2100 0.2098 -0.2180 -0.1754 -0.2047 0.1637 0.1636 0.2225 -0.2899 -0.2788 0.2018 -0.2167 0.2141 -0.2258 0.1899 0.2898 -0.1858 0.1377 -0.2007 -0.1843 -0.1554 0.1781 -0.1874 0.1676 0.1582 0.2269 -0.1906 0.1350 -0.1535 0.1830 0.1674 -0.2536 0.1525 0.2100 -0.2068 0.1911 -0.2135 -0.1884 0.2150 0.1382 -0.1962 -0.2011 0.1974 0.1728 0.2334 -0.1393 -0.2150 0.1830 0.1544 -0.1280 -0.2226 -0.1464 -0.2708 0.2072 -0.1567 -0.1963 -0.1769 0.1848 -0.1513 0.2659 -0.1673 0.1658 -0.1574 -0.1661 0.2018 -0.1459 0.2582 -0.1738 0.1972 -0.2181 -0.2083 0.2589 -0.1576 0.1875 0.1704 0.2012 -0.1509 -0.2405 0.2122 0.1982 -0.1924 0.2683 0.1912 0.1936 -0.1535 -0.2014 0.1408 -0.1533 0.1576 0.2425 -0.1849 0.2162 0.2192 0.3392 0.1580 -0.2028 -0.2157 0.2251 -0.2201 -0.2199 -0.1915 -0.2125 0.2767 0.1764 0.1872 -0.1777 -0.2512 0.1662 -0.2257 0.1634 -0.1779 0.1934 -0.1842 -0.2425 -0.2331 0.1511 -0.1788 0.2761 0.2740 -0.1565 0.1837 0.2105 -0.1389 -0.2103 -0.2183 -0.1918 0.2531 0.1779 0.1823 0.1437 0.1561 0.1882 0.1854 -0.2222 0.1366 -0.1741 0.1661 0.2343 0.1419 -0.1638 0.2175 0.2127 -0.1745 -0.1737 -0.1780 -0.2260 0.1509 -0.2439 -0.1676 -0.1541 -0.1282 -0.1698 -0.1555 -0.1918 0.1495 0.1908 -0.2208 0.1428 -0.1993 -0.2341 0.1819 -0.1902 0.2655 -0.2058 -0.1657 0.1528 -0.2431 0.2197 0.1333 -0.2125 -0.2339 0.1550 0.1924 -0.2035 -0.2393 0.1824 0.2328 -0.1550 -0.2076 -0.3137 0.1984 -0.1713 -0.1894 -0.2123 0.2598 0.1627 0.3179 0.2522 0.1957 -0.2345 -0.2293 0.2323 -0.1639 0.2838 -0.2248 0.1941 0.2130 -0.2177 -0.2014 -0.3121 0.2024 0.2419 -0.1654 -0.1552 0.1490 0.2985 -0.1740 0.1931 0.1939 0.2153 -0.1539 0.1113 -0.1932 0.1832 0.2845 -0.2828 0.2116 0.2411 -0.1866 -0.1647 -0.1796 -0.2019 0.1399 0.2239 -0.2044 0.1548 0.2426 -0.2029 0.1644 -0.1618 0.1617 -0.1637 -0.1963 0.1630 0.2040 0.1933 -0.2581 -0.2688 0.1838 -0.2226 0.2252 0.2642 0.1509 -0.1784 0.2509 0.1998 -0.1636 0.2576 -0.2027 0.1727 0.1600 0.2070 -0.1971 0.2302 0.2152 0.1459 0.1717 0.2082 0.1717 0.1950 0.1767 0.2256 0.1782 -0.2025 0.2126 0.2211 0.1879 0.2927 0.2212 -0.1624 0.2126 -0.1995 -0.1316 0.1775 -0.1558 -0.1652 -0.1758 -0.1801 -0.1726 -0.1768 -0.2513 0.1796 -0.1431 -0.2030 0.1664 -0.1835 -0.2077 0.1436 0.1895 -0.1834 -0.1746 0.1623 0.2034 0.2488 -0.1491 0.2321 -0.2097 0.1557 0.2769 -0.1752 -0.1660 -0.1608 0.1994 -0.1938 -0.1706 0.2226 -0.2101 -0.2546 0.1946 -0.1978 -0.2458 -0.1729 -0.1792 -0.1308 -0.1708 -0.2050 0.2430 0.1511 -0.1777 0.2037 -0.1890 -0.1545 -0.2392 -0.1616 0.1996 0.2043 0.2289 -0.2000 -0.1988 0.1723 0.2069 -0.2298 -0.1058 0.2124 0.1996 -0.1856 0.2365 0.1568 0.2874 -0.1792 0.2106 0.2772 -0.1629 -0.2595 0.2011 0.1649 -0.1650 -0.1638 0.1473 -0.2125 -0.1744 -0.1902 -0.2241 0.1263 0.1658 0.1742 0.2073 0.2603 0.2330 0.2576 0.1445 -0.2344 0.1760 0.1893 -0.1957 -0.2392 -0.2332 -0.1453 0.2002 -0.1947 -0.1970 -0.1723 0.2265 0.2720 0.2571 -0.1984 -0.1849 0.2359 -0.1574 0.1678 0.2398 0.1991 -0.1885 0.1707 0.2045 -0.1749 0.1659 -0.1802 0.1505 0.3131 0.2317 0.2439 0.2117 0.1624 -0.2119 -0.1760 -0.1566 0.2322 -0.2010 -0.2223 0.2529 -0.2050 0.1741 0.1780 -0.2789 -0.1996 -0.1695 0.1713 0.1516 -0.1216 0.1873 0.2539 0.2782 0.3744 0.1707 0.2033 -0.1613 0.1802 -0.1852 0.2804 0.2282 0.2675 0.2520 -0.1999 0.1925 0.1905 0.2561 0.1920 -0.1835 0.2136 -0.1483 0.1645 0.2253 0.2087 0.2309 0.2967 -0.1538 -0.1509 -0.2105 0.1530 0.3411 -0.3139 0.2612 0.2466 0.1802 -0.2510 -0.1801 0.2573 -0.2250 0.2148 0.2194 -0.1831 0.2220 0.1779 -0.1473 -0.1534 0.2926 0.1645 -0.2151 0.1727 -0.1299 -0.1602 0.1638 0.1778 0.2376 0.2565 0.1867 -0.2373 -0.1993" HIT_INDICES="0 285 969 1224 1493 1880 1989 2135 2152 2464 2581 2585 2735 2945 3007 3191 3554 3565 3721 3810 3901 4112 4197 4366 4565 4836 4944 4999 5200 5287 5598 5686 5835 6135 6186 6189 6321 6443 6617 6623 6942 6971 7181 7295 7358 7450 7564 7709 7797 7965 8131 8202 8293 8373 8669 8789 9027 9243 9307 9868 9929 10191 10280 10346 10364 10621 10668 10853 11164 11381 11452 11569 11750 11759 12021 12049 12052 12054 12248 12379 12480 12589 12656 12698 12804 13004 13016 13055 13072 13079" ES_PROFILE="0.0222 0.0217 -0.0115 -0.0125 -0.0155 -0.0289 -0.0213 -0.0170 -0.0028 -0.0124 -0.0074 0.0063 0.0083 0.0049 0.0127 0.0104 -0.0071 0.0025 0.0003 0.0030 0.0051 -0.0028 -0.0014 -0.0069 -0.0156 -0.0307 -0.0337 -0.0328 -0.0439 -0.0466 -0.0677 -0.0719 -0.0815 -0.1037 -0.1070 -0.1067 -0.1167 -0.1256 -0.1381 -0.1376 -0.1601 -0.1603 -0.1738 -0.1795 -0.1811 -0.1847 -0.1896 -0.1964 -0.1986 -0.2064 -0.2136 -0.2132 -0.2140 -0.2138 -0.2292 -0.2307 -0.2405 -0.2480 -0.2436 -0.2758 -0.2693 -0.2774 -0.2720 -0.2646 -0.2534 -0.2598 -0.2499 -0.2500 -0.2587 -0.2594 -0.2487 -0.2411 -0.2377 -0.2211 -0.2231 -0.2071 -0.1891 -0.1710 -0.1670 -0.1576 -0.1457 -0.1339 -0.1186 -0.1012 -0.0883 -0.0818 -0.0608 -0.0417 -0.0208 0.0008" RANK_AT_ES="10190.0000" RANK_SCORE_AT_ES="-7035.0000"/>
  <DTG RANKED_LIST="mFS10_entrez_mimo.rnk" TEMPLATE="na_as_pre_ranked" GENESET="gene_sets.gmt#REGULATION_OF_RESPONSE_TO_STIMULUS" ES="-0.3312" NES="-1.5005" NP="0.0195" FDR="0.2587" FWER="0.9990" RND_ES="0.1936 0.2873 -0.2096 -0.1727 -0.2002 -0.1746 0.2654 -0.2789 0.2251 0.2938 0.2506 0.2877 0.2644 0.2487 -0.2623 -0.1546 0.3107 -0.3146 -0.2111 0.2796 -0.1701 -0.2341 -0.2995 -0.2213 -0.3115 -0.2504 -0.2009 -0.1711 0.1444 -0.2181 -0.2168 -0.2214 -0.1833 0.2071 -0.2836 0.1827 0.3262 -0.1699 0.1881 -0.1904 0.2408 0.3078 0.2399 -0.2903 0.2830 -0.2268 0.2839 0.2287 0.2412 0.2312 0.1785 0.1911 -0.2342 0.2654 -0.2444 -0.2613 -0.2274 0.2713 0.1968 -0.2598 0.1759 -0.2312 0.1809 -0.2006 -0.2620 0.2114 0.2858 0.3432 -0.3541 0.1550 0.3705 -0.2648 0.1677 0.2481 0.1753 0.2222 0.2204 -0.2368 -0.2023 0.1613 0.1717 -0.2029 -0.2898 -0.2462 0.1926 0.3317 0.1857 -0.2190 0.1816 -0.2253 -0.2355 -0.1812 -0.2405 0.1997 0.2312 0.1820 0.2447 -0.2288 -0.2247 0.1976 -0.2753 0.2444 0.2063 -0.1712 0.2394 -0.2214 0.2601 0.3472 -0.2214 0.1915 -0.3168 -0.1810 -0.1952 -0.1354 -0.2101 -0.2352 0.1868 -0.2465 0.1754 0.2240 -0.2107 0.1883 -0.3328 0.2308 -0.2928 0.2455 0.2683 0.2491 0.2626 0.2048 0.2714 -0.2098 0.2083 0.1860 0.3354 0.1529 0.1891 0.1503 -0.2558 0.2458 0.1843 0.2995 -0.1798 -0.2673 0.2379 -0.2936 -0.2802 -0.2065 -0.2520 -0.1934 0.2128 0.2832 0.2227 -0.1871 0.2205 -0.2881 -0.2332 -0.1549 -0.2988 0.1453 0.2173 0.1472 0.2020 0.2999 0.2121 -0.2348 -0.1564 0.2399 -0.1999 -0.2708 0.2239 -0.2346 -0.3176 0.2333 0.2118 -0.2368 0.2096 0.2442 -0.2926 -0.2034 0.2422 0.2529 -0.1784 0.2476 -0.2828 0.2055 -0.2299 -0.2076 -0.1963 -0.2139 0.1504 0.2181 0.2515 0.2180 -0.1431 -0.2013 -0.2605 -0.1760 0.2788 0.3686 0.1990 -0.2136 0.2560 0.2069 0.3265 0.1780 0.2241 0.1327 -0.3351 -0.1785 -0.2791 0.2301 0.2428 0.2429 0.2048 0.2399 -0.1640 -0.2164 0.2095 -0.2101 -0.2928 0.2886 0.2603 -0.2115 0.1521 0.2481 0.3255 0.2712 -0.1598 -0.2600 0.2283 -0.3069 -0.1528 0.2163 -0.1538 -0.1914 0.1712 0.3190 0.1913 0.1808 -0.2318 -0.1546 0.1817 0.2173 -0.1710 0.2213 0.1983 -0.2075 0.2316 0.2678 0.2024 0.2612 -0.1778 -0.1997 0.1888 0.2165 0.2301 0.2012 0.3168 -0.2014 0.3337 0.2650 0.2075 0.1849 0.1556 0.2051 0.1862 0.2567 -0.2004 0.1529 0.1537 -0.2600 0.2524 0.1490 0.1797 0.2889 0.1715 -0.2176 -0.2867 0.1515 0.1166 -0.2429 0.1942 -0.2532 0.2154 -0.1745 0.1652 0.1623 0.1656 -0.1799 -0.1453 0.2553 -0.2224 0.2025 0.1670 -0.1970 0.2749 0.1933 0.2011 0.2976 -0.1841 0.3415 0.2826 -0.2037 0.2136 0.2678 -0.1614 0.1742 0.1720 -0.1776 0.2129 0.1970 0.2675 0.1620 -0.1515 -0.2877 -0.2593 0.2786 -0.2400 0.2684 -0.1927 0.2270 0.2197 0.2712 -0.2081 -0.1646 0.1782 -0.1531 0.1678 -0.2188 0.2470 -0.2025 -0.2092 0.1566 -0.1630 -0.2105 -0.1856 0.2025 -0.2650 0.2118 0.2970 0.3643 0.1793 0.2311 0.2804 -0.2046 0.2454 0.1791 0.2600 0.1440 -0.1802 -0.1634 -0.1815 -0.2429 -0.2566 0.2464 -0.2783 -0.2650 -0.1766 0.1707 -0.2248 -0.1607 0.1715 -0.3086 -0.1190 0.2315 -0.2335 -0.2776 0.1883 0.1589 0.2603 0.2546 0.2011 0.1402 -0.1629 0.2084 0.2225 0.1801 -0.2522 0.2697 0.2253 -0.1754 0.2489 0.3195 0.2453 0.2543 0.1961 -0.2474 -0.1814 0.1834 -0.2367 0.2094 -0.1894 -0.1817 0.1838 0.2062 -0.1971 -0.2600 0.2943 -0.2171 -0.2853 -0.2032 0.1730 -0.3788 0.2914 -0.2963 -0.2575 0.3124 0.2174 0.2592 -0.1951 0.1810 -0.1780 0.2698 -0.2137 -0.1757 -0.1897 0.3523 -0.2310 0.1670 -0.3103 0.1973 0.2451 0.1854 0.3025 -0.2185 -0.2297 0.1742 -0.2067 -0.1751 0.2452 0.2517 0.2143 0.1958 -0.3037 0.1909 -0.3288 0.3225 -0.2633 -0.1946 0.1482 -0.2188 0.2972 -0.2014 -0.2332 -0.1897 -0.2018 0.1591 0.1795 -0.1764 -0.2041 -0.1803 -0.1974 -0.1325 0.3340 0.2366 0.1846 -0.1742 -0.1840 -0.3068 0.2950 -0.2616 0.2282 -0.2583 -0.1782 0.1704 -0.1522 0.1809 0.1864 -0.3191 -0.1350 0.2309 0.2774 0.2998 -0.1789 0.2719 -0.2446 -0.2269 0.2033 -0.1567 -0.1659 0.2213 -0.1921 0.2261 -0.2105 -0.1989 -0.2424 0.2007 0.1411 0.1950 -0.1769 -0.1931 0.2293 0.2109 0.2337 -0.1816 -0.1847 -0.1686 -0.2074 0.2317 0.1487 0.2006 -0.3392 -0.1950 0.2142 -0.2528 -0.1227 -0.2184 0.2014 0.1632 -0.2929 -0.2931 0.2109 0.2101 0.2711 0.3427 -0.1877 -0.2176 0.2159 0.2530 0.1639 -0.2001 -0.2967 0.2475 -0.1807 0.2357 0.1792 0.2386 -0.2453 0.2289 0.2609 0.2514 -0.2267 -0.2315 -0.2016 -0.1876 0.1590 0.2102 -0.2233 0.1697 0.1977 0.1755 0.1916 -0.2710 0.1355 -0.1950 0.2120 -0.1969 0.2193 -0.2102 0.3025 0.1805 -0.2110 0.2126 0.2863 -0.2132 -0.2004 -0.1993 0.2534 -0.2116 0.1928 0.2180 0.1986 0.2303 0.2291 -0.1906 -0.2299 0.1939 -0.2162 0.2359 0.1792 -0.1524 0.1399 0.4430 -0.1891 -0.1391 0.2316 -0.2247 -0.2201 0.1194 -0.2251 -0.1884 -0.2983 -0.1642 0.1970 0.2788 -0.2383 0.2159 0.2341 0.2183 0.2314 -0.1962 -0.2821 0.2583 0.2063 0.1671 0.2507 0.2202 0.2385 -0.2338 0.2238 -0.1325 0.1628 -0.2033 -0.1735 -0.2383 -0.1731 0.1721 0.2611 0.2197 0.2492 -0.1966 0.2174 0.1685 0.3669 0.2810 -0.2497 -0.2244 0.2383 -0.2583 0.2250 0.2525 0.2612 -0.2198 0.1902 -0.1781 0.2114 -0.1687 0.1853 0.3044 -0.2116 0.3030 0.3680 0.1352 -0.1505 -0.2592 -0.2305 -0.2104 0.2091 0.1796 0.2147 0.2359 -0.2993 0.3368 -0.2469 0.1724 -0.1859 0.2165 -0.2211 -0.1766 -0.1481 0.2810 0.2266 0.1435 0.2294 0.1610 0.2356 0.3046 -0.1901 -0.3168 0.2301 -0.1842 0.2839 -0.2008 -0.2311 0.1732 0.1877 -0.2632 -0.3319 0.1371 -0.2684 -0.2035 -0.2550 -0.2709 -0.2892 0.2525 0.1589 -0.1914 0.3388 -0.2662 0.2141 0.1813 0.1467 0.2770 0.3452 -0.2337 -0.2175 -0.2068 0.1784 -0.2734 -0.2735 0.2596 -0.1812 -0.1773 0.2334 -0.2219 -0.1836 0.1838 -0.3231 -0.1904 -0.2809 0.2525 0.2114 -0.2217 0.3164 -0.1923 -0.2104 -0.2992 -0.1791 0.2923 -0.2696 -0.2132 -0.3079 0.2883 0.2844 -0.2791 -0.3602 -0.1716 -0.1788 -0.3276 -0.1766 -0.2520 0.2142 0.3150 0.1996 -0.1809 0.2046 0.3438 0.1451 0.1920 0.1990 0.1734 -0.2094 0.1823 -0.2114 0.1815 0.1441 0.2753 -0.2350 0.2271 -0.1893 -0.1911 0.1558 -0.1848 -0.1919 0.1978 -0.1944 0.1876 -0.2437 -0.2739 -0.1588 0.2195 -0.1444 -0.2215 -0.2238 -0.2292 0.3020 0.1972 -0.2271 -0.2531 -0.2189 -0.2179 -0.2609 0.2102 -0.2571 0.2620 0.2214 0.1660 -0.2121 0.2630 -0.2263 -0.2184 -0.2630 0.3629 0.2870 0.1973 0.1965 0.2341 -0.2529 0.2307 0.2273 -0.1564 -0.2363 -0.1875 -0.1624 -0.1447 -0.1691 0.2146 -0.1963 -0.2924 -0.2002 -0.2409 0.1959 0.2246 -0.2769 0.2145 0.3008 -0.2418 -0.2248 0.1847 0.2351 0.2576 0.2205 0.1651 -0.2089 0.2752 0.2510 0.2438 -0.2688 0.3201 0.2934 -0.1838 0.2517 -0.1414 -0.1795 0.1869 -0.1731 0.2353 0.2507 -0.2553 -0.3000 0.2913 -0.1950 0.1493 -0.1694 -0.2115 0.2079 0.1690 0.2846 0.2068 -0.2065 0.2403 0.1736 -0.2139 -0.1916 0.2004 -0.3005 0.2548 -0.2931 -0.2740 0.2702 0.2889 0.2117 0.2284 0.2869 -0.1955 -0.2317 0.2525 0.3039 0.1585 0.2359 0.2103 0.2394 -0.2320 0.1987 0.2436 0.2561 0.1391 -0.1821 0.2196 -0.2573 -0.2209 -0.1962 -0.2373 -0.2116 0.2256 0.2118 -0.2087 0.1985 0.1814 0.2805 -0.3332 -0.3066 0.2096 0.1993 0.2204 0.1807 0.1718 -0.2537 -0.2202 -0.2239 0.2135 -0.1785 0.2244 0.1293 -0.2414 -0.2064 -0.2143 -0.2117 -0.2270 0.2095 0.1686 0.2176 -0.1463 -0.2097 0.2005 0.2284 -0.2549 -0.2312 0.1240 0.4327 0.2659 0.2296 0.2030 -0.1868 -0.1839 -0.1928 0.2080 -0.2102 -0.3167 0.2552 -0.2024 -0.1975 -0.1607 0.2183 -0.1923 0.1731 -0.1763 -0.2002 0.1536 0.1612 -0.1989 0.2667 0.2322 -0.1538 -0.1608 -0.2835 0.2779 0.1632 -0.1980 -0.2868 -0.1709 0.2511 0.3052 -0.2214 0.2103 0.1611 0.1891 0.2328 0.1926 -0.2912 -0.1778 0.2175 0.1994 0.2871 0.3421 0.2275 -0.2872 -0.2436 0.2143 -0.2994 -0.1361 -0.1785 0.1680 -0.2274 0.2631 -0.3326 -0.2218 0.1842 -0.2506 -0.2585 0.3243 0.2458 0.2414 -0.2143 -0.2544 0.2135 -0.2403 -0.2223 0.2181 0.3316 0.2355 0.2211 0.2235 -0.2018 0.1812 0.1832 0.1812 0.1702 -0.2414 -0.1923 0.3035 0.1824 0.1819 -0.2215 -0.1673 0.2593 -0.1959 0.1719 0.2840 -0.1567 0.2291 0.2061 0.3132 0.2472 -0.2115 0.3043 -0.1975 0.3633 -0.1544" HIT_INDICES="47 142 159 1339 1418 1702 2302 2692 3537 3867 4121 4187 4869 4902 5835 5902 5938 6100 7320 8168 8414 8559 8806 9020 9109 9291 9621 9869 9872 10207 10273 10325 10575 10715 10809 11042 11177 11373 11961 12026 12114 12135 12183 12319 12486 12750 13006 13022 13061" ES_PROFILE="0.0316 0.0591 0.0925 0.0311 0.0536 0.0588 0.0366 0.0285 -0.0196 -0.0302 -0.0365 -0.0288 -0.0723 -0.0661 -0.1346 -0.1372 -0.1376 -0.1485 -0.2371 -0.2930 -0.3015 -0.3015 -0.3081 -0.3111 -0.3040 -0.3033 -0.3122 -0.3137 -0.2965 -0.3030 -0.2885 -0.2728 -0.2709 -0.2598 -0.2447 -0.2390 -0.2250 -0.2147 -0.2312 -0.2073 -0.1847 -0.1568 -0.1308 -0.1106 -0.0920 -0.0791 -0.0638 -0.0301 0.0022" RANK_AT_ES="9868.0000" RANK_SCORE_AT_ES="-6450.0000"/>
  <DTG RANKED_LIST="mFS10_entrez_mimo.rnk" TEMPLATE="na_as_pre_ranked" GENESET="gene_sets.gmt#TRANSFORMING_GROWTH_FACTOR_BETA_RECEPTOR_SIGNALING_PATHWAY" ES="-0.3615" NES="-1.4956" NP="0.0384" FDR="0.2600" FWER="0.9990" RND_ES="0.2904 0.2135 -0.2631 0.1491 -0.2637 0.2633 -0.1841 0.2138 0.4034 -0.3180 -0.2146 0.2855 0.2898 0.2168 -0.3094 0.3202 -0.2271 -0.2178 0.2645 -0.1580 0.3578 -0.2265 -0.2123 0.3726 0.1804 -0.1399 -0.2259 -0.3364 0.3369 -0.2114 0.3763 -0.2548 0.2740 0.3440 0.1813 0.1636 -0.3462 -0.2425 -0.3369 -0.3055 0.1754 0.1829 0.3504 0.1747 0.1768 0.2008 0.3392 -0.3323 -0.1592 0.3449 0.2380 -0.2782 -0.2048 0.1945 0.2625 0.2516 -0.4131 -0.2550 0.2598 0.2609 0.1969 0.2532 0.2012 0.2926 0.2217 0.2521 -0.2220 0.2974 0.3065 0.4017 -0.3452 -0.2063 -0.2151 -0.1303 -0.2205 0.1193 0.2108 -0.2930 -0.2158 0.1605 0.2320 0.3260 0.1795 -0.1839 0.2847 0.2958 -0.3123 0.3451 0.1966 -0.1483 0.2301 -0.2590 0.2264 -0.2293 0.1759 -0.2580 -0.3494 0.3080 0.3264 -0.2435 0.3629 -0.2200 -0.3083 -0.1798 -0.1366 0.2648 0.2308 0.2496 0.2754 -0.2270 -0.1711 0.2519 -0.3111 0.3849 -0.2429 0.2207 -0.2630 -0.2964 -0.1754 0.2877 0.2471 -0.1873 -0.2711 0.2890 0.2207 -0.2201 -0.2464 -0.1950 0.1868 0.3885 -0.2455 -0.2922 0.2171 -0.2984 -0.1452 0.2351 -0.3133 -0.1709 -0.2811 0.2090 -0.1720 -0.3076 0.2419 0.2319 -0.2242 0.2130 -0.2305 -0.2234 0.1983 0.2016 0.2731 0.3208 0.1942 -0.1943 0.1864 -0.2186 0.2788 0.2308 -0.1864 0.4124 -0.1799 0.2292 0.2143 -0.3177 -0.2032 0.1926 -0.2380 -0.1584 -0.2312 0.1550 0.1987 0.3323 -0.2384 -0.3014 -0.3096 0.2170 -0.2946 0.2761 0.4469 0.2595 -0.1921 0.2351 0.3251 0.2255 -0.2403 0.2620 0.4204 -0.2056 -0.2061 0.3746 -0.1896 -0.2229 0.2686 0.2072 -0.2121 0.1834 -0.3059 0.2539 -0.2653 0.3136 0.3028 -0.2348 0.1673 0.2489 0.2740 0.2594 -0.2398 0.2896 -0.4221 -0.1714 0.2636 -0.3434 0.1762 0.3321 -0.2257 0.1833 0.2219 -0.2210 -0.2718 -0.2177 0.2117 0.2940 0.2941 0.2136 -0.3478 -0.1496 0.3072 -0.2615 -0.2841 0.1929 0.2772 0.2132 0.3521 -0.1836 -0.1299 0.2816 0.1646 0.1826 0.1813 -0.1789 0.2556 0.2542 0.1757 -0.2742 -0.2963 -0.1702 -0.2213 0.2192 0.2535 -0.2498 0.2501 -0.2980 0.1406 0.2618 -0.2107 0.2245 0.2410 0.1861 -0.1929 -0.1680 0.2382 -0.1699 -0.3175 0.1310 -0.1331 0.3308 -0.1700 -0.1693 -0.1744 -0.2092 -0.2610 -0.2952 -0.2959 0.2164 0.3461 -0.2659 0.2708 -0.2263 -0.1495 0.3060 0.2845 -0.1933 0.2118 0.1988 0.3104 0.3086 0.1945 -0.2268 0.2411 0.1549 -0.1978 0.2409 -0.1978 -0.3407 -0.1113 0.3443 -0.3104 -0.2044 -0.1264 0.2286 0.1571 -0.1976 0.1846 0.2436 -0.2849 0.2465 -0.2375 -0.2028 0.2962 -0.2236 0.2873 0.3010 0.2089 0.2593 0.3495 -0.2082 0.2240 0.3366 0.2485 0.2191 0.3154 0.2017 -0.2341 0.2407 -0.2875 -0.3620 0.1855 0.2222 -0.2743 0.3303 -0.2952 0.1934 0.2066 0.4159 0.1660 -0.3861 -0.2438 0.2064 0.2690 -0.2414 0.2302 -0.3362 -0.1388 -0.1968 -0.2462 0.4011 -0.1776 0.2125 -0.2135 -0.1976 -0.2619 0.2560 -0.2168 0.2378 0.2375 0.2244 -0.1674 0.2402 0.1976 0.2300 0.2878 0.1174 0.3515 -0.2217 0.2166 -0.1990 -0.3382 0.3083 -0.2551 -0.2298 -0.2631 -0.2717 -0.3171 0.2345 0.2806 -0.3062 0.3132 0.2673 0.2953 -0.2258 -0.2312 0.3311 -0.2411 -0.2035 0.2515 -0.2044 0.2737 0.2409 0.1883 0.2859 0.3376 -0.1963 0.1916 -0.1484 0.3103 0.2818 -0.2339 0.1900 0.3026 -0.2727 0.2713 -0.1357 -0.2616 -0.2335 -0.1893 -0.1646 -0.1584 0.3158 -0.2920 0.2048 0.2292 0.2268 0.2004 -0.1550 -0.2072 -0.1897 -0.2001 -0.1657 0.2692 0.2428 -0.4226 0.2576 0.1612 0.2022 0.2121 -0.2526 -0.3295 0.1611 -0.2680 -0.2296 -0.2649 -0.3456 -0.2331 -0.2076 0.2056 0.1872 0.2409 0.2967 0.2711 -0.1817 -0.2477 -0.2709 0.2497 -0.2137 -0.2537 -0.3528 -0.2989 0.3389 0.2518 -0.2301 -0.3138 0.2356 -0.3064 -0.2071 -0.1532 0.3024 -0.2172 0.3407 -0.3143 0.2535 -0.2432 0.2202 -0.1976 -0.1974 -0.2548 -0.3581 -0.1734 0.2423 -0.2411 -0.1983 0.3151 -0.4508 -0.2733 -0.2447 -0.2119 -0.2055 0.3333 0.1518 0.2756 -0.2118 -0.1846 0.2754 0.2829 -0.1768 -0.2482 0.1987 -0.1564 0.2953 0.2683 0.2439 -0.1064 0.2786 -0.2339 -0.2480 0.2504 0.1353 -0.2203 0.3145 -0.2575 0.2132 -0.2282 0.2258 -0.3336 0.3109 0.2086 0.1447 0.1792 -0.2865 0.2899 0.1685 0.2338 0.1978 -0.2694 0.3170 -0.3183 0.3755 0.2015 0.2957 -0.1686 0.2306 0.2627 0.1671 0.2694 0.2859 -0.2013 0.3011 0.2434 0.2777 0.2029 -0.3602 -0.4378 0.3315 0.2382 0.2697 0.1970 -0.2093 0.1732 0.2723 -0.2836 0.2308 0.1783 -0.2693 0.2229 0.3076 0.4356 -0.3068 0.1899 0.3013 -0.2550 0.2305 -0.1859 0.2035 -0.4248 0.1587 -0.2620 0.2165 0.2869 -0.2707 0.2381 0.3197 0.2739 -0.2801 0.3570 0.1985 0.1920 0.2482 0.2119 -0.2777 -0.2276 -0.1735 -0.2712 0.1858 0.2911 -0.2556 -0.3643 -0.2754 -0.1773 -0.1882 0.3482 -0.3597 0.3576 0.3391 -0.2758 -0.1227 0.2786 -0.1898 0.1952 -0.2766 0.3239 0.2190 0.2404 -0.2975 -0.2919 -0.2173 0.2004 0.2575 0.2669 0.2057 0.1959 0.3249 0.2182 0.2591 -0.3640 -0.2032 0.1599 -0.1932 -0.3571 -0.2543 -0.3008 -0.1702 -0.2187 0.2415 0.2180 -0.2781 -0.2704 0.2300 0.2052 -0.2857 -0.2063 -0.1783 -0.3642 0.1866 -0.2030 0.2156 0.1900 -0.1843 0.2950 0.2829 0.2163 0.3293 -0.1957 0.3353 0.2411 -0.1634 -0.2385 0.2060 0.2403 0.2501 0.2347 -0.2364 -0.3828 -0.1631 0.2069 0.2180 0.1704 -0.2468 -0.1840 -0.1482 -0.1510 -0.2500 -0.1544 -0.3039 0.3811 0.1687 0.2176 0.2008 -0.1687 0.2659 -0.2057 0.1734 0.2541 0.1705 0.3208 -0.2079 0.1944 0.2168 0.2784 -0.2034 0.2964 -0.3097 -0.3332 0.3651 0.1747 -0.2716 -0.3503 -0.2019 0.2893 -0.1872 0.2062 -0.2386 0.1510 0.3910 0.2389 0.2653 -0.2130 -0.2208 0.2040 -0.2696 -0.4148 -0.1840 -0.1935 0.2144 0.2440 -0.3174 0.1841 0.2785 0.2815 0.1787 -0.2565 -0.2386 -0.2751 0.2335 -0.2305 -0.1928 -0.2864 0.2833 0.3276 0.2190 0.2322 0.2525 -0.2372 0.3195 0.2361 -0.3096 -0.1803 -0.2457 -0.3409 -0.3223 0.2367 0.3619 -0.1457 0.2247 -0.3372 0.2209 -0.2082 0.2986 0.2097 0.3379 0.2858 0.2728 0.2489 -0.2659 0.2509 -0.2290 0.2155 -0.3256 -0.2716 -0.1820 0.3022 -0.3688 -0.1633 0.2092 0.3608 0.2348 0.3155 0.3582 -0.2888 0.1473 0.2552 -0.2742 0.2462 -0.3191 0.2271 0.1862 -0.1603 0.2014 -0.1485 0.2732 0.2331 -0.2363 -0.1931 0.2179 0.3139 0.3461 0.3263 -0.3061 -0.1673 0.2732 0.3235 0.2812 -0.1947 -0.2074 0.1691 0.2581 -0.1986 0.2506 -0.1930 0.1660 0.2699 -0.1812 -0.3299 0.3408 0.2145 0.2391 -0.2934 -0.1823 0.1927 0.2467 0.2890 0.2285 0.2665 -0.2541 0.2179 0.2304 0.2967 0.1872 -0.2097 0.2216 0.2351 0.2089 0.3598 0.1763 -0.1779 0.2004 0.2165 0.1364 0.2641 0.2070 0.2332 0.1526 0.3493 0.2107 0.1899 -0.2689 0.3105 0.2468 0.2088 0.3548 -0.2161 0.3499 0.2486 -0.1614 -0.2744 -0.4046 -0.2773 0.3275 0.2188 0.1941 0.2276 -0.2117 0.2551 -0.2798 0.2133 0.2663 0.3133 -0.2633 0.2053 0.2807 -0.2249 0.3106 0.2625 0.1968 -0.2226 0.2272 0.2287 -0.2643 0.2961 -0.1763 -0.1586 0.2870 0.2318 0.3710 0.2159 0.3165 -0.2778 -0.1571 -0.3307 0.2024 -0.1585 -0.1974 0.1863 0.2858 -0.2387 0.2929 0.4720 -0.2493 0.2181 0.2259 -0.3129 0.2459 -0.3268 0.2319 -0.1897 -0.2485 -0.3015 0.2097 0.1653 0.1725 0.3116 0.2681 -0.2372 -0.1886 0.2532 -0.1806 0.3059 -0.2373 -0.2486 -0.2186 0.2049 0.2208 0.2822 -0.2921 -0.1768 0.2330 0.3443 -0.2777 0.3195 0.2387 0.2888 0.1292 0.2635 0.3265 -0.2376 -0.2932 0.2381 -0.2737 0.1753 0.2614 -0.2903 0.2848 0.1653 0.1463 0.2484 0.1699 -0.1830 -0.2854 -0.2024 -0.1385 0.2635 -0.2174 0.3844 0.2199 0.2387 -0.2512 -0.3072 0.2737 0.2722 -0.2504 -0.3538 -0.2827 0.3101 0.4272 0.3018 -0.2969 -0.2546 -0.1428 0.1512 0.2327 0.2012 0.2037 -0.1671 0.2070 0.2560 0.1900 0.1532 -0.2317 0.2412 -0.2343 0.2557 -0.1747 -0.2442 -0.1823 0.2422 -0.2290 0.2098 -0.2771 -0.1981 0.2551 -0.2321 -0.2812 0.2457 0.2096 0.2478 0.1987 -0.3643 -0.2790 0.2477 0.4036 -0.4842 -0.1998 -0.2566 0.2492 0.2441 -0.2404 -0.2038 0.2683 0.2118 0.2200 0.3147 0.2406 0.2932 0.3878 0.1762 -0.1886 -0.2136 0.2676 -0.1816 0.2238 -0.1273 0.1589 0.2109 -0.2968 -0.2332 -0.2314 -0.3537 0.1644 0.3052 0.1902 -0.1838 0.3176" HIT_INDICES="974 1799 2314 3072 3189 3492 3549 4090 4337 4639 5234 5938 6453 7019 7351 8170 8881 8957 9362 9704 9923 10358 10436 11298 11615 11683 11698 12136 12254 12324 12431 12605 12927 12962" ES_PROFILE="-0.0277 -0.0506 -0.0540 -0.0823 -0.0626 -0.0600 -0.0391 -0.0602 -0.0611 -0.0688 -0.1043 -0.1546 -0.1930 -0.2311 -0.2488 -0.2977 -0.3327 -0.3187 -0.3268 -0.3276 -0.3173 -0.3204 -0.2955 -0.3236 -0.3074 -0.2714 -0.2313 -0.2201 -0.1833 -0.1422 -0.1031 -0.0675 -0.0400 0.0098" RANK_AT_ES="11297.0000" RANK_SCORE_AT_ES="-9208.0000"/>
  <DTG RANKED_LIST="mFS10_entrez_mimo.rnk" TEMPLATE="na_as_pre_ranked" GENESET="gene_sets.gmt#PEPTIDYL_TYROSINE_MODIFICATION" ES="-0.4081" NES="-1.4842" NP="0.0446" FDR="0.2733" FWER="1.0000" RND_ES="-0.2101 0.2513 -0.4197 0.1528 -0.1469 0.2260 0.1221 0.3021 0.1809 -0.1798 0.2935 0.1923 -0.2677 0.4778 0.2764 -0.3523 -0.2924 -0.2012 -0.5533 -0.3839 0.3029 0.3103 -0.4050 0.2863 0.1367 0.2231 -0.1417 0.2224 0.2024 0.2704 0.2522 0.2661 -0.5298 0.3066 -0.2763 0.2351 0.2257 0.1970 0.2198 -0.1772 0.3581 -0.2281 -0.3089 0.2440 0.2297 0.2261 0.4175 0.1602 0.2601 0.2745 -0.2685 -0.2163 0.3012 -0.2882 0.1525 -0.3747 -0.1907 0.1893 0.3029 0.2416 -0.3072 0.2570 -0.2195 0.2176 -0.1702 -0.1769 0.2596 0.3159 0.3531 -0.1851 0.1812 -0.2372 -0.2661 -0.2558 -0.4000 0.2476 -0.3087 -0.4830 0.2439 -0.2171 -0.3602 -0.4506 0.3950 0.4052 0.3404 0.3221 0.2817 -0.3054 0.3472 0.1767 0.1610 0.3361 0.3163 -0.2733 -0.3429 -0.2563 0.3096 -0.3506 0.3256 0.5578 -0.1424 0.2862 -0.2202 -0.2692 0.2776 -0.2883 -0.3905 0.3009 0.2468 0.2657 0.2828 -0.2151 0.2570 0.1963 -0.2542 -0.2540 0.2014 0.2216 -0.2428 -0.3193 0.2278 0.2591 -0.3058 0.3844 -0.2639 -0.2295 0.2659 0.2182 0.2994 0.2831 0.2034 -0.2823 0.2885 -0.1833 -0.3105 -0.2009 0.2300 0.4014 0.3594 -0.2092 -0.3373 -0.2334 0.1791 0.2602 -0.3548 -0.2027 0.2351 -0.2247 0.2353 -0.2477 -0.2532 -0.3747 -0.3344 -0.2223 0.1236 0.2847 0.3158 0.2799 -0.3128 0.3594 -0.1704 -0.2656 -0.3588 0.2418 -0.2365 0.5072 0.3249 0.1999 -0.3403 -0.1471 0.2951 -0.2822 -0.2397 0.4704 0.2339 -0.1460 0.2617 -0.2558 0.2330 0.2208 0.2937 -0.2782 -0.2515 0.3182 -0.2645 0.2275 -0.3157 0.4215 -0.3467 0.3620 -0.3085 -0.2518 0.4399 0.4207 -0.2370 -0.2416 -0.2547 0.2245 0.2041 0.2224 0.3205 -0.3372 -0.1767 -0.2427 0.3040 0.3640 0.5178 -0.2554 -0.2989 0.2512 -0.3572 -0.2945 0.2222 -0.1609 0.2159 0.2595 0.2039 0.2250 -0.2285 0.4473 -0.3119 -0.2380 -0.3068 -0.2492 -0.3059 0.2223 0.1870 0.3162 0.2012 0.2716 0.2314 -0.2898 0.2476 0.2471 0.3661 0.3615 -0.3078 0.2115 0.2398 0.2782 -0.3152 -0.1535 -0.2736 0.2416 0.4240 -0.3037 -0.1953 0.1123 0.2951 0.3226 -0.2951 -0.2545 -0.1818 -0.3346 0.2804 -0.3428 -0.4259 0.2941 0.4846 0.2004 0.2734 0.3393 0.3176 -0.2377 0.2202 -0.2856 -0.3979 0.1973 -0.3367 -0.3075 0.2131 -0.1964 0.2408 -0.2422 0.1991 -0.2625 -0.2634 0.2624 -0.5673 0.1467 0.2121 0.2975 -0.3066 0.3760 -0.1778 0.2944 0.3526 0.3945 0.3344 -0.3141 0.2491 -0.1815 0.2078 0.1890 0.2166 -0.1700 0.2497 -0.3496 0.2329 0.2082 0.4665 -0.2453 -0.3006 0.2035 -0.3098 -0.3041 0.2616 -0.1340 0.2401 -0.2792 -0.2711 0.4590 -0.2048 -0.2219 -0.4354 0.2597 0.4329 0.3086 0.2589 -0.2977 -0.2348 0.3566 -0.3864 0.2362 -0.2208 -0.2112 0.2552 0.2752 -0.3458 0.1348 -0.2071 0.2110 -0.2271 0.3511 -0.2123 -0.3597 -0.2342 -0.2940 0.4411 -0.2652 -0.2151 0.3302 -0.2537 -0.2214 0.2878 0.3195 -0.2445 -0.2152 -0.3031 0.2712 -0.2637 0.2968 -0.3017 0.2772 0.2988 0.2279 -0.1927 -0.4369 -0.2661 -0.2081 0.2481 -0.4113 0.2696 -0.3094 0.1867 -0.3042 -0.2159 -0.2417 -0.2884 -0.3250 0.2851 -0.2097 0.2428 -0.2699 -0.2721 0.3787 0.3313 0.2097 0.3296 0.2222 0.2974 0.3816 -0.2530 0.3799 -0.1763 -0.2285 0.3364 -0.2802 0.3011 0.2981 0.2668 0.1968 -0.3851 -0.2410 0.3212 -0.3326 -0.2918 0.2597 -0.3623 -0.1702 -0.3301 -0.2499 -0.4201 0.2645 0.3137 0.2326 0.1872 0.3607 -0.2449 0.2683 0.1919 -0.2713 -0.3965 -0.3384 0.3613 0.2612 0.1846 0.3330 0.2948 0.2104 0.2919 -0.2239 0.3955 0.2659 -0.3454 0.2839 0.1789 0.3455 -0.3262 0.3644 0.3147 0.3126 0.2832 0.2395 0.1839 0.4019 0.1749 0.1849 0.3727 -0.2174 0.2065 -0.2522 0.1665 0.1958 0.2211 -0.3654 -0.2498 -0.2747 0.2426 0.2531 -0.3163 -0.2074 0.2562 0.2136 0.2206 0.2477 0.3300 0.3652 -0.2041 0.2222 -0.4003 0.3839 0.2707 0.2533 -0.3252 0.1791 0.3359 -0.3423 0.1834 -0.2779 -0.4589 0.1695 -0.1976 -0.2857 0.2554 0.3464 -0.2316 0.2548 -0.3289 -0.2532 0.3437 0.2865 0.3465 0.2835 0.2188 -0.3495 0.3185 0.2331 0.2860 0.3291 0.3359 0.2512 -0.3119 -0.2784 -0.3564 -0.2234 0.3353 -0.3627 0.2695 0.3612 0.2855 -0.2390 0.2429 -0.2414 -0.3535 0.2079 0.2270 0.2360 0.2080 0.1830 -0.2398 0.2259 -0.2117 -0.2673 -0.2002 0.2467 0.5422 0.1664 0.2358 0.1987 -0.1953 -0.2067 -0.4444 -0.3356 0.2519 -0.2661 0.1618 -0.2551 0.1557 0.5007 0.2282 0.3159 0.3025 0.2221 -0.3892 0.3834 0.2604 -0.1736 -0.3027 -0.2203 0.2900 0.3584 -0.2116 0.2854 0.3020 0.4160 -0.2206 -0.2651 0.2203 0.1911 0.2483 0.4066 0.1658 -0.2649 0.2323 0.3753 -0.2390 0.3087 -0.1568 0.3156 0.2412 0.2696 0.1909 0.3319 0.4299 0.2356 0.3627 -0.3324 0.2466 0.4809 -0.2405 -0.2267 0.2302 0.1622 0.3164 -0.3659 0.2011 -0.2361 0.2903 0.1741 0.3629 -0.2458 0.2638 -0.2960 -0.2010 0.3220 -0.1598 0.2560 0.1723 -0.1566 -0.2505 0.3671 0.2051 -0.3079 0.3195 -0.2023 0.1805 -0.3890 -0.2530 0.1591 0.3295 -0.2911 0.2360 0.3037 -0.2463 -0.2837 -0.2628 -0.2105 0.1699 0.3082 0.5251 -0.3720 0.2172 -0.2194 0.2054 -0.1829 0.3465 0.3233 -0.2487 0.3299 -0.2304 0.2498 -0.1728 -0.2248 -0.3248 -0.2743 0.1949 0.3331 0.2538 0.2081 -0.3586 0.2097 -0.2492 0.1810 -0.3405 0.2282 0.4064 -0.3154 -0.2553 0.3191 0.1502 0.3245 0.2575 -0.2966 -0.2007 -0.2411 -0.2097 0.2820 -0.2763 -0.3276 0.2535 0.2368 0.3823 0.3932 0.2750 0.2746 0.4272 -0.3052 0.2394 -0.3521 0.3541 -0.4589 -0.2153 0.3867 -0.2390 -0.2113 0.2324 -0.2197 -0.3391 -0.2080 0.2510 0.4287 0.2138 -0.5152 -0.2608 -0.2336 -0.2345 0.2397 -0.4332 -0.3681 -0.2269 0.3249 -0.3156 0.2672 0.2001 0.2783 0.2526 0.2253 -0.2829 -0.3590 -0.2388 0.2741 0.2228 0.3185 0.3418 -0.2175 0.3194 -0.1788 0.2145 0.2713 0.1632 -0.2868 0.2792 0.1854 0.2116 0.3508 -0.3291 0.2088 0.4009 0.1521 0.3052 0.2214 0.2385 0.2034 -0.2214 -0.3600 -0.2173 0.1806 -0.2188 -0.3120 -0.2727 0.2628 0.3964 -0.2704 0.2114 -0.2623 0.2172 -0.2864 -0.3147 -0.2914 0.2736 -0.2609 0.2933 -0.2664 0.3241 -0.1893 0.3269 0.3218 0.2235 -0.1458 0.1611 -0.2133 0.2366 -0.2488 0.2107 0.2273 0.3007 -0.3466 -0.1650 -0.3271 0.1992 0.2569 -0.3457 0.1724 -0.2704 0.3208 -0.3272 -0.2718 0.3386 -0.3840 -0.3150 -0.2394 0.2331 -0.1916 0.1687 0.2555 0.2896 0.2512 0.2427 0.2192 0.2624 -0.2890 -0.1834 -0.3150 -0.2244 0.3057 0.2403 0.2483 -0.2882 0.2725 0.4335 -0.3253 0.3180 -0.3393 -0.2757 0.4060 -0.2850 -0.2902 0.2416 -0.2806 0.1434 0.2380 -0.1925 0.3578 -0.3313 0.3042 0.3986 -0.4526 0.2084 -0.3172 -0.3700 0.3329 -0.1904 -0.4030 -0.3641 0.2356 0.3050 0.2873 -0.3370 0.1935 -0.2176 0.2735 0.2297 0.2887 -0.3195 -0.2912 0.3342 -0.3267 0.1961 -0.2283 0.1371 0.3050 -0.2056 -0.2310 -0.2748 -0.2488 0.2205 -0.3870 -0.2761 0.2222 0.3028 0.1376 0.2698 -0.1839 -0.2733 0.2440 -0.1924 0.3016 -0.1873 0.3010 0.2977 0.2336 -0.2893 0.2537 0.3686 0.2332 0.2996 -0.2477 -0.2228 0.4086 0.2345 0.2214 -0.2333 -0.2591 -0.3716 -0.3410 0.3389 0.3584 0.2827 0.2877 0.3147 -0.1988 0.1612 -0.2168 -0.3680 -0.4567 -0.3422 0.4162 0.2953 0.2265 0.3623 0.2705 0.4502 -0.3324 -0.3209 0.2204 -0.1843 0.3202 0.2114 -0.2534 -0.2600 -0.2742 0.3656 0.2633 -0.2398 0.1344 0.2904 -0.2682 0.2390 -0.2590 -0.1606 0.1774 0.1964 -0.2376 0.2185 0.4047 -0.2402 -0.2874 -0.3254 -0.3419 0.2519 -0.2147 -0.3443 -0.2958 0.3310 -0.2324 0.1895 0.2255 0.2929 -0.2950 0.2047 -0.2177 0.2209 -0.1662 -0.1886 0.1562 -0.1751 0.3370 -0.2037 -0.2547 -0.2185 -0.2240 0.1770 -0.2733 0.2507 -0.3468 -0.1840 0.2102 -0.2047 0.2780 0.3574 -0.2923 -0.1757 0.1921 0.2682 -0.2200 0.2747 -0.2026 0.4608 -0.2357 -0.3468 -0.2281 0.3835 -0.3872 -0.2274 0.3921 -0.1780 -0.1576 0.2957 0.3105 -0.2048 -0.2848 0.3272 0.2462 0.2856 -0.2286 -0.3139 0.4017 -0.3391 -0.3590 -0.4090 0.1766 0.2625 0.1839 -0.4252 0.3533 -0.2842 0.2908 0.1819 -0.1360 -0.2654 -0.3971 0.3031 0.2863 0.1746 0.2899 0.1966 0.1866 0.3125 0.2870 0.4019 -0.3372 0.1720 -0.2042 -0.3726 -0.2793 -0.2306 -0.2694 0.4228 0.2536 -0.2039 -0.3280 0.3195 0.2892 0.3592 0.1997 0.2147 0.2532 0.3286 -0.2437" HIT_INDICES="2237 3520 3832 3842 3867 4763 5142 5774 6085 6340 6342 6812 7744 7787 8294 9198 10668 11692 11759 11811 12099 12657 13036" ES_PROFILE="-0.1019 -0.1518 -0.1328 -0.0909 -0.0506 -0.0921 -0.1005 -0.1392 -0.1586 -0.1776 -0.1772 -0.2062 -0.2574 -0.2401 -0.2509 -0.2792 -0.3298 -0.3302 -0.2563 -0.1805 -0.1185 -0.0677 0.0041" RANK_AT_ES="11691.0000" RANK_SCORE_AT_ES="-10018.0000"/>
  <DTG RANKED_LIST="mFS10_entrez_mimo.rnk" TEMPLATE="na_as_pre_ranked" GENESET="gene_sets.gmt#POSITIVE_REGULATION_OF_SIGNAL_TRANSDUCTION" ES="-0.2785" NES="-1.4711" NP="0.0092" FDR="0.2894" FWER="1.0000" RND_ES="0.1657 0.1687 0.2085 -0.1503 0.2536 0.1736 -0.1981 -0.1917 0.1232 0.1388 0.1853 0.1444 -0.1503 0.1723 0.2232 -0.1849 0.2138 -0.1749 -0.1841 -0.1653 0.1809 0.2121 0.1642 -0.1823 -0.1946 -0.1995 -0.3175 -0.2662 0.1207 0.1453 0.2357 0.2066 0.1900 -0.1596 0.2722 0.1422 -0.1165 -0.2086 -0.2415 0.2899 -0.2721 -0.1629 -0.1395 0.1771 0.2058 -0.1952 0.1998 0.2789 0.1842 0.1887 -0.1969 0.1907 0.1007 -0.1798 0.2150 0.1808 0.1786 -0.2031 -0.2143 -0.2189 -0.2045 -0.1591 -0.1966 -0.2049 0.1677 0.2341 0.1821 -0.2325 -0.2084 -0.1474 0.1562 -0.1733 -0.1771 -0.2310 -0.1936 -0.1857 0.2473 0.2503 0.1444 -0.2046 0.2802 0.2430 -0.1710 -0.2465 -0.1420 -0.2303 0.2561 0.1819 0.2678 -0.1873 0.2785 -0.1338 0.2484 0.1827 0.2559 0.2400 0.2396 0.2166 -0.1783 0.1933 -0.1635 -0.2203 -0.1776 0.1891 0.2046 0.1913 0.1796 0.2041 0.1694 -0.1500 -0.1867 -0.1574 -0.2027 0.2921 0.2362 0.1484 0.1665 0.1432 -0.2623 0.2135 -0.2276 0.2637 0.2081 -0.1402 0.1673 -0.1811 -0.1574 0.2121 0.2154 0.1695 -0.1103 0.1549 0.2497 -0.2064 -0.1792 0.1564 -0.2066 -0.1570 -0.1585 -0.2361 0.1067 -0.2060 0.2091 0.1790 -0.1367 0.2609 0.2687 -0.2436 0.2080 0.2646 0.1350 0.1942 -0.1724 0.2144 0.2152 -0.2761 -0.1601 0.1452 0.1364 0.1572 0.1736 -0.2319 0.2197 -0.1795 -0.2195 0.2295 0.1912 0.2111 0.1827 0.2729 -0.1585 0.2482 0.1732 -0.2207 0.1783 0.1538 0.1653 0.1867 -0.1433 0.1839 0.2274 0.2029 0.1937 0.1883 0.2005 0.1845 0.2536 0.1760 -0.1508 -0.1753 -0.2109 -0.1990 0.2129 0.1440 0.1882 -0.2380 0.2479 -0.2317 -0.1910 -0.1869 -0.1851 0.1466 -0.1549 -0.1371 -0.1636 0.2340 0.1380 0.1789 0.1766 0.2589 0.1994 -0.1968 -0.1449 -0.2126 -0.1933 -0.1057 0.1715 0.1911 -0.1470 0.1931 -0.2280 0.2111 -0.2280 -0.1690 -0.1759 -0.2514 0.1313 0.1948 -0.3083 -0.2102 0.1407 -0.1739 -0.1896 -0.1879 -0.1815 0.1730 0.1778 0.2319 -0.2333 0.1874 0.1444 0.2363 -0.1868 -0.1723 0.1320 0.2524 0.2318 0.2303 0.2677 0.2587 0.1309 -0.1933 0.1894 -0.2322 0.1492 0.2549 0.1915 0.1853 0.1837 0.1813 -0.1785 -0.2288 0.2092 -0.2396 -0.1871 0.2073 -0.1737 0.2683 0.1592 -0.2057 -0.2225 0.2239 -0.1511 0.2142 0.1809 -0.1878 0.1991 0.1547 -0.1921 -0.2195 -0.2159 0.1770 -0.1522 0.1992 0.1597 0.1519 0.1927 0.2004 0.1609 -0.2006 0.2643 0.1830 0.2280 -0.1416 0.1826 -0.2029 0.1798 -0.1929 0.1852 -0.1481 0.1916 0.1735 0.1761 -0.2396 0.1817 0.2137 0.2430 -0.1561 -0.1938 0.2453 -0.1516 -0.1946 -0.1517 -0.1526 -0.1768 -0.1625 0.1844 -0.1468 -0.1821 0.1970 0.1622 -0.1875 0.2148 0.2244 0.2063 -0.1871 0.1834 -0.1450 -0.1855 0.1760 -0.1648 0.1920 0.1871 0.1311 -0.1836 -0.2051 0.2332 0.1982 0.2198 0.2280 0.2114 0.2036 -0.2045 0.1390 0.1731 -0.2596 0.1916 0.1610 -0.1532 0.1648 0.1757 0.2718 -0.1423 0.2479 -0.1615 0.1986 -0.1662 0.1820 0.2508 -0.1712 -0.1663 0.1629 0.1616 -0.1229 0.2312 0.2070 0.1623 0.1925 -0.2142 0.1707 -0.1906 0.1631 0.2261 0.2282 0.2444 -0.2241 0.2174 0.2596 -0.1967 0.1602 0.1496 0.1722 -0.2612 0.1729 0.2141 0.1905 0.1835 0.2130 -0.1983 -0.2192 0.2024 -0.1496 0.1898 0.1927 -0.1703 0.2179 0.2180 -0.2202 -0.1994 0.1990 -0.1655 -0.1503 0.1882 -0.1877 0.1469 -0.1663 0.1897 0.1894 -0.1477 -0.2138 0.1772 -0.1656 0.1803 -0.1819 -0.1743 0.1630 -0.1780 -0.1672 0.1990 0.1912 0.2450 0.2063 0.2232 -0.2534 -0.1764 0.2275 0.1906 -0.1824 0.1973 0.2838 -0.1577 0.1902 0.2524 -0.2109 0.1883 -0.2162 0.1851 -0.2136 0.1871 -0.1586 0.1930 0.1833 -0.1657 0.1642 -0.2353 0.1505 -0.1793 0.1797 0.1613 -0.1918 0.1661 -0.1902 -0.2069 0.1618 -0.1442 0.1546 0.1860 0.1695 -0.1261 -0.1763 0.2240 0.1976 -0.1674 -0.3169 0.1710 -0.2105 -0.1893 0.2593 0.2697 0.2291 -0.1705 -0.1810 0.1763 -0.1630 0.2079 0.1699 0.1744 -0.1959 0.1592 -0.2259 0.2107 0.1849 0.2683 -0.2330 0.1434 -0.2104 0.2017 -0.1463 0.2245 -0.2067 0.1941 0.1401 0.1301 0.1886 -0.1847 0.1997 -0.2089 -0.1846 -0.2209 0.1500 -0.2062 0.2297 0.1859 -0.2268 0.1697 -0.2399 0.1805 -0.1857 0.1611 0.2052 0.1811 -0.1634 0.1870 0.1932 0.2369 0.1897 -0.1852 0.2169 0.1764 0.1671 0.1827 0.1831 0.1563 0.1852 -0.1810 -0.1512 0.2265 -0.1552 0.2289 -0.1975 -0.1523 0.1822 -0.1205 -0.1781 0.1765 -0.1834 -0.2050 0.2165 0.1961 -0.2195 0.2032 0.2288 -0.2154 0.2369 -0.1893 -0.1296 -0.2203 0.2027 0.2313 -0.1517 0.1578 0.1802 0.2518 0.1988 0.1990 0.1438 0.1691 0.1935 0.2108 -0.2181 -0.1694 0.2807 -0.1560 -0.1866 0.1690 -0.1926 0.2349 0.1337 -0.2221 0.2370 0.3889 -0.2440 0.1303 0.2204 0.2383 -0.2416 0.1619 -0.1406 0.1718 0.2266 -0.1667 0.1806 -0.1498 -0.1563 0.1676 -0.1506 0.2075 -0.1951 -0.2058 0.1951 0.1903 -0.1751 0.2352 -0.1814 -0.1776 -0.1781 0.2390 -0.2231 -0.1615 0.2032 -0.1815 0.1828 0.1835 0.1808 -0.2054 0.2350 0.2658 -0.1456 0.1399 0.2251 -0.2338 -0.1881 -0.2390 -0.1895 0.2086 0.1592 0.1357 -0.2200 0.1914 0.2295 0.2017 0.1573 -0.1769 0.1471 0.1856 0.1567 -0.1894 -0.2090 -0.1913 -0.1692 0.2121 0.2198 -0.1976 -0.1997 -0.2002 -0.1253 0.1200 -0.2156 0.2193 -0.1846 -0.2192 -0.2286 -0.1646 0.1655 -0.1805 0.2365 0.2056 -0.1410 0.1937 0.2091 -0.1585 0.2281 0.1649 0.1421 -0.2689 0.1837 -0.1276 -0.1630 0.2062 -0.1985 -0.1653 -0.1581 0.1533 -0.2365 0.1639 0.2309 0.2484 0.1712 -0.2667 0.2084 0.1846 -0.1638 0.2100 0.2091 0.2449 -0.1949 0.1853 -0.1705 -0.2252 0.2054 -0.1604 0.2006 -0.2094 0.1713 -0.1952 0.2631 0.2060 -0.2180 0.1843 -0.1913 -0.2632 0.2086 -0.1901 -0.1644 -0.1762 -0.2349 -0.2489 -0.1735 -0.1533 0.1257 0.1644 0.2046 0.1647 -0.1721 -0.1967 -0.2054 0.2004 -0.2404 0.2051 0.2026 0.2525 -0.2221 0.1758 0.2762 0.1791 -0.1456 -0.1452 -0.1441 -0.2211 -0.1775 0.2210 -0.2271 -0.2584 -0.2303 -0.1520 0.1141 -0.2079 -0.2163 -0.2163 0.1582 0.2247 0.1759 0.2732 -0.2041 0.1734 0.2072 -0.1622 -0.2330 -0.2380 0.1557 0.2248 0.1795 -0.2529 -0.2387 0.1579 -0.2510 -0.1558 -0.1972 0.1977 -0.1762 0.2022 0.2048 0.2298 -0.2135 -0.2441 -0.1924 0.2358 0.1610 0.1845 0.2145 0.2142 0.2454 -0.1645 0.2194 0.2655 -0.2245 -0.1460 0.1721 0.1912 0.2031 0.3329 0.1737 0.1924 -0.1689 0.1875 -0.1634 -0.2061 0.2136 0.1814 -0.1415 -0.1936 0.1921 0.1980 0.2343 -0.1772 0.2141 0.1589 -0.1425 0.1727 0.1777 0.1485 0.2112 -0.1778 -0.2515 -0.1667 -0.1303 0.2537 -0.1966 0.1735 -0.1243 0.2206 0.2350 -0.1879 -0.2628 -0.1965 -0.1916 0.1582 -0.1747 0.1959 -0.1995 -0.1403 -0.1896 0.1779 -0.2222 0.2161 -0.1374 0.2033 -0.2252 0.1934 -0.1966 0.1455 -0.1857 0.1646 -0.1571 -0.1573 -0.1531 0.1996 0.1843 -0.2061 -0.1779 0.1630 0.2552 0.1781 0.1858 0.2044 0.1435 -0.1652 0.3282 0.2611 0.1904 -0.2300 0.2446 0.1644 0.1823 -0.1500 0.2163 0.1448 0.1499 -0.1594 -0.1444 0.2539 0.1852 -0.1887 0.1654 -0.2161 0.2456 -0.2122 0.1880 0.1720 0.1676 0.1978 0.1820 0.1787 0.1815 -0.1542 0.2156 0.1925 0.2737 -0.1839 0.1686 -0.1422 -0.1997 -0.2013 0.1972 0.1560 -0.1904 0.1470 -0.3001 -0.1611 -0.1826 0.2190 0.2436 0.2622 0.1637 -0.1741 -0.1892 0.2003 -0.1942 -0.1897 -0.2107 -0.1836 0.1506 -0.1732 -0.1722 -0.1512 -0.1267 -0.1282 0.2633 0.1655 0.2127 -0.1784 0.2577 0.2316 -0.2208 0.2043 0.2113 0.1708 0.1569 0.2146 0.1952 0.1427 0.1935 0.1677 0.2321 0.1757 0.1520 0.1661 -0.1732 -0.1507 -0.1888 0.1790 0.1994 0.1655 -0.1951 -0.2570 0.1777 0.1926 0.2021 0.2060 -0.1320 0.1825 -0.1824 -0.1473 0.1546 -0.1871 -0.1761 0.1669 -0.1741 0.2804 0.1547 -0.2109 0.1742 -0.1548 0.3570 -0.1822 -0.1667 -0.1774 0.1827 -0.2380 0.1667 -0.2180 0.1559 0.2581 0.2028 -0.2322 0.1888 -0.1781 -0.2422 -0.1984 -0.2438 0.1727 0.2709 0.2008 -0.2425 -0.1819 0.2023 -0.2209 0.1454 -0.2249 -0.1790 -0.1862 -0.2157 -0.1457 0.2520 0.1410 0.2536 0.2090 -0.1969 0.1502 0.2104 -0.1590 0.1492 0.3024 0.2729 -0.1494 0.1668 -0.1701 0.1557 0.2813 0.1628 -0.1542 -0.1933 -0.1990 0.1404 0.2693 0.1858 0.2411 0.1540 0.1522 0.1860" HIT_INDICES="29 113 159 168 409 1224 1394 1421 1743 1880 2102 2198 2311 2360 2692 2759 2780 2964 3299 3520 3537 3600 3656 3867 4007 4054 4112 4382 4635 4656 4748 4980 5134 5195 5219 5234 5361 5634 5902 6100 6123 6219 6246 6342 6387 6497 6511 7091 7472 7639 7896 8643 8683 9002 9027 9178 9198 9250 9473 9652 9740 9851 9899 10104 10273 10280 10322 10576 10809 10840 10894 11058 11252 11418 11425 11540 11582 11630 11804 11961 11964 12006 12114 12117 12136 12150 12186 12431 12445 12533 12605 12745 12844 12919 13036 13058 13077" ES_PROFILE="0.0167 0.0290 0.0441 0.0621 0.0616 0.0149 0.0172 0.0305 0.0202 0.0236 0.0199 0.0256 0.0297 0.0386 0.0248 0.0311 0.0409 0.0376 0.0217 0.0138 0.0214 0.0254 0.0297 0.0214 0.0182 0.0219 0.0245 0.0101 -0.0039 -0.0001 -0.0020 -0.0154 -0.0233 -0.0243 -0.0225 -0.0200 -0.0266 -0.0452 -0.0644 -0.0788 -0.0799 -0.0869 -0.0886 -0.0959 -0.0991 -0.1070 -0.1075 -0.1501 -0.1763 -0.1856 -0.2012 -0.2525 -0.2492 -0.2666 -0.2612 -0.2652 -0.2591 -0.2552 -0.2640 -0.2689 -0.2665 -0.2657 -0.2599 -0.2656 -0.2681 -0.2581 -0.2507 -0.2589 -0.2648 -0.2551 -0.2471 -0.2470 -0.2486 -0.2476 -0.2343 -0.2290 -0.2180 -0.2073 -0.2058 -0.2025 -0.1874 -0.1751 -0.1676 -0.1521 -0.1377 -0.1229 -0.1096 -0.1118 -0.0960 -0.0857 -0.0739 -0.0669 -0.0563 -0.0437 -0.0338 -0.0166 0.0010" RANK_AT_ES="10272.0000" RANK_SCORE_AT_ES="-7185.0000"/>
  <DTG RANKED_LIST="mFS10_entrez_mimo.rnk" TEMPLATE="na_as_pre_ranked" GENESET="gene_sets.gmt#MAINTENANCE_OF_LOCALIZATION" ES="-0.4133" NES="-1.4677" NP="0.0496" FDR="0.2885" FWER="1.0000" RND_ES="-0.2590 0.2257 -0.3788 0.3465 -0.2580 0.2439 -0.3763 0.2028 -0.4840 -0.2929 0.2305 -0.2653 0.2735 0.2849 0.4072 0.2279 0.3207 -0.2575 -0.1747 -0.1594 0.3079 -0.2471 0.1784 0.2440 0.3698 0.2363 0.3307 0.3395 0.3054 -0.2926 0.2397 0.1757 -0.4580 -0.2481 -0.1990 -0.2357 0.2527 0.3134 0.3520 0.1794 -0.2837 0.4234 0.1721 0.2966 -0.4011 -0.3005 0.4157 -0.2384 0.2599 0.3710 0.3189 0.2455 -0.3755 0.3197 -0.2360 0.3565 -0.1676 0.2150 -0.3875 0.2907 0.2538 0.2214 0.4020 -0.3590 0.2897 -0.2118 -0.3832 -0.1751 -0.3479 0.3786 0.2609 0.2165 0.1570 0.5543 0.3758 -0.3791 0.2383 -0.3441 -0.3069 0.1959 0.4051 0.3353 0.3760 0.3086 -0.2564 -0.2109 -0.3367 -0.1298 0.2425 -0.2256 -0.2797 0.4354 0.3885 0.3162 0.2665 -0.1965 -0.1937 -0.2426 -0.3256 -0.1571 0.3106 -0.3516 -0.2300 0.1335 0.2301 -0.2109 0.2840 0.2181 0.2892 0.3217 0.2376 0.1640 0.3645 -0.2039 -0.1419 0.3795 0.3481 0.1995 -0.2885 -0.2987 0.1842 0.2647 0.3682 0.1469 0.4240 -0.3621 -0.2232 0.3065 0.2558 -0.3185 -0.2596 0.3075 -0.3346 0.1805 0.1865 -0.3072 -0.2903 -0.2657 -0.4026 0.1881 0.3707 0.3668 -0.2500 -0.3920 0.2720 0.3368 -0.1833 0.3185 0.4695 -0.2362 -0.4602 -0.1899 0.2138 0.2416 0.2074 0.2008 0.3535 -0.2763 0.2232 0.3463 0.2431 0.3111 0.2279 0.2426 0.2346 0.3074 0.2880 -0.4252 -0.3277 -0.2421 0.2772 0.2079 0.2170 0.2363 -0.2043 0.2344 -0.2556 -0.2596 -0.3227 -0.1963 0.3357 0.1993 -0.2429 -0.2737 -0.2730 0.3083 0.2548 -0.2331 -0.4495 0.2101 0.3006 -0.2239 0.3702 -0.2343 -0.2972 0.3111 -0.3300 -0.2337 0.2583 -0.3800 0.5130 0.1516 -0.3021 -0.2453 -0.3343 0.2706 -0.1791 -0.2401 0.2664 -0.3156 -0.2154 -0.4080 0.3924 0.3838 0.3652 0.2329 0.1740 -0.4273 0.3118 -0.2343 0.2593 -0.2897 0.1452 0.2560 -0.1896 -0.3963 0.2613 0.2461 -0.3284 0.2049 0.1717 -0.2004 0.2341 -0.1940 0.2783 -0.2527 -0.2692 0.2567 -0.2099 0.2354 -0.3070 -0.2342 -0.2426 -0.2282 0.2712 0.2325 -0.1615 0.2108 0.2151 -0.2515 -0.3397 -0.2103 -0.2706 0.3396 -0.2679 -0.1444 -0.1731 0.2861 -0.2629 0.3646 0.1201 -0.2533 -0.3287 -0.2819 -0.3333 -0.3157 -0.2503 0.3114 -0.2668 -0.2943 0.4533 0.2870 -0.1105 -0.1798 -0.4075 0.1592 0.2551 0.2178 0.2149 0.2828 -0.3436 -0.1647 -0.1830 0.2024 0.2269 -0.2212 -0.2718 0.2248 0.2475 0.2230 0.3348 -0.2151 -0.2199 0.3599 -0.2246 -0.2943 0.1542 0.3118 -0.4607 0.3383 0.3101 -0.2009 -0.3863 -0.2545 0.2407 0.2709 0.2609 0.2227 -0.2600 -0.3623 0.3007 -0.2850 0.3453 0.1606 0.2608 0.2044 0.3057 -0.4317 0.3062 -0.2254 -0.2766 0.2884 -0.2475 0.2328 0.1939 0.2542 -0.3007 0.3087 0.3559 0.3508 -0.2164 -0.2901 0.2500 0.1594 0.3042 -0.3421 -0.4155 0.3519 -0.3320 0.2346 0.4452 0.1731 0.2741 0.3142 0.3159 0.2368 0.2688 0.2319 -0.1937 0.2354 0.4119 -0.2628 -0.2297 -0.2936 0.4301 0.2286 -0.4088 -0.3728 -0.1690 0.3670 0.2400 0.2635 -0.4060 -0.1868 -0.3475 0.2268 -0.3378 0.3412 0.4541 -0.2380 -0.4617 0.2410 0.3810 -0.3768 -0.4261 -0.2183 -0.2234 0.2759 0.2639 0.2269 -0.3772 0.1899 0.3909 -0.2683 0.2334 0.2231 0.2802 0.2293 0.2849 0.4219 0.2239 -0.2856 -0.1992 -0.3883 -0.2000 0.4082 0.2540 -0.2323 0.2472 -0.2874 -0.3770 -0.2128 -0.2244 0.2733 -0.3381 0.2386 0.2766 0.2808 -0.1858 -0.1992 -0.2880 0.1842 0.1764 0.2315 -0.2849 -0.3192 0.4155 0.3387 0.2547 0.3068 -0.3078 0.2960 -0.2691 -0.4162 -0.3662 -0.2473 -0.2284 -0.2312 -0.2309 -0.2337 0.2827 0.1878 0.2578 -0.1968 -0.2022 -0.3162 0.2287 -0.2903 0.3833 -0.2380 0.1752 -0.2213 -0.2128 0.2002 -0.2331 -0.2863 -0.2131 -0.2575 -0.4754 -0.3219 -0.2453 -0.2338 0.3347 0.3817 -0.2100 0.4944 -0.2965 -0.3518 -0.2850 0.3624 0.2518 0.3464 0.2608 -0.3062 0.2244 0.3023 -0.3255 -0.3232 0.5098 0.2583 0.2420 0.3468 -0.3381 -0.3162 0.2252 -0.2364 -0.3337 0.1941 -0.1667 0.4289 -0.3420 0.2213 -0.2368 0.2192 0.3616 -0.2601 0.3511 0.2253 -0.2565 -0.2193 0.2255 0.2342 0.3054 0.3202 -0.2367 0.4799 -0.2667 0.2218 -0.2971 0.2186 -0.4479 0.2563 0.2732 0.4508 0.2373 0.3064 0.2469 0.2879 -0.3483 -0.1575 0.2802 0.2161 0.2114 0.1933 0.2324 -0.2824 -0.3773 -0.2518 0.2977 -0.2432 -0.2916 0.2327 -0.3264 -0.3139 0.2837 0.3030 0.3358 0.2469 0.2668 0.2802 0.3167 0.2302 0.2788 -0.2233 0.3330 0.2439 0.4398 0.3337 -0.2257 0.2383 0.2322 0.2144 0.4403 0.2108 -0.4041 -0.2773 0.3728 0.3267 0.3031 -0.3266 -0.3042 0.2213 -0.2657 -0.2203 -0.2643 0.2460 0.3341 0.2677 0.1902 -0.3048 -0.6083 -0.3331 0.2253 0.4307 -0.3967 -0.1856 0.3645 0.3135 -0.1828 -0.2716 0.1647 0.3136 -0.3840 0.3202 -0.2692 -0.2849 -0.3129 -0.2772 -0.2418 -0.2782 -0.1734 0.2631 0.2886 -0.2688 0.2519 0.2551 -0.3181 0.2933 0.3224 0.2269 -0.2215 -0.2969 0.1736 -0.3851 0.2613 0.3234 0.3274 0.3061 0.1699 -0.2547 -0.2809 0.3600 -0.3485 -0.3687 0.2369 -0.3744 0.4557 0.2850 -0.2167 0.2498 0.2424 0.3460 0.2702 -0.2647 0.2563 -0.3858 0.1712 0.4376 -0.3542 -0.2147 0.2589 -0.2521 -0.2116 -0.2980 -0.3226 -0.2709 0.3152 0.3072 -0.2380 0.3612 0.1704 -0.2615 0.2259 -0.1827 0.4988 0.2158 -0.2854 0.3469 0.1868 0.2014 0.3331 0.4140 -0.1700 -0.1896 0.2144 -0.2485 -0.4524 0.3255 0.2899 -0.2483 -0.3938 -0.3012 0.2663 0.3874 0.3717 0.2195 0.1636 0.3216 0.2073 -0.2099 0.4183 -0.4927 0.3248 -0.1935 -0.3106 -0.3464 -0.1988 0.2832 -0.1531 0.3730 -0.3641 -0.1625 -0.2858 -0.1866 0.4176 -0.2460 0.2883 -0.2127 -0.2626 0.3838 -0.2788 -0.4131 0.2621 0.2932 -0.2953 -0.3253 -0.2507 0.2962 -0.2454 0.3054 -0.2344 0.2527 0.3719 0.2522 -0.3866 0.2429 -0.3324 0.3239 -0.2995 0.4278 0.3666 -0.1825 0.1882 -0.2253 -0.3369 -0.3981 -0.2992 -0.3747 0.1803 -0.2949 0.2349 0.3273 -0.2333 -0.2548 0.3057 0.1962 -0.1786 0.2614 -0.4172 -0.1630 -0.2637 -0.2194 0.2576 -0.2524 0.2626 -0.1576 -0.1374 -0.2452 -0.3081 -0.2482 -0.3923 -0.2428 -0.2334 -0.2718 -0.2223 0.3901 -0.3171 0.4464 0.2203 0.3585 0.2952 0.2778 0.2428 0.2062 -0.2317 -0.1159 0.2648 0.4155 -0.3498 0.2624 -0.2453 0.1769 -0.3265 -0.5163 -0.2323 0.3146 0.2364 0.3541 0.2801 -0.4041 0.3070 -0.2475 -0.1833 -0.2813 0.2305 0.3865 0.4460 0.1943 -0.2460 -0.4267 0.2182 -0.1797 0.2432 -0.2306 0.3165 0.3287 -0.3002 -0.2100 0.2394 -0.2673 -0.3238 -0.2484 0.3139 -0.4490 -0.3354 0.1618 0.4797 0.3096 -0.3547 -0.2898 0.2566 0.4196 0.2232 0.2249 -0.3006 0.3612 0.1762 0.1876 -0.2345 0.3689 -0.3427 0.2564 0.2584 0.3032 0.3337 -0.3024 -0.2740 -0.2299 0.2360 0.3184 0.2124 -0.2635 0.2798 0.2657 0.2876 -0.2312 -0.2778 0.2859 -0.3114 0.2122 -0.1651 0.2492 0.1412 0.2272 0.4059 -0.2491 0.2209 0.2439 0.2516 0.1981 0.2647 0.1967 -0.2761 0.4125 -0.2138 0.3175 0.2680 -0.3853 0.2302 0.2091 0.2383 -0.5003 0.3205 -0.2759 0.1816 -0.2934 -0.3820 -0.3895 -0.3615 0.2718 -0.3653 -0.4034 0.3075 -0.2605 -0.2740 0.1576 0.2908 -0.1891 -0.2619 -0.2435 0.2936 -0.4019 0.1532 0.3135 0.1862 -0.3198 -0.2887 0.3302 0.2139 0.2593 0.2396 0.4730 -0.2379 0.2603 0.2404 -0.2745 0.3969 -0.2176 -0.3817 0.2964 -0.2764 0.1502 0.3631 -0.2814 -0.2527 -0.2591 -0.2724 0.2260 0.2057 0.2092 -0.3002 -0.1805 -0.3761 0.2104 -0.2075 0.4292 0.2040 0.2764 0.2850 0.3233 -0.2811 0.3715 -0.2714 0.2245 0.1606 0.2989 -0.3183 -0.2288 -0.2467 -0.3548 0.1960 -0.2793 -0.2719 -0.3811 0.2465 -0.3482 0.2431 -0.3836 -0.2843 0.3606 -0.2434 -0.2180 -0.3636 0.3543 0.3638 -0.2889 0.2232 -0.1909 0.3091 0.2027 0.2854 0.2221 0.2499 -0.2046 0.3112 0.2126 -0.3283 -0.2911 -0.3273 -0.3174 -0.3102 -0.1737 0.2704 0.2814 -0.3653 0.4005 -0.2661 0.1979 -0.3154 0.3080 -0.3569 0.2033 0.2713 0.2090 0.3670 -0.2979 0.4028 -0.2429 -0.2591 0.3119 0.3313 -0.4260 -0.2012 0.3004 0.2226 0.1614 -0.2672 -0.2565 0.3709 -0.2423 0.2715 -0.3119 0.2791 -0.2514 -0.3148 -0.3003 0.2351 -0.3202 -0.1851 0.3787 0.1886 0.3163 -0.2012 -0.2743 0.3796 -0.2275 0.2569 0.2921 -0.2431 -0.2986 -0.1459 0.3783 -0.3082 0.1710 0.1732 0.2271 0.2211 0.1983 0.2791 0.4608" HIT_INDICES="1244 3188 3668 5393 5881 6320 6676 6843 7044 7564 8085 8168 9148 10423 10663 10710 11008 11013 11398 11510 11961" ES_PROFILE="0.0005 -0.0869 -0.0721 -0.1856 -0.2143 -0.2476 -0.2693 -0.2737 -0.2775 -0.2974 -0.3092 -0.2861 -0.3158 -0.3477 -0.2963 -0.2293 -0.1764 -0.1011 -0.0479 0.0284 0.0864" RANK_AT_ES="10422.0000" RANK_SCORE_AT_ES="-7468.0000"/>
  <DTG RANKED_LIST="mFS10_entrez_mimo.rnk" TEMPLATE="na_as_pre_ranked" GENESET="gene_sets.gmt#DETECTION_OF_STIMULUS" ES="-0.3504" NES="-1.4640" NP="0.0417" FDR="0.2885" FWER="1.0000" RND_ES="-0.2292 -0.1845 -0.1748 0.3018 0.4196 0.2325 0.3082 0.2972 -0.2395 -0.2842 -0.2946 -0.2685 0.2659 0.2599 0.2759 -0.2737 0.1987 -0.2528 0.1654 0.2027 0.2273 0.1859 -0.2573 0.2148 0.2990 0.2547 -0.2315 0.3773 -0.2159 0.2119 0.2730 -0.2803 -0.1882 -0.3675 0.2409 -0.2604 -0.1795 0.2752 0.2010 0.3658 0.2472 0.2379 0.1934 0.2351 0.4615 0.2306 -0.2016 0.2933 0.3147 0.1660 0.3292 -0.2150 0.2847 -0.2608 0.2187 0.2091 -0.2100 -0.1535 0.3433 -0.2508 0.2764 -0.3620 0.2669 -0.2776 0.3434 -0.1974 0.2461 0.2600 -0.2497 0.2789 -0.2647 0.1877 -0.2217 -0.2016 -0.2167 0.2338 -0.2277 0.1979 0.3526 -0.2490 -0.2086 0.2978 0.3209 -0.3282 0.1962 0.1456 0.2723 0.2756 -0.1679 0.4064 0.1711 0.2674 0.2632 -0.2444 0.2727 -0.2502 0.3844 0.3029 0.1878 0.3280 -0.2278 0.1988 -0.2814 0.2480 -0.1922 0.2270 0.2201 -0.1998 -0.1708 -0.2349 0.2266 -0.2248 0.1385 0.2080 0.2580 -0.2642 0.1458 0.2946 -0.2434 -0.2107 0.1978 -0.2657 -0.2694 -0.2169 0.2088 -0.2672 0.2141 0.3360 -0.2051 0.2003 0.2650 -0.1707 0.3246 -0.1719 0.2367 0.1900 0.2563 -0.3660 0.1854 0.2092 -0.2138 0.2930 0.2274 0.1451 0.2855 0.1780 0.2527 -0.1681 0.2416 -0.3085 0.2870 0.1851 -0.2757 -0.1718 -0.1120 -0.2544 0.2449 0.3519 0.2043 0.1898 0.2897 0.1768 -0.2175 0.3404 -0.1466 -0.1681 -0.2368 -0.2633 0.2385 -0.2426 0.2937 0.2731 0.1818 -0.2583 -0.1276 -0.3428 0.2970 0.1616 0.3583 -0.1892 -0.2888 0.2565 0.2242 0.3149 0.2555 0.1792 0.1968 0.2207 0.2036 0.3173 -0.2410 0.2223 -0.2940 -0.3226 0.2107 0.3643 -0.2384 0.3667 -0.2187 0.1581 0.2021 -0.1836 0.2257 -0.3389 -0.2226 0.2325 0.2518 -0.2044 -0.2433 -0.3506 0.2774 0.1802 0.3085 -0.3376 -0.1791 0.3776 -0.2433 0.2733 0.1992 0.3138 -0.1495 0.3577 -0.2522 -0.1808 -0.2341 -0.3409 0.2069 -0.3275 0.2087 0.2729 -0.2228 -0.2623 -0.1852 0.3563 -0.3446 0.2757 -0.2148 0.2381 -0.1727 0.2145 -0.1185 0.2101 -0.2160 -0.2185 -0.1913 0.3871 0.3350 0.1388 0.2467 -0.3020 0.2680 0.1826 -0.2316 -0.2560 0.2363 0.3128 0.2754 -0.3996 -0.1958 0.1925 -0.1730 -0.2604 -0.2295 -0.2814 0.2806 0.2619 -0.1998 -0.1708 -0.2468 -0.2458 0.2745 -0.2088 0.1985 0.2231 0.2249 0.2726 -0.2166 -0.1557 -0.1652 0.3526 0.1566 -0.1802 -0.2975 0.1471 -0.2953 -0.1895 0.1855 -0.2255 -0.3597 -0.2264 0.1790 0.3476 0.1873 -0.2270 0.1954 -0.3593 -0.1772 0.2212 0.2765 0.2059 0.2313 -0.2595 0.2678 -0.3179 0.3530 -0.3258 -0.2439 0.4261 0.1692 0.2699 0.2523 -0.1839 0.2212 0.2238 -0.2793 -0.1705 -0.2836 -0.1582 0.2174 0.2770 -0.2204 0.3341 -0.1836 -0.1557 -0.2924 -0.3042 0.1931 0.1759 -0.2425 -0.2724 0.2123 0.1539 -0.2096 0.2219 0.1665 -0.2101 -0.1945 0.1997 0.2184 -0.2178 0.1988 0.2852 0.2985 -0.2659 0.2503 -0.2229 -0.1907 0.2258 0.2643 0.3709 -0.2291 0.2535 0.2849 -0.2538 -0.2065 -0.3184 -0.2225 -0.2330 0.3204 0.2751 -0.1689 -0.1607 -0.2511 -0.2088 0.2385 0.3654 0.2500 -0.3557 -0.2290 0.2288 -0.2227 0.2507 0.1873 0.2538 0.2281 0.2834 0.2813 -0.2656 -0.1718 -0.3785 -0.1602 0.2744 0.2422 -0.1971 0.1906 -0.1820 -0.1714 -0.2651 -0.2410 -0.1827 0.2303 0.2835 -0.1876 -0.2777 -0.2849 0.3690 0.2104 -0.2056 -0.2375 -0.2804 0.3220 0.1472 -0.2208 -0.2541 -0.1990 0.1991 -0.3041 -0.2165 -0.1852 0.2412 -0.3032 0.1811 0.3714 0.2465 0.2626 0.2239 -0.1508 -0.2293 -0.3403 0.2247 -0.2263 -0.2505 0.2913 -0.1594 -0.2843 0.2269 -0.1963 0.1782 -0.2650 -0.2610 0.2959 0.2098 0.2481 0.3154 -0.1978 0.2377 0.3211 0.2301 0.2839 -0.2327 0.1776 0.1845 0.2146 0.2600 0.3379 0.1840 0.2288 0.1961 0.1843 -0.2520 0.1935 -0.3391 -0.1944 -0.3305 -0.3242 0.1932 0.3075 -0.1945 -0.1928 0.2324 -0.3001 0.2044 0.3030 -0.2775 0.2334 0.2128 0.2873 -0.1397 0.2590 0.2307 -0.2675 -0.3023 -0.2112 -0.2862 0.3334 0.2086 -0.2852 0.1394 -0.2505 0.2429 0.2403 -0.3083 0.2785 0.1675 -0.2419 0.2536 0.2935 0.1827 0.2318 0.2066 0.2385 0.3396 -0.2207 -0.2857 0.2333 0.2106 -0.2037 -0.2978 -0.2503 0.3769 -0.2565 -0.1984 0.2039 0.2640 -0.1614 0.1952 0.2289 -0.2158 -0.2322 0.3372 -0.2288 0.2537 0.1855 0.2332 -0.3167 -0.1767 0.1822 0.1453 0.3199 -0.2567 -0.1520 -0.2105 0.1733 -0.2957 0.2325 -0.2303 -0.2513 0.2399 0.2714 0.3534 0.2062 0.2641 0.1953 -0.2389 0.1702 0.2377 -0.2324 0.2208 0.2020 0.3041 -0.3378 0.3294 0.3784 0.3366 0.1765 0.2954 0.1812 0.2168 0.2770 0.1753 -0.2238 0.1894 -0.2322 -0.2582 -0.2603 -0.1964 -0.1836 -0.1612 0.4333 0.2028 -0.2367 -0.2106 0.2786 -0.2172 -0.2955 -0.2404 -0.2611 -0.2303 -0.1739 0.2716 0.2604 0.2488 0.2725 0.2060 0.2783 -0.1810 -0.2604 -0.2688 -0.2643 0.2336 -0.2632 0.1830 -0.2050 -0.2436 -0.1878 -0.2740 0.1311 0.1645 0.1757 -0.3023 -0.2066 0.2842 0.2184 0.1791 -0.1879 0.2212 0.3162 0.2316 -0.2437 0.2863 -0.2363 0.3129 0.2565 -0.1905 -0.2822 -0.2179 0.2367 0.2421 0.2317 0.2701 -0.3481 0.2086 -0.2248 0.3716 -0.2540 0.2436 -0.2095 -0.2600 -0.3077 0.1855 -0.1622 -0.3400 0.2629 -0.2624 -0.4114 0.2040 -0.1765 -0.3256 0.2613 0.3929 0.1687 0.3792 -0.1828 -0.1531 0.1697 -0.2554 0.2976 -0.2167 0.3085 -0.3590 -0.1700 0.3349 -0.3199 -0.1860 0.2671 -0.3189 -0.1809 0.2779 0.2676 0.2598 0.3039 -0.2110 -0.2741 -0.2351 -0.2331 0.1966 0.2849 0.1909 -0.2146 -0.2050 0.2103 0.3857 -0.2635 0.2894 0.2801 -0.2964 0.2261 -0.1940 0.2059 0.2589 -0.1841 -0.2381 0.1587 -0.1891 0.1988 0.2795 0.2025 0.2688 -0.2154 -0.1947 -0.2848 0.2751 -0.1911 0.3326 0.2757 -0.2090 -0.2289 -0.2132 0.2034 0.2562 -0.2604 -0.1837 -0.2159 0.1386 0.4741 -0.1903 -0.2751 -0.1957 0.3504 0.2429 0.2103 -0.2370 0.2981 0.2110 -0.2181 0.2419 0.3230 0.1449 0.1961 0.2744 0.2793 0.2175 0.3137 0.2532 -0.1882 0.2562 -0.3007 0.1940 0.2566 -0.2427 -0.2090 -0.2061 -0.1823 -0.1160 -0.2985 -0.2185 0.1767 -0.3441 -0.2922 -0.2707 -0.3309 0.1848 -0.1594 0.1892 0.1889 -0.2986 -0.3530 0.2188 -0.2109 -0.2305 0.3623 -0.1391 0.1301 0.2193 0.4118 0.3495 0.2224 0.2066 -0.2944 -0.2257 0.1782 -0.2303 0.1942 -0.1692 -0.2253 -0.1827 0.2093 0.1748 -0.1876 0.3006 0.2262 0.1689 0.2249 0.1874 -0.2292 0.2621 0.2492 0.2206 -0.1953 -0.2906 0.3340 0.2120 0.2215 0.3616 -0.1356 0.2409 -0.2649 0.2548 -0.2006 -0.2334 -0.1909 0.1952 0.2529 0.1450 -0.3512 -0.3962 0.2262 -0.1869 0.1951 -0.2428 0.1983 0.2874 0.3099 0.2709 0.3390 -0.3344 -0.3156 0.1668 -0.2583 0.2025 -0.3267 0.2588 -0.1650 -0.1907 -0.2684 -0.3422 -0.1974 -0.2322 0.1396 0.2087 -0.1784 0.2816 -0.2660 -0.2969 0.3805 0.3400 0.1978 -0.2019 -0.2296 -0.2343 -0.1952 -0.1931 0.2803 0.3236 -0.2102 0.2953 0.2406 0.1875 -0.2247 0.2812 -0.3891 0.2394 0.2480 -0.2821 0.2538 -0.3020 0.2123 -0.2175 0.2010 -0.2310 -0.4173 0.2248 -0.2006 -0.2826 -0.2540 0.2836 0.2074 0.3035 0.1681 -0.2572 0.2136 0.2046 -0.2266 -0.2598 0.1776 0.2458 -0.2365 -0.2164 0.1516 -0.1716 -0.3044 -0.1897 0.2592 0.1944 -0.2503 0.2532 -0.1375 0.3016 -0.2717 -0.1750 0.2467 0.1317 0.1510 -0.2553 -0.1979 0.2020 0.1483 0.2404 -0.3566 -0.2162 0.2057 0.2284 -0.1910 -0.2854 0.2351 -0.2904 0.2258 0.2834 0.2530 -0.1803 0.2990 -0.2767 0.3200 0.2702 0.3991 -0.2110 0.1849 0.2937 0.2851 0.2293 -0.2375 0.1778 -0.2623 0.1979 0.2081 0.2788 0.2587 -0.2147 0.2120 -0.3088 -0.2879 0.2080 -0.2546 -0.1459 -0.2117 0.2471 0.2482 -0.3047 0.2036 -0.2619 -0.2941 0.2807 0.2028 -0.2620 0.3066 -0.2288 -0.2668 -0.2270 0.2516 0.2254 0.2041 0.3014 -0.1717 0.2238 -0.1745 0.1810 0.2381 0.2531 0.2661 -0.2133 0.2049 0.2417 -0.1854 -0.2019 -0.4230 0.3722 -0.2697 0.3290 0.2078 0.2554 0.2079 -0.3982 -0.2023 0.2991 0.1965 -0.2194 0.2366 -0.2555 0.1884 0.4202 0.2056 -0.3172 0.2964 0.2301 -0.1945 0.1687 0.2005 -0.2447 -0.2900 0.2055 0.3709 0.2991 -0.2207 0.2625 -0.1772 0.2602 0.2204 -0.1680 -0.2314 -0.2297 -0.2439 0.2003 0.1658 -0.2409 -0.2790 -0.2783 0.2715 0.2209 -0.3079 0.2179 0.2212 0.3527 -0.1664 0.2563 -0.2675 0.2847 -0.2334 0.1803 0.2552 -0.2554" HIT_INDICES="75 3164 4075 4084 4283 4737 4778 4961 4993 5927 6246 6345 7377 7410 7984 8062 8385 8409 8502 8754 8806 9325 9416 9457 9510 9563 10263 10325 10841 10857 11630 11682 11823 11957 11970 12319" ES_PROFILE="0.0587 -0.1429 -0.1880 -0.1641 -0.1569 -0.1741 -0.1601 -0.1588 -0.1463 -0.2134 -0.2370 -0.2442 -0.3137 -0.3065 -0.3355 -0.3257 -0.3317 -0.3146 -0.3019 -0.2990 -0.2803 -0.2927 -0.2716 -0.2462 -0.2213 -0.1958 -0.2137 -0.1822 -0.1805 -0.1402 -0.1502 -0.1044 -0.0640 -0.0219 0.0296 0.0591" RANK_AT_ES="8384.0000" RANK_SCORE_AT_ES="-3756.0000"/>
  <DTG RANKED_LIST="mFS10_entrez_mimo.rnk" TEMPLATE="na_as_pre_ranked" GENESET="gene_sets.gmt#CATION_HOMEOSTASIS" ES="-0.2779" NES="-1.4637" NP="0.0187" FDR="0.2827" FWER="1.0000" RND_ES="-0.1543 -0.1175 0.1295 -0.1676 -0.2363 0.1466 -0.2135 0.1376 0.2889 -0.1630 0.2885 0.1974 0.1813 -0.1675 -0.1929 0.1894 -0.2234 0.1836 0.2118 0.1861 0.2562 -0.1939 0.2524 0.1557 -0.1732 -0.1600 0.1858 0.1944 0.1716 0.1485 -0.1765 0.2364 0.2511 0.1737 0.1755 0.1652 -0.1659 0.2286 0.1832 0.1889 -0.2005 0.1796 0.2061 -0.1689 0.2206 0.2899 -0.1757 0.1850 0.1469 0.2088 -0.2243 0.2388 0.1458 0.1637 0.2793 0.1917 -0.1719 -0.1437 0.2027 0.2312 -0.2013 0.1879 -0.1504 -0.1924 -0.1285 0.2146 0.2092 0.1672 0.2382 0.1812 0.2551 0.2121 0.1651 0.1735 0.1895 -0.1960 0.1659 0.1426 -0.1938 0.2746 -0.1883 0.2734 0.1810 0.2060 0.2383 0.2122 -0.1921 -0.1925 0.1682 0.1748 -0.2028 -0.1015 0.1706 -0.1966 0.3097 0.1607 0.1932 -0.1726 -0.1784 -0.1887 0.1821 -0.1976 -0.2049 0.2146 0.2063 -0.1984 -0.1610 -0.1903 0.2095 0.1650 -0.2247 -0.2588 0.2056 -0.2380 0.1957 -0.1798 0.2058 0.2915 0.2564 0.2516 -0.2512 -0.1697 -0.1774 -0.1535 0.1906 0.2690 0.2236 -0.2498 -0.2310 0.1880 -0.1644 -0.1490 -0.1671 -0.1612 0.2595 0.1948 -0.2073 0.2260 -0.1515 0.1698 -0.1906 -0.2199 -0.1774 0.1498 0.1210 -0.2170 0.2947 -0.1878 0.1334 0.2250 0.1732 -0.1899 -0.2151 -0.1835 0.2397 -0.1954 0.2004 0.2752 -0.1399 -0.2318 -0.2142 0.2701 0.2551 0.2968 -0.1419 0.1693 0.2351 -0.2406 0.1886 0.1554 0.2442 0.1920 -0.1615 0.1709 -0.1612 0.2273 -0.1430 -0.1873 -0.2169 -0.2742 0.1306 0.1954 0.1940 0.2046 0.1623 0.1609 0.1932 -0.1480 -0.1604 -0.2060 0.1407 -0.1953 -0.1654 0.1986 0.1860 -0.1766 0.1881 -0.2406 -0.1851 -0.1364 0.1578 0.1646 -0.1821 0.3310 0.1388 0.1643 0.1710 0.2165 -0.1538 0.1574 -0.1806 -0.1906 0.3042 0.1694 -0.2056 0.2586 0.1595 0.2183 -0.1655 0.1852 -0.2338 -0.1555 0.1526 0.2229 0.3183 0.2318 0.2566 0.2594 0.2020 0.1912 -0.1660 0.2064 0.2493 0.1763 -0.2423 -0.1795 -0.1895 -0.1761 0.2221 -0.1627 -0.1736 0.2566 0.1893 0.2410 -0.2172 0.2176 0.2124 0.2501 -0.1898 -0.1536 0.2026 0.1605 0.2111 -0.2103 0.1863 0.2451 -0.1884 0.2936 -0.1777 -0.1906 -0.1928 0.2366 0.1844 0.1784 0.2290 0.2651 0.1333 0.1691 0.1208 0.1940 0.1816 0.2362 0.1902 -0.1597 0.1673 0.2029 -0.1619 -0.1709 -0.1933 0.2068 0.1757 -0.1742 0.1970 0.2399 -0.2335 0.1661 0.1875 0.1600 -0.1282 0.2176 -0.1309 -0.1920 -0.2506 -0.2016 0.2589 0.1964 0.1783 0.3316 0.1745 0.2651 -0.2810 0.2019 -0.2053 0.1787 0.1788 0.2133 0.1971 -0.2004 -0.1487 -0.1993 0.2078 0.1790 0.2299 0.1978 0.2742 -0.1666 0.1843 0.2426 0.2257 0.1676 0.1900 0.2474 0.2165 0.1453 0.1908 0.1298 0.2377 -0.1454 -0.2807 0.1869 -0.2187 -0.1513 -0.2047 -0.2067 0.1412 0.1918 0.1812 -0.1430 0.1387 -0.1912 0.1818 -0.1863 -0.2190 0.2540 -0.1617 0.2027 -0.1893 0.2356 -0.1822 -0.1418 -0.2215 -0.1626 -0.1523 -0.1436 -0.1774 0.1610 -0.1493 -0.2340 0.1691 0.2917 -0.2209 -0.2347 0.1983 -0.1499 -0.2031 -0.1735 0.2044 -0.2300 -0.1944 0.3593 0.2133 -0.1796 0.2393 -0.1950 -0.1539 -0.1635 0.1725 -0.1362 0.1916 -0.2224 0.2585 -0.1757 -0.1870 0.1579 0.2050 0.1862 0.1949 0.1694 0.2723 -0.1746 0.2155 -0.1821 0.1844 -0.1914 -0.2364 -0.1401 -0.1760 -0.1934 0.2333 -0.1726 -0.1973 0.2401 0.2704 -0.2017 0.1687 0.2096 -0.1834 -0.1827 -0.1922 -0.2016 0.1761 0.1972 -0.1683 0.1648 0.1499 0.2284 -0.1971 0.1691 0.2592 0.2354 -0.2196 0.1354 -0.2270 0.1487 0.2531 -0.1741 0.1850 -0.1393 0.1973 -0.2080 0.1689 -0.1423 0.1563 -0.1530 0.1770 -0.2003 -0.1973 -0.1594 -0.2422 0.2256 0.2158 -0.2313 -0.1995 -0.1739 0.2533 0.1876 -0.1593 -0.2162 0.1799 -0.1724 -0.2643 -0.1580 0.2634 -0.1301 0.2827 -0.2093 0.1968 0.1893 0.2575 0.1961 -0.1578 0.2190 0.1507 0.1489 0.2012 0.1847 0.1865 -0.2071 -0.1711 0.2057 0.2813 0.1712 0.2208 0.1621 -0.1739 0.2055 0.2750 -0.2123 -0.2284 0.1838 -0.1721 0.2558 0.2931 -0.1749 -0.1657 -0.2193 0.2081 -0.1456 0.2167 0.2225 0.2285 0.1963 -0.2656 0.2863 -0.1858 -0.1689 -0.1613 0.2434 0.1749 -0.2551 -0.1751 0.2511 -0.1579 -0.2030 0.2310 -0.1799 0.1888 -0.1912 -0.2171 0.1608 -0.1578 0.1532 -0.2174 0.1885 0.2784 0.2854 0.2187 -0.2129 -0.2377 0.1582 -0.2874 -0.2053 0.1555 0.2287 0.2612 0.2151 0.2048 -0.1131 -0.1610 0.2391 -0.2425 -0.2165 0.2336 0.2064 -0.2044 0.1434 0.2255 0.1719 0.2608 -0.1580 -0.1581 -0.2265 0.1585 0.1747 0.1949 -0.2906 0.2070 0.2405 -0.1730 -0.1859 0.2070 -0.2011 0.2605 0.1938 0.1806 0.2048 0.2498 0.1681 -0.2109 0.1642 0.1837 0.1539 -0.1530 0.1369 0.1967 -0.1627 -0.2042 -0.1728 0.1971 -0.1686 0.2179 0.2050 -0.1434 0.1884 -0.2165 -0.1833 0.1516 0.1727 0.2213 -0.3233 -0.1479 0.1673 0.2272 0.1783 0.1480 0.1509 0.2132 -0.1782 0.2226 0.2218 0.1852 -0.2174 0.2218 -0.1938 -0.1403 -0.1410 -0.1878 -0.1685 -0.1320 -0.2000 0.2339 0.1679 0.2036 0.2313 -0.1483 -0.1680 0.2108 0.1596 0.2048 -0.1616 0.1683 0.2380 0.1470 0.2611 0.2526 -0.2126 0.1993 0.1904 0.2031 0.1836 0.2547 -0.2165 0.2132 0.2186 -0.2252 0.1881 -0.2161 0.1986 0.1796 -0.1676 0.2273 0.1531 0.1692 0.2340 -0.2030 0.1956 0.2461 0.2442 -0.1758 0.2553 -0.1938 0.1506 0.2267 0.1558 0.2197 0.1848 0.1822 -0.1933 -0.1965 -0.2085 0.1593 0.1875 0.2396 -0.1271 0.2410 0.2133 0.1754 -0.1595 0.2483 -0.2108 0.2040 -0.1588 -0.1459 0.2137 -0.1844 -0.1974 -0.1731 0.2210 -0.1755 0.1623 0.1735 0.2491 0.1912 0.1890 0.2118 0.2667 0.2189 0.1901 -0.1675 -0.1363 0.2022 -0.2000 0.1842 -0.2070 -0.2563 -0.1663 0.2187 0.1482 0.1350 0.2562 -0.2430 -0.2042 -0.2659 -0.1375 -0.1686 0.1342 -0.1965 0.2647 -0.1583 0.1979 -0.1601 -0.1733 0.1687 -0.2273 -0.1726 0.1468 -0.2219 -0.1641 0.2396 -0.1582 -0.2289 0.1864 -0.1424 -0.1906 -0.1519 -0.1946 0.2392 0.1701 0.1723 -0.1425 0.2021 0.2126 -0.1372 0.2125 -0.1513 0.3604 0.2479 -0.2010 0.2582 0.1739 0.1786 -0.2028 0.1630 0.2217 -0.2204 0.1492 -0.1584 -0.1934 0.1791 0.1629 0.1568 0.2114 -0.1793 0.1970 -0.2076 -0.1847 -0.1557 0.2538 -0.3314 0.2238 0.1718 0.1586 -0.2226 0.1943 0.1522 -0.1512 0.1916 -0.2068 0.1704 -0.2373 0.2249 0.1884 -0.1934 0.2058 0.1574 0.1928 0.2372 0.1407 0.1924 -0.1775 -0.2146 -0.1696 0.2360 0.2264 0.1771 0.1819 0.1547 -0.2202 -0.1871 -0.1931 0.2711 -0.1727 -0.1836 -0.1764 -0.2058 0.2237 0.2219 -0.1630 -0.2389 0.2121 -0.1688 0.2767 0.2396 0.1881 0.1922 -0.1764 0.1627 -0.1527 0.1932 0.2193 -0.2170 -0.2246 0.2043 -0.1886 0.1508 -0.1240 -0.1714 -0.1913 -0.2543 -0.1769 0.1609 -0.1958 -0.2644 0.2013 -0.2045 0.1815 0.1353 0.2190 0.1519 0.2568 -0.2370 0.2439 -0.2204 0.1896 -0.1822 -0.2431 0.1737 0.1927 0.2018 0.2190 0.2453 0.1634 0.1870 0.1751 -0.1568 -0.1896 -0.2098 -0.2438 0.2290 -0.1580 -0.2024 0.1997 0.1534 0.1345 0.1670 -0.2165 -0.1931 -0.1225 -0.1988 0.1620 -0.2248 -0.1977 -0.1275 -0.1796 0.2280 0.2487 0.2311 0.1341 0.3215 0.2075 0.1972 -0.1675 0.2232 -0.1898 -0.2766 -0.1557 -0.2529 -0.1521 -0.3191 -0.2235 0.2381 0.1737 0.1852 -0.1298 0.2093 0.1766 0.1940 -0.1940 -0.1633 0.2417 -0.1535 -0.1748 0.2449 0.2278 0.2042 -0.1810 0.1703 0.2427 0.1426 0.1856 0.1712 0.2306 -0.2320 0.1811 -0.1164 -0.1551 -0.2849 -0.2615 -0.1666 -0.2145 0.1724 -0.2583 0.1435 0.3093 -0.1690 0.1787 -0.1693 0.2008 0.1358 0.2289 -0.1984 0.2048 -0.2042 0.2361 0.2699 0.1599 0.2092 0.1868 -0.1574 -0.1664 -0.1958 -0.1898 0.2081 -0.2162 -0.1379 -0.2302 0.1516 -0.2709 -0.1719 -0.1563 0.2248 -0.2115 0.2303 0.2087 0.1459 0.1654 0.1721 0.1406 -0.1933 0.2006 0.2772 -0.1820 0.2716 0.1654 -0.1538 0.1854 -0.1809 0.1653 0.1760 0.2067 0.2153 0.2112 0.1562 0.1542 0.1865 0.1537 0.2047 0.1890 0.1183 0.2303 -0.2127 -0.2028 -0.1892 -0.2339 0.2600 0.2315 0.1403 -0.2329 -0.1990 0.2320 0.1970 0.1919 0.2159 -0.1819 0.1721 0.1696 0.1671 -0.2524 0.1776 -0.1775 0.1818 -0.2399 0.1460 0.2636 0.2581 -0.2427 0.1847 0.1554 -0.1627 -0.1991 0.2051 -0.1974 -0.2355 -0.2452 0.1808 -0.1203 -0.2102 -0.1902 0.2155 0.1755" HIT_INDICES="334 455 744 792 1197 1224 1321 1768 2005 2125 2424 2651 2748 2832 2843 2913 2929 2984 3174 3359 3486 3695 3881 4359 4425 4470 4703 5017 5076 5254 5568 5593 6162 6260 6299 6378 6676 6841 7065 7119 7155 7182 7270 7282 7605 7792 8168 8212 8537 8612 8633 8690 8713 8734 8754 9076 9125 9245 9253 9810 9814 10026 10053 10061 10099 10120 10362 10423 10536 10592 11002 11012 11021 11179 11398 11510 11534 11682 11961 12066 12088 12233 12253 12380 12476 12544 12622 12702 12757 12888 12950 12997 13069 13079" ES_PROFILE="-0.0063 0.0036 -0.0002 0.0144 0.0003 0.0153 0.0246 0.0055 0.0019 0.0069 -0.0028 -0.0076 -0.0028 0.0028 0.0140 0.0204 0.0309 0.0382 0.0345 0.0306 0.0306 0.0236 0.0177 -0.0122 -0.0107 -0.0078 -0.0201 -0.0396 -0.0397 -0.0496 -0.0711 -0.0704 -0.1135 -0.1208 -0.1237 -0.1295 -0.1514 -0.1625 -0.1776 -0.1794 -0.1798 -0.1795 -0.1835 -0.1817 -0.2029 -0.2131 -0.2368 -0.2348 -0.2534 -0.2526 -0.2476 -0.2452 -0.2401 -0.2348 -0.2294 -0.2463 -0.2420 -0.2429 -0.2352 -0.2681 -0.2585 -0.2643 -0.2557 -0.2457 -0.2379 -0.2288 -0.2359 -0.2290 -0.2257 -0.2178 -0.2359 -0.2233 -0.2105 -0.2087 -0.2108 -0.2044 -0.1912 -0.1870 -0.1920 -0.1834 -0.1683 -0.1622 -0.1463 -0.1384 -0.1277 -0.1146 -0.1020 -0.0893 -0.0744 -0.0649 -0.0499 -0.0335 -0.0187 0.0008" RANK_AT_ES="9809.0000" RANK_SCORE_AT_ES="-6357.0000"/>
  <DTG RANKED_LIST="mFS10_entrez_mimo.rnk" TEMPLATE="na_as_pre_ranked" GENESET="gene_sets.gmt#REGULATION_OF_LYMPHOCYTE_ACTIVATION" ES="-0.3667" NES="-1.4616" NP="0.0563" FDR="0.2801" FWER="1.0000" RND_ES="0.3270 0.2952 0.2662 0.2214 0.2379 -0.1541 -0.1693 0.2444 -0.1728 -0.3434 -0.2924 -0.2294 0.2184 0.2438 0.2499 0.3001 -0.4142 0.2298 0.2758 0.2205 -0.2683 0.2472 0.3943 -0.1524 0.3491 -0.2036 0.3122 0.2151 0.2824 0.2601 0.2393 0.2284 0.2802 0.1384 -0.2810 0.3180 -0.2413 0.2069 -0.2196 0.2609 0.2890 0.2240 -0.3140 0.3286 0.3153 0.3520 0.2766 -0.2400 -0.3017 0.2218 0.2258 0.1678 0.2503 -0.2556 -0.3032 -0.2081 -0.3017 -0.1970 -0.1930 -0.2016 -0.2721 -0.1931 -0.1995 -0.2392 0.2983 -0.2340 0.3493 -0.1827 0.2821 -0.4454 -0.3297 0.2856 0.1971 0.2161 -0.2260 -0.2917 0.1691 0.2047 0.1689 -0.1649 0.3188 0.3031 -0.1942 0.2041 -0.1641 -0.2914 0.3751 0.2031 -0.2536 0.2378 -0.2592 0.2404 -0.2536 -0.3253 0.4030 -0.1980 0.2202 0.1873 0.2795 -0.2218 0.1978 0.2698 -0.2273 0.2955 0.2860 0.1723 0.1738 -0.4080 0.3664 0.2943 0.2931 0.3161 0.3079 0.2780 -0.2785 0.2530 -0.2101 0.4888 -0.2885 -0.2418 0.4072 -0.1526 0.3188 0.1454 0.2977 0.2832 0.2830 -0.2513 0.3140 0.3174 0.2854 0.3041 -0.1815 -0.2244 0.1737 -0.2034 0.2355 -0.2311 0.2305 -0.3342 -0.2371 -0.1994 0.3749 0.2320 0.2311 -0.2595 0.1389 0.2776 0.2152 -0.1654 -0.2469 0.2548 0.2140 -0.2102 0.2040 0.2547 -0.3338 -0.3785 0.2276 0.1607 0.2402 0.2253 -0.3367 -0.2941 0.2133 -0.2272 -0.3158 0.2190 -0.2803 0.3272 0.3091 -0.2531 0.1731 0.1571 -0.2722 0.1833 -0.2332 0.2953 -0.1849 -0.1821 -0.1808 -0.2185 -0.2381 -0.2393 -0.2868 0.2753 0.1854 0.2987 0.1992 0.2842 -0.1738 0.2251 -0.1944 0.3605 0.2475 0.2036 0.2282 -0.2771 -0.2372 0.2584 0.4060 0.1751 0.1947 -0.1673 -0.2197 0.1647 -0.2370 -0.2175 -0.3752 0.2481 -0.2709 -0.2148 -0.2396 -0.3104 0.3522 -0.1693 -0.3131 0.2649 0.3661 0.2969 0.1742 0.3369 -0.3221 0.2110 -0.1938 -0.2072 0.2703 -0.3364 -0.2371 -0.2437 0.3077 -0.3577 0.1892 -0.3384 0.2926 0.1542 -0.3819 0.1969 0.1914 0.2746 0.1782 0.2616 -0.2273 -0.2027 -0.2505 0.2918 0.2614 -0.1945 0.2301 0.2764 -0.1997 0.2714 0.2658 -0.1953 -0.2351 0.2339 -0.3462 0.2775 0.2349 0.2407 -0.3066 0.2641 -0.2348 -0.2240 0.2720 -0.2784 -0.3223 -0.2352 -0.2357 0.1893 -0.2228 -0.2195 0.2480 0.3096 -0.2114 0.1965 0.2277 0.2113 0.1689 0.2285 -0.1797 -0.1754 -0.2933 -0.2596 0.2409 -0.2297 0.3114 -0.2222 -0.3504 -0.2362 -0.2931 0.2129 0.2389 -0.2132 0.2042 0.2028 0.2724 0.3403 -0.2705 -0.2315 0.2397 0.2866 -0.1771 0.2364 0.1974 0.2065 -0.2000 -0.1875 -0.1672 -0.2085 -0.1748 -0.2041 0.2996 0.1851 -0.1727 0.2340 0.1945 -0.1657 -0.2167 0.3093 0.1880 0.2081 -0.1773 -0.3329 0.1899 0.1825 -0.1940 -0.3676 0.3259 0.2049 0.2317 -0.2423 0.2428 0.1303 0.2659 -0.2415 0.3868 0.2275 -0.2399 0.3644 -0.2058 -0.2394 -0.1646 -0.1500 0.2356 -0.1959 0.2829 -0.2809 -0.3691 0.2014 -0.3021 0.2564 -0.1905 -0.3969 0.1915 -0.1263 -0.3806 -0.3371 0.2849 -0.2021 0.2043 0.2102 0.2421 -0.2116 0.1893 0.2365 0.2179 -0.1820 -0.2771 0.2295 -0.2810 0.2647 -0.1953 -0.2122 0.2320 0.2092 0.2366 -0.3449 -0.2315 0.1874 0.3622 -0.2895 0.2720 0.1838 -0.3313 0.3965 -0.1861 0.2802 0.2385 0.1773 0.1551 0.2713 -0.2093 0.2401 -0.2435 -0.3081 -0.1539 -0.2665 0.3002 -0.3163 0.2756 -0.3782 -0.2930 -0.2213 0.2248 -0.2017 -0.1978 0.2442 -0.3186 -0.1822 -0.2967 0.2185 0.2018 0.3783 -0.3207 -0.1647 0.3853 -0.2568 -0.3069 -0.2501 0.2181 0.2299 -0.3109 -0.1989 0.2261 0.2014 0.2359 0.2898 -0.3582 0.2869 0.2419 0.2845 -0.2673 0.5049 0.2328 0.2385 -0.2232 -0.1634 0.2674 0.2039 -0.3485 -0.2019 -0.2906 -0.2573 0.1860 -0.3570 0.3653 -0.4094 -0.3392 0.1841 0.1676 0.2226 -0.2657 -0.2903 0.2431 0.2365 -0.2375 0.2044 -0.2185 -0.2464 0.2900 -0.2067 -0.2042 0.2043 0.2523 0.1879 0.1883 0.2692 0.2645 -0.1996 0.3185 -0.1857 0.1375 -0.2240 -0.4481 -0.3638 0.3549 0.2457 0.2373 0.2355 0.2461 0.3138 -0.2704 0.1951 0.2963 0.2946 0.2884 -0.3429 0.2773 0.2470 0.1567 0.2084 0.2120 0.3159 0.2475 -0.2692 -0.2658 0.1807 0.1928 0.3855 -0.3145 0.2729 -0.3099 -0.2799 -0.2861 -0.2196 0.2375 -0.2734 0.3370 -0.2603 -0.4265 0.2167 0.1990 -0.2161 -0.2518 0.2740 -0.2420 0.2569 -0.2058 0.3069 0.2473 -0.2645 -0.2476 0.3109 -0.2843 0.2026 -0.3172 0.2096 0.2003 0.2194 -0.2311 0.4229 -0.2211 0.3180 -0.1693 0.4012 0.2615 0.3135 0.2121 0.2286 0.2990 0.3557 -0.3020 0.2248 0.1804 0.1952 -0.2482 -0.2758 0.2504 0.1967 0.3020 -0.2133 -0.2517 -0.2507 0.3458 -0.3262 -0.3342 -0.2554 -0.1423 -0.2214 -0.1745 0.2886 0.2083 0.2101 0.1669 0.1918 -0.2166 0.3875 0.1595 0.3660 0.1971 0.2396 0.3199 -0.2500 0.1424 0.2889 -0.1972 0.2801 0.2597 0.3326 -0.1557 0.2713 -0.5064 -0.1875 -0.3860 -0.3523 0.2466 0.2790 -0.2277 -0.2285 0.1440 0.2421 0.3155 -0.2002 0.4215 0.1828 -0.2372 -0.2081 0.1998 -0.2056 0.2520 0.3488 0.2396 -0.2438 -0.2477 0.4104 0.3509 0.2595 0.2761 0.2462 -0.2966 0.3046 -0.2581 0.2140 0.1670 0.2255 0.2519 0.3800 -0.2998 0.3236 0.2469 -0.1480 0.1479 -0.2763 -0.2569 -0.3260 0.2960 0.2439 0.2932 -0.1903 -0.1810 0.3514 0.2575 -0.2922 0.2168 -0.1611 -0.1916 0.3259 -0.3122 0.3912 0.3707 0.4025 0.2283 -0.2083 0.4639 0.2060 -0.1689 0.3716 0.3018 0.2816 0.3039 0.2085 0.1867 -0.1891 0.2464 0.2531 0.3166 -0.2594 0.2143 0.2163 0.1494 0.1603 0.3230 -0.2685 -0.2422 -0.1947 -0.2711 -0.2649 0.2090 0.4891 0.2161 0.2588 -0.3339 -0.2074 0.2411 0.2277 -0.2608 0.1858 0.2181 0.2059 -0.2324 0.3241 -0.1661 0.1959 0.3774 0.2674 -0.3417 0.2342 -0.2278 0.2090 0.2379 0.1371 -0.3145 -0.2319 0.3352 0.1724 0.1557 -0.2416 0.3071 0.1797 0.1770 0.2233 0.1716 0.1565 0.2443 0.1944 -0.1846 0.2815 -0.2302 0.3157 -0.2121 -0.2858 -0.3534 0.3324 -0.1845 -0.2053 0.3014 0.3708 -0.3117 -0.4425 -0.2810 -0.2635 -0.3391 0.1716 0.3733 0.2375 0.2746 0.3958 -0.3484 -0.2481 0.2058 -0.4516 0.3274 0.3254 0.1837 -0.2879 -0.2084 -0.2692 0.1920 0.2089 0.2698 -0.1829 -0.2917 0.1849 -0.3947 -0.2259 0.1954 -0.1351 0.3055 0.2263 0.3422 -0.1612 0.2029 0.4015 -0.2389 -0.2096 -0.2181 0.3539 0.2408 -0.2884 0.2359 0.2470 -0.2292 -0.2388 0.2871 0.2501 0.1819 0.3160 0.3009 -0.1892 0.2078 -0.2338 -0.2340 0.1576 -0.2702 0.2958 0.2047 -0.2111 0.2765 -0.1467 0.2979 -0.3156 -0.2221 -0.2269 -0.2256 -0.3988 -0.1659 -0.1828 -0.2411 -0.2373 0.3110 0.3675 -0.2575 -0.2405 0.2302 -0.1807 0.1921 0.1436 -0.1780 -0.2253 0.2050 -0.2546 -0.2326 -0.2629 0.1996 0.1954 -0.2768 0.2429 0.1746 -0.2071 -0.4207 0.2463 0.2226 0.3341 -0.1849 -0.1699 -0.2698 0.2905 -0.3472 0.2243 0.2942 0.2019 -0.2421 0.3772 0.3237 -0.1904 0.3430 -0.2374 -0.1698 -0.1943 -0.1679 0.2478 0.4357 0.3446 -0.2020 0.2859 0.2084 0.2703 -0.2886 -0.1979 0.2179 0.2626 -0.1742 -0.2073 0.3237 -0.2797 -0.2878 -0.3569 -0.2228 -0.1758 0.1715 -0.3139 0.1616 -0.1721 -0.2004 -0.1599 0.2847 0.1802 -0.2495 0.2296 0.3408 0.2137 0.2865 0.3121 -0.2157 -0.2729 0.3278 -0.1769 0.2489 0.2046 -0.2029 -0.1781 -0.4076 0.1952 -0.3101 0.2953 0.2667 0.2265 -0.3250 0.1840 -0.3224 0.1733 -0.2093 -0.2521 -0.1678 0.1427 -0.2775 0.2304 0.2343 0.1937 0.3068 0.2205 -0.2264 0.2926 0.3659 0.2597 -0.2316 0.1945 -0.1803 -0.2441 0.3390 -0.3087 -0.1955 -0.2866 0.3375 0.2885 0.1607 0.1737 -0.3402 0.1717 0.2455 -0.2780 -0.1462 0.3119 0.2634 0.2709 0.2441 0.1898 0.2560 -0.2924 -0.2412 -0.1907 -0.2586 -0.2177 -0.3227 0.1722 0.3433 0.3003 -0.4214 0.1930 0.4016 0.3140 0.3032 -0.1918 -0.2303 -0.3061 -0.2927 0.2898 0.2737 -0.2513 0.2022 0.2479 0.3546 -0.2326 -0.3238 0.3144 0.2301 0.3666 -0.2570 0.1473 0.2183 -0.1878 0.2682 -0.1990 -0.1736 0.1925 0.2868 -0.2896 0.2686 0.3397 0.3253 0.2473 0.2488 0.2910 -0.2856 0.4090 -0.1972 0.2572 0.3197 0.3532 0.2269 -0.3947 -0.2102 0.2764 -0.4084 0.1923 -0.2341 -0.2210 -0.2178 0.1723 -0.3254 0.2414 -0.2723 -0.2183 0.2060 0.1620 -0.3283 -0.2944 -0.2096 0.2940 -0.1907 0.1800 0.1887 -0.2572 0.3460 0.1907 -0.3066 -0.2760 0.2841 -0.2667" HIT_INDICES="1805 2125 2326 2945 3176 3554 3730 3867 4062 5659 6275 6720 7100 8168 8169 8414 9050 9865 9985 10320 10603 11042 11230 11353 11510 11961 12026 12156 12254 12582 12703" ES_PROFILE="-0.0929 -0.0750 -0.0498 -0.0624 -0.0476 -0.0481 -0.0349 -0.0201 -0.0119 -0.1271 -0.1738 -0.2046 -0.2271 -0.2933 -0.2779 -0.2789 -0.3044 -0.3368 -0.3151 -0.3069 -0.2923 -0.2856 -0.2578 -0.2239 -0.1912 -0.1768 -0.1322 -0.0915 -0.0473 -0.0174 0.0296" RANK_AT_ES="9864.0000" RANK_SCORE_AT_ES="-6445.0000"/>
[truncated: 4,359,497 more chars]
