# Supplementary material for: Multiple-input multiple-output causal strategies for gene selection
Source: BMC Bioinformatics. 2011 Nov 25;12:458. doi: 10.1186/1471-2105-12-458 (PMC3323860; doi:10.1186/1471-2105-12-458)
Supplement: Additional file 3 — Archive containing the output files computed by the preranked GSEA for λ ∈ {0.6,0.7,0.8,0.9,1.0,2.0} (GSEA_MIMO_part2.zip). [file 1471-2105-12-458-S3.ZIP › mFS20_entrez_mimo.GseaPreranked.1316039690234/gsea_report_for_na_neg_1316039690234.xls]

NAME	GS<br> follow link to MSigDB	GS DETAILS	SIZE	ES	NES	NOM p-val	FDR q-val	FWER p-val	RANK AT MAX	LEADING EDGE
DEFENSE_RESPONSE	DEFENSE_RESPONSE		238	-0.41732553	-2.5407152	0.0	0.0	0.0	3451	tags=44%, list=26%, signal=58%
IMMUNE_RESPONSE	IMMUNE_RESPONSE		212	-0.41320616	-2.4561481	0.0	0.0	0.0	3451	tags=48%, list=26%, signal=64%
IMMUNE_SYSTEM_PROCESS	IMMUNE_SYSTEM_PROCESS		298	-0.37836653	-2.3796124	0.0	8.396073E-4	0.0020	2866	tags=40%, list=22%, signal=50%
REGULATION_OF_IMMUNE_RESPONSE	REGULATION_OF_IMMUNE_RESPONSE		28	-0.5696827	-2.298344	0.0	0.0019201544	0.0060	2833	tags=57%, list=22%, signal=73%
POSITIVE_REGULATION_OF_IMMUNE_RESPONSE	POSITIVE_REGULATION_OF_IMMUNE_RESPONSE		24	-0.6049981	-2.2570262	0.0	0.0025696605	0.01	2833	tags=58%, list=22%, signal=74%
POSITIVE_REGULATION_OF_IMMUNE_SYSTEM_PROCESS	POSITIVE_REGULATION_OF_IMMUNE_SYSTEM_PROCESS		44	-0.5086263	-2.2477586	0.0	0.002141384	0.01	3408	tags=52%, list=26%, signal=70%
INFLAMMATORY_RESPONSE	INFLAMMATORY_RESPONSE		115	-0.41231558	-2.2157147	0.0	0.0023762449	0.013	2811	tags=39%, list=21%, signal=49%
REGULATION_OF_IMMUNE_SYSTEM_PROCESS	REGULATION_OF_IMMUNE_SYSTEM_PROCESS		57	-0.4626316	-2.1637874	0.0	0.004302849	0.026	3445	tags=53%, list=26%, signal=71%
CELLULAR_DEFENSE_RESPONSE	CELLULAR_DEFENSE_RESPONSE		54	-0.4591866	-2.1063404	0.0	0.0069811773	0.048	2900	tags=43%, list=22%, signal=54%
POSITIVE_REGULATION_OF_MULTICELLULAR_ORGANISMAL_PROCESS	POSITIVE_REGULATION_OF_MULTICELLULAR_ORGANISMAL_PROCESS		56	-0.4517335	-2.0966933	0.0	0.006666668	0.051	3515	tags=50%, list=27%, signal=68%
RESPONSE_TO_WOUNDING	RESPONSE_TO_WOUNDING		171	-0.36768964	-2.0960412	0.0	0.006187961	0.052	3230	tags=40%, list=25%, signal=52%
ADAPTIVE_IMMUNE_RESPONSE_GO_0002460	ADAPTIVE_IMMUNE_RESPONSE_GO_0002460		22	-0.5200097	-1.8848655	0.011415525	0.046248388	0.352	2833	tags=50%, list=22%, signal=64%
REGULATION_OF_MULTICELLULAR_ORGANISMAL_PROCESS	REGULATION_OF_MULTICELLULAR_ORGANISMAL_PROCESS		131	-0.33457893	-1.8506577	0.0	0.057251744	0.442	3729	tags=45%, list=28%, signal=62%
LYMPHOCYTE_ACTIVATION	LYMPHOCYTE_ACTIVATION		54	-0.39684138	-1.8490828	0.0	0.053971935	0.447	2949	tags=44%, list=23%, signal=57%
ADAPTIVE_IMMUNE_RESPONSE	ADAPTIVE_IMMUNE_RESPONSE		23	-0.49033785	-1.8480875	0.0021276595	0.05080545	0.45	2833	tags=48%, list=22%, signal=61%
IMMUNE_EFFECTOR_PROCESS	IMMUNE_EFFECTOR_PROCESS		34	-0.4464715	-1.8465152	0.0	0.048181765	0.455	3671	tags=62%, list=28%, signal=86%
IMMUNE_SYSTEM_DEVELOPMENT	IMMUNE_SYSTEM_DEVELOPMENT		75	-0.36621696	-1.840878	0.0	0.048051286	0.476	2949	tags=41%, list=23%, signal=53%
HEMOPOIETIC_OR_LYMPHOID_ORGAN_DEVELOPMENT	HEMOPOIETIC_OR_LYMPHOID_ORGAN_DEVELOPMENT		71	-0.37160686	-1.8391639	0.0	0.04575114	0.477	2949	tags=41%, list=23%, signal=52%
HEMOPOIESIS	HEMOPOIESIS		69	-0.37378347	-1.8283945	0.0021691974	0.046601385	0.499	2949	tags=41%, list=23%, signal=52%
CELL_ACTIVATION	CELL_ACTIVATION		64	-0.37362915	-1.8079897	0.0	0.052282445	0.558	2976	tags=44%, list=23%, signal=56%
RESPONSE_TO_EXTERNAL_STIMULUS	RESPONSE_TO_EXTERNAL_STIMULUS		278	-0.2877781	-1.7900354	0.0	0.057489168	0.614	3263	tags=35%, list=25%, signal=45%
RECEPTOR_MEDIATED_ENDOCYTOSIS	RECEPTOR_MEDIATED_ENDOCYTOSIS		31	-0.4588812	-1.7866962	0.006651885	0.05604573	0.625	1848	tags=35%, list=14%, signal=41%
T_CELL_ACTIVATION	T_CELL_ACTIVATION		39	-0.4102571	-1.758745	0.0022371365	0.066816516	0.705	2949	tags=41%, list=23%, signal=53%
LEUKOCYTE_ACTIVATION	LEUKOCYTE_ACTIVATION		59	-0.36584035	-1.7394842	0.004415011	0.074501306	0.757	2949	tags=42%, list=23%, signal=54%
POSITIVE_REGULATION_OF_RESPONSE_TO_STIMULUS	POSITIVE_REGULATION_OF_RESPONSE_TO_STIMULUS		35	-0.4095044	-1.7355963	0.0093896715	0.074263714	0.767	2833	tags=46%, list=22%, signal=58%
LEUKOCYTE_DIFFERENTIATION	LEUKOCYTE_DIFFERENTIATION		34	-0.42036384	-1.7340013	0.0021459227	0.072199866	0.772	2949	tags=47%, list=23%, signal=61%
REGULATION_OF_DEFENSE_RESPONSE	REGULATION_OF_DEFENSE_RESPONSE		15	-0.53385556	-1.7171451	0.018907564	0.080390535	0.821	3451	tags=60%, list=26%, signal=81%
HUMORAL_IMMUNE_RESPONSE	HUMORAL_IMMUNE_RESPONSE		30	-0.4217359	-1.6790632	0.013043478	0.10510328	0.897	3842	tags=63%, list=29%, signal=89%
JAK_STAT_CASCADE	JAK_STAT_CASCADE		26	-0.43324575	-1.6745266	0.018947368	0.10497676	0.906	2580	tags=38%, list=20%, signal=48%
REGULATION_OF_RESPONSE_TO_STIMULUS	REGULATION_OF_RESPONSE_TO_STIMULUS		49	-0.36548704	-1.6535311	0.0021459227	0.11776219	0.932	3451	tags=49%, list=26%, signal=66%
LYMPHOCYTE_DIFFERENTIATION	LYMPHOCYTE_DIFFERENTIATION		23	-0.45250252	-1.6520272	0.013392857	0.11528265	0.933	2949	tags=52%, list=23%, signal=67%
B_CELL_ACTIVATION	B_CELL_ACTIVATION		17	-0.48021308	-1.6345717	0.026966292	0.1259078	0.95	2811	tags=59%, list=21%, signal=75%
POSITIVE_REGULATION_OF_SIGNAL_TRANSDUCTION	POSITIVE_REGULATION_OF_SIGNAL_TRANSDUCTION		97	-0.30908397	-1.6331527	0.0067114094	0.1232676	0.951	2772	tags=35%, list=21%, signal=44%
MULTI_ORGANISM_PROCESS	MULTI_ORGANISM_PROCESS		137	-0.28801057	-1.620977	0.0	0.13071775	0.963	3632	tags=42%, list=28%, signal=58%
DETECTION_OF_STIMULUS	DETECTION_OF_STIMULUS		36	-0.3815501	-1.5936445	0.015086207	0.15469173	0.984	4710	tags=61%, list=36%, signal=95%
CELL_SUBSTRATE_ADHESION	CELL_SUBSTRATE_ADHESION		36	-0.37484974	-1.590513	0.017167382	0.15364534	0.984	2211	tags=36%, list=17%, signal=43%
REGULATION_OF_SIGNAL_TRANSDUCTION	REGULATION_OF_SIGNAL_TRANSDUCTION		173	-0.27204934	-1.5878696	0.0	0.15189	0.984	2772	tags=31%, list=21%, signal=39%
NEGATIVE_REGULATION_OF_SIGNAL_TRANSDUCTION	NEGATIVE_REGULATION_OF_SIGNAL_TRANSDUCTION		31	-0.3854421	-1.540356	0.041036718	0.20616244	0.999	2709	tags=35%, list=21%, signal=45%
REGULATION_OF_LYMPHOCYTE_ACTIVATION	REGULATION_OF_LYMPHOCYTE_ACTIVATION		31	-0.38576162	-1.534435	0.04017857	0.20829192	0.999	2949	tags=42%, list=23%, signal=54%
INNATE_IMMUNE_RESPONSE	INNATE_IMMUNE_RESPONSE		19	-0.4327936	-1.528743	0.040816326	0.21087381	0.999	3445	tags=53%, list=26%, signal=71%
CYTOKINE_AND_CHEMOKINE_MEDIATED_SIGNALING_PATHWAY	CYTOKINE_AND_CHEMOKINE_MEDIATED_SIGNALING_PATHWAY		19	-0.43530902	-1.5146394	0.034334764	0.22666566	0.999	1278	tags=32%, list=10%, signal=35%
ENZYME_LINKED_RECEPTOR_PROTEIN_SIGNALING_PATHWAY	ENZYME_LINKED_RECEPTOR_PROTEIN_SIGNALING_PATHWAY		128	-0.2739956	-1.513972	0.004784689	0.22223276	0.999	1918	tags=24%, list=15%, signal=28%
CATION_HOMEOSTASIS	CATION_HOMEOSTASIS		94	-0.28731525	-1.5107621	0.01146789	0.22190292	0.999	3974	tags=45%, list=30%, signal=64%
MAINTENANCE_OF_LOCALIZATION	MAINTENANCE_OF_LOCALIZATION		21	-0.42639402	-1.5089686	0.04310345	0.21980233	0.999	3460	tags=43%, list=26%, signal=58%
REGULATION_OF_T_CELL_ACTIVATION	REGULATION_OF_T_CELL_ACTIVATION		25	-0.38910657	-1.5036047	0.032397408	0.22227885	0.999	3408	tags=44%, list=26%, signal=59%
CELLULAR_CATION_HOMEOSTASIS	CELLULAR_CATION_HOMEOSTASIS		91	-0.29285458	-1.4980003	0.013636364	0.22453377	0.999	3974	tags=45%, list=30%, signal=64%
PROTEIN_AMINO_ACID_N_LINKED_GLYCOSYLATION	PROTEIN_AMINO_ACID_N_LINKED_GLYCOSYLATION		27	-0.3775735	-1.4928668	0.029598309	0.22807501	0.999	1970	tags=33%, list=15%, signal=39%
PEPTIDYL_TYROSINE_MODIFICATION	PEPTIDYL_TYROSINE_MODIFICATION		23	-0.40949085	-1.4902215	0.043956045	0.22732474	0.999	2211	tags=30%, list=17%, signal=37%
RESPONSE_TO_OTHER_ORGANISM	RESPONSE_TO_OTHER_ORGANISM		69	-0.30618063	-1.4858458	0.015250545	0.22857922	1.0	3632	tags=43%, list=28%, signal=60%
RESPONSE_TO_BACTERIUM	RESPONSE_TO_BACTERIUM		22	-0.4027528	-1.4855593	0.044444446	0.22430845	1.0	3240	tags=45%, list=25%, signal=60%
POSITIVE_REGULATION_OF_LYMPHOCYTE_ACTIVATION	POSITIVE_REGULATION_OF_LYMPHOCYTE_ACTIVATION		23	-0.4000922	-1.4850625	0.0397351	0.22063848	1.0	3408	tags=43%, list=26%, signal=59%
LIPID_CATABOLIC_PROCESS	LIPID_CATABOLIC_PROCESS		34	-0.35647175	-1.484535	0.041493777	0.21696413	1.0	3955	tags=53%, list=30%, signal=76%
REGULATION_OF_CYTOSKELETON_ORGANIZATION_AND_BIOGENESIS	REGULATION_OF_CYTOSKELETON_ORGANIZATION_AND_BIOGENESIS		26	-0.38426656	-1.4798534	0.042643923	0.21955816	1.0	2211	tags=31%, list=17%, signal=37%
REGULATION_OF_CELL_DIFFERENTIATION	REGULATION_OF_CELL_DIFFERENTIATION		48	-0.33123434	-1.4793319	0.021691974	0.21608806	1.0	3425	tags=38%, list=26%, signal=51%
CELL_MATRIX_ADHESION	CELL_MATRIX_ADHESION		35	-0.3543525	-1.4748752	0.034642033	0.218059	1.0	2211	tags=34%, list=17%, signal=41%
REGULATION_OF_PROTEIN_AMINO_ACID_PHOSPHORYLATION	REGULATION_OF_PROTEIN_AMINO_ACID_PHOSPHORYLATION		23	-0.40120158	-1.4712782	0.057569295	0.21916865	1.0	2211	tags=35%, list=17%, signal=42%
ACTIVATION_OF_NF_KAPPAB_TRANSCRIPTION_FACTOR	ACTIVATION_OF_NF_KAPPAB_TRANSCRIPTION_FACTOR		15	-0.4553419	-1.4663832	0.07070707	0.22175814	1.0	3884	tags=67%, list=30%, signal=95%
ACTIN_CYTOSKELETON_ORGANIZATION_AND_BIOGENESIS	ACTIN_CYTOSKELETON_ORGANIZATION_AND_BIOGENESIS		90	-0.28172776	-1.4607292	0.019313306	0.22624521	1.0	2551	tags=29%, list=19%, signal=36%
ACTIN_POLYMERIZATION_AND_OR_DEPOLYMERIZATION	ACTIN_POLYMERIZATION_AND_OR_DEPOLYMERIZATION		20	-0.4111401	-1.4572717	0.07375271	0.22729017	1.0	817	tags=20%, list=6%, signal=21%
POSITIVE_REGULATION_OF_PHOSPHATE_METABOLIC_PROCESS	POSITIVE_REGULATION_OF_PHOSPHATE_METABOLIC_PROCESS		23	-0.38711885	-1.4472959	0.047311828	0.23805277	1.0	772	tags=26%, list=6%, signal=28%
PROTEIN_KINASE_CASCADE	PROTEIN_KINASE_CASCADE		239	-0.23626074	-1.436589	0.007194245	0.25070095	1.0	2580	tags=27%, list=20%, signal=33%
GLYCOPROTEIN_METABOLIC_PROCESS	GLYCOPROTEIN_METABOLIC_PROCESS		82	-0.2805883	-1.435301	0.019565217	0.24838863	1.0	3769	tags=40%, list=29%, signal=56%
POSITIVE_REGULATION_OF_CELL_DIFFERENTIATION	POSITIVE_REGULATION_OF_CELL_DIFFERENTIATION		21	-0.39747193	-1.432636	0.08097166	0.24872696	1.0	4469	tags=62%, list=34%, signal=94%
REGULATION_OF_ANATOMICAL_STRUCTURE_MORPHOGENESIS	REGULATION_OF_ANATOMICAL_STRUCTURE_MORPHOGENESIS		17	-0.41592157	-1.4309435	0.08609272	0.2473494	1.0	3657	tags=41%, list=28%, signal=57%
DEFENSE_RESPONSE_TO_BACTERIUM	DEFENSE_RESPONSE_TO_BACTERIUM		16	-0.4294286	-1.4306874	0.0785124	0.24377742	1.0	2970	tags=44%, list=23%, signal=57%
TRANSFORMING_GROWTH_FACTOR_BETA_RECEPTOR_SIGNALING_PATHWAY	TRANSFORMING_GROWTH_FACTOR_BETA_RECEPTOR_SIGNALING_PATHWAY		34	-0.34659955	-1.4301442	0.06516854	0.24088952	1.0	3008	tags=41%, list=23%, signal=53%
TRANSMEMBRANE_RECEPTOR_PROTEIN_SERINE_THREONINE_KINASE_SIGNALING_PATHWAY	TRANSMEMBRANE_RECEPTOR_PROTEIN_SERINE_THREONINE_KINASE_SIGNALING_PATHWAY		42	-0.32793814	-1.4273741	0.054945055	0.24153765	1.0	3008	tags=38%, list=23%, signal=49%
REGULATION_OF_ANGIOGENESIS	REGULATION_OF_ANGIOGENESIS		24	-0.3829285	-1.4270935	0.06809338	0.23835249	1.0	1894	tags=42%, list=14%, signal=49%
PROTEIN_COMPLEX_ASSEMBLY	PROTEIN_COMPLEX_ASSEMBLY		157	-0.24797167	-1.4233664	0.011904762	0.23985095	1.0	2751	tags=29%, list=21%, signal=37%
POSITIVE_REGULATION_OF_CELL_PROLIFERATION	POSITIVE_REGULATION_OF_CELL_PROLIFERATION		129	-0.25298312	-1.4016032	0.018306635	0.2699281	1.0	1530	tags=22%, list=12%, signal=24%
TRANSMEMBRANE_RECEPTOR_PROTEIN_TYROSINE_KINASE_SIGNALING_PATHWAY	TRANSMEMBRANE_RECEPTOR_PROTEIN_TYROSINE_KINASE_SIGNALING_PATHWAY		76	-0.28001913	-1.3985602	0.045454547	0.27074933	1.0	1918	tags=24%, list=15%, signal=28%
PEPTIDYL_TYROSINE_PHOSPHORYLATION	PEPTIDYL_TYROSINE_PHOSPHORYLATION		21	-0.37799054	-1.3846276	0.09453782	0.29019663	1.0	2211	tags=29%, list=17%, signal=34%
RESPONSE_TO_VIRUS	RESPONSE_TO_VIRUS		45	-0.31096148	-1.3797811	0.061099797	0.29364002	1.0	893	tags=24%, list=7%, signal=26%
POSITIVE_REGULATION_OF_CYTOKINE_BIOSYNTHETIC_PROCESS	POSITIVE_REGULATION_OF_CYTOKINE_BIOSYNTHETIC_PROCESS		21	-0.38059765	-1.3670893	0.104477614	0.31194744	1.0	2667	tags=43%, list=20%, signal=54%
REGULATION_OF_CELL_PROLIFERATION	REGULATION_OF_CELL_PROLIFERATION		275	-0.21775836	-1.3616459	0.012376238	0.3175441	1.0	1984	tags=22%, list=15%, signal=26%
REGULATION_OF_PROTEIN_IMPORT_INTO_NUCLEUS	REGULATION_OF_PROTEIN_IMPORT_INTO_NUCLEUS		15	-0.41593042	-1.3566533	0.10878661	0.32312644	1.0	2319	tags=33%, list=18%, signal=40%
POSITIVE_REGULATION_OF_CELLULAR_PROTEIN_METABOLIC_PROCESS	POSITIVE_REGULATION_OF_CELLULAR_PROTEIN_METABOLIC_PROCESS		61	-0.27907634	-1.3545325	0.069767445	0.32313424	1.0	2690	tags=34%, list=21%, signal=43%
CYTOKINE_PRODUCTION	CYTOKINE_PRODUCTION		61	-0.2905385	-1.3527272	0.05032823	0.32266736	1.0	2833	tags=34%, list=22%, signal=44%
I_KAPPAB_KINASE_NF_KAPPAB_CASCADE	I_KAPPAB_KINASE_NF_KAPPAB_CASCADE		88	-0.2584201	-1.3414353	0.056277055	0.33990675	1.0	2709	tags=31%, list=21%, signal=38%
CELL_RECOGNITION	CELL_RECOGNITION		16	-0.39618525	-1.3150846	0.14345992	0.38845327	1.0	3558	tags=44%, list=27%, signal=60%
POSITIVE_REGULATION_OF_I_KAPPAB_KINASE_NF_KAPPAB_CASCADE	POSITIVE_REGULATION_OF_I_KAPPAB_KINASE_NF_KAPPAB_CASCADE		67	-0.2660625	-1.3097798	0.08714597	0.39456946	1.0	2567	tags=31%, list=20%, signal=39%
REGULATION_OF_MAPKKK_CASCADE	REGULATION_OF_MAPKKK_CASCADE		19	-0.38293606	-1.3064691	0.14799154	0.39697063	1.0	1673	tags=32%, list=13%, signal=36%
POSITIVE_REGULATION_OF_TRANSCRIPTION_FACTOR_ACTIVITY	POSITIVE_REGULATION_OF_TRANSCRIPTION_FACTOR_ACTIVITY		17	-0.3833308	-1.3063307	0.15432099	0.39255753	1.0	3884	tags=59%, list=30%, signal=84%
REGULATION_OF_I_KAPPAB_KINASE_NF_KAPPAB_CASCADE	REGULATION_OF_I_KAPPAB_KINASE_NF_KAPPAB_CASCADE		72	-0.26455992	-1.302952	0.08928572	0.39434972	1.0	2709	tags=32%, list=21%, signal=40%
BEHAVIOR	BEHAVIOR		136	-0.2315507	-1.2981819	0.07272727	0.39999318	1.0	3875	tags=37%, list=30%, signal=52%
CELLULAR_LIPID_CATABOLIC_PROCESS	CELLULAR_LIPID_CATABOLIC_PROCESS		31	-0.31871325	-1.294707	0.1336117	0.40282384	1.0	3955	tags=48%, list=30%, signal=69%
REGULATION_OF_ORGANELLE_ORGANIZATION_AND_BIOGENESIS	REGULATION_OF_ORGANELLE_ORGANIZATION_AND_BIOGENESIS		35	-0.31114715	-1.2932827	0.13686535	0.4015351	1.0	2211	tags=29%, list=17%, signal=34%
POSITIVE_REGULATION_OF_PROTEIN_METABOLIC_PROCESS	POSITIVE_REGULATION_OF_PROTEIN_METABOLIC_PROCESS		63	-0.27028617	-1.2922729	0.102564104	0.39912045	1.0	2690	tags=33%, list=21%, signal=42%
PHOSPHOLIPID_METABOLIC_PROCESS	PHOSPHOLIPID_METABOLIC_PROCESS		63	-0.2645567	-1.2856672	0.09756097	0.40913057	1.0	2953	tags=33%, list=23%, signal=43%
MYELOID_CELL_DIFFERENTIATION	MYELOID_CELL_DIFFERENTIATION		35	-0.3068909	-1.2843229	0.12076271	0.40752167	1.0	2557	tags=31%, list=20%, signal=39%
POSITIVE_REGULATION_OF_TRANSLATION	POSITIVE_REGULATION_OF_TRANSLATION		28	-0.3203304	-1.2838131	0.13733906	0.404289	1.0	2667	tags=39%, list=20%, signal=49%
POSITIVE_REGULATION_OF_T_CELL_ACTIVATION	POSITIVE_REGULATION_OF_T_CELL_ACTIVATION		20	-0.35794985	-1.2761959	0.15876289	0.41616493	1.0	3408	tags=40%, list=26%, signal=54%
PROTEIN_OLIGOMERIZATION	PROTEIN_OLIGOMERIZATION		37	-0.31117046	-1.2740704	0.114893615	0.41666782	1.0	2034	tags=27%, list=16%, signal=32%
MESODERM_DEVELOPMENT	MESODERM_DEVELOPMENT		22	-0.3471704	-1.267704	0.17234042	0.42667583	1.0	2999	tags=36%, list=23%, signal=47%
ACTIN_FILAMENT_BASED_PROCESS	ACTIN_FILAMENT_BASED_PROCESS		99	-0.24391003	-1.2664044	0.101809956	0.4252957	1.0	2551	tags=26%, list=19%, signal=32%
WOUND_HEALING	WOUND_HEALING		49	-0.28032774	-1.2608048	0.12527473	0.43333223	1.0	3230	tags=35%, list=25%, signal=46%
POSITIVE_REGULATION_OF_DNA_BINDING	POSITIVE_REGULATION_OF_DNA_BINDING		18	-0.36749634	-1.2602805	0.16810344	0.43003982	1.0	3884	tags=56%, list=30%, signal=79%
ICOSANOID_METABOLIC_PROCESS	ICOSANOID_METABOLIC_PROCESS		16	-0.3910401	-1.2589682	0.2038835	0.42840362	1.0	1604	tags=31%, list=12%, signal=36%
LOCOMOTORY_BEHAVIOR	LOCOMOTORY_BEHAVIOR		84	-0.24902359	-1.2547628	0.11751152	0.43381914	1.0	1974	tags=24%, list=15%, signal=28%
ACTIVATION_OF_MAPK_ACTIVITY	ACTIVATION_OF_MAPK_ACTIVITY		33	-0.30952498	-1.2540667	0.147651	0.43097103	1.0	1410	tags=27%, list=11%, signal=30%
POSITIVE_REGULATION_OF_PHOSPHORYLATION	POSITIVE_REGULATION_OF_PHOSPHORYLATION		21	-0.3492637	-1.2479877	0.1826087	0.4400044	1.0	761	tags=24%, list=6%, signal=25%
SMALL_GTPASE_MEDIATED_SIGNAL_TRANSDUCTION	SMALL_GTPASE_MEDIATED_SIGNAL_TRANSDUCTION		77	-0.24545096	-1.238351	0.107551485	0.45854765	1.0	3601	tags=38%, list=28%, signal=52%
ION_HOMEOSTASIS	ION_HOMEOSTASIS		112	-0.22960432	-1.2381928	0.08723404	0.4545865	1.0	3974	tags=41%, list=30%, signal=58%
MONOCARBOXYLIC_ACID_METABOLIC_PROCESS	MONOCARBOXYLIC_ACID_METABOLIC_PROCESS		77	-0.24846292	-1.2364465	0.11479029	0.45447958	1.0	4215	tags=44%, list=32%, signal=65%
ANATOMICAL_STRUCTURE_FORMATION	ANATOMICAL_STRUCTURE_FORMATION		52	-0.26275	-1.2327472	0.15286624	0.45867062	1.0	1954	tags=29%, list=15%, signal=34%
ANGIOGENESIS	ANGIOGENESIS		44	-0.28036118	-1.2272488	0.15948276	0.46756852	1.0	1894	tags=30%, list=14%, signal=34%
CYTOKINE_BIOSYNTHETIC_PROCESS	CYTOKINE_BIOSYNTHETIC_PROCESS		34	-0.29934594	-1.2257621	0.18061674	0.46673626	1.0	2667	tags=35%, list=20%, signal=44%
POSITIVE_REGULATION_OF_PROTEIN_AMINO_ACID_PHOSPHORYLATION	POSITIVE_REGULATION_OF_PROTEIN_AMINO_ACID_PHOSPHORYLATION		15	-0.3732763	-1.2225877	0.18825911	0.4698295	1.0	743	tags=27%, list=6%, signal=28%
GROWTH	GROWTH		59	-0.2576245	-1.2208518	0.15876777	0.46987975	1.0	4113	tags=39%, list=31%, signal=57%
PROTEIN_AMINO_ACID_PHOSPHORYLATION	PROTEIN_AMINO_ACID_PHOSPHORYLATION		231	-0.1997894	-1.2202349	0.06053269	0.46696588	1.0	2368	tags=23%, list=18%, signal=27%
RAS_PROTEIN_SIGNAL_TRANSDUCTION	RAS_PROTEIN_SIGNAL_TRANSDUCTION		55	-0.26655862	-1.2191224	0.15665236	0.4653187	1.0	2986	tags=35%, list=23%, signal=45%
FEMALE_PREGNANCY	FEMALE_PREGNANCY		42	-0.27860776	-1.2182599	0.14772727	0.46301457	1.0	3630	tags=43%, list=28%, signal=59%
G_PROTEIN_SIGNALING_COUPLED_TO_CAMP_NUCLEOTIDE_SECOND_MESSENGER	G_PROTEIN_SIGNALING_COUPLED_TO_CAMP_NUCLEOTIDE_SECOND_MESSENGER		62	-0.25408947	-1.2125139	0.16780046	0.47314417	1.0	1989	tags=23%, list=15%, signal=27%
REGULATION_OF_CELLULAR_PROTEIN_METABOLIC_PROCESS	REGULATION_OF_CELLULAR_PROTEIN_METABOLIC_PROCESS		139	-0.21574165	-1.2092954	0.104513064	0.4773356	1.0	2699	tags=27%, list=21%, signal=34%
CAMP_MEDIATED_SIGNALING	CAMP_MEDIATED_SIGNALING		63	-0.25302666	-1.207489	0.15856236	0.47756296	1.0	1989	tags=22%, list=15%, signal=26%
MUSCLE_DEVELOPMENT	MUSCLE_DEVELOPMENT		85	-0.23819378	-1.2029018	0.12880562	0.48474145	1.0	3674	tags=41%, list=28%, signal=57%
FATTY_ACID_METABOLIC_PROCESS	FATTY_ACID_METABOLIC_PROCESS		56	-0.25845206	-1.2025483	0.18142548	0.4814875	1.0	4202	tags=46%, list=32%, signal=68%
POSITIVE_REGULATION_OF_TRANSFERASE_ACTIVITY	POSITIVE_REGULATION_OF_TRANSFERASE_ACTIVITY		71	-0.24408293	-1.2013769	0.15418503	0.48052162	1.0	2189	tags=24%, list=17%, signal=29%
LIPID_METABOLIC_PROCESS	LIPID_METABOLIC_PROCESS		283	-0.19276029	-1.2012738	0.092731826	0.47673175	1.0	2186	tags=23%, list=17%, signal=27%
POSITIVE_REGULATION_OF_DEVELOPMENTAL_PROCESS	POSITIVE_REGULATION_OF_DEVELOPMENTAL_PROCESS		197	-0.20328288	-1.1999947	0.10071942	0.47586656	1.0	3005	tags=31%, list=23%, signal=40%
REGULATION_OF_DEVELOPMENTAL_PROCESS	REGULATION_OF_DEVELOPMENTAL_PROCESS		387	-0.18499888	-1.1994739	0.04851752	0.4731826	1.0	3890	tags=37%, list=30%, signal=51%
RESPONSE_TO_BIOTIC_STIMULUS	RESPONSE_TO_BIOTIC_STIMULUS		103	-0.2288246	-1.1981812	0.14318182	0.47269022	1.0	1906	tags=24%, list=15%, signal=28%
MEMBRANE_ORGANIZATION_AND_BIOGENESIS	MEMBRANE_ORGANIZATION_AND_BIOGENESIS		124	-0.215187	-1.1978669	0.13253012	0.4696957	1.0	3256	tags=33%, list=25%, signal=44%
BONE_REMODELING	BONE_REMODELING		28	-0.3103407	-1.1966602	0.21881838	0.46878025	1.0	3727	tags=43%, list=28%, signal=60%
GLYCOPROTEIN_BIOSYNTHETIC_PROCESS	GLYCOPROTEIN_BIOSYNTHETIC_PROCESS		67	-0.24793178	-1.195385	0.18336888	0.4683546	1.0	3769	tags=39%, list=29%, signal=54%
BLOOD_COAGULATION	BLOOD_COAGULATION		41	-0.27464586	-1.1940655	0.21136364	0.46758357	1.0	3531	tags=37%, list=27%, signal=50%
COAGULATION	COAGULATION		41	-0.27464586	-1.1940647	0.18629551	0.46391252	1.0	3531	tags=37%, list=27%, signal=50%
REGULATION_OF_BODY_FLUID_LEVELS	REGULATION_OF_BODY_FLUID_LEVELS		55	-0.25603336	-1.1901793	0.17910448	0.4696276	1.0	3262	tags=35%, list=25%, signal=46%
REGULATION_OF_BLOOD_PRESSURE	REGULATION_OF_BLOOD_PRESSURE		22	-0.32059547	-1.185392	0.22172949	0.476974	1.0	3188	tags=36%, list=24%, signal=48%
REGULATION_OF_PROTEIN_METABOLIC_PROCESS	REGULATION_OF_PROTEIN_METABOLIC_PROCESS		150	-0.20830543	-1.1838557	0.13777778	0.4767805	1.0	2699	tags=27%, list=21%, signal=33%
POSITIVE_REGULATION_OF_CELLULAR_COMPONENT_ORGANIZATION_AND_BIOGENESIS	POSITIVE_REGULATION_OF_CELLULAR_COMPONENT_ORGANIZATION_AND_BIOGENESIS		28	-0.29936343	-1.1792237	0.21304348	0.48416325	1.0	3157	tags=36%, list=24%, signal=47%
POSITIVE_REGULATION_OF_MAP_KINASE_ACTIVITY	POSITIVE_REGULATION_OF_MAP_KINASE_ACTIVITY		39	-0.2825284	-1.1779947	0.21686748	0.48341691	1.0	1460	tags=26%, list=11%, signal=29%
CELLULAR_PROTEIN_COMPLEX_ASSEMBLY	CELLULAR_PROTEIN_COMPLEX_ASSEMBLY		28	-0.3029054	-1.1776013	0.21383648	0.48053285	1.0	632	tags=18%, list=5%, signal=19%
VASCULATURE_DEVELOPMENT	VASCULATURE_DEVELOPMENT		50	-0.25235093	-1.1733967	0.19693655	0.48733717	1.0	1894	tags=26%, list=14%, signal=30%
CYTOKINE_METABOLIC_PROCESS	CYTOKINE_METABOLIC_PROCESS		35	-0.283555	-1.1702974	0.22125813	0.49132174	1.0	2667	tags=34%, list=20%, signal=43%
PROTEIN_AUTOPROCESSING	PROTEIN_AUTOPROCESSING		24	-0.30797496	-1.1600008	0.25	0.5133488	1.0	4738	tags=58%, list=36%, signal=91%
DEVELOPMENTAL_MATURATION	DEVELOPMENTAL_MATURATION		18	-0.33935726	-1.1549286	0.2521739	0.52216053	1.0	2393	tags=33%, list=18%, signal=41%
POSITIVE_REGULATION_OF_CATALYTIC_ACTIVITY	POSITIVE_REGULATION_OF_CATALYTIC_ACTIVITY		139	-0.20252587	-1.1532488	0.16	0.5227967	1.0	2265	tags=22%, list=17%, signal=26%
GENERATION_OF_NEURONS	GENERATION_OF_NEURONS		65	-0.2389265	-1.1520659	0.20444444	0.52187645	1.0	3060	tags=29%, list=23%, signal=38%
PROTEIN_PROCESSING	PROTEIN_PROCESSING		41	-0.26461765	-1.1508756	0.23214285	0.521151	1.0	4738	tags=51%, list=36%, signal=80%
DETECTION_OF_EXTERNAL_STIMULUS	DETECTION_OF_EXTERNAL_STIMULUS		18	-0.34073377	-1.1496198	0.25203252	0.5205455	1.0	4614	tags=50%, list=35%, signal=77%
NEGATIVE_REGULATION_OF_CELL_PROLIFERATION	NEGATIVE_REGULATION_OF_CELL_PROLIFERATION		145	-0.2010083	-1.1489072	0.15738499	0.5186956	1.0	1984	tags=21%, list=15%, signal=25%
AMINO_ACID_TRANSPORT	AMINO_ACID_TRANSPORT		25	-0.298743	-1.1459507	0.25708503	0.5219119	1.0	867	tags=20%, list=7%, signal=21%
PROTEIN_AMINO_ACID_AUTOPHOSPHORYLATION	PROTEIN_AMINO_ACID_AUTOPHOSPHORYLATION		24	-0.30797496	-1.1445304	0.27521008	0.5216143	1.0	4738	tags=58%, list=36%, signal=91%
POSITIVE_REGULATION_OF_CELLULAR_METABOLIC_PROCESS	POSITIVE_REGULATION_OF_CELLULAR_METABOLIC_PROCESS		196	-0.1954662	-1.1421369	0.16037735	0.5241147	1.0	2690	tags=27%, list=21%, signal=33%
RESPONSE_TO_DRUG	RESPONSE_TO_DRUG		21	-0.3177241	-1.1390516	0.25221238	0.52808	1.0	2984	tags=38%, list=23%, signal=49%
ORGAN_MORPHOGENESIS	ORGAN_MORPHOGENESIS		131	-0.20344415	-1.1359054	0.18401937	0.53172916	1.0	1338	tags=18%, list=10%, signal=19%
POSITIVE_REGULATION_OF_TRANSCRIPTION	POSITIVE_REGULATION_OF_TRANSCRIPTION		124	-0.20539357	-1.135524	0.19570406	0.5290378	1.0	3301	tags=31%, list=25%, signal=41%
PHOSPHORYLATION	PHOSPHORYLATION		262	-0.18523613	-1.1299716	0.16834171	0.5394561	1.0	2368	tags=22%, list=18%, signal=26%
SKELETAL_DEVELOPMENT	SKELETAL_DEVELOPMENT		91	-0.21512127	-1.1265113	0.24939467	0.54433256	1.0	3816	tags=38%, list=29%, signal=54%
HEMOSTASIS	HEMOSTASIS		46	-0.25592995	-1.1256958	0.25917926	0.5429165	1.0	3230	tags=33%, list=25%, signal=43%
POSITIVE_REGULATION_OF_PROTEIN_MODIFICATION_PROCESS	POSITIVE_REGULATION_OF_PROTEIN_MODIFICATION_PROCESS		24	-0.29833472	-1.1219752	0.27310926	0.5488038	1.0	772	tags=21%, list=6%, signal=22%
POSITIVE_REGULATION_OF_METABOLIC_PROCESS	POSITIVE_REGULATION_OF_METABOLIC_PROCESS		201	-0.185381	-1.1204458	0.19668247	0.54904604	1.0	2690	tags=26%, list=21%, signal=32%
AMINE_TRANSPORT	AMINE_TRANSPORT		36	-0.27054176	-1.1180156	0.27702704	0.5516758	1.0	1898	tags=22%, list=14%, signal=26%
REGULATION_OF_PHOSPHORYLATION	REGULATION_OF_PHOSPHORYLATION		42	-0.2518849	-1.1146035	0.28723404	0.5570496	1.0	2211	tags=26%, list=17%, signal=31%
CHEMICAL_HOMEOSTASIS	CHEMICAL_HOMEOSTASIS		136	-0.19986671	-1.1107347	0.24439462	0.5638176	1.0	3974	tags=38%, list=30%, signal=54%
MACROMOLECULE_BIOSYNTHETIC_PROCESS	MACROMOLECULE_BIOSYNTHETIC_PROCESS		267	-0.1807518	-1.1095151	0.20100503	0.563626	1.0	2780	tags=26%, list=21%, signal=32%
TISSUE_REMODELING	TISSUE_REMODELING		29	-0.2782456	-1.1071147	0.30490404	0.5660452	1.0	3727	tags=41%, list=28%, signal=58%
CELLULAR_COMPONENT_ASSEMBLY	CELLULAR_COMPONENT_ASSEMBLY		272	-0.17935099	-1.1047586	0.21227622	0.5686371	1.0	2316	tags=23%, list=18%, signal=27%
PEPTIDYL_AMINO_ACID_MODIFICATION	PEPTIDYL_AMINO_ACID_MODIFICATION		47	-0.2489555	-1.10398	0.2616408	0.5671185	1.0	2211	tags=26%, list=17%, signal=31%
CELLULAR_HOMEOSTASIS	CELLULAR_HOMEOSTASIS		121	-0.19998385	-1.102439	0.22844827	0.5675511	1.0	3974	tags=39%, list=30%, signal=55%
CYTOKINE_SECRETION	CYTOKINE_SECRETION		15	-0.34623545	-1.1014994	0.3265306	0.5665831	1.0	1860	tags=33%, list=14%, signal=39%
NEGATIVE_REGULATION_OF_TRANSCRIPTION	NEGATIVE_REGULATION_OF_TRANSCRIPTION		166	-0.19110894	-1.101041	0.21933962	0.5640837	1.0	2051	tags=22%, list=16%, signal=25%
MEMBRANE_LIPID_METABOLIC_PROCESS	MEMBRANE_LIPID_METABOLIC_PROCESS		85	-0.21555698	-1.0970914	0.2751678	0.5709016	1.0	3710	tags=38%, list=28%, signal=52%
HORMONE_METABOLIC_PROCESS	HORMONE_METABOLIC_PROCESS		29	-0.27698162	-1.0959241	0.3019272	0.5705275	1.0	3994	tags=52%, list=31%, signal=74%
NEURON_DEVELOPMENT	NEURON_DEVELOPMENT		49	-0.23952359	-1.093566	0.2857143	0.57364285	1.0	3060	tags=29%, list=23%, signal=37%
ORGANIC_ACID_METABOLIC_PROCESS	ORGANIC_ACID_METABOLIC_PROCESS		162	-0.18775284	-1.0924366	0.25245097	0.5729825	1.0	4233	tags=40%, list=32%, signal=59%
REGULATION_OF_TRANSCRIPTION_FACTOR_ACTIVITY	REGULATION_OF_TRANSCRIPTION_FACTOR_ACTIVITY		30	-0.2732088	-1.0916207	0.30532786	0.57178503	1.0	4099	tags=50%, list=31%, signal=73%
CARBOXYLIC_ACID_METABOLIC_PROCESS	CARBOXYLIC_ACID_METABOLIC_PROCESS		160	-0.18915495	-1.0885916	0.2645631	0.576757	1.0	4233	tags=41%, list=32%, signal=59%
NEURON_DIFFERENTIATION	NEURON_DIFFERENTIATION		58	-0.23109362	-1.0868344	0.29847494	0.5779582	1.0	3310	tags=29%, list=25%, signal=39%
REGULATION_OF_CYTOKINE_BIOSYNTHETIC_PROCESS	REGULATION_OF_CYTOKINE_BIOSYNTHETIC_PROCESS		31	-0.2647783	-1.0777731	0.32897604	0.5992492	1.0	2667	tags=32%, list=20%, signal=40%
GLYCEROPHOSPHOLIPID_METABOLIC_PROCESS	GLYCEROPHOSPHOLIPID_METABOLIC_PROCESS		39	-0.25116834	-1.0768577	0.34927234	0.59829843	1.0	4437	tags=49%, list=34%, signal=73%
POSITIVE_REGULATION_OF_BINDING	POSITIVE_REGULATION_OF_BINDING		19	-0.3106278	-1.0746301	0.3531915	0.6006886	1.0	3884	tags=53%, list=30%, signal=75%
REGULATION_OF_TRANSCRIPTION	REGULATION_OF_TRANSCRIPTION		498	-0.16232155	-1.0725864	0.22131148	0.6026293	1.0	3650	tags=32%, list=28%, signal=42%
REGULATION_OF_BIOLOGICAL_QUALITY	REGULATION_OF_BIOLOGICAL_QUALITY		364	-0.16690053	-1.0725362	0.24739583	0.59932774	1.0	3994	tags=34%, list=31%, signal=47%
POST_TRANSLATIONAL_PROTEIN_MODIFICATION	POST_TRANSLATIONAL_PROTEIN_MODIFICATION		409	-0.16274454	-1.0692134	0.24146341	0.6048158	1.0	2738	tags=24%, list=21%, signal=29%
TRANSLATION	TRANSLATION		149	-0.18838352	-1.0676162	0.32425743	0.6054828	1.0	2564	tags=26%, list=20%, signal=32%
ORGANIC_ACID_TRANSPORT	ORGANIC_ACID_TRANSPORT		39	-0.24678385	-1.0623206	0.3340708	0.61652285	1.0	867	tags=18%, list=7%, signal=19%
POSITIVE_REGULATION_OF_SECRETION	POSITIVE_REGULATION_OF_SECRETION		18	-0.3093217	-1.0622627	0.33836207	0.6132363	1.0	1379	tags=22%, list=11%, signal=25%
CARBOXYLIC_ACID_TRANSPORT	CARBOXYLIC_ACID_TRANSPORT		39	-0.24678385	-1.057382	0.36105034	0.6229669	1.0	867	tags=18%, list=7%, signal=19%
NEGATIVE_REGULATION_OF_CELL_DIFFERENTIATION	NEGATIVE_REGULATION_OF_CELL_DIFFERENTIATION		24	-0.28072664	-1.0542214	0.369863	0.6283573	1.0	2239	tags=25%, list=17%, signal=30%
POSITIVE_REGULATION_OF_NUCLEOBASENUCLEOSIDENUCLEOTIDE_AND_NUCLEIC_ACID_METABOLIC_PROCESS	POSITIVE_REGULATION_OF_NUCLEOBASENUCLEOSIDENUCLEOTIDE_AND_NUCLEIC_ACID_METABOLIC_PROCESS		134	-0.19038555	-1.0532073	0.33333334	0.62751627	1.0	3301	tags=30%, list=25%, signal=40%
PROTEIN_AMINO_ACID_DEPHOSPHORYLATION	PROTEIN_AMINO_ACID_DEPHOSPHORYLATION		60	-0.2229265	-1.0497651	0.34632036	0.63353044	1.0	1197	tags=17%, list=9%, signal=18%
ANTI_APOPTOSIS	ANTI_APOPTOSIS		107	-0.19489484	-1.0477612	0.33870968	0.6356264	1.0	1817	tags=22%, list=14%, signal=26%
CARBOHYDRATE_BIOSYNTHETIC_PROCESS	CARBOHYDRATE_BIOSYNTHETIC_PROCESS		35	-0.24920808	-1.0476056	0.36211032	0.63265496	1.0	4215	tags=40%, list=32%, signal=59%
CELL_PROLIFERATION_GO_0008283	CELL_PROLIFERATION_GO_0008283		466	-0.1583636	-1.0466651	0.2868217	0.6317843	1.0	1986	tags=19%, list=15%, signal=21%
PHOSPHOINOSITIDE_METABOLIC_PROCESS	PHOSPHOINOSITIDE_METABOLIC_PROCESS		25	-0.27832103	-1.0447465	0.39405942	0.63375247	1.0	2780	tags=36%, list=21%, signal=46%
REGULATION_OF_JNK_ACTIVITY	REGULATION_OF_JNK_ACTIVITY		18	-0.30362526	-1.0445422	0.3944563	0.63097525	1.0	1410	tags=28%, list=11%, signal=31%
HOMEOSTATIC_PROCESS	HOMEOSTATIC_PROCESS		179	-0.18033634	-1.0436882	0.35796767	0.62982905	1.0	3974	tags=36%, list=30%, signal=51%
MACROMOLECULAR_COMPLEX_ASSEMBLY	MACROMOLECULAR_COMPLEX_ASSEMBLY		254	-0.17046148	-1.0420338	0.34474328	0.6310727	1.0	2306	tags=22%, list=18%, signal=26%
MUSCLE_CELL_DIFFERENTIATION	MUSCLE_CELL_DIFFERENTIATION		21	-0.28638738	-1.0373642	0.4217119	0.6405953	1.0	2393	tags=33%, list=18%, signal=41%
NEGATIVE_REGULATION_OF_DEVELOPMENTAL_PROCESS	NEGATIVE_REGULATION_OF_DEVELOPMENTAL_PROCESS		177	-0.18036863	-1.0345116	0.3690476	0.6448772	1.0	2902	tags=28%, list=22%, signal=36%
STRIATED_MUSCLE_DEVELOPMENT	STRIATED_MUSCLE_DEVELOPMENT		36	-0.24857299	-1.0335383	0.3894967	0.6442211	1.0	3115	tags=39%, list=24%, signal=51%
REGULATION_OF_MYELOID_CELL_DIFFERENTIATION	REGULATION_OF_MYELOID_CELL_DIFFERENTIATION		19	-0.29696065	-1.0332396	0.41889116	0.64170456	1.0	2557	tags=32%, list=20%, signal=39%
GENERATION_OF_PRECURSOR_METABOLITES_AND_ENERGY	GENERATION_OF_PRECURSOR_METABOLITES_AND_ENERGY		120	-0.19227745	-1.032287	0.3802817	0.64101255	1.0	2209	tags=23%, list=17%, signal=27%
POSITIVE_REGULATION_OF_CASPASE_ACTIVITY	POSITIVE_REGULATION_OF_CASPASE_ACTIVITY		28	-0.26554224	-1.0318301	0.3816631	0.63912946	1.0	1719	tags=25%, list=13%, signal=29%
CELLULAR_LIPID_METABOLIC_PROCESS	CELLULAR_LIPID_METABOLIC_PROCESS		220	-0.17178483	-1.0277606	0.37782806	0.6469497	1.0	4202	tags=39%, list=32%, signal=57%
RESPONSE_TO_NUTRIENT	RESPONSE_TO_NUTRIENT		17	-0.30363524	-1.0271217	0.40416667	0.6454794	1.0	2014	tags=29%, list=15%, signal=35%
REGULATION_OF_MAP_KINASE_ACTIVITY	REGULATION_OF_MAP_KINASE_ACTIVITY		56	-0.22013788	-1.0269417	0.40133038	0.64265853	1.0	1460	tags=21%, list=11%, signal=24%
VITAMIN_METABOLIC_PROCESS	VITAMIN_METABOLIC_PROCESS		15	-0.32075393	-1.0266653	0.40888888	0.6401204	1.0	3740	tags=47%, list=29%, signal=65%
NEGATIVE_REGULATION_OF_METABOLIC_PROCESS	NEGATIVE_REGULATION_OF_METABOLIC_PROCESS		232	-0.1657125	-1.0251261	0.38071066	0.6407206	1.0	2051	tags=20%, list=16%, signal=23%
RHYTHMIC_PROCESS	RHYTHMIC_PROCESS		23	-0.2729552	-1.0241301	0.41894737	0.6402864	1.0	1795	tags=26%, list=14%, signal=30%
T_CELL_PROLIFERATION	T_CELL_PROLIFERATION		17	-0.30271244	-1.0191134	0.40043762	0.65069133	1.0	2833	tags=35%, list=22%, signal=45%
NEURITE_DEVELOPMENT	NEURITE_DEVELOPMENT		41	-0.23309994	-1.0186	0.410596	0.6489207	1.0	3025	tags=27%, list=23%, signal=35%
CELL_MATURATION	CELL_MATURATION		16	-0.3047939	-1.0158067	0.42561984	0.65317845	1.0	2393	tags=31%, list=18%, signal=38%
INTERACTION_WITH_HOST	INTERACTION_WITH_HOST		15	-0.3127864	-1.0144919	0.44104803	0.6533288	1.0	2117	tags=33%, list=16%, signal=40%
AMINO_ACID_CATABOLIC_PROCESS	AMINO_ACID_CATABOLIC_PROCESS		23	-0.27627522	-1.0141788	0.43442622	0.6510366	1.0	1128	tags=22%, list=9%, signal=24%
AMINO_ACID_METABOLIC_PROCESS	AMINO_ACID_METABOLIC_PROCESS		73	-0.20609963	-1.0122777	0.4144144	0.6532986	1.0	1342	tags=19%, list=10%, signal=21%
RESPONSE_TO_CHEMICAL_STIMULUS	RESPONSE_TO_CHEMICAL_STIMULUS		271	-0.1631132	-1.0068227	0.42519686	0.66496545	1.0	2190	tags=20%, list=17%, signal=24%
NEUROGENESIS	NEUROGENESIS		75	-0.20128359	-1.006568	0.45182014	0.6626402	1.0	3060	tags=28%, list=23%, signal=36%
CELL_CYCLE_ARREST_GO_0007050	CELL_CYCLE_ARREST_GO_0007050		52	-0.21348912	-1.0000436	0.4509804	0.6767652	1.0	1894	tags=25%, list=14%, signal=29%
REGULATION_OF_BINDING	REGULATION_OF_BINDING		46	-0.22418016	-0.99553823	0.4564756	0.68609923	1.0	2721	tags=30%, list=21%, signal=38%
REGULATION_OF_DNA_BINDING	REGULATION_OF_DNA_BINDING		36	-0.23437674	-0.9952139	0.44835165	0.68379724	1.0	4099	tags=47%, list=31%, signal=69%
DEPHOSPHORYLATION	DEPHOSPHORYLATION		67	-0.1986115	-0.9943703	0.45346063	0.6829036	1.0	1722	tags=18%, list=13%, signal=21%
NEGATIVE_REGULATION_OF_CELLULAR_METABOLIC_PROCESS	NEGATIVE_REGULATION_OF_CELLULAR_METABOLIC_PROCESS		229	-0.16274849	-0.9922258	0.48165137	0.6854647	1.0	2051	tags=20%, list=16%, signal=23%
NEGATIVE_REGULATION_OF_TRANSCRIPTION_FROM_RNA_POLYMERASE_II_PROMOTER	NEGATIVE_REGULATION_OF_TRANSCRIPTION_FROM_RNA_POLYMERASE_II_PROMOTER		76	-0.19813108	-0.990814	0.4357798	0.6859069	1.0	1865	tags=21%, list=14%, signal=24%
NERVOUS_SYSTEM_DEVELOPMENT	NERVOUS_SYSTEM_DEVELOPMENT		328	-0.15578267	-0.9884846	0.49447513	0.68891996	1.0	3643	tags=30%, list=28%, signal=40%
PHAGOCYTOSIS	PHAGOCYTOSIS		16	-0.30103216	-0.9849889	0.4654088	0.6952964	1.0	5110	tags=63%, list=39%, signal=102%
SULFUR_METABOLIC_PROCESS	SULFUR_METABOLIC_PROCESS		30	-0.24777953	-0.975691	0.4955947	0.7160534	1.0	2964	tags=30%, list=23%, signal=39%
NEGATIVE_REGULATION_OF_NUCLEOBASENUCLEOSIDENUCLEOTIDE_AND_NUCLEIC_ACID_METABOLIC_PROCESS	NEGATIVE_REGULATION_OF_NUCLEOBASENUCLEOSIDENUCLEOTIDE_AND_NUCLEIC_ACID_METABOLIC_PROCESS		185	-0.16378233	-0.9754352	0.52300245	0.7135014	1.0	2051	tags=21%, list=16%, signal=24%
FATTY_ACID_OXIDATION	FATTY_ACID_OXIDATION		17	-0.286195	-0.9700376	0.4926931	0.72518784	1.0	3015	tags=41%, list=23%, signal=53%
HEART_DEVELOPMENT	HEART_DEVELOPMENT		33	-0.24066591	-0.96878994	0.51111114	0.72532487	1.0	3425	tags=36%, list=26%, signal=49%
GOLGI_VESICLE_TRANSPORT	GOLGI_VESICLE_TRANSPORT		42	-0.22018066	-0.9654746	0.47930282	0.7315458	1.0	4547	tags=48%, list=35%, signal=73%
AMINE_CATABOLIC_PROCESS	AMINE_CATABOLIC_PROCESS		25	-0.25539565	-0.9644745	0.5	0.73090875	1.0	1128	tags=20%, list=9%, signal=22%
MAPKKK_CASCADE_GO_0000165	MAPKKK_CASCADE_GO_0000165		90	-0.18650281	-0.9634061	0.52182955	0.73059124	1.0	1783	tags=19%, list=14%, signal=22%
NEGATIVE_REGULATION_OF_RNA_METABOLIC_PROCESS	NEGATIVE_REGULATION_OF_RNA_METABOLIC_PROCESS		114	-0.17620648	-0.96228266	0.5337691	0.7304579	1.0	1954	tags=20%, list=15%, signal=24%
REGULATION_OF_CELLULAR_COMPONENT_ORGANIZATION_AND_BIOGENESIS	REGULATION_OF_CELLULAR_COMPONENT_ORGANIZATION_AND_BIOGENESIS		102	-0.18370278	-0.96141076	0.53741497	0.72962683	1.0	1158	tags=15%, list=9%, signal=16%
REGULATION_OF_PROTEIN_SECRETION	REGULATION_OF_PROTEIN_SECRETION		19	-0.2798748	-0.96066165	0.51148224	0.7282902	1.0	1860	tags=26%, list=14%, signal=31%
REGULATION_OF_PROTEIN_MODIFICATION_PROCESS	REGULATION_OF_PROTEIN_MODIFICATION_PROCESS		37	-0.2289892	-0.9548191	0.5295405	0.7405869	1.0	2211	tags=24%, list=17%, signal=29%
NITROGEN_COMPOUND_CATABOLIC_PROCESS	NITROGEN_COMPOUND_CATABOLIC_PROCESS		27	-0.24966364	-0.95231336	0.4935065	0.74424434	1.0	1128	tags=19%, list=9%, signal=20%
NEGATIVE_REGULATION_OF_TRANSCRIPTION_DNA_DEPENDENT	NEGATIVE_REGULATION_OF_TRANSCRIPTION_DNA_DEPENDENT		114	-0.17620648	-0.9504752	0.5412844	0.7455536	1.0	1954	tags=20%, list=15%, signal=24%
ELECTRON_TRANSPORT_GO_0006118	ELECTRON_TRANSPORT_GO_0006118		50	-0.21112481	-0.95046526	0.5446224	0.74237335	1.0	1629	tags=20%, list=12%, signal=23%
APOPTOSIS_GO	APOPTOSIS_GO		392	-0.1460061	-0.94747865	0.63881403	0.7468104	1.0	2873	tags=26%, list=22%, signal=32%
ACTIN_FILAMENT_ORGANIZATION	ACTIN_FILAMENT_ORGANIZATION		21	-0.25722224	-0.9472785	0.5407098	0.74415624	1.0	2211	tags=29%, list=17%, signal=34%
VESICLE_MEDIATED_TRANSPORT	VESICLE_MEDIATED_TRANSPORT		174	-0.16089644	-0.9469533	0.58719647	0.74195653	1.0	3689	tags=32%, list=28%, signal=44%
CENTRAL_NERVOUS_SYSTEM_DEVELOPMENT	CENTRAL_NERVOUS_SYSTEM_DEVELOPMENT		105	-0.17867984	-0.946681	0.5690867	0.7394793	1.0	4229	tags=39%, list=32%, signal=57%
BIOSYNTHETIC_PROCESS	BIOSYNTHETIC_PROCESS		402	-0.14480443	-0.94589716	0.65284973	0.73850095	1.0	2735	tags=23%, list=21%, signal=28%
TISSUE_DEVELOPMENT	TISSUE_DEVELOPMENT		126	-0.17197843	-0.9401415	0.60273975	0.7499402	1.0	3838	tags=36%, list=29%, signal=50%
CELL_CELL_ADHESION	CELL_CELL_ADHESION		72	-0.19022721	-0.9396361	0.5633188	0.74810916	1.0	4815	tags=50%, list=37%, signal=79%
PROGRAMMED_CELL_DEATH	PROGRAMMED_CELL_DEATH		393	-0.14584287	-0.9385649	0.67980295	0.7477718	1.0	2873	tags=25%, list=22%, signal=32%
REGULATION_OF_TRANSCRIPTIONDNA_DEPENDENT	REGULATION_OF_TRANSCRIPTIONDNA_DEPENDENT		412	-0.14370848	-0.9362852	0.67741936	0.7503318	1.0	2670	tags=23%, list=20%, signal=28%
DETECTION_OF_STIMULUS_INVOLVED_IN_SENSORY_PERCEPTION	DETECTION_OF_STIMULUS_INVOLVED_IN_SENSORY_PERCEPTION		15	-0.2854084	-0.93248284	0.55504584	0.75732094	1.0	9360	tags=100%, list=71%, signal=350%
SECRETION_BY_CELL	SECRETION_BY_CELL		100	-0.17589442	-0.9307976	0.6080178	0.7586184	1.0	4547	tags=42%, list=35%, signal=64%
REGULATION_OF_TRANSLATIONAL_INITIATION	REGULATION_OF_TRANSLATIONAL_INITIATION		25	-0.24495204	-0.9271701	0.556962	0.76446956	1.0	1148	tags=20%, list=9%, signal=22%
AMINO_ACID_DERIVATIVE_METABOLIC_PROCESS	AMINO_ACID_DERIVATIVE_METABOLIC_PROCESS		23	-0.24522476	-0.91783595	0.5585774	0.7851194	1.0	2526	tags=30%, list=19%, signal=38%
RESPONSE_TO_NUTRIENT_LEVELS	RESPONSE_TO_NUTRIENT_LEVELS		27	-0.23371145	-0.91516656	0.5720621	0.78868324	1.0	2014	tags=22%, list=15%, signal=26%
ENDOSOME_TRANSPORT	ENDOSOME_TRANSPORT		22	-0.25032687	-0.9132554	0.57298476	0.7901633	1.0	1754	tags=23%, list=13%, signal=26%
REGULATION_OF_RNA_METABOLIC_PROCESS	REGULATION_OF_RNA_METABOLIC_PROCESS		417	-0.13919608	-0.9091374	0.8251366	0.7973638	1.0	2670	tags=23%, list=20%, signal=28%
CELL_MIGRATION	CELL_MIGRATION		82	-0.17897883	-0.9042695	0.67990655	0.80654657	1.0	2715	tags=23%, list=21%, signal=29%
REGULATION_OF_NUCLEOCYTOPLASMIC_TRANSPORT	REGULATION_OF_NUCLEOCYTOPLASMIC_TRANSPORT		19	-0.25440243	-0.8870373	0.5893617	0.8460304	1.0	1261	tags=21%, list=10%, signal=23%
POSITIVE_REGULATION_OF_TRANSCRIPTION_FROM_RNA_POLYMERASE_II_PROMOTER	POSITIVE_REGULATION_OF_TRANSCRIPTION_FROM_RNA_POLYMERASE_II_PROMOTER		60	-0.1854819	-0.88547707	0.6680412	0.84655553	1.0	3301	tags=32%, list=25%, signal=42%
REGULATION_OF_TRANSLATION	REGULATION_OF_TRANSLATION		76	-0.17793816	-0.884586	0.7120879	0.8453158	1.0	2667	tags=25%, list=20%, signal=31%
POTASSIUM_ION_TRANSPORT	POTASSIUM_ION_TRANSPORT		52	-0.1930874	-0.8841809	0.6533613	0.8429049	1.0	4417	tags=42%, list=34%, signal=64%
PROTEIN_SECRETION	PROTEIN_SECRETION		28	-0.22021462	-0.8811411	0.67420816	0.846213	1.0	4056	tags=36%, list=31%, signal=52%
AXONOGENESIS	AXONOGENESIS		33	-0.21612206	-0.8786959	0.6621924	0.84856445	1.0	3025	tags=27%, list=23%, signal=35%
AMINE_METABOLIC_PROCESS	AMINE_METABOLIC_PROCESS		128	-0.159994	-0.87656593	0.71971494	0.85041624	1.0	3478	tags=30%, list=27%, signal=40%
POSITIVE_REGULATION_OF_HYDROLASE_ACTIVITY	POSITIVE_REGULATION_OF_HYDROLASE_ACTIVITY		45	-0.19962823	-0.87387216	0.6681416	0.85325694	1.0	1852	tags=20%, list=14%, signal=23%
NEGATIVE_REGULATION_OF_CELLULAR_COMPONENT_ORGANIZATION_AND_BIOGENESIS	NEGATIVE_REGULATION_OF_CELLULAR_COMPONENT_ORGANIZATION_AND_BIOGENESIS		26	-0.22887258	-0.87369955	0.6572581	0.8503677	1.0	1148	tags=15%, list=9%, signal=17%
AMINO_ACID_AND_DERIVATIVE_METABOLIC_PROCESS	AMINO_ACID_AND_DERIVATIVE_METABOLIC_PROCESS		96	-0.16345443	-0.86397326	0.75519633	0.86843264	1.0	2526	tags=24%, list=19%, signal=29%
ESTABLISHMENT_AND_OR_MAINTENANCE_OF_CELL_POLARITY	ESTABLISHMENT_AND_OR_MAINTENANCE_OF_CELL_POLARITY		19	-0.24732533	-0.8590707	0.6633466	0.875494	1.0	1158	tags=16%, list=9%, signal=17%
EPIDERMIS_DEVELOPMENT	EPIDERMIS_DEVELOPMENT		66	-0.17673124	-0.85690206	0.72321427	0.8769394	1.0	1426	tags=18%, list=11%, signal=20%
METAL_ION_TRANSPORT	METAL_ION_TRANSPORT		102	-0.16082162	-0.85403806	0.7635934	0.8800021	1.0	4617	tags=42%, list=35%, signal=65%
POSITIVE_REGULATION_OF_JNK_ACTIVITY	POSITIVE_REGULATION_OF_JNK_ACTIVITY		16	-0.25478968	-0.85376394	0.6434599	0.8772318	1.0	1410	tags=25%, list=11%, signal=28%
SECRETORY_PATHWAY	SECRETORY_PATHWAY		72	-0.17318134	-0.85047615	0.7467249	0.8808981	1.0	4547	tags=44%, list=35%, signal=68%
SECOND_MESSENGER_MEDIATED_SIGNALING	SECOND_MESSENGER_MEDIATED_SIGNALING		139	-0.15142609	-0.8449355	0.86247087	0.88896	1.0	1989	tags=17%, list=15%, signal=20%
CYCLIC_NUCLEOTIDE_MEDIATED_SIGNALING	CYCLIC_NUCLEOTIDE_MEDIATED_SIGNALING		97	-0.16052365	-0.843247	0.78571427	0.8889931	1.0	1700	tags=15%, list=13%, signal=18%
POSITIVE_REGULATION_OF_TRANSCRIPTIONDNA_DEPENDENT	POSITIVE_REGULATION_OF_TRANSCRIPTIONDNA_DEPENDENT		105	-0.15670025	-0.84242046	0.82366073	0.8872672	1.0	3635	tags=30%, list=28%, signal=42%
CELL_CELL_SIGNALING	CELL_CELL_SIGNALING		372	-0.1303148	-0.8408512	0.93915343	0.8871395	1.0	4448	tags=38%, list=34%, signal=56%
REGULATION_OF_G_PROTEIN_COUPLED_RECEPTOR_PROTEIN_SIGNALING_PATHWAY	REGULATION_OF_G_PROTEIN_COUPLED_RECEPTOR_PROTEIN_SIGNALING_PATHWAY		23	-0.22788796	-0.83934915	0.7289294	0.88700324	1.0	1294	tags=17%, list=10%, signal=19%
ECTODERM_DEVELOPMENT	ECTODERM_DEVELOPMENT		75	-0.16411658	-0.8314998	0.79223746	0.8993331	1.0	1426	tags=17%, list=11%, signal=19%
AROMATIC_COMPOUND_METABOLIC_PROCESS	AROMATIC_COMPOUND_METABOLIC_PROCESS		26	-0.21628697	-0.82959795	0.7330416	0.89965737	1.0	1705	tags=23%, list=13%, signal=26%
RESPONSE_TO_EXTRACELLULAR_STIMULUS	RESPONSE_TO_EXTRACELLULAR_STIMULUS		29	-0.20958893	-0.8289676	0.75641024	0.89736676	1.0	2014	tags=21%, list=15%, signal=24%
G_PROTEIN_SIGNALING_COUPLED_TO_CYCLIC_NUCLEOTIDE_SECOND_MESSENGER	G_PROTEIN_SIGNALING_COUPLED_TO_CYCLIC_NUCLEOTIDE_SECOND_MESSENGER		96	-0.16103232	-0.82450163	0.8287037	0.9025203	1.0	1700	tags=16%, list=13%, signal=18%
PROTEIN_LOCALIZATION	PROTEIN_LOCALIZATION		184	-0.1421267	-0.82379127	0.9109415	0.9006762	1.0	3507	tags=27%, list=27%, signal=36%
PROTEOLYSIS	PROTEOLYSIS		170	-0.14331514	-0.8195224	0.87081337	0.90511143	1.0	2740	tags=23%, list=21%, signal=29%
G_PROTEIN_COUPLED_RECEPTOR_PROTEIN_SIGNALING_PATHWAY	G_PROTEIN_COUPLED_RECEPTOR_PROTEIN_SIGNALING_PATHWAY		300	-0.13009739	-0.81869936	0.9411765	0.9034208	1.0	3890	tags=30%, list=30%, signal=42%
SPHINGOLIPID_METABOLIC_PROCESS	SPHINGOLIPID_METABOLIC_PROCESS		23	-0.21780056	-0.80582017	0.76339287	0.9227469	1.0	3710	tags=39%, list=28%, signal=55%
POSITIVE_REGULATION_OF_RNA_METABOLIC_PROCESS	POSITIVE_REGULATION_OF_RNA_METABOLIC_PROCESS		107	-0.14961499	-0.8043248	0.8734793	0.9219341	1.0	3635	tags=30%, list=28%, signal=41%
G_PROTEIN_SIGNALING_COUPLED_TO_IP3_SECOND_MESSENGERPHOSPHOLIPASE_C_ACTIVATING	G_PROTEIN_SIGNALING_COUPLED_TO_IP3_SECOND_MESSENGERPHOSPHOLIPASE_C_ACTIVATING		39	-0.19162977	-0.8038281	0.8061674	0.9194844	1.0	2325	tags=23%, list=18%, signal=28%
SKELETAL_MUSCLE_DEVELOPMENT	SKELETAL_MUSCLE_DEVELOPMENT		28	-0.20319764	-0.803714	0.775641	0.9164279	1.0	3115	tags=36%, list=24%, signal=47%
REGULATION_OF_INTRACELLULAR_TRANSPORT	REGULATION_OF_INTRACELLULAR_TRANSPORT		22	-0.21874636	-0.795819	0.75697213	0.92639637	1.0	1261	tags=18%, list=10%, signal=20%
CELLULAR_CARBOHYDRATE_CATABOLIC_PROCESS	CELLULAR_CARBOHYDRATE_CATABOLIC_PROCESS		20	-0.22451052	-0.79378694	0.75475687	0.926244	1.0	3740	tags=35%, list=29%, signal=49%
CARBOHYDRATE_CATABOLIC_PROCESS	CARBOHYDRATE_CATABOLIC_PROCESS		20	-0.22451052	-0.7926373	0.76687115	0.9248611	1.0	3740	tags=35%, list=29%, signal=49%
SODIUM_ION_TRANSPORT	SODIUM_ION_TRANSPORT		17	-0.23607475	-0.7917856	0.75213677	0.923103	1.0	4952	tags=53%, list=38%, signal=85%
CARBOHYDRATE_METABOLIC_PROCESS	CARBOHYDRATE_METABOLIC_PROCESS		152	-0.13897297	-0.79018867	0.9288889	0.9222996	1.0	4296	tags=36%, list=33%, signal=52%
NUCLEOTIDE_EXCISION_REPAIR	NUCLEOTIDE_EXCISION_REPAIR		19	-0.22296576	-0.7853668	0.79818594	0.9265795	1.0	3635	tags=37%, list=28%, signal=51%
MYOBLAST_DIFFERENTIATION	MYOBLAST_DIFFERENTIATION		16	-0.23556906	-0.7846813	0.7627812	0.92432284	1.0	3089	tags=38%, list=24%, signal=49%
AMINE_BIOSYNTHETIC_PROCESS	AMINE_BIOSYNTHETIC_PROCESS		15	-0.24307558	-0.78318673	0.74485594	0.92312014	1.0	234	tags=13%, list=2%, signal=14%
ACTIVATION_OF_PROTEIN_KINASE_ACTIVITY	ACTIVATION_OF_PROTEIN_KINASE_ACTIVITY		23	-0.21061717	-0.77196753	0.7735849	0.9360125	1.0	2189	tags=17%, list=17%, signal=21%
NEGATIVE_REGULATION_OF_MULTICELLULAR_ORGANISMAL_PROCESS	NEGATIVE_REGULATION_OF_MULTICELLULAR_ORGANISMAL_PROCESS		27	-0.19831738	-0.76026917	0.81505376	0.9490877	1.0	1860	tags=22%, list=14%, signal=26%
DETECTION_OF_ABIOTIC_STIMULUS	DETECTION_OF_ABIOTIC_STIMULUS		16	-0.22714132	-0.75180614	0.7941176	0.9569613	1.0	4614	tags=50%, list=35%, signal=77%
AXON_GUIDANCE	AXON_GUIDANCE		18	-0.22051722	-0.7500139	0.8117409	0.9558649	1.0	3939	tags=39%, list=30%, signal=56%
CATION_TRANSPORT	CATION_TRANSPORT		130	-0.13595338	-0.74895877	0.9542334	0.9538961	1.0	4617	tags=40%, list=35%, signal=61%
ION_TRANSPORT	ION_TRANSPORT		165	-0.13124028	-0.7485787	0.9771167	0.9510855	1.0	4016	tags=33%, list=31%, signal=47%
PHOSPHOINOSITIDE_MEDIATED_SIGNALING	PHOSPHOINOSITIDE_MEDIATED_SIGNALING		42	-0.17139746	-0.74089116	0.8645598	0.9569718	1.0	1897	tags=19%, list=14%, signal=22%
NEGATIVE_REGULATION_OF_CELL_CYCLE	NEGATIVE_REGULATION_OF_CELL_CYCLE		72	-0.14954932	-0.7320398	0.95022625	0.9635521	1.0	2291	tags=21%, list=18%, signal=25%
SECRETION	SECRETION		157	-0.12760518	-0.731677	0.9787736	0.9606399	1.0	4547	tags=39%, list=35%, signal=59%
EXTRACELLULAR_STRUCTURE_ORGANIZATION_AND_BIOGENESIS	EXTRACELLULAR_STRUCTURE_ORGANIZATION_AND_BIOGENESIS		23	-0.1964946	-0.72780037	0.8432671	0.96148854	1.0	3310	tags=35%, list=25%, signal=46%
REGULATION_OF_CELL_MIGRATION	REGULATION_OF_CELL_MIGRATION		23	-0.19515917	-0.71126103	0.8770492	0.9743469	1.0	4172	tags=35%, list=32%, signal=51%
POSITIVE_REGULATION_OF_TRANSPORT	POSITIVE_REGULATION_OF_TRANSPORT		18	-0.20711201	-0.70986176	0.86004055	0.97251093	1.0	5110	tags=56%, list=39%, signal=91%
REGULATION_OF_GROWTH	REGULATION_OF_GROWTH		48	-0.15913902	-0.70320594	0.9279661	0.975119	1.0	4500	tags=38%, list=34%, signal=57%
BRAIN_DEVELOPMENT	BRAIN_DEVELOPMENT		39	-0.16629711	-0.70283264	0.9170306	0.972246	1.0	3945	tags=36%, list=30%, signal=51%
PROTEIN_POLYMERIZATION	PROTEIN_POLYMERIZATION		17	-0.20625128	-0.6964962	0.8734694	0.97404325	1.0	2035	tags=18%, list=16%, signal=21%
REGULATION_OF_CYTOKINE_PRODUCTION	REGULATION_OF_CYTOKINE_PRODUCTION		21	-0.1865218	-0.67594117	0.90118575	0.986016	1.0	3729	tags=33%, list=28%, signal=47%
REGULATION_OF_MUSCLE_CONTRACTION	REGULATION_OF_MUSCLE_CONTRACTION		18	-0.198568	-0.6719307	0.9129512	0.9855096	1.0	3246	tags=39%, list=25%, signal=52%
STRESS_ACTIVATED_PROTEIN_KINASE_SIGNALING_PATHWAY	STRESS_ACTIVATED_PROTEIN_KINASE_SIGNALING_PATHWAY		45	-0.15027271	-0.66511524	0.94292235	0.9867623	1.0	1410	tags=16%, list=11%, signal=17%
DI___TRI_VALENT_INORGANIC_CATION_TRANSPORT	DI___TRI_VALENT_INORGANIC_CATION_TRANSPORT		27	-0.16765651	-0.66340744	0.93043476	0.98451686	1.0	2850	tags=26%, list=22%, signal=33%
G_PROTEIN_SIGNALING_ADENYLATE_CYCLASE_ACTIVATING_PATHWAY	G_PROTEIN_SIGNALING_ADENYLATE_CYCLASE_ACTIVATING_PATHWAY		24	-0.17442045	-0.6625127	0.91136366	0.98192155	1.0	1379	tags=13%, list=11%, signal=14%
INSULIN_RECEPTOR_SIGNALING_PATHWAY	INSULIN_RECEPTOR_SIGNALING_PATHWAY		16	-0.19539736	-0.6584961	0.9163265	0.98118407	1.0	1894	tags=19%, list=14%, signal=22%
INORGANIC_ANION_TRANSPORT	INORGANIC_ANION_TRANSPORT		16	-0.19840518	-0.6568205	0.9100642	0.9790327	1.0	3262	tags=31%, list=25%, signal=42%
RESPONSE_TO_LIGHT_STIMULUS	RESPONSE_TO_LIGHT_STIMULUS		40	-0.1524261	-0.6546017	0.95238096	0.97701025	1.0	3692	tags=33%, list=28%, signal=45%
NEGATIVE_REGULATION_OF_GROWTH	NEGATIVE_REGULATION_OF_GROWTH		35	-0.15634753	-0.6483113	0.9444444	0.9771506	1.0	4113	tags=34%, list=31%, signal=50%
CALCIUM_ION_TRANSPORT	CALCIUM_ION_TRANSPORT		23	-0.17369117	-0.634633	0.91071427	0.98047197	1.0	2850	tags=26%, list=22%, signal=33%
MONOVALENT_INORGANIC_CATION_TRANSPORT	MONOVALENT_INORGANIC_CATION_TRANSPORT		83	-0.12126054	-0.6085148	0.9929245	0.98807573	1.0	4551	tags=39%, list=35%, signal=59%
EXCRETION	EXCRETION		35	-0.14399551	-0.5941189	0.9782609	0.9895731	1.0	3928	tags=34%, list=30%, signal=49%
ADENYLATE_CYCLASE_ACTIVATION	ADENYLATE_CYCLASE_ACTIVATION		18	-0.15528189	-0.53664815	0.9815195	0.9990115	1.0	11062	tags=100%, list=85%, signal=644%
LIPID_HOMEOSTASIS	LIPID_HOMEOSTASIS		15	-0.16398133	-0.5323327	0.98210293	0.99639344	1.0	3851	tags=33%, list=29%, signal=47%
PEROXISOME_ORGANIZATION_AND_BIOGENESIS	PEROXISOME_ORGANIZATION_AND_BIOGENESIS		15	-0.15216999	-0.48146978	0.994	0.99768996	1.0	4099	tags=33%, list=31%, signal=48%
