# Supplementary material for: Multiple-input multiple-output causal strategies for gene selection
Source: BMC Bioinformatics. 2011 Nov 25;12:458. doi: 10.1186/1471-2105-12-458 (PMC3323860; doi:10.1186/1471-2105-12-458)
Supplement: Additional file 3 — Archive containing the output files computed by the preranked GSEA for λ ∈ {0.6,0.7,0.8,0.9,1.0,2.0} (GSEA_MIMO_part2.zip). [file 1471-2105-12-458-S3.ZIP › mFS20_entrez_mimo.GseaPreranked.1316039690234/gsea_report_for_na_pos_1316039690234.xls]

NAME	GS<br> follow link to MSigDB	GS DETAILS	SIZE	ES	NES	NOM p-val	FDR q-val	FWER p-val	RANK AT MAX	LEADING EDGE
MITOTIC_CELL_CYCLE	MITOTIC_CELL_CYCLE		134	0.47501248	2.5578146	0.0	0.0	0.0	3071	tags=52%, list=23%, signal=68%
CELL_CYCLE_PROCESS	CELL_CYCLE_PROCESS		169	0.4588108	2.5393326	0.0	0.0	0.0	3071	tags=51%, list=23%, signal=66%
M_PHASE_OF_MITOTIC_CELL_CYCLE	M_PHASE_OF_MITOTIC_CELL_CYCLE		72	0.5390368	2.5380166	0.0	0.0	0.0	2779	tags=57%, list=21%, signal=72%
MITOSIS	MITOSIS		70	0.53197896	2.5262687	0.0	0.0	0.0	1527	tags=46%, list=12%, signal=51%
M_PHASE	M_PHASE		98	0.48642114	2.4611862	0.0	1.5436241E-4	0.0010	2779	tags=52%, list=21%, signal=66%
CELL_CYCLE_PHASE	CELL_CYCLE_PHASE		152	0.43750942	2.4009361	0.0	1.2863535E-4	0.0010	3071	tags=49%, list=23%, signal=64%
REGULATION_OF_MITOSIS	REGULATION_OF_MITOSIS		33	0.5819669	2.3072991	0.0	1.1025887E-4	0.0010	798	tags=45%, list=6%, signal=48%
CELL_CYCLE_GO_0007049	CELL_CYCLE_GO_0007049		277	0.38322225	2.2562304	0.0	4.7389834E-4	0.0050	1898	tags=35%, list=14%, signal=40%
DNA_METABOLIC_PROCESS	DNA_METABOLIC_PROCESS		240	0.38264263	2.246383	0.0	5.0475786E-4	0.0060	3182	tags=44%, list=24%, signal=57%
DNA_REPLICATION	DNA_REPLICATION		97	0.43788233	2.2408566	0.0	4.5428207E-4	0.0060	3143	tags=46%, list=24%, signal=61%
SISTER_CHROMATID_SEGREGATION	SISTER_CHROMATID_SEGREGATION		16	0.68910044	2.2372472	0.0	4.1298373E-4	0.0060	1418	tags=56%, list=11%, signal=63%
MITOTIC_SISTER_CHROMATID_SEGREGATION	MITOTIC_SISTER_CHROMATID_SEGREGATION		15	0.7059611	2.2347744	0.0	3.785684E-4	0.0060	1418	tags=60%, list=11%, signal=67%
CHROMOSOME_SEGREGATION	CHROMOSOME_SEGREGATION		28	0.5651154	2.197896	0.0	5.876494E-4	0.01	3852	tags=75%, list=29%, signal=106%
DNA_DEPENDENT_DNA_REPLICATION	DNA_DEPENDENT_DNA_REPLICATION		52	0.48558128	2.1947203	0.0	5.4567447E-4	0.01	2746	tags=50%, list=21%, signal=63%
DNA_REPAIR	DNA_REPAIR		118	0.40579236	2.1306427	0.0	0.001270031	0.025	2963	tags=45%, list=23%, signal=58%
CELL_CYCLE_CHECKPOINT_GO_0000075	CELL_CYCLE_CHECKPOINT_GO_0000075		45	0.48500517	2.1293645	0.0	0.001190654	0.025	2282	tags=51%, list=17%, signal=62%
DNA_REPLICATION_INITIATION	DNA_REPLICATION_INITIATION		15	0.6573052	2.0790775	0.0	0.0024354334	0.053	2572	tags=80%, list=20%, signal=99%
RNA_SPLICING	RNA_SPLICING		74	0.4273924	2.0776517	0.0	0.0024279538	0.056	3189	tags=47%, list=24%, signal=62%
MICROTUBULE_CYTOSKELETON_ORGANIZATION_AND_BIOGENESIS	MICROTUBULE_CYTOSKELETON_ORGANIZATION_AND_BIOGENESIS		31	0.52540183	2.064625	0.0	0.0024981576	0.061	2779	tags=55%, list=21%, signal=69%
RESPONSE_TO_DNA_DAMAGE_STIMULUS	RESPONSE_TO_DNA_DAMAGE_STIMULUS		153	0.3722181	2.0415912	0.0	0.0034744274	0.089	2963	tags=42%, list=23%, signal=54%
RNA_PROCESSING	RNA_PROCESSING		138	0.37635413	2.014222	0.0	0.004470536	0.12	3189	tags=45%, list=24%, signal=59%
RESPONSE_TO_ENDOGENOUS_STIMULUS	RESPONSE_TO_ENDOGENOUS_STIMULUS		182	0.35533503	2.0041876	0.0	0.0045469888	0.126	3650	tags=46%, list=28%, signal=63%
MITOCHONDRION_ORGANIZATION_AND_BIOGENESIS	MITOCHONDRION_ORGANIZATION_AND_BIOGENESIS		42	0.4607695	1.9762678	0.0	0.005905099	0.162	2377	tags=40%, list=18%, signal=49%
MITOTIC_CELL_CYCLE_CHECKPOINT	MITOTIC_CELL_CYCLE_CHECKPOINT		19	0.5686446	1.9717665	0.005444646	0.0060065626	0.172	577	tags=42%, list=4%, signal=44%
REGULATION_OF_CYCLIN_DEPENDENT_PROTEIN_KINASE_ACTIVITY	REGULATION_OF_CYCLIN_DEPENDENT_PROTEIN_KINASE_ACTIVITY		40	0.46271083	1.9445544	0.0018416207	0.007766065	0.22	1789	tags=43%, list=14%, signal=49%
TRANSCRIPTION_INITIATION_FROM_RNA_POLYMERASE_II_PROMOTER	TRANSCRIPTION_INITIATION_FROM_RNA_POLYMERASE_II_PROMOTER		27	0.51972413	1.9400177	0.0019305019	0.0077373823	0.226	1922	tags=44%, list=15%, signal=52%
REGULATION_OF_CELL_CYCLE	REGULATION_OF_CELL_CYCLE		161	0.34742934	1.9182768	0.0	0.009740497	0.28	1789	tags=32%, list=14%, signal=37%
PROTEIN_FOLDING	PROTEIN_FOLDING		55	0.42027724	1.909167	0.0	0.010246682	0.308	3177	tags=49%, list=24%, signal=65%
COENZYME_METABOLIC_PROCESS	COENZYME_METABOLIC_PROCESS		35	0.46911237	1.8911018	0.001996008	0.011918832	0.366	3337	tags=49%, list=25%, signal=65%
MRNA_METABOLIC_PROCESS	MRNA_METABOLIC_PROCESS		72	0.39276448	1.8808266	0.0	0.01260237	0.392	2957	tags=44%, list=23%, signal=57%
NUCLEOTIDE_BIOSYNTHETIC_PROCESS	NUCLEOTIDE_BIOSYNTHETIC_PROCESS		17	0.56568587	1.877305	0.0036363637	0.012695393	0.401	1390	tags=47%, list=11%, signal=53%
DOUBLE_STRAND_BREAK_REPAIR	DOUBLE_STRAND_BREAK_REPAIR		21	0.52866393	1.8556794	0.007843138	0.01484202	0.463	1884	tags=48%, list=14%, signal=56%
NUCLEOBASENUCLEOSIDENUCLEOTIDE_AND_NUCLEIC_ACID_TRANSPORT	NUCLEOBASENUCLEOSIDENUCLEOTIDE_AND_NUCLEIC_ACID_TRANSPORT		26	0.4791611	1.8457991	0.0055555557	0.015595563	0.49	2975	tags=50%, list=23%, signal=65%
INTERPHASE_OF_MITOTIC_CELL_CYCLE	INTERPHASE_OF_MITOTIC_CELL_CYCLE		57	0.3946596	1.8041933	0.00729927	0.021453941	0.613	4095	tags=56%, list=31%, signal=81%
MITOCHONDRIAL_TRANSPORT	MITOCHONDRIAL_TRANSPORT		18	0.53521425	1.7928964	0.0054945056	0.022707311	0.643	1737	tags=44%, list=13%, signal=51%
REGULATION_OF_MITOTIC_CELL_CYCLE	REGULATION_OF_MITOTIC_CELL_CYCLE		19	0.5183465	1.7926534	0.009124087	0.022183148	0.645	2188	tags=47%, list=17%, signal=57%
MRNA_PROCESSING_GO_0006397	MRNA_PROCESSING_GO_0006397		61	0.38770047	1.7898581	0.0017857143	0.02208414	0.652	2506	tags=39%, list=19%, signal=48%
COFACTOR_METABOLIC_PROCESS	COFACTOR_METABOLIC_PROCESS		51	0.39947566	1.780072	0.001908397	0.023088695	0.678	3337	tags=43%, list=25%, signal=58%
TRNA_METABOLIC_PROCESS	TRNA_METABOLIC_PROCESS		15	0.55966306	1.7701495	0.012915129	0.024439922	0.704	2918	tags=67%, list=22%, signal=86%
INTERPHASE	INTERPHASE		63	0.3820668	1.7681072	0.0	0.024390846	0.712	4095	tags=54%, list=31%, signal=78%
REGULATION_OF_DNA_REPLICATION	REGULATION_OF_DNA_REPLICATION		18	0.5158417	1.7486509	0.015296367	0.027427262	0.755	1574	tags=44%, list=12%, signal=50%
DNA_INTEGRITY_CHECKPOINT	DNA_INTEGRITY_CHECKPOINT		22	0.49200618	1.744136	0.0058708414	0.028058905	0.779	1975	tags=50%, list=15%, signal=59%
G1_S_TRANSITION_OF_MITOTIC_CELL_CYCLE	G1_S_TRANSITION_OF_MITOTIC_CELL_CYCLE		23	0.47227684	1.742935	0.0037243948	0.02770968	0.784	2940	tags=48%, list=22%, signal=62%
CYTOKINESIS	CYTOKINESIS		17	0.5212655	1.7381414	0.007155635	0.028275164	0.797	2542	tags=47%, list=19%, signal=58%
REGULATION_OF_DNA_METABOLIC_PROCESS	REGULATION_OF_DNA_METABOLIC_PROCESS		40	0.40712208	1.7171369	0.0017985612	0.0323639	0.848	2617	tags=48%, list=20%, signal=59%
NUCLEAR_EXPORT	NUCLEAR_EXPORT		26	0.46180505	1.712189	0.007380074	0.033091594	0.865	2975	tags=42%, list=23%, signal=55%
TRANSCRIPTION_INITIATION	TRANSCRIPTION_INITIATION		33	0.43165892	1.6999089	0.0076923077	0.03566873	0.891	1922	tags=39%, list=15%, signal=46%
PROTEIN_MODIFICATION_BY_SMALL_PROTEIN_CONJUGATION	PROTEIN_MODIFICATION_BY_SMALL_PROTEIN_CONJUGATION		35	0.41448316	1.6763521	0.009140768	0.04205703	0.928	1799	tags=34%, list=14%, signal=40%
PROTEIN_CATABOLIC_PROCESS	PROTEIN_CATABOLIC_PROCESS		60	0.36548805	1.6706012	0.009416196	0.042981554	0.937	3499	tags=42%, list=27%, signal=57%
CHROMOSOME_ORGANIZATION_AND_BIOGENESIS	CHROMOSOME_ORGANIZATION_AND_BIOGENESIS		107	0.32465506	1.6676831	0.0035587188	0.04330365	0.944	2692	tags=36%, list=21%, signal=44%
CELLULAR_PROTEIN_CATABOLIC_PROCESS	CELLULAR_PROTEIN_CATABOLIC_PROCESS		50	0.38215142	1.6607944	0.011049724	0.0450787	0.953	3499	tags=44%, list=27%, signal=60%
BIOPOLYMER_CATABOLIC_PROCESS	BIOPOLYMER_CATABOLIC_PROCESS		103	0.3233184	1.6469586	0.0017211704	0.04867963	0.962	3171	tags=38%, list=24%, signal=50%
CELL_DIVISION	CELL_DIVISION		19	0.4829632	1.6359026	0.020332716	0.05185094	0.972	904	tags=32%, list=7%, signal=34%
RNA_EXPORT_FROM_NUCLEUS	RNA_EXPORT_FROM_NUCLEUS		17	0.48946747	1.6342584	0.027726432	0.0516699	0.974	5095	tags=76%, list=39%, signal=125%
APOPTOTIC_NUCLEAR_CHANGES	APOPTOTIC_NUCLEAR_CHANGES		17	0.4893554	1.6335602	0.024118738	0.05110622	0.974	1198	tags=35%, list=9%, signal=39%
PROTEIN_UBIQUITINATION	PROTEIN_UBIQUITINATION		32	0.40400293	1.620216	0.014234875	0.055460654	0.985	1621	tags=31%, list=12%, signal=36%
COFACTOR_BIOSYNTHETIC_PROCESS	COFACTOR_BIOSYNTHETIC_PROCESS		21	0.44121677	1.5682104	0.035714287	0.07868778	0.998	1737	tags=33%, list=13%, signal=38%
MACROMOLECULE_CATABOLIC_PROCESS	MACROMOLECULE_CATABOLIC_PROCESS		120	0.29329073	1.5578903	0.0051369863	0.08318528	0.999	3317	tags=36%, list=25%, signal=48%
PROTEIN_DNA_COMPLEX_ASSEMBLY	PROTEIN_DNA_COMPLEX_ASSEMBLY		45	0.3575679	1.5501997	0.017578125	0.08621392	0.999	2077	tags=33%, list=16%, signal=39%
BASE_EXCISION_REPAIR	BASE_EXCISION_REPAIR		16	0.45776185	1.520806	0.04990403	0.1035052	1.0	2288	tags=38%, list=17%, signal=45%
UBIQUITIN_CYCLE	UBIQUITIN_CYCLE		40	0.36305967	1.5118669	0.027675277	0.10811092	1.0	2529	tags=35%, list=19%, signal=43%
DNA_DAMAGE_CHECKPOINT	DNA_DAMAGE_CHECKPOINT		19	0.4366481	1.4867945	0.05162524	0.12489031	1.0	3842	tags=63%, list=29%, signal=89%
CELLULAR_MACROMOLECULE_CATABOLIC_PROCESS	CELLULAR_MACROMOLECULE_CATABOLIC_PROCESS		90	0.29382223	1.4769149	0.027777778	0.1308351	1.0	3560	tags=39%, list=27%, signal=53%
DNA_DAMAGE_RESPONSESIGNAL_TRANSDUCTION	DNA_DAMAGE_RESPONSESIGNAL_TRANSDUCTION		34	0.3750655	1.474816	0.053308822	0.13050222	1.0	1975	tags=38%, list=15%, signal=45%
NUCLEOTIDE_METABOLIC_PROCESS	NUCLEOTIDE_METABOLIC_PROCESS		36	0.36178616	1.4649931	0.04695652	0.13735735	1.0	2549	tags=39%, list=19%, signal=48%
MEIOTIC_CELL_CYCLE	MEIOTIC_CELL_CYCLE		31	0.37631586	1.4496794	0.0498155	0.14920735	1.0	3050	tags=45%, list=23%, signal=59%
MICROTUBULE_BASED_PROCESS	MICROTUBULE_BASED_PROCESS		75	0.30397198	1.437871	0.02846975	0.15865941	1.0	2779	tags=33%, list=21%, signal=42%
ESTABLISHMENT_OF_ORGANELLE_LOCALIZATION	ESTABLISHMENT_OF_ORGANELLE_LOCALIZATION		16	0.44964427	1.4367814	0.06851852	0.15733866	1.0	881	tags=38%, list=7%, signal=40%
DNA_PACKAGING	DNA_PACKAGING		29	0.37174875	1.4335685	0.0718232	0.15807778	1.0	2077	tags=34%, list=16%, signal=41%
NUCLEAR_TRANSPORT	NUCLEAR_TRANSPORT		77	0.29287568	1.4333496	0.03169014	0.15612504	1.0	3628	tags=36%, list=28%, signal=50%
NEGATIVE_REGULATION_OF_DNA_METABOLIC_PROCESS	NEGATIVE_REGULATION_OF_DNA_METABOLIC_PROCESS		16	0.43501616	1.4238856	0.08174905	0.1639937	1.0	1574	tags=44%, list=12%, signal=50%
ORGANELLE_ORGANIZATION_AND_BIOGENESIS	ORGANELLE_ORGANIZATION_AND_BIOGENESIS		407	0.2264366	1.4172871	0.0032948928	0.16859654	1.0	2918	tags=29%, list=22%, signal=36%
ALCOHOL_METABOLIC_PROCESS	ALCOHOL_METABOLIC_PROCESS		82	0.28605723	1.415722	0.04895105	0.16776027	1.0	3778	tags=39%, list=29%, signal=55%
NUCLEOCYTOPLASMIC_TRANSPORT	NUCLEOCYTOPLASMIC_TRANSPORT		77	0.29287568	1.4131454	0.040139616	0.16791965	1.0	3628	tags=36%, list=28%, signal=50%
DNA_RECOMBINATION	DNA_RECOMBINATION		45	0.32794914	1.407331	0.06813996	0.17205052	1.0	1000	tags=27%, list=8%, signal=29%
G1_PHASE	G1_PHASE		15	0.43482628	1.4039156	0.083657585	0.17324878	1.0	3071	tags=53%, list=23%, signal=70%
NUCLEOBASENUCLEOSIDE_AND_NUCLEOTIDE_METABOLIC_PROCESS	NUCLEOBASENUCLEOSIDE_AND_NUCLEOTIDE_METABOLIC_PROCESS		46	0.32764876	1.4031081	0.058479533	0.17198375	1.0	2549	tags=35%, list=19%, signal=43%
VIRAL_INFECTIOUS_CYCLE	VIRAL_INFECTIOUS_CYCLE		29	0.36183855	1.3969887	0.07462686	0.17618527	1.0	1718	tags=34%, list=13%, signal=40%
ORGANELLE_LOCALIZATION	ORGANELLE_LOCALIZATION		21	0.388042	1.3956165	0.0926276	0.17532001	1.0	881	tags=29%, list=7%, signal=31%
CELLULAR_COMPONENT_DISASSEMBLY	CELLULAR_COMPONENT_DISASSEMBLY		31	0.35741097	1.3894323	0.075229354	0.17990574	1.0	3175	tags=39%, list=24%, signal=51%
VIRAL_GENOME_REPLICATION	VIRAL_GENOME_REPLICATION		20	0.39702603	1.3865103	0.07468124	0.18096495	1.0	1523	tags=35%, list=12%, signal=40%
RESPONSE_TO_HYPOXIA	RESPONSE_TO_HYPOXIA		27	0.3621616	1.3819741	0.09751434	0.1837621	1.0	1309	tags=26%, list=10%, signal=29%
ONE_CARBON_COMPOUND_METABOLIC_PROCESS	ONE_CARBON_COMPOUND_METABOLIC_PROCESS		24	0.38395417	1.3788435	0.07089552	0.18514188	1.0	3820	tags=54%, list=29%, signal=76%
NEGATIVE_REGULATION_OF_BINDING	NEGATIVE_REGULATION_OF_BINDING		16	0.40110928	1.311414	0.14312977	0.27155825	1.0	2253	tags=44%, list=17%, signal=53%
VIRAL_REPRODUCTION	VIRAL_REPRODUCTION		38	0.3106347	1.2981569	0.125	0.2897663	1.0	1886	tags=32%, list=14%, signal=37%
APOPTOTIC_PROGRAM	APOPTOTIC_PROGRAM		56	0.2870663	1.2957426	0.10200364	0.2902743	1.0	2917	tags=34%, list=22%, signal=43%
VIRAL_REPRODUCTIVE_PROCESS	VIRAL_REPRODUCTIVE_PROCESS		33	0.32892665	1.2913513	0.14313346	0.29412124	1.0	1886	tags=33%, list=14%, signal=39%
CELL_STRUCTURE_DISASSEMBLY_DURING_APOPTOSIS	CELL_STRUCTURE_DISASSEMBLY_DURING_APOPTOSIS		17	0.37941694	1.2629054	0.17125984	0.3408356	1.0	1198	tags=24%, list=9%, signal=26%
RESPONSE_TO_HORMONE_STIMULUS	RESPONSE_TO_HORMONE_STIMULUS		26	0.32944027	1.2579964	0.16729324	0.34629938	1.0	4972	tags=58%, list=38%, signal=93%
CYTOSKELETON_DEPENDENT_INTRACELLULAR_TRANSPORT	CYTOSKELETON_DEPENDENT_INTRACELLULAR_TRANSPORT		25	0.34227523	1.2571841	0.1632653	0.34398198	1.0	2728	tags=36%, list=21%, signal=45%
TRANSCRIPTION_FROM_RNA_POLYMERASE_III_PROMOTER	TRANSCRIPTION_FROM_RNA_POLYMERASE_III_PROMOTER		18	0.37852746	1.2541753	0.18855932	0.34576774	1.0	4384	tags=72%, list=33%, signal=108%
RESPONSE_TO_ORGANIC_SUBSTANCE	RESPONSE_TO_ORGANIC_SUBSTANCE		27	0.33361927	1.2533214	0.18065694	0.34382513	1.0	2458	tags=33%, list=19%, signal=41%
REGULATION_OF_HYDROLASE_ACTIVITY	REGULATION_OF_HYDROLASE_ACTIVITY		65	0.26416296	1.236568	0.14642857	0.37214985	1.0	2573	tags=29%, list=20%, signal=36%
RNA_CATABOLIC_PROCESS	RNA_CATABOLIC_PROCESS		20	0.35648337	1.2363101	0.20192307	0.36876363	1.0	2720	tags=45%, list=21%, signal=57%
NUCLEAR_ORGANIZATION_AND_BIOGENESIS	NUCLEAR_ORGANIZATION_AND_BIOGENESIS		23	0.3459901	1.234968	0.1849711	0.36755365	1.0	1198	tags=26%, list=9%, signal=29%
MEIOSIS_I	MEIOSIS_I		19	0.35932666	1.2333821	0.20703125	0.3668356	1.0	3477	tags=47%, list=27%, signal=64%
REGULATION_OF_PROTEIN_KINASE_ACTIVITY	REGULATION_OF_PROTEIN_KINASE_ACTIVITY		133	0.22541553	1.2058762	0.114982575	0.41875905	1.0	1457	tags=20%, list=11%, signal=22%
MORPHOGENESIS_OF_AN_EPITHELIUM	MORPHOGENESIS_OF_AN_EPITHELIUM		15	0.37581798	1.2056645	0.22862823	0.4149705	1.0	3777	tags=53%, list=29%, signal=75%
NEGATIVE_REGULATION_OF_CATALYTIC_ACTIVITY	NEGATIVE_REGULATION_OF_CATALYTIC_ACTIVITY		61	0.26286384	1.2051835	0.1632653	0.41193852	1.0	2676	tags=33%, list=20%, signal=41%
INTRACELLULAR_TRANSPORT	INTRACELLULAR_TRANSPORT		248	0.20215578	1.185802	0.12913907	0.4494495	1.0	3309	tags=29%, list=25%, signal=39%
ESTABLISHMENT_OF_CELLULAR_LOCALIZATION	ESTABLISHMENT_OF_CELLULAR_LOCALIZATION		311	0.19602862	1.1857908	0.12643678	0.44502133	1.0	3000	tags=26%, list=23%, signal=33%
REGULATION_OF_KINASE_ACTIVITY	REGULATION_OF_KINASE_ACTIVITY		135	0.22176346	1.1843722	0.1563055	0.4438978	1.0	1457	tags=19%, list=11%, signal=21%
REGULATION_OF_TRANSFERASE_ACTIVITY	REGULATION_OF_TRANSFERASE_ACTIVITY		137	0.21668254	1.1808923	0.14878893	0.4470139	1.0	1457	tags=19%, list=11%, signal=21%
TRANSCRIPTION_FROM_RNA_POLYMERASE_II_PROMOTER	TRANSCRIPTION_FROM_RNA_POLYMERASE_II_PROMOTER		428	0.18603097	1.1805739	0.07395994	0.44343084	1.0	3033	tags=27%, list=23%, signal=34%
CELLULAR_RESPONSE_TO_STIMULUS	CELLULAR_RESPONSE_TO_STIMULUS		17	0.3457301	1.1636822	0.2653846	0.4771163	1.0	2202	tags=29%, list=17%, signal=35%
CATABOLIC_PROCESS	CATABOLIC_PROCESS		201	0.20435764	1.1526258	0.1699029	0.49875465	1.0	3317	tags=30%, list=25%, signal=39%
CELLULAR_LOCALIZATION	CELLULAR_LOCALIZATION		323	0.18748692	1.1515646	0.122689076	0.49644792	1.0	3000	tags=26%, list=23%, signal=33%
DNA_CATABOLIC_PROCESS	DNA_CATABOLIC_PROCESS		21	0.33467457	1.1500193	0.26703498	0.49523973	1.0	2167	tags=29%, list=17%, signal=34%
OXYGEN_AND_REACTIVE_OXYGEN_SPECIES_METABOLIC_PROCESS	OXYGEN_AND_REACTIVE_OXYGEN_SPECIES_METABOLIC_PROCESS		18	0.34214348	1.1493472	0.2548638	0.4923692	1.0	1198	tags=28%, list=9%, signal=31%
RESPONSE_TO_STRESS	RESPONSE_TO_STRESS		467	0.1823878	1.148781	0.12816456	0.48920107	1.0	3019	tags=27%, list=23%, signal=34%
NEGATIVE_REGULATION_OF_DNA_BINDING	NEGATIVE_REGULATION_OF_DNA_BINDING		15	0.35808247	1.140993	0.3011583	0.50334746	1.0	2253	tags=40%, list=17%, signal=48%
HETEROCYCLE_METABOLIC_PROCESS	HETEROCYCLE_METABOLIC_PROCESS		26	0.3110864	1.140512	0.26589596	0.5000092	1.0	1737	tags=23%, list=13%, signal=27%
RIBONUCLEOPROTEIN_COMPLEX_BIOGENESIS_AND_ASSEMBLY	RIBONUCLEOPROTEIN_COMPLEX_BIOGENESIS_AND_ASSEMBLY		68	0.2402333	1.1361303	0.2310536	0.50634134	1.0	3189	tags=34%, list=24%, signal=44%
GENERATION_OF_A_SIGNAL_INVOLVED_IN_CELL_CELL_SIGNALING	GENERATION_OF_A_SIGNAL_INVOLVED_IN_CELL_CELL_SIGNALING		25	0.31111586	1.1343476	0.26785713	0.50626546	1.0	2986	tags=36%, list=23%, signal=47%
CELLULAR_CATABOLIC_PROCESS	CELLULAR_CATABOLIC_PROCESS		189	0.19939263	1.1292903	0.19759451	0.51422405	1.0	3317	tags=30%, list=25%, signal=39%
REGULATION_OF_CATALYTIC_ACTIVITY	REGULATION_OF_CATALYTIC_ACTIVITY		238	0.18881743	1.1114306	0.1969178	0.5534511	1.0	2676	tags=24%, list=20%, signal=30%
GLUTAMATE_SIGNALING_PATHWAY	GLUTAMATE_SIGNALING_PATHWAY		17	0.3309872	1.1106452	0.30081302	0.5506119	1.0	4418	tags=47%, list=34%, signal=71%
CELLULAR_RESPIRATION	CELLULAR_RESPIRATION		19	0.32367727	1.1069427	0.31226766	0.55549175	1.0	2778	tags=37%, list=21%, signal=47%
CELL_PROJECTION_BIOGENESIS	CELL_PROJECTION_BIOGENESIS		20	0.3204914	1.1023687	0.31060606	0.5627631	1.0	4302	tags=50%, list=33%, signal=74%
ESTABLISHMENT_AND_OR_MAINTENANCE_OF_CHROMATIN_ARCHITECTURE	ESTABLISHMENT_AND_OR_MAINTENANCE_OF_CHROMATIN_ARCHITECTURE		65	0.23591354	1.094938	0.30877194	0.5779069	1.0	2692	tags=29%, list=21%, signal=37%
PROTEIN_AMINO_ACID_O_LINKED_GLYCOSYLATION	PROTEIN_AMINO_ACID_O_LINKED_GLYCOSYLATION		18	0.31771436	1.0935681	0.32264152	0.5767821	1.0	1315	tags=28%, list=10%, signal=31%
RESPONSE_TO_ABIOTIC_STIMULUS	RESPONSE_TO_ABIOTIC_STIMULUS		79	0.22215527	1.0858703	0.29020333	0.59258074	1.0	4629	tags=49%, list=35%, signal=76%
CYTOSKELETON_ORGANIZATION_AND_BIOGENESIS	CYTOSKELETON_ORGANIZATION_AND_BIOGENESIS		182	0.19247659	1.084903	0.27874565	0.5904958	1.0	2869	tags=27%, list=22%, signal=34%
EMBRYONIC_DEVELOPMENT	EMBRYONIC_DEVELOPMENT		46	0.24749236	1.0778316	0.33394834	0.6046456	1.0	1984	tags=22%, list=15%, signal=26%
LIPID_BIOSYNTHETIC_PROCESS	LIPID_BIOSYNTHETIC_PROCESS		84	0.22014989	1.074474	0.33882785	0.6089285	1.0	1420	tags=19%, list=11%, signal=21%
CELLULAR_BIOSYNTHETIC_PROCESS	CELLULAR_BIOSYNTHETIC_PROCESS		273	0.18083753	1.0741402	0.28292683	0.60516477	1.0	3459	tags=31%, list=26%, signal=41%
REGULATION_OF_MOLECULAR_FUNCTION	REGULATION_OF_MOLECULAR_FUNCTION		275	0.17745283	1.0732208	0.26375404	0.60269487	1.0	2676	tags=24%, list=20%, signal=30%
MICROTUBULE_BASED_MOVEMENT	MICROTUBULE_BASED_MOVEMENT		16	0.33180282	1.0715581	0.37065637	0.60279816	1.0	2728	tags=38%, list=21%, signal=47%
INDUCTION_OF_APOPTOSIS_BY_EXTRACELLULAR_SIGNALS	INDUCTION_OF_APOPTOSIS_BY_EXTRACELLULAR_SIGNALS		25	0.28929317	1.0613422	0.3752418	0.62570655	1.0	2770	tags=36%, list=21%, signal=46%
NEGATIVE_REGULATION_OF_APOPTOSIS	NEGATIVE_REGULATION_OF_APOPTOSIS		136	0.19573049	1.0612674	0.33333334	0.6210636	1.0	1504	tags=19%, list=11%, signal=21%
STEROID_BIOSYNTHETIC_PROCESS	STEROID_BIOSYNTHETIC_PROCESS		22	0.2973835	1.0555786	0.37924528	0.6317382	1.0	1220	tags=27%, list=9%, signal=30%
CARBOHYDRATE_TRANSPORT	CARBOHYDRATE_TRANSPORT		17	0.31738964	1.0514514	0.38477367	0.6379941	1.0	2093	tags=29%, list=16%, signal=35%
CHROMATIN_REMODELING	CHROMATIN_REMODELING		21	0.2961131	1.0470042	0.39029127	0.645489	1.0	3175	tags=38%, list=24%, signal=50%
STEROID_METABOLIC_PROCESS	STEROID_METABOLIC_PROCESS		66	0.22692053	1.0442599	0.37769786	0.64815116	1.0	3716	tags=38%, list=28%, signal=53%
NEGATIVE_REGULATION_OF_PROGRAMMED_CELL_DEATH	NEGATIVE_REGULATION_OF_PROGRAMMED_CELL_DEATH		137	0.19538327	1.0437335	0.38698632	0.6446307	1.0	1504	tags=19%, list=11%, signal=21%
NITROGEN_COMPOUND_BIOSYNTHETIC_PROCESS	NITROGEN_COMPOUND_BIOSYNTHETIC_PROCESS		25	0.27660626	1.0430427	0.40748033	0.64173603	1.0	1706	tags=24%, list=13%, signal=28%
RNA_SPLICINGVIA_TRANSESTERIFICATION_REACTIONS	RNA_SPLICINGVIA_TRANSESTERIFICATION_REACTIONS		27	0.2712682	1.0265197	0.40429688	0.6818572	1.0	2609	tags=30%, list=20%, signal=37%
CHROMATIN_ASSEMBLY_OR_DISASSEMBLY	CHROMATIN_ASSEMBLY_OR_DISASSEMBLY		25	0.27488205	1.0203097	0.42544731	0.6948407	1.0	3964	tags=48%, list=30%, signal=69%
CHROMATIN_MODIFICATION	CHROMATIN_MODIFICATION		46	0.23277988	1.0145303	0.4171123	0.7063651	1.0	2692	tags=28%, list=21%, signal=35%
REGULATION_OF_PROTEIN_STABILITY	REGULATION_OF_PROTEIN_STABILITY		17	0.31045312	1.0132772	0.43726936	0.7048642	1.0	3974	tags=41%, list=30%, signal=59%
STEROID_HORMONE_RECEPTOR_SIGNALING_PATHWAY	STEROID_HORMONE_RECEPTOR_SIGNALING_PATHWAY		18	0.29620358	1.0051388	0.4457143	0.7231799	1.0	1065	tags=22%, list=8%, signal=24%
POSITIVE_REGULATION_OF_CELL_CYCLE	POSITIVE_REGULATION_OF_CELL_CYCLE		15	0.3150119	0.99745214	0.47697973	0.73948574	1.0	1244	tags=27%, list=10%, signal=29%
INTRACELLULAR_RECEPTOR_MEDIATED_SIGNALING_PATHWAY	INTRACELLULAR_RECEPTOR_MEDIATED_SIGNALING_PATHWAY		18	0.29620358	0.99479795	0.46954814	0.74165857	1.0	1065	tags=22%, list=8%, signal=24%
NEGATIVE_REGULATION_OF_TRANSFERASE_ACTIVITY	NEGATIVE_REGULATION_OF_TRANSFERASE_ACTIVITY		27	0.26288316	0.9938024	0.48181817	0.7392812	1.0	1457	tags=22%, list=11%, signal=25%
COVALENT_CHROMATIN_MODIFICATION	COVALENT_CHROMATIN_MODIFICATION		22	0.28070465	0.99199206	0.45202953	0.7392949	1.0	1350	tags=23%, list=10%, signal=25%
REGULATION_OF_TRANSCRIPTION_FROM_RNA_POLYMERASE_II_PROMOTER	REGULATION_OF_TRANSCRIPTION_FROM_RNA_POLYMERASE_II_PROMOTER		267	0.16488847	0.9895731	0.4737705	0.74090976	1.0	3120	tags=26%, list=24%, signal=34%
INDUCTION_OF_APOPTOSIS_BY_INTRACELLULAR_SIGNALS	INDUCTION_OF_APOPTOSIS_BY_INTRACELLULAR_SIGNALS		23	0.26832974	0.98296887	0.5092025	0.75424314	1.0	2940	tags=35%, list=22%, signal=45%
GAMETE_GENERATION	GAMETE_GENERATION		92	0.19586317	0.9760373	0.5018248	0.76866245	1.0	3762	tags=35%, list=29%, signal=48%
MEIOTIC_RECOMBINATION	MEIOTIC_RECOMBINATION		16	0.30474418	0.9757926	0.49905482	0.7641014	1.0	3477	tags=44%, list=27%, signal=59%
NUCLEAR_IMPORT	NUCLEAR_IMPORT		47	0.22177552	0.966411	0.4945055	0.78573304	1.0	4058	tags=36%, list=31%, signal=52%
REGULATION_OF_GENE_EXPRESSION_EPIGENETIC	REGULATION_OF_GENE_EXPRESSION_EPIGENETIC		27	0.25122505	0.96384716	0.5092593	0.7876214	1.0	3989	tags=44%, list=30%, signal=64%
REGULATION_OF_PROGRAMMED_CELL_DEATH	REGULATION_OF_PROGRAMMED_CELL_DEATH		313	0.15484874	0.94266254	0.6299342	0.84239143	1.0	2986	tags=25%, list=23%, signal=32%
RESPONSE_TO_OXIDATIVE_STRESS	RESPONSE_TO_OXIDATIVE_STRESS		38	0.22004464	0.93322265	0.5669903	0.8639567	1.0	3289	tags=39%, list=25%, signal=53%
REGULATION_OF_APOPTOSIS	REGULATION_OF_APOPTOSIS		312	0.15505667	0.9281545	0.66556835	0.8727236	1.0	2986	tags=25%, list=23%, signal=32%
ENERGY_DERIVATION_BY_OXIDATION_OF_ORGANIC_COMPOUNDS	ENERGY_DERIVATION_BY_OXIDATION_OF_ORGANIC_COMPOUNDS		37	0.2279516	0.9278549	0.5580952	0.8679879	1.0	1916	tags=22%, list=15%, signal=25%
PIGMENT_BIOSYNTHETIC_PROCESS	PIGMENT_BIOSYNTHETIC_PROCESS		17	0.27787292	0.9249392	0.5778612	0.8706364	1.0	1737	tags=24%, list=13%, signal=27%
PROTEIN_HOMOOLIGOMERIZATION	PROTEIN_HOMOOLIGOMERIZATION		19	0.26444578	0.9231242	0.54264975	0.870122	1.0	507	tags=16%, list=4%, signal=16%
DEVELOPMENT_OF_PRIMARY_SEXUAL_CHARACTERISTICS	DEVELOPMENT_OF_PRIMARY_SEXUAL_CHARACTERISTICS		25	0.24761069	0.91828156	0.5775401	0.8779068	1.0	3267	tags=32%, list=25%, signal=43%
SEXUAL_REPRODUCTION	SEXUAL_REPRODUCTION		109	0.17938134	0.91787726	0.59130436	0.8733829	1.0	4454	tags=41%, list=34%, signal=62%
ANATOMICAL_STRUCTURE_MORPHOGENESIS	ANATOMICAL_STRUCTURE_MORPHOGENESIS		336	0.14661375	0.90614253	0.73162395	0.90020186	1.0	2728	tags=22%, list=21%, signal=27%
MACROMOLECULE_LOCALIZATION	MACROMOLECULE_LOCALIZATION		202	0.15760648	0.9035767	0.7052117	0.9015563	1.0	2803	tags=22%, list=21%, signal=28%
MEMBRANE_LIPID_BIOSYNTHETIC_PROCESS	MEMBRANE_LIPID_BIOSYNTHETIC_PROCESS		41	0.20836052	0.8944486	0.6415094	0.9206587	1.0	1954	tags=20%, list=15%, signal=23%
TRANSMISSION_OF_NERVE_IMPULSE	TRANSMISSION_OF_NERVE_IMPULSE		167	0.16163221	0.8940778	0.6942149	0.91587526	1.0	3794	tags=31%, list=29%, signal=42%
PHOSPHOINOSITIDE_BIOSYNTHETIC_PROCESS	PHOSPHOINOSITIDE_BIOSYNTHETIC_PROCESS		21	0.2580468	0.892402	0.5932836	0.91487235	1.0	877	tags=19%, list=7%, signal=20%
PIGMENT_METABOLIC_PROCESS	PIGMENT_METABOLIC_PROCESS		18	0.26281574	0.8911717	0.6118812	0.9125542	1.0	3270	tags=33%, list=25%, signal=44%
NEURON_APOPTOSIS	NEURON_APOPTOSIS		15	0.27235544	0.8870827	0.6397059	0.9176137	1.0	1198	tags=20%, list=9%, signal=22%
NEGATIVE_REGULATION_OF_CELL_ADHESION	NEGATIVE_REGULATION_OF_CELL_ADHESION		16	0.27724856	0.88578695	0.6147705	0.91550815	1.0	2458	tags=31%, list=19%, signal=38%
PROTEIN_RNA_COMPLEX_ASSEMBLY	PROTEIN_RNA_COMPLEX_ASSEMBLY		55	0.19694984	0.8830617	0.66729325	0.9172446	1.0	3585	tags=35%, list=27%, signal=47%
MEMBRANE_FUSION	MEMBRANE_FUSION		27	0.2333266	0.8807162	0.6471698	0.91782147	1.0	2447	tags=30%, list=19%, signal=36%
SECONDARY_METABOLIC_PROCESS	SECONDARY_METABOLIC_PROCESS		23	0.24013895	0.8803738	0.6329897	0.9133828	1.0	1737	tags=22%, list=13%, signal=25%
PROTEIN_IMPORT	PROTEIN_IMPORT		58	0.19128354	0.87007	0.65745854	0.9336811	1.0	4067	tags=33%, list=31%, signal=47%
ENERGY_RESERVE_METABOLIC_PROCESS	ENERGY_RESERVE_METABOLIC_PROCESS		15	0.26963454	0.8535349	0.65917605	0.96745884	1.0	1254	tags=20%, list=10%, signal=22%
REGULATION_OF_NEUROTRANSMITTER_LEVELS	REGULATION_OF_NEUROTRANSMITTER_LEVELS		23	0.23415716	0.8518124	0.6554935	0.96598977	1.0	278	tags=13%, list=2%, signal=13%
REGULATION_OF_TRANSPORT	REGULATION_OF_TRANSPORT		57	0.18802615	0.84371597	0.7403315	0.97899747	1.0	3259	tags=30%, list=25%, signal=40%
SYNAPTIC_TRANSMISSION	SYNAPTIC_TRANSMISSION		154	0.15069786	0.8426772	0.8059965	0.9756723	1.0	2725	tags=21%, list=21%, signal=27%
NEGATIVE_REGULATION_OF_TRANSPORT	NEGATIVE_REGULATION_OF_TRANSPORT		18	0.24871573	0.8369059	0.69016695	0.98318356	1.0	3259	tags=33%, list=25%, signal=44%
RESPONSE_TO_TEMPERATURE_STIMULUS	RESPONSE_TO_TEMPERATURE_STIMULUS		16	0.26028147	0.8337738	0.68880457	0.9844138	1.0	4581	tags=56%, list=35%, signal=86%
INTRACELLULAR_PROTEIN_TRANSPORT	INTRACELLULAR_PROTEIN_TRANSPORT		127	0.15420529	0.83294404	0.8469751	0.9807588	1.0	4215	tags=33%, list=32%, signal=48%
DIGESTION	DIGESTION		42	0.1956248	0.83099097	0.7436893	0.9794235	1.0	2729	tags=21%, list=21%, signal=27%
PROTEIN_TARGETING	PROTEIN_TARGETING		94	0.16282457	0.8270364	0.8274021	0.98243064	1.0	4215	tags=33%, list=32%, signal=48%
BIOGENIC_AMINE_METABOLIC_PROCESS	BIOGENIC_AMINE_METABOLIC_PROCESS		16	0.25431538	0.8240408	0.70979667	0.9833253	1.0	4573	tags=56%, list=35%, signal=86%
RHO_PROTEIN_SIGNAL_TRANSDUCTION	RHO_PROTEIN_SIGNAL_TRANSDUCTION		30	0.21201943	0.81773144	0.72657746	0.9908961	1.0	3342	tags=30%, list=26%, signal=40%
REGULATION_OF_CELL_ADHESION	REGULATION_OF_CELL_ADHESION		31	0.2127382	0.81691474	0.7406015	0.98714066	1.0	2458	tags=26%, list=19%, signal=32%
SPLICEOSOME_ASSEMBLY	SPLICEOSOME_ASSEMBLY		17	0.24608718	0.8161183	0.72015655	0.9835664	1.0	3189	tags=35%, list=24%, signal=47%
REGULATION_OF_CATABOLIC_PROCESS	REGULATION_OF_CATABOLIC_PROCESS		15	0.25857115	0.8156284	0.70686454	0.9792746	1.0	2097	tags=27%, list=16%, signal=32%
NITROGEN_COMPOUND_METABOLIC_PROCESS	NITROGEN_COMPOUND_METABOLIC_PROCESS		141	0.15064141	0.81536967	0.8630849	0.9745501	1.0	2148	tags=18%, list=16%, signal=22%
CALCIUM_INDEPENDENT_CELL_CELL_ADHESION	CALCIUM_INDEPENDENT_CELL_CELL_ADHESION		16	0.2501441	0.81418216	0.7059891	0.97153974	1.0	4125	tags=44%, list=32%, signal=64%
REPRODUCTION	REPRODUCTION		215	0.14062235	0.8139371	0.9250871	0.96680444	1.0	3887	tags=33%, list=30%, signal=46%
PROTEIN_TRANSPORT	PROTEIN_TRANSPORT		139	0.1523809	0.8131126	0.8530405	0.9631332	1.0	4215	tags=33%, list=32%, signal=48%
GLYCEROPHOSPHOLIPID_BIOSYNTHETIC_PROCESS	GLYCEROPHOSPHOLIPID_BIOSYNTHETIC_PROCESS		27	0.21291474	0.80861014	0.72744364	0.96654105	1.0	877	tags=15%, list=7%, signal=16%
LIPID_TRANSPORT	LIPID_TRANSPORT		27	0.21740527	0.80675787	0.75317603	0.96485776	1.0	1817	tags=22%, list=14%, signal=26%
REGULATION_OF_SECRETION	REGULATION_OF_SECRETION		35	0.19798632	0.8051915	0.77675277	0.9625283	1.0	2076	tags=23%, list=16%, signal=27%
TRANSLATIONAL_INITIATION	TRANSLATIONAL_INITIATION		33	0.20165788	0.8000914	0.78252786	0.9665688	1.0	3585	tags=36%, list=27%, signal=50%
NEUROLOGICAL_SYSTEM_PROCESS	NEUROLOGICAL_SYSTEM_PROCESS		328	0.13045938	0.7982359	0.96623796	0.96500087	1.0	4827	tags=38%, list=37%, signal=59%
HISTONE_MODIFICATION	HISTONE_MODIFICATION		21	0.22675842	0.7979263	0.7316176	0.96057844	1.0	1350	tags=19%, list=10%, signal=21%
AEROBIC_RESPIRATION	AEROBIC_RESPIRATION		15	0.25302696	0.79390365	0.7466411	0.9625724	1.0	2778	tags=33%, list=21%, signal=42%
DNA_DAMAGE_RESPONSESIGNAL_TRANSDUCTION_RESULTING_IN_INDUCTION_OF_APOPTOSIS	DNA_DAMAGE_RESPONSESIGNAL_TRANSDUCTION_RESULTING_IN_INDUCTION_OF_APOPTOSIS		15	0.24607931	0.7909827	0.76620823	0.9626997	1.0	1975	tags=27%, list=15%, signal=31%
CASPASE_ACTIVATION	CASPASE_ACTIVATION		24	0.21321864	0.79068094	0.76524955	0.958348	1.0	2917	tags=29%, list=22%, signal=37%
NEGATIVE_REGULATION_OF_CELLULAR_BIOSYNTHETIC_PROCESS	NEGATIVE_REGULATION_OF_CELLULAR_BIOSYNTHETIC_PROCESS		25	0.20891108	0.7812927	0.79285717	0.96836627	1.0	1905	tags=20%, list=15%, signal=23%
PROTEIN_IMPORT_INTO_NUCLEUS	PROTEIN_IMPORT_INTO_NUCLEUS		45	0.17955042	0.7769359	0.84074074	0.9702298	1.0	4058	tags=33%, list=31%, signal=48%
RESPONSE_TO_RADIATION	RESPONSE_TO_RADIATION		52	0.1727137	0.77076983	0.84358525	0.97452164	1.0	3877	tags=37%, list=30%, signal=52%
PHOSPHOLIPID_BIOSYNTHETIC_PROCESS	PHOSPHOLIPID_BIOSYNTHETIC_PROCESS		35	0.19025436	0.7687375	0.8441331	0.97261095	1.0	1672	tags=17%, list=13%, signal=20%
NEGATIVE_REGULATION_OF_BIOSYNTHETIC_PROCESS	NEGATIVE_REGULATION_OF_BIOSYNTHETIC_PROCESS		26	0.20461053	0.7640903	0.80662984	0.9741782	1.0	1905	tags=19%, list=15%, signal=22%
LIPOPROTEIN_METABOLIC_PROCESS	LIPOPROTEIN_METABOLIC_PROCESS		30	0.1973326	0.7625149	0.8180039	0.9714275	1.0	1817	tags=20%, list=14%, signal=23%
SENSORY_PERCEPTION	SENSORY_PERCEPTION		163	0.13841592	0.75795525	0.95246476	0.9726654	1.0	5046	tags=43%, list=39%, signal=69%
CHROMATIN_ASSEMBLY	CHROMATIN_ASSEMBLY		16	0.2318335	0.747987	0.8037736	0.9806758	1.0	3964	tags=44%, list=30%, signal=63%
TUBE_DEVELOPMENT	TUBE_DEVELOPMENT		15	0.22941642	0.7425731	0.8090551	0.9824916	1.0	3458	tags=33%, list=26%, signal=45%
HOMEOSTASIS_OF_NUMBER_OF_CELLS	HOMEOSTASIS_OF_NUMBER_OF_CELLS		20	0.21357502	0.7415462	0.82684827	0.978991	1.0	3458	tags=35%, list=26%, signal=47%
CELLULAR_CARBOHYDRATE_METABOLIC_PROCESS	CELLULAR_CARBOHYDRATE_METABOLIC_PROCESS		106	0.14235844	0.7389148	0.9382716	0.9772825	1.0	2221	tags=17%, list=17%, signal=20%
ESTABLISHMENT_OF_PROTEIN_LOCALIZATION	ESTABLISHMENT_OF_PROTEIN_LOCALIZATION		166	0.12821269	0.71254313	0.9898305	1.0	1.0	4215	tags=31%, list=32%, signal=46%
REPRODUCTIVE_PROCESS	REPRODUCTIVE_PROCESS		133	0.13114637	0.71013695	0.9778535	0.9976695	1.0	4036	tags=33%, list=31%, signal=47%
RESPONSE_TO_UV	RESPONSE_TO_UV		22	0.19185136	0.6893636	0.87873137	1.0	1.0	3451	tags=36%, list=26%, signal=49%
PROTEIN_AMINO_ACID_LIPIDATION	PROTEIN_AMINO_ACID_LIPIDATION		21	0.19601706	0.6837953	0.884	1.0	1.0	877	tags=14%, list=7%, signal=15%
NEGATIVE_REGULATION_OF_CELLULAR_PROTEIN_METABOLIC_PROCESS	NEGATIVE_REGULATION_OF_CELLULAR_PROTEIN_METABOLIC_PROCESS		41	0.16494481	0.67967135	0.9378531	1.0	1.0	2299	tags=20%, list=18%, signal=24%
CELLULAR_MORPHOGENESIS_DURING_DIFFERENTIATION	CELLULAR_MORPHOGENESIS_DURING_DIFFERENTIATION		38	0.16212405	0.6647197	0.9330784	1.0	1.0	2926	tags=21%, list=22%, signal=27%
NEGATIVE_REGULATION_OF_PROTEIN_METABOLIC_PROCESS	NEGATIVE_REGULATION_OF_PROTEIN_METABOLIC_PROCESS		44	0.15193729	0.64917046	0.96256685	1.0	1.0	2299	tags=18%, list=18%, signal=22%
JNK_CASCADE	JNK_CASCADE		44	0.15296291	0.64842236	0.9509982	1.0	1.0	4675	tags=45%, list=36%, signal=70%
FEEDING_BEHAVIOR	FEEDING_BEHAVIOR		20	0.18572035	0.6448756	0.93406594	1.0	1.0	4948	tags=45%, list=38%, signal=72%
EXOCYTOSIS	EXOCYTOSIS		22	0.17976445	0.6445575	0.9097345	1.0	1.0	9800	tags=95%, list=75%, signal=379%
PATTERN_SPECIFICATION_PROCESS	PATTERN_SPECIFICATION_PROCESS		27	0.16961688	0.63999724	0.9295238	1.0	1.0	2988	tags=26%, list=23%, signal=34%
AMINO_SUGAR_METABOLIC_PROCESS	AMINO_SUGAR_METABOLIC_PROCESS		15	0.19472465	0.6265131	0.94795537	1.0	1.0	2947	tags=27%, list=23%, signal=34%
LIPOPROTEIN_BIOSYNTHETIC_PROCESS	LIPOPROTEIN_BIOSYNTHETIC_PROCESS		23	0.17546515	0.6244855	0.94812167	1.0	1.0	3822	tags=35%, list=29%, signal=49%
ANION_TRANSPORT	ANION_TRANSPORT		27	0.16370702	0.6110161	0.97276264	1.0	1.0	2260	tags=19%, list=17%, signal=22%
EPIDERMAL_GROWTH_FACTOR_RECEPTOR_SIGNALING_PATHWAY	EPIDERMAL_GROWTH_FACTOR_RECEPTOR_SIGNALING_PATHWAY		18	0.17375076	0.58434445	0.94837475	1.0	1.0	3829	tags=33%, list=29%, signal=47%
NEGATIVE_REGULATION_OF_TRANSLATION	NEGATIVE_REGULATION_OF_TRANSLATION		19	0.17330304	0.57817125	0.9692623	1.0	1.0	3437	tags=26%, list=26%, signal=36%
REGULATION_OF_ACTION_POTENTIAL	REGULATION_OF_ACTION_POTENTIAL		16	0.16424803	0.544172	0.9862745	1.0	1.0	2856	tags=25%, list=22%, signal=32%
FEMALE_GAMETE_GENERATION	FEMALE_GAMETE_GENERATION		15	0.16565622	0.53007674	0.9755639	1.0	1.0	3050	tags=27%, list=23%, signal=35%
REGULATION_OF_HEART_CONTRACTION	REGULATION_OF_HEART_CONTRACTION		24	0.13767505	0.49416906	0.9921414	1.0	1.0	11291	tags=100%, list=86%, signal=726%
GLUCOSE_METABOLIC_PROCESS	GLUCOSE_METABOLIC_PROCESS		27	0.12193065	0.46205485	1.0	1.0	1.0	4877	tags=37%, list=37%, signal=59%
REGULATION_OF_CELL_GROWTH	REGULATION_OF_CELL_GROWTH		39	0.09710161	0.40403518	1.0	0.9997297	1.0	5238	tags=41%, list=40%, signal=68%
