# Supplementary material for: Multiple-input multiple-output causal strategies for gene selection
Source: BMC Bioinformatics. 2011 Nov 25;12:458. doi: 10.1186/1471-2105-12-458 (PMC3323860; doi:10.1186/1471-2105-12-458)
Supplement: Additional file 3 — Archive containing the output files computed by the preranked GSEA for λ ∈ {0.6,0.7,0.8,0.9,1.0,2.0} (GSEA_MIMO_part2.zip). [file 1471-2105-12-458-S3.ZIP › mFS20_entrez_mimo.GseaPreranked.1316039690234/ranked_gene_list_na_pos_versus_na_neg_1316039690234.xls]

NAME	DESCRIPTION	GENE_SYMBOL	GENE_TITLE	SCORE
29127	null	null	null	13091.0
5901	null	null	null	13090.0
54210	null	null	null	13089.0
2017	null	null	null	13087.0
79682	null	null	null	13086.0
79703	null	null	null	13083.0
64151	null	null	null	13082.0
8500	null	null	null	13079.0
9055	null	null	null	13077.0
1033	null	null	null	13074.0
2297	null	null	null	13071.0
9868	null	null	null	13068.0
51203	null	null	null	13067.0
5898	null	null	null	13063.0
57157	null	null	null	13062.0
133	null	null	null	13057.0
9134	null	null	null	13055.0
8772	null	null	null	13052.0
9133	null	null	null	13051.0
4312	null	null	null	13048.0
79573	null	null	null	13046.0
7153	null	null	null	13045.0
58478	null	null	null	13041.0
1062	null	null	null	13039.0
51016	null	null	null	13037.0
56950	null	null	null	13036.0
11060	null	null	null	13034.0
6790	null	null	null	13031.0
10993	null	null	null	13028.0
23234	null	null	null	13027.0
890	null	null	null	13025.0
10057	null	null	null	13024.0
9768	null	null	null	13022.0
27257	null	null	null	13020.0
4288	null	null	null	13019.0
23366	null	null	null	13018.0
5155	null	null	null	13016.0
5223	null	null	null	13015.0
27253	null	null	null	13014.0
79075	null	null	null	13013.0
55832	null	null	null	13012.0
4331	null	null	null	13010.0
1719	null	null	null	13009.0
3422	null	null	null	13007.0
10615	null	null	null	13004.0
51514	null	null	null	13001.0
29893	null	null	null	12998.0
54205	null	null	null	12997.0
259266	null	null	null	12994.0
25839	null	null	null	12991.0
7336	null	null	null	12990.0
57122	null	null	null	12986.0
79169	null	null	null	12985.0
79733	null	null	null	12984.0
5706	null	null	null	12980.0
4751	null	null	null	12979.0
5352	null	null	null	12977.0
9355	null	null	null	12976.0
10971	null	null	null	12974.0
6713	null	null	null	12972.0
6905	null	null	null	12971.0
664	null	null	null	12970.0
79767	null	null	null	12968.0
5437	null	null	null	12967.0
9787	null	null	null	12966.0
6835	null	null	null	12964.0
80004	null	null	null	12962.0
2764	null	null	null	12960.0
11052	null	null	null	12957.0
9928	null	null	null	12954.0
5469	null	null	null	12952.0
5888	null	null	null	12950.0
55040	null	null	null	12948.0
123	null	null	null	12947.0
3419	null	null	null	12945.0
25807	null	null	null	12943.0
56942	null	null	null	12939.0
784	null	null	null	12938.0
6627	null	null	null	12934.0
291	null	null	null	12933.0
55346	null	null	null	12931.0
10212	null	null	null	12929.0
6804	null	null	null	12928.0
51110	null	null	null	12927.0
2810	null	null	null	12926.0
51022	null	null	null	12924.0
79918	null	null	null	12923.0
4085	null	null	null	12922.0
25764	null	null	null	12918.0
6241	null	null	null	12916.0
3858	null	null	null	12910.0
3832	null	null	null	12909.0
4477	null	null	null	12908.0
3576	null	null	null	12907.0
1434	null	null	null	12904.0
6573	null	null	null	12903.0
9401	null	null	null	12900.0
51121	null	null	null	12899.0
4234	null	null	null	12898.0
29899	null	null	null	12897.0
1374	null	null	null	12896.0
54503	null	null	null	12895.0
60673	null	null	null	12894.0
55165	null	null	null	12893.0
7073	null	null	null	12890.0
27338	null	null	null	12889.0
7296	null	null	null	12888.0
10024	null	null	null	12886.0
5685	null	null	null	12885.0
79022	null	null	null	12883.0
4848	null	null	null	12878.0
25788	null	null	null	12877.0
9833	null	null	null	12873.0
29105	null	null	null	12871.0
2781	null	null	null	12868.0
29095	null	null	null	12867.0
1063	null	null	null	12866.0
6617	null	null	null	12863.0
55872	null	null	null	12862.0
28227	null	null	null	12858.0
7381	null	null	null	12857.0
6495	null	null	null	12855.0
6696	null	null	null	12854.0
8914	null	null	null	12853.0
9848	null	null	null	12852.0
201562	null	null	null	12849.0
51204	null	null	null	12847.0
51018	null	null	null	12846.0
56943	null	null	null	12843.0
11169	null	null	null	12841.0
701	null	null	null	12838.0
79949	null	null	null	12837.0
51428	null	null	null	12836.0
2926	null	null	null	12835.0
8480	null	null	null	12834.0
983	null	null	null	12831.0
1040	null	null	null	12829.0
84342	null	null	null	12828.0
11260	null	null	null	12825.0
3612	null	null	null	12823.0
11130	null	null	null	12822.0
6788	null	null	null	12820.0
89910	null	null	null	12819.0
23210	null	null	null	12817.0
9289	null	null	null	12816.0
11335	null	null	null	12815.0
9700	null	null	null	12814.0
10213	null	null	null	12811.0
55660	null	null	null	12809.0
146909	null	null	null	12808.0
9521	null	null	null	12807.0
79783	null	null	null	12805.0
5693	null	null	null	12804.0
6882	null	null	null	12803.0
548596	null	null	null	12801.0
2626	null	null	null	12800.0
24137	null	null	null	12794.0
80237	null	null	null	12793.0
2287	null	null	null	12792.0
84669	null	null	null	12791.0
64130	null	null	null	12790.0
4072	null	null	null	12788.0
51512	null	null	null	12786.0
441024	null	null	null	12785.0
3251	null	null	null	12783.0
699	null	null	null	12777.0
51105	null	null	null	12776.0
8050	null	null	null	12775.0
63967	null	null	null	12773.0
55176	null	null	null	12771.0
4502	null	null	null	12769.0
51659	null	null	null	12768.0
80232	null	null	null	12765.0
9319	null	null	null	12764.0
55284	null	null	null	12763.0
2139	null	null	null	12762.0
6513	null	null	null	12761.0
6741	null	null	null	12760.0
164	null	null	null	12757.0
10460	null	null	null	12755.0
2161	null	null	null	12754.0
286148	null	null	null	12753.0
10874	null	null	null	12752.0
79152	null	null	null	12749.0
79944	null	null	null	12746.0
891	null	null	null	12744.0
3091	null	null	null	12743.0
114044	null	null	null	12740.0
10038	null	null	null	12739.0
23592	null	null	null	12737.0
29097	null	null	null	12736.0
27072	null	null	null	12734.0
2739	null	null	null	12732.0
26586	null	null	null	12731.0
1305	null	null	null	12730.0
7110	null	null	null	12729.0
10540	null	null	null	12727.0
55039	null	null	null	12726.0
27161	null	null	null	12723.0
90133	null	null	null	12721.0
9282	null	null	null	12720.0
51773	null	null	null	12717.0
7465	null	null	null	12716.0
908	null	null	null	12714.0
51765	null	null	null	12710.0
10440	null	null	null	12707.0
55227	null	null	null	12706.0
220134	null	null	null	12705.0
11065	null	null	null	12703.0
4976	null	null	null	12700.0
8996	null	null	null	12699.0
3015	null	null	null	12698.0
768	null	null	null	12697.0
9692	null	null	null	12696.0
80010	null	null	null	12695.0
64216	null	null	null	12693.0
7112	null	null	null	12691.0
93594	null	null	null	12688.0
79071	null	null	null	12684.0
332	null	null	null	12681.0
9456	null	null	null	12679.0
63875	null	null	null	12678.0
10054	null	null	null	12674.0
55669	null	null	null	12672.0
57665	null	null	null	12671.0
51001	null	null	null	12670.0
55215	null	null	null	12668.0
580	null	null	null	12665.0
1404	null	null	null	12664.0
5604	null	null	null	12663.0
6902	null	null	null	12662.0
2886	null	null	null	12661.0
9232	null	null	null	12660.0
1728	null	null	null	12658.0
8883	null	null	null	12657.0
6607	null	null	null	12655.0
2644	null	null	null	12654.0
8562	null	null	null	12651.0
57110	null	null	null	12650.0
1717	null	null	null	12649.0
2201	null	null	null	12648.0
10733	null	null	null	12647.0
6576	null	null	null	12645.0
9123	null	null	null	12643.0
2058	null	null	null	12641.0
27348	null	null	null	12640.0
833	null	null	null	12639.0
10112	null	null	null	12638.0
80194	null	null	null	12637.0
529	null	null	null	12635.0
7262	null	null	null	12634.0
55010	null	null	null	12633.0
1523	null	null	null	12632.0
5691	null	null	null	12631.0
10715	null	null	null	12629.0
23350	null	null	null	12627.0
6996	null	null	null	12625.0
10651	null	null	null	12624.0
5967	null	null	null	12621.0
5478	null	null	null	12619.0
23306	null	null	null	12618.0
7272	null	null	null	12616.0
25920	null	null	null	12615.0
79441	null	null	null	12613.0
8566	null	null	null	12612.0
3315	null	null	null	12611.0
10625	null	null	null	12609.0
23271	null	null	null	12608.0
64783	null	null	null	12607.0
2026	null	null	null	12606.0
8497	null	null	null	12605.0
1072	null	null	null	12604.0
4952	null	null	null	12603.0
9837	null	null	null	12602.0
25983	null	null	null	12601.0
1514	null	null	null	12599.0
10856	null	null	null	12598.0
54972	null	null	null	12596.0
5413	null	null	null	12595.0
80155	null	null	null	12594.0
81611	null	null	null	12593.0
55876	null	null	null	12591.0
4700	null	null	null	12590.0
57405	null	null	null	12587.0
27235	null	null	null	12586.0
10994	null	null	null	12582.0
5433	null	null	null	12580.0
23512	null	null	null	12579.0
5708	null	null	null	12577.0
1837	null	null	null	12576.0
9493	null	null	null	12575.0
3381	null	null	null	12574.0
81579	null	null	null	12573.0
3833	null	null	null	12570.0
5999	null	null	null	12569.0
10153	null	null	null	12568.0
672	null	null	null	12563.0
27101	null	null	null	12562.0
23080	null	null	null	12560.0
8438	null	null	null	12558.0
28511	null	null	null	12557.0
79572	null	null	null	12555.0
51319	null	null	null	12554.0
6596	null	null	null	12552.0
9238	null	null	null	12551.0
22992	null	null	null	12550.0
30837	null	null	null	12549.0
1894	null	null	null	12548.0
50810	null	null	null	12547.0
79837	null	null	null	12546.0
4831	null	null	null	12545.0
79050	null	null	null	12544.0
79007	null	null	null	12543.0
54934	null	null	null	12542.0
4860	null	null	null	12541.0
55366	null	null	null	12540.0
23142	null	null	null	12537.0
728	null	null	null	12536.0
51373	null	null	null	12535.0
9898	null	null	null	12533.0
9735	null	null	null	12530.0
79047	null	null	null	12529.0
57107	null	null	null	12528.0
10592	null	null	null	12525.0
8318	null	null	null	12523.0
10190	null	null	null	12521.0
8337	null	null	null	12517.0
1122	null	null	null	12516.0
55839	null	null	null	12515.0
55508	null	null	null	12514.0
51088	null	null	null	12513.0
26043	null	null	null	12511.0
8851	null	null	null	12510.0
51430	null	null	null	12508.0
3925	null	null	null	12507.0
64431	null	null	null	12505.0
3156	null	null	null	12503.0
2960	null	null	null	12499.0
1978	null	null	null	12493.0
7422	null	null	null	12492.0
55247	null	null	null	12488.0
51101	null	null	null	12487.0
3978	null	null	null	12486.0
645745	null	null	null	12485.0
377	null	null	null	12484.0
26750	null	null	null	12483.0
56889	null	null	null	12481.0
11004	null	null	null	12480.0
28992	null	null	null	12479.0
27336	null	null	null	12477.0
8988	null	null	null	12476.0
9694	null	null	null	12475.0
55705	null	null	null	12474.0
81930	null	null	null	12472.0
55854	null	null	null	12470.0
10855	null	null	null	12469.0
8723	null	null	null	12468.0
1164	null	null	null	12465.0
4501	null	null	null	12464.0
10609	null	null	null	12463.0
57019	null	null	null	12462.0
54932	null	null	null	12461.0
2806	null	null	null	12458.0
991	null	null	null	12457.0
55027	null	null	null	12453.0
10290	null	null	null	12452.0
259	null	null	null	12451.0
7295	null	null	null	12446.0
100288628	null	null	null	12445.0
5634	null	null	null	12443.0
2237	null	null	null	12442.0
79657	null	null	null	12441.0
65986	null	null	null	12438.0
23287	null	null	null	12437.0
27042	null	null	null	12435.0
6119	null	null	null	12433.0
9643	null	null	null	12432.0
6732	null	null	null	12430.0
6729	null	null	null	12429.0
64746	null	null	null	12428.0
10055	null	null	null	12426.0
55197	null	null	null	12424.0
30001	null	null	null	12423.0
3148	null	null	null	12422.0
8939	null	null	null	12419.0
54915	null	null	null	12418.0
729222	null	null	null	12417.0
57102	null	null	null	12416.0
26585	null	null	null	12414.0
9711	null	null	null	12412.0
10393	null	null	null	12410.0
10293	null	null	null	12409.0
81873	null	null	null	12407.0
50861	null	null	null	12406.0
3887	null	null	null	12405.0
4719	null	null	null	12403.0
1854	null	null	null	12402.0
1965	null	null	null	12401.0
11044	null	null	null	12396.0
1207	null	null	null	12395.0
6535	null	null	null	12394.0
55833	null	null	null	12392.0
54758	null	null	null	12390.0
4494	null	null	null	12388.0
9831	null	null	null	12386.0
6873	null	null	null	12384.0
5597	null	null	null	12381.0
10787	null	null	null	12380.0
8836	null	null	null	12379.0
10079	null	null	null	12378.0
80778	null	null	null	12377.0
6491	null	null	null	12376.0
3320	null	null	null	12374.0
8774	null	null	null	12373.0
5203	null	null	null	12371.0
10381	null	null	null	12370.0
27440	null	null	null	12368.0
4141	null	null	null	12367.0
79665	null	null	null	12366.0
10397	null	null	null	12364.0
55699	null	null	null	12362.0
10617	null	null	null	12360.0
4495	null	null	null	12359.0
79017	null	null	null	12357.0
10428	null	null	null	12354.0
645233	null	null	null	12353.0
26	null	null	null	12350.0
54165	null	null	null	12348.0
2134	null	null	null	12347.0
54478	null	null	null	12346.0
5716	null	null	null	12345.0
55011	null	null	null	12344.0
1297	null	null	null	12339.0
11073	null	null	null	12337.0
54962	null	null	null	12335.0
23002	null	null	null	12334.0
83259	null	null	null	12332.0
26520	null	null	null	12331.0
63933	null	null	null	12330.0
7517	null	null	null	12327.0
11236	null	null	null	12325.0
63899	null	null	null	12322.0
55355	null	null	null	12321.0
10063	null	null	null	12320.0
79982	null	null	null	12319.0
10553	null	null	null	12312.0
4496	null	null	null	12310.0
6871	null	null	null	12309.0
1479	null	null	null	12308.0
1841	null	null	null	12306.0
79609	null	null	null	12305.0
57017	null	null	null	12304.0
100188893	null	null	null	12303.0
283871	null	null	null	12300.0
4504	null	null	null	12298.0
1058	null	null	null	12295.0
51129	null	null	null	12294.0
7936	null	null	null	12293.0
55156	null	null	null	12292.0
8544	null	null	null	12289.0
1213	null	null	null	12288.0
8317	null	null	null	12286.0
5471	null	null	null	12282.0
5245	null	null	null	12281.0
51096	null	null	null	12279.0
10948	null	null	null	12277.0
1347	null	null	null	12276.0
3157	null	null	null	12275.0
5601	null	null	null	12273.0
9533	null	null	null	12272.0
10383	null	null	null	12271.0
1017	null	null	null	12269.0
9957	null	null	null	12268.0
3939	null	null	null	12267.0
80204	null	null	null	12266.0
2677	null	null	null	12264.0
55238	null	null	null	12263.0
86	null	null	null	12262.0
9052	null	null	null	12261.0
54821	null	null	null	12260.0
51184	null	null	null	12255.0
2958	null	null	null	12252.0
10776	null	null	null	12250.0
10675	null	null	null	12249.0
28998	null	null	null	12248.0
64180	null	null	null	12247.0
6637	null	null	null	12245.0
26284	null	null	null	12244.0
122704	null	null	null	12243.0
56992	null	null	null	12242.0
64577	null	null	null	12240.0
6286	null	null	null	12239.0
27344	null	null	null	12238.0
5955	null	null	null	12237.0
27130	null	null	null	12235.0
8725	null	null	null	12234.0
57761	null	null	null	12230.0
79797	null	null	null	12229.0
9926	null	null	null	12228.0
11232	null	null	null	12226.0
6921	null	null	null	12225.0
9399	null	null	null	12224.0
641	null	null	null	12223.0
4591	null	null	null	12221.0
81892	null	null	null	12220.0
995	null	null	null	12219.0
26589	null	null	null	12217.0
88	null	null	null	12216.0
26873	null	null	null	12215.0
25909	null	null	null	12212.0
993	null	null	null	12209.0
23644	null	null	null	12208.0
51371	null	null	null	12205.0
5700	null	null	null	12200.0
8647	null	null	null	12199.0
178	null	null	null	12196.0
10051	null	null	null	12195.0
8326	null	null	null	12194.0
79019	null	null	null	12190.0
1000	null	null	null	12187.0
55379	null	null	null	12186.0
8754	null	null	null	12184.0
55835	null	null	null	12183.0
257152	null	null	null	12177.0
5810	null	null	null	12173.0
4869	null	null	null	12169.0
9994	null	null	null	12167.0
29100	null	null	null	12166.0
80324	null	null	null	12164.0
29967	null	null	null	12162.0
54069	null	null	null	12160.0
64963	null	null	null	12157.0
2189	null	null	null	12156.0
514	null	null	null	12155.0
4175	null	null	null	12154.0
79364	null	null	null	12153.0
55505	null	null	null	12152.0
23173	null	null	null	12150.0
3070	null	null	null	12147.0
5822	null	null	null	12145.0
124044	null	null	null	12141.0
4702	null	null	null	12139.0
4151	null	null	null	12138.0
388796	null	null	null	12137.0
23658	null	null	null	12136.0
8833	null	null	null	12132.0
5393	null	null	null	12130.0
55738	null	null	null	12129.0
10285	null	null	null	12127.0
1678	null	null	null	12124.0
11137	null	null	null	12123.0
5214	null	null	null	12122.0
734	null	null	null	12121.0
55173	null	null	null	12119.0
27346	null	null	null	12117.0
1604	null	null	null	12116.0
8139	null	null	null	12114.0
51115	null	null	null	12113.0
10736	null	null	null	12112.0
5209	null	null	null	12111.0
6659	null	null	null	12109.0
22948	null	null	null	12108.0
23508	null	null	null	12104.0
23560	null	null	null	12103.0
333	null	null	null	12102.0
7138	null	null	null	12100.0
10403	null	null	null	12099.0
5382	null	null	null	12097.0
404093	null	null	null	12096.0
79801	null	null	null	12095.0
64710	null	null	null	12094.0
7264	null	null	null	12092.0
83461	null	null	null	12091.0
50863	null	null	null	12089.0
6016	null	null	null	12088.0
782	null	null	null	12087.0
9391	null	null	null	12086.0
51499	null	null	null	12085.0
55689	null	null	null	12083.0
3638	null	null	null	12082.0
2664	null	null	null	12081.0
23513	null	null	null	12080.0
51182	null	null	null	12077.0
118491	null	null	null	12076.0
8608	null	null	null	12075.0
5713	null	null	null	12073.0
64184	null	null	null	12071.0
3775	null	null	null	12070.0
5877	null	null	null	12068.0
7718	null	null	null	12066.0
55304	null	null	null	12064.0
10694	null	null	null	12063.0
51053	null	null	null	12061.0
7884	null	null	null	12058.0
6707	null	null	null	12057.0
9100	null	null	null	12055.0
23329	null	null	null	12054.0
79866	null	null	null	12053.0
5709	null	null	null	12051.0
151230	null	null	null	12050.0
23640	null	null	null	12049.0
55856	null	null	null	12047.0
10915	null	null	null	12042.0
4001	null	null	null	12040.0
342538	null	null	null	12038.0
54496	null	null	null	12037.0
25843	null	null	null	12035.0
26271	null	null	null	12032.0
3177	null	null	null	12031.0
4726	null	null	null	12030.0
11072	null	null	null	12028.0
92140	null	null	null	12020.0
8941	null	null	null	12014.0
5291	null	null	null	12010.0
29902	null	null	null	12007.0
84908	null	null	null	12006.0
56270	null	null	null	12005.0
55290	null	null	null	12003.0
5594	null	null	null	12002.0
339175	null	null	null	12000.0
11339	null	null	null	11999.0
10962	null	null	null	11997.0
27289	null	null	null	11996.0
26150	null	null	null	11995.0
6632	null	null	null	11992.0
2589	null	null	null	11990.0
9217	null	null	null	11989.0
55765	null	null	null	11988.0
64110	null	null	null	11983.0
54908	null	null	null	11980.0
4324	null	null	null	11978.0
54541	null	null	null	11976.0
5431	null	null	null	11975.0
3777	null	null	null	11973.0
83696	null	null	null	11967.0
29080	null	null	null	11966.0
3795	null	null	null	11965.0
54845	null	null	null	11964.0
79833	null	null	null	11961.0
3161	null	null	null	11959.0
94081	null	null	null	11958.0
51571	null	null	null	11957.0
25855	null	null	null	11956.0
2987	null	null	null	11954.0
8853	null	null	null	11953.0
11235	null	null	null	11950.0
4320	null	null	null	11949.0
64750	null	null	null	11948.0
64410	null	null	null	11947.0
79711	null	null	null	11946.0
54014	null	null	null	11944.0
5303	null	null	null	11938.0
5033	null	null	null	11937.0
10328	null	null	null	11936.0
6698	null	null	null	11935.0
10005	null	null	null	11933.0
9156	null	null	null	11932.0
152	null	null	null	11931.0
1241	null	null	null	11927.0
80178	null	null	null	11925.0
2332	null	null	null	11924.0
5194	null	null	null	11923.0
4201	null	null	null	11922.0
10947	null	null	null	11920.0
65094	null	null	null	11919.0
54454	null	null	null	11918.0
2730	null	null	null	11915.0
202	null	null	null	11914.0
80758	null	null	null	11913.0
4291	null	null	null	11912.0
7553	null	null	null	11911.0
5984	null	null	null	11910.0
11056	null	null	null	11908.0
55093	null	null	null	11906.0
57214	null	null	null	11905.0
1515	null	null	null	11904.0
3895	null	null	null	11903.0
55521	null	null	null	11902.0
2305	null	null	null	11900.0
6198	null	null	null	11898.0
79042	null	null	null	11897.0
7257	null	null	null	11896.0
157562	null	null	null	11893.0
100133775	null	null	null	11889.0
442194	null	null	null	11888.0
10897	null	null	null	11886.0
253943	null	null	null	11882.0
5983	null	null	null	11881.0
3796	null	null	null	11878.0
22839	null	null	null	11876.0
51026	null	null	null	11874.0
10527	null	null	null	11872.0
9829	null	null	null	11870.0
6447	null	null	null	11869.0
8669	null	null	null	11868.0
83463	null	null	null	11867.0
10606	null	null	null	11866.0
51510	null	null	null	11864.0
11082	null	null	null	11860.0
3735	null	null	null	11858.0
23213	null	null	null	11857.0
79847	null	null	null	11856.0
78999	null	null	null	11854.0
29028	null	null	null	11853.0
6307	null	null	null	11851.0
8702	null	null	null	11848.0
8493	null	null	null	11847.0
1789	null	null	null	11846.0
100129361	null	null	null	11845.0
5365	null	null	null	11842.0
83451	null	null	null	11841.0
5440	null	null	null	11839.0
10204	null	null	null	11837.0
51567	null	null	null	11836.0
51575	null	null	null	11834.0
9088	null	null	null	11833.0
5910	null	null	null	11832.0
5111	null	null	null	11831.0
25844	null	null	null	11826.0
79786	null	null	null	11825.0
1633	null	null	null	11823.0
10799	null	null	null	11821.0
7270	null	null	null	11820.0
7013	null	null	null	11818.0
10248	null	null	null	11816.0
7504	null	null	null	11814.0
5529	null	null	null	11813.0
4605	null	null	null	11812.0
26266	null	null	null	11811.0
9014	null	null	null	11810.0
8336	null	null	null	11809.0
2491	null	null	null	11807.0
55737	null	null	null	11803.0
5875	null	null	null	11799.0
58488	null	null	null	11797.0
23507	null	null	null	11793.0
2146	null	null	null	11792.0
26276	null	null	null	11791.0
654364	null	null	null	11790.0
90141	null	null	null	11789.0
29923	null	null	null	11788.0
131408	null	null	null	11787.0
50626	null	null	null	11786.0
23554	null	null	null	11784.0
5329	null	null	null	11780.0
6199	null	null	null	11776.0
9958	null	null	null	11775.0
26032	null	null	null	11774.0
192666	null	null	null	11771.0
10573	null	null	null	11768.0
3182	null	null	null	11767.0
54954	null	null	null	11766.0
7163	null	null	null	11764.0
10951	null	null	null	11762.0
79943	null	null	null	11760.0
57097	null	null	null	11759.0
5827	null	null	null	11758.0
10576	null	null	null	11756.0
8577	null	null	null	11753.0
1301	null	null	null	11752.0
89845	null	null	null	11749.0
8813	null	null	null	11748.0
79915	null	null	null	11747.0
55759	null	null	null	11745.0
5001	null	null	null	11743.0
23108	null	null	null	11742.0
4171	null	null	null	11741.0
8818	null	null	null	11740.0
9685	null	null	null	11739.0
9442	null	null	null	11737.0
27067	null	null	null	11736.0
205564	null	null	null	11735.0
64762	null	null	null	11733.0
10735	null	null	null	11731.0
26120	null	null	null	11730.0
26225	null	null	null	11729.0
29081	null	null	null	11728.0
57380	null	null	null	11724.0
10721	null	null	null	11723.0
9969	null	null	null	11722.0
54982	null	null	null	11721.0
3993	null	null	null	11719.0
23518	null	null	null	11714.0
4931	null	null	null	11713.0
8974	null	null	null	11710.0
8270	null	null	null	11707.0
51282	null	null	null	11705.0
7705	null	null	null	11704.0
25977	null	null	null	11702.0
8507	null	null	null	11701.0
51377	null	null	null	11700.0
51070	null	null	null	11699.0
7417	null	null	null	11698.0
54584	null	null	null	11697.0
4580	null	null	null	11694.0
54892	null	null	null	11692.0
64794	null	null	null	11689.0
3892	null	null	null	11688.0
5300	null	null	null	11687.0
7372	null	null	null	11684.0
9818	null	null	null	11681.0
1192	null	null	null	11680.0
9897	null	null	null	11679.0
1163	null	null	null	11673.0
1152	null	null	null	11671.0
23380	null	null	null	11669.0
100287590	null	null	null	11668.0
836	null	null	null	11666.0
9255	null	null	null	11665.0
54583	null	null	null	11664.0
9605	null	null	null	11662.0
7443	null	null	null	11661.0
2585	null	null	null	11659.0
54963	null	null	null	11656.0
10907	null	null	null	11655.0
54732	null	null	null	11651.0
55120	null	null	null	11650.0
10102	null	null	null	11648.0
9650	null	null	null	11646.0
55212	null	null	null	11643.0
3066	null	null	null	11642.0
387522	null	null	null	11639.0
10199	null	null	null	11637.0
657	null	null	null	11636.0
25806	null	null	null	11631.0
27297	null	null	null	11630.0
5747	null	null	null	11628.0
7353	null	null	null	11624.0
10797	null	null	null	11622.0
550	null	null	null	11619.0
2885	null	null	null	11618.0
26610	null	null	null	11617.0
55558	null	null	null	11615.0
79739	null	null	null	11613.0
22880	null	null	null	11611.0
1477	null	null	null	11610.0
7045	null	null	null	11608.0
8559	null	null	null	11607.0
7136	null	null	null	11606.0
55388	null	null	null	11604.0
23225	null	null	null	11603.0
6888	null	null	null	11602.0
79577	null	null	null	11601.0
60491	null	null	null	11597.0
7283	null	null	null	11596.0
3626	null	null	null	11593.0
345	null	null	null	11592.0
23161	null	null	null	11591.0
65003	null	null	null	11589.0
51477	null	null	null	11588.0
114657	null	null	null	11586.0
4091	null	null	null	11585.0
5584	null	null	null	11584.0
9653	null	null	null	11582.0
26235	null	null	null	11581.0
6712	null	null	null	11578.0
100132742	null	null	null	11577.0
58500	null	null	null	11575.0
158	null	null	null	11573.0
201254	null	null	null	11570.0
23170	null	null	null	11565.0
84790	null	null	null	11564.0
1723	null	null	null	11562.0
23527	null	null	null	11561.0
55171	null	null	null	11560.0
2063	null	null	null	11558.0
55288	null	null	null	11553.0
51617	null	null	null	11552.0
6502	null	null	null	11548.0
9480	null	null	null	11547.0
3265	null	null	null	11546.0
5110	null	null	null	11544.0
4711	null	null	null	11543.0
79614	null	null	null	11542.0
79752	null	null	null	11540.0
64785	null	null	null	11539.0
23607	null	null	null	11538.0
5277	null	null	null	11537.0
5000	null	null	null	11534.0
90480	null	null	null	11532.0
5409	null	null	null	11531.0
9342	null	null	null	11530.0
3099	null	null	null	11529.0
53371	null	null	null	11527.0
10737	null	null	null	11526.0
1478	null	null	null	11523.0
25978	null	null	null	11522.0
9728	null	null	null	11519.0
22927	null	null	null	11518.0
51012	null	null	null	11517.0
10528	null	null	null	11516.0
2617	null	null	null	11514.0
54801	null	null	null	11511.0
84733	null	null	null	11510.0
433	null	null	null	11508.0
23167	null	null	null	11507.0
10165	null	null	null	11505.0
280661	null	null	null	11502.0
7514	null	null	null	11499.0
4157	null	null	null	11498.0
25926	null	null	null	11497.0
51069	null	null	null	11493.0
5238	null	null	null	11492.0
5717	null	null	null	11490.0
1730	null	null	null	11489.0
55630	null	null	null	11488.0
261726	null	null	null	11487.0
6820	null	null	null	11485.0
885	null	null	null	11484.0
1329	null	null	null	11483.0
7203	null	null	null	11481.0
9352	null	null	null	11480.0
9498	null	null	null	11479.0
22974	null	null	null	11478.0
7571	null	null	null	11477.0
389715	null	null	null	11476.0
7175	null	null	null	11475.0
28978	null	null	null	11474.0
56647	null	null	null	11472.0
4287	null	null	null	11470.0
361	null	null	null	11469.0
10635	null	null	null	11460.0
1758	null	null	null	11459.0
8819	null	null	null	11457.0
705	null	null	null	11453.0
11266	null	null	null	11452.0
5985	null	null	null	11451.0
79731	null	null	null	11449.0
2523	null	null	null	11447.0
51155	null	null	null	11446.0
54542	null	null	null	11444.0
4528	null	null	null	11443.0
7083	null	null	null	11440.0
440	null	null	null	11438.0
285359	null	null	null	11436.0
1690	null	null	null	11435.0
5794	null	null	null	11434.0
528	null	null	null	11428.0
8347	null	null	null	11427.0
81929	null	null	null	11425.0
10850	null	null	null	11422.0
23141	null	null	null	11416.0
284889	null	null	null	11415.0
56888	null	null	null	11412.0
11338	null	null	null	11411.0
60484	null	null	null	11410.0
5106	null	null	null	11409.0
65057	null	null	null	11407.0
6629	null	null	null	11406.0
2109	null	null	null	11405.0
80349	null	null	null	11404.0
55656	null	null	null	11402.0
5202	null	null	null	11400.0
4097	null	null	null	11399.0
8887	null	null	null	11398.0
7411	null	null	null	11397.0
90333	null	null	null	11394.0
4917	null	null	null	11393.0
8968	null	null	null	11392.0
51195	null	null	null	11390.0
3149	null	null	null	11389.0
22868	null	null	null	11385.0
7286	null	null	null	11381.0
55975	null	null	null	11380.0
5885	null	null	null	11378.0
10175	null	null	null	11377.0
23160	null	null	null	11374.0
27112	null	null	null	11372.0
55143	null	null	null	11371.0
2592	null	null	null	11369.0
29901	null	null	null	11367.0
57003	null	null	null	11365.0
55907	null	null	null	11363.0
8636	null	null	null	11362.0
5718	null	null	null	11358.0
50814	null	null	null	11357.0
11332	null	null	null	11353.0
9330	null	null	null	11352.0
8443	null	null	null	11348.0
23787	null	null	null	11346.0
83460	null	null	null	11345.0
51382	null	null	null	11344.0
55255	null	null	null	11341.0
3755	null	null	null	11335.0
1917	null	null	null	11334.0
654483	null	null	null	11333.0
26073	null	null	null	11331.0
5550	null	null	null	11329.0
93210	null	null	null	11327.0
5080	null	null	null	11325.0
10048	null	null	null	11324.0
79893	null	null	null	11322.0
5688	null	null	null	11320.0
64837	null	null	null	11319.0
92154	null	null	null	11317.0
619505	null	null	null	11316.0
9326	null	null	null	11311.0
6472	null	null	null	11310.0
6690	null	null	null	11309.0
5831	null	null	null	11307.0
3838	null	null	null	11306.0
5449	null	null	null	11305.0
10969	null	null	null	11302.0
7764	null	null	null	11301.0
10900	null	null	null	11300.0
7137	null	null	null	11297.0
54958	null	null	null	11296.0
3008	null	null	null	11294.0
9377	null	null	null	11293.0
23481	null	null	null	11289.0
80775	null	null	null	11287.0
54868	null	null	null	11286.0
51634	null	null	null	11285.0
6049	null	null	null	11281.0
5062	null	null	null	11280.0
28957	null	null	null	11277.0
10237	null	null	null	11269.0
1340	null	null	null	11268.0
1763	null	null	null	11267.0
1773	null	null	null	11266.0
6227	null	null	null	11264.0
83448	null	null	null	11263.0
268	null	null	null	11262.0
9446	null	null	null	11258.0
5514	null	null	null	11256.0
5565	null	null	null	11255.0
8335	null	null	null	11253.0
51651	null	null	null	11252.0
6248	null	null	null	11246.0
9519	null	null	null	11244.0
51290	null	null	null	11241.0
731	null	null	null	11240.0
2935	null	null	null	11239.0
7738	null	null	null	11238.0
1783	null	null	null	11237.0
6597	null	null	null	11235.0
8445	null	null	null	11234.0
29960	null	null	null	11232.0
80055	null	null	null	11230.0
23011	null	null	null	11229.0
7398	null	null	null	11228.0
8208	null	null	null	11226.0
5603	null	null	null	11224.0
6338	null	null	null	11219.0
23029	null	null	null	11218.0
55969	null	null	null	11217.0
79983	null	null	null	11215.0
80273	null	null	null	11214.0
80346	null	null	null	11212.0
10072	null	null	null	11211.0
91137	null	null	null	11210.0
55166	null	null	null	11209.0
8120	null	null	null	11208.0
414771	null	null	null	11206.0
5710	null	null	null	11204.0
23259	null	null	null	11201.0
79902	null	null	null	11198.0
1302	null	null	null	11197.0
4709	null	null	null	11196.0
23397	null	null	null	11195.0
2125	null	null	null	11190.0
9588	null	null	null	11189.0
5347	null	null	null	11188.0
64400	null	null	null	11187.0
366	null	null	null	11185.0
9862	null	null	null	11184.0
3396	null	null	null	11182.0
9816	null	null	null	11179.0
54951	null	null	null	11177.0
112399	null	null	null	11176.0
57826	null	null	null	11175.0
9911	null	null	null	11174.0
6874	null	null	null	11172.0
4188	null	null	null	11171.0
29844	null	null	null	11170.0
29088	null	null	null	11169.0
23138	null	null	null	11168.0
6605	null	null	null	11167.0
375035	null	null	null	11166.0
11177	null	null	null	11165.0
3178	null	null	null	11164.0
54664	null	null	null	11163.0
11051	null	null	null	11161.0
11017	null	null	null	11160.0
7419	null	null	null	11159.0
27352	null	null	null	11157.0
5119	null	null	null	11156.0
3985	null	null	null	11153.0
55161	null	null	null	11152.0
5425	null	null	null	11150.0
54883	null	null	null	11147.0
6541	null	null	null	11146.0
1147	null	null	null	11142.0
6529	null	null	null	11139.0
653659	null	null	null	11138.0
81614	null	null	null	11137.0
8323	null	null	null	11134.0
25948	null	null	null	11133.0
92815	null	null	null	11132.0
10535	null	null	null	11130.0
10228	null	null	null	11129.0
56945	null	null	null	11127.0
10247	null	null	null	11126.0
55057	null	null	null	11125.0
284306	null	null	null	11124.0
5557	null	null	null	11121.0
51517	null	null	null	11120.0
63897	null	null	null	11116.0
9631	null	null	null	11115.0
27300	null	null	null	11114.0
3110	null	null	null	11112.0
23353	null	null	null	11110.0
51755	null	null	null	11109.0
79598	null	null	null	11106.0
10096	null	null	null	11105.0
7289	null	null	null	11102.0
8894	null	null	null	11101.0
4199	null	null	null	11096.0
8970	null	null	null	11094.0
23562	null	null	null	11093.0
55559	null	null	null	11092.0
80307	null	null	null	11091.0
9939	null	null	null	11089.0
262	null	null	null	11088.0
51236	null	null	null	11086.0
64417	null	null	null	11085.0
54517	null	null	null	11083.0
3006	null	null	null	11082.0
6534	null	null	null	11080.0
10926	null	null	null	11079.0
51702	null	null	null	11077.0
55226	null	null	null	11075.0
331	null	null	null	11074.0
29980	null	null	null	11069.0
353189	null	null	null	11068.0
3845	null	null	null	11066.0
79023	null	null	null	11064.0
1525	null	null	null	11062.0
55687	null	null	null	11061.0
9636	null	null	null	11060.0
54913	null	null	null	11057.0
80219	null	null	null	11055.0
5753	null	null	null	11054.0
2932	null	null	null	11053.0
990	null	null	null	11052.0
23277	null	null	null	11050.0
10198	null	null	null	11048.0
6574	null	null	null	11045.0
55957	null	null	null	11044.0
9883	null	null	null	11043.0
3727	null	null	null	11042.0
3364	null	null	null	11041.0
1312	null	null	null	11038.0
9318	null	null	null	11036.0
10471	null	null	null	11034.0
54928	null	null	null	11032.0
11212	null	null	null	11026.0
22843	null	null	null	11025.0
51079	null	null	null	11024.0
79980	null	null	null	11023.0
29083	null	null	null	11018.0
5260	null	null	null	11017.0
9914	null	null	null	11013.0
4259	null	null	null	11012.0
4521	null	null	null	11011.0
7378	null	null	null	11007.0
202658	null	null	null	11005.0
56180	null	null	null	11003.0
81858	null	null	null	11001.0
2979	null	null	null	10997.0
6461	null	null	null	10996.0
729163	null	null	null	10995.0
6845	null	null	null	10992.0
898	null	null	null	10991.0
6611	null	null	null	10988.0
3853	null	null	null	10983.0
8000	null	null	null	10981.0
124583	null	null	null	10977.0
9361	null	null	null	10975.0
51142	null	null	null	10972.0
9530	null	null	null	10971.0
1871	null	null	null	10969.0
81691	null	null	null	10968.0
645452	null	null	null	10967.0
7371	null	null	null	10966.0
10016	null	null	null	10965.0
53918	null	null	null	10964.0
8218	null	null	null	10963.0
6343	null	null	null	10961.0
2224	null	null	null	10960.0
79582	null	null	null	10955.0
22950	null	null	null	10954.0
6585	null	null	null	10953.0
10329	null	null	null	10950.0
5429	null	null	null	10948.0
79763	null	null	null	10947.0
60312	null	null	null	10946.0
55635	null	null	null	10945.0
6647	null	null	null	10941.0
1649	null	null	null	10938.0
90233	null	null	null	10936.0
4162	null	null	null	10935.0
23443	null	null	null	10934.0
1310	null	null	null	10933.0
79919	null	null	null	10931.0
23659	null	null	null	10929.0
27107	null	null	null	10928.0
23012	null	null	null	10925.0
9790	null	null	null	10923.0
6635	null	null	null	10920.0
55486	null	null	null	10917.0
7477	null	null	null	10916.0
51599	null	null	null	10915.0
8805	null	null	null	10911.0
5695	null	null	null	10910.0
7307	null	null	null	10908.0
6160	null	null	null	10907.0
9368	null	null	null	10905.0
219293	null	null	null	10904.0
4644	null	null	null	10902.0
29881	null	null	null	10898.0
27043	null	null	null	10897.0
11267	null	null	null	10894.0
5230	null	null	null	10892.0
65263	null	null	null	10891.0
10458	null	null	null	10890.0
81034	null	null	null	10888.0
9462	null	null	null	10885.0
9166	null	null	null	10884.0
23204	null	null	null	10883.0
6855	null	null	null	10881.0
27000	null	null	null	10880.0
631	null	null	null	10878.0
51125	null	null	null	10877.0
4200	null	null	null	10874.0
51138	null	null	null	10873.0
1534	null	null	null	10870.0
5264	null	null	null	10868.0
10402	null	null	null	10864.0
554313	null	null	null	10862.0
5817	null	null	null	10861.0
64901	null	null	null	10859.0
23786	null	null	null	10857.0
54904	null	null	null	10856.0
896	null	null	null	10854.0
54676	null	null	null	10852.0
1048	null	null	null	10850.0
149603	null	null	null	10849.0
56681	null	null	null	10848.0
4603	null	null	null	10846.0
3857	null	null	null	10840.0
55055	null	null	null	10839.0
2968	null	null	null	10837.0
3868	null	null	null	10835.0
2673	null	null	null	10832.0
51074	null	null	null	10831.0
1412	null	null	null	10829.0
255812	null	null	null	10828.0
57415	null	null	null	10827.0
3418	null	null	null	10826.0
26233	null	null	null	10825.0
23615	null	null	null	10823.0
3376	null	null	null	10822.0
4738	null	null	null	10821.0
595101	null	null	null	10817.0
22995	null	null	null	10816.0
2019	null	null	null	10813.0
80328	null	null	null	10808.0
9276	null	null	null	10806.0
28962	null	null	null	10803.0
3949	null	null	null	10802.0
120227	null	null	null	10799.0
26502	null	null	null	10797.0
56132	null	null	null	10794.0
3014	null	null	null	10791.0
314	null	null	null	10789.0
26263	null	null	null	10788.0
55891	null	null	null	10786.0
64422	null	null	null	10785.0
152559	null	null	null	10783.0
10656	null	null	null	10782.0
79820	null	null	null	10780.0
8621	null	null	null	10775.0
8607	null	null	null	10774.0
55257	null	null	null	10772.0
406991	null	null	null	10770.0
23603	null	null	null	10769.0
1829	null	null	null	10767.0
4356	null	null	null	10766.0
55003	null	null	null	10758.0
10574	null	null	null	10755.0
60490	null	null	null	10754.0
6477	null	null	null	10753.0
1674	null	null	null	10750.0
55109	null	null	null	10747.0
1977	null	null	null	10746.0
9618	null	null	null	10743.0
79675	null	null	null	10742.0
9158	null	null	null	10741.0
5355	null	null	null	10739.0
100129500	null	null	null	10738.0
522	null	null	null	10736.0
2790	null	null	null	10735.0
39	null	null	null	10734.0
56901	null	null	null	10732.0
57460	null	null	null	10731.0
8548	null	null	null	10729.0
22872	null	null	null	10728.0
1327	null	null	null	10727.0
212	null	null	null	10723.0
22903	null	null	null	10721.0
54512	null	null	null	10719.0
6323	null	null	null	10718.0
56941	null	null	null	10713.0
10245	null	null	null	10710.0
10585	null	null	null	10706.0
6247	null	null	null	10705.0
63916	null	null	null	10702.0
51081	null	null	null	10700.0
9025	null	null	null	10699.0
10634	null	null	null	10698.0
11171	null	null	null	10697.0
25998	null	null	null	10696.0
10195	null	null	null	10695.0
2264	null	null	null	10693.0
8027	null	null	null	10690.0
22980	null	null	null	10689.0
79029	null	null	null	10687.0
57099	null	null	null	10686.0
55353	null	null	null	10685.0
29065	null	null	null	10684.0
65010	null	null	null	10683.0
2821	null	null	null	10680.0
6940	null	null	null	10679.0
5451	null	null	null	10678.0
8739	null	null	null	10677.0
4173	null	null	null	10676.0
6715	null	null	null	10671.0
1070	null	null	null	10670.0
4712	null	null	null	10668.0
339105	null	null	null	10667.0
51562	null	null	null	10666.0
29117	null	null	null	10665.0
6780	null	null	null	10664.0
8001	null	null	null	10663.0
9070	null	null	null	10662.0
9145	null	null	null	10660.0
10807	null	null	null	10657.0
27032	null	null	null	10656.0
100130741	null	null	null	10655.0
10498	null	null	null	10654.0
4998	null	null	null	10651.0
79884	null	null	null	10648.0
9907	null	null	null	10647.0
4493	null	null	null	10646.0
80271	null	null	null	10641.0
22916	null	null	null	10640.0
9212	null	null	null	10636.0
23197	null	null	null	10635.0
117246	null	null	null	10633.0
10885	null	null	null	10627.0
1364	null	null	null	10625.0
435	null	null	null	10624.0
51647	null	null	null	10622.0
22911	null	null	null	10621.0
27258	null	null	null	10619.0
22870	null	null	null	10613.0
25874	null	null	null	10612.0
55661	null	null	null	10611.0
50837	null	null	null	10610.0
27183	null	null	null	10609.0
10728	null	null	null	10607.0
81831	null	null	null	10605.0
3613	null	null	null	10601.0
1382	null	null	null	10600.0
24142	null	null	null	10598.0
56965	null	null	null	10596.0
55110	null	null	null	10595.0
8893	null	null	null	10594.0
4534	null	null	null	10589.0
10548	null	null	null	10588.0
266740	null	null	null	10587.0
5684	null	null	null	10585.0
2911	null	null	null	10584.0
55860	null	null	null	10583.0
653562	null	null	null	10582.0
9054	null	null	null	10581.0
23174	null	null	null	10579.0
10755	null	null	null	10578.0
9057	null	null	null	10576.0
7298	null	null	null	10574.0
373863	null	null	null	10573.0
5331	null	null	null	10571.0
54101	null	null	null	10569.0
11011	null	null	null	10568.0
6427	null	null	null	10561.0
203	null	null	null	10560.0
57707	null	null	null	10559.0
5357	null	null	null	10558.0
730107	null	null	null	10557.0
27019	null	null	null	10555.0
8140	null	null	null	10553.0
23613	null	null	null	10552.0
100129405	null	null	null	10549.0
4102	null	null	null	10548.0
6731	null	null	null	10547.0
23246	null	null	null	10545.0
9960	null	null	null	10544.0
29966	null	null	null	10543.0
2021	null	null	null	10539.0
9325	null	null	null	10537.0
55753	null	null	null	10536.0
79844	null	null	null	10533.0
57007	null	null	null	10532.0
5075	null	null	null	10529.0
7324	null	null	null	10527.0
50804	null	null	null	10526.0
1337	null	null	null	10524.0
8243	null	null	null	10522.0
9244	null	null	null	10521.0
55500	null	null	null	10520.0
6616	null	null	null	10514.0
54881	null	null	null	10509.0
55231	null	null	null	10507.0
5422	null	null	null	10506.0
1356	null	null	null	10498.0
55662	null	null	null	10495.0
3304	null	null	null	10494.0
26039	null	null	null	10491.0
6904	null	null	null	10489.0
55183	null	null	null	10487.0
4659	null	null	null	10486.0
26472	null	null	null	10485.0
1024	null	null	null	10480.0
51025	null	null	null	10479.0
1907	null	null	null	10478.0
55890	null	null	null	10471.0
8798	null	null	null	10470.0
55596	null	null	null	10468.0
3281	null	null	null	10467.0
246243	null	null	null	10465.0
50512	null	null	null	10462.0
157922	null	null	null	10459.0
3475	null	null	null	10458.0
55030	null	null	null	10457.0
90011	null	null	null	10453.0
429	null	null	null	10452.0
57332	null	null	null	10450.0
9002	null	null	null	10446.0
55777	null	null	null	10445.0
55208	null	null	null	10444.0
10542	null	null	null	10441.0
4103	null	null	null	10440.0
1993	null	null	null	10438.0
22827	null	null	null	10435.0
4733	null	null	null	10434.0
10100	null	null	null	10433.0
324	null	null	null	10432.0
488	null	null	null	10429.0
2861	null	null	null	10428.0
81620	null	null	null	10426.0
26576	null	null	null	10425.0
6782	null	null	null	10424.0
57175	null	null	null	10422.0
1474	null	null	null	10420.0
96764	null	null	null	10418.0
51507	null	null	null	10417.0
2786	null	null	null	10416.0
7319	null	null	null	10413.0
55374	null	null	null	10411.0
669	null	null	null	10409.0
201626	null	null	null	10408.0
23583	null	null	null	10407.0
54433	null	null	null	10406.0
27075	null	null	null	10404.0
54535	null	null	null	10403.0
729863	null	null	null	10399.0
11222	null	null	null	10397.0
57817	null	null	null	10394.0
26517	null	null	null	10393.0
55511	null	null	null	10391.0
79959	null	null	null	10390.0
5427	null	null	null	10386.0
3624	null	null	null	10385.0
56903	null	null	null	10384.0
55178	null	null	null	10382.0
7818	null	null	null	10381.0
1618	null	null	null	10379.0
10399	null	null	null	10378.0
6165	null	null	null	10376.0
7167	null	null	null	10375.0
754	null	null	null	10374.0
116372	null	null	null	10373.0
8714	null	null	null	10369.0
1399	null	null	null	10367.0
25778	null	null	null	10366.0
25940	null	null	null	10364.0
176	null	null	null	10363.0
171546	null	null	null	10362.0
285	null	null	null	10360.0
9130	null	null	null	10359.0
54953	null	null	null	10348.0
1652	null	null	null	10342.0
6549	null	null	null	10340.0
26574	null	null	null	10336.0
22824	null	null	null	10333.0
54849	null	null	null	10331.0
5050	null	null	null	10330.0
440672	null	null	null	10329.0
9748	null	null	null	10328.0
51805	null	null	null	10326.0
3851	null	null	null	10321.0
92856	null	null	null	10320.0
378708	null	null	null	10318.0
56905	null	null	null	10317.0
60488	null	null	null	10316.0
10572	null	null	null	10314.0
51068	null	null	null	10312.0
3297	null	null	null	10309.0
1349	null	null	null	10306.0
4193	null	null	null	10305.0
26155	null	null	null	10304.0
5100	null	null	null	10302.0
7913	null	null	null	10301.0
51550	null	null	null	10296.0
56125	null	null	null	10295.0
7464	null	null	null	10293.0
10534	null	null	null	10292.0
26291	null	null	null	10291.0
2895	null	null	null	10289.0
51128	null	null	null	10287.0
51388	null	null	null	10285.0
26151	null	null	null	10284.0
10940	null	null	null	10283.0
79710	null	null	null	10281.0
79791	null	null	null	10280.0
166647	null	null	null	10276.0
51406	null	null	null	10275.0
29915	null	null	null	10274.0
6004	null	null	null	10272.0
7355	null	null	null	10271.0
4718	null	null	null	10269.0
29984	null	null	null	10265.0
23649	null	null	null	10264.0
9562	null	null	null	10261.0
65109	null	null	null	10260.0
401251	null	null	null	10259.0
6059	null	null	null	10257.0
7518	null	null	null	10256.0
100132399	null	null	null	10255.0
730029	null	null	null	10252.0
728855	null	null	null	10249.0
26330	null	null	null	10246.0
286887	null	null	null	10243.0
8520	null	null	null	10242.0
6631	null	null	null	10240.0
6482	null	null	null	10237.0
5719	null	null	null	10235.0
64149	null	null	null	10233.0
54877	null	null	null	10232.0
9582	null	null	null	10230.0
29109	null	null	null	10229.0
55631	null	null	null	10227.0
100128612	null	null	null	10226.0
545	null	null	null	10223.0
23097	null	null	null	10218.0
55222	null	null	null	10216.0
4677	null	null	null	10215.0
23457	null	null	null	10212.0
6877	null	null	null	10210.0
93081	null	null	null	10208.0
728932	null	null	null	10205.0
84900	null	null	null	10203.0
2108	null	null	null	10201.0
5883	null	null	null	10193.0
758	null	null	null	10190.0
29123	null	null	null	10189.0
5232	null	null	null	10187.0
27301	null	null	null	10186.0
2971	null	null	null	10185.0
4713	null	null	null	10183.0
55157	null	null	null	10180.0
1134	null	null	null	10178.0
1749	null	null	null	10176.0
23637	null	null	null	10175.0
51207	null	null	null	10174.0
55322	null	null	null	10173.0
25782	null	null	null	10171.0
51582	null	null	null	10170.0
8987	null	null	null	10169.0
23532	null	null	null	10168.0
113251	null	null	null	10165.0
10058	null	null	null	10164.0
9360	null	null	null	10162.0
10882	null	null	null	10160.0
5596	null	null	null	10154.0
51067	null	null	null	10153.0
10518	null	null	null	10152.0
2107	null	null	null	10148.0
3336	null	null	null	10147.0
55723	null	null	null	10146.0
26015	null	null	null	10145.0
11198	null	null	null	10144.0
51742	null	null	null	10143.0
10059	null	null	null	10142.0
23623	null	null	null	10140.0
6861	null	null	null	10139.0
54969	null	null	null	10137.0
729020	null	null	null	10131.0
9479	null	null	null	10130.0
29781	null	null	null	10128.0
81626	null	null	null	10127.0
6317	null	null	null	10126.0
10376	null	null	null	10125.0
9218	null	null	null	10123.0
29766	null	null	null	10121.0
10664	null	null	null	10120.0
50485	null	null	null	10118.0
170543	null	null	null	10117.0
3850	null	null	null	10116.0
54968	null	null	null	10115.0
5582	null	null	null	10114.0
29919	null	null	null	10113.0
490	null	null	null	10109.0
10239	null	null	null	10108.0
9801	null	null	null	10106.0
84705	null	null	null	10103.0
1138	null	null	null	10101.0
11193	null	null	null	10100.0
64786	null	null	null	10099.0
8872	null	null	null	10092.0
56894	null	null	null	10090.0
56954	null	null	null	10088.0
2877	null	null	null	10082.0
79081	null	null	null	10081.0
8706	null	null	null	10079.0
7016	null	null	null	10078.0
55745	null	null	null	10074.0
9518	null	null	null	10068.0
51124	null	null	null	10065.0
25888	null	null	null	10064.0
6443	null	null	null	10061.0
29949	null	null	null	10060.0
28985	null	null	null	10058.0
79650	null	null	null	10056.0
6728	null	null	null	10054.0
1999	null	null	null	10050.0
29093	null	null	null	10049.0
7574	null	null	null	10048.0
9688	null	null	null	10043.0
6837	null	null	null	10042.0
8796	null	null	null	10039.0
6853	null	null	null	10036.0
26236	null	null	null	10035.0
10598	null	null	null	10033.0
3229	null	null	null	10031.0
10401	null	null	null	10028.0
7004	null	null	null	10027.0
55172	null	null	null	10022.0
8202	null	null	null	10020.0
3093	null	null	null	10019.0
1317	null	null	null	10018.0
100130922	null	null	null	10014.0
9470	null	null	null	10012.0
865	null	null	null	10009.0
23233	null	null	null	10008.0
10914	null	null	null	10007.0
23076	null	null	null	10004.0
10845	null	null	null	10002.0
23520	null	null	null	9999.0
25836	null	null	null	9998.0
54929	null	null	null	9997.0
79888	null	null	null	9996.0
5805	null	null	null	9994.0
5121	null	null	null	9993.0
53820	null	null	null	9991.0
7407	null	null	null	9988.0
8785	null	null	null	9985.0
1595	null	null	null	9984.0
1912	null	null	null	9980.0
9824	null	null	null	9979.0
8491	null	null	null	9976.0
9416	null	null	null	9975.0
10939	null	null	null	9973.0
875	null	null	null	9970.0
3456	null	null	null	9968.0
65265	null	null	null	9967.0
27236	null	null	null	9966.0
26255	null	null	null	9964.0
25941	null	null	null	9961.0
5271	null	null	null	9959.0
23395	null	null	null	9958.0
7022	null	null	null	9955.0
441194	null	null	null	9954.0
1022	null	null	null	9953.0
4697	null	null	null	9952.0
51491	null	null	null	9949.0
348995	null	null	null	9948.0
729353	null	null	null	9947.0
57820	null	null	null	9945.0
51020	null	null	null	9944.0
55794	null	null	null	9943.0
8476	null	null	null	9940.0
51317	null	null	null	9938.0
10802	null	null	null	9937.0
28969	null	null	null	9935.0
2643	null	null	null	9932.0
64939	null	null	null	9931.0
4950	null	null	null	9930.0
55697	null	null	null	9926.0
162	null	null	null	9924.0
9587	null	null	null	9923.0
1325	null	null	null	9920.0
9843	null	null	null	9919.0
57130	null	null	null	9918.0
7332	null	null	null	9916.0
5889	null	null	null	9915.0
284403	null	null	null	9911.0
83737	null	null	null	9907.0
64777	null	null	null	9906.0
1787	null	null	null	9905.0
54187	null	null	null	9904.0
55526	null	null	null	9903.0
54680	null	null	null	9902.0
100130449	null	null	null	9901.0
8161	null	null	null	9899.0
128872	null	null	null	9898.0
29099	null	null	null	9895.0
6949	null	null	null	9892.0
100133109	null	null	null	9889.0
6543	null	null	null	9888.0
55636	null	null	null	9887.0
53343	null	null	null	9886.0
7032	null	null	null	9882.0
23230	null	null	null	9881.0
30836	null	null	null	9879.0
51021	null	null	null	9877.0
706	null	null	null	9876.0
84861	null	null	null	9875.0
10092	null	null	null	9872.0
9414	null	null	null	9869.0
7468	null	null	null	9867.0
10928	null	null	null	9863.0
6773	null	null	null	9860.0
26507	null	null	null	9859.0
10531	null	null	null	9858.0
54545	null	null	null	9856.0
646756	null	null	null	9855.0
10232	null	null	null	9854.0
22887	null	null	null	9853.0
7879	null	null	null	9852.0
59336	null	null	null	9851.0
9373	null	null	null	9844.0
2588	null	null	null	9843.0
3061	null	null	null	9841.0
83990	null	null	null	9840.0
753	null	null	null	9839.0
4704	null	null	null	9838.0
3614	null	null	null	9837.0
5879	null	null	null	9835.0
5612	null	null	null	9834.0
49856	null	null	null	9831.0
80161	null	null	null	9827.0
78995	null	null	null	9824.0
7432	null	null	null	9823.0
6612	null	null	null	9816.0
9439	null	null	null	9815.0
25879	null	null	null	9814.0
4436	null	null	null	9812.0
2583	null	null	null	9811.0
23544	null	null	null	9810.0
5782	null	null	null	9808.0
8089	null	null	null	9806.0
51337	null	null	null	9804.0
28956	null	null	null	9803.0
79646	null	null	null	9800.0
9569	null	null	null	9799.0
55312	null	null	null	9796.0
9885	null	null	null	9789.0
84253	null	null	null	9788.0
219333	null	null	null	9787.0
81887	null	null	null	9784.0
51116	null	null	null	9783.0
1855	null	null	null	9782.0
7559	null	null	null	9781.0
11329	null	null	null	9780.0
9384	null	null	null	9779.0
9793	null	null	null	9778.0
774	null	null	null	9776.0
1032	null	null	null	9774.0
8420	null	null	null	9772.0
56061	null	null	null	9771.0
55041	null	null	null	9770.0
9188	null	null	null	9769.0
51094	null	null	null	9764.0
5160	null	null	null	9763.0
55884	null	null	null	9762.0
2027	null	null	null	9760.0
26636	null	null	null	9759.0
7341	null	null	null	9757.0
8368	null	null	null	9755.0
84079	null	null	null	9750.0
50839	null	null	null	9745.0
54020	null	null	null	9744.0
54490	null	null	null	9743.0
9819	null	null	null	9740.0
65005	null	null	null	9738.0
728636	null	null	null	9737.0
398	null	null	null	9736.0
54852	null	null	null	9735.0
9856	null	null	null	9731.0
8871	null	null	null	9730.0
7280	null	null	null	9729.0
100129013	null	null	null	9725.0
9477	null	null	null	9724.0
147339	null	null	null	9722.0
7139	null	null	null	9721.0
336	null	null	null	9720.0
642502	null	null	null	9717.0
29889	null	null	null	9716.0
9277	null	null	null	9714.0
9107	null	null	null	9713.0
442715	null	null	null	9711.0
10196	null	null	null	9708.0
4099	null	null	null	9707.0
4694	null	null	null	9703.0
50628	null	null	null	9698.0
4321	null	null	null	9697.0
2257	null	null	null	9696.0
91752	null	null	null	9695.0
8565	null	null	null	9694.0
9015	null	null	null	9693.0
151	null	null	null	9692.0
646208	null	null	null	9690.0
1748	null	null	null	9689.0
6945	null	null	null	9686.0
10650	null	null	null	9685.0
2271	null	null	null	9684.0
6950	null	null	null	9681.0
22978	null	null	null	9678.0
1482	null	null	null	9677.0
5902	null	null	null	9675.0
7109	null	null	null	9673.0
8505	null	null	null	9672.0
55206	null	null	null	9671.0
7036	null	null	null	9669.0
63035	null	null	null	9667.0
6391	null	null	null	9665.0
56033	null	null	null	9664.0
22929	null	null	null	9663.0
57187	null	null	null	9662.0
54998	null	null	null	9659.0
29034	null	null	null	9657.0
3682	null	null	null	9655.0
8930	null	null	null	9654.0
6628	null	null	null	9653.0
1021	null	null	null	9651.0
55125	null	null	null	9650.0
303	null	null	null	9646.0
9991	null	null	null	9645.0
23594	null	null	null	9644.0
899	null	null	null	9640.0
51002	null	null	null	9639.0
3052	null	null	null	9636.0
9673	null	null	null	9635.0
55801	null	null	null	9634.0
201163	null	null	null	9632.0
1053	null	null	null	9631.0
3434	null	null	null	9630.0
4087	null	null	null	9626.0
3920	null	null	null	9625.0
3224	null	null	null	9624.0
55023	null	null	null	9623.0
8260	null	null	null	9620.0
51029	null	null	null	9617.0
55781	null	null	null	9616.0
400410	null	null	null	9615.0
29978	null	null	null	9614.0
80218	null	null	null	9611.0
25821	null	null	null	9608.0
2244	null	null	null	9606.0
9805	null	null	null	9605.0
11322	null	null	null	9604.0
10989	null	null	null	9603.0
4361	null	null	null	9602.0
55744	null	null	null	9601.0
79139	null	null	null	9598.0
4522	null	null	null	9592.0
26003	null	null	null	9591.0
51606	null	null	null	9589.0
2115	null	null	null	9583.0
27	null	null	null	9582.0
10987	null	null	null	9580.0
26205	null	null	null	9578.0
4176	null	null	null	9576.0
55181	null	null	null	9574.0
57096	null	null	null	9573.0
5255	null	null	null	9572.0
5426	null	null	null	9568.0
51072	null	null	null	9567.0
79968	null	null	null	9566.0
286527	null	null	null	9562.0
54920	null	null	null	9560.0
51642	null	null	null	9559.0
140710	null	null	null	9558.0
50943	null	null	null	9557.0
8898	null	null	null	9556.0
10730	null	null	null	9554.0
80150	null	null	null	9550.0
2186	null	null	null	9548.0
25801	null	null	null	9547.0
100008586	null	null	null	9546.0
80895	null	null	null	9543.0
8975	null	null	null	9540.0
8537	null	null	null	9539.0
399904	null	null	null	9538.0
9016	null	null	null	9537.0
23300	null	null	null	9536.0
79000	null	null	null	9533.0
11037	null	null	null	9532.0
9033	null	null	null	9531.0
9821	null	null	null	9529.0
2963	null	null	null	9526.0
2178	null	null	null	9525.0
51	null	null	null	9524.0
79135	null	null	null	9522.0
139748	null	null	null	9521.0
55811	null	null	null	9517.0
1366	null	null	null	9516.0
2575	null	null	null	9515.0
6557	null	null	null	9513.0
51174	null	null	null	9512.0
11097	null	null	null	9511.0
55291	null	null	null	9509.0
91300	null	null	null	9507.0
9141	null	null	null	9505.0
728412	null	null	null	9500.0
2584	null	null	null	9498.0
643790	null	null	null	9497.0
3745	null	null	null	9496.0
6899	null	null	null	9494.0
5188	null	null	null	9493.0
55159	null	null	null	9491.0
6603	null	null	null	9487.0
5081	null	null	null	9486.0
64754	null	null	null	9483.0
79774	null	null	null	9480.0
101	null	null	null	9479.0
496	null	null	null	9475.0
23144	null	null	null	9474.0
29947	null	null	null	9472.0
10899	null	null	null	9467.0
51747	null	null	null	9466.0
16	null	null	null	9465.0
51046	null	null	null	9464.0
206358	null	null	null	9463.0
57228	null	null	null	9460.0
3674	null	null	null	9457.0
7979	null	null	null	9456.0
348158	null	null	null	9455.0
623	null	null	null	9453.0
6434	null	null	null	9452.0
1736	null	null	null	9450.0
55703	null	null	null	9447.0
25794	null	null	null	9446.0
79158	null	null	null	9445.0
55711	null	null	null	9441.0
11062	null	null	null	9440.0
283459	null	null	null	9437.0
6674	null	null	null	9436.0
7291	null	null	null	9435.0
10169	null	null	null	9432.0
54726	null	null	null	9431.0
100132923	null	null	null	9425.0
10269	null	null	null	9424.0
11200	null	null	null	9423.0
10622	null	null	null	9421.0
9514	null	null	null	9419.0
56729	null	null	null	9417.0
30850	null	null	null	9416.0
29948	null	null	null	9415.0
79074	null	null	null	9413.0
56886	null	null	null	9410.0
5457	null	null	null	9409.0
5801	null	null	null	9407.0
10205	null	null	null	9406.0
25841	null	null	null	9405.0
10677	null	null	null	9404.0
55079	null	null	null	9403.0
56474	null	null	null	9401.0
55695	null	null	null	9400.0
78990	null	null	null	9398.0
9993	null	null	null	9397.0
23192	null	null	null	9396.0
22835	null	null	null	9395.0
9328	null	null	null	9394.0
650293	null	null	null	9393.0
1537	null	null	null	9392.0
55359	null	null	null	9389.0
[truncated: 11,092 more rows]
