# Supplementary material for: Multiple-input multiple-output causal strategies for gene selection
Source: BMC Bioinformatics. 2011 Nov 25;12:458. doi: 10.1186/1471-2105-12-458 (PMC3323860; doi:10.1186/1471-2105-12-458)
Supplement: Additional file 3 — Archive containing the output files computed by the preranked GSEA for λ ∈ {0.6,0.7,0.8,0.9,1.0,2.0} (GSEA_MIMO_part2.zip). [file 1471-2105-12-458-S3.ZIP › mFS06_entrez_mimo.GseaPreranked.1316038724366/edb/mFS06_entrez_mimo.rnk]

29127	13091.0
54210	13090.0
64151	13089.0
2017	13088.0
9055	13087.0
51203	13086.0
1033	13084.0
79682	13083.0
9133	13081.0
9134	13078.0
7153	13077.0
6790	13076.0
79703	13074.0
890	13073.0
4288	13072.0
79075	13070.0
9768	13069.0
259266	13068.0
5898	13066.0
1062	13065.0
8500	13064.0
9787	13063.0
51514	13061.0
10615	13059.0
4751	13058.0
79733	13057.0
9928	13054.0
5888	13052.0
2297	13051.0
9833	13050.0
56942	13048.0
6241	13047.0
55165	13045.0
9868	13044.0
4085	13043.0
6713	13042.0
54205	13040.0
10212	13039.0
3832	13038.0
701	13036.0
4312	13035.0
27338	13032.0
1063	13029.0
6627	13028.0
24137	13025.0
9319	13024.0
29893	13023.0
699	13022.0
11130	13021.0
58478	13020.0
51016	13018.0
146909	13017.0
23234	13016.0
5223	13015.0
55872	13012.0
891	13010.0
983	13008.0
51512	13007.0
7336	13006.0
1719	13005.0
11065	13004.0
9401	13003.0
25788	13002.0
9700	13001.0
1434	12997.0
8772	12995.0
332	12994.0
9232	12992.0
3422	12990.0
8914	12989.0
29899	12988.0
10460	12987.0
133	12986.0
56943	12984.0
57122	12983.0
51659	12981.0
10112	12980.0
5437	12979.0
9837	12977.0
51022	12972.0
11260	12971.0
10024	12970.0
57157	12969.0
55215	12968.0
7272	12966.0
79573	12964.0
6905	12962.0
6573	12960.0
7296	12959.0
23210	12956.0
11004	12955.0
664	12954.0
991	12950.0
10971	12948.0
10213	12947.0
9355	12946.0
5685	12945.0
55839	12943.0
7112	12941.0
27257	12939.0
3419	12937.0
2237	12936.0
10733	12933.0
8318	12930.0
11052	12929.0
3015	12928.0
29105	12927.0
25839	12924.0
55832	12923.0
6882	12922.0
11169	12921.0
57405	12920.0
1164	12919.0
11060	12918.0
56950	12917.0
1058	12915.0
51001	12913.0
29097	12912.0
93594	12911.0
2764	12910.0
6491	12908.0
3251	12907.0
8438	12906.0
4331	12905.0
1894	12904.0
51110	12903.0
3925	12901.0
8480	12900.0
27161	12899.0
80004	12897.0
54503	12896.0
3833	12895.0
5352	12894.0
81611	12893.0
55040	12892.0
5693	12890.0
23366	12889.0
10993	12887.0
26586	12886.0
51373	12885.0
4234	12883.0
55346	12881.0
81930	12878.0
220134	12876.0
84342	12874.0
1717	12873.0
6732	12872.0
51018	12870.0
9493	12869.0
5155	12868.0
55247	12867.0
5469	12863.0
56992	12861.0
7381	12860.0
11335	12859.0
51204	12858.0
55355	12857.0
79169	12856.0
9289	12853.0
51765	12852.0
4072	12850.0
8566	12848.0
8833	12846.0
25807	12844.0
6513	12843.0
4175	12842.0
9735	12840.0
5708	12838.0
79019	12835.0
10403	12833.0
55176	12832.0
10874	12830.0
23306	12829.0
10057	12827.0
54821	12826.0
993	12825.0
908	12824.0
3148	12823.0
4831	12822.0
201562	12820.0
8836	12819.0
9521	12818.0
8883	12816.0
5433	12815.0
22948	12811.0
6788	12809.0
164	12808.0
9282	12807.0
6835	12806.0
123	12805.0
10440	12802.0
9238	12801.0
1978	12800.0
25764	12797.0
4001	12796.0
4141	12795.0
79918	12794.0
54478	12793.0
3576	12792.0
9123	12791.0
2810	12790.0
83461	12788.0
23560	12784.0
81873	12783.0
4860	12781.0
54069	12779.0
57110	12777.0
27101	12775.0
5706	12773.0
63933	12772.0
11339	12771.0
9156	12769.0
6873	12767.0
6617	12766.0
580	12762.0
2146	12761.0
57019	12760.0
4700	12757.0
2305	12756.0
10592	12755.0
79022	12754.0
8317	12752.0
6996	12751.0
3161	12748.0
27253	12747.0
29095	12746.0
995	12741.0
54972	12739.0
80010	12738.0
8544	12734.0
5984	12732.0
27235	12729.0
63875	12728.0
51121	12726.0
79767	12725.0
79801	12723.0
6637	12719.0
4171	12717.0
6921	12714.0
4605	12713.0
641	12711.0
1841	12710.0
54962	12709.0
60673	12708.0
55039	12706.0
23350	12704.0
5604	12703.0
784	12702.0
10051	12701.0
548596	12700.0
9391	12697.0
84669	12695.0
26271	12694.0
10038	12690.0
1965	12689.0
2491	12687.0
5478	12686.0
28227	12685.0
55388	12684.0
80155	12681.0
57102	12679.0
22974	12677.0
5691	12675.0
4477	12671.0
4869	12670.0
7073	12669.0
79071	12665.0
1515	12662.0
6741	12661.0
10855	12660.0
10055	12659.0
28998	12658.0
10054	12656.0
3978	12655.0
57017	12653.0
8050	12652.0
27440	12650.0
1017	12649.0
27346	12647.0
5111	12646.0
2781	12645.0
5713	12643.0
51053	12641.0
10328	12639.0
7110	12638.0
79152	12637.0
86	12636.0
54892	12635.0
79007	12634.0
64783	12633.0
291	12631.0
8562	12629.0
11073	12628.0
55669	12627.0
55010	12626.0
51105	12624.0
51182	12623.0
10293	12622.0
3858	12621.0
55660	12620.0
51026	12619.0
3612	12618.0
5203	12616.0
10617	12615.0
54908	12613.0
6632	12612.0
2739	12607.0
3070	12606.0
7262	12604.0
54845	12603.0
64130	12602.0
6696	12600.0
1072	12599.0
10797	12598.0
9533	12597.0
6502	12596.0
1374	12595.0
79866	12593.0
55833	12591.0
672	12590.0
55027	12588.0
10553	12585.0
6576	12584.0
9848	12581.0
2926	12579.0
55379	12578.0
6804	12577.0
5471	12576.0
6495	12575.0
55765	12574.0
80237	12573.0
9694	12572.0
1163	12570.0
768	12568.0
10606	12567.0
10635	12566.0
92140	12564.0
2058	12563.0
89910	12562.0
5877	12557.0
28511	12556.0
51155	12554.0
11044	12552.0
2677	12550.0
79017	12549.0
55856	12548.0
9456	12547.0
90133	12545.0
3838	12541.0
2189	12538.0
10856	12536.0
84908	12533.0
51115	12531.0
51428	12530.0
29100	12528.0
55689	12527.0
9898	12526.0
7083	12525.0
10799	12522.0
51571	12520.0
10248	12519.0
4848	12518.0
3091	12517.0
7295	12515.0
4976	12514.0
5347	12513.0
27336	12512.0
8774	12511.0
55143	12510.0
63967	12508.0
100188893	12506.0
29028	12504.0
10397	12501.0
55759	12499.0
3149	12498.0
1514	12494.0
286148	12493.0
80324	12491.0
10204	12489.0
7936	12488.0
79572	12479.0
7443	12473.0
79949	12472.0
2161	12471.0
1837	12469.0
55969	12468.0
55284	12467.0
10535	12465.0
10428	12461.0
79944	12458.0
5245	12457.0
55876	12456.0
1728	12454.0
114044	12453.0
23397	12451.0
30001	12450.0
1040	12447.0
5214	12446.0
5983	12444.0
2139	12442.0
3735	12441.0
5822	12440.0
5440	12439.0
1678	12437.0
64216	12433.0
55975	12432.0
833	12430.0
25909	12429.0
9100	12427.0
79833	12426.0
55197	12424.0
55156	12422.0
8270	12421.0
898	12419.0
10694	12416.0
7422	12414.0
6119	12413.0
23287	12411.0
65986	12410.0
79050	12408.0
23518	12404.0
51096	12403.0
5194	12402.0
80232	12399.0
6535	12398.0
1305	12396.0
6596	12393.0
29980	12392.0
29080	12391.0
2886	12390.0
5716	12389.0
2617	12388.0
55705	12387.0
377	12385.0
441024	12384.0
2287	12381.0
56888	12380.0
4726	12378.0
10926	12377.0
7884	12376.0
54915	12373.0
10625	12372.0
6902	12371.0
5597	12366.0
1122	12365.0
4502	12364.0
51319	12360.0
705	12359.0
8851	12358.0
10528	12357.0
4162	12354.0
4719	12352.0
54165	12351.0
2626	12350.0
10153	12348.0
2201	12347.0
5202	12345.0
6607	12344.0
5688	12343.0
79786	12341.0
10651	12340.0
9650	12339.0
3014	12334.0
23513	12330.0
11332	12329.0
5709	12328.0
3381	12325.0
1347	12324.0
7465	12323.0
8140	12322.0
5393	12320.0
8208	12319.0
27072	12318.0
84790	12314.0
5634	12312.0
3066	12311.0
3887	12308.0
57380	12307.0
9212	12304.0
26043	12303.0
79783	12302.0
23592	12299.0
9631	12298.0
1523	12297.0
3320	12296.0
10381	12294.0
7298	12292.0
1789	12289.0
9831	12288.0
387522	12287.0
654483	12286.0
2960	12284.0
3638	12279.0
8996	12277.0
124044	12274.0
54758	12272.0
51371	12271.0
3939	12269.0
64431	12267.0
50814	12266.0
10715	12265.0
7371	12264.0
10994	12262.0
4591	12260.0
29901	12257.0
3157	12253.0
80178	12252.0
440	12251.0
23644	12249.0
27042	12248.0
29088	12247.0
10190	12245.0
5700	12244.0
10675	12243.0
728	12242.0
7372	12241.0
27344	12239.0
55854	12237.0
23658	12236.0
80194	12235.0
22880	12234.0
57761	12233.0
6286	12230.0
10393	12228.0
10383	12227.0
23512	12225.0
4521	12223.0
8337	12222.0
8497	12220.0
25983	12219.0
79042	12216.0
9217	12211.0
80758	12209.0
990	12208.0
3182	12206.0
7718	12205.0
55656	12204.0
9711	12200.0
28992	12198.0
8813	12197.0
79943	12196.0
100133775	12195.0
9692	12194.0
64785	12192.0
64963	12191.0
51773	12190.0
25926	12188.0
29923	12187.0
6888	12185.0
79837	12184.0
64750	12183.0
1871	12181.0
22839	12179.0
4173	12178.0
10165	12177.0
9377	12176.0
51088	12175.0
5810	12174.0
79657	12173.0
10540	12172.0
7353	12170.0
2806	12169.0
54934	12168.0
51377	12166.0
10063	12165.0
5985	12163.0
56889	12160.0
23507	12159.0
6199	12158.0
4952	12156.0
55093	12154.0
27348	12151.0
51499	12149.0
2730	12148.0
9582	12147.0
158	12145.0
2026	12144.0
55505	12143.0
29967	12142.0
2644	12140.0
56270	12139.0
202658	12137.0
2332	12135.0
81620	12134.0
22992	12132.0
80204	12130.0
81579	12128.0
6472	12126.0
57107	12125.0
65094	12124.0
529	12123.0
100129361	12121.0
78999	12118.0
23271	12115.0
5717	12113.0
7504	12112.0
79441	12111.0
25920	12110.0
8139	12106.0
4998	12105.0
10948	12104.0
3796	12098.0
64746	12097.0
5557	12096.0
262	12095.0
257152	12094.0
114657	12092.0
51651	12091.0
55227	12090.0
1404	12088.0
55737	12086.0
23246	12084.0
3315	12082.0
7517	12080.0
4291	12078.0
57665	12076.0
55630	12074.0
4201	12073.0
26750	12072.0
54583	12071.0
26284	12070.0
51430	12068.0
6629	12066.0
8336	12063.0
6016	12062.0
26150	12060.0
836	12059.0
65003	12055.0
645233	12054.0
4702	12053.0
5062	12050.0
734	12049.0
1213	12046.0
55257	12045.0
23080	12043.0
8819	12041.0
514	12040.0
2885	12035.0
10721	12033.0
259	12032.0
388796	12030.0
10285	12028.0
10907	12027.0
9688	12025.0
5413	12024.0
10237	12023.0
1633	12022.0
7203	12018.0
26	12017.0
6871	12016.0
10195	12013.0
55173	12011.0
8577	12010.0
246243	12009.0
63899	12008.0
1763	12007.0
2958	12006.0
339175	12004.0
11137	12003.0
6659	12002.0
3156	12001.0
5955	11996.0
9994	11995.0
1478	11992.0
10962	11991.0
10776	11989.0
10897	11988.0
4199	11986.0
151230	11984.0
8894	11982.0
1207	11980.0
5033	11978.0
4603	11973.0
54932	11972.0
5594	11971.0
23603	11969.0
79902	11968.0
1479	11966.0
50861	11962.0
3775	11961.0
3613	11960.0
9088	11959.0
7553	11957.0
7283	11955.0
81892	11949.0
81034	11947.0
4494	11944.0
1854	11942.0
5119	11941.0
4200	11940.0
10969	11934.0
5967	11932.0
100288628	11931.0
51069	11930.0
27130	11927.0
2935	11925.0
55055	11924.0
29902	11923.0
7417	11921.0
51647	11920.0
11051	11918.0
11235	11915.0
55559	11914.0
10736	11913.0
54849	11912.0
79980	11911.0
6597	11910.0
26873	11909.0
6198	11908.0
10915	11906.0
55508	11905.0
23481	11904.0
7167	11903.0
7264	11900.0
55366	11899.0
5885	11898.0
30837	11897.0
283871	11896.0
23649	11895.0
201254	11893.0
51012	11892.0
79047	11887.0
55635	11886.0
26502	11885.0
9442	11884.0
11236	11881.0
5291	11880.0
5817	11878.0
55238	11871.0
11072	11870.0
5425	11869.0
8725	11866.0
23142	11863.0
2987	11862.0
26520	11858.0
10096	11857.0
80778	11856.0
79364	11855.0
10199	11853.0
1340	11852.0
54982	11848.0
645745	11846.0
1000	11845.0
4495	11843.0
9643	11840.0
55353	11839.0
4151	11838.0
2224	11837.0
54954	11836.0
7307	11834.0
58500	11833.0
3418	11832.0
55110	11828.0
7411	11827.0
54541	11824.0
55907	11823.0
6631	11822.0
7705	11818.0
55723	11817.0
23173	11816.0
653659	11814.0
51101	11813.0
23160	11811.0
6729	11809.0
5999	11806.0
10576	11805.0
6715	11804.0
3626	11803.0
9957	11802.0
4580	11800.0
9816	11799.0
51599	11798.0
54801	11794.0
55120	11793.0
8723	11791.0
26472	11790.0
56941	11789.0
10072	11788.0
5584	11787.0
11232	11785.0
6307	11783.0
51184	11781.0
4528	11779.0
54512	11778.0
8754	11776.0
54913	11774.0
1690	11771.0
6541	11768.0
8853	11766.0
5747	11764.0
83696	11763.0
94081	11762.0
8939	11760.0
5695	11759.0
8805	11757.0
333	11754.0
79609	11751.0
6227	11746.0
23640	11745.0
11056	11744.0
654364	11743.0
29960	11742.0
5238	11741.0
55011	11740.0
54496	11737.0
90480	11735.0
26585	11734.0
653562	11732.0
22916	11728.0
25843	11726.0
528	11725.0
83460	11724.0
8243	11723.0
55699	11722.0
9958	11721.0
4324	11720.0
7398	11719.0
81929	11717.0
4501	11716.0
9636	11715.0
10609	11714.0
10079	11713.0
11338	11710.0
25806	11706.0
83259	11698.0
6712	11696.0
55171	11694.0
26636	11693.0
64110	11691.0
8702	11687.0
375035	11684.0
64577	11683.0
8872	11682.0
3755	11679.0
54584	11678.0
10005	11675.0
8559	11674.0
5303	11673.0
1723	11671.0
80273	11670.0
5831	11669.0
89845	11668.0
7013	11667.0
29081	11666.0
81831	11664.0
55835	11663.0
10247	11661.0
27297	11658.0
9653	11657.0
39	11656.0
9685	11654.0
56681	11653.0
3892	11652.0
51290	11651.0
79915	11650.0
50810	11649.0
9829	11648.0
10290	11647.0
79711	11645.0
1477	11644.0
22827	11642.0
1192	11641.0
80775	11640.0
23508	11639.0
23594	11637.0
550	11636.0
25855	11634.0
54517	11632.0
3396	11631.0
23380	11630.0
93081	11629.0
81614	11627.0
55003	11626.0
26233	11625.0
285359	11624.0
5329	11623.0
5910	11622.0
5427	11621.0
26589	11620.0
5902	11617.0
79577	11613.0
205564	11610.0
22950	11609.0
5550	11607.0
54454	11606.0
83451	11601.0
26255	11600.0
3177	11599.0
5431	11598.0
83737	11597.0
9519	11593.0
7319	11591.0
1297	11589.0
23002	11588.0
8607	11587.0
8493	11584.0
4496	11581.0
10787	11579.0
5718	11578.0
5710	11575.0
10574	11573.0
79665	11570.0
9361	11569.0
8669	11566.0
3099	11563.0
5277	11562.0
50626	11560.0
9342	11558.0
51575	11556.0
10471	11555.0
11177	11554.0
5827	11553.0
10951	11551.0
6950	11550.0
595101	11549.0
55159	11547.0
729222	11545.0
5001	11543.0
4704	11542.0
488	11540.0
286527	11539.0
88	11538.0
7378	11532.0
404093	11531.0
80346	11530.0
7514	11526.0
5365	11523.0
253943	11522.0
5110	11521.0
8647	11519.0
9926	11518.0
2664	11517.0
5601	11514.0
5603	11512.0
9790	11511.0
54928	11510.0
284889	11506.0
7138	11503.0
27000	11502.0
79791	11501.0
1604	11500.0
122704	11499.0
9793	11497.0
51491	11491.0
1327	11489.0
9399	11488.0
79023	11487.0
27183	11485.0
5106	11482.0
10885	11481.0
55521	11480.0
9052	11479.0
4504	11476.0
10245	11475.0
55526	11470.0
2585	11469.0
6611	11464.0
8988	11463.0
23450	11462.0
55212	11461.0
5160	11459.0
64180	11457.0
51142	11455.0
65263	11451.0
84900	11449.0
7355	11447.0
2134	11444.0
10527	11443.0
9470	11442.0
3993	11440.0
9145	11439.0
55738	11438.0
56180	11437.0
51282	11436.0
23554	11433.0
118491	11427.0
79739	11426.0
58488	11424.0
96764	11423.0
9480	11420.0
6874	11419.0
1736	11417.0
11222	11416.0
6698	11415.0
11200	11413.0
11082	11412.0
51582	11411.0
3868	11409.0
55166	11404.0
79081	11403.0
65057	11401.0
2063	11398.0
875	11397.0
9818	11396.0
10376	11395.0
64710	11394.0
2019	11392.0
7163	11391.0
9025	11389.0
23329	11385.0
55290	11383.0
64184	11382.0
2643	11381.0
26235	11378.0
79982	11377.0
23029	11376.0
152	11374.0
55304	11373.0
7407	11372.0
5355	11369.0
79847	11368.0
79797	11366.0
55661	11364.0
54542	11363.0
25844	11360.0
64410	11359.0
56945	11356.0
4172	11355.0
4711	11353.0
51081	11352.0
202	11346.0
10059	11342.0
56647	11341.0
7004	11339.0
4176	11336.0
8565	11333.0
8974	11332.0
4097	11331.0
899	11330.0
1730	11329.0
3376	11326.0
8608	11325.0
11171	11324.0
51388	11322.0
51129	11321.0
4931	11320.0
9141	11319.0
178	11318.0
55226	11317.0
8326	11315.0
81691	11314.0
5684	11311.0
6628	11309.0
51406	11307.0
8941	11306.0
2968	11305.0
23787	11304.0
55794	11301.0
10048	11300.0
51567	11297.0
1349	11296.0
2821	11294.0
10549	11293.0
7468	11292.0
219293	11291.0
3297	11289.0
657	11287.0
23532	11286.0
9588	11285.0
26073	11279.0
27301	11278.0
23076	11277.0
51070	11276.0
16	11275.0
131408	11273.0
8027	11272.0
2932	11270.0
51634	11269.0
8968	11266.0
54433	11265.0
782	11262.0
29844	11260.0
1503	11256.0
55486	11255.0
50863	11253.0
9014	11251.0
1152	11249.0
192666	11248.0
26120	11246.0
8347	11244.0
8739	11240.0
9791	11239.0
5382	11238.0
55957	11237.0
54732	11235.0
56886	11234.0
3336	11233.0
1054	11228.0
8818	11226.0
23185	11225.0
8260	11221.0
8445	11220.0
5209	11219.0
2178	11218.0
342538	11214.0
79581	11213.0
1147	11209.0
29117	11207.0
57707	11205.0
54676	11204.0
8970	11202.0
25940	11201.0
7913	11200.0
3006	11196.0
10947	11194.0
5080	11193.0
10762	11192.0
1138	11188.0
5529	11186.0
10198	11184.0
6182	11182.0
51510	11181.0
92815	11180.0
23590	11179.0
1024	11178.0
4102	11176.0
79731	11175.0
79752	11174.0
5230	11171.0
6059	11170.0
53371	11166.0
3265	11163.0
10598	11162.0
51236	11161.0
885	11160.0
8335	11159.0
1241	11156.0
54968	11155.0
10573	11154.0
266740	11153.0
54963	11152.0
28978	11150.0
23480	11149.0
7419	11148.0
29083	11144.0
9618	11143.0
5300	11139.0
51072	11138.0
9897	11137.0
55131	11136.0
22868	11133.0
3110	11130.0
345	11128.0
4321	11126.0
2592	11125.0
27289	11124.0
3853	11120.0
57214	11118.0
9276	11115.0
51123	11114.0
3795	11113.0
23141	11111.0
90141	11108.0
57097	11107.0
55558	11105.0
4733	11104.0
23788	11101.0
6924	11091.0
26610	11088.0
6635	11087.0
10940	11085.0
7738	11083.0
57003	11079.0
26032	11076.0
60491	11074.0
11011	11072.0
6338	11069.0
80328	11067.0
554313	11066.0
3008	11064.0
54927	11063.0
10228	11060.0
637	11059.0
83463	11058.0
57099	11056.0
730107	11054.0
4709	11053.0
79763	11050.0
152559	11048.0
9862	11047.0
2589	11044.0
9446	11043.0
55057	11042.0
5422	11039.0
3475	11037.0
4320	11036.0
4522	11035.0
7979	11034.0
4436	11032.0
3895	11030.0
51805	11028.0
26039	11027.0
261726	11026.0
26574	11025.0
25977	11023.0
8323	11021.0
3777	11018.0
79888	11017.0
6427	11014.0
27032	11012.0
1329	11011.0
57817	11010.0
128872	11009.0
23204	11007.0
1317	11006.0
90333	11004.0
7289	11003.0
50512	11002.0
57826	10997.0
280661	10995.0
400410	10993.0
29781	10990.0
5409	10989.0
9939	10987.0
7257	10986.0
3364	10985.0
81858	10983.0
64422	10982.0
5875	10981.0
51025	10979.0
55697	10976.0
9330	10974.0
6647	10973.0
5000	10968.0
9991	10965.0
23213	10964.0
9352	10963.0
100287590	10961.0
26276	10960.0
55687	10954.0
4644	10953.0
6707	10952.0
84079	10950.0
54014	10949.0
84722	10948.0
9130	10946.0
1783	10942.0
64901	10940.0
26225	10935.0
7270	10932.0
4287	10931.0
7332	10929.0
994	10928.0
5889	10925.0
8458	10924.0
865	10922.0
117246	10921.0
6845	10920.0
23607	10917.0
23108	10916.0
54868	10915.0
54958	10912.0
2673	10911.0
366	10907.0
22995	10905.0
9255	10899.0
6949	10893.0
93210	10891.0
26155	10890.0
10730	10888.0
9166	10886.0
10498	10885.0
3845	10879.0
9824	10875.0
54535	10874.0
23019	10873.0
79959	10871.0
28957	10870.0
6248	10869.0
9801	10867.0
4712	10863.0
1537	10862.0
9188	10861.0
10735	10860.0
11266	10859.0
1773	10858.0
3257	10856.0
23170	10855.0
5933	10853.0
6447	10849.0
157562	10844.0
11267	10840.0
8568	10839.0
29889	10837.0
1301	10836.0
64762	10833.0
9885	10832.0
27352	10831.0
8507	10830.0
51477	10829.0
8636	10828.0
4091	10826.0
1356	10825.0
9969	10824.0
353189	10823.0
55157	10822.0
729020	10820.0
23659	10818.0
9462	10815.0
92154	10814.0
389715	10813.0
171546	10809.0
10713	10804.0
23161	10802.0
4188	10800.0
483	10797.0
8443	10796.0
65265	10794.0
7571	10793.0
1649	10792.0
10622	10791.0
79139	10790.0
7136	10789.0
51642	10786.0
8767	10785.0
10058	10782.0
353	10781.0
23167	10780.0
23562	10779.0
51067	10777.0
92856	10775.0
5264	10774.0
22978	10772.0
1534	10770.0
27300	10768.0
60490	10764.0
54881	10763.0
65005	10762.0
51195	10760.0
6690	10759.0
9373	10758.0
29919	10757.0
6160	10756.0
7137	10753.0
63897	10749.0
619505	10746.0
8624	10744.0
79000	10743.0
5331	10735.0
28985	10734.0
27067	10732.0
2125	10728.0
28969	10727.0
6461	10722.0
522	10721.0
7286	10717.0
23277	10715.0
22824	10712.0
2109	10710.0
10850	10708.0
7764	10707.0
10950	10704.0
84733	10703.0
3052	10701.0
7965	10695.0
10737	10694.0
1364	10693.0
7045	10692.0
10102	10689.0
645452	10686.0
8000	10684.0
9972	10683.0
10531	10682.0
9605	10680.0
6605	10679.0
23007	10678.0
5901	10673.0
83448	10672.0
56905	10671.0
55636	10669.0
6820	10667.0
4917	10666.0
8785	10665.0
6877	10663.0
2861	10661.0
1032	10659.0
7388	10657.0
378708	10653.0
54101	10651.0
55255	10648.0
5449	10647.0
27258	10642.0
10572	10641.0
54951	10639.0
9498	10637.0
7029	10633.0
4259	10632.0
7175	10631.0
1652	10630.0
55161	10626.0
1758	10624.0
22927	10623.0
79919	10621.0
29107	10617.0
100129405	10615.0
64417	10613.0
120227	10609.0
55322	10607.0
60484	10605.0
22903	10604.0
10092	10601.0
8266	10598.0
10452	10597.0
100132742	10596.0
255812	10595.0
1111	10593.0
442194	10592.0
6780	10591.0
8120	10590.0
79983	10589.0
25978	10588.0
2523	10587.0
51617	10585.0
9889	10583.0
284306	10581.0
84823	10575.0
116372	10574.0
11329	10572.0
5805	10571.0
5429	10569.0
10232	10568.0
268	10565.0
9914	10564.0
5514	10563.0
433	10561.0
23225	10559.0
3949	10554.0
10534	10550.0
26517	10549.0
51337	10548.0
706	10544.0
80218	10543.0
51507	10541.0
64837	10539.0
79598	10538.0
9728	10535.0
4361	10534.0
23527	10532.0
1312	10530.0
11274	10529.0
23097	10528.0
65220	10526.0
10175	10519.0
65109	10518.0
23012	10516.0
79614	10514.0
64400	10511.0
4174	10506.0
9530	10500.0
25874	10496.0
1917	10492.0
2271	10490.0
10575	10486.0
2588	10485.0
10656	10484.0
55711	10483.0
90233	10479.0
10939	10478.0
212	10477.0
729163	10476.0
4103	10472.0
25941	10466.0
1412	10465.0
26266	10464.0
83990	10463.0
6897	10462.0
26263	10458.0
3985	10457.0
331	10454.0
23457	10453.0
23165	10451.0
1525	10450.0
27043	10447.0
79135	10446.0
63916	10442.0
51755	10440.0
6549	10438.0
9712	10435.0
6534	10433.0
64794	10430.0
341	10428.0
6904	10427.0
646208	10419.0
7037	10415.0
2264	10414.0
2107	10413.0
8887	10412.0
9907	10408.0
26519	10406.0
7818	10404.0
631	10403.0
2539	10398.0
55183	10395.0
25888	10390.0
284403	10388.0
23212	10386.0
55288	10383.0
10987	10382.0
8202	10381.0
6612	10379.0
4534	10377.0
84296	10375.0
6574	10370.0
5719	10367.0
2778	10366.0
80055	10363.0
7374	10361.0
112399	10359.0
51079	10356.0
6782	10355.0
2805	10352.0
27112	10348.0
5753	10347.0
3159	10344.0
57103	10343.0
7477	10340.0
124583	10337.0
6343	10335.0
6940	10334.0
361	10329.0
23138	10328.0
10360	10326.0
25948	10325.0
55732	10322.0
79968	10320.0
7879	10317.0
22929	10316.0
27341	10312.0
51174	10309.0
51029	10307.0
3304	10304.0
10755	10303.0
51550	10301.0
56474	10298.0
54815	10297.0
51517	10296.0
10900	10294.0
26151	10293.0
3178	10292.0
51382	10291.0
731	10290.0
8975	10289.0
9569	10286.0
55206	10284.0
91734	10283.0
1310	10281.0
10914	10280.0
55884	10279.0
401251	10277.0
79893	10276.0
56061	10275.0
79710	10270.0
1618	10269.0
54994	10265.0
11182	10263.0
60312	10262.0
22843	10260.0
414771	10255.0
1595	10252.0
1337	10249.0
10430	10246.0
64943	10244.0
7016	10243.0
7022	10242.0
56132	10240.0
406991	10238.0
10402	10236.0
65010	10235.0
6855	10234.0
54664	10232.0
9326	10231.0
60488	10229.0
6634	10226.0
23786	10224.0
51125	10223.0
55038	10222.0
5255	10221.0
80349	10220.0
6603	10213.0
149603	10212.0
6049	10211.0
6731	10209.0
5794	10207.0
25836	10204.0
24142	10203.0
51074	10202.0
10807	10199.0
4190	10198.0
8930	10196.0
55500	10188.0
101	10186.0
2979	10185.0
5050	10184.0
23353	10180.0
78995	10179.0
3727	10173.0
8548	10171.0
6279	10170.0
7345	10166.0
51020	10165.0
2597	10164.0
4713	10163.0
292	10162.0
9158	10161.0
2971	10160.0
1977	10159.0
10300	10158.0
51021	10157.0
6529	10152.0
6477	10151.0
51124	10150.0
3614	10148.0
23259	10147.0
6323	10146.0
79582	10144.0
545	10142.0
1474	10140.0
9368	10139.0
59336	10138.0
669	10137.0
55181	10130.0
440672	10128.0
5100	10127.0
54877	10125.0
10728	10122.0
8453	10118.0
79820	10116.0
53918	10115.0
11322	10114.0
8796	10113.0
5121	10112.0
91137	10110.0
11212	10106.0
4157	10103.0
10634	10092.0
896	10090.0
57130	10088.0
5260	10087.0
10329	10083.0
6518	10080.0
201626	10079.0
64149	10076.0
8898	10075.0
23443	10072.0
56033	10071.0
6945	10067.0
23011	10065.0
8357	10064.0
80219	10063.0
3329	10061.0
23615	10060.0
23623	10059.0
100129500	10053.0
10664	10052.0
5886	10051.0
29123	10047.0
6247	10046.0
8634	10043.0
3434	10041.0
10585	10040.0
55744	10038.0
54904	10037.0
51068	10035.0
27107	10033.0
54883	10031.0
79650	10029.0
9168	10026.0
9057	10025.0
6585	10024.0
54020	10023.0
11017	10016.0
3692	10015.0
1019	10013.0
29093	10011.0
57615	10009.0
29796	10008.0
56901	10006.0
79074	10004.0
4738	10001.0
1382	10000.0
22944	9996.0
9416	9994.0
8798	9991.0
9244	9990.0
1048	9989.0
2786	9988.0
79158	9981.0
51562	9979.0
6944	9978.0
9883	9977.0
10542	9976.0
5565	9973.0
57175	9972.0
100132399	9971.0
55915	9968.0
10458	9967.0
7032	9966.0
30850	9964.0
729863	9963.0
63943	9957.0
50485	9956.0
57415	9952.0
57228	9951.0
53820	9950.0
728932	9949.0
1749	9945.0
25801	9944.0
57460	9941.0
60682	9938.0
79892	9937.0
1612	9936.0
8089	9935.0
51	9934.0
23197	9932.0
54545	9930.0
2108	9927.0
10016	9926.0
5982	9925.0
8345	9922.0
3281	9920.0
3920	9918.0
80307	9916.0
2584	9915.0
79884	9914.0
518	9913.0
26608	9909.0
1399	9907.0
22980	9906.0
54852	9905.0
64328	9904.0
9054	9902.0
100130741	9898.0
55071	9897.0
8621	9896.0
79675	9893.0
6728	9890.0
56660	9888.0
9933	9885.0
4111	9884.0
1302	9883.0
55511	9881.0
50804	9879.0
5582	9877.0
8001	9875.0
4706	9874.0
79677	9873.0
81887	9872.0
4694	9871.0
23198	9870.0
7036	9868.0
51154	9867.0
26236	9866.0
2021	9865.0
8706	9862.0
9587	9861.0
1829	9860.0
29881	9858.0
4697	9855.0
8218	9851.0
9070	9848.0
2911	9841.0
730029	9839.0
9585	9834.0
26024	9833.0
8893	9832.0
22870	9831.0
51118	9830.0
28962	9828.0
7324	9825.0
55359	9823.0
348995	9821.0
79844	9811.0
54619	9810.0
51128	9809.0
124222	9808.0
729353	9806.0
3028	9805.0
55662	9802.0
22872	9801.0
10036	9799.0
286887	9798.0
49856	9796.0
5357	9794.0
7804	9793.0
26973	9788.0
6482	9786.0
10518	9785.0
51702	9782.0
4957	9781.0
5451	9780.0
26528	9778.0
5373	9777.0
80308	9776.0
50837	9774.0
55222	9772.0
10845	9768.0
26576	9767.0
147339	9766.0
79184	9765.0
4683	9763.0
54490	9762.0
52	9761.0
55631	9760.0
9960	9757.0
81853	9755.0
4839	9754.0
51693	9745.0
79029	9743.0
51083	9741.0
23613	9739.0
29766	9736.0
1788	9734.0
646756	9733.0
6616	9731.0
1787	9729.0
1912	9728.0
51002	9726.0
55374	9725.0
55734	9724.0
9318	9723.0
5232	9722.0
23583	9721.0
9170	9719.0
56903	9718.0
6654	9715.0
10100	9714.0
5596	9711.0
3607	9708.0
1999	9707.0
10928	9706.0
57007	9705.0
50628	9704.0
9911	9703.0
1674	9701.0
441194	9700.0
55208	9699.0
116832	9698.0
51094	9697.0
56965	9695.0
27242	9691.0
55178	9690.0
9477	9687.0
373863	9685.0
2175	9684.0
429	9683.0
7277	9680.0
4493	9679.0
5612	9678.0
79672	9677.0
6861	9672.0
55890	9668.0
51806	9667.0
754	9666.0
5211	9663.0
7165	9661.0
9002	9658.0
9819	9657.0
1325	9656.0
6434	9654.0
55891	9650.0
9043	9648.0
56125	9644.0
2591	9643.0
54442	9640.0
23395	9639.0
157922	9637.0
23144	9635.0
10813	9634.0
9518	9633.0
4708	9631.0
7518	9630.0
2618	9626.0
10239	9625.0
646808	9623.0
5911	9622.0
79080	9621.0
435	9620.0
81839	9618.0
1748	9615.0
203	9614.0
51691	9613.0
6183	9611.0
10989	9606.0
26205	9604.0
23174	9603.0
27075	9600.0
25778	9599.0
55341	9598.0
30836	9596.0
57706	9594.0
10262	9592.0
5271	9591.0
81626	9590.0
728855	9586.0
166647	9582.0
997	9573.0
29984	9571.0
10478	9569.0
8087	9567.0
23520	9566.0
10205	9565.0
11198	9564.0
5075	9563.0
10401	9562.0
54998	9561.0
8368	9560.0
23279	9557.0
57332	9556.0
7464	9554.0
54187	9553.0
55743	9552.0
4864	9551.0
58477	9549.0
3229	9548.0
6899	9546.0
1907	9545.0
9015	9544.0
55858	9543.0
100130922	9539.0
54148	9536.0
55777	9535.0
55596	9533.0
11097	9532.0
206358	9530.0
80271	9528.0
4893	9525.0
64960	9524.0
11047	9521.0
25998	9515.0
51192	9513.0
8505	9506.0
80153	9505.0
56954	9504.0
5714	9502.0
10541	9501.0
55030	9500.0
10808	9499.0
6443	9498.0
9918	9497.0
29099	9496.0
8987	9495.0
8161	9494.0
8420	9492.0
57820	9488.0
10481	9486.0
3624	9485.0
10134	9484.0
55172	9479.0
10238	9475.0
54952	9471.0
10548	9467.0
10802	9464.0
4318	9463.0
6557	9462.0
29966	9461.0
5879	9460.0
10714	9456.0
10399	9454.0
10196	9453.0
285	9452.0
4728	9451.0
7625	9450.0
28977	9449.0
2790	9447.0
6493	9446.0
10589	9445.0
336	9443.0
83658	9441.0
55544	9439.0
3857	9438.0
25879	9437.0
4651	9435.0
3850	9433.0
5116	9432.0
9673	9431.0
51116	9430.0
1459	9429.0
29102	9427.0
29894	9423.0
55231	9415.0
1993	9410.0
51444	9409.0
9033	9407.0
314	9406.0
9277	9403.0
54680	9401.0
11062	9399.0
8714	9398.0
10849	9394.0
84934	9390.0
339229	9386.0
100008586	9385.0
55125	9384.0
3061	9383.0
54953	9382.0
11321	9381.0
162	9380.0
55753	9375.0
176	9374.0
253982	9373.0
[truncated: 11,091 more rows]
