# Supplementary material for: Multiple-input multiple-output causal strategies for gene selection
Source: BMC Bioinformatics. 2011 Nov 25;12:458. doi: 10.1186/1471-2105-12-458 (PMC3323860; doi:10.1186/1471-2105-12-458)
Supplement: Additional file 3 — Archive containing the output files computed by the preranked GSEA for λ ∈ {0.6,0.7,0.8,0.9,1.0,2.0} (GSEA_MIMO_part2.zip). [file 1471-2105-12-458-S3.ZIP › mFS06_entrez_mimo.GseaPreranked.1316038724366/gsea_report_for_na_neg_1316038724366.xls]

NAME	GS<br> follow link to MSigDB	GS DETAILS	SIZE	ES	NES	NOM p-val	FDR q-val	FWER p-val	RANK AT MAX	LEADING EDGE
IMMUNE_RESPONSE	IMMUNE_RESPONSE		212	-0.3997273	-2.3792286	0.0	0.0025374666	0.0020	3204	tags=45%, list=24%, signal=59%
IMMUNE_SYSTEM_PROCESS	IMMUNE_SYSTEM_PROCESS		298	-0.3629933	-2.2907212	0.0	0.0038593467	0.0060	2891	tags=40%, list=22%, signal=50%
DEFENSE_RESPONSE	DEFENSE_RESPONSE		238	-0.37204698	-2.2707348	0.0	0.0029966494	0.0070	3013	tags=39%, list=23%, signal=50%
POSITIVE_REGULATION_OF_IMMUNE_RESPONSE	POSITIVE_REGULATION_OF_IMMUNE_RESPONSE		24	-0.5669048	-2.1225536	0.0	0.012800731	0.039	2891	tags=58%, list=22%, signal=75%
REGULATION_OF_IMMUNE_RESPONSE	REGULATION_OF_IMMUNE_RESPONSE		28	-0.51852953	-2.0947845	0.0	0.013377845	0.051	4627	tags=75%, list=35%, signal=116%
INFLAMMATORY_RESPONSE	INFLAMMATORY_RESPONSE		115	-0.38456848	-2.0714197	0.0	0.014193779	0.065	2964	tags=41%, list=23%, signal=52%
POSITIVE_REGULATION_OF_MULTICELLULAR_ORGANISMAL_PROCESS	POSITIVE_REGULATION_OF_MULTICELLULAR_ORGANISMAL_PROCESS		56	-0.442731	-2.0550447	0.0	0.014725041	0.078	3199	tags=50%, list=24%, signal=66%
POSITIVE_REGULATION_OF_IMMUNE_SYSTEM_PROCESS	POSITIVE_REGULATION_OF_IMMUNE_SYSTEM_PROCESS		44	-0.45811093	-2.0290685	0.0	0.017238807	0.104	4627	tags=66%, list=35%, signal=102%
RESPONSE_TO_WOUNDING	RESPONSE_TO_WOUNDING		171	-0.35073546	-2.0035388	0.0	0.020118542	0.131	3528	tags=43%, list=27%, signal=58%
CELLULAR_DEFENSE_RESPONSE	CELLULAR_DEFENSE_RESPONSE		54	-0.43559295	-1.9974428	0.0	0.019122893	0.139	3502	tags=48%, list=27%, signal=65%
REGULATION_OF_IMMUNE_SYSTEM_PROCESS	REGULATION_OF_IMMUNE_SYSTEM_PROCESS		57	-0.41572747	-1.9504104	0.0	0.026049757	0.199	3192	tags=49%, list=24%, signal=65%
ADAPTIVE_IMMUNE_RESPONSE_GO_0002460	ADAPTIVE_IMMUNE_RESPONSE_GO_0002460		22	-0.49336195	-1.7922134	0.013761468	0.09906296	0.607	3199	tags=50%, list=24%, signal=66%
HEMOPOIETIC_OR_LYMPHOID_ORGAN_DEVELOPMENT	HEMOPOIETIC_OR_LYMPHOID_ORGAN_DEVELOPMENT		71	-0.3543257	-1.758526	0.0	0.11874653	0.707	2850	tags=39%, list=22%, signal=50%
ADAPTIVE_IMMUNE_RESPONSE	ADAPTIVE_IMMUNE_RESPONSE		23	-0.46535638	-1.757369	0.006437768	0.11108317	0.71	3199	tags=48%, list=24%, signal=63%
HEMOPOIESIS	HEMOPOIESIS		69	-0.3558173	-1.7461009	0.0021929825	0.11316068	0.738	2850	tags=39%, list=22%, signal=50%
REGULATION_OF_MULTICELLULAR_ORGANISMAL_PROCESS	REGULATION_OF_MULTICELLULAR_ORGANISMAL_PROCESS		131	-0.31381258	-1.740467	0.0	0.11104462	0.749	3199	tags=39%, list=24%, signal=51%
RECEPTOR_MEDIATED_ENDOCYTOSIS	RECEPTOR_MEDIATED_ENDOCYTOSIS		31	-0.43602517	-1.7037255	0.008948546	0.141073	0.846	2049	tags=35%, list=16%, signal=42%
IMMUNE_SYSTEM_DEVELOPMENT	IMMUNE_SYSTEM_DEVELOPMENT		75	-0.33764476	-1.702265	0.0024038462	0.13423057	0.847	2850	tags=39%, list=22%, signal=49%
IMMUNE_EFFECTOR_PROCESS	IMMUNE_EFFECTOR_PROCESS		34	-0.40732068	-1.6901366	0.00896861	0.14131695	0.87	2771	tags=50%, list=21%, signal=63%
LYMPHOCYTE_ACTIVATION	LYMPHOCYTE_ACTIVATION		54	-0.36078745	-1.6871812	0.0	0.13734771	0.872	3199	tags=46%, list=24%, signal=61%
RESPONSE_TO_EXTERNAL_STIMULUS	RESPONSE_TO_EXTERNAL_STIMULUS		278	-0.27027267	-1.6871523	0.0	0.13086788	0.872	2336	tags=28%, list=18%, signal=33%
HUMORAL_IMMUNE_RESPONSE	HUMORAL_IMMUNE_RESPONSE		30	-0.41800916	-1.668092	0.013215859	0.14432478	0.913	3167	tags=53%, list=24%, signal=70%
LIPID_CATABOLIC_PROCESS	LIPID_CATABOLIC_PROCESS		34	-0.39830202	-1.6608052	0.010526316	0.14542952	0.924	3981	tags=56%, list=30%, signal=80%
JAK_STAT_CASCADE	JAK_STAT_CASCADE		26	-0.42921287	-1.6597888	0.023454158	0.14066376	0.925	1619	tags=35%, list=12%, signal=39%
REGULATION_OF_DEFENSE_RESPONSE	REGULATION_OF_DEFENSE_RESPONSE		15	-0.5133624	-1.6542904	0.02742616	0.13951847	0.93	4150	tags=67%, list=32%, signal=97%
POSITIVE_REGULATION_OF_RESPONSE_TO_STIMULUS	POSITIVE_REGULATION_OF_RESPONSE_TO_STIMULUS		35	-0.38129953	-1.6194353	0.019138755	0.17166843	0.964	2891	tags=46%, list=22%, signal=59%
LEUKOCYTE_DIFFERENTIATION	LEUKOCYTE_DIFFERENTIATION		34	-0.38823166	-1.6051068	0.004338395	0.18325199	0.973	2831	tags=44%, list=22%, signal=56%
T_CELL_ACTIVATION	T_CELL_ACTIVATION		39	-0.37223005	-1.602779	0.02247191	0.17965008	0.978	3192	tags=44%, list=24%, signal=57%
REGULATION_OF_CELL_DIFFERENTIATION	REGULATION_OF_CELL_DIFFERENTIATION		48	-0.3581308	-1.6020746	0.0066225166	0.17428859	0.979	3192	tags=40%, list=24%, signal=52%
TRANSFORMING_GROWTH_FACTOR_BETA_RECEPTOR_SIGNALING_PATHWAY	TRANSFORMING_GROWTH_FACTOR_BETA_RECEPTOR_SIGNALING_PATHWAY		34	-0.38552186	-1.5963959	0.020361992	0.17575745	0.982	3110	tags=44%, list=24%, signal=58%
LEUKOCYTE_ACTIVATION	LEUKOCYTE_ACTIVATION		59	-0.33312428	-1.5875859	0.009029346	0.18087526	0.985	3199	tags=44%, list=24%, signal=58%
CELL_ACTIVATION	CELL_ACTIVATION		64	-0.32322976	-1.5649769	0.006880734	0.20546941	0.992	3528	tags=45%, list=27%, signal=62%
ENZYME_LINKED_RECEPTOR_PROTEIN_SIGNALING_PATHWAY	ENZYME_LINKED_RECEPTOR_PROTEIN_SIGNALING_PATHWAY		128	-0.2778681	-1.5432206	0.004854369	0.23066914	0.999	1429	tags=22%, list=11%, signal=24%
TRANSMEMBRANE_RECEPTOR_PROTEIN_SERINE_THREONINE_KINASE_SIGNALING_PATHWAY	TRANSMEMBRANE_RECEPTOR_PROTEIN_SERINE_THREONINE_KINASE_SIGNALING_PATHWAY		42	-0.351363	-1.5334055	0.022222223	0.23916145	0.999	3110	tags=40%, list=24%, signal=53%
ACTIN_CYTOSKELETON_ORGANIZATION_AND_BIOGENESIS	ACTIN_CYTOSKELETON_ORGANIZATION_AND_BIOGENESIS		90	-0.29499787	-1.532854	0.015384615	0.2329937	0.999	2965	tags=33%, list=23%, signal=43%
LYMPHOCYTE_DIFFERENTIATION	LYMPHOCYTE_DIFFERENTIATION		23	-0.41639033	-1.5218036	0.036117382	0.24439803	0.999	3192	tags=52%, list=24%, signal=69%
B_CELL_ACTIVATION	B_CELL_ACTIVATION		17	-0.4412093	-1.5049648	0.049773756	0.2656982	0.999	3199	tags=59%, list=24%, signal=78%
REGULATION_OF_RESPONSE_TO_STIMULUS	REGULATION_OF_RESPONSE_TO_STIMULUS		49	-0.3314182	-1.5032809	0.019607844	0.26153272	0.999	3528	tags=49%, list=27%, signal=67%
REGULATION_OF_ANGIOGENESIS	REGULATION_OF_ANGIOGENESIS		24	-0.40148762	-1.5016848	0.04892368	0.2572561	0.999	2390	tags=46%, list=18%, signal=56%
CELLULAR_LIPID_CATABOLIC_PROCESS	CELLULAR_LIPID_CATABOLIC_PROCESS		31	-0.36504555	-1.4866697	0.050632913	0.27607596	1.0	3977	tags=52%, list=30%, signal=74%
PROTEIN_AMINO_ACID_N_LINKED_GLYCOSYLATION	PROTEIN_AMINO_ACID_N_LINKED_GLYCOSYLATION		27	-0.37229317	-1.4768243	0.044680852	0.28578714	1.0	2402	tags=37%, list=18%, signal=45%
NEGATIVE_REGULATION_OF_SIGNAL_TRANSDUCTION	NEGATIVE_REGULATION_OF_SIGNAL_TRANSDUCTION		31	-0.36620677	-1.4672492	0.05021834	0.2958915	1.0	2764	tags=35%, list=21%, signal=45%
POSITIVE_REGULATION_OF_CELL_DIFFERENTIATION	POSITIVE_REGULATION_OF_CELL_DIFFERENTIATION		21	-0.4062331	-1.4638361	0.06352459	0.29575023	1.0	4751	tags=71%, list=36%, signal=112%
MULTI_ORGANISM_PROCESS	MULTI_ORGANISM_PROCESS		137	-0.25757575	-1.4567419	0.0070422534	0.30272287	1.0	3110	tags=36%, list=24%, signal=46%
POSITIVE_REGULATION_OF_PHOSPHATE_METABOLIC_PROCESS	POSITIVE_REGULATION_OF_PHOSPHATE_METABOLIC_PROCESS		23	-0.3889919	-1.4562624	0.04793028	0.29674393	1.0	1508	tags=30%, list=12%, signal=34%
INNATE_IMMUNE_RESPONSE	INNATE_IMMUNE_RESPONSE		19	-0.4103841	-1.4524801	0.059793815	0.2968658	1.0	4842	tags=74%, list=37%, signal=117%
CELL_SUBSTRATE_ADHESION	CELL_SUBSTRATE_ADHESION		36	-0.34059593	-1.449789	0.054112554	0.2963098	1.0	1724	tags=31%, list=13%, signal=35%
PEPTIDYL_TYROSINE_MODIFICATION	PEPTIDYL_TYROSINE_MODIFICATION		23	-0.3978487	-1.4485166	0.05357143	0.29246354	1.0	1484	tags=26%, list=11%, signal=29%
MAINTENANCE_OF_LOCALIZATION	MAINTENANCE_OF_LOCALIZATION		21	-0.40768725	-1.4480019	0.056155507	0.28726384	1.0	2567	tags=38%, list=20%, signal=47%
POSITIVE_REGULATION_OF_SIGNAL_TRANSDUCTION	POSITIVE_REGULATION_OF_SIGNAL_TRANSDUCTION		97	-0.2737165	-1.4474175	0.011494253	0.28249854	1.0	2369	tags=31%, list=18%, signal=37%
REGULATION_OF_PROTEIN_AMINO_ACID_PHOSPHORYLATION	REGULATION_OF_PROTEIN_AMINO_ACID_PHOSPHORYLATION		23	-0.39360696	-1.4443567	0.064935066	0.28198805	1.0	2539	tags=35%, list=19%, signal=43%
CATION_HOMEOSTASIS	CATION_HOMEOSTASIS		94	-0.2737428	-1.4429286	0.023419203	0.27963147	1.0	3167	tags=36%, list=24%, signal=47%
CYTOKINE_AND_CHEMOKINE_MEDIATED_SIGNALING_PATHWAY	CYTOKINE_AND_CHEMOKINE_MEDIATED_SIGNALING_PATHWAY		19	-0.4127237	-1.4395728	0.064794816	0.2802473	1.0	2323	tags=37%, list=18%, signal=45%
FATTY_ACID_METABOLIC_PROCESS	FATTY_ACID_METABOLIC_PROCESS		56	-0.30694813	-1.4304192	0.04835165	0.29044306	1.0	3994	tags=50%, list=31%, signal=72%
REGULATION_OF_LYMPHOCYTE_ACTIVATION	REGULATION_OF_LYMPHOCYTE_ACTIVATION		31	-0.35910168	-1.429094	0.05909091	0.28761816	1.0	3192	tags=45%, list=24%, signal=60%
MESODERM_DEVELOPMENT	MESODERM_DEVELOPMENT		22	-0.38760832	-1.4194748	0.0770878	0.29888123	1.0	4007	tags=50%, list=31%, signal=72%
CELLULAR_CATION_HOMEOSTASIS	CELLULAR_CATION_HOMEOSTASIS		91	-0.27525192	-1.4125043	0.037037037	0.30612355	1.0	3167	tags=36%, list=24%, signal=48%
DETECTION_OF_STIMULUS	DETECTION_OF_STIMULUS		36	-0.33680034	-1.4062173	0.06858407	0.3128865	1.0	4915	tags=56%, list=38%, signal=89%
REGULATION_OF_SIGNAL_TRANSDUCTION	REGULATION_OF_SIGNAL_TRANSDUCTION		173	-0.23924784	-1.4008361	0.024330901	0.3176679	1.0	2954	tags=31%, list=23%, signal=40%
SMALL_GTPASE_MEDIATED_SIGNAL_TRANSDUCTION	SMALL_GTPASE_MEDIATED_SIGNAL_TRANSDUCTION		77	-0.276972	-1.4005256	0.023696683	0.31295273	1.0	3505	tags=40%, list=27%, signal=55%
WOUND_HEALING	WOUND_HEALING		49	-0.3104807	-1.3999488	0.055679288	0.30902404	1.0	3466	tags=39%, list=26%, signal=53%
PROTEIN_AMINO_ACID_PHOSPHORYLATION	PROTEIN_AMINO_ACID_PHOSPHORYLATION		231	-0.22760493	-1.395136	0.0050125313	0.31310454	1.0	2871	tags=29%, list=22%, signal=36%
RESPONSE_TO_OTHER_ORGANISM	RESPONSE_TO_OTHER_ORGANISM		69	-0.2849273	-1.3894237	0.06140351	0.31846088	1.0	2884	tags=36%, list=22%, signal=46%
PROTEIN_KINASE_CASCADE	PROTEIN_KINASE_CASCADE		239	-0.22804622	-1.3853953	0.012690355	0.32052898	1.0	2369	tags=26%, list=18%, signal=32%
TRANSMEMBRANE_RECEPTOR_PROTEIN_TYROSINE_KINASE_SIGNALING_PATHWAY	TRANSMEMBRANE_RECEPTOR_PROTEIN_TYROSINE_KINASE_SIGNALING_PATHWAY		76	-0.2755826	-1.3833693	0.045783132	0.31937066	1.0	1364	tags=21%, list=10%, signal=23%
COAGULATION	COAGULATION		41	-0.31734863	-1.3829807	0.06290673	0.3153703	1.0	3466	tags=39%, list=26%, signal=53%
BLOOD_COAGULATION	BLOOD_COAGULATION		41	-0.31734863	-1.3805165	0.08584687	0.3149334	1.0	3466	tags=39%, list=26%, signal=53%
REGULATION_OF_T_CELL_ACTIVATION	REGULATION_OF_T_CELL_ACTIVATION		25	-0.35530135	-1.3765502	0.069869	0.31752798	1.0	3192	tags=44%, list=24%, signal=58%
POSITIVE_REGULATION_OF_LYMPHOCYTE_ACTIVATION	POSITIVE_REGULATION_OF_LYMPHOCYTE_ACTIVATION		23	-0.3694745	-1.3738992	0.08222222	0.3175438	1.0	3192	tags=43%, list=24%, signal=57%
REGULATION_OF_CYTOSKELETON_ORGANIZATION_AND_BIOGENESIS	REGULATION_OF_CYTOSKELETON_ORGANIZATION_AND_BIOGENESIS		26	-0.35540652	-1.3724084	0.09012876	0.31610575	1.0	2539	tags=35%, list=19%, signal=43%
PROTEIN_COMPLEX_ASSEMBLY	PROTEIN_COMPLEX_ASSEMBLY		157	-0.23646277	-1.3610926	0.027027028	0.3330315	1.0	2855	tags=30%, list=22%, signal=38%
ACTIN_POLYMERIZATION_AND_OR_DEPOLYMERIZATION	ACTIN_POLYMERIZATION_AND_OR_DEPOLYMERIZATION		20	-0.37947154	-1.3471992	0.12691467	0.35653475	1.0	2320	tags=30%, list=18%, signal=36%
POSITIVE_REGULATION_OF_PROTEIN_AMINO_ACID_PHOSPHORYLATION	POSITIVE_REGULATION_OF_PROTEIN_AMINO_ACID_PHOSPHORYLATION		15	-0.41029477	-1.3458037	0.10408163	0.35425448	1.0	1508	tags=33%, list=12%, signal=38%
GROWTH	GROWTH		59	-0.2816483	-1.3399885	0.086330935	0.36145753	1.0	4060	tags=42%, list=31%, signal=61%
POSITIVE_REGULATION_OF_CYTOKINE_BIOSYNTHETIC_PROCESS	POSITIVE_REGULATION_OF_CYTOKINE_BIOSYNTHETIC_PROCESS		21	-0.37087497	-1.3365732	0.11612903	0.36354318	1.0	2832	tags=43%, list=22%, signal=55%
FEMALE_PREGNANCY	FEMALE_PREGNANCY		42	-0.3032904	-1.3307159	0.10779817	0.3707993	1.0	3978	tags=50%, list=30%, signal=72%
GLYCOPROTEIN_METABOLIC_PROCESS	GLYCOPROTEIN_METABOLIC_PROCESS		82	-0.25928074	-1.3299073	0.053097345	0.36791962	1.0	3855	tags=40%, list=29%, signal=57%
CELL_MATRIX_ADHESION	CELL_MATRIX_ADHESION		35	-0.31859517	-1.3293048	0.098130845	0.36451596	1.0	2539	tags=34%, list=19%, signal=42%
CYTOKINE_PRODUCTION	CYTOKINE_PRODUCTION		61	-0.28307688	-1.3219025	0.05764967	0.37463167	1.0	2832	tags=34%, list=22%, signal=44%
ACTIN_FILAMENT_BASED_PROCESS	ACTIN_FILAMENT_BASED_PROCESS		99	-0.2532237	-1.3198435	0.06004619	0.3746578	1.0	2965	tags=30%, list=23%, signal=39%
PEPTIDYL_TYROSINE_PHOSPHORYLATION	PEPTIDYL_TYROSINE_PHOSPHORYLATION		21	-0.35878882	-1.3184397	0.12896407	0.37277249	1.0	1484	tags=24%, list=11%, signal=27%
RESPONSE_TO_VIRUS	RESPONSE_TO_VIRUS		45	-0.29498762	-1.3136433	0.10288066	0.37745133	1.0	3090	tags=42%, list=24%, signal=55%
AMINE_TRANSPORT	AMINE_TRANSPORT		36	-0.31304222	-1.2965953	0.12785389	0.40806717	1.0	2437	tags=28%, list=19%, signal=34%
MUSCLE_DEVELOPMENT	MUSCLE_DEVELOPMENT		85	-0.25513735	-1.2946903	0.070754714	0.40733206	1.0	3321	tags=39%, list=25%, signal=52%
MONOCARBOXYLIC_ACID_METABOLIC_PROCESS	MONOCARBOXYLIC_ACID_METABOLIC_PROCESS		77	-0.25895348	-1.2903819	0.06787331	0.4122145	1.0	3994	tags=44%, list=31%, signal=63%
RAS_PROTEIN_SIGNAL_TRANSDUCTION	RAS_PROTEIN_SIGNAL_TRANSDUCTION		55	-0.2807402	-1.288436	0.10869565	0.4120617	1.0	3375	tags=40%, list=26%, signal=54%
REGULATION_OF_BLOOD_PRESSURE	REGULATION_OF_BLOOD_PRESSURE		22	-0.3469465	-1.2866583	0.140625	0.41114718	1.0	3635	tags=41%, list=28%, signal=57%
REGULATION_OF_CELL_PROLIFERATION	REGULATION_OF_CELL_PROLIFERATION		275	-0.2037678	-1.2779162	0.017948719	0.4261843	1.0	1988	tags=22%, list=15%, signal=25%
ANATOMICAL_STRUCTURE_FORMATION	ANATOMICAL_STRUCTURE_FORMATION		52	-0.27210677	-1.2778351	0.114718616	0.42154166	1.0	2511	tags=33%, list=19%, signal=40%
POSITIVE_REGULATION_OF_PHOSPHORYLATION	POSITIVE_REGULATION_OF_PHOSPHORYLATION		21	-0.35391155	-1.2659523	0.17763157	0.4440898	1.0	1508	tags=29%, list=12%, signal=32%
HEMOSTASIS	HEMOSTASIS		46	-0.28723854	-1.2658411	0.105032824	0.4394181	1.0	3466	tags=37%, list=26%, signal=50%
PROTEIN_AMINO_ACID_DEPHOSPHORYLATION	PROTEIN_AMINO_ACID_DEPHOSPHORYLATION		60	-0.26809353	-1.265717	0.12719299	0.43492487	1.0	1674	tags=22%, list=13%, signal=25%
REGULATION_OF_BODY_FLUID_LEVELS	REGULATION_OF_BODY_FLUID_LEVELS		55	-0.27242684	-1.265176	0.12061404	0.43168637	1.0	3801	tags=40%, list=29%, signal=56%
AMINO_ACID_TRANSPORT	AMINO_ACID_TRANSPORT		25	-0.32721785	-1.2553204	0.16837782	0.44996703	1.0	472	tags=20%, list=4%, signal=21%
RESPONSE_TO_DRUG	RESPONSE_TO_DRUG		21	-0.34924784	-1.2551959	0.17555556	0.4455302	1.0	2719	tags=43%, list=21%, signal=54%
POSITIVE_REGULATION_OF_CELL_PROLIFERATION	POSITIVE_REGULATION_OF_CELL_PROLIFERATION		129	-0.22586817	-1.2544503	0.08685446	0.44249105	1.0	1446	tags=20%, list=11%, signal=22%
REGULATION_OF_ANATOMICAL_STRUCTURE_MORPHOGENESIS	REGULATION_OF_ANATOMICAL_STRUCTURE_MORPHOGENESIS		17	-0.363127	-1.2523209	0.15333334	0.44255292	1.0	4627	tags=47%, list=35%, signal=73%
ANGIOGENESIS	ANGIOGENESIS		44	-0.2854216	-1.2503337	0.14254385	0.44258568	1.0	2511	tags=34%, list=19%, signal=42%
POSITIVE_REGULATION_OF_TRANSLATION	POSITIVE_REGULATION_OF_TRANSLATION		28	-0.30953866	-1.2417487	0.16557734	0.45761317	1.0	2832	tags=39%, list=22%, signal=50%
DEPHOSPHORYLATION	DEPHOSPHORYLATION		67	-0.24677023	-1.238192	0.12895377	0.46200296	1.0	1369	tags=19%, list=10%, signal=22%
NEURON_DIFFERENTIATION	NEURON_DIFFERENTIATION		58	-0.2635411	-1.2363942	0.13995485	0.46182224	1.0	3335	tags=33%, list=25%, signal=44%
REGULATION_OF_I_KAPPAB_KINASE_NF_KAPPAB_CASCADE	REGULATION_OF_I_KAPPAB_KINASE_NF_KAPPAB_CASCADE		72	-0.2501004	-1.233639	0.12785389	0.46363303	1.0	3759	tags=43%, list=29%, signal=60%
POSITIVE_REGULATION_OF_TRANSFERASE_ACTIVITY	POSITIVE_REGULATION_OF_TRANSFERASE_ACTIVITY		71	-0.2504523	-1.2329934	0.11963882	0.46080542	1.0	2437	tags=27%, list=19%, signal=33%
CELL_RECOGNITION	CELL_RECOGNITION		16	-0.37063652	-1.2317394	0.21108742	0.45948935	1.0	4451	tags=56%, list=34%, signal=85%
PROTEIN_OLIGOMERIZATION	PROTEIN_OLIGOMERIZATION		37	-0.2994578	-1.2258563	0.15151516	0.4692437	1.0	2768	tags=32%, list=21%, signal=41%
PHOSPHOLIPID_METABOLIC_PROCESS	PHOSPHOLIPID_METABOLIC_PROCESS		63	-0.25134307	-1.2256371	0.13151364	0.46525142	1.0	2908	tags=33%, list=22%, signal=43%
POSITIVE_REGULATION_OF_CELLULAR_PROTEIN_METABOLIC_PROCESS	POSITIVE_REGULATION_OF_CELLULAR_PROTEIN_METABOLIC_PROCESS		61	-0.25189567	-1.2250139	0.14420804	0.4624525	1.0	2320	tags=30%, list=18%, signal=36%
G_PROTEIN_SIGNALING_COUPLED_TO_CAMP_NUCLEOTIDE_SECOND_MESSENGER	G_PROTEIN_SIGNALING_COUPLED_TO_CAMP_NUCLEOTIDE_SECOND_MESSENGER		62	-0.25598726	-1.2248096	0.15473442	0.4586266	1.0	1991	tags=21%, list=15%, signal=25%
MUSCLE_CELL_DIFFERENTIATION	MUSCLE_CELL_DIFFERENTIATION		21	-0.3376793	-1.2245579	0.20042194	0.45486915	1.0	3321	tags=48%, list=25%, signal=64%
CAMP_MEDIATED_SIGNALING	CAMP_MEDIATED_SIGNALING		63	-0.25546217	-1.2229136	0.1477516	0.45476305	1.0	1991	tags=21%, list=15%, signal=24%
LIPID_METABOLIC_PROCESS	LIPID_METABOLIC_PROCESS		283	-0.19552118	-1.222719	0.06994819	0.45103928	1.0	4053	tags=40%, list=31%, signal=57%
BEHAVIOR	BEHAVIOR		136	-0.21716279	-1.2221934	0.1276102	0.44816703	1.0	3746	tags=35%, list=29%, signal=49%
PHOSPHORYLATION	PHOSPHORYLATION		262	-0.19908991	-1.2181798	0.0839895	0.45355242	1.0	2871	tags=27%, list=22%, signal=34%
GENERATION_OF_NEURONS	GENERATION_OF_NEURONS		65	-0.25128335	-1.2175857	0.13199106	0.45074996	1.0	3960	tags=38%, list=30%, signal=55%
ICOSANOID_METABOLIC_PROCESS	ICOSANOID_METABOLIC_PROCESS		16	-0.37738344	-1.2172335	0.22612086	0.4478019	1.0	3110	tags=44%, list=24%, signal=57%
NEGATIVE_REGULATION_OF_TRANSCRIPTION	NEGATIVE_REGULATION_OF_TRANSCRIPTION		166	-0.21030177	-1.216158	0.111380145	0.4463901	1.0	2595	tags=27%, list=20%, signal=33%
REGULATION_OF_ORGANELLE_ORGANIZATION_AND_BIOGENESIS	REGULATION_OF_ORGANELLE_ORGANIZATION_AND_BIOGENESIS		35	-0.2920503	-1.2157549	0.20403588	0.44348884	1.0	2539	tags=31%, list=19%, signal=39%
ACTIVATION_OF_NF_KAPPAB_TRANSCRIPTION_FACTOR	ACTIVATION_OF_NF_KAPPAB_TRANSCRIPTION_FACTOR		15	-0.3745512	-1.209902	0.19838056	0.45327222	1.0	4144	tags=60%, list=32%, signal=88%
POSITIVE_REGULATION_OF_PROTEIN_METABOLIC_PROCESS	POSITIVE_REGULATION_OF_PROTEIN_METABOLIC_PROCESS		63	-0.25196442	-1.2080152	0.16521738	0.45376834	1.0	2581	tags=32%, list=20%, signal=39%
REGULATION_OF_PROTEIN_IMPORT_INTO_NUCLEUS	REGULATION_OF_PROTEIN_IMPORT_INTO_NUCLEUS		15	-0.36816135	-1.2029512	0.21473685	0.46213192	1.0	1343	tags=27%, list=10%, signal=30%
RESPONSE_TO_BACTERIUM	RESPONSE_TO_BACTERIUM		22	-0.32509926	-1.2016169	0.22653061	0.46167034	1.0	1817	tags=27%, list=14%, signal=32%
SKELETAL_DEVELOPMENT	SKELETAL_DEVELOPMENT		91	-0.22840692	-1.1999687	0.1502463	0.46215615	1.0	2941	tags=32%, list=22%, signal=41%
ORGAN_MORPHOGENESIS	ORGAN_MORPHOGENESIS		131	-0.2139586	-1.1985606	0.116336636	0.46172053	1.0	1525	tags=19%, list=12%, signal=21%
DEVELOPMENTAL_MATURATION	DEVELOPMENTAL_MATURATION		18	-0.34928912	-1.1912868	0.2117904	0.47532427	1.0	2965	tags=39%, list=23%, signal=50%
POSITIVE_REGULATION_OF_SECRETION	POSITIVE_REGULATION_OF_SECRETION		18	-0.3446959	-1.1848493	0.23913044	0.4872259	1.0	4901	tags=67%, list=37%, signal=106%
REGULATION_OF_PROTEIN_METABOLIC_PROCESS	REGULATION_OF_PROTEIN_METABOLIC_PROCESS		150	-0.20772196	-1.1819803	0.13824885	0.49001458	1.0	2581	tags=27%, list=20%, signal=33%
BONE_REMODELING	BONE_REMODELING		28	-0.30479547	-1.1739029	0.23713647	0.50564605	1.0	2764	tags=32%, list=21%, signal=41%
DEFENSE_RESPONSE_TO_BACTERIUM	DEFENSE_RESPONSE_TO_BACTERIUM		16	-0.3512043	-1.1711267	0.23333333	0.5088447	1.0	3844	tags=44%, list=29%, signal=62%
GENERATION_OF_PRECURSOR_METABOLITES_AND_ENERGY	GENERATION_OF_PRECURSOR_METABOLITES_AND_ENERGY		120	-0.21762915	-1.1700277	0.1598063	0.507664	1.0	3049	tags=31%, list=23%, signal=40%
VASCULATURE_DEVELOPMENT	VASCULATURE_DEVELOPMENT		50	-0.2503987	-1.1660273	0.20089285	0.5143964	1.0	2511	tags=30%, list=19%, signal=37%
NEURON_DEVELOPMENT	NEURON_DEVELOPMENT		49	-0.25491154	-1.1657495	0.19642857	0.51113445	1.0	3335	tags=33%, list=25%, signal=44%
POSITIVE_REGULATION_OF_I_KAPPAB_KINASE_NF_KAPPAB_CASCADE	POSITIVE_REGULATION_OF_I_KAPPAB_KINASE_NF_KAPPAB_CASCADE		67	-0.23593011	-1.1653687	0.18	0.50818545	1.0	2369	tags=30%, list=18%, signal=36%
POSITIVE_REGULATION_OF_T_CELL_ACTIVATION	POSITIVE_REGULATION_OF_T_CELL_ACTIVATION		20	-0.32289183	-1.1550311	0.2795031	0.53076845	1.0	4627	tags=55%, list=35%, signal=85%
I_KAPPAB_KINASE_NF_KAPPAB_CASCADE	I_KAPPAB_KINASE_NF_KAPPAB_CASCADE		88	-0.22283858	-1.154959	0.18651685	0.5270186	1.0	2954	tags=33%, list=23%, signal=42%
CYTOKINE_BIOSYNTHETIC_PROCESS	CYTOKINE_BIOSYNTHETIC_PROCESS		34	-0.28107575	-1.1549476	0.23503326	0.523164	1.0	2832	tags=35%, list=22%, signal=45%
PROTEIN_PROCESSING	PROTEIN_PROCESSING		41	-0.2648633	-1.1548891	0.22902495	0.519421	1.0	3975	tags=39%, list=30%, signal=56%
STRIATED_MUSCLE_DEVELOPMENT	STRIATED_MUSCLE_DEVELOPMENT		36	-0.27695724	-1.1540352	0.24778761	0.5179688	1.0	3483	tags=44%, list=27%, signal=60%
MYELOID_CELL_DIFFERENTIATION	MYELOID_CELL_DIFFERENTIATION		35	-0.27498922	-1.1531588	0.24301076	0.51631093	1.0	2850	tags=31%, list=22%, signal=40%
REGULATION_OF_MAPKKK_CASCADE	REGULATION_OF_MAPKKK_CASCADE		19	-0.33497244	-1.1459879	0.28450108	0.53019875	1.0	2338	tags=32%, list=18%, signal=38%
REGULATION_OF_MAP_KINASE_ACTIVITY	REGULATION_OF_MAP_KINASE_ACTIVITY		56	-0.24467112	-1.1446586	0.23820224	0.52965593	1.0	1906	tags=27%, list=15%, signal=31%
RESPONSE_TO_BIOTIC_STIMULUS	RESPONSE_TO_BIOTIC_STIMULUS		103	-0.21723916	-1.1405369	0.2116279	0.53627	1.0	2157	tags=26%, list=16%, signal=31%
NEGATIVE_REGULATION_OF_CELL_PROLIFERATION	NEGATIVE_REGULATION_OF_CELL_PROLIFERATION		145	-0.19826835	-1.1359391	0.17042607	0.54368186	1.0	2558	tags=26%, list=20%, signal=31%
ION_HOMEOSTASIS	ION_HOMEOSTASIS		112	-0.20997074	-1.1356143	0.18818381	0.5405636	1.0	3167	tags=32%, list=24%, signal=42%
REGULATION_OF_CELLULAR_PROTEIN_METABOLIC_PROCESS	REGULATION_OF_CELLULAR_PROTEIN_METABOLIC_PROCESS		139	-0.20094766	-1.1309822	0.21359223	0.5480502	1.0	2581	tags=26%, list=20%, signal=32%
MEMBRANE_ORGANIZATION_AND_BIOGENESIS	MEMBRANE_ORGANIZATION_AND_BIOGENESIS		124	-0.20222032	-1.1301161	0.21463415	0.54661363	1.0	2088	tags=23%, list=16%, signal=28%
REGULATION_OF_MYELOID_CELL_DIFFERENTIATION	REGULATION_OF_MYELOID_CELL_DIFFERENTIATION		19	-0.32364392	-1.1249002	0.27916667	0.5561075	1.0	4580	tags=58%, list=35%, signal=89%
FATTY_ACID_OXIDATION	FATTY_ACID_OXIDATION		17	-0.33139282	-1.1244465	0.27906978	0.55364156	1.0	3314	tags=47%, list=25%, signal=63%
NEGATIVE_REGULATION_OF_METABOLIC_PROCESS	NEGATIVE_REGULATION_OF_METABOLIC_PROCESS		232	-0.18098761	-1.1239426	0.18469657	0.5512538	1.0	2595	tags=25%, list=20%, signal=31%
POSITIVE_REGULATION_OF_PROTEIN_MODIFICATION_PROCESS	POSITIVE_REGULATION_OF_PROTEIN_MODIFICATION_PROCESS		24	-0.2979431	-1.1232355	0.2733051	0.5493575	1.0	1508	tags=25%, list=12%, signal=28%
NEGATIVE_REGULATION_OF_NUCLEOBASENUCLEOSIDENUCLEOTIDE_AND_NUCLEIC_ACID_METABOLIC_PROCESS	NEGATIVE_REGULATION_OF_NUCLEOBASENUCLEOSIDENUCLEOTIDE_AND_NUCLEIC_ACID_METABOLIC_PROCESS		185	-0.18841992	-1.1223348	0.1892583	0.5482611	1.0	2595	tags=26%, list=20%, signal=33%
GLYCOPROTEIN_BIOSYNTHETIC_PROCESS	GLYCOPROTEIN_BIOSYNTHETIC_PROCESS		67	-0.23178884	-1.1213039	0.24675325	0.5473797	1.0	4126	tags=42%, list=32%, signal=61%
NEURITE_DEVELOPMENT	NEURITE_DEVELOPMENT		41	-0.25556928	-1.120819	0.27616927	0.54484326	1.0	3335	tags=32%, list=25%, signal=42%
POST_TRANSLATIONAL_PROTEIN_MODIFICATION	POST_TRANSLATIONAL_PROTEIN_MODIFICATION		409	-0.16956402	-1.1181332	0.12628865	0.5475665	1.0	2827	tags=25%, list=22%, signal=31%
GLYCEROPHOSPHOLIPID_METABOLIC_PROCESS	GLYCEROPHOSPHOLIPID_METABOLIC_PROCESS		39	-0.26039794	-1.1150662	0.3042553	0.5518235	1.0	4736	tags=54%, list=36%, signal=84%
ORGANIC_ACID_METABOLIC_PROCESS	ORGANIC_ACID_METABOLIC_PROCESS		162	-0.19095552	-1.1140132	0.21717171	0.5509328	1.0	3994	tags=38%, list=31%, signal=54%
CELL_MATURATION	CELL_MATURATION		16	-0.3337684	-1.113948	0.32150313	0.5475928	1.0	2965	tags=38%, list=23%, signal=48%
AMINO_ACID_DERIVATIVE_METABOLIC_PROCESS	AMINO_ACID_DERIVATIVE_METABOLIC_PROCESS		23	-0.29756355	-1.1136179	0.2866242	0.5448924	1.0	3977	tags=48%, list=30%, signal=69%
CARBOXYLIC_ACID_METABOLIC_PROCESS	CARBOXYLIC_ACID_METABOLIC_PROCESS		160	-0.19223166	-1.1120129	0.2271605	0.545526	1.0	3994	tags=39%, list=31%, signal=55%
PHAGOCYTOSIS	PHAGOCYTOSIS		16	-0.33844614	-1.1089637	0.29386893	0.54985166	1.0	4082	tags=56%, list=31%, signal=82%
PROTEIN_AUTOPROCESSING	PROTEIN_AUTOPROCESSING		24	-0.29347676	-1.1079562	0.2982456	0.5490595	1.0	5153	tags=58%, list=39%, signal=96%
NEGATIVE_REGULATION_OF_RNA_METABOLIC_PROCESS	NEGATIVE_REGULATION_OF_RNA_METABOLIC_PROCESS		114	-0.2024559	-1.1073561	0.259009	0.54718614	1.0	2779	tags=28%, list=21%, signal=35%
TISSUE_REMODELING	TISSUE_REMODELING		29	-0.2776818	-1.1072022	0.30669546	0.5442347	1.0	2764	tags=31%, list=21%, signal=39%
PROTEIN_SECRETION	PROTEIN_SECRETION		28	-0.27588442	-1.1049247	0.30733946	0.54653734	1.0	4210	tags=46%, list=32%, signal=68%
ACTIVATION_OF_MAPK_ACTIVITY	ACTIVATION_OF_MAPK_ACTIVITY		33	-0.27079725	-1.1022154	0.30405405	0.5505063	1.0	2300	tags=30%, list=18%, signal=37%
CYTOKINE_SECRETION	CYTOKINE_SECRETION		15	-0.3460619	-1.1021456	0.32238194	0.54731965	1.0	3455	tags=47%, list=26%, signal=63%
REGULATION_OF_DEVELOPMENTAL_PROCESS	REGULATION_OF_DEVELOPMENTAL_PROCESS		387	-0.16964412	-1.1014808	0.1734104	0.54593337	1.0	3266	tags=31%, list=25%, signal=40%
CYTOKINE_METABOLIC_PROCESS	CYTOKINE_METABOLIC_PROCESS		35	-0.26537856	-1.096349	0.29385966	0.5553689	1.0	2832	tags=34%, list=22%, signal=44%
PROTEIN_AMINO_ACID_AUTOPHOSPHORYLATION	PROTEIN_AMINO_ACID_AUTOPHOSPHORYLATION		24	-0.29347676	-1.0945473	0.34810126	0.55658346	1.0	5153	tags=58%, list=39%, signal=96%
NEGATIVE_REGULATION_OF_TRANSCRIPTION_DNA_DEPENDENT	NEGATIVE_REGULATION_OF_TRANSCRIPTION_DNA_DEPENDENT		114	-0.2024559	-1.0945126	0.2712264	0.5534058	1.0	2779	tags=28%, list=21%, signal=35%
LOCOMOTORY_BEHAVIOR	LOCOMOTORY_BEHAVIOR		84	-0.21709281	-1.0943675	0.2904762	0.55056506	1.0	2325	tags=25%, list=18%, signal=30%
ELECTRON_TRANSPORT_GO_0006118	ELECTRON_TRANSPORT_GO_0006118		50	-0.24078569	-1.0861913	0.29698375	0.5682175	1.0	2212	tags=26%, list=17%, signal=31%
NEGATIVE_REGULATION_OF_CELLULAR_METABOLIC_PROCESS	NEGATIVE_REGULATION_OF_CELLULAR_METABOLIC_PROCESS		229	-0.17776081	-1.0837967	0.23114355	0.5711668	1.0	2595	tags=25%, list=20%, signal=31%
NEGATIVE_REGULATION_OF_TRANSCRIPTION_FROM_RNA_POLYMERASE_II_PROMOTER	NEGATIVE_REGULATION_OF_TRANSCRIPTION_FROM_RNA_POLYMERASE_II_PROMOTER		76	-0.21669163	-1.0835528	0.30094787	0.56848735	1.0	2779	tags=29%, list=21%, signal=37%
VITAMIN_METABOLIC_PROCESS	VITAMIN_METABOLIC_PROCESS		15	-0.3377327	-1.0833908	0.34598213	0.56576043	1.0	4282	tags=60%, list=33%, signal=89%
AXONOGENESIS	AXONOGENESIS		33	-0.26604742	-1.0810311	0.33561644	0.5687643	1.0	3335	tags=33%, list=25%, signal=45%
POSITIVE_REGULATION_OF_CATALYTIC_ACTIVITY	POSITIVE_REGULATION_OF_CATALYTIC_ACTIVITY		139	-0.18864419	-1.0760263	0.2591687	0.57866937	1.0	2486	tags=23%, list=19%, signal=28%
DETECTION_OF_EXTERNAL_STIMULUS	DETECTION_OF_EXTERNAL_STIMULUS		18	-0.3169763	-1.0728382	0.35378322	0.58394235	1.0	4115	tags=39%, list=31%, signal=57%
POSITIVE_REGULATION_OF_DEVELOPMENTAL_PROCESS	POSITIVE_REGULATION_OF_DEVELOPMENTAL_PROCESS		197	-0.18095182	-1.0720804	0.2962963	0.5827646	1.0	4211	tags=43%, list=32%, signal=62%
PEPTIDYL_AMINO_ACID_MODIFICATION	PEPTIDYL_AMINO_ACID_MODIFICATION		47	-0.24124187	-1.071965	0.33182845	0.57987773	1.0	2539	tags=28%, list=19%, signal=34%
AMINO_ACID_CATABOLIC_PROCESS	AMINO_ACID_CATABOLIC_PROCESS		23	-0.29146725	-1.0718582	0.3587629	0.5769182	1.0	1989	tags=30%, list=15%, signal=36%
REGULATION_OF_BIOLOGICAL_QUALITY	REGULATION_OF_BIOLOGICAL_QUALITY		364	-0.16592301	-1.0716358	0.24731183	0.5742164	1.0	3655	tags=30%, list=28%, signal=41%
CELL_MIGRATION	CELL_MIGRATION		82	-0.21017845	-1.0659968	0.34441805	0.5854021	1.0	2539	tags=24%, list=19%, signal=30%
HORMONE_METABOLIC_PROCESS	HORMONE_METABOLIC_PROCESS		29	-0.2687587	-1.0627768	0.34279475	0.5904971	1.0	3523	tags=45%, list=27%, signal=61%
POSITIVE_REGULATION_OF_CELLULAR_METABOLIC_PROCESS	POSITIVE_REGULATION_OF_CELLULAR_METABOLIC_PROCESS		196	-0.18117964	-1.0613699	0.30656934	0.59101707	1.0	2857	tags=27%, list=22%, signal=34%
MYOBLAST_DIFFERENTIATION	MYOBLAST_DIFFERENTIATION		16	-0.31677523	-1.0593741	0.37423313	0.5929984	1.0	3321	tags=50%, list=25%, signal=67%
POSITIVE_REGULATION_OF_METABOLIC_PROCESS	POSITIVE_REGULATION_OF_METABOLIC_PROCESS		201	-0.17495672	-1.0589349	0.32512316	0.59096014	1.0	2857	tags=27%, list=22%, signal=34%
CELL_PROLIFERATION_GO_0008283	CELL_PROLIFERATION_GO_0008283		466	-0.15945967	-1.0550219	0.27653632	0.5977905	1.0	2650	tags=24%, list=20%, signal=29%
POSITIVE_REGULATION_OF_TRANSCRIPTION	POSITIVE_REGULATION_OF_TRANSCRIPTION		124	-0.18994701	-1.054644	0.31617647	0.59560955	1.0	2857	tags=27%, list=22%, signal=34%
AMINO_ACID_METABOLIC_PROCESS	AMINO_ACID_METABOLIC_PROCESS		73	-0.21384984	-1.0546304	0.3417431	0.5924648	1.0	2230	tags=26%, list=17%, signal=31%
ACTIN_FILAMENT_ORGANIZATION	ACTIN_FILAMENT_ORGANIZATION		21	-0.2865979	-1.0523038	0.3931624	0.5955617	1.0	2539	tags=33%, list=19%, signal=41%
MEMBRANE_LIPID_METABOLIC_PROCESS	MEMBRANE_LIPID_METABOLIC_PROCESS		85	-0.20559745	-1.0502409	0.35990888	0.598074	1.0	2576	tags=28%, list=20%, signal=35%
NEGATIVE_REGULATION_OF_CELL_DIFFERENTIATION	NEGATIVE_REGULATION_OF_CELL_DIFFERENTIATION		24	-0.27833351	-1.0500939	0.37442923	0.59540266	1.0	2939	tags=29%, list=22%, signal=38%
CELLULAR_LIPID_METABOLIC_PROCESS	CELLULAR_LIPID_METABOLIC_PROCESS		220	-0.17386356	-1.0423161	0.35058823	0.6120782	1.0	3994	tags=38%, list=31%, signal=53%
ANTI_APOPTOSIS	ANTI_APOPTOSIS		107	-0.19185366	-1.0348337	0.37292162	0.6292528	1.0	2162	tags=25%, list=17%, signal=30%
TISSUE_DEVELOPMENT	TISSUE_DEVELOPMENT		126	-0.18859659	-1.0345669	0.37236533	0.626729	1.0	1655	tags=19%, list=13%, signal=22%
MAPKKK_CASCADE_GO_0000165	MAPKKK_CASCADE_GO_0000165		90	-0.1993585	-1.0336744	0.39662448	0.6256761	1.0	2338	tags=23%, list=18%, signal=28%
SODIUM_ION_TRANSPORT	SODIUM_ION_TRANSPORT		17	-0.30538926	-1.0265394	0.39784947	0.64170647	1.0	5011	tags=59%, list=38%, signal=95%
TRANSLATION	TRANSLATION		149	-0.18016489	-1.0253677	0.41475827	0.6416823	1.0	2832	tags=28%, list=22%, signal=36%
DETECTION_OF_STIMULUS_INVOLVED_IN_SENSORY_PERCEPTION	DETECTION_OF_STIMULUS_INVOLVED_IN_SENSORY_PERCEPTION		15	-0.31255737	-1.025025	0.43678162	0.63945246	1.0	9005	tags=100%, list=69%, signal=320%
NERVOUS_SYSTEM_DEVELOPMENT	NERVOUS_SYSTEM_DEVELOPMENT		328	-0.16058087	-1.0233669	0.38395417	0.6404374	1.0	4073	tags=34%, list=31%, signal=48%
POSITIVE_REGULATION_OF_TRANSCRIPTION_FACTOR_ACTIVITY	POSITIVE_REGULATION_OF_TRANSCRIPTION_FACTOR_ACTIVITY		17	-0.29910678	-1.0217524	0.41407868	0.6413721	1.0	4144	tags=53%, list=32%, signal=77%
RESPONSE_TO_CHEMICAL_STIMULUS	RESPONSE_TO_CHEMICAL_STIMULUS		271	-0.16505203	-1.0216601	0.39617488	0.6384436	1.0	1755	tags=18%, list=13%, signal=20%
AMINE_CATABOLIC_PROCESS	AMINE_CATABOLIC_PROCESS		25	-0.269348	-1.019962	0.4090909	0.63987625	1.0	1989	tags=28%, list=15%, signal=33%
NEUROGENESIS	NEUROGENESIS		75	-0.20314011	-1.0196316	0.43695652	0.63762844	1.0	3471	tags=32%, list=27%, signal=43%
POSITIVE_REGULATION_OF_MAP_KINASE_ACTIVITY	POSITIVE_REGULATION_OF_MAP_KINASE_ACTIVITY		39	-0.2435464	-1.017578	0.41260162	0.6401766	1.0	1882	tags=26%, list=14%, signal=30%
CELLULAR_COMPONENT_ASSEMBLY	CELLULAR_COMPONENT_ASSEMBLY		272	-0.1647661	-1.0165004	0.37866667	0.63974035	1.0	3229	tags=29%, list=25%, signal=38%
ORGANIC_ACID_TRANSPORT	ORGANIC_ACID_TRANSPORT		39	-0.23530091	-1.0150722	0.39864865	0.6406593	1.0	988	tags=18%, list=8%, signal=19%
MACROMOLECULE_BIOSYNTHETIC_PROCESS	MACROMOLECULE_BIOSYNTHETIC_PROCESS		267	-0.1644456	-1.0122435	0.42819843	0.64486265	1.0	2934	tags=27%, list=22%, signal=34%
CARBOXYLIC_ACID_TRANSPORT	CARBOXYLIC_ACID_TRANSPORT		39	-0.23530091	-1.0109534	0.43015522	0.6451557	1.0	988	tags=18%, list=8%, signal=19%
REGULATION_OF_CYTOKINE_BIOSYNTHETIC_PROCESS	REGULATION_OF_CYTOKINE_BIOSYNTHETIC_PROCESS		31	-0.24716327	-1.0059578	0.42444444	0.6556747	1.0	2832	tags=32%, list=22%, signal=41%
NITROGEN_COMPOUND_CATABOLIC_PROCESS	NITROGEN_COMPOUND_CATABOLIC_PROCESS		27	-0.26293632	-1.0034307	0.42637363	0.6591457	1.0	1989	tags=26%, list=15%, signal=31%
HEART_DEVELOPMENT	HEART_DEVELOPMENT		33	-0.24839453	-1.0030897	0.44618833	0.6569522	1.0	3960	tags=39%, list=30%, signal=56%
REGULATION_OF_TRANSCRIPTION	REGULATION_OF_TRANSCRIPTION		498	-0.15053579	-1.0000278	0.4362606	0.6620276	1.0	3093	tags=27%, list=24%, signal=34%
AMINO_ACID_AND_DERIVATIVE_METABOLIC_PROCESS	AMINO_ACID_AND_DERIVATIVE_METABOLIC_PROCESS		96	-0.18680757	-0.99172825	0.46370023	0.6811433	1.0	2261	tags=24%, list=17%, signal=29%
REGULATION_OF_JNK_ACTIVITY	REGULATION_OF_JNK_ACTIVITY		18	-0.28730205	-0.9900455	0.4613734	0.6825588	1.0	1882	tags=28%, list=14%, signal=32%
CELLULAR_PROTEIN_COMPLEX_ASSEMBLY	CELLULAR_PROTEIN_COMPLEX_ASSEMBLY		28	-0.25352526	-0.9898117	0.4694737	0.6801488	1.0	2718	tags=29%, list=21%, signal=36%
RHYTHMIC_PROCESS	RHYTHMIC_PROCESS		23	-0.26273772	-0.9863785	0.48614073	0.68577164	1.0	2008	tags=26%, list=15%, signal=31%
CHEMICAL_HOMEOSTASIS	CHEMICAL_HOMEOSTASIS		136	-0.17585187	-0.980874	0.48283753	0.6972918	1.0	3167	tags=29%, list=24%, signal=37%
ANATOMICAL_STRUCTURE_MORPHOGENESIS	ANATOMICAL_STRUCTURE_MORPHOGENESIS		336	-0.1526169	-0.9760188	0.54228854	0.7070292	1.0	3335	tags=28%, list=25%, signal=37%
NEGATIVE_REGULATION_OF_DEVELOPMENTAL_PROCESS	NEGATIVE_REGULATION_OF_DEVELOPMENTAL_PROCESS		177	-0.16978708	-0.97553045	0.50617284	0.7049732	1.0	3266	tags=31%, list=25%, signal=40%
MACROMOLECULAR_COMPLEX_ASSEMBLY	MACROMOLECULAR_COMPLEX_ASSEMBLY		254	-0.15658732	-0.9624556	0.5671642	0.73711944	1.0	3229	tags=28%, list=25%, signal=37%
AXON_GUIDANCE	AXON_GUIDANCE		18	-0.28249034	-0.96216315	0.503055	0.7345928	1.0	2918	tags=33%, list=22%, signal=43%
POSITIVE_REGULATION_OF_DNA_BINDING	POSITIVE_REGULATION_OF_DNA_BINDING		18	-0.27901873	-0.95954657	0.4989154	0.7385754	1.0	4577	tags=56%, list=35%, signal=85%
CELL_CELL_ADHESION	CELL_CELL_ADHESION		72	-0.1924844	-0.9544073	0.53539824	0.7487504	1.0	4923	tags=50%, list=38%, signal=80%
CELLULAR_HOMEOSTASIS	CELLULAR_HOMEOSTASIS		121	-0.17168243	-0.9508432	0.5717439	0.75476974	1.0	3228	tags=30%, list=25%, signal=39%
SKELETAL_MUSCLE_DEVELOPMENT	SKELETAL_MUSCLE_DEVELOPMENT		28	-0.23852715	-0.943718	0.54880697	0.7709517	1.0	3483	tags=43%, list=27%, signal=58%
POSITIVE_REGULATION_OF_NUCLEOBASENUCLEOSIDENUCLEOTIDE_AND_NUCLEIC_ACID_METABOLIC_PROCESS	POSITIVE_REGULATION_OF_NUCLEOBASENUCLEOSIDENUCLEOTIDE_AND_NUCLEIC_ACID_METABOLIC_PROCESS		134	-0.16971633	-0.9426818	0.56265354	0.77013713	1.0	3048	tags=27%, list=23%, signal=35%
HOMEOSTATIC_PROCESS	HOMEOSTATIC_PROCESS		179	-0.16129178	-0.9364916	0.6223278	0.78289455	1.0	3228	tags=28%, list=25%, signal=37%
ACTIVATION_OF_PROTEIN_KINASE_ACTIVITY	ACTIVATION_OF_PROTEIN_KINASE_ACTIVITY		23	-0.254872	-0.93631244	0.5137421	0.7799345	1.0	4399	tags=39%, list=34%, signal=59%
SECRETION_BY_CELL	SECRETION_BY_CELL		100	-0.17637116	-0.93592227	0.59310347	0.7775096	1.0	4546	tags=43%, list=35%, signal=65%
POSITIVE_REGULATION_OF_TRANSCRIPTION_FROM_RNA_POLYMERASE_II_PROMOTER	POSITIVE_REGULATION_OF_TRANSCRIPTION_FROM_RNA_POLYMERASE_II_PROMOTER		60	-0.19630931	-0.93381965	0.5769231	0.7796688	1.0	2857	tags=28%, list=22%, signal=36%
REGULATION_OF_G_PROTEIN_COUPLED_RECEPTOR_PROTEIN_SIGNALING_PATHWAY	REGULATION_OF_G_PROTEIN_COUPLED_RECEPTOR_PROTEIN_SIGNALING_PATHWAY		23	-0.25335568	-0.93330187	0.5462963	0.7775992	1.0	1093	tags=17%, list=8%, signal=19%
REGULATION_OF_PROTEIN_SECRETION	REGULATION_OF_PROTEIN_SECRETION		19	-0.27044952	-0.931526	0.5585774	0.77884966	1.0	4210	tags=47%, list=32%, signal=70%
CYCLIC_NUCLEOTIDE_MEDIATED_SIGNALING	CYCLIC_NUCLEOTIDE_MEDIATED_SIGNALING		97	-0.17441633	-0.9177079	0.63073397	0.8121143	1.0	1223	tags=12%, list=9%, signal=14%
REGULATION_OF_PHOSPHORYLATION	REGULATION_OF_PHOSPHORYLATION		42	-0.20656526	-0.91475546	0.5822511	0.81639856	1.0	2539	tags=26%, list=19%, signal=32%
POSITIVE_REGULATION_OF_CELLULAR_COMPONENT_ORGANIZATION_AND_BIOGENESIS	POSITIVE_REGULATION_OF_CELLULAR_COMPONENT_ORGANIZATION_AND_BIOGENESIS		28	-0.2312734	-0.91366804	0.5754923	0.815784	1.0	4166	tags=43%, list=32%, signal=63%
RESPONSE_TO_NUTRIENT	RESPONSE_TO_NUTRIENT		17	-0.2668757	-0.9049576	0.5759494	0.8346872	1.0	424	tags=18%, list=3%, signal=18%
SULFUR_METABOLIC_PROCESS	SULFUR_METABOLIC_PROCESS		30	-0.22774395	-0.8992407	0.62666667	0.84624994	1.0	2825	tags=30%, list=22%, signal=38%
REGULATION_OF_BINDING	REGULATION_OF_BINDING		46	-0.20132707	-0.897791	0.62606835	0.84603345	1.0	2581	tags=28%, list=20%, signal=35%
G_PROTEIN_SIGNALING_COUPLED_TO_CYCLIC_NUCLEOTIDE_SECOND_MESSENGER	G_PROTEIN_SIGNALING_COUPLED_TO_CYCLIC_NUCLEOTIDE_SECOND_MESSENGER		96	-0.17465167	-0.8963609	0.69503546	0.8461599	1.0	1223	tags=13%, list=9%, signal=14%
EPIDERMIS_DEVELOPMENT	EPIDERMIS_DEVELOPMENT		66	-0.18376005	-0.8943425	0.6455982	0.8477206	1.0	1655	tags=20%, list=13%, signal=22%
REGULATION_OF_PROTEIN_MODIFICATION_PROCESS	REGULATION_OF_PROTEIN_MODIFICATION_PROCESS		37	-0.21463138	-0.8941547	0.62053573	0.844659	1.0	1508	tags=19%, list=12%, signal=21%
CELLULAR_MORPHOGENESIS_DURING_DIFFERENTIATION	CELLULAR_MORPHOGENESIS_DURING_DIFFERENTIATION		38	-0.20696469	-0.8860656	0.6490486	0.86139935	1.0	3335	tags=29%, list=25%, signal=39%
AMINE_METABOLIC_PROCESS	AMINE_METABOLIC_PROCESS		128	-0.16074404	-0.88292366	0.72019464	0.8655688	1.0	3992	tags=35%, list=30%, signal=50%
REGULATION_OF_TRANSLATIONAL_INITIATION	REGULATION_OF_TRANSLATIONAL_INITIATION		25	-0.23200682	-0.87997854	0.6319149	0.8692805	1.0	1145	tags=20%, list=9%, signal=22%
INSULIN_RECEPTOR_SIGNALING_PATHWAY	INSULIN_RECEPTOR_SIGNALING_PATHWAY		16	-0.2598771	-0.8791036	0.63190186	0.8678329	1.0	3413	tags=38%, list=26%, signal=51%
ENDOSOME_TRANSPORT	ENDOSOME_TRANSPORT		22	-0.24036416	-0.87855446	0.627193	0.86565673	1.0	3822	tags=41%, list=29%, signal=58%
REGULATION_OF_CELLULAR_COMPONENT_ORGANIZATION_AND_BIOGENESIS	REGULATION_OF_CELLULAR_COMPONENT_ORGANIZATION_AND_BIOGENESIS		102	-0.16741261	-0.87613827	0.7546729	0.86775595	1.0	3586	tags=31%, list=27%, signal=43%
RESPONSE_TO_NUTRIENT_LEVELS	RESPONSE_TO_NUTRIENT_LEVELS		27	-0.22237192	-0.872737	0.6339286	0.87202185	1.0	2336	tags=26%, list=18%, signal=31%
PHOSPHOINOSITIDE_METABOLIC_PROCESS	PHOSPHOINOSITIDE_METABOLIC_PROCESS		25	-0.23013642	-0.86519885	0.6626506	0.88569754	1.0	4736	tags=56%, list=36%, signal=88%
CELL_CELL_SIGNALING	CELL_CELL_SIGNALING		372	-0.13340051	-0.8639174	0.8891967	0.88492846	1.0	4040	tags=32%, list=31%, signal=45%
VESICLE_MEDIATED_TRANSPORT	VESICLE_MEDIATED_TRANSPORT		174	-0.1461002	-0.8631416	0.829932	0.88322204	1.0	4180	tags=36%, list=32%, signal=52%
ECTODERM_DEVELOPMENT	ECTODERM_DEVELOPMENT		75	-0.16923966	-0.8603471	0.7268519	0.8858453	1.0	1655	tags=19%, list=13%, signal=21%
CENTRAL_NERVOUS_SYSTEM_DEVELOPMENT	CENTRAL_NERVOUS_SYSTEM_DEVELOPMENT		105	-0.16211773	-0.8593454	0.8029197	0.8845061	1.0	4032	tags=35%, list=31%, signal=51%
SPHINGOLIPID_METABOLIC_PROCESS	SPHINGOLIPID_METABOLIC_PROCESS		23	-0.2304351	-0.85335726	0.69977427	0.89409864	1.0	3228	tags=35%, list=25%, signal=46%
POSITIVE_REGULATION_OF_CASPASE_ACTIVITY	POSITIVE_REGULATION_OF_CASPASE_ACTIVITY		28	-0.21750385	-0.8473327	0.69462365	0.90353245	1.0	1887	tags=25%, list=14%, signal=29%
GOLGI_VESICLE_TRANSPORT	GOLGI_VESICLE_TRANSPORT		42	-0.19273606	-0.846774	0.71902657	0.9012286	1.0	4324	tags=43%, list=33%, signal=64%
REGULATION_OF_TRANSLATION	REGULATION_OF_TRANSLATION		76	-0.16945465	-0.84325856	0.7995495	0.90526414	1.0	2832	tags=26%, list=22%, signal=33%
NITROGEN_COMPOUND_METABOLIC_PROCESS	NITROGEN_COMPOUND_METABOLIC_PROCESS		141	-0.14950667	-0.83429205	0.86024094	0.919638	1.0	2934	tags=25%, list=22%, signal=32%
REGULATION_OF_GROWTH	REGULATION_OF_GROWTH		48	-0.1868102	-0.8272593	0.7773019	0.93048006	1.0	4432	tags=42%, list=34%, signal=63%
EXTRACELLULAR_STRUCTURE_ORGANIZATION_AND_BIOGENESIS	EXTRACELLULAR_STRUCTURE_ORGANIZATION_AND_BIOGENESIS		23	-0.22138074	-0.8228489	0.70132744	0.9350672	1.0	3483	tags=39%, list=27%, signal=53%
REGULATION_OF_TRANSCRIPTION_FACTOR_ACTIVITY	REGULATION_OF_TRANSCRIPTION_FACTOR_ACTIVITY		30	-0.20575663	-0.821067	0.76150626	0.93494725	1.0	4376	tags=47%, list=33%, signal=70%
REGULATION_OF_MUSCLE_CONTRACTION	REGULATION_OF_MUSCLE_CONTRACTION		18	-0.24107943	-0.81698227	0.7152034	0.9394063	1.0	1750	tags=28%, list=13%, signal=32%
T_CELL_PROLIFERATION	T_CELL_PROLIFERATION		17	-0.24138908	-0.81592137	0.7133479	0.9376234	1.0	4842	tags=59%, list=37%, signal=93%
PROTEIN_LOCALIZATION	PROTEIN_LOCALIZATION		184	-0.13868389	-0.8044656	0.93915343	0.95473695	1.0	3548	tags=28%, list=27%, signal=38%
SECOND_MESSENGER_MEDIATED_SIGNALING	SECOND_MESSENGER_MEDIATED_SIGNALING		139	-0.14313033	-0.80303234	0.9150943	0.95357144	1.0	2117	tags=16%, list=16%, signal=19%
POSITIVE_REGULATION_OF_BINDING	POSITIVE_REGULATION_OF_BINDING		19	-0.22998062	-0.79692066	0.75536484	0.9605796	1.0	4144	tags=47%, list=32%, signal=69%
RESPONSE_TO_EXTRACELLULAR_STIMULUS	RESPONSE_TO_EXTRACELLULAR_STIMULUS		29	-0.19983251	-0.79169005	0.82251084	0.9658115	1.0	2336	tags=24%, list=18%, signal=29%
REGULATION_OF_DNA_BINDING	REGULATION_OF_DNA_BINDING		36	-0.185501	-0.7889853	0.792873	0.96656835	1.0	2581	tags=28%, list=20%, signal=35%
POSITIVE_REGULATION_OF_JNK_ACTIVITY	POSITIVE_REGULATION_OF_JNK_ACTIVITY		16	-0.23512484	-0.7880119	0.75479746	0.9645472	1.0	1882	tags=25%, list=14%, signal=29%
PROTEIN_HOMOOLIGOMERIZATION	PROTEIN_HOMOOLIGOMERIZATION		19	-0.22925921	-0.785066	0.77426636	0.9658204	1.0	1557	tags=21%, list=12%, signal=24%
AMINE_BIOSYNTHETIC_PROCESS	AMINE_BIOSYNTHETIC_PROCESS		15	-0.2409903	-0.7774962	0.75103736	0.9739661	1.0	391	tags=13%, list=3%, signal=14%
POSITIVE_REGULATION_OF_TRANSCRIPTIONDNA_DEPENDENT	POSITIVE_REGULATION_OF_TRANSCRIPTIONDNA_DEPENDENT		105	-0.14425048	-0.7774839	0.9354839	0.9704128	1.0	4580	tags=40%, list=35%, signal=61%
G_PROTEIN_COUPLED_RECEPTOR_PROTEIN_SIGNALING_PATHWAY	G_PROTEIN_COUPLED_RECEPTOR_PROTEIN_SIGNALING_PATHWAY		300	-0.12315711	-0.7770108	0.9923274	0.96759033	1.0	4211	tags=31%, list=32%, signal=45%
REPRODUCTIVE_PROCESS	REPRODUCTIVE_PROCESS		133	-0.13829383	-0.77311116	0.93532336	0.96994907	1.0	3978	tags=35%, list=30%, signal=49%
G_PROTEIN_SIGNALING_COUPLED_TO_IP3_SECOND_MESSENGERPHOSPHOLIPASE_C_ACTIVATING	G_PROTEIN_SIGNALING_COUPLED_TO_IP3_SECOND_MESSENGERPHOSPHOLIPASE_C_ACTIVATING		39	-0.18214211	-0.76668864	0.86444443	0.975469	1.0	2594	tags=23%, list=20%, signal=29%
METAL_ION_TRANSPORT	METAL_ION_TRANSPORT		102	-0.14339112	-0.76395947	0.92753625	0.975636	1.0	5011	tags=45%, list=38%, signal=72%
CARBOHYDRATE_METABOLIC_PROCESS	CARBOHYDRATE_METABOLIC_PROCESS		152	-0.13358934	-0.7625353	0.95194507	0.9741883	1.0	4171	tags=34%, list=32%, signal=50%
NEGATIVE_REGULATION_OF_CELLULAR_COMPONENT_ORGANIZATION_AND_BIOGENESIS	NEGATIVE_REGULATION_OF_CELLULAR_COMPONENT_ORGANIZATION_AND_BIOGENESIS		26	-0.19663695	-0.7522299	0.8533605	0.9848513	1.0	2161	tags=19%, list=17%, signal=23%
REGULATION_OF_CELL_MIGRATION	REGULATION_OF_CELL_MIGRATION		23	-0.20221001	-0.74002355	0.8398357	0.996493	1.0	4751	tags=43%, list=36%, signal=68%
POSITIVE_REGULATION_OF_RNA_METABOLIC_PROCESS	POSITIVE_REGULATION_OF_RNA_METABOLIC_PROCESS		107	-0.13560344	-0.7305846	0.96517414	1.0	1.0	4580	tags=39%, list=35%, signal=60%
NEGATIVE_REGULATION_OF_GROWTH	NEGATIVE_REGULATION_OF_GROWTH		35	-0.17504127	-0.7284002	0.8836689	1.0	1.0	4432	tags=43%, list=34%, signal=65%
PROTEIN_POLYMERIZATION	PROTEIN_POLYMERIZATION		17	-0.21398999	-0.72380936	0.8539095	1.0	1.0	339	tags=12%, list=3%, signal=12%
NEGATIVE_REGULATION_OF_CELLULAR_PROTEIN_METABOLIC_PROCESS	NEGATIVE_REGULATION_OF_CELLULAR_PROTEIN_METABOLIC_PROCESS		41	-0.16294163	-0.72234154	0.92424244	1.0	1.0	2891	tags=24%, list=22%, signal=31%
SECRETORY_PATHWAY	SECRETORY_PATHWAY		72	-0.14633167	-0.719964	0.9395973	1.0	1.0	4546	tags=42%, list=35%, signal=63%
CARBOHYDRATE_BIOSYNTHETIC_PROCESS	CARBOHYDRATE_BIOSYNTHETIC_PROCESS		35	-0.17088911	-0.719053	0.88780487	0.998199	1.0	4171	tags=37%, list=32%, signal=54%
G_PROTEIN_SIGNALING_ADENYLATE_CYCLASE_ACTIVATING_PATHWAY	G_PROTEIN_SIGNALING_ADENYLATE_CYCLASE_ACTIVATING_PATHWAY		24	-0.18861856	-0.7182998	0.8604119	0.99546117	1.0	1223	tags=13%, list=9%, signal=14%
DI___TRI_VALENT_INORGANIC_CATION_TRANSPORT	DI___TRI_VALENT_INORGANIC_CATION_TRANSPORT		27	-0.17970365	-0.71347404	0.89737993	0.9968082	1.0	1106	tags=15%, list=8%, signal=16%
POSITIVE_REGULATION_OF_TRANSPORT	POSITIVE_REGULATION_OF_TRANSPORT		18	-0.2077588	-0.71327436	0.8510204	0.9935303	1.0	4901	tags=56%, list=37%, signal=89%
EXCRETION	EXCRETION		35	-0.17191006	-0.7110977	0.9122807	0.99205	1.0	2214	tags=20%, list=17%, signal=24%
BRAIN_DEVELOPMENT	BRAIN_DEVELOPMENT		39	-0.16770044	-0.71044433	0.9116998	0.98917466	1.0	4032	tags=38%, list=31%, signal=55%
SECRETION	SECRETION		157	-0.12171598	-0.699843	0.9927536	0.9955058	1.0	4546	tags=38%, list=35%, signal=58%
CATION_TRANSPORT	CATION_TRANSPORT		130	-0.12645526	-0.6995134	0.986014	0.99238217	1.0	5011	tags=44%, list=38%, signal=70%
PATTERN_SPECIFICATION_PROCESS	PATTERN_SPECIFICATION_PROCESS		27	-0.17301087	-0.6942868	0.9129512	0.99306786	1.0	5674	tags=63%, list=43%, signal=111%
LIPID_HOMEOSTASIS	LIPID_HOMEOSTASIS		15	-0.20902395	-0.6789303	0.8851351	1.0	1.0	758	tags=13%, list=6%, signal=14%
PHOSPHOINOSITIDE_MEDIATED_SIGNALING	PHOSPHOINOSITIDE_MEDIATED_SIGNALING		42	-0.15679245	-0.6770717	0.9259259	0.9991379	1.0	2594	tags=21%, list=20%, signal=27%
POTASSIUM_ION_TRANSPORT	POTASSIUM_ION_TRANSPORT		52	-0.14614753	-0.671709	0.9596603	0.99947387	1.0	5449	tags=50%, list=42%, signal=85%
NEGATIVE_REGULATION_OF_PROTEIN_METABOLIC_PROCESS	NEGATIVE_REGULATION_OF_PROTEIN_METABOLIC_PROCESS		44	-0.15039848	-0.6713766	0.9562212	0.9963496	1.0	2891	tags=23%, list=22%, signal=29%
REGULATION_OF_CYTOKINE_PRODUCTION	REGULATION_OF_CYTOKINE_PRODUCTION		21	-0.18404983	-0.66898096	0.90438247	0.994638	1.0	3199	tags=29%, list=24%, signal=38%
CARBOHYDRATE_CATABOLIC_PROCESS	CARBOHYDRATE_CATABOLIC_PROCESS		20	-0.18803005	-0.6657749	0.91769546	0.99335974	1.0	4171	tags=35%, list=32%, signal=51%
CELLULAR_CARBOHYDRATE_CATABOLIC_PROCESS	CELLULAR_CARBOHYDRATE_CATABOLIC_PROCESS		20	-0.18803005	-0.66553944	0.8843683	0.9902436	1.0	4171	tags=35%, list=32%, signal=51%
ION_TRANSPORT	ION_TRANSPORT		165	-0.11586894	-0.66283333	1.0	0.9887009	1.0	5011	tags=42%, list=38%, signal=68%
INORGANIC_ANION_TRANSPORT	INORGANIC_ANION_TRANSPORT		16	-0.19980168	-0.6617632	0.9069264	0.98607016	1.0	591	tags=13%, list=5%, signal=13%
NUCLEOTIDE_EXCISION_REPAIR	NUCLEOTIDE_EXCISION_REPAIR		19	-0.18657231	-0.6587065	0.9292237	0.98453534	1.0	4415	tags=42%, list=34%, signal=63%
NEGATIVE_REGULATION_OF_MULTICELLULAR_ORGANISMAL_PROCESS	NEGATIVE_REGULATION_OF_MULTICELLULAR_ORGANISMAL_PROCESS		27	-0.1703852	-0.6557367	0.9159483	0.9829923	1.0	2167	tags=22%, list=17%, signal=27%
ESTABLISHMENT_AND_OR_MAINTENANCE_OF_CELL_POLARITY	ESTABLISHMENT_AND_OR_MAINTENANCE_OF_CELL_POLARITY		19	-0.1878996	-0.6545689	0.926	0.98052853	1.0	1597	tags=16%, list=12%, signal=18%
CALCIUM_ION_TRANSPORT	CALCIUM_ION_TRANSPORT		23	-0.15540506	-0.5691006	0.966	1.0	1.0	1106	tags=13%, list=8%, signal=14%
AMINO_SUGAR_METABOLIC_PROCESS	AMINO_SUGAR_METABOLIC_PROCESS		15	-0.17261295	-0.5644999	0.9652174	1.0	1.0	3764	tags=33%, list=29%, signal=47%
FEMALE_GAMETE_GENERATION	FEMALE_GAMETE_GENERATION		15	-0.1719945	-0.5509988	0.9784483	1.0	1.0	10843	tags=100%, list=83%, signal=582%
REGULATION_OF_CELL_GROWTH	REGULATION_OF_CELL_GROWTH		39	-0.12665394	-0.54268503	0.99346405	1.0	1.0	4432	tags=36%, list=34%, signal=54%
RESPONSE_TO_LIGHT_STIMULUS	RESPONSE_TO_LIGHT_STIMULUS		40	-0.12373511	-0.530716	0.9930556	1.0	1.0	2166	tags=18%, list=17%, signal=21%
REGULATION_OF_ACTION_POTENTIAL	REGULATION_OF_ACTION_POTENTIAL		16	-0.15457885	-0.5095261	0.98973304	1.0	1.0	3627	tags=31%, list=28%, signal=43%
MONOVALENT_INORGANIC_CATION_TRANSPORT	MONOVALENT_INORGANIC_CATION_TRANSPORT		83	-0.09810943	-0.49361947	1.0	1.0	1.0	5011	tags=41%, list=38%, signal=66%
PEROXISOME_ORGANIZATION_AND_BIOGENESIS	PEROXISOME_ORGANIZATION_AND_BIOGENESIS		15	-0.14397247	-0.45653912	0.9979839	0.99883306	1.0	5130	tags=47%, list=39%, signal=77%
