# Supplementary material for: Multiple-input multiple-output causal strategies for gene selection
Source: BMC Bioinformatics. 2011 Nov 25;12:458. doi: 10.1186/1471-2105-12-458 (PMC3323860; doi:10.1186/1471-2105-12-458)
Supplement: Additional file 3 — Archive containing the output files computed by the preranked GSEA for λ ∈ {0.6,0.7,0.8,0.9,1.0,2.0} (GSEA_MIMO_part2.zip). [file 1471-2105-12-458-S3.ZIP › mFS06_entrez_mimo.GseaPreranked.1316038724366/gsea_report_for_na_pos_1316038724366.xls]

NAME	GS<br> follow link to MSigDB	GS DETAILS	SIZE	ES	NES	NOM p-val	FDR q-val	FWER p-val	RANK AT MAX	LEADING EDGE
M_PHASE	M_PHASE		98	0.5352923	2.6988473	0.0	0.0	0.0	2517	tags=53%, list=19%, signal=65%
MITOTIC_CELL_CYCLE	MITOTIC_CELL_CYCLE		134	0.5007722	2.6897352	0.0	0.0	0.0	2748	tags=51%, list=21%, signal=65%
M_PHASE_OF_MITOTIC_CELL_CYCLE	M_PHASE_OF_MITOTIC_CELL_CYCLE		72	0.5709626	2.689658	0.0	0.0	0.0	2517	tags=57%, list=19%, signal=70%
CELL_CYCLE_PROCESS	CELL_CYCLE_PROCESS		169	0.48430523	2.6708307	0.0	0.0	0.0	2517	tags=48%, list=19%, signal=59%
MITOSIS	MITOSIS		70	0.56292367	2.665918	0.0	0.0	0.0	2517	tags=56%, list=19%, signal=69%
CELL_CYCLE_PHASE	CELL_CYCLE_PHASE		152	0.46446016	2.534185	0.0	0.0	0.0	2748	tags=48%, list=21%, signal=60%
DNA_REPLICATION	DNA_REPLICATION		97	0.49319047	2.5226572	0.0	0.0	0.0	2852	tags=48%, list=22%, signal=61%
DNA_METABOLIC_PROCESS	DNA_METABOLIC_PROCESS		240	0.41370404	2.420724	0.0	9.590164E-5	0.0010	2907	tags=45%, list=22%, signal=56%
CELL_CYCLE_GO_0007049	CELL_CYCLE_GO_0007049		277	0.41132116	2.4158611	0.0	8.52459E-5	0.0010	2525	tags=42%, list=19%, signal=51%
SISTER_CHROMATID_SEGREGATION	SISTER_CHROMATID_SEGREGATION		16	0.7441798	2.412418	0.0	7.672131E-5	0.0010	812	tags=56%, list=6%, signal=60%
MITOTIC_SISTER_CHROMATID_SEGREGATION	MITOTIC_SISTER_CHROMATID_SEGREGATION		15	0.7625103	2.4067986	0.0	6.9746646E-5	0.0010	812	tags=60%, list=6%, signal=64%
CHROMOSOME_SEGREGATION	CHROMOSOME_SEGREGATION		28	0.59780604	2.3250768	0.0	6.393443E-5	0.0010	812	tags=46%, list=6%, signal=49%
DNA_DEPENDENT_DNA_REPLICATION	DNA_DEPENDENT_DNA_REPLICATION		52	0.5153279	2.3222358	0.0	5.9016395E-5	0.0010	2852	tags=54%, list=22%, signal=69%
CELL_CYCLE_CHECKPOINT_GO_0000075	CELL_CYCLE_CHECKPOINT_GO_0000075		45	0.527094	2.3093393	0.0	5.4800938E-5	0.0010	2042	tags=53%, list=16%, signal=63%
DNA_REPAIR	DNA_REPAIR		118	0.43704638	2.289914	0.0	1.01961865E-4	0.0020	3260	tags=51%, list=25%, signal=67%
REGULATION_OF_MITOSIS	REGULATION_OF_MITOSIS		33	0.574448	2.272669	0.0	1.8980412E-4	0.0040	1910	tags=52%, list=15%, signal=60%
RESPONSE_TO_DNA_DAMAGE_STIMULUS	RESPONSE_TO_DNA_DAMAGE_STIMULUS		153	0.40811238	2.232346	0.0	3.1391153E-4	0.0070	2440	tags=42%, list=19%, signal=51%
RNA_SPLICING	RNA_SPLICING		74	0.4580805	2.2189984	0.0	3.8130095E-4	0.0090	3365	tags=53%, list=26%, signal=71%
RESPONSE_TO_ENDOGENOUS_STIMULUS	RESPONSE_TO_ENDOGENOUS_STIMULUS		182	0.3854025	2.168881	0.0	6.827816E-4	0.017	3260	tags=46%, list=25%, signal=60%
NUCLEOTIDE_BIOSYNTHETIC_PROCESS	NUCLEOTIDE_BIOSYNTHETIC_PROCESS		17	0.65177554	2.1612878	0.0	6.4864254E-4	0.017	1363	tags=53%, list=10%, signal=59%
RNA_PROCESSING	RNA_PROCESSING		138	0.3998003	2.133412	0.0	9.12045E-4	0.025	3365	tags=50%, list=26%, signal=67%
DNA_INTEGRITY_CHECKPOINT	DNA_INTEGRITY_CHECKPOINT		22	0.58693117	2.07816	0.0	0.0019268171	0.054	2042	tags=59%, list=16%, signal=70%
MICROTUBULE_CYTOSKELETON_ORGANIZATION_AND_BIOGENESIS	MICROTUBULE_CYTOSKELETON_ORGANIZATION_AND_BIOGENESIS		31	0.52957106	2.0771668	0.0	0.0018430424	0.054	2707	tags=55%, list=21%, signal=69%
DNA_REPLICATION_INITIATION	DNA_REPLICATION_INITIATION		15	0.6495272	2.0501049	0.0	0.002523207	0.077	2737	tags=80%, list=21%, signal=101%
MITOTIC_CELL_CYCLE_CHECKPOINT	MITOTIC_CELL_CYCLE_CHECKPOINT		19	0.5914234	2.0452526	0.0018050541	0.00269835	0.086	1910	tags=53%, list=15%, signal=62%
PROTEIN_FOLDING	PROTEIN_FOLDING		55	0.44475418	2.018339	0.0	0.003446353	0.114	3182	tags=51%, list=24%, signal=67%
MRNA_METABOLIC_PROCESS	MRNA_METABOLIC_PROCESS		72	0.4218801	2.01453	0.0	0.0034338224	0.118	3345	tags=51%, list=26%, signal=69%
MITOCHONDRION_ORGANIZATION_AND_BIOGENESIS	MITOCHONDRION_ORGANIZATION_AND_BIOGENESIS		42	0.46721408	1.9976463	0.0	0.0038075428	0.132	3172	tags=50%, list=24%, signal=66%
DOUBLE_STRAND_BREAK_REPAIR	DOUBLE_STRAND_BREAK_REPAIR		21	0.56917804	1.997452	0.0038834952	0.0036762482	0.132	1870	tags=52%, list=14%, signal=61%
REGULATION_OF_MITOTIC_CELL_CYCLE	REGULATION_OF_MITOTIC_CELL_CYCLE		19	0.5767764	1.9930005	0.0018018018	0.0037809755	0.139	1351	tags=47%, list=10%, signal=53%
REGULATION_OF_CELL_CYCLE	REGULATION_OF_CELL_CYCLE		161	0.3571016	1.9650332	0.0	0.0051147575	0.185	1635	tags=32%, list=12%, signal=36%
TRNA_METABOLIC_PROCESS	TRNA_METABOLIC_PROCESS		15	0.6134393	1.9406891	0.0036429872	0.0063558677	0.225	2687	tags=67%, list=21%, signal=84%
COENZYME_METABOLIC_PROCESS	COENZYME_METABOLIC_PROCESS		35	0.4817824	1.9387522	0.0019762847	0.0063069505	0.23	3404	tags=49%, list=26%, signal=65%
INTERPHASE_OF_MITOTIC_CELL_CYCLE	INTERPHASE_OF_MITOTIC_CELL_CYCLE		57	0.4204286	1.9175781	0.0	0.007717169	0.28	3377	tags=51%, list=26%, signal=68%
MRNA_PROCESSING_GO_0006397	MRNA_PROCESSING_GO_0006397		61	0.41702396	1.9162028	0.0017730496	0.007585452	0.284	3345	tags=49%, list=26%, signal=66%
NUCLEOBASENUCLEOSIDENUCLEOTIDE_AND_NUCLEIC_ACID_TRANSPORT	NUCLEOBASENUCLEOSIDENUCLEOTIDE_AND_NUCLEIC_ACID_TRANSPORT		26	0.49639893	1.9080207	0.0018382353	0.008129436	0.313	2188	tags=46%, list=17%, signal=55%
INTERPHASE	INTERPHASE		63	0.4121401	1.9014139	0.0	0.008552044	0.334	3377	tags=49%, list=26%, signal=66%
COFACTOR_BIOSYNTHETIC_PROCESS	COFACTOR_BIOSYNTHETIC_PROCESS		21	0.5312848	1.8851308	0.001968504	0.009684472	0.381	1458	tags=38%, list=11%, signal=43%
REGULATION_OF_DNA_METABOLIC_PROCESS	REGULATION_OF_DNA_METABOLIC_PROCESS		40	0.44536164	1.870883	0.0	0.01079649	0.425	2060	tags=45%, list=16%, signal=53%
REGULATION_OF_CYCLIN_DEPENDENT_PROTEIN_KINASE_ACTIVITY	REGULATION_OF_CYCLIN_DEPENDENT_PROTEIN_KINASE_ACTIVITY		40	0.44591457	1.8663772	0.005484461	0.010937003	0.437	2675	tags=50%, list=20%, signal=63%
CHROMOSOME_ORGANIZATION_AND_BIOGENESIS	CHROMOSOME_ORGANIZATION_AND_BIOGENESIS		107	0.36105138	1.8527043	0.0	0.011837271	0.467	2857	tags=39%, list=22%, signal=50%
REGULATION_OF_DNA_REPLICATION	REGULATION_OF_DNA_REPLICATION		18	0.545967	1.8515509	0.009451796	0.011663441	0.472	2042	tags=50%, list=16%, signal=59%
MITOCHONDRIAL_TRANSPORT	MITOCHONDRIAL_TRANSPORT		18	0.5420476	1.8131504	0.003629764	0.015769592	0.587	1430	tags=44%, list=11%, signal=50%
G1_S_TRANSITION_OF_MITOTIC_CELL_CYCLE	G1_S_TRANSITION_OF_MITOTIC_CELL_CYCLE		23	0.48980442	1.8050828	0.0	0.016632384	0.611	2675	tags=48%, list=20%, signal=60%
DNA_DAMAGE_CHECKPOINT	DNA_DAMAGE_CHECKPOINT		19	0.5286107	1.7948503	0.0038095238	0.017548226	0.639	2042	tags=53%, list=16%, signal=62%
PROTEIN_MODIFICATION_BY_SMALL_PROTEIN_CONJUGATION	PROTEIN_MODIFICATION_BY_SMALL_PROTEIN_CONJUGATION		35	0.44098347	1.7802528	0.0018083183	0.019335456	0.679	2253	tags=40%, list=17%, signal=48%
TRANSCRIPTION_INITIATION_FROM_RNA_POLYMERASE_II_PROMOTER	TRANSCRIPTION_INITIATION_FROM_RNA_POLYMERASE_II_PROMOTER		27	0.474163	1.7640873	0.007662835	0.021514608	0.717	2525	tags=44%, list=19%, signal=55%
UBIQUITIN_CYCLE	UBIQUITIN_CYCLE		40	0.42299786	1.761181	0.0054545454	0.021530872	0.727	2253	tags=38%, list=17%, signal=45%
COFACTOR_METABOLIC_PROCESS	COFACTOR_METABOLIC_PROCESS		51	0.39632273	1.7611023	0.0018867925	0.02110834	0.728	3462	tags=43%, list=26%, signal=58%
PROTEIN_CATABOLIC_PROCESS	PROTEIN_CATABOLIC_PROCESS		60	0.3811444	1.7368973	0.0037243948	0.025385104	0.8	2254	tags=33%, list=17%, signal=40%
DNA_DAMAGE_RESPONSESIGNAL_TRANSDUCTION	DNA_DAMAGE_RESPONSESIGNAL_TRANSDUCTION		34	0.43922973	1.7222041	0.0018281536	0.027906701	0.836	2413	tags=47%, list=18%, signal=58%
CELLULAR_PROTEIN_CATABOLIC_PROCESS	CELLULAR_PROTEIN_CATABOLIC_PROCESS		50	0.39561093	1.7176852	0.007246377	0.028272517	0.848	2254	tags=34%, list=17%, signal=41%
BIOPOLYMER_CATABOLIC_PROCESS	BIOPOLYMER_CATABOLIC_PROCESS		103	0.33771962	1.7153121	0.0	0.028356312	0.858	3316	tags=41%, list=25%, signal=54%
PROTEIN_UBIQUITINATION	PROTEIN_UBIQUITINATION		32	0.4268146	1.7072985	0.010600707	0.02976284	0.88	2253	tags=38%, list=17%, signal=45%
DNA_RECOMBINATION	DNA_RECOMBINATION		45	0.39525077	1.6937878	0.0072727273	0.03223941	0.905	1436	tags=33%, list=11%, signal=37%
PROTEIN_DNA_COMPLEX_ASSEMBLY	PROTEIN_DNA_COMPLEX_ASSEMBLY		45	0.3879234	1.6770865	0.0038610038	0.036106773	0.928	2525	tags=40%, list=19%, signal=49%
NUCLEAR_EXPORT	NUCLEAR_EXPORT		26	0.45306033	1.6758728	0.00915751	0.03589096	0.932	4225	tags=58%, list=32%, signal=85%
RNA_EXPORT_FROM_NUCLEUS	RNA_EXPORT_FROM_NUCLEUS		17	0.4961375	1.6569641	0.025547445	0.04118375	0.957	4543	tags=71%, list=35%, signal=108%
MACROMOLECULE_CATABOLIC_PROCESS	MACROMOLECULE_CATABOLIC_PROCESS		120	0.30960336	1.6387136	0.0033726813	0.04622201	0.972	3352	tags=38%, list=26%, signal=50%
DNA_PACKAGING	DNA_PACKAGING		29	0.42534387	1.6374041	0.02189781	0.045901936	0.974	2703	tags=45%, list=21%, signal=56%
CYTOKINESIS	CYTOKINESIS		17	0.491934	1.6358604	0.025	0.04569405	0.974	1029	tags=35%, list=8%, signal=38%
BASE_EXCISION_REPAIR	BASE_EXCISION_REPAIR		16	0.49200276	1.6337713	0.017110266	0.04564714	0.976	2700	tags=44%, list=21%, signal=55%
MEIOSIS_I	MEIOSIS_I		19	0.47149745	1.6170942	0.017408123	0.051105298	0.986	1436	tags=37%, list=11%, signal=41%
ONE_CARBON_COMPOUND_METABOLIC_PROCESS	ONE_CARBON_COMPOUND_METABOLIC_PROCESS		24	0.44738474	1.6046841	0.024074074	0.0547811	0.99	2842	tags=50%, list=22%, signal=64%
MEIOTIC_CELL_CYCLE	MEIOTIC_CELL_CYCLE		31	0.40964317	1.5729427	0.016544119	0.06762663	0.998	2707	tags=42%, list=21%, signal=53%
NUCLEAR_TRANSPORT	NUCLEAR_TRANSPORT		77	0.32150915	1.5684329	0.006932409	0.068748675	0.998	3257	tags=38%, list=25%, signal=50%
CELLULAR_MACROMOLECULE_CATABOLIC_PROCESS	CELLULAR_MACROMOLECULE_CATABOLIC_PROCESS		90	0.31217906	1.5660945	0.006802721	0.06871969	0.998	2337	tags=30%, list=18%, signal=36%
NUCLEOCYTOPLASMIC_TRANSPORT	NUCLEOCYTOPLASMIC_TRANSPORT		77	0.32150915	1.5449001	0.013793103	0.078719206	0.999	3257	tags=38%, list=25%, signal=50%
TRANSCRIPTION_INITIATION	TRANSCRIPTION_INITIATION		33	0.3894555	1.5334692	0.034155596	0.08407952	0.999	2525	tags=39%, list=19%, signal=49%
ORGANELLE_ORGANIZATION_AND_BIOGENESIS	ORGANELLE_ORGANIZATION_AND_BIOGENESIS		407	0.24556841	1.5329592	0.0	0.0831537	0.999	3260	tags=34%, list=25%, signal=43%
MICROTUBULE_BASED_PROCESS	MICROTUBULE_BASED_PROCESS		75	0.32405764	1.5276718	0.0070422534	0.0849206	1.0	2758	tags=36%, list=21%, signal=45%
NUCLEOTIDE_METABOLIC_PROCESS	NUCLEOTIDE_METABOLIC_PROCESS		36	0.37722766	1.5248613	0.037931036	0.08531811	1.0	1363	tags=31%, list=10%, signal=34%
CELL_DIVISION	CELL_DIVISION		19	0.44693434	1.5086904	0.0498155	0.093669444	1.0	1029	tags=32%, list=8%, signal=34%
NUCLEOBASENUCLEOSIDE_AND_NUCLEOTIDE_METABOLIC_PROCESS	NUCLEOBASENUCLEOSIDE_AND_NUCLEOTIDE_METABOLIC_PROCESS		46	0.3519806	1.5030096	0.013513514	0.09602786	1.0	1363	tags=28%, list=10%, signal=31%
APOPTOTIC_NUCLEAR_CHANGES	APOPTOTIC_NUCLEAR_CHANGES		17	0.4500742	1.4994131	0.06088561	0.09723797	1.0	2675	tags=47%, list=20%, signal=59%
CHROMATIN_ASSEMBLY_OR_DISASSEMBLY	CHROMATIN_ASSEMBLY_OR_DISASSEMBLY		25	0.40252638	1.4933236	0.053045187	0.09961288	1.0	2703	tags=48%, list=21%, signal=60%
ESTABLISHMENT_OF_ORGANELLE_LOCALIZATION	ESTABLISHMENT_OF_ORGANELLE_LOCALIZATION		16	0.45719904	1.4596177	0.06433824	0.12200927	1.0	907	tags=38%, list=7%, signal=40%
CELLULAR_COMPONENT_DISASSEMBLY	CELLULAR_COMPONENT_DISASSEMBLY		31	0.37273479	1.4440293	0.05656934	0.13339667	1.0	2675	tags=39%, list=20%, signal=49%
ORGANELLE_LOCALIZATION	ORGANELLE_LOCALIZATION		21	0.39765447	1.4291677	0.08052435	0.14471513	1.0	907	tags=29%, list=7%, signal=31%
VIRAL_INFECTIOUS_CYCLE	VIRAL_INFECTIOUS_CYCLE		29	0.37086838	1.4289037	0.06469501	0.14310768	1.0	1102	tags=31%, list=8%, signal=34%
NEGATIVE_REGULATION_OF_DNA_METABOLIC_PROCESS	NEGATIVE_REGULATION_OF_DNA_METABOLIC_PROCESS		16	0.42940962	1.4076484	0.09363296	0.16149336	1.0	2562	tags=50%, list=20%, signal=62%
VIRAL_REPRODUCTIVE_PROCESS	VIRAL_REPRODUCTIVE_PROCESS		33	0.3497192	1.3686279	0.10404624	0.20346574	1.0	1690	tags=33%, list=13%, signal=38%
ALCOHOL_METABOLIC_PROCESS	ALCOHOL_METABOLIC_PROCESS		82	0.2774525	1.3677067	0.06239168	0.20213252	1.0	4445	tags=45%, list=34%, signal=68%
ESTABLISHMENT_AND_OR_MAINTENANCE_OF_CHROMATIN_ARCHITECTURE	ESTABLISHMENT_AND_OR_MAINTENANCE_OF_CHROMATIN_ARCHITECTURE		65	0.29367778	1.3603928	0.067474045	0.20833738	1.0	2778	tags=35%, list=21%, signal=45%
NEGATIVE_REGULATION_OF_BINDING	NEGATIVE_REGULATION_OF_BINDING		16	0.41623625	1.357941	0.113851994	0.20886451	1.0	2675	tags=50%, list=20%, signal=63%
CHROMATIN_REMODELING	CHROMATIN_REMODELING		21	0.37744662	1.3330379	0.12716763	0.23927589	1.0	2703	tags=43%, list=21%, signal=54%
RESPONSE_TO_HYPOXIA	RESPONSE_TO_HYPOXIA		27	0.34817702	1.3235464	0.12761904	0.24906558	1.0	2372	tags=33%, list=18%, signal=41%
RESPONSE_TO_ORGANIC_SUBSTANCE	RESPONSE_TO_ORGANIC_SUBSTANCE		27	0.35282278	1.3235077	0.12296564	0.24628848	1.0	2808	tags=37%, list=21%, signal=47%
INTRACELLULAR_TRANSPORT	INTRACELLULAR_TRANSPORT		248	0.22497724	1.3151566	0.030744337	0.25547063	1.0	3263	tags=32%, list=25%, signal=42%
APOPTOTIC_PROGRAM	APOPTOTIC_PROGRAM		56	0.2896674	1.3031378	0.0990991	0.27060118	1.0	3919	tags=46%, list=30%, signal=66%
REGULATION_OF_GENE_EXPRESSION_EPIGENETIC	REGULATION_OF_GENE_EXPRESSION_EPIGENETIC		27	0.33886382	1.2970048	0.119266056	0.2776699	1.0	2842	tags=41%, list=22%, signal=52%
VIRAL_GENOME_REPLICATION	VIRAL_GENOME_REPLICATION		20	0.3719776	1.2959368	0.11433757	0.2763237	1.0	1690	tags=35%, list=13%, signal=40%
VIRAL_REPRODUCTION	VIRAL_REPRODUCTION		38	0.30985168	1.2900056	0.12615955	0.28264594	1.0	2002	tags=32%, list=15%, signal=37%
G1_PHASE	G1_PHASE		15	0.39934552	1.2890705	0.16506718	0.28096497	1.0	533	tags=27%, list=4%, signal=28%
MEIOTIC_RECOMBINATION	MEIOTIC_RECOMBINATION		16	0.4006109	1.2792395	0.16541353	0.29380748	1.0	1436	tags=31%, list=11%, signal=35%
CYTOSKELETON_DEPENDENT_INTRACELLULAR_TRANSPORT	CYTOSKELETON_DEPENDENT_INTRACELLULAR_TRANSPORT		25	0.34757185	1.276946	0.14442413	0.29424372	1.0	3990	tags=52%, list=30%, signal=75%
ESTABLISHMENT_OF_CELLULAR_LOCALIZATION	ESTABLISHMENT_OF_CELLULAR_LOCALIZATION		311	0.2106597	1.2720777	0.04754358	0.29900593	1.0	3263	tags=30%, list=25%, signal=39%
RESPONSE_TO_ABIOTIC_STIMULUS	RESPONSE_TO_ABIOTIC_STIMULUS		79	0.26004288	1.2714711	0.097122304	0.29707408	1.0	3404	tags=37%, list=26%, signal=49%
HETEROCYCLE_METABOLIC_PROCESS	HETEROCYCLE_METABOLIC_PROCESS		26	0.34527573	1.2665693	0.15151516	0.30218825	1.0	1458	tags=23%, list=11%, signal=26%
RNA_CATABOLIC_PROCESS	RNA_CATABOLIC_PROCESS		20	0.3653579	1.2644638	0.1724138	0.30311525	1.0	3071	tags=50%, list=23%, signal=65%
NEGATIVE_REGULATION_OF_CATALYTIC_ACTIVITY	NEGATIVE_REGULATION_OF_CATALYTIC_ACTIVITY		61	0.27512968	1.2598882	0.122486286	0.30794853	1.0	2696	tags=34%, list=21%, signal=43%
CELLULAR_LOCALIZATION	CELLULAR_LOCALIZATION		323	0.20350753	1.2450072	0.05901639	0.33052585	1.0	3263	tags=30%, list=25%, signal=39%
RESPONSE_TO_STRESS	RESPONSE_TO_STRESS		467	0.19807653	1.2443392	0.035114504	0.32837278	1.0	2908	tags=28%, list=22%, signal=35%
RIBONUCLEOPROTEIN_COMPLEX_BIOGENESIS_AND_ASSEMBLY	RIBONUCLEOPROTEIN_COMPLEX_BIOGENESIS_AND_ASSEMBLY		68	0.25894472	1.2214235	0.1551095	0.36675256	1.0	3668	tags=40%, list=28%, signal=55%
DNA_CATABOLIC_PROCESS	DNA_CATABOLIC_PROCESS		21	0.35467824	1.2169026	0.1970803	0.37252265	1.0	3260	tags=43%, list=25%, signal=57%
NEGATIVE_REGULATION_OF_DNA_BINDING	NEGATIVE_REGULATION_OF_DNA_BINDING		15	0.3770515	1.19876	0.24807692	0.4046403	1.0	2675	tags=47%, list=20%, signal=59%
NUCLEAR_ORGANIZATION_AND_BIOGENESIS	NUCLEAR_ORGANIZATION_AND_BIOGENESIS		23	0.33489028	1.1932392	0.21606119	0.41236606	1.0	2675	tags=39%, list=20%, signal=49%
CHROMATIN_ASSEMBLY	CHROMATIN_ASSEMBLY		16	0.36617628	1.1777717	0.2650376	0.44117653	1.0	2703	tags=44%, list=21%, signal=55%
CELLULAR_RESPIRATION	CELLULAR_RESPIRATION		19	0.34356853	1.1717858	0.24444444	0.4499531	1.0	2667	tags=37%, list=20%, signal=46%
TRANSCRIPTION_FROM_RNA_POLYMERASE_III_PROMOTER	TRANSCRIPTION_FROM_RNA_POLYMERASE_III_PROMOTER		18	0.35360128	1.1682863	0.27004218	0.4537717	1.0	3748	tags=56%, list=29%, signal=78%
CHROMATIN_MODIFICATION	CHROMATIN_MODIFICATION		46	0.26788226	1.1653543	0.22007042	0.45627126	1.0	2778	tags=33%, list=21%, signal=41%
CELL_STRUCTURE_DISASSEMBLY_DURING_APOPTOSIS	CELL_STRUCTURE_DISASSEMBLY_DURING_APOPTOSIS		17	0.34930354	1.1630673	0.28015563	0.45702437	1.0	2675	tags=35%, list=20%, signal=44%
INDUCTION_OF_APOPTOSIS_BY_EXTRACELLULAR_SIGNALS	INDUCTION_OF_APOPTOSIS_BY_EXTRACELLULAR_SIGNALS		25	0.31650916	1.1615448	0.2742857	0.4563376	1.0	2618	tags=36%, list=20%, signal=45%
TRANSCRIPTION_FROM_RNA_POLYMERASE_II_PROMOTER	TRANSCRIPTION_FROM_RNA_POLYMERASE_II_PROMOTER		428	0.1825747	1.1545188	0.1017964	0.46807408	1.0	3118	tags=28%, list=24%, signal=35%
REGULATION_OF_HYDROLASE_ACTIVITY	REGULATION_OF_HYDROLASE_ACTIVITY		65	0.24485494	1.1447135	0.23333333	0.48615432	1.0	3175	tags=34%, list=24%, signal=44%
NITROGEN_COMPOUND_BIOSYNTHETIC_PROCESS	NITROGEN_COMPOUND_BIOSYNTHETIC_PROCESS		25	0.303219	1.1440307	0.2737864	0.48354167	1.0	1589	tags=24%, list=12%, signal=27%
CELLULAR_RESPONSE_TO_STIMULUS	CELLULAR_RESPONSE_TO_STIMULUS		17	0.33567762	1.1318365	0.2935606	0.5089851	1.0	4288	tags=53%, list=33%, signal=79%
NUCLEAR_IMPORT	NUCLEAR_IMPORT		47	0.2601451	1.1307017	0.25812274	0.50724024	1.0	3257	tags=34%, list=25%, signal=45%
RESPONSE_TO_HORMONE_STIMULUS	RESPONSE_TO_HORMONE_STIMULUS		26	0.29558364	1.127112	0.29814816	0.51131874	1.0	4957	tags=58%, list=38%, signal=93%
REGULATION_OF_CATALYTIC_ACTIVITY	REGULATION_OF_CATALYTIC_ACTIVITY		238	0.19170748	1.1257832	0.18076286	0.5102722	1.0	3307	tags=30%, list=25%, signal=39%
REGULATION_OF_KINASE_ACTIVITY	REGULATION_OF_KINASE_ACTIVITY		135	0.21052507	1.1239768	0.23965517	0.5102423	1.0	2277	tags=24%, list=17%, signal=28%
NEURON_APOPTOSIS	NEURON_APOPTOSIS		15	0.34586576	1.1236111	0.2857143	0.5070376	1.0	1222	tags=27%, list=9%, signal=29%
CATABOLIC_PROCESS	CATABOLIC_PROCESS		201	0.19906265	1.1193109	0.21451104	0.5131798	1.0	3659	tags=32%, list=28%, signal=44%
GLUTAMATE_SIGNALING_PATHWAY	GLUTAMATE_SIGNALING_PATHWAY		17	0.3345206	1.1191043	0.29352227	0.5095189	1.0	2981	tags=29%, list=23%, signal=38%
CELLULAR_CATABOLIC_PROCESS	CELLULAR_CATABOLIC_PROCESS		189	0.19657835	1.1114216	0.22704507	0.52348775	1.0	2675	tags=25%, list=20%, signal=31%
NEGATIVE_REGULATION_OF_TRANSPORT	NEGATIVE_REGULATION_OF_TRANSPORT		18	0.32996932	1.1090574	0.31066176	0.52522814	1.0	3528	tags=44%, list=27%, signal=61%
REGULATION_OF_TRANSFERASE_ACTIVITY	REGULATION_OF_TRANSFERASE_ACTIVITY		137	0.20381325	1.1056944	0.26415095	0.5293904	1.0	2277	tags=23%, list=17%, signal=28%
LIPID_BIOSYNTHETIC_PROCESS	LIPID_BIOSYNTHETIC_PROCESS		84	0.22567178	1.0973384	0.30253622	0.5460182	1.0	1756	tags=21%, list=13%, signal=25%
REGULATION_OF_PROTEIN_KINASE_ACTIVITY	REGULATION_OF_PROTEIN_KINASE_ACTIVITY		133	0.2054813	1.0957109	0.27986348	0.5458445	1.0	4457	tags=44%, list=34%, signal=65%
INTERACTION_WITH_HOST	INTERACTION_WITH_HOST		15	0.33726406	1.0755087	0.36080587	0.59422	1.0	1311	tags=27%, list=10%, signal=30%
CYTOSKELETON_ORGANIZATION_AND_BIOGENESIS	CYTOSKELETON_ORGANIZATION_AND_BIOGENESIS		182	0.18996263	1.0681634	0.31409168	0.60969734	1.0	2823	tags=27%, list=22%, signal=34%
OXYGEN_AND_REACTIVE_OXYGEN_SPECIES_METABOLIC_PROCESS	OXYGEN_AND_REACTIVE_OXYGEN_SPECIES_METABOLIC_PROCESS		18	0.3177174	1.0645777	0.36821705	0.6145644	1.0	3400	tags=44%, list=26%, signal=60%
DNA_DAMAGE_RESPONSESIGNAL_TRANSDUCTION_RESULTING_IN_INDUCTION_OF_APOPTOSIS	DNA_DAMAGE_RESPONSESIGNAL_TRANSDUCTION_RESULTING_IN_INDUCTION_OF_APOPTOSIS		15	0.32868955	1.0539211	0.37181997	0.63857406	1.0	1091	tags=27%, list=8%, signal=29%
REGULATION_OF_MOLECULAR_FUNCTION	REGULATION_OF_MOLECULAR_FUNCTION		275	0.1750102	1.0533401	0.318038	0.6352996	1.0	2696	tags=24%, list=21%, signal=30%
REGULATION_OF_PROTEIN_STABILITY	REGULATION_OF_PROTEIN_STABILITY		17	0.32310885	1.0522568	0.3853211	0.6334237	1.0	4088	tags=41%, list=31%, signal=60%
CELLULAR_BIOSYNTHETIC_PROCESS	CELLULAR_BIOSYNTHETIC_PROCESS		273	0.17740479	1.0488827	0.33386582	0.63786995	1.0	1624	tags=18%, list=12%, signal=20%
PIGMENT_BIOSYNTHETIC_PROCESS	PIGMENT_BIOSYNTHETIC_PROCESS		17	0.31455415	1.0443022	0.40262172	0.6456652	1.0	1458	tags=24%, list=11%, signal=26%
NEGATIVE_REGULATION_OF_APOPTOSIS	NEGATIVE_REGULATION_OF_APOPTOSIS		136	0.19261797	1.0404257	0.37601295	0.6511668	1.0	1530	tags=19%, list=12%, signal=21%
INTRACELLULAR_PROTEIN_TRANSPORT	INTRACELLULAR_PROTEIN_TRANSPORT		127	0.19268975	1.036695	0.37719297	0.656746	1.0	3320	tags=29%, list=25%, signal=39%
RNA_SPLICINGVIA_TRANSESTERIFICATION_REACTIONS	RNA_SPLICINGVIA_TRANSESTERIFICATION_REACTIONS		27	0.27470204	1.0361176	0.39029127	0.65356135	1.0	3616	tags=37%, list=28%, signal=51%
GAMETE_GENERATION	GAMETE_GENERATION		92	0.20668675	1.0253766	0.39240506	0.6782398	1.0	3823	tags=34%, list=29%, signal=47%
PROTEIN_IMPORT	PROTEIN_IMPORT		58	0.22591655	1.0236335	0.41864717	0.67826504	1.0	3257	tags=29%, list=25%, signal=39%
NEGATIVE_REGULATION_OF_PROGRAMMED_CELL_DEATH	NEGATIVE_REGULATION_OF_PROGRAMMED_CELL_DEATH		137	0.1917843	1.0227021	0.42570952	0.6762197	1.0	1530	tags=19%, list=12%, signal=21%
MACROMOLECULE_LOCALIZATION	MACROMOLECULE_LOCALIZATION		202	0.17803127	1.0168213	0.42515925	0.6879946	1.0	3320	tags=28%, list=25%, signal=37%
SECONDARY_METABOLIC_PROCESS	SECONDARY_METABOLIC_PROCESS		23	0.27436748	1.0049919	0.4580777	0.716494	1.0	1458	tags=22%, list=11%, signal=24%
DIGESTION	DIGESTION		42	0.2372191	1.0043744	0.4169884	0.71327424	1.0	2896	tags=24%, list=22%, signal=30%
RESPONSE_TO_TEMPERATURE_STIMULUS	RESPONSE_TO_TEMPERATURE_STIMULUS		16	0.3131337	1.0029356	0.4652908	0.71223235	1.0	3404	tags=44%, list=26%, signal=59%
PROTEIN_TARGETING	PROTEIN_TARGETING		94	0.19796555	1.0015699	0.456942	0.711071	1.0	3320	tags=29%, list=25%, signal=38%
MICROTUBULE_BASED_MOVEMENT	MICROTUBULE_BASED_MOVEMENT		16	0.31046683	1.0012882	0.45402297	0.70703393	1.0	2758	tags=38%, list=21%, signal=47%
PROTEIN_TRANSPORT	PROTEIN_TRANSPORT		139	0.18772683	1.0011774	0.47368422	0.7026241	1.0	3320	tags=29%, list=25%, signal=38%
NEGATIVE_REGULATION_OF_TRANSFERASE_ACTIVITY	NEGATIVE_REGULATION_OF_TRANSFERASE_ACTIVITY		27	0.26475653	0.9977206	0.47644928	0.70698804	1.0	2696	tags=33%, list=21%, signal=42%
STEROID_BIOSYNTHETIC_PROCESS	STEROID_BIOSYNTHETIC_PROCESS		22	0.28026086	0.9930841	0.47565544	0.71465546	1.0	4138	tags=55%, list=32%, signal=80%
CARBOHYDRATE_TRANSPORT	CARBOHYDRATE_TRANSPORT		17	0.30010748	0.9929316	0.4612245	0.7103743	1.0	2446	tags=29%, list=19%, signal=36%
MORPHOGENESIS_OF_AN_EPITHELIUM	MORPHOGENESIS_OF_AN_EPITHELIUM		15	0.30927762	0.98926526	0.45742574	0.7157089	1.0	3763	tags=47%, list=29%, signal=65%
PIGMENT_METABOLIC_PROCESS	PIGMENT_METABOLIC_PROCESS		18	0.2909891	0.9866044	0.46966732	0.71842355	1.0	1458	tags=22%, list=11%, signal=25%
REGULATION_OF_PROGRAMMED_CELL_DEATH	REGULATION_OF_PROGRAMMED_CELL_DEATH		313	0.16248193	0.98626	0.50318474	0.7146263	1.0	1766	tags=18%, list=13%, signal=20%
PROGRAMMED_CELL_DEATH	PROGRAMMED_CELL_DEATH		393	0.15848616	0.98569626	0.4885246	0.71159846	1.0	1716	tags=17%, list=13%, signal=19%
PROTEIN_AMINO_ACID_O_LINKED_GLYCOSYLATION	PROTEIN_AMINO_ACID_O_LINKED_GLYCOSYLATION		18	0.28637022	0.98466104	0.47565544	0.70975703	1.0	2716	tags=39%, list=21%, signal=49%
APOPTOSIS_GO	APOPTOSIS_GO		392	0.15878016	0.9819649	0.5109034	0.71247447	1.0	1716	tags=17%, list=13%, signal=19%
REGULATION_OF_TRANSCRIPTION_FROM_RNA_POLYMERASE_II_PROMOTER	REGULATION_OF_TRANSCRIPTION_FROM_RNA_POLYMERASE_II_PROMOTER		267	0.16434033	0.98165995	0.488746	0.7087423	1.0	2525	tags=23%, list=19%, signal=28%
REGULATION_OF_NEUROTRANSMITTER_LEVELS	REGULATION_OF_NEUROTRANSMITTER_LEVELS		23	0.26849374	0.97498196	0.47416973	0.7221337	1.0	1002	tags=17%, list=8%, signal=19%
REGULATION_OF_APOPTOSIS	REGULATION_OF_APOPTOSIS		312	0.1628514	0.97168696	0.53451043	0.726587	1.0	1766	tags=18%, list=13%, signal=20%
CELL_PROJECTION_BIOGENESIS	CELL_PROJECTION_BIOGENESIS		20	0.28247753	0.9706826	0.4709193	0.7246002	1.0	4185	tags=45%, list=32%, signal=66%
STEROID_HORMONE_RECEPTOR_SIGNALING_PATHWAY	STEROID_HORMONE_RECEPTOR_SIGNALING_PATHWAY		18	0.28666383	0.96984583	0.4971537	0.72235596	1.0	1293	tags=22%, list=10%, signal=25%
STEROID_METABOLIC_PROCESS	STEROID_METABOLIC_PROCESS		66	0.21092474	0.9689722	0.5221239	0.7201501	1.0	4138	tags=39%, list=32%, signal=57%
INTRACELLULAR_RECEPTOR_MEDIATED_SIGNALING_PATHWAY	INTRACELLULAR_RECEPTOR_MEDIATED_SIGNALING_PATHWAY		18	0.28666383	0.96017337	0.515625	0.738306	1.0	1293	tags=22%, list=10%, signal=25%
ENERGY_DERIVATION_BY_OXIDATION_OF_ORGANIC_COMPOUNDS	ENERGY_DERIVATION_BY_OXIDATION_OF_ORGANIC_COMPOUNDS		37	0.23564452	0.95741	0.50751877	0.7410809	1.0	2667	tags=27%, list=20%, signal=34%
GENERATION_OF_A_SIGNAL_INVOLVED_IN_CELL_CELL_SIGNALING	GENERATION_OF_A_SIGNAL_INVOLVED_IN_CELL_CELL_SIGNALING		25	0.26097253	0.9504185	0.53543305	0.7546829	1.0	2388	tags=28%, list=18%, signal=34%
PROTEIN_IMPORT_INTO_NUCLEUS	PROTEIN_IMPORT_INTO_NUCLEUS		45	0.21907923	0.94532996	0.5394495	0.7636858	1.0	3257	tags=31%, list=25%, signal=41%
COVALENT_CHROMATIN_MODIFICATION	COVALENT_CHROMATIN_MODIFICATION		22	0.26776493	0.9440792	0.5302752	0.7623093	1.0	3651	tags=41%, list=28%, signal=57%
PROTEIN_RNA_COMPLEX_ASSEMBLY	PROTEIN_RNA_COMPLEX_ASSEMBLY		55	0.20858549	0.93392956	0.5608856	0.78467387	1.0	3668	tags=36%, list=28%, signal=50%
RESPONSE_TO_OXIDATIVE_STRESS	RESPONSE_TO_OXIDATIVE_STRESS		38	0.21828459	0.9260821	0.567619	0.80027485	1.0	3428	tags=42%, list=26%, signal=57%
REGULATION_OF_TRANSPORT	REGULATION_OF_TRANSPORT		57	0.20703973	0.92580444	0.5529197	0.79637194	1.0	4213	tags=42%, list=32%, signal=62%
AROMATIC_COMPOUND_METABOLIC_PROCESS	AROMATIC_COMPOUND_METABOLIC_PROCESS		26	0.2399349	0.9250198	0.56593406	0.7937395	1.0	334	tags=15%, list=3%, signal=16%
BIOSYNTHETIC_PROCESS	BIOSYNTHETIC_PROCESS		402	0.14666066	0.9193237	0.72712934	0.8031171	1.0	1791	tags=17%, list=14%, signal=19%
INDUCTION_OF_APOPTOSIS_BY_INTRACELLULAR_SIGNALS	INDUCTION_OF_APOPTOSIS_BY_INTRACELLULAR_SIGNALS		23	0.24437663	0.8929471	0.61178863	0.8656148	1.0	3377	tags=35%, list=26%, signal=47%
NEGATIVE_REGULATION_OF_CELL_ADHESION	NEGATIVE_REGULATION_OF_CELL_ADHESION		16	0.27825996	0.8879131	0.6118812	0.8732388	1.0	3414	tags=44%, list=26%, signal=59%
ENERGY_RESERVE_METABOLIC_PROCESS	ENERGY_RESERVE_METABOLIC_PROCESS		15	0.27771315	0.8790563	0.6178108	0.89053	1.0	1252	tags=20%, list=10%, signal=22%
REGULATION_OF_RNA_METABOLIC_PROCESS	REGULATION_OF_RNA_METABOLIC_PROCESS		417	0.14068258	0.8719868	0.857362	0.9021195	1.0	2961	tags=24%, list=23%, signal=30%
SEXUAL_REPRODUCTION	SEXUAL_REPRODUCTION		109	0.1697688	0.8664699	0.7227891	0.90976757	1.0	3823	tags=30%, list=29%, signal=42%
POSITIVE_REGULATION_OF_CELL_CYCLE	POSITIVE_REGULATION_OF_CELL_CYCLE		15	0.27331048	0.8653992	0.6514599	0.9072174	1.0	507	tags=20%, list=4%, signal=21%
REGULATION_OF_INTRACELLULAR_TRANSPORT	REGULATION_OF_INTRACELLULAR_TRANSPORT		22	0.24332729	0.8647986	0.6506986	0.90365237	1.0	4213	tags=45%, list=32%, signal=67%
RESPONSE_TO_RADIATION	RESPONSE_TO_RADIATION		52	0.19372013	0.8611705	0.6928447	0.9071351	1.0	3257	tags=31%, list=25%, signal=41%
SPLICEOSOME_ASSEMBLY	SPLICEOSOME_ASSEMBLY		17	0.25921264	0.8589783	0.64534885	0.9072921	1.0	3345	tags=35%, list=26%, signal=47%
REGULATION_OF_NUCLEOCYTOPLASMIC_TRANSPORT	REGULATION_OF_NUCLEOCYTOPLASMIC_TRANSPORT		19	0.24998447	0.85828	0.66604125	0.903909	1.0	1304	tags=21%, list=10%, signal=23%
AEROBIC_RESPIRATION	AEROBIC_RESPIRATION		15	0.2710701	0.8505538	0.66539925	0.91624826	1.0	2667	tags=33%, list=20%, signal=42%
REGULATION_OF_TRANSCRIPTIONDNA_DEPENDENT	REGULATION_OF_TRANSCRIPTIONDNA_DEPENDENT		412	0.13505691	0.8486121	0.90032154	0.91561466	1.0	2961	tags=24%, list=23%, signal=29%
TRANSMISSION_OF_NERVE_IMPULSE	TRANSMISSION_OF_NERVE_IMPULSE		167	0.15342832	0.84588635	0.8029316	0.91667825	1.0	2621	tags=20%, list=20%, signal=25%
PHOSPHOINOSITIDE_BIOSYNTHETIC_PROCESS	PHOSPHOINOSITIDE_BIOSYNTHETIC_PROCESS		21	0.23878172	0.8257514	0.7053407	0.95425415	1.0	1088	tags=19%, list=8%, signal=21%
PROTEOLYSIS	PROTEOLYSIS		170	0.1489598	0.82415825	0.85402685	0.95250016	1.0	3909	tags=32%, list=30%, signal=46%
SYNAPTIC_TRANSMISSION	SYNAPTIC_TRANSMISSION		154	0.14729437	0.8219694	0.8603448	0.95197165	1.0	2596	tags=19%, list=20%, signal=24%
CELL_CYCLE_ARREST_GO_0007050	CELL_CYCLE_ARREST_GO_0007050		52	0.18328384	0.8196715	0.7741348	0.9516	1.0	3726	tags=38%, list=28%, signal=54%
DEVELOPMENT_OF_PRIMARY_SEXUAL_CHARACTERISTICS	DEVELOPMENT_OF_PRIMARY_SEXUAL_CHARACTERISTICS		25	0.22141813	0.81870365	0.7429078	0.9485825	1.0	3028	tags=28%, list=23%, signal=36%
ESTABLISHMENT_OF_PROTEIN_LOCALIZATION	ESTABLISHMENT_OF_PROTEIN_LOCALIZATION		166	0.14726095	0.81585276	0.87873757	0.9490573	1.0	3320	tags=26%, list=25%, signal=34%
MEMBRANE_FUSION	MEMBRANE_FUSION		27	0.21525086	0.8123375	0.74115455	0.950778	1.0	3578	tags=37%, list=27%, signal=51%
CALCIUM_INDEPENDENT_CELL_CELL_ADHESION	CALCIUM_INDEPENDENT_CELL_CELL_ADHESION		16	0.250039	0.8119954	0.7052441	0.9465568	1.0	3731	tags=38%, list=29%, signal=52%
EMBRYONIC_DEVELOPMENT	EMBRYONIC_DEVELOPMENT		46	0.18657489	0.81194925	0.7767695	0.9418223	1.0	3028	tags=26%, list=23%, signal=34%
MEMBRANE_LIPID_BIOSYNTHETIC_PROCESS	MEMBRANE_LIPID_BIOSYNTHETIC_PROCESS		41	0.18654297	0.7983696	0.8	0.9614326	1.0	1589	tags=17%, list=12%, signal=19%
HISTONE_MODIFICATION	HISTONE_MODIFICATION		21	0.2273928	0.7979872	0.7307692	0.95721406	1.0	3651	tags=38%, list=28%, signal=53%
EXOCYTOSIS	EXOCYTOSIS		22	0.22052188	0.78874207	0.7640845	0.967941	1.0	10208	tags=100%, list=78%, signal=453%
RESPONSE_TO_UV	RESPONSE_TO_UV		22	0.21574515	0.7732544	0.77962965	0.9874245	1.0	3257	tags=36%, list=25%, signal=48%
EPIDERMAL_GROWTH_FACTOR_RECEPTOR_SIGNALING_PATHWAY	EPIDERMAL_GROWTH_FACTOR_RECEPTOR_SIGNALING_PATHWAY		18	0.23049332	0.77303535	0.7542857	0.9828691	1.0	4457	tags=44%, list=34%, signal=67%
LIPID_TRANSPORT	LIPID_TRANSPORT		27	0.20627996	0.7627649	0.8300181	0.9922902	1.0	1966	tags=22%, list=15%, signal=26%
TRANSLATIONAL_INITIATION	TRANSLATIONAL_INITIATION		33	0.19212402	0.7626262	0.8366972	0.98760384	1.0	3668	tags=36%, list=28%, signal=50%
PHOSPHOLIPID_BIOSYNTHETIC_PROCESS	PHOSPHOLIPID_BIOSYNTHETIC_PROCESS		35	0.1877842	0.7560652	0.8641115	0.991843	1.0	1589	tags=17%, list=12%, signal=19%
SENSORY_PERCEPTION	SENSORY_PERCEPTION		163	0.13704513	0.74881953	0.95883363	0.9963229	1.0	5181	tags=43%, list=40%, signal=70%
CASPASE_ACTIVATION	CASPASE_ACTIVATION		24	0.20157808	0.7462628	0.82568806	0.99470663	1.0	3175	tags=33%, list=24%, signal=44%
REPRODUCTION	REPRODUCTION		215	0.12832554	0.74189115	0.97983193	0.99512416	1.0	3841	tags=29%, list=29%, signal=40%
CELLULAR_CARBOHYDRATE_METABOLIC_PROCESS	CELLULAR_CARBOHYDRATE_METABOLIC_PROCESS		106	0.14353049	0.74168825	0.9336824	0.9905644	1.0	2828	tags=21%, list=22%, signal=26%
GLYCEROPHOSPHOLIPID_BIOSYNTHETIC_PROCESS	GLYCEROPHOSPHOLIPID_BIOSYNTHETIC_PROCESS		27	0.19546916	0.7395206	0.84456927	0.9884016	1.0	1088	tags=15%, list=8%, signal=16%
REGULATION_OF_SECRETION	REGULATION_OF_SECRETION		35	0.18016794	0.72977954	0.8768382	0.9948029	1.0	2477	tags=26%, list=19%, signal=32%
NEGATIVE_REGULATION_OF_CELL_CYCLE	NEGATIVE_REGULATION_OF_CELL_CYCLE		72	0.15258293	0.7297749	0.9330986	0.9901139	1.0	2367	tags=21%, list=18%, signal=25%
JNK_CASCADE	JNK_CASCADE		44	0.17062713	0.7220933	0.89587075	0.9933854	1.0	4101	tags=39%, list=31%, signal=56%
STRESS_ACTIVATED_PROTEIN_KINASE_SIGNALING_PATHWAY	STRESS_ACTIVATED_PROTEIN_KINASE_SIGNALING_PATHWAY		45	0.1676211	0.7214322	0.91549295	0.9895022	1.0	4101	tags=38%, list=31%, signal=55%
REGULATION_OF_CATABOLIC_PROCESS	REGULATION_OF_CATABOLIC_PROCESS		15	0.22822657	0.71834356	0.82439923	0.9877873	1.0	4202	tags=47%, list=32%, signal=69%
NEGATIVE_REGULATION_OF_CELLULAR_BIOSYNTHETIC_PROCESS	NEGATIVE_REGULATION_OF_CELLULAR_BIOSYNTHETIC_PROCESS		25	0.19248225	0.71795595	0.89520425	0.9835728	1.0	3251	tags=28%, list=25%, signal=37%
LIPOPROTEIN_METABOLIC_PROCESS	LIPOPROTEIN_METABOLIC_PROCESS		30	0.18294853	0.706997	0.8863198	0.9896109	1.0	1966	tags=20%, list=15%, signal=23%
HOMEOSTASIS_OF_NUMBER_OF_CELLS	HOMEOSTASIS_OF_NUMBER_OF_CELLS		20	0.20345008	0.70502007	0.87984496	0.98690057	1.0	2445	tags=25%, list=19%, signal=31%
REGULATION_OF_CELL_ADHESION	REGULATION_OF_CELL_ADHESION		31	0.18362254	0.7039839	0.894052	0.98328406	1.0	4151	tags=42%, list=32%, signal=61%
GLUCOSE_METABOLIC_PROCESS	GLUCOSE_METABOLIC_PROCESS		27	0.1848869	0.70063174	0.8892922	0.981838	1.0	4896	tags=44%, list=37%, signal=71%
POSITIVE_REGULATION_OF_HYDROLASE_ACTIVITY	POSITIVE_REGULATION_OF_HYDROLASE_ACTIVITY		45	0.15570888	0.6804873	0.95691204	0.99338496	1.0	3175	tags=27%, list=24%, signal=35%
NEGATIVE_REGULATION_OF_BIOSYNTHETIC_PROCESS	NEGATIVE_REGULATION_OF_BIOSYNTHETIC_PROCESS		26	0.18224952	0.6786845	0.9012797	0.99040884	1.0	3251	tags=27%, list=25%, signal=36%
ANION_TRANSPORT	ANION_TRANSPORT		27	0.18138711	0.67541814	0.91698843	0.9882811	1.0	1463	tags=15%, list=11%, signal=17%
NEUROLOGICAL_SYSTEM_PROCESS	NEUROLOGICAL_SYSTEM_PROCESS		328	0.110853426	0.67513144	1.0	0.98411405	1.0	4817	tags=35%, list=37%, signal=54%
BIOGENIC_AMINE_METABOLIC_PROCESS	BIOGENIC_AMINE_METABOLIC_PROCESS		16	0.20480241	0.6629359	0.91009176	0.9878214	1.0	1589	tags=19%, list=12%, signal=21%
PROTEIN_AMINO_ACID_LIPIDATION	PROTEIN_AMINO_ACID_LIPIDATION		21	0.17982359	0.6263017	0.9485149	1.0	1.0	1088	tags=14%, list=8%, signal=16%
RHO_PROTEIN_SIGNAL_TRANSDUCTION	RHO_PROTEIN_SIGNAL_TRANSDUCTION		30	0.15962243	0.6155901	0.93973637	1.0	1.0	2770	tags=23%, list=21%, signal=30%
FEEDING_BEHAVIOR	FEEDING_BEHAVIOR		20	0.1763088	0.61061335	0.95628417	1.0	1.0	4995	tags=45%, list=38%, signal=73%
ADENYLATE_CYCLASE_ACTIVATION	ADENYLATE_CYCLASE_ACTIVATION		18	0.17981938	0.6103863	0.9555126	0.99576366	1.0	4527	tags=39%, list=35%, signal=59%
LIPOPROTEIN_BIOSYNTHETIC_PROCESS	LIPOPROTEIN_BIOSYNTHETIC_PROCESS		23	0.16930003	0.6020365	0.9592199	0.9944323	1.0	3942	tags=35%, list=30%, signal=50%
TUBE_DEVELOPMENT	TUBE_DEVELOPMENT		15	0.18575533	0.5993554	0.95284873	0.9909909	1.0	3763	tags=33%, list=29%, signal=47%
NEGATIVE_REGULATION_OF_TRANSLATION	NEGATIVE_REGULATION_OF_TRANSLATION		19	0.16555524	0.5530734	0.9757576	0.9982467	1.0	3251	tags=26%, list=25%, signal=35%
REGULATION_OF_HEART_CONTRACTION	REGULATION_OF_HEART_CONTRACTION		24	0.14417665	0.5177347	0.9883495	0.9988218	1.0	3931	tags=33%, list=30%, signal=48%
DETECTION_OF_ABIOTIC_STIMULUS	DETECTION_OF_ABIOTIC_STIMULUS		16	0.15485343	0.50019646	0.9848485	0.996249	1.0	69	tags=6%, list=1%, signal=6%
