# Supplementary material for: Multiple-input multiple-output causal strategies for gene selection
Source: BMC Bioinformatics. 2011 Nov 25;12:458. doi: 10.1186/1471-2105-12-458 (PMC3323860; doi:10.1186/1471-2105-12-458)
Supplement: Additional file 3 — Archive containing the output files computed by the preranked GSEA for λ ∈ {0.6,0.7,0.8,0.9,1.0,2.0} (GSEA_MIMO_part2.zip). [file 1471-2105-12-458-S3.ZIP › mFS06_entrez_mimo.GseaPreranked.1316038724366/ranked_gene_list_na_pos_versus_na_neg_1316038724366.xls]

NAME	DESCRIPTION	GENE_SYMBOL	GENE_TITLE	SCORE
29127	null	null	null	13091.0
54210	null	null	null	13090.0
64151	null	null	null	13089.0
2017	null	null	null	13088.0
9055	null	null	null	13087.0
51203	null	null	null	13086.0
1033	null	null	null	13084.0
79682	null	null	null	13083.0
9133	null	null	null	13081.0
9134	null	null	null	13078.0
7153	null	null	null	13077.0
6790	null	null	null	13076.0
79703	null	null	null	13074.0
890	null	null	null	13073.0
4288	null	null	null	13072.0
79075	null	null	null	13070.0
9768	null	null	null	13069.0
259266	null	null	null	13068.0
5898	null	null	null	13066.0
1062	null	null	null	13065.0
8500	null	null	null	13064.0
9787	null	null	null	13063.0
51514	null	null	null	13061.0
10615	null	null	null	13059.0
4751	null	null	null	13058.0
79733	null	null	null	13057.0
9928	null	null	null	13054.0
5888	null	null	null	13052.0
2297	null	null	null	13051.0
9833	null	null	null	13050.0
56942	null	null	null	13048.0
6241	null	null	null	13047.0
55165	null	null	null	13045.0
9868	null	null	null	13044.0
4085	null	null	null	13043.0
6713	null	null	null	13042.0
54205	null	null	null	13040.0
10212	null	null	null	13039.0
3832	null	null	null	13038.0
701	null	null	null	13036.0
4312	null	null	null	13035.0
27338	null	null	null	13032.0
1063	null	null	null	13029.0
6627	null	null	null	13028.0
24137	null	null	null	13025.0
9319	null	null	null	13024.0
29893	null	null	null	13023.0
699	null	null	null	13022.0
11130	null	null	null	13021.0
58478	null	null	null	13020.0
51016	null	null	null	13018.0
146909	null	null	null	13017.0
23234	null	null	null	13016.0
5223	null	null	null	13015.0
55872	null	null	null	13012.0
891	null	null	null	13010.0
983	null	null	null	13008.0
51512	null	null	null	13007.0
7336	null	null	null	13006.0
1719	null	null	null	13005.0
11065	null	null	null	13004.0
9401	null	null	null	13003.0
25788	null	null	null	13002.0
9700	null	null	null	13001.0
1434	null	null	null	12997.0
8772	null	null	null	12995.0
332	null	null	null	12994.0
9232	null	null	null	12992.0
3422	null	null	null	12990.0
8914	null	null	null	12989.0
29899	null	null	null	12988.0
10460	null	null	null	12987.0
133	null	null	null	12986.0
56943	null	null	null	12984.0
57122	null	null	null	12983.0
51659	null	null	null	12981.0
10112	null	null	null	12980.0
5437	null	null	null	12979.0
9837	null	null	null	12977.0
51022	null	null	null	12972.0
11260	null	null	null	12971.0
10024	null	null	null	12970.0
57157	null	null	null	12969.0
55215	null	null	null	12968.0
7272	null	null	null	12966.0
79573	null	null	null	12964.0
6905	null	null	null	12962.0
6573	null	null	null	12960.0
7296	null	null	null	12959.0
23210	null	null	null	12956.0
11004	null	null	null	12955.0
664	null	null	null	12954.0
991	null	null	null	12950.0
10971	null	null	null	12948.0
10213	null	null	null	12947.0
9355	null	null	null	12946.0
5685	null	null	null	12945.0
55839	null	null	null	12943.0
7112	null	null	null	12941.0
27257	null	null	null	12939.0
3419	null	null	null	12937.0
2237	null	null	null	12936.0
10733	null	null	null	12933.0
8318	null	null	null	12930.0
11052	null	null	null	12929.0
3015	null	null	null	12928.0
29105	null	null	null	12927.0
25839	null	null	null	12924.0
55832	null	null	null	12923.0
6882	null	null	null	12922.0
11169	null	null	null	12921.0
57405	null	null	null	12920.0
1164	null	null	null	12919.0
11060	null	null	null	12918.0
56950	null	null	null	12917.0
1058	null	null	null	12915.0
51001	null	null	null	12913.0
29097	null	null	null	12912.0
93594	null	null	null	12911.0
2764	null	null	null	12910.0
6491	null	null	null	12908.0
3251	null	null	null	12907.0
8438	null	null	null	12906.0
4331	null	null	null	12905.0
1894	null	null	null	12904.0
51110	null	null	null	12903.0
3925	null	null	null	12901.0
8480	null	null	null	12900.0
27161	null	null	null	12899.0
80004	null	null	null	12897.0
54503	null	null	null	12896.0
3833	null	null	null	12895.0
5352	null	null	null	12894.0
81611	null	null	null	12893.0
55040	null	null	null	12892.0
5693	null	null	null	12890.0
23366	null	null	null	12889.0
10993	null	null	null	12887.0
26586	null	null	null	12886.0
51373	null	null	null	12885.0
4234	null	null	null	12883.0
55346	null	null	null	12881.0
81930	null	null	null	12878.0
220134	null	null	null	12876.0
84342	null	null	null	12874.0
1717	null	null	null	12873.0
6732	null	null	null	12872.0
51018	null	null	null	12870.0
9493	null	null	null	12869.0
5155	null	null	null	12868.0
55247	null	null	null	12867.0
5469	null	null	null	12863.0
56992	null	null	null	12861.0
7381	null	null	null	12860.0
11335	null	null	null	12859.0
51204	null	null	null	12858.0
55355	null	null	null	12857.0
79169	null	null	null	12856.0
9289	null	null	null	12853.0
51765	null	null	null	12852.0
4072	null	null	null	12850.0
8566	null	null	null	12848.0
8833	null	null	null	12846.0
25807	null	null	null	12844.0
6513	null	null	null	12843.0
4175	null	null	null	12842.0
9735	null	null	null	12840.0
5708	null	null	null	12838.0
79019	null	null	null	12835.0
10403	null	null	null	12833.0
55176	null	null	null	12832.0
10874	null	null	null	12830.0
23306	null	null	null	12829.0
10057	null	null	null	12827.0
54821	null	null	null	12826.0
993	null	null	null	12825.0
908	null	null	null	12824.0
3148	null	null	null	12823.0
4831	null	null	null	12822.0
201562	null	null	null	12820.0
8836	null	null	null	12819.0
9521	null	null	null	12818.0
8883	null	null	null	12816.0
5433	null	null	null	12815.0
22948	null	null	null	12811.0
6788	null	null	null	12809.0
164	null	null	null	12808.0
9282	null	null	null	12807.0
6835	null	null	null	12806.0
123	null	null	null	12805.0
10440	null	null	null	12802.0
9238	null	null	null	12801.0
1978	null	null	null	12800.0
25764	null	null	null	12797.0
4001	null	null	null	12796.0
4141	null	null	null	12795.0
79918	null	null	null	12794.0
54478	null	null	null	12793.0
3576	null	null	null	12792.0
9123	null	null	null	12791.0
2810	null	null	null	12790.0
83461	null	null	null	12788.0
23560	null	null	null	12784.0
81873	null	null	null	12783.0
4860	null	null	null	12781.0
54069	null	null	null	12779.0
57110	null	null	null	12777.0
27101	null	null	null	12775.0
5706	null	null	null	12773.0
63933	null	null	null	12772.0
11339	null	null	null	12771.0
9156	null	null	null	12769.0
6873	null	null	null	12767.0
6617	null	null	null	12766.0
580	null	null	null	12762.0
2146	null	null	null	12761.0
57019	null	null	null	12760.0
4700	null	null	null	12757.0
2305	null	null	null	12756.0
10592	null	null	null	12755.0
79022	null	null	null	12754.0
8317	null	null	null	12752.0
6996	null	null	null	12751.0
3161	null	null	null	12748.0
27253	null	null	null	12747.0
29095	null	null	null	12746.0
995	null	null	null	12741.0
54972	null	null	null	12739.0
80010	null	null	null	12738.0
8544	null	null	null	12734.0
5984	null	null	null	12732.0
27235	null	null	null	12729.0
63875	null	null	null	12728.0
51121	null	null	null	12726.0
79767	null	null	null	12725.0
79801	null	null	null	12723.0
6637	null	null	null	12719.0
4171	null	null	null	12717.0
6921	null	null	null	12714.0
4605	null	null	null	12713.0
641	null	null	null	12711.0
1841	null	null	null	12710.0
54962	null	null	null	12709.0
60673	null	null	null	12708.0
55039	null	null	null	12706.0
23350	null	null	null	12704.0
5604	null	null	null	12703.0
784	null	null	null	12702.0
10051	null	null	null	12701.0
548596	null	null	null	12700.0
9391	null	null	null	12697.0
84669	null	null	null	12695.0
26271	null	null	null	12694.0
10038	null	null	null	12690.0
1965	null	null	null	12689.0
2491	null	null	null	12687.0
5478	null	null	null	12686.0
28227	null	null	null	12685.0
55388	null	null	null	12684.0
80155	null	null	null	12681.0
57102	null	null	null	12679.0
22974	null	null	null	12677.0
5691	null	null	null	12675.0
4477	null	null	null	12671.0
4869	null	null	null	12670.0
7073	null	null	null	12669.0
79071	null	null	null	12665.0
1515	null	null	null	12662.0
6741	null	null	null	12661.0
10855	null	null	null	12660.0
10055	null	null	null	12659.0
28998	null	null	null	12658.0
10054	null	null	null	12656.0
3978	null	null	null	12655.0
57017	null	null	null	12653.0
8050	null	null	null	12652.0
27440	null	null	null	12650.0
1017	null	null	null	12649.0
27346	null	null	null	12647.0
5111	null	null	null	12646.0
2781	null	null	null	12645.0
5713	null	null	null	12643.0
51053	null	null	null	12641.0
10328	null	null	null	12639.0
7110	null	null	null	12638.0
79152	null	null	null	12637.0
86	null	null	null	12636.0
54892	null	null	null	12635.0
79007	null	null	null	12634.0
64783	null	null	null	12633.0
291	null	null	null	12631.0
8562	null	null	null	12629.0
11073	null	null	null	12628.0
55669	null	null	null	12627.0
55010	null	null	null	12626.0
51105	null	null	null	12624.0
51182	null	null	null	12623.0
10293	null	null	null	12622.0
3858	null	null	null	12621.0
55660	null	null	null	12620.0
51026	null	null	null	12619.0
3612	null	null	null	12618.0
5203	null	null	null	12616.0
10617	null	null	null	12615.0
54908	null	null	null	12613.0
6632	null	null	null	12612.0
2739	null	null	null	12607.0
3070	null	null	null	12606.0
7262	null	null	null	12604.0
54845	null	null	null	12603.0
64130	null	null	null	12602.0
6696	null	null	null	12600.0
1072	null	null	null	12599.0
10797	null	null	null	12598.0
9533	null	null	null	12597.0
6502	null	null	null	12596.0
1374	null	null	null	12595.0
79866	null	null	null	12593.0
55833	null	null	null	12591.0
672	null	null	null	12590.0
55027	null	null	null	12588.0
10553	null	null	null	12585.0
6576	null	null	null	12584.0
9848	null	null	null	12581.0
2926	null	null	null	12579.0
55379	null	null	null	12578.0
6804	null	null	null	12577.0
5471	null	null	null	12576.0
6495	null	null	null	12575.0
55765	null	null	null	12574.0
80237	null	null	null	12573.0
9694	null	null	null	12572.0
1163	null	null	null	12570.0
768	null	null	null	12568.0
10606	null	null	null	12567.0
10635	null	null	null	12566.0
92140	null	null	null	12564.0
2058	null	null	null	12563.0
89910	null	null	null	12562.0
5877	null	null	null	12557.0
28511	null	null	null	12556.0
51155	null	null	null	12554.0
11044	null	null	null	12552.0
2677	null	null	null	12550.0
79017	null	null	null	12549.0
55856	null	null	null	12548.0
9456	null	null	null	12547.0
90133	null	null	null	12545.0
3838	null	null	null	12541.0
2189	null	null	null	12538.0
10856	null	null	null	12536.0
84908	null	null	null	12533.0
51115	null	null	null	12531.0
51428	null	null	null	12530.0
29100	null	null	null	12528.0
55689	null	null	null	12527.0
9898	null	null	null	12526.0
7083	null	null	null	12525.0
10799	null	null	null	12522.0
51571	null	null	null	12520.0
10248	null	null	null	12519.0
4848	null	null	null	12518.0
3091	null	null	null	12517.0
7295	null	null	null	12515.0
4976	null	null	null	12514.0
5347	null	null	null	12513.0
27336	null	null	null	12512.0
8774	null	null	null	12511.0
55143	null	null	null	12510.0
63967	null	null	null	12508.0
100188893	null	null	null	12506.0
29028	null	null	null	12504.0
10397	null	null	null	12501.0
55759	null	null	null	12499.0
3149	null	null	null	12498.0
1514	null	null	null	12494.0
286148	null	null	null	12493.0
80324	null	null	null	12491.0
10204	null	null	null	12489.0
7936	null	null	null	12488.0
79572	null	null	null	12479.0
7443	null	null	null	12473.0
79949	null	null	null	12472.0
2161	null	null	null	12471.0
1837	null	null	null	12469.0
55969	null	null	null	12468.0
55284	null	null	null	12467.0
10535	null	null	null	12465.0
10428	null	null	null	12461.0
79944	null	null	null	12458.0
5245	null	null	null	12457.0
55876	null	null	null	12456.0
1728	null	null	null	12454.0
114044	null	null	null	12453.0
23397	null	null	null	12451.0
30001	null	null	null	12450.0
1040	null	null	null	12447.0
5214	null	null	null	12446.0
5983	null	null	null	12444.0
2139	null	null	null	12442.0
3735	null	null	null	12441.0
5822	null	null	null	12440.0
5440	null	null	null	12439.0
1678	null	null	null	12437.0
64216	null	null	null	12433.0
55975	null	null	null	12432.0
833	null	null	null	12430.0
25909	null	null	null	12429.0
9100	null	null	null	12427.0
79833	null	null	null	12426.0
55197	null	null	null	12424.0
55156	null	null	null	12422.0
8270	null	null	null	12421.0
898	null	null	null	12419.0
10694	null	null	null	12416.0
7422	null	null	null	12414.0
6119	null	null	null	12413.0
23287	null	null	null	12411.0
65986	null	null	null	12410.0
79050	null	null	null	12408.0
23518	null	null	null	12404.0
51096	null	null	null	12403.0
5194	null	null	null	12402.0
80232	null	null	null	12399.0
6535	null	null	null	12398.0
1305	null	null	null	12396.0
6596	null	null	null	12393.0
29980	null	null	null	12392.0
29080	null	null	null	12391.0
2886	null	null	null	12390.0
5716	null	null	null	12389.0
2617	null	null	null	12388.0
55705	null	null	null	12387.0
377	null	null	null	12385.0
441024	null	null	null	12384.0
2287	null	null	null	12381.0
56888	null	null	null	12380.0
4726	null	null	null	12378.0
10926	null	null	null	12377.0
7884	null	null	null	12376.0
54915	null	null	null	12373.0
10625	null	null	null	12372.0
6902	null	null	null	12371.0
5597	null	null	null	12366.0
1122	null	null	null	12365.0
4502	null	null	null	12364.0
51319	null	null	null	12360.0
705	null	null	null	12359.0
8851	null	null	null	12358.0
10528	null	null	null	12357.0
4162	null	null	null	12354.0
4719	null	null	null	12352.0
54165	null	null	null	12351.0
2626	null	null	null	12350.0
10153	null	null	null	12348.0
2201	null	null	null	12347.0
5202	null	null	null	12345.0
6607	null	null	null	12344.0
5688	null	null	null	12343.0
79786	null	null	null	12341.0
10651	null	null	null	12340.0
9650	null	null	null	12339.0
3014	null	null	null	12334.0
23513	null	null	null	12330.0
11332	null	null	null	12329.0
5709	null	null	null	12328.0
3381	null	null	null	12325.0
1347	null	null	null	12324.0
7465	null	null	null	12323.0
8140	null	null	null	12322.0
5393	null	null	null	12320.0
8208	null	null	null	12319.0
27072	null	null	null	12318.0
84790	null	null	null	12314.0
5634	null	null	null	12312.0
3066	null	null	null	12311.0
3887	null	null	null	12308.0
57380	null	null	null	12307.0
9212	null	null	null	12304.0
26043	null	null	null	12303.0
79783	null	null	null	12302.0
23592	null	null	null	12299.0
9631	null	null	null	12298.0
1523	null	null	null	12297.0
3320	null	null	null	12296.0
10381	null	null	null	12294.0
7298	null	null	null	12292.0
1789	null	null	null	12289.0
9831	null	null	null	12288.0
387522	null	null	null	12287.0
654483	null	null	null	12286.0
2960	null	null	null	12284.0
3638	null	null	null	12279.0
8996	null	null	null	12277.0
124044	null	null	null	12274.0
54758	null	null	null	12272.0
51371	null	null	null	12271.0
3939	null	null	null	12269.0
64431	null	null	null	12267.0
50814	null	null	null	12266.0
10715	null	null	null	12265.0
7371	null	null	null	12264.0
10994	null	null	null	12262.0
4591	null	null	null	12260.0
29901	null	null	null	12257.0
3157	null	null	null	12253.0
80178	null	null	null	12252.0
440	null	null	null	12251.0
23644	null	null	null	12249.0
27042	null	null	null	12248.0
29088	null	null	null	12247.0
10190	null	null	null	12245.0
5700	null	null	null	12244.0
10675	null	null	null	12243.0
728	null	null	null	12242.0
7372	null	null	null	12241.0
27344	null	null	null	12239.0
55854	null	null	null	12237.0
23658	null	null	null	12236.0
80194	null	null	null	12235.0
22880	null	null	null	12234.0
57761	null	null	null	12233.0
6286	null	null	null	12230.0
10393	null	null	null	12228.0
10383	null	null	null	12227.0
23512	null	null	null	12225.0
4521	null	null	null	12223.0
8337	null	null	null	12222.0
8497	null	null	null	12220.0
25983	null	null	null	12219.0
79042	null	null	null	12216.0
9217	null	null	null	12211.0
80758	null	null	null	12209.0
990	null	null	null	12208.0
3182	null	null	null	12206.0
7718	null	null	null	12205.0
55656	null	null	null	12204.0
9711	null	null	null	12200.0
28992	null	null	null	12198.0
8813	null	null	null	12197.0
79943	null	null	null	12196.0
100133775	null	null	null	12195.0
9692	null	null	null	12194.0
64785	null	null	null	12192.0
64963	null	null	null	12191.0
51773	null	null	null	12190.0
25926	null	null	null	12188.0
29923	null	null	null	12187.0
6888	null	null	null	12185.0
79837	null	null	null	12184.0
64750	null	null	null	12183.0
1871	null	null	null	12181.0
22839	null	null	null	12179.0
4173	null	null	null	12178.0
10165	null	null	null	12177.0
9377	null	null	null	12176.0
51088	null	null	null	12175.0
5810	null	null	null	12174.0
79657	null	null	null	12173.0
10540	null	null	null	12172.0
7353	null	null	null	12170.0
2806	null	null	null	12169.0
54934	null	null	null	12168.0
51377	null	null	null	12166.0
10063	null	null	null	12165.0
5985	null	null	null	12163.0
56889	null	null	null	12160.0
23507	null	null	null	12159.0
6199	null	null	null	12158.0
4952	null	null	null	12156.0
55093	null	null	null	12154.0
27348	null	null	null	12151.0
51499	null	null	null	12149.0
2730	null	null	null	12148.0
9582	null	null	null	12147.0
158	null	null	null	12145.0
2026	null	null	null	12144.0
55505	null	null	null	12143.0
29967	null	null	null	12142.0
2644	null	null	null	12140.0
56270	null	null	null	12139.0
202658	null	null	null	12137.0
2332	null	null	null	12135.0
81620	null	null	null	12134.0
22992	null	null	null	12132.0
80204	null	null	null	12130.0
81579	null	null	null	12128.0
6472	null	null	null	12126.0
57107	null	null	null	12125.0
65094	null	null	null	12124.0
529	null	null	null	12123.0
100129361	null	null	null	12121.0
78999	null	null	null	12118.0
23271	null	null	null	12115.0
5717	null	null	null	12113.0
7504	null	null	null	12112.0
79441	null	null	null	12111.0
25920	null	null	null	12110.0
8139	null	null	null	12106.0
4998	null	null	null	12105.0
10948	null	null	null	12104.0
3796	null	null	null	12098.0
64746	null	null	null	12097.0
5557	null	null	null	12096.0
262	null	null	null	12095.0
257152	null	null	null	12094.0
114657	null	null	null	12092.0
51651	null	null	null	12091.0
55227	null	null	null	12090.0
1404	null	null	null	12088.0
55737	null	null	null	12086.0
23246	null	null	null	12084.0
3315	null	null	null	12082.0
7517	null	null	null	12080.0
4291	null	null	null	12078.0
57665	null	null	null	12076.0
55630	null	null	null	12074.0
4201	null	null	null	12073.0
26750	null	null	null	12072.0
54583	null	null	null	12071.0
26284	null	null	null	12070.0
51430	null	null	null	12068.0
6629	null	null	null	12066.0
8336	null	null	null	12063.0
6016	null	null	null	12062.0
26150	null	null	null	12060.0
836	null	null	null	12059.0
65003	null	null	null	12055.0
645233	null	null	null	12054.0
4702	null	null	null	12053.0
5062	null	null	null	12050.0
734	null	null	null	12049.0
1213	null	null	null	12046.0
55257	null	null	null	12045.0
23080	null	null	null	12043.0
8819	null	null	null	12041.0
514	null	null	null	12040.0
2885	null	null	null	12035.0
10721	null	null	null	12033.0
259	null	null	null	12032.0
388796	null	null	null	12030.0
10285	null	null	null	12028.0
10907	null	null	null	12027.0
9688	null	null	null	12025.0
5413	null	null	null	12024.0
10237	null	null	null	12023.0
1633	null	null	null	12022.0
7203	null	null	null	12018.0
26	null	null	null	12017.0
6871	null	null	null	12016.0
10195	null	null	null	12013.0
55173	null	null	null	12011.0
8577	null	null	null	12010.0
246243	null	null	null	12009.0
63899	null	null	null	12008.0
1763	null	null	null	12007.0
2958	null	null	null	12006.0
339175	null	null	null	12004.0
11137	null	null	null	12003.0
6659	null	null	null	12002.0
3156	null	null	null	12001.0
5955	null	null	null	11996.0
9994	null	null	null	11995.0
1478	null	null	null	11992.0
10962	null	null	null	11991.0
10776	null	null	null	11989.0
10897	null	null	null	11988.0
4199	null	null	null	11986.0
151230	null	null	null	11984.0
8894	null	null	null	11982.0
1207	null	null	null	11980.0
5033	null	null	null	11978.0
4603	null	null	null	11973.0
54932	null	null	null	11972.0
5594	null	null	null	11971.0
23603	null	null	null	11969.0
79902	null	null	null	11968.0
1479	null	null	null	11966.0
50861	null	null	null	11962.0
3775	null	null	null	11961.0
3613	null	null	null	11960.0
9088	null	null	null	11959.0
7553	null	null	null	11957.0
7283	null	null	null	11955.0
81892	null	null	null	11949.0
81034	null	null	null	11947.0
4494	null	null	null	11944.0
1854	null	null	null	11942.0
5119	null	null	null	11941.0
4200	null	null	null	11940.0
10969	null	null	null	11934.0
5967	null	null	null	11932.0
100288628	null	null	null	11931.0
51069	null	null	null	11930.0
27130	null	null	null	11927.0
2935	null	null	null	11925.0
55055	null	null	null	11924.0
29902	null	null	null	11923.0
7417	null	null	null	11921.0
51647	null	null	null	11920.0
11051	null	null	null	11918.0
11235	null	null	null	11915.0
55559	null	null	null	11914.0
10736	null	null	null	11913.0
54849	null	null	null	11912.0
79980	null	null	null	11911.0
6597	null	null	null	11910.0
26873	null	null	null	11909.0
6198	null	null	null	11908.0
10915	null	null	null	11906.0
55508	null	null	null	11905.0
23481	null	null	null	11904.0
7167	null	null	null	11903.0
7264	null	null	null	11900.0
55366	null	null	null	11899.0
5885	null	null	null	11898.0
30837	null	null	null	11897.0
283871	null	null	null	11896.0
23649	null	null	null	11895.0
201254	null	null	null	11893.0
51012	null	null	null	11892.0
79047	null	null	null	11887.0
55635	null	null	null	11886.0
26502	null	null	null	11885.0
9442	null	null	null	11884.0
11236	null	null	null	11881.0
5291	null	null	null	11880.0
5817	null	null	null	11878.0
55238	null	null	null	11871.0
11072	null	null	null	11870.0
5425	null	null	null	11869.0
8725	null	null	null	11866.0
23142	null	null	null	11863.0
2987	null	null	null	11862.0
26520	null	null	null	11858.0
10096	null	null	null	11857.0
80778	null	null	null	11856.0
79364	null	null	null	11855.0
10199	null	null	null	11853.0
1340	null	null	null	11852.0
54982	null	null	null	11848.0
645745	null	null	null	11846.0
1000	null	null	null	11845.0
4495	null	null	null	11843.0
9643	null	null	null	11840.0
55353	null	null	null	11839.0
4151	null	null	null	11838.0
2224	null	null	null	11837.0
54954	null	null	null	11836.0
7307	null	null	null	11834.0
58500	null	null	null	11833.0
3418	null	null	null	11832.0
55110	null	null	null	11828.0
7411	null	null	null	11827.0
54541	null	null	null	11824.0
55907	null	null	null	11823.0
6631	null	null	null	11822.0
7705	null	null	null	11818.0
55723	null	null	null	11817.0
23173	null	null	null	11816.0
653659	null	null	null	11814.0
51101	null	null	null	11813.0
23160	null	null	null	11811.0
6729	null	null	null	11809.0
5999	null	null	null	11806.0
10576	null	null	null	11805.0
6715	null	null	null	11804.0
3626	null	null	null	11803.0
9957	null	null	null	11802.0
4580	null	null	null	11800.0
9816	null	null	null	11799.0
51599	null	null	null	11798.0
54801	null	null	null	11794.0
55120	null	null	null	11793.0
8723	null	null	null	11791.0
26472	null	null	null	11790.0
56941	null	null	null	11789.0
10072	null	null	null	11788.0
5584	null	null	null	11787.0
11232	null	null	null	11785.0
6307	null	null	null	11783.0
51184	null	null	null	11781.0
4528	null	null	null	11779.0
54512	null	null	null	11778.0
8754	null	null	null	11776.0
54913	null	null	null	11774.0
1690	null	null	null	11771.0
6541	null	null	null	11768.0
8853	null	null	null	11766.0
5747	null	null	null	11764.0
83696	null	null	null	11763.0
94081	null	null	null	11762.0
8939	null	null	null	11760.0
5695	null	null	null	11759.0
8805	null	null	null	11757.0
333	null	null	null	11754.0
79609	null	null	null	11751.0
6227	null	null	null	11746.0
23640	null	null	null	11745.0
11056	null	null	null	11744.0
654364	null	null	null	11743.0
29960	null	null	null	11742.0
5238	null	null	null	11741.0
55011	null	null	null	11740.0
54496	null	null	null	11737.0
90480	null	null	null	11735.0
26585	null	null	null	11734.0
653562	null	null	null	11732.0
22916	null	null	null	11728.0
25843	null	null	null	11726.0
528	null	null	null	11725.0
83460	null	null	null	11724.0
8243	null	null	null	11723.0
55699	null	null	null	11722.0
9958	null	null	null	11721.0
4324	null	null	null	11720.0
7398	null	null	null	11719.0
81929	null	null	null	11717.0
4501	null	null	null	11716.0
9636	null	null	null	11715.0
10609	null	null	null	11714.0
10079	null	null	null	11713.0
11338	null	null	null	11710.0
25806	null	null	null	11706.0
83259	null	null	null	11698.0
6712	null	null	null	11696.0
55171	null	null	null	11694.0
26636	null	null	null	11693.0
64110	null	null	null	11691.0
8702	null	null	null	11687.0
375035	null	null	null	11684.0
64577	null	null	null	11683.0
8872	null	null	null	11682.0
3755	null	null	null	11679.0
54584	null	null	null	11678.0
10005	null	null	null	11675.0
8559	null	null	null	11674.0
5303	null	null	null	11673.0
1723	null	null	null	11671.0
80273	null	null	null	11670.0
5831	null	null	null	11669.0
89845	null	null	null	11668.0
7013	null	null	null	11667.0
29081	null	null	null	11666.0
81831	null	null	null	11664.0
55835	null	null	null	11663.0
10247	null	null	null	11661.0
27297	null	null	null	11658.0
9653	null	null	null	11657.0
39	null	null	null	11656.0
9685	null	null	null	11654.0
56681	null	null	null	11653.0
3892	null	null	null	11652.0
51290	null	null	null	11651.0
79915	null	null	null	11650.0
50810	null	null	null	11649.0
9829	null	null	null	11648.0
10290	null	null	null	11647.0
79711	null	null	null	11645.0
1477	null	null	null	11644.0
22827	null	null	null	11642.0
1192	null	null	null	11641.0
80775	null	null	null	11640.0
23508	null	null	null	11639.0
23594	null	null	null	11637.0
550	null	null	null	11636.0
25855	null	null	null	11634.0
54517	null	null	null	11632.0
3396	null	null	null	11631.0
23380	null	null	null	11630.0
93081	null	null	null	11629.0
81614	null	null	null	11627.0
55003	null	null	null	11626.0
26233	null	null	null	11625.0
285359	null	null	null	11624.0
5329	null	null	null	11623.0
5910	null	null	null	11622.0
5427	null	null	null	11621.0
26589	null	null	null	11620.0
5902	null	null	null	11617.0
79577	null	null	null	11613.0
205564	null	null	null	11610.0
22950	null	null	null	11609.0
5550	null	null	null	11607.0
54454	null	null	null	11606.0
83451	null	null	null	11601.0
26255	null	null	null	11600.0
3177	null	null	null	11599.0
5431	null	null	null	11598.0
83737	null	null	null	11597.0
9519	null	null	null	11593.0
7319	null	null	null	11591.0
1297	null	null	null	11589.0
23002	null	null	null	11588.0
8607	null	null	null	11587.0
8493	null	null	null	11584.0
4496	null	null	null	11581.0
10787	null	null	null	11579.0
5718	null	null	null	11578.0
5710	null	null	null	11575.0
10574	null	null	null	11573.0
79665	null	null	null	11570.0
9361	null	null	null	11569.0
8669	null	null	null	11566.0
3099	null	null	null	11563.0
5277	null	null	null	11562.0
50626	null	null	null	11560.0
9342	null	null	null	11558.0
51575	null	null	null	11556.0
10471	null	null	null	11555.0
11177	null	null	null	11554.0
5827	null	null	null	11553.0
10951	null	null	null	11551.0
6950	null	null	null	11550.0
595101	null	null	null	11549.0
55159	null	null	null	11547.0
729222	null	null	null	11545.0
5001	null	null	null	11543.0
4704	null	null	null	11542.0
488	null	null	null	11540.0
286527	null	null	null	11539.0
88	null	null	null	11538.0
7378	null	null	null	11532.0
404093	null	null	null	11531.0
80346	null	null	null	11530.0
7514	null	null	null	11526.0
5365	null	null	null	11523.0
253943	null	null	null	11522.0
5110	null	null	null	11521.0
8647	null	null	null	11519.0
9926	null	null	null	11518.0
2664	null	null	null	11517.0
5601	null	null	null	11514.0
5603	null	null	null	11512.0
9790	null	null	null	11511.0
54928	null	null	null	11510.0
284889	null	null	null	11506.0
7138	null	null	null	11503.0
27000	null	null	null	11502.0
79791	null	null	null	11501.0
1604	null	null	null	11500.0
122704	null	null	null	11499.0
9793	null	null	null	11497.0
51491	null	null	null	11491.0
1327	null	null	null	11489.0
9399	null	null	null	11488.0
79023	null	null	null	11487.0
27183	null	null	null	11485.0
5106	null	null	null	11482.0
10885	null	null	null	11481.0
55521	null	null	null	11480.0
9052	null	null	null	11479.0
4504	null	null	null	11476.0
10245	null	null	null	11475.0
55526	null	null	null	11470.0
2585	null	null	null	11469.0
6611	null	null	null	11464.0
8988	null	null	null	11463.0
23450	null	null	null	11462.0
55212	null	null	null	11461.0
5160	null	null	null	11459.0
64180	null	null	null	11457.0
51142	null	null	null	11455.0
65263	null	null	null	11451.0
84900	null	null	null	11449.0
7355	null	null	null	11447.0
2134	null	null	null	11444.0
10527	null	null	null	11443.0
9470	null	null	null	11442.0
3993	null	null	null	11440.0
9145	null	null	null	11439.0
55738	null	null	null	11438.0
56180	null	null	null	11437.0
51282	null	null	null	11436.0
23554	null	null	null	11433.0
118491	null	null	null	11427.0
79739	null	null	null	11426.0
58488	null	null	null	11424.0
96764	null	null	null	11423.0
9480	null	null	null	11420.0
6874	null	null	null	11419.0
1736	null	null	null	11417.0
11222	null	null	null	11416.0
6698	null	null	null	11415.0
11200	null	null	null	11413.0
11082	null	null	null	11412.0
51582	null	null	null	11411.0
3868	null	null	null	11409.0
55166	null	null	null	11404.0
79081	null	null	null	11403.0
65057	null	null	null	11401.0
2063	null	null	null	11398.0
875	null	null	null	11397.0
9818	null	null	null	11396.0
10376	null	null	null	11395.0
64710	null	null	null	11394.0
2019	null	null	null	11392.0
7163	null	null	null	11391.0
9025	null	null	null	11389.0
23329	null	null	null	11385.0
55290	null	null	null	11383.0
64184	null	null	null	11382.0
2643	null	null	null	11381.0
26235	null	null	null	11378.0
79982	null	null	null	11377.0
23029	null	null	null	11376.0
152	null	null	null	11374.0
55304	null	null	null	11373.0
7407	null	null	null	11372.0
5355	null	null	null	11369.0
79847	null	null	null	11368.0
79797	null	null	null	11366.0
55661	null	null	null	11364.0
54542	null	null	null	11363.0
25844	null	null	null	11360.0
64410	null	null	null	11359.0
56945	null	null	null	11356.0
4172	null	null	null	11355.0
4711	null	null	null	11353.0
51081	null	null	null	11352.0
202	null	null	null	11346.0
10059	null	null	null	11342.0
56647	null	null	null	11341.0
7004	null	null	null	11339.0
4176	null	null	null	11336.0
8565	null	null	null	11333.0
8974	null	null	null	11332.0
4097	null	null	null	11331.0
899	null	null	null	11330.0
1730	null	null	null	11329.0
3376	null	null	null	11326.0
8608	null	null	null	11325.0
11171	null	null	null	11324.0
51388	null	null	null	11322.0
51129	null	null	null	11321.0
4931	null	null	null	11320.0
9141	null	null	null	11319.0
178	null	null	null	11318.0
55226	null	null	null	11317.0
8326	null	null	null	11315.0
81691	null	null	null	11314.0
5684	null	null	null	11311.0
6628	null	null	null	11309.0
51406	null	null	null	11307.0
8941	null	null	null	11306.0
2968	null	null	null	11305.0
23787	null	null	null	11304.0
55794	null	null	null	11301.0
10048	null	null	null	11300.0
51567	null	null	null	11297.0
1349	null	null	null	11296.0
2821	null	null	null	11294.0
10549	null	null	null	11293.0
7468	null	null	null	11292.0
219293	null	null	null	11291.0
3297	null	null	null	11289.0
657	null	null	null	11287.0
23532	null	null	null	11286.0
9588	null	null	null	11285.0
26073	null	null	null	11279.0
27301	null	null	null	11278.0
23076	null	null	null	11277.0
51070	null	null	null	11276.0
16	null	null	null	11275.0
131408	null	null	null	11273.0
8027	null	null	null	11272.0
2932	null	null	null	11270.0
51634	null	null	null	11269.0
8968	null	null	null	11266.0
54433	null	null	null	11265.0
782	null	null	null	11262.0
29844	null	null	null	11260.0
1503	null	null	null	11256.0
55486	null	null	null	11255.0
50863	null	null	null	11253.0
9014	null	null	null	11251.0
1152	null	null	null	11249.0
192666	null	null	null	11248.0
26120	null	null	null	11246.0
8347	null	null	null	11244.0
8739	null	null	null	11240.0
9791	null	null	null	11239.0
5382	null	null	null	11238.0
55957	null	null	null	11237.0
54732	null	null	null	11235.0
56886	null	null	null	11234.0
3336	null	null	null	11233.0
1054	null	null	null	11228.0
8818	null	null	null	11226.0
23185	null	null	null	11225.0
8260	null	null	null	11221.0
8445	null	null	null	11220.0
5209	null	null	null	11219.0
2178	null	null	null	11218.0
342538	null	null	null	11214.0
79581	null	null	null	11213.0
1147	null	null	null	11209.0
29117	null	null	null	11207.0
57707	null	null	null	11205.0
54676	null	null	null	11204.0
8970	null	null	null	11202.0
25940	null	null	null	11201.0
7913	null	null	null	11200.0
3006	null	null	null	11196.0
10947	null	null	null	11194.0
5080	null	null	null	11193.0
10762	null	null	null	11192.0
1138	null	null	null	11188.0
5529	null	null	null	11186.0
10198	null	null	null	11184.0
6182	null	null	null	11182.0
51510	null	null	null	11181.0
92815	null	null	null	11180.0
23590	null	null	null	11179.0
1024	null	null	null	11178.0
4102	null	null	null	11176.0
79731	null	null	null	11175.0
79752	null	null	null	11174.0
5230	null	null	null	11171.0
6059	null	null	null	11170.0
53371	null	null	null	11166.0
3265	null	null	null	11163.0
10598	null	null	null	11162.0
51236	null	null	null	11161.0
885	null	null	null	11160.0
8335	null	null	null	11159.0
1241	null	null	null	11156.0
54968	null	null	null	11155.0
10573	null	null	null	11154.0
266740	null	null	null	11153.0
54963	null	null	null	11152.0
28978	null	null	null	11150.0
23480	null	null	null	11149.0
7419	null	null	null	11148.0
29083	null	null	null	11144.0
9618	null	null	null	11143.0
5300	null	null	null	11139.0
51072	null	null	null	11138.0
9897	null	null	null	11137.0
55131	null	null	null	11136.0
22868	null	null	null	11133.0
3110	null	null	null	11130.0
345	null	null	null	11128.0
4321	null	null	null	11126.0
2592	null	null	null	11125.0
27289	null	null	null	11124.0
3853	null	null	null	11120.0
57214	null	null	null	11118.0
9276	null	null	null	11115.0
51123	null	null	null	11114.0
3795	null	null	null	11113.0
23141	null	null	null	11111.0
90141	null	null	null	11108.0
57097	null	null	null	11107.0
55558	null	null	null	11105.0
4733	null	null	null	11104.0
23788	null	null	null	11101.0
6924	null	null	null	11091.0
26610	null	null	null	11088.0
6635	null	null	null	11087.0
10940	null	null	null	11085.0
7738	null	null	null	11083.0
57003	null	null	null	11079.0
26032	null	null	null	11076.0
60491	null	null	null	11074.0
11011	null	null	null	11072.0
6338	null	null	null	11069.0
80328	null	null	null	11067.0
554313	null	null	null	11066.0
3008	null	null	null	11064.0
54927	null	null	null	11063.0
10228	null	null	null	11060.0
637	null	null	null	11059.0
83463	null	null	null	11058.0
57099	null	null	null	11056.0
730107	null	null	null	11054.0
4709	null	null	null	11053.0
79763	null	null	null	11050.0
152559	null	null	null	11048.0
9862	null	null	null	11047.0
2589	null	null	null	11044.0
9446	null	null	null	11043.0
55057	null	null	null	11042.0
5422	null	null	null	11039.0
3475	null	null	null	11037.0
4320	null	null	null	11036.0
4522	null	null	null	11035.0
7979	null	null	null	11034.0
4436	null	null	null	11032.0
3895	null	null	null	11030.0
51805	null	null	null	11028.0
26039	null	null	null	11027.0
261726	null	null	null	11026.0
26574	null	null	null	11025.0
25977	null	null	null	11023.0
8323	null	null	null	11021.0
3777	null	null	null	11018.0
79888	null	null	null	11017.0
6427	null	null	null	11014.0
27032	null	null	null	11012.0
1329	null	null	null	11011.0
57817	null	null	null	11010.0
128872	null	null	null	11009.0
23204	null	null	null	11007.0
1317	null	null	null	11006.0
90333	null	null	null	11004.0
7289	null	null	null	11003.0
50512	null	null	null	11002.0
57826	null	null	null	10997.0
280661	null	null	null	10995.0
400410	null	null	null	10993.0
29781	null	null	null	10990.0
5409	null	null	null	10989.0
9939	null	null	null	10987.0
7257	null	null	null	10986.0
3364	null	null	null	10985.0
81858	null	null	null	10983.0
64422	null	null	null	10982.0
5875	null	null	null	10981.0
51025	null	null	null	10979.0
55697	null	null	null	10976.0
9330	null	null	null	10974.0
6647	null	null	null	10973.0
5000	null	null	null	10968.0
9991	null	null	null	10965.0
23213	null	null	null	10964.0
9352	null	null	null	10963.0
100287590	null	null	null	10961.0
26276	null	null	null	10960.0
55687	null	null	null	10954.0
4644	null	null	null	10953.0
6707	null	null	null	10952.0
84079	null	null	null	10950.0
54014	null	null	null	10949.0
84722	null	null	null	10948.0
9130	null	null	null	10946.0
1783	null	null	null	10942.0
64901	null	null	null	10940.0
26225	null	null	null	10935.0
7270	null	null	null	10932.0
4287	null	null	null	10931.0
7332	null	null	null	10929.0
994	null	null	null	10928.0
5889	null	null	null	10925.0
8458	null	null	null	10924.0
865	null	null	null	10922.0
117246	null	null	null	10921.0
6845	null	null	null	10920.0
23607	null	null	null	10917.0
23108	null	null	null	10916.0
54868	null	null	null	10915.0
54958	null	null	null	10912.0
2673	null	null	null	10911.0
366	null	null	null	10907.0
22995	null	null	null	10905.0
9255	null	null	null	10899.0
6949	null	null	null	10893.0
93210	null	null	null	10891.0
26155	null	null	null	10890.0
10730	null	null	null	10888.0
9166	null	null	null	10886.0
10498	null	null	null	10885.0
3845	null	null	null	10879.0
9824	null	null	null	10875.0
54535	null	null	null	10874.0
23019	null	null	null	10873.0
79959	null	null	null	10871.0
28957	null	null	null	10870.0
6248	null	null	null	10869.0
9801	null	null	null	10867.0
4712	null	null	null	10863.0
1537	null	null	null	10862.0
9188	null	null	null	10861.0
10735	null	null	null	10860.0
11266	null	null	null	10859.0
1773	null	null	null	10858.0
3257	null	null	null	10856.0
23170	null	null	null	10855.0
5933	null	null	null	10853.0
6447	null	null	null	10849.0
157562	null	null	null	10844.0
11267	null	null	null	10840.0
8568	null	null	null	10839.0
29889	null	null	null	10837.0
1301	null	null	null	10836.0
64762	null	null	null	10833.0
9885	null	null	null	10832.0
27352	null	null	null	10831.0
8507	null	null	null	10830.0
51477	null	null	null	10829.0
8636	null	null	null	10828.0
4091	null	null	null	10826.0
1356	null	null	null	10825.0
9969	null	null	null	10824.0
353189	null	null	null	10823.0
55157	null	null	null	10822.0
729020	null	null	null	10820.0
23659	null	null	null	10818.0
9462	null	null	null	10815.0
92154	null	null	null	10814.0
389715	null	null	null	10813.0
171546	null	null	null	10809.0
10713	null	null	null	10804.0
23161	null	null	null	10802.0
4188	null	null	null	10800.0
483	null	null	null	10797.0
8443	null	null	null	10796.0
65265	null	null	null	10794.0
7571	null	null	null	10793.0
1649	null	null	null	10792.0
10622	null	null	null	10791.0
79139	null	null	null	10790.0
7136	null	null	null	10789.0
51642	null	null	null	10786.0
8767	null	null	null	10785.0
10058	null	null	null	10782.0
353	null	null	null	10781.0
23167	null	null	null	10780.0
23562	null	null	null	10779.0
51067	null	null	null	10777.0
92856	null	null	null	10775.0
5264	null	null	null	10774.0
22978	null	null	null	10772.0
1534	null	null	null	10770.0
27300	null	null	null	10768.0
60490	null	null	null	10764.0
54881	null	null	null	10763.0
65005	null	null	null	10762.0
51195	null	null	null	10760.0
6690	null	null	null	10759.0
9373	null	null	null	10758.0
29919	null	null	null	10757.0
6160	null	null	null	10756.0
7137	null	null	null	10753.0
63897	null	null	null	10749.0
619505	null	null	null	10746.0
8624	null	null	null	10744.0
79000	null	null	null	10743.0
5331	null	null	null	10735.0
28985	null	null	null	10734.0
27067	null	null	null	10732.0
2125	null	null	null	10728.0
28969	null	null	null	10727.0
6461	null	null	null	10722.0
522	null	null	null	10721.0
7286	null	null	null	10717.0
23277	null	null	null	10715.0
22824	null	null	null	10712.0
2109	null	null	null	10710.0
10850	null	null	null	10708.0
7764	null	null	null	10707.0
10950	null	null	null	10704.0
84733	null	null	null	10703.0
3052	null	null	null	10701.0
7965	null	null	null	10695.0
10737	null	null	null	10694.0
1364	null	null	null	10693.0
7045	null	null	null	10692.0
10102	null	null	null	10689.0
645452	null	null	null	10686.0
8000	null	null	null	10684.0
9972	null	null	null	10683.0
10531	null	null	null	10682.0
9605	null	null	null	10680.0
6605	null	null	null	10679.0
23007	null	null	null	10678.0
5901	null	null	null	10673.0
83448	null	null	null	10672.0
56905	null	null	null	10671.0
55636	null	null	null	10669.0
6820	null	null	null	10667.0
4917	null	null	null	10666.0
8785	null	null	null	10665.0
6877	null	null	null	10663.0
2861	null	null	null	10661.0
1032	null	null	null	10659.0
7388	null	null	null	10657.0
378708	null	null	null	10653.0
54101	null	null	null	10651.0
55255	null	null	null	10648.0
5449	null	null	null	10647.0
27258	null	null	null	10642.0
10572	null	null	null	10641.0
54951	null	null	null	10639.0
9498	null	null	null	10637.0
7029	null	null	null	10633.0
4259	null	null	null	10632.0
7175	null	null	null	10631.0
1652	null	null	null	10630.0
55161	null	null	null	10626.0
1758	null	null	null	10624.0
22927	null	null	null	10623.0
79919	null	null	null	10621.0
29107	null	null	null	10617.0
100129405	null	null	null	10615.0
64417	null	null	null	10613.0
120227	null	null	null	10609.0
55322	null	null	null	10607.0
60484	null	null	null	10605.0
22903	null	null	null	10604.0
10092	null	null	null	10601.0
8266	null	null	null	10598.0
10452	null	null	null	10597.0
100132742	null	null	null	10596.0
255812	null	null	null	10595.0
1111	null	null	null	10593.0
442194	null	null	null	10592.0
6780	null	null	null	10591.0
8120	null	null	null	10590.0
79983	null	null	null	10589.0
25978	null	null	null	10588.0
2523	null	null	null	10587.0
51617	null	null	null	10585.0
9889	null	null	null	10583.0
284306	null	null	null	10581.0
84823	null	null	null	10575.0
116372	null	null	null	10574.0
11329	null	null	null	10572.0
5805	null	null	null	10571.0
5429	null	null	null	10569.0
10232	null	null	null	10568.0
268	null	null	null	10565.0
9914	null	null	null	10564.0
5514	null	null	null	10563.0
433	null	null	null	10561.0
23225	null	null	null	10559.0
3949	null	null	null	10554.0
10534	null	null	null	10550.0
26517	null	null	null	10549.0
51337	null	null	null	10548.0
706	null	null	null	10544.0
80218	null	null	null	10543.0
51507	null	null	null	10541.0
64837	null	null	null	10539.0
79598	null	null	null	10538.0
9728	null	null	null	10535.0
4361	null	null	null	10534.0
23527	null	null	null	10532.0
1312	null	null	null	10530.0
11274	null	null	null	10529.0
23097	null	null	null	10528.0
65220	null	null	null	10526.0
10175	null	null	null	10519.0
65109	null	null	null	10518.0
23012	null	null	null	10516.0
79614	null	null	null	10514.0
64400	null	null	null	10511.0
4174	null	null	null	10506.0
9530	null	null	null	10500.0
25874	null	null	null	10496.0
1917	null	null	null	10492.0
2271	null	null	null	10490.0
10575	null	null	null	10486.0
2588	null	null	null	10485.0
10656	null	null	null	10484.0
55711	null	null	null	10483.0
90233	null	null	null	10479.0
10939	null	null	null	10478.0
212	null	null	null	10477.0
729163	null	null	null	10476.0
4103	null	null	null	10472.0
25941	null	null	null	10466.0
1412	null	null	null	10465.0
26266	null	null	null	10464.0
83990	null	null	null	10463.0
6897	null	null	null	10462.0
26263	null	null	null	10458.0
3985	null	null	null	10457.0
331	null	null	null	10454.0
23457	null	null	null	10453.0
23165	null	null	null	10451.0
1525	null	null	null	10450.0
27043	null	null	null	10447.0
79135	null	null	null	10446.0
63916	null	null	null	10442.0
51755	null	null	null	10440.0
6549	null	null	null	10438.0
9712	null	null	null	10435.0
6534	null	null	null	10433.0
64794	null	null	null	10430.0
341	null	null	null	10428.0
6904	null	null	null	10427.0
646208	null	null	null	10419.0
7037	null	null	null	10415.0
2264	null	null	null	10414.0
2107	null	null	null	10413.0
8887	null	null	null	10412.0
9907	null	null	null	10408.0
26519	null	null	null	10406.0
7818	null	null	null	10404.0
631	null	null	null	10403.0
2539	null	null	null	10398.0
55183	null	null	null	10395.0
25888	null	null	null	10390.0
284403	null	null	null	10388.0
23212	null	null	null	10386.0
55288	null	null	null	10383.0
10987	null	null	null	10382.0
8202	null	null	null	10381.0
6612	null	null	null	10379.0
4534	null	null	null	10377.0
84296	null	null	null	10375.0
6574	null	null	null	10370.0
5719	null	null	null	10367.0
2778	null	null	null	10366.0
80055	null	null	null	10363.0
7374	null	null	null	10361.0
112399	null	null	null	10359.0
51079	null	null	null	10356.0
6782	null	null	null	10355.0
2805	null	null	null	10352.0
27112	null	null	null	10348.0
5753	null	null	null	10347.0
3159	null	null	null	10344.0
57103	null	null	null	10343.0
7477	null	null	null	10340.0
124583	null	null	null	10337.0
6343	null	null	null	10335.0
6940	null	null	null	10334.0
361	null	null	null	10329.0
23138	null	null	null	10328.0
10360	null	null	null	10326.0
25948	null	null	null	10325.0
55732	null	null	null	10322.0
79968	null	null	null	10320.0
7879	null	null	null	10317.0
22929	null	null	null	10316.0
27341	null	null	null	10312.0
51174	null	null	null	10309.0
51029	null	null	null	10307.0
3304	null	null	null	10304.0
10755	null	null	null	10303.0
51550	null	null	null	10301.0
56474	null	null	null	10298.0
54815	null	null	null	10297.0
51517	null	null	null	10296.0
10900	null	null	null	10294.0
26151	null	null	null	10293.0
3178	null	null	null	10292.0
51382	null	null	null	10291.0
731	null	null	null	10290.0
8975	null	null	null	10289.0
9569	null	null	null	10286.0
55206	null	null	null	10284.0
91734	null	null	null	10283.0
1310	null	null	null	10281.0
10914	null	null	null	10280.0
55884	null	null	null	10279.0
401251	null	null	null	10277.0
79893	null	null	null	10276.0
56061	null	null	null	10275.0
79710	null	null	null	10270.0
1618	null	null	null	10269.0
54994	null	null	null	10265.0
11182	null	null	null	10263.0
60312	null	null	null	10262.0
22843	null	null	null	10260.0
414771	null	null	null	10255.0
1595	null	null	null	10252.0
1337	null	null	null	10249.0
10430	null	null	null	10246.0
64943	null	null	null	10244.0
7016	null	null	null	10243.0
7022	null	null	null	10242.0
56132	null	null	null	10240.0
406991	null	null	null	10238.0
10402	null	null	null	10236.0
65010	null	null	null	10235.0
6855	null	null	null	10234.0
54664	null	null	null	10232.0
9326	null	null	null	10231.0
60488	null	null	null	10229.0
6634	null	null	null	10226.0
23786	null	null	null	10224.0
51125	null	null	null	10223.0
55038	null	null	null	10222.0
5255	null	null	null	10221.0
80349	null	null	null	10220.0
6603	null	null	null	10213.0
149603	null	null	null	10212.0
6049	null	null	null	10211.0
6731	null	null	null	10209.0
5794	null	null	null	10207.0
25836	null	null	null	10204.0
24142	null	null	null	10203.0
51074	null	null	null	10202.0
10807	null	null	null	10199.0
4190	null	null	null	10198.0
8930	null	null	null	10196.0
55500	null	null	null	10188.0
101	null	null	null	10186.0
2979	null	null	null	10185.0
5050	null	null	null	10184.0
23353	null	null	null	10180.0
78995	null	null	null	10179.0
3727	null	null	null	10173.0
8548	null	null	null	10171.0
6279	null	null	null	10170.0
7345	null	null	null	10166.0
51020	null	null	null	10165.0
2597	null	null	null	10164.0
4713	null	null	null	10163.0
292	null	null	null	10162.0
9158	null	null	null	10161.0
2971	null	null	null	10160.0
1977	null	null	null	10159.0
10300	null	null	null	10158.0
51021	null	null	null	10157.0
6529	null	null	null	10152.0
6477	null	null	null	10151.0
51124	null	null	null	10150.0
3614	null	null	null	10148.0
23259	null	null	null	10147.0
6323	null	null	null	10146.0
79582	null	null	null	10144.0
545	null	null	null	10142.0
1474	null	null	null	10140.0
9368	null	null	null	10139.0
59336	null	null	null	10138.0
669	null	null	null	10137.0
55181	null	null	null	10130.0
440672	null	null	null	10128.0
5100	null	null	null	10127.0
54877	null	null	null	10125.0
10728	null	null	null	10122.0
8453	null	null	null	10118.0
79820	null	null	null	10116.0
53918	null	null	null	10115.0
11322	null	null	null	10114.0
8796	null	null	null	10113.0
5121	null	null	null	10112.0
91137	null	null	null	10110.0
11212	null	null	null	10106.0
4157	null	null	null	10103.0
10634	null	null	null	10092.0
896	null	null	null	10090.0
57130	null	null	null	10088.0
5260	null	null	null	10087.0
10329	null	null	null	10083.0
6518	null	null	null	10080.0
201626	null	null	null	10079.0
64149	null	null	null	10076.0
8898	null	null	null	10075.0
23443	null	null	null	10072.0
56033	null	null	null	10071.0
6945	null	null	null	10067.0
23011	null	null	null	10065.0
8357	null	null	null	10064.0
80219	null	null	null	10063.0
3329	null	null	null	10061.0
23615	null	null	null	10060.0
23623	null	null	null	10059.0
100129500	null	null	null	10053.0
10664	null	null	null	10052.0
5886	null	null	null	10051.0
29123	null	null	null	10047.0
6247	null	null	null	10046.0
8634	null	null	null	10043.0
3434	null	null	null	10041.0
10585	null	null	null	10040.0
55744	null	null	null	10038.0
54904	null	null	null	10037.0
51068	null	null	null	10035.0
27107	null	null	null	10033.0
54883	null	null	null	10031.0
79650	null	null	null	10029.0
9168	null	null	null	10026.0
9057	null	null	null	10025.0
6585	null	null	null	10024.0
54020	null	null	null	10023.0
11017	null	null	null	10016.0
3692	null	null	null	10015.0
1019	null	null	null	10013.0
29093	null	null	null	10011.0
57615	null	null	null	10009.0
29796	null	null	null	10008.0
56901	null	null	null	10006.0
79074	null	null	null	10004.0
4738	null	null	null	10001.0
1382	null	null	null	10000.0
22944	null	null	null	9996.0
9416	null	null	null	9994.0
8798	null	null	null	9991.0
9244	null	null	null	9990.0
1048	null	null	null	9989.0
2786	null	null	null	9988.0
79158	null	null	null	9981.0
51562	null	null	null	9979.0
6944	null	null	null	9978.0
9883	null	null	null	9977.0
10542	null	null	null	9976.0
5565	null	null	null	9973.0
57175	null	null	null	9972.0
100132399	null	null	null	9971.0
55915	null	null	null	9968.0
10458	null	null	null	9967.0
7032	null	null	null	9966.0
30850	null	null	null	9964.0
729863	null	null	null	9963.0
63943	null	null	null	9957.0
50485	null	null	null	9956.0
57415	null	null	null	9952.0
57228	null	null	null	9951.0
53820	null	null	null	9950.0
728932	null	null	null	9949.0
1749	null	null	null	9945.0
25801	null	null	null	9944.0
57460	null	null	null	9941.0
60682	null	null	null	9938.0
79892	null	null	null	9937.0
1612	null	null	null	9936.0
8089	null	null	null	9935.0
51	null	null	null	9934.0
23197	null	null	null	9932.0
54545	null	null	null	9930.0
2108	null	null	null	9927.0
10016	null	null	null	9926.0
5982	null	null	null	9925.0
8345	null	null	null	9922.0
3281	null	null	null	9920.0
3920	null	null	null	9918.0
80307	null	null	null	9916.0
2584	null	null	null	9915.0
79884	null	null	null	9914.0
518	null	null	null	9913.0
26608	null	null	null	9909.0
1399	null	null	null	9907.0
22980	null	null	null	9906.0
54852	null	null	null	9905.0
64328	null	null	null	9904.0
9054	null	null	null	9902.0
100130741	null	null	null	9898.0
55071	null	null	null	9897.0
8621	null	null	null	9896.0
79675	null	null	null	9893.0
6728	null	null	null	9890.0
56660	null	null	null	9888.0
9933	null	null	null	9885.0
4111	null	null	null	9884.0
1302	null	null	null	9883.0
55511	null	null	null	9881.0
50804	null	null	null	9879.0
5582	null	null	null	9877.0
8001	null	null	null	9875.0
4706	null	null	null	9874.0
79677	null	null	null	9873.0
81887	null	null	null	9872.0
4694	null	null	null	9871.0
23198	null	null	null	9870.0
7036	null	null	null	9868.0
51154	null	null	null	9867.0
26236	null	null	null	9866.0
2021	null	null	null	9865.0
8706	null	null	null	9862.0
9587	null	null	null	9861.0
1829	null	null	null	9860.0
29881	null	null	null	9858.0
4697	null	null	null	9855.0
8218	null	null	null	9851.0
9070	null	null	null	9848.0
2911	null	null	null	9841.0
730029	null	null	null	9839.0
9585	null	null	null	9834.0
26024	null	null	null	9833.0
8893	null	null	null	9832.0
22870	null	null	null	9831.0
51118	null	null	null	9830.0
28962	null	null	null	9828.0
7324	null	null	null	9825.0
55359	null	null	null	9823.0
348995	null	null	null	9821.0
79844	null	null	null	9811.0
54619	null	null	null	9810.0
51128	null	null	null	9809.0
124222	null	null	null	9808.0
729353	null	null	null	9806.0
3028	null	null	null	9805.0
55662	null	null	null	9802.0
22872	null	null	null	9801.0
10036	null	null	null	9799.0
286887	null	null	null	9798.0
49856	null	null	null	9796.0
5357	null	null	null	9794.0
7804	null	null	null	9793.0
26973	null	null	null	9788.0
6482	null	null	null	9786.0
10518	null	null	null	9785.0
51702	null	null	null	9782.0
4957	null	null	null	9781.0
5451	null	null	null	9780.0
26528	null	null	null	9778.0
5373	null	null	null	9777.0
80308	null	null	null	9776.0
50837	null	null	null	9774.0
55222	null	null	null	9772.0
10845	null	null	null	9768.0
26576	null	null	null	9767.0
147339	null	null	null	9766.0
79184	null	null	null	9765.0
4683	null	null	null	9763.0
54490	null	null	null	9762.0
52	null	null	null	9761.0
55631	null	null	null	9760.0
9960	null	null	null	9757.0
81853	null	null	null	9755.0
4839	null	null	null	9754.0
51693	null	null	null	9745.0
79029	null	null	null	9743.0
51083	null	null	null	9741.0
23613	null	null	null	9739.0
29766	null	null	null	9736.0
1788	null	null	null	9734.0
646756	null	null	null	9733.0
6616	null	null	null	9731.0
1787	null	null	null	9729.0
1912	null	null	null	9728.0
51002	null	null	null	9726.0
55374	null	null	null	9725.0
55734	null	null	null	9724.0
9318	null	null	null	9723.0
5232	null	null	null	9722.0
23583	null	null	null	9721.0
9170	null	null	null	9719.0
56903	null	null	null	9718.0
6654	null	null	null	9715.0
10100	null	null	null	9714.0
5596	null	null	null	9711.0
3607	null	null	null	9708.0
1999	null	null	null	9707.0
10928	null	null	null	9706.0
57007	null	null	null	9705.0
50628	null	null	null	9704.0
9911	null	null	null	9703.0
1674	null	null	null	9701.0
441194	null	null	null	9700.0
55208	null	null	null	9699.0
116832	null	null	null	9698.0
51094	null	null	null	9697.0
56965	null	null	null	9695.0
27242	null	null	null	9691.0
55178	null	null	null	9690.0
9477	null	null	null	9687.0
373863	null	null	null	9685.0
2175	null	null	null	9684.0
429	null	null	null	9683.0
7277	null	null	null	9680.0
4493	null	null	null	9679.0
5612	null	null	null	9678.0
79672	null	null	null	9677.0
6861	null	null	null	9672.0
55890	null	null	null	9668.0
51806	null	null	null	9667.0
754	null	null	null	9666.0
5211	null	null	null	9663.0
7165	null	null	null	9661.0
9002	null	null	null	9658.0
9819	null	null	null	9657.0
1325	null	null	null	9656.0
6434	null	null	null	9654.0
55891	null	null	null	9650.0
9043	null	null	null	9648.0
56125	null	null	null	9644.0
2591	null	null	null	9643.0
54442	null	null	null	9640.0
23395	null	null	null	9639.0
157922	null	null	null	9637.0
23144	null	null	null	9635.0
10813	null	null	null	9634.0
9518	null	null	null	9633.0
4708	null	null	null	9631.0
7518	null	null	null	9630.0
2618	null	null	null	9626.0
10239	null	null	null	9625.0
646808	null	null	null	9623.0
5911	null	null	null	9622.0
79080	null	null	null	9621.0
435	null	null	null	9620.0
81839	null	null	null	9618.0
1748	null	null	null	9615.0
203	null	null	null	9614.0
51691	null	null	null	9613.0
6183	null	null	null	9611.0
10989	null	null	null	9606.0
26205	null	null	null	9604.0
23174	null	null	null	9603.0
27075	null	null	null	9600.0
25778	null	null	null	9599.0
55341	null	null	null	9598.0
30836	null	null	null	9596.0
57706	null	null	null	9594.0
10262	null	null	null	9592.0
5271	null	null	null	9591.0
81626	null	null	null	9590.0
728855	null	null	null	9586.0
166647	null	null	null	9582.0
997	null	null	null	9573.0
29984	null	null	null	9571.0
10478	null	null	null	9569.0
8087	null	null	null	9567.0
23520	null	null	null	9566.0
10205	null	null	null	9565.0
11198	null	null	null	9564.0
5075	null	null	null	9563.0
10401	null	null	null	9562.0
54998	null	null	null	9561.0
8368	null	null	null	9560.0
23279	null	null	null	9557.0
57332	null	null	null	9556.0
7464	null	null	null	9554.0
54187	null	null	null	9553.0
55743	null	null	null	9552.0
4864	null	null	null	9551.0
58477	null	null	null	9549.0
3229	null	null	null	9548.0
6899	null	null	null	9546.0
1907	null	null	null	9545.0
9015	null	null	null	9544.0
55858	null	null	null	9543.0
100130922	null	null	null	9539.0
54148	null	null	null	9536.0
55777	null	null	null	9535.0
55596	null	null	null	9533.0
11097	null	null	null	9532.0
206358	null	null	null	9530.0
80271	null	null	null	9528.0
4893	null	null	null	9525.0
64960	null	null	null	9524.0
11047	null	null	null	9521.0
25998	null	null	null	9515.0
51192	null	null	null	9513.0
8505	null	null	null	9506.0
80153	null	null	null	9505.0
56954	null	null	null	9504.0
5714	null	null	null	9502.0
10541	null	null	null	9501.0
55030	null	null	null	9500.0
10808	null	null	null	9499.0
6443	null	null	null	9498.0
9918	null	null	null	9497.0
29099	null	null	null	9496.0
8987	null	null	null	9495.0
8161	null	null	null	9494.0
8420	null	null	null	9492.0
57820	null	null	null	9488.0
10481	null	null	null	9486.0
3624	null	null	null	9485.0
10134	null	null	null	9484.0
55172	null	null	null	9479.0
10238	null	null	null	9475.0
54952	null	null	null	9471.0
10548	null	null	null	9467.0
10802	null	null	null	9464.0
4318	null	null	null	9463.0
6557	null	null	null	9462.0
29966	null	null	null	9461.0
5879	null	null	null	9460.0
10714	null	null	null	9456.0
10399	null	null	null	9454.0
10196	null	null	null	9453.0
285	null	null	null	9452.0
4728	null	null	null	9451.0
7625	null	null	null	9450.0
28977	null	null	null	9449.0
2790	null	null	null	9447.0
6493	null	null	null	9446.0
10589	null	null	null	9445.0
336	null	null	null	9443.0
83658	null	null	null	9441.0
55544	null	null	null	9439.0
3857	null	null	null	9438.0
25879	null	null	null	9437.0
4651	null	null	null	9435.0
3850	null	null	null	9433.0
5116	null	null	null	9432.0
9673	null	null	null	9431.0
51116	null	null	null	9430.0
1459	null	null	null	9429.0
29102	null	null	null	9427.0
29894	null	null	null	9423.0
55231	null	null	null	9415.0
1993	null	null	null	9410.0
51444	null	null	null	9409.0
9033	null	null	null	9407.0
314	null	null	null	9406.0
9277	null	null	null	9403.0
54680	null	null	null	9401.0
11062	null	null	null	9399.0
8714	null	null	null	9398.0
10849	null	null	null	9394.0
84934	null	null	null	9390.0
339229	null	null	null	9386.0
100008586	null	null	null	9385.0
55125	null	null	null	9384.0
3061	null	null	null	9383.0
54953	null	null	null	9382.0
11321	null	null	null	9381.0
162	null	null	null	9380.0
55753	null	null	null	9375.0
176	null	null	null	9374.0
[truncated: 11,092 more rows]
