# Supplementary material for: Multiple-input multiple-output causal strategies for gene selection
Source: BMC Bioinformatics. 2011 Nov 25;12:458. doi: 10.1186/1471-2105-12-458 (PMC3323860; doi:10.1186/1471-2105-12-458)
Supplement: Additional file 3 — Archive containing the output files computed by the preranked GSEA for λ ∈ {0.6,0.7,0.8,0.9,1.0,2.0} (GSEA_MIMO_part2.zip). [file 1471-2105-12-458-S3.ZIP › mFS07_entrez_mimo.GseaPreranked.1316038907112/edb/mFS07_entrez_mimo.rnk]

29127	13091.0
54210	13090.0
64151	13089.0
2017	13088.0
9055	13087.0
51203	13085.0
1033	13083.0
79682	13082.0
9133	13080.0
9134	13077.0
7153	13076.0
79703	13075.0
6790	13073.0
8500	13072.0
890	13071.0
4288	13070.0
79075	13068.0
9768	13066.0
5898	13065.0
1062	13064.0
259266	13063.0
9787	13060.0
51514	13058.0
10615	13057.0
79733	13055.0
2297	13054.0
4751	13053.0
9928	13049.0
9868	13048.0
5888	13047.0
56942	13046.0
9833	13044.0
6241	13042.0
6713	13041.0
4312	13040.0
4085	13039.0
55165	13036.0
54205	13034.0
10212	13032.0
3832	13031.0
58478	13030.0
29893	13028.0
701	13027.0
6627	13025.0
27338	13024.0
51016	13022.0
1063	13020.0
5223	13019.0
23234	13017.0
24137	13015.0
11130	13013.0
699	13011.0
8772	13010.0
9319	13009.0
1719	13008.0
7336	13007.0
146909	13005.0
55872	13003.0
3422	13002.0
9401	13001.0
983	12998.0
51512	12997.0
1434	12996.0
133	12995.0
25788	12994.0
9700	12992.0
891	12991.0
57157	12990.0
57122	12989.0
8914	12988.0
11065	12986.0
5437	12985.0
29899	12983.0
79573	12981.0
332	12979.0
9232	12975.0
51022	12974.0
10460	12972.0
56943	12970.0
51659	12969.0
6905	12968.0
664	12966.0
10024	12965.0
11260	12963.0
6573	12962.0
10112	12960.0
9355	12957.0
10971	12956.0
9837	12955.0
7296	12954.0
27257	12953.0
55215	12951.0
7272	12948.0
23210	12947.0
5685	12944.0
10213	12942.0
3419	12941.0
11060	12940.0
55832	12938.0
25839	12937.0
11052	12936.0
11004	12934.0
56950	12930.0
7112	12927.0
4331	12926.0
991	12925.0
29105	12924.0
2764	12921.0
55839	12920.0
23366	12919.0
11169	12918.0
10733	12917.0
6882	12915.0
3015	12913.0
51110	12911.0
2237	12910.0
5352	12909.0
8318	12908.0
80004	12907.0
55040	12905.0
5155	12904.0
57405	12903.0
29097	12901.0
8480	12899.0
51001	12898.0
3251	12896.0
54503	12895.0
10993	12894.0
1164	12892.0
93594	12891.0
27161	12889.0
1058	12887.0
4234	12885.0
8438	12884.0
5693	12883.0
1894	12881.0
55346	12879.0
6491	12878.0
79169	12877.0
3925	12876.0
5469	12874.0
81611	12872.0
26586	12870.0
84342	12868.0
3833	12867.0
10057	12866.0
51018	12865.0
7381	12863.0
220134	12862.0
51373	12860.0
25807	12859.0
51204	12857.0
1717	12854.0
11335	12853.0
9289	12852.0
81930	12850.0
9493	12849.0
4072	12847.0
6732	12843.0
51765	12842.0
55247	12841.0
6513	12840.0
55176	12838.0
8566	12837.0
6835	12836.0
56992	12833.0
201562	12832.0
10874	12831.0
9521	12830.0
55355	12829.0
25764	12827.0
5708	12826.0
908	12824.0
123	12823.0
9735	12822.0
79918	12820.0
23306	12818.0
6788	12817.0
8833	12814.0
3576	12813.0
164	12812.0
4831	12811.0
2810	12809.0
8883	12808.0
5433	12806.0
5706	12805.0
79019	12804.0
4175	12802.0
9282	12801.0
27253	12800.0
8836	12799.0
3148	12798.0
54821	12796.0
993	12793.0
10440	12792.0
10403	12791.0
9238	12786.0
9123	12784.0
1978	12782.0
6617	12781.0
79022	12779.0
22948	12777.0
57110	12774.0
79767	12773.0
4141	12772.0
29095	12770.0
4860	12769.0
580	12767.0
81873	12766.0
54478	12765.0
27101	12764.0
51121	12762.0
4700	12757.0
4001	12756.0
6996	12755.0
57019	12753.0
6873	12751.0
63933	12749.0
83461	12747.0
80010	12746.0
10592	12744.0
784	12743.0
54069	12741.0
23560	12740.0
54972	12738.0
60673	12735.0
8317	12732.0
63875	12731.0
11339	12728.0
27235	12727.0
55039	12723.0
9156	12722.0
548596	12721.0
84669	12720.0
995	12719.0
28227	12717.0
8544	12716.0
2146	12715.0
4477	12712.0
3161	12710.0
23350	12708.0
2305	12707.0
10038	12706.0
5604	12703.0
7073	12701.0
6637	12694.0
54962	12692.0
1841	12691.0
79801	12689.0
6921	12687.0
5478	12686.0
5984	12685.0
291	12683.0
641	12680.0
80155	12679.0
2781	12676.0
1965	12675.0
3858	12673.0
5691	12672.0
6741	12671.0
79071	12670.0
8050	12669.0
10051	12668.0
9391	12665.0
4605	12663.0
57102	12662.0
10054	12661.0
4171	12660.0
79152	12659.0
7110	12658.0
26271	12657.0
55660	12654.0
3612	12652.0
51105	12651.0
1374	12649.0
10055	12648.0
3978	12646.0
4869	12644.0
6696	12643.0
2491	12642.0
10855	12641.0
8562	12640.0
55669	12638.0
6804	12637.0
27440	12636.0
64130	12635.0
64783	12633.0
79007	12632.0
55010	12631.0
57017	12630.0
2739	12629.0
28998	12628.0
55388	12627.0
9848	12624.0
1017	12623.0
6495	12620.0
1515	12619.0
2926	12618.0
7262	12617.0
27346	12613.0
22974	12611.0
86	12610.0
5203	12608.0
11073	12607.0
10293	12606.0
80237	12605.0
5713	12603.0
10617	12602.0
89910	12601.0
1072	12600.0
51053	12599.0
6576	12598.0
10328	12597.0
672	12596.0
51182	12591.0
55833	12590.0
5111	12588.0
4848	12587.0
2058	12586.0
768	12584.0
55027	12583.0
51428	12582.0
9533	12581.0
3070	12580.0
54908	12579.0
54892	12577.0
90133	12576.0
51026	12575.0
10553	12573.0
9694	12571.0
6632	12568.0
9456	12567.0
28511	12563.0
54845	12562.0
5471	12558.0
79866	12557.0
55379	12554.0
10856	12552.0
3091	12551.0
63967	12549.0
4976	12547.0
11044	12546.0
79017	12542.0
55765	12540.0
9898	12539.0
10797	12538.0
2677	12535.0
6502	12533.0
5877	12532.0
92140	12530.0
286148	12528.0
7295	12527.0
55856	12523.0
27336	12522.0
10606	12520.0
2189	12519.0
29100	12518.0
79949	12517.0
8774	12516.0
51115	12515.0
55284	12514.0
2161	12511.0
84908	12510.0
1163	12509.0
10397	12508.0
1040	12507.0
100188893	12506.0
55689	12503.0
79944	12501.0
1514	12500.0
79572	12498.0
10635	12497.0
114044	12490.0
51155	12489.0
51571	12487.0
10248	12483.0
10799	12482.0
1837	12481.0
7936	12478.0
2139	12477.0
1728	12476.0
80324	12475.0
55876	12474.0
29028	12469.0
7083	12466.0
10428	12465.0
3838	12463.0
55759	12462.0
10204	12456.0
30001	12455.0
64216	12454.0
833	12450.0
5245	12448.0
2287	12445.0
441024	12444.0
5347	12443.0
3149	12441.0
55143	12439.0
80232	12438.0
1305	12436.0
55197	12431.0
79050	12430.0
7422	12429.0
5822	12428.0
2886	12426.0
6119	12424.0
65986	12423.0
5214	12422.0
1678	12420.0
7443	12418.0
6596	12417.0
6902	12415.0
23287	12414.0
55156	12413.0
2626	12412.0
25909	12411.0
377	12410.0
3735	12409.0
6535	12406.0
4502	12404.0
5983	12403.0
10625	12402.0
9100	12401.0
55705	12400.0
5440	12399.0
79833	12396.0
51096	12395.0
54915	12393.0
10694	12391.0
10535	12389.0
51319	12388.0
55969	12387.0
2201	12386.0
5716	12384.0
1122	12381.0
8851	12379.0
5597	12378.0
8270	12377.0
10153	12375.0
6607	12371.0
23397	12369.0
10651	12368.0
4726	12367.0
55975	12366.0
5194	12363.0
29080	12362.0
4719	12359.0
79783	12358.0
7465	12357.0
23518	12356.0
54165	12355.0
7884	12354.0
27072	12353.0
3381	12351.0
23592	12348.0
898	12345.0
1523	12340.0
2617	12338.0
56888	12332.0
26043	12330.0
5634	12327.0
8996	12326.0
1347	12325.0
3887	12324.0
23513	12323.0
29980	12320.0
3320	12319.0
79786	12318.0
5709	12317.0
10381	12316.0
10528	12314.0
5393	12313.0
2960	12309.0
705	12308.0
10926	12307.0
9831	12305.0
10715	12301.0
10994	12296.0
9650	12294.0
5202	12292.0
54758	12290.0
64431	12289.0
80194	12287.0
4162	12283.0
5688	12281.0
11332	12279.0
3638	12278.0
8497	12276.0
124044	12275.0
27042	12273.0
84790	12272.0
3939	12271.0
57380	12270.0
23512	12269.0
3066	12268.0
10190	12267.0
1789	12266.0
51371	12265.0
25983	12264.0
728	12263.0
8337	12262.0
4591	12261.0
55854	12258.0
3157	12256.0
8208	12255.0
9692	12254.0
23644	12252.0
387522	12249.0
51773	12248.0
10675	12246.0
10393	12244.0
3014	12243.0
57761	12241.0
27344	12240.0
6286	12238.0
28992	12237.0
5700	12236.0
10540	12235.0
654483	12234.0
10383	12232.0
9631	12229.0
80178	12228.0
79837	12227.0
23658	12226.0
8140	12224.0
9711	12223.0
4952	12219.0
9212	12218.0
51088	12217.0
9217	12216.0
54934	12213.0
2806	12212.0
7718	12210.0
27348	12208.0
50814	12206.0
56889	12205.0
79042	12204.0
440	12202.0
79657	12201.0
7372	12200.0
80758	12199.0
2026	12197.0
29901	12196.0
7298	12194.0
22880	12193.0
64963	12192.0
10063	12188.0
2644	12187.0
529	12186.0
3182	12184.0
81579	12183.0
23271	12182.0
7371	12180.0
22992	12179.0
5810	12178.0
79943	12177.0
100133775	12175.0
57107	12173.0
79441	12171.0
25920	12170.0
29088	12169.0
64750	12168.0
22839	12165.0
29923	12164.0
55227	12162.0
55656	12161.0
8813	12160.0
51499	12155.0
64785	12153.0
1404	12152.0
80204	12151.0
57665	12150.0
4521	12149.0
3315	12148.0
6888	12147.0
990	12146.0
55505	12145.0
25926	12143.0
55093	12139.0
29967	12138.0
64746	12136.0
23507	12135.0
6199	12134.0
2730	12129.0
7353	12127.0
10948	12126.0
51377	12124.0
56270	12123.0
10165	12122.0
51430	12119.0
2332	12114.0
26750	12113.0
8139	12111.0
9377	12110.0
5985	12108.0
65094	12107.0
23080	12106.0
158	12105.0
7517	12104.0
257152	12103.0
1871	12102.0
78999	12101.0
100129361	12099.0
26284	12097.0
7504	12095.0
5413	12093.0
645233	12092.0
259	12090.0
4173	12088.0
1213	12084.0
3796	12082.0
4702	12078.0
734	12075.0
5717	12074.0
4201	12073.0
55737	12072.0
4291	12071.0
514	12070.0
26150	12068.0
6016	12067.0
202658	12065.0
3156	12064.0
6472	12063.0
114657	12060.0
26	12058.0
388796	12056.0
8336	12055.0
6871	12051.0
54583	12050.0
63899	12049.0
10285	12048.0
51651	12047.0
55630	12046.0
9582	12045.0
2958	12044.0
5557	12042.0
836	12041.0
55173	12038.0
262	12037.0
11137	12033.0
6629	12032.0
5955	12030.0
65003	12029.0
10721	12027.0
81620	12025.0
10776	12023.0
6659	12022.0
1207	12020.0
54932	12017.0
4998	12016.0
2885	12015.0
9994	12012.0
339175	12008.0
5967	12005.0
10907	12004.0
1479	12003.0
8819	12001.0
10962	11999.0
1633	11998.0
5062	11996.0
50861	11994.0
151230	11993.0
23246	11992.0
8577	11991.0
10897	11987.0
7203	11983.0
1854	11979.0
100288628	11977.0
4494	11976.0
10237	11975.0
55508	11971.0
5033	11970.0
55257	11969.0
55366	11966.0
3775	11964.0
81892	11963.0
30837	11962.0
1478	11960.0
5594	11959.0
1763	11957.0
27130	11956.0
79047	11951.0
7553	11950.0
26873	11946.0
283871	11945.0
9088	11944.0
10195	11942.0
10736	11940.0
4199	11939.0
29902	11938.0
23142	11936.0
10915	11934.0
11236	11931.0
7283	11930.0
7264	11928.0
79902	11922.0
246243	11919.0
11235	11918.0
55238	11917.0
9688	11916.0
6198	11915.0
80778	11913.0
8894	11912.0
8725	11910.0
26520	11907.0
9643	11906.0
7417	11903.0
645745	11902.0
4603	11901.0
51069	11898.0
5999	11896.0
5291	11895.0
4495	11894.0
5119	11893.0
23603	11892.0
11072	11889.0
51101	11888.0
10969	11886.0
79364	11885.0
1000	11882.0
201254	11881.0
2935	11880.0
6729	11878.0
4151	11876.0
9442	11874.0
4200	11872.0
2987	11871.0
3613	11870.0
6597	11868.0
23481	11864.0
8723	11863.0
55559	11862.0
5885	11861.0
81034	11860.0
51012	11859.0
11051	11856.0
23173	11855.0
79980	11850.0
9957	11848.0
55055	11845.0
54541	11844.0
54982	11843.0
10199	11842.0
51647	11839.0
54954	11838.0
8939	11837.0
11232	11836.0
51184	11833.0
58500	11829.0
7705	11828.0
5425	11827.0
79609	11825.0
54849	11823.0
8754	11821.0
26502	11819.0
1340	11817.0
55011	11814.0
5817	11813.0
55635	11812.0
26585	11811.0
10609	11809.0
7167	11804.0
10576	11802.0
4580	11801.0
55699	11800.0
7411	11799.0
23649	11797.0
10079	11796.0
333	11794.0
10096	11793.0
3626	11792.0
83696	11791.0
4501	11790.0
6307	11788.0
55907	11787.0
94081	11783.0
8853	11781.0
55120	11780.0
23640	11778.0
23160	11776.0
2224	11774.0
54801	11773.0
7307	11772.0
54496	11771.0
5584	11770.0
3418	11769.0
83259	11765.0
11056	11764.0
653659	11760.0
5747	11758.0
9816	11756.0
4324	11755.0
55353	11753.0
4528	11752.0
654364	11751.0
64577	11750.0
10072	11749.0
25843	11748.0
1690	11747.0
50810	11745.0
55110	11744.0
10290	11741.0
51599	11739.0
9958	11738.0
64110	11737.0
6715	11736.0
6631	11734.0
6541	11733.0
90480	11731.0
54913	11728.0
55835	11727.0
6227	11726.0
56941	11725.0
25806	11724.0
5238	11723.0
8702	11722.0
10005	11721.0
5303	11719.0
29960	11717.0
83460	11715.0
26472	11712.0
11338	11711.0
528	11710.0
8805	11708.0
55723	11707.0
81929	11706.0
54512	11703.0
23508	11701.0
5695	11699.0
7398	11695.0
54584	11694.0
6712	11693.0
89845	11692.0
7013	11690.0
55171	11689.0
26589	11687.0
79711	11686.0
9829	11684.0
9636	11682.0
1723	11679.0
25855	11676.0
29081	11673.0
10787	11671.0
27297	11668.0
23002	11667.0
79915	11666.0
9685	11665.0
3755	11661.0
8559	11660.0
3892	11656.0
1297	11655.0
653562	11654.0
4496	11653.0
5910	11652.0
9653	11651.0
5831	11650.0
22916	11648.0
1192	11647.0
80273	11644.0
79665	11643.0
375035	11642.0
1477	11640.0
23380	11638.0
550	11637.0
3177	11636.0
54454	11635.0
5329	11633.0
8243	11631.0
205564	11630.0
5431	11629.0
83451	11628.0
10247	11625.0
729222	11624.0
51290	11622.0
80775	11621.0
79577	11619.0
8493	11614.0
285359	11612.0
3396	11606.0
54517	11599.0
81614	11598.0
81831	11597.0
56681	11595.0
88	11594.0
39	11593.0
5550	11592.0
404093	11591.0
8669	11588.0
51575	11586.0
5601	11585.0
50626	11584.0
9926	11583.0
26233	11582.0
26636	11580.0
8647	11579.0
5718	11578.0
55003	11577.0
8872	11575.0
2664	11574.0
5827	11573.0
9519	11572.0
122704	11570.0
22827	11568.0
10951	11567.0
3099	11565.0
5710	11562.0
22950	11561.0
5001	11559.0
9399	11558.0
9342	11556.0
8988	11555.0
5277	11554.0
7138	11552.0
253943	11551.0
5365	11550.0
1604	11547.0
9052	11546.0
5427	11544.0
4504	11542.0
93081	11541.0
8607	11538.0
9361	11535.0
11177	11532.0
7514	11531.0
64180	11530.0
10574	11529.0
5110	11528.0
10471	11527.0
55521	11524.0
80346	11523.0
2134	11522.0
23594	11521.0
55738	11517.0
7319	11515.0
7378	11509.0
284889	11507.0
595101	11506.0
5603	11503.0
83737	11502.0
26255	11500.0
5902	11496.0
55212	11495.0
5106	11493.0
118491	11488.0
10527	11487.0
9790	11485.0
2585	11483.0
54928	11476.0
488	11472.0
3993	11469.0
27000	11467.0
23554	11466.0
51282	11463.0
64710	11462.0
79982	11461.0
6698	11460.0
58488	11457.0
11082	11454.0
79023	11453.0
79797	11450.0
1327	11448.0
23329	11445.0
79739	11444.0
4704	11438.0
6950	11437.0
64184	11436.0
27183	11435.0
6611	11434.0
55304	11433.0
10885	11430.0
55290	11429.0
9818	11428.0
10245	11427.0
51142	11426.0
9480	11425.0
79791	11424.0
286527	11423.0
7163	11422.0
55159	11421.0
152	11420.0
65263	11415.0
2063	11414.0
56180	11412.0
6874	11411.0
64410	11409.0
79847	11407.0
65057	11406.0
25844	11403.0
55166	11401.0
51129	11400.0
26235	11397.0
51491	11396.0
9145	11393.0
178	11392.0
9793	11389.0
202	11388.0
8608	11386.0
8326	11384.0
55526	11378.0
3868	11377.0
54542	11376.0
23029	11373.0
84900	11372.0
4711	11371.0
8974	11369.0
8941	11368.0
7355	11367.0
56647	11364.0
5160	11363.0
2019	11362.0
4931	11361.0
96764	11360.0
56945	11355.0
9470	11352.0
9025	11351.0
1730	11350.0
51567	11346.0
4097	11345.0
11222	11344.0
23450	11341.0
5355	11340.0
51582	11337.0
782	11334.0
79081	11333.0
50863	11331.0
55661	11329.0
10376	11326.0
657	11324.0
23787	11321.0
5382	11320.0
875	11318.0
131408	11317.0
51081	11315.0
51070	11313.0
55226	11311.0
5209	11307.0
10048	11306.0
81691	11303.0
9014	11299.0
11200	11298.0
3376	11297.0
192666	11296.0
342538	11294.0
7407	11293.0
26120	11292.0
1736	11291.0
2643	11290.0
1152	11289.0
11171	11288.0
26073	11287.0
8968	11286.0
9588	11285.0
54732	11283.0
8818	11281.0
2968	11280.0
51634	11276.0
8347	11272.0
10947	11271.0
10059	11268.0
29844	11267.0
7004	11265.0
51388	11263.0
219293	11262.0
2932	11260.0
5684	11259.0
2821	11256.0
51406	11253.0
51510	11252.0
8565	11251.0
55486	11249.0
5529	11248.0
55957	11243.0
8445	11240.0
1241	11237.0
3297	11236.0
1349	11235.0
8027	11232.0
899	11230.0
55794	11228.0
23532	11226.0
4176	11224.0
1147	11223.0
8739	11222.0
5080	11221.0
10573	11220.0
8970	11219.0
27289	11217.0
4172	11215.0
54963	11213.0
79752	11212.0
27301	11211.0
79731	11209.0
3006	11207.0
54433	11205.0
53371	11202.0
3265	11200.0
6628	11199.0
57214	11198.0
3795	11197.0
7468	11196.0
5300	11195.0
54676	11194.0
9897	11193.0
9141	11192.0
885	11190.0
92815	11186.0
23076	11184.0
90141	11183.0
28978	11180.0
57707	11179.0
10198	11178.0
29117	11172.0
57097	11171.0
345	11169.0
8335	11168.0
3336	11162.0
55558	11157.0
22868	11156.0
16	11155.0
51236	11153.0
2592	11152.0
10549	11151.0
7419	11149.0
25940	11148.0
23141	11147.0
29083	11146.0
3110	11144.0
26032	11143.0
4102	11141.0
7913	11140.0
5230	11139.0
26610	11137.0
83463	11134.0
2589	11133.0
1024	11131.0
8260	11129.0
9618	11128.0
56886	11127.0
60491	11125.0
266740	11123.0
2178	11121.0
3853	11120.0
1138	11119.0
4320	11118.0
57003	11112.0
6059	11111.0
3895	11110.0
7738	11106.0
9276	11105.0
3777	11104.0
9791	11103.0
23185	11099.0
6635	11098.0
3008	11097.0
25977	11095.0
79581	11094.0
6338	11093.0
10598	11091.0
54968	11085.0
10228	11084.0
4709	11083.0
7257	11081.0
261726	11080.0
9862	11078.0
9446	11074.0
1503	11073.0
4733	11072.0
1054	11068.0
55057	11065.0
10762	11064.0
554313	11063.0
1329	11062.0
5875	11061.0
80328	11056.0
79763	11054.0
11011	11053.0
90333	11051.0
280661	11050.0
6707	11049.0
23213	11048.0
6182	11047.0
152559	11046.0
4321	11044.0
5409	11042.0
51072	11041.0
8323	11040.0
57099	11034.0
10940	11033.0
26276	11032.0
100287590	11029.0
23480	11028.0
54014	11026.0
57826	11025.0
730107	11022.0
7289	11021.0
5000	11019.0
3475	11018.0
9352	11015.0
5422	11014.0
23204	11011.0
55131	11009.0
7270	11008.0
9939	11006.0
26039	11005.0
9330	11004.0
3364	11003.0
26225	11001.0
81858	11000.0
27032	10999.0
51805	10992.0
51123	10991.0
26574	10990.0
6924	10989.0
6427	10984.0
23108	10983.0
6647	10982.0
57817	10981.0
50512	10975.0
23590	10972.0
4287	10971.0
23788	10967.0
23607	10965.0
55687	10963.0
64422	10962.0
9255	10960.0
51025	10957.0
79888	10955.0
1783	10953.0
4644	10949.0
1317	10947.0
54958	10946.0
4522	10944.0
54868	10943.0
7979	10940.0
4436	10939.0
29781	10938.0
64901	10937.0
128872	10934.0
93210	10931.0
54927	10930.0
157562	10928.0
10735	10927.0
6447	10924.0
6845	10922.0
366	10921.0
55697	10915.0
400410	10912.0
9130	10909.0
1301	10907.0
117246	10906.0
2673	10905.0
22995	10904.0
11266	10903.0
64762	10900.0
23170	10899.0
637	10898.0
28957	10897.0
6248	10896.0
8507	10893.0
9969	10891.0
3845	10890.0
9166	10888.0
51477	10886.0
9991	10882.0
4091	10881.0
1773	10879.0
10498	10876.0
84079	10874.0
8636	10871.0
389715	10869.0
23161	10868.0
27352	10865.0
865	10864.0
7571	10861.0
5889	10860.0
26155	10858.0
7136	10857.0
92154	10856.0
7332	10854.0
8443	10850.0
11267	10848.0
4712	10847.0
353189	10846.0
23167	10844.0
54535	10841.0
79959	10839.0
6949	10837.0
23659	10832.0
8458	10831.0
4188	10829.0
9462	10826.0
51195	10825.0
27067	10823.0
9824	10818.0
6690	10814.0
27300	10813.0
23562	10811.0
1649	10810.0
9801	10808.0
7137	10807.0
1356	10802.0
84722	10801.0
619505	10800.0
63897	10796.0
10730	10794.0
9188	10792.0
1534	10790.0
5264	10789.0
7286	10788.0
6160	10786.0
2125	10781.0
60490	10780.0
171546	10778.0
729020	10777.0
2109	10776.0
55157	10775.0
994	10774.0
10737	10772.0
10850	10770.0
10102	10769.0
9605	10768.0
7045	10766.0
5901	10765.0
1537	10764.0
9885	10763.0
84733	10762.0
29889	10761.0
7764	10760.0
6461	10758.0
3257	10755.0
23277	10750.0
23019	10749.0
54881	10748.0
92856	10746.0
10058	10743.0
51067	10742.0
6820	10736.0
65265	10735.0
5331	10734.0
522	10730.0
83448	10728.0
6605	10726.0
4917	10725.0
29919	10721.0
5933	10720.0
55255	10719.0
51642	10716.0
10622	10715.0
645452	10713.0
8000	10712.0
9498	10710.0
5449	10709.0
79139	10707.0
7175	10706.0
22978	10703.0
442194	10700.0
1364	10699.0
22824	10694.0
22927	10692.0
9373	10691.0
65005	10689.0
8568	10687.0
1758	10685.0
54951	10678.0
28969	10677.0
28985	10671.0
100132742	10670.0
55161	10669.0
25978	10666.0
10713	10665.0
60484	10662.0
4259	10659.0
51617	10658.0
2523	10657.0
54101	10653.0
483	10652.0
2861	10651.0
56905	10650.0
64417	10648.0
79000	10647.0
353	10645.0
8120	10643.0
79919	10642.0
79983	10641.0
27258	10637.0
23225	10636.0
6877	10633.0
433	10630.0
378708	10629.0
3052	10627.0
10531	10626.0
284306	10625.0
120227	10624.0
55636	10623.0
10572	10622.0
8785	10621.0
268	10619.0
255812	10618.0
5514	10616.0
22903	10615.0
100129405	10614.0
9728	10612.0
1652	10610.0
1032	10607.0
23527	10606.0
64837	10604.0
10950	10600.0
9914	10598.0
7965	10597.0
6780	10596.0
5429	10595.0
79614	10589.0
79598	10587.0
9972	10585.0
3949	10580.0
10175	10575.0
55322	10573.0
8767	10572.0
26266	10569.0
116372	10564.0
1312	10562.0
1917	10555.0
64400	10554.0
8624	10553.0
10092	10551.0
7029	10549.0
26517	10546.0
51507	10542.0
23012	10541.0
10534	10539.0
9530	10536.0
5805	10534.0
10232	10531.0
8266	10530.0
11329	10528.0
64794	10527.0
729163	10524.0
29107	10523.0
90233	10520.0
3985	10518.0
212	10514.0
23097	10513.0
10656	10509.0
51337	10508.0
706	10506.0
23007	10503.0
331	10501.0
25874	10499.0
51755	10498.0
65109	10497.0
1525	10495.0
9889	10491.0
1412	10490.0
26263	10487.0
8887	10483.0
27043	10482.0
4103	10481.0
7388	10480.0
6534	10476.0
4361	10473.0
55288	10472.0
10452	10470.0
80218	10466.0
63916	10463.0
10939	10455.0
2588	10454.0
23457	10447.0
631	10446.0
2271	10443.0
2264	10442.0
80055	10441.0
6549	10438.0
6904	10437.0
25941	10436.0
27112	10434.0
83990	10432.0
6574	10431.0
112399	10430.0
9907	10429.0
65220	10428.0
55711	10425.0
361	10419.0
5753	10418.0
51079	10417.0
10575	10413.0
7818	10411.0
55183	10408.0
23138	10405.0
124583	10404.0
4534	10403.0
2107	10400.0
7477	10398.0
25948	10397.0
6343	10394.0
79135	10393.0
11274	10392.0
25888	10389.0
8202	10388.0
5719	10386.0
341	10384.0
6782	10381.0
6940	10380.0
646208	10376.0
84823	10374.0
10900	10373.0
284403	10372.0
51382	10371.0
731	10364.0
51517	10362.0
3178	10360.0
79893	10359.0
6612	10358.0
9712	10352.0
10987	10347.0
1111	10345.0
1310	10343.0
26519	10341.0
10755	10339.0
414771	10338.0
3304	10337.0
2778	10336.0
22843	10332.0
2539	10329.0
60312	10327.0
7037	10325.0
9326	10322.0
80349	10319.0
54664	10316.0
51550	10315.0
6897	10313.0
5794	10311.0
26151	10309.0
23212	10306.0
7879	10304.0
6049	10303.0
4174	10301.0
406991	10299.0
79968	10298.0
6855	10297.0
56132	10296.0
2805	10295.0
22929	10293.0
401251	10292.0
1618	10291.0
10402	10290.0
51125	10285.0
1337	10282.0
79710	10281.0
10360	10280.0
65010	10279.0
57103	10277.0
23786	10276.0
51029	10271.0
7374	10270.0
51174	10269.0
149603	10267.0
10914	10260.0
23353	10258.0
9569	10254.0
51074	10252.0
3727	10250.0
2979	10248.0
55884	10247.0
23165	10246.0
7016	10244.0
55206	10242.0
60488	10241.0
56061	10240.0
8975	10237.0
56474	10236.0
24142	10235.0
10807	10234.0
6529	10233.0
7022	10232.0
23259	10231.0
1595	10230.0
84296	10229.0
6731	10225.0
55500	10223.0
8548	10220.0
9158	10215.0
79582	10214.0
4157	10212.0
9368	10211.0
91734	10210.0
27341	10209.0
6477	10208.0
5050	10207.0
1977	10206.0
6323	10202.0
91137	10200.0
25836	10199.0
53918	10192.0
5255	10189.0
79820	10188.0
11212	10187.0
2971	10183.0
54994	10182.0
10430	10181.0
6603	10180.0
1474	10179.0
4713	10177.0
669	10175.0
78995	10174.0
54815	10171.0
10728	10161.0
545	10159.0
51020	10158.0
3159	10156.0
51124	10155.0
64943	10152.0
55732	10151.0
101	10149.0
896	10146.0
5100	10144.0
8930	10143.0
440672	10141.0
5260	10140.0
11182	10137.0
23011	10136.0
54877	10131.0
10329	10129.0
10634	10128.0
51021	10125.0
3614	10124.0
23443	10121.0
59336	10120.0
80219	10119.0
4190	10116.0
8796	10108.0
54883	10106.0
23615	10105.0
7345	10102.0
5121	10100.0
55181	10098.0
201626	10090.0
27107	10089.0
100129500	10087.0
6247	10086.0
54904	10085.0
2597	10083.0
11017	10082.0
11322	10081.0
64149	10076.0
6634	10075.0
6585	10073.0
10585	10071.0
57130	10068.0
10300	10064.0
5565	10061.0
23623	10058.0
4738	10056.0
9057	10054.0
56901	10051.0
1048	10050.0
8453	10049.0
29123	10048.0
10664	10047.0
9883	10043.0
55038	10041.0
1382	10040.0
51068	10033.0
56033	10029.0
10458	10028.0
51562	10024.0
6945	10023.0
6279	10022.0
8898	10018.0
9244	10016.0
8798	10015.0
292	10014.0
8357	10011.0
57415	10010.0
6518	10008.0
2786	10003.0
10542	10002.0
29093	10000.0
55744	9996.0
3434	9995.0
57175	9994.0
57460	9993.0
80307	9992.0
10016	9990.0
79650	9987.0
54020	9986.0
729863	9985.0
9416	9983.0
100132399	9982.0
23197	9981.0
5886	9979.0
1302	9974.0
50485	9968.0
728932	9967.0
79884	9964.0
22980	9962.0
3281	9961.0
79074	9960.0
53820	9959.0
7032	9958.0
8621	9957.0
79675	9955.0
3329	9954.0
1749	9953.0
9054	9951.0
100130741	9949.0
29796	9947.0
79158	9942.0
1399	9940.0
8001	9939.0
2108	9938.0
57615	9936.0
29881	9933.0
8218	9930.0
50804	9929.0
1829	9928.0
8089	9926.0
30850	9925.0
8634	9923.0
2021	9922.0
55511	9921.0
57228	9917.0
25801	9914.0
9070	9913.0
28962	9909.0
51	9908.0
54545	9907.0
6728	9905.0
2911	9904.0
8893	9901.0
1019	9899.0
5582	9898.0
22870	9897.0
54852	9895.0
63943	9894.0
51702	9891.0
22944	9890.0
3920	9888.0
79892	9887.0
26236	9886.0
7324	9883.0
6944	9881.0
730029	9880.0
2584	9878.0
22872	9877.0
8706	9876.0
3692	9873.0
81887	9872.0
79844	9869.0
9168	9867.0
9587	9863.0
4694	9861.0
5451	9860.0
5357	9859.0
4697	9858.0
55662	9857.0
7036	9855.0
50837	9853.0
55071	9851.0
26608	9849.0
51128	9848.0
4111	9845.0
348995	9843.0
8345	9841.0
4706	9840.0
56660	9838.0
286887	9837.0
6482	9834.0
60682	9833.0
64328	9831.0
9960	9830.0
26576	9826.0
79029	9824.0
729353	9823.0
9318	9819.0
55222	9817.0
10518	9816.0
9911	9814.0
23613	9812.0
49856	9811.0
55631	9809.0
55359	9807.0
1612	9805.0
10845	9799.0
6616	9798.0
55915	9797.0
518	9795.0
1674	9792.0
55374	9791.0
54490	9789.0
56965	9788.0
23583	9786.0
26024	9785.0
10100	9784.0
56903	9782.0
57007	9781.0
79677	9780.0
29766	9779.0
147339	9778.0
9585	9775.0
9933	9774.0
55208	9772.0
373863	9771.0
124222	9769.0
5232	9768.0
4493	9766.0
429	9762.0
1912	9761.0
646756	9760.0
5596	9758.0
55178	9756.0
51154	9755.0
1787	9754.0
79184	9753.0
1999	9751.0
5373	9746.0
55890	9745.0
4957	9741.0
441194	9740.0
5982	9736.0
10928	9734.0
754	9733.0
55891	9732.0
81853	9728.0
9002	9725.0
26528	9724.0
6861	9722.0
50628	9719.0
51693	9717.0
51094	9714.0
51002	9711.0
9477	9709.0
5612	9708.0
157922	9707.0
51118	9704.0
55734	9703.0
56125	9701.0
435	9700.0
54619	9695.0
1325	9694.0
203	9692.0
9819	9689.0
1788	9688.0
23174	9687.0
80308	9686.0
9518	9682.0
7518	9680.0
23395	9679.0
4683	9674.0
10239	9671.0
25778	9669.0
27075	9665.0
26973	9661.0
6434	9656.0
79672	9655.0
5211	9654.0
9170	9652.0
23144	9646.0
728855	9645.0
3028	9644.0
81626	9639.0
166647	9638.0
1748	9635.0
5075	9633.0
30836	9630.0
29984	9628.0
23198	9627.0
26205	9626.0
57332	9625.0
2591	9624.0
5271	9621.0
7165	9620.0
10989	9618.0
1907	9617.0
7464	9616.0
80271	9615.0
10036	9614.0
55777	9613.0
55596	9612.0
51083	9611.0
10813	9610.0
25998	9609.0
11198	9606.0
23520	9605.0
52	9604.0
9043	9599.0
27242	9596.0
10401	9595.0
51691	9594.0
7277	9592.0
3229	9591.0
6654	9588.0
54187	9586.0
55030	9584.0
4708	9583.0
100130922	9582.0
4839	9581.0
8368	9580.0
54998	9577.0
10262	9575.0
10548	9574.0
3624	9572.0
7804	9570.0
29966	9566.0
51806	9565.0
56954	9564.0
10478	9563.0
55341	9562.0
2790	9561.0
8987	9560.0
8087	9558.0
3857	9554.0
10205	9552.0
5911	9551.0
9015	9550.0
6443	9548.0
6899	9544.0
3607	9543.0
10399	9542.0
81839	9541.0
29099	9537.0
8161	9536.0
11097	9535.0
285	9534.0
206358	9533.0
57820	9532.0
8505	9526.0
55172	9525.0
314	9524.0
8420	9523.0
646808	9521.0
116832	9519.0
55231	9515.0
10802	9514.0
55743	9508.0
5879	9504.0
1993	9503.0
6183	9502.0
3850	9499.0
55858	9492.0
997	9490.0
8714	9489.0
10196	9487.0
55753	9485.0
25879	9484.0
10238	9483.0
6557	9482.0
336	9478.0
54953	9477.0
51116	9476.0
9673	9472.0
176	9470.0
79080	9467.0
54442	9465.0
7625	9464.0
5714	9462.0
54952	9460.0
6493	9459.0
29915	9457.0
54680	9456.0
90011	9455.0
5116	9451.0
22911	9449.0
9277	9448.0
23279	9446.0
80153	9445.0
4864	9442.0
3061	9441.0
9033	9440.0
2618	9439.0
1134	9437.0
10481	9436.0
29894	9435.0
10134	9434.0
10541	9432.0
162	9430.0
10808	9429.0
23233	9427.0
9325	9426.0
57706	9422.0
55125	9420.0
4193	9419.0
11062	9418.0
774	9417.0
83658	9416.0
100008586	9415.0
51207	9412.0
4728	9411.0
10714	9410.0
7139	9409.0
51192	9407.0
54148	9406.0
339229	9404.0
27019	9402.0
29102	9401.0
10589	9399.0
29065	9398.0
170543	9395.0
64960	9393.0
4718	9391.0
25782	9388.0
[truncated: 11,091 more rows]
