# Supplementary material for: Multiple-input multiple-output causal strategies for gene selection
Source: BMC Bioinformatics. 2011 Nov 25;12:458. doi: 10.1186/1471-2105-12-458 (PMC3323860; doi:10.1186/1471-2105-12-458)
Supplement: Additional file 3 — Archive containing the output files computed by the preranked GSEA for λ ∈ {0.6,0.7,0.8,0.9,1.0,2.0} (GSEA_MIMO_part2.zip). [file 1471-2105-12-458-S3.ZIP › mFS07_entrez_mimo.GseaPreranked.1316038907112/gsea_report_for_na_neg_1316038907112.xls]

NAME	GS<br> follow link to MSigDB	GS DETAILS	SIZE	ES	NES	NOM p-val	FDR q-val	FWER p-val	RANK AT MAX	LEADING EDGE
IMMUNE_RESPONSE	IMMUNE_RESPONSE		212	-0.3986784	-2.3726823	0.0	0.0038478037	0.0030	3289	tags=46%, list=25%, signal=60%
DEFENSE_RESPONSE	DEFENSE_RESPONSE		238	-0.377117	-2.300984	0.0	0.0038637698	0.0060	3425	tags=42%, list=26%, signal=56%
IMMUNE_SYSTEM_PROCESS	IMMUNE_SYSTEM_PROCESS		298	-0.36328936	-2.2918525	0.0	0.0025758464	0.0060	2861	tags=40%, list=22%, signal=50%
POSITIVE_REGULATION_OF_IMMUNE_RESPONSE	POSITIVE_REGULATION_OF_IMMUNE_RESPONSE		24	-0.573105	-2.145399	0.0	0.009675709	0.029	2861	tags=58%, list=22%, signal=75%
INFLAMMATORY_RESPONSE	INFLAMMATORY_RESPONSE		115	-0.38967687	-2.098337	0.0	0.013136476	0.05	3168	tags=43%, list=24%, signal=56%
REGULATION_OF_IMMUNE_RESPONSE	REGULATION_OF_IMMUNE_RESPONSE		28	-0.5164439	-2.085881	0.0	0.012723538	0.058	4688	tags=75%, list=36%, signal=117%
POSITIVE_REGULATION_OF_MULTICELLULAR_ORGANISMAL_PROCESS	POSITIVE_REGULATION_OF_MULTICELLULAR_ORGANISMAL_PROCESS		56	-0.44707447	-2.07601	0.0	0.0116407275	0.062	3179	tags=50%, list=24%, signal=66%
POSITIVE_REGULATION_OF_IMMUNE_SYSTEM_PROCESS	POSITIVE_REGULATION_OF_IMMUNE_SYSTEM_PROCESS		44	-0.46086624	-2.0408192	0.0	0.015032241	0.091	3179	tags=50%, list=24%, signal=66%
CELLULAR_DEFENSE_RESPONSE	CELLULAR_DEFENSE_RESPONSE		54	-0.44465125	-2.0387433	0.0	0.013790751	0.093	3425	tags=48%, list=26%, signal=65%
RESPONSE_TO_WOUNDING	RESPONSE_TO_WOUNDING		171	-0.3531199	-2.0165012	0.0	0.015589114	0.115	3173	tags=40%, list=24%, signal=52%
REGULATION_OF_IMMUNE_SYSTEM_PROCESS	REGULATION_OF_IMMUNE_SYSTEM_PROCESS		57	-0.41937706	-1.967021	0.0	0.021802781	0.17	3179	tags=49%, list=24%, signal=65%
ADAPTIVE_IMMUNE_RESPONSE_GO_0002460	ADAPTIVE_IMMUNE_RESPONSE_GO_0002460		22	-0.49731863	-1.8085119	0.013729977	0.08726508	0.559	3168	tags=50%, list=24%, signal=66%
HEMOPOIETIC_OR_LYMPHOID_ORGAN_DEVELOPMENT	HEMOPOIETIC_OR_LYMPHOID_ORGAN_DEVELOPMENT		71	-0.35752845	-1.7739413	0.0	0.10497783	0.66	2822	tags=39%, list=22%, signal=50%
ADAPTIVE_IMMUNE_RESPONSE	ADAPTIVE_IMMUNE_RESPONSE		23	-0.46904308	-1.7722671	0.006423983	0.09887799	0.664	3168	tags=48%, list=24%, signal=63%
HEMOPOIESIS	HEMOPOIESIS		69	-0.35902536	-1.7619017	0.0021881838	0.100012146	0.698	2822	tags=39%, list=22%, signal=50%
REGULATION_OF_MULTICELLULAR_ORGANISMAL_PROCESS	REGULATION_OF_MULTICELLULAR_ORGANISMAL_PROCESS		131	-0.31723815	-1.7589049	0.0	0.096651204	0.706	3444	tags=41%, list=26%, signal=55%
RECEPTOR_MEDIATED_ENDOCYTOSIS	RECEPTOR_MEDIATED_ENDOCYTOSIS		31	-0.44020495	-1.7196568	0.008948546	0.12471987	0.813	2006	tags=35%, list=15%, signal=42%
IMMUNE_SYSTEM_DEVELOPMENT	IMMUNE_SYSTEM_DEVELOPMENT		75	-0.34072775	-1.7180889	0.0	0.11934762	0.818	2822	tags=39%, list=22%, signal=49%
LYMPHOCYTE_ACTIVATION	LYMPHOCYTE_ACTIVATION		54	-0.36479035	-1.7054787	0.0	0.12532762	0.842	3179	tags=46%, list=24%, signal=61%
RESPONSE_TO_EXTERNAL_STIMULUS	RESPONSE_TO_EXTERNAL_STIMULUS		278	-0.27169088	-1.6955268	0.0	0.12728703	0.859	3188	tags=34%, list=24%, signal=44%
IMMUNE_EFFECTOR_PROCESS	IMMUNE_EFFECTOR_PROCESS		34	-0.40866703	-1.6953521	0.00896861	0.12129068	0.859	2769	tags=50%, list=21%, signal=63%
JAK_STAT_CASCADE	JAK_STAT_CASCADE		26	-0.43380386	-1.6785282	0.019148936	0.13338861	0.895	1598	tags=35%, list=12%, signal=39%
LIPID_CATABOLIC_PROCESS	LIPID_CATABOLIC_PROCESS		34	-0.39784068	-1.6585293	0.010526316	0.14814588	0.927	3960	tags=56%, list=30%, signal=80%
REGULATION_OF_DEFENSE_RESPONSE	REGULATION_OF_DEFENSE_RESPONSE		15	-0.5142889	-1.6570929	0.02742616	0.14320053	0.928	3508	tags=60%, list=27%, signal=82%
HUMORAL_IMMUNE_RESPONSE	HUMORAL_IMMUNE_RESPONSE		30	-0.41530937	-1.6569844	0.013215859	0.1376762	0.928	3188	tags=53%, list=24%, signal=70%
POSITIVE_REGULATION_OF_RESPONSE_TO_STIMULUS	POSITIVE_REGULATION_OF_RESPONSE_TO_STIMULUS		35	-0.3860483	-1.6391418	0.016746411	0.14980072	0.944	2861	tags=46%, list=22%, signal=58%
REGULATION_OF_CELL_DIFFERENTIATION	REGULATION_OF_CELL_DIFFERENTIATION		48	-0.3637037	-1.6265446	0.0066225166	0.1566927	0.959	4632	tags=56%, list=35%, signal=87%
T_CELL_ACTIVATION	T_CELL_ACTIVATION		39	-0.3765573	-1.6210263	0.020224718	0.1579329	0.962	3179	tags=44%, list=24%, signal=57%
LEUKOCYTE_DIFFERENTIATION	LEUKOCYTE_DIFFERENTIATION		34	-0.3906309	-1.6147265	0.004338395	0.15961474	0.966	2812	tags=44%, list=21%, signal=56%
LEUKOCYTE_ACTIVATION	LEUKOCYTE_ACTIVATION		59	-0.3367752	-1.60457	0.009029346	0.16590887	0.974	3179	tags=44%, list=24%, signal=58%
CELL_ACTIVATION	CELL_ACTIVATION		64	-0.326277	-1.5799607	0.0068649887	0.19135989	0.989	3508	tags=45%, list=27%, signal=62%
TRANSFORMING_GROWTH_FACTOR_BETA_RECEPTOR_SIGNALING_PATHWAY	TRANSFORMING_GROWTH_FACTOR_BETA_RECEPTOR_SIGNALING_PATHWAY		34	-0.38132694	-1.5786183	0.024886878	0.18718185	0.989	3125	tags=44%, list=24%, signal=58%
ACTIN_CYTOSKELETON_ORGANIZATION_AND_BIOGENESIS	ACTIN_CYTOSKELETON_ORGANIZATION_AND_BIOGENESIS		90	-0.29945326	-1.5555607	0.013186813	0.21333215	0.997	2914	tags=33%, list=22%, signal=43%
ENZYME_LINKED_RECEPTOR_PROTEIN_SIGNALING_PATHWAY	ENZYME_LINKED_RECEPTOR_PROTEIN_SIGNALING_PATHWAY		128	-0.27895254	-1.5487305	0.004854369	0.21673055	0.998	1860	tags=24%, list=14%, signal=28%
LYMPHOCYTE_DIFFERENTIATION	LYMPHOCYTE_DIFFERENTIATION		23	-0.4186335	-1.5296407	0.033860046	0.23864779	0.999	3179	tags=52%, list=24%, signal=69%
TRANSMEMBRANE_RECEPTOR_PROTEIN_SERINE_THREONINE_KINASE_SIGNALING_PATHWAY	TRANSMEMBRANE_RECEPTOR_PROTEIN_SERINE_THREONINE_KINASE_SIGNALING_PATHWAY		42	-0.34849656	-1.5205351	0.022222223	0.24679697	0.999	3125	tags=40%, list=24%, signal=53%
B_CELL_ACTIVATION	B_CELL_ACTIVATION		17	-0.44430423	-1.5151751	0.047511313	0.2488257	0.999	3168	tags=59%, list=24%, signal=78%
POSITIVE_REGULATION_OF_CELL_DIFFERENTIATION	POSITIVE_REGULATION_OF_CELL_DIFFERENTIATION		21	-0.41482747	-1.494528	0.051229507	0.27647623	0.999	4632	tags=71%, list=35%, signal=110%
NEGATIVE_REGULATION_OF_SIGNAL_TRANSDUCTION	NEGATIVE_REGULATION_OF_SIGNAL_TRANSDUCTION		31	-0.37069553	-1.4848661	0.048034936	0.2870097	1.0	2751	tags=35%, list=21%, signal=45%
MULTI_ORGANISM_PROCESS	MULTI_ORGANISM_PROCESS		137	-0.26223013	-1.4825782	0.0046948357	0.28410864	1.0	3762	tags=42%, list=29%, signal=59%
CELLULAR_LIPID_CATABOLIC_PROCESS	CELLULAR_LIPID_CATABOLIC_PROCESS		31	-0.3640408	-1.4822024	0.050632913	0.2779329	1.0	3960	tags=52%, list=30%, signal=74%
REGULATION_OF_RESPONSE_TO_STIMULUS	REGULATION_OF_RESPONSE_TO_STIMULUS		49	-0.32642555	-1.4802823	0.023913043	0.274259	1.0	3983	tags=53%, list=30%, signal=76%
PROTEIN_AMINO_ACID_N_LINKED_GLYCOSYLATION	PROTEIN_AMINO_ACID_N_LINKED_GLYCOSYLATION		27	-0.37120923	-1.472161	0.044680852	0.28165123	1.0	2433	tags=37%, list=19%, signal=45%
CELL_SUBSTRATE_ADHESION	CELL_SUBSTRATE_ADHESION		36	-0.34538558	-1.4698322	0.04112554	0.2787211	1.0	2506	tags=36%, list=19%, signal=45%
POSITIVE_REGULATION_OF_SIGNAL_TRANSDUCTION	POSITIVE_REGULATION_OF_SIGNAL_TRANSDUCTION		97	-0.2778931	-1.4690259	0.009195402	0.2741482	1.0	2344	tags=31%, list=18%, signal=37%
MAINTENANCE_OF_LOCALIZATION	MAINTENANCE_OF_LOCALIZATION		21	-0.4117564	-1.462188	0.051835854	0.279816	1.0	2565	tags=38%, list=20%, signal=47%
PEPTIDYL_TYROSINE_MODIFICATION	PEPTIDYL_TYROSINE_MODIFICATION		23	-0.4000749	-1.4562904	0.051339287	0.285024	1.0	1467	tags=26%, list=11%, signal=29%
INNATE_IMMUNE_RESPONSE	INNATE_IMMUNE_RESPONSE		19	-0.40948182	-1.449062	0.059793815	0.29231384	1.0	4851	tags=74%, list=37%, signal=117%
REGULATION_OF_PROTEIN_AMINO_ACID_PHOSPHORYLATION	REGULATION_OF_PROTEIN_AMINO_ACID_PHOSPHORYLATION		23	-0.3946408	-1.4478948	0.064935066	0.28810662	1.0	2506	tags=35%, list=19%, signal=43%
POSITIVE_REGULATION_OF_PHOSPHATE_METABOLIC_PROCESS	POSITIVE_REGULATION_OF_PHOSPHATE_METABOLIC_PROCESS		23	-0.38631585	-1.4459594	0.04793028	0.2857281	1.0	1535	tags=30%, list=12%, signal=34%
REGULATION_OF_ANGIOGENESIS	REGULATION_OF_ANGIOGENESIS		24	-0.38600785	-1.4435138	0.06262231	0.2844228	1.0	2550	tags=46%, list=19%, signal=57%
REGULATION_OF_LYMPHOCYTE_ACTIVATION	REGULATION_OF_LYMPHOCYTE_ACTIVATION		31	-0.3622819	-1.4414039	0.05909091	0.28332564	1.0	3179	tags=45%, list=24%, signal=60%
CATION_HOMEOSTASIS	CATION_HOMEOSTASIS		94	-0.27302676	-1.4387128	0.023419203	0.2825098	1.0	3188	tags=36%, list=24%, signal=47%
CYTOKINE_AND_CHEMOKINE_MEDIATED_SIGNALING_PATHWAY	CYTOKINE_AND_CHEMOKINE_MEDIATED_SIGNALING_PATHWAY		19	-0.41077507	-1.4309794	0.064935066	0.29016635	1.0	2355	tags=37%, list=18%, signal=45%
DETECTION_OF_STIMULUS	DETECTION_OF_STIMULUS		36	-0.34083188	-1.4235595	0.052980132	0.29819846	1.0	4855	tags=56%, list=37%, signal=88%
REGULATION_OF_SIGNAL_TRANSDUCTION	REGULATION_OF_SIGNAL_TRANSDUCTION		173	-0.24160647	-1.4141706	0.02189781	0.30981845	1.0	3575	tags=36%, list=27%, signal=49%
SMALL_GTPASE_MEDIATED_SIGNAL_TRANSDUCTION	SMALL_GTPASE_MEDIATED_SIGNAL_TRANSDUCTION		77	-0.27917665	-1.4119666	0.023584906	0.30792746	1.0	3485	tags=40%, list=27%, signal=55%
CELLULAR_CATION_HOMEOSTASIS	CELLULAR_CATION_HOMEOSTASIS		91	-0.27471057	-1.4093173	0.037037037	0.30774158	1.0	3188	tags=36%, list=24%, signal=48%
REGULATION_OF_CYTOSKELETON_ORGANIZATION_AND_BIOGENESIS	REGULATION_OF_CYTOSKELETON_ORGANIZATION_AND_BIOGENESIS		26	-0.3636363	-1.4038953	0.06866953	0.31299314	1.0	2506	tags=35%, list=19%, signal=43%
MESODERM_DEVELOPMENT	MESODERM_DEVELOPMENT		22	-0.3828501	-1.401768	0.08779443	0.31145987	1.0	4053	tags=50%, list=31%, signal=72%
PROTEIN_KINASE_CASCADE	PROTEIN_KINASE_CASCADE		239	-0.23069388	-1.4010164	0.010152284	0.30764234	1.0	2353	tags=26%, list=18%, signal=32%
PROTEIN_AMINO_ACID_PHOSPHORYLATION	PROTEIN_AMINO_ACID_PHOSPHORYLATION		231	-0.22779037	-1.3965039	0.0049875313	0.31127557	1.0	2934	tags=29%, list=22%, signal=37%
WOUND_HEALING	WOUND_HEALING		49	-0.309577	-1.3955203	0.055679288	0.30804855	1.0	3698	tags=41%, list=28%, signal=57%
COAGULATION	COAGULATION		41	-0.3198715	-1.3936146	0.056399133	0.3068577	1.0	3698	tags=41%, list=28%, signal=58%
REGULATION_OF_T_CELL_ACTIVATION	REGULATION_OF_T_CELL_ACTIVATION		25	-0.35933903	-1.3919053	0.063318774	0.30520645	1.0	3179	tags=44%, list=24%, signal=58%
BLOOD_COAGULATION	BLOOD_COAGULATION		41	-0.3198715	-1.3911082	0.07888631	0.30197746	1.0	3698	tags=41%, list=28%, signal=58%
FATTY_ACID_METABOLIC_PROCESS	FATTY_ACID_METABOLIC_PROCESS		56	-0.2978239	-1.387995	0.057017542	0.30271965	1.0	4094	tags=50%, list=31%, signal=72%
RESPONSE_TO_OTHER_ORGANISM	RESPONSE_TO_OTHER_ORGANISM		69	-0.28467572	-1.3878393	0.063596494	0.29865193	1.0	2144	tags=30%, list=16%, signal=36%
POSITIVE_REGULATION_OF_LYMPHOCYTE_ACTIVATION	POSITIVE_REGULATION_OF_LYMPHOCYTE_ACTIVATION		23	-0.37311432	-1.3871557	0.07111111	0.29536438	1.0	3179	tags=43%, list=24%, signal=57%
TRANSMEMBRANE_RECEPTOR_PROTEIN_TYROSINE_KINASE_SIGNALING_PATHWAY	TRANSMEMBRANE_RECEPTOR_PROTEIN_TYROSINE_KINASE_SIGNALING_PATHWAY		76	-0.27566558	-1.3833574	0.045783132	0.29747882	1.0	1372	tags=21%, list=10%, signal=23%
PROTEIN_COMPLEX_ASSEMBLY	PROTEIN_COMPLEX_ASSEMBLY		157	-0.2388721	-1.3745422	0.01965602	0.30856597	1.0	2833	tags=30%, list=22%, signal=38%
ACTIN_POLYMERIZATION_AND_OR_DEPOLYMERIZATION	ACTIN_POLYMERIZATION_AND_OR_DEPOLYMERIZATION		20	-0.38487682	-1.3661832	0.118161924	0.31945175	1.0	2301	tags=30%, list=18%, signal=36%
FEMALE_PREGNANCY	FEMALE_PREGNANCY		42	-0.30826145	-1.352207	0.10091743	0.34270588	1.0	3911	tags=50%, list=30%, signal=71%
CELL_MATRIX_ADHESION	CELL_MATRIX_ADHESION		35	-0.32357666	-1.349779	0.08411215	0.3430094	1.0	2506	tags=34%, list=19%, signal=42%
ACTIN_FILAMENT_BASED_PROCESS	ACTIN_FILAMENT_BASED_PROCESS		99	-0.2575587	-1.3416976	0.046189375	0.354161	1.0	2914	tags=30%, list=22%, signal=39%
POSITIVE_REGULATION_OF_CYTOKINE_BIOSYNTHETIC_PROCESS	POSITIVE_REGULATION_OF_CYTOKINE_BIOSYNTHETIC_PROCESS		21	-0.37157872	-1.3388237	0.11612903	0.3555696	1.0	2817	tags=43%, list=22%, signal=55%
GROWTH	GROWTH		59	-0.28141728	-1.3385476	0.08872902	0.35154822	1.0	4083	tags=42%, list=31%, signal=61%
POSITIVE_REGULATION_OF_PROTEIN_AMINO_ACID_PHOSPHORYLATION	POSITIVE_REGULATION_OF_PROTEIN_AMINO_ACID_PHOSPHORYLATION		15	-0.40618083	-1.3334094	0.107942976	0.356899	1.0	1535	tags=33%, list=12%, signal=38%
CYTOKINE_PRODUCTION	CYTOKINE_PRODUCTION		61	-0.2852504	-1.3316606	0.05543237	0.35582757	1.0	2817	tags=34%, list=22%, signal=44%
PEPTIDYL_TYROSINE_PHOSPHORYLATION	PEPTIDYL_TYROSINE_PHOSPHORYLATION		21	-0.361198	-1.327028	0.12684989	0.36093584	1.0	1467	tags=24%, list=11%, signal=27%
GLYCOPROTEIN_METABOLIC_PROCESS	GLYCOPROTEIN_METABOLIC_PROCESS		82	-0.257509	-1.3204426	0.053097345	0.36977735	1.0	4141	tags=43%, list=32%, signal=62%
RESPONSE_TO_VIRUS	RESPONSE_TO_VIRUS		45	-0.29282957	-1.3036705	0.10699589	0.39884603	1.0	3151	tags=42%, list=24%, signal=55%
MUSCLE_DEVELOPMENT	MUSCLE_DEVELOPMENT		85	-0.25632706	-1.3003463	0.070754714	0.40145698	1.0	3295	tags=39%, list=25%, signal=52%
REGULATION_OF_CELL_PROLIFERATION	REGULATION_OF_CELL_PROLIFERATION		275	-0.20717609	-1.2988558	0.012820513	0.3995285	1.0	2526	tags=25%, list=19%, signal=31%
MONOCARBOXYLIC_ACID_METABOLIC_PROCESS	MONOCARBOXYLIC_ACID_METABOLIC_PROCESS		77	-0.25979662	-1.294199	0.06787331	0.40454084	1.0	4117	tags=45%, list=31%, signal=66%
RAS_PROTEIN_SIGNAL_TRANSDUCTION	RAS_PROTEIN_SIGNAL_TRANSDUCTION		55	-0.27923268	-1.2811874	0.11521739	0.42976293	1.0	3414	tags=40%, list=26%, signal=54%
REGULATION_OF_BODY_FLUID_LEVELS	REGULATION_OF_BODY_FLUID_LEVELS		55	-0.27470767	-1.2769574	0.118161924	0.43431208	1.0	3763	tags=40%, list=29%, signal=56%
REGULATION_OF_ANATOMICAL_STRUCTURE_MORPHOGENESIS	REGULATION_OF_ANATOMICAL_STRUCTURE_MORPHOGENESIS		17	-0.3695406	-1.2742689	0.14222223	0.43549517	1.0	3301	tags=35%, list=25%, signal=47%
HEMOSTASIS	HEMOSTASIS		46	-0.28768563	-1.2675031	0.105032824	0.4467066	1.0	3698	tags=39%, list=28%, signal=54%
AMINE_TRANSPORT	AMINE_TRANSPORT		36	-0.3052698	-1.2641147	0.14155251	0.45012084	1.0	2514	tags=28%, list=19%, signal=34%
AMINO_ACID_TRANSPORT	AMINO_ACID_TRANSPORT		25	-0.32956496	-1.264064	0.16221766	0.44531554	1.0	445	tags=20%, list=3%, signal=21%
POSITIVE_REGULATION_OF_CELL_PROLIFERATION	POSITIVE_REGULATION_OF_CELL_PROLIFERATION		129	-0.22669567	-1.2594756	0.08665106	0.4511589	1.0	1447	tags=20%, list=11%, signal=22%
POSITIVE_REGULATION_OF_PHOSPHORYLATION	POSITIVE_REGULATION_OF_PHOSPHORYLATION		21	-0.35130313	-1.2575158	0.17943107	0.45096147	1.0	1535	tags=29%, list=12%, signal=32%
PROTEIN_AMINO_ACID_DEPHOSPHORYLATION	PROTEIN_AMINO_ACID_DEPHOSPHORYLATION		60	-0.26638332	-1.2573239	0.13596492	0.4466684	1.0	1359	tags=20%, list=10%, signal=22%
ANATOMICAL_STRUCTURE_FORMATION	ANATOMICAL_STRUCTURE_FORMATION		52	-0.26715586	-1.2542778	0.13636364	0.44867253	1.0	2550	tags=33%, list=19%, signal=40%
BEHAVIOR	BEHAVIOR		136	-0.2223579	-1.2510155	0.11136891	0.45174056	1.0	3693	tags=35%, list=28%, signal=49%
CELL_RECOGNITION	CELL_RECOGNITION		16	-0.37644303	-1.2508738	0.20469083	0.4473418	1.0	4391	tags=56%, list=34%, signal=85%
DEPHOSPHORYLATION	DEPHOSPHORYLATION		67	-0.24834466	-1.2457316	0.12895377	0.45430455	1.0	1359	tags=19%, list=10%, signal=22%
POSITIVE_REGULATION_OF_TRANSLATION	POSITIVE_REGULATION_OF_TRANSLATION		28	-0.3103638	-1.2448167	0.16557734	0.4517168	1.0	2817	tags=39%, list=22%, signal=50%
REGULATION_OF_BLOOD_PRESSURE	REGULATION_OF_BLOOD_PRESSURE		22	-0.3356807	-1.2446061	0.17857143	0.44767898	1.0	3744	tags=41%, list=29%, signal=57%
REGULATION_OF_I_KAPPAB_KINASE_NF_KAPPAB_CASCADE	REGULATION_OF_I_KAPPAB_KINASE_NF_KAPPAB_CASCADE		72	-0.25130233	-1.2392206	0.12328767	0.45649353	1.0	3643	tags=42%, list=28%, signal=57%
REGULATION_OF_ORGANELLE_ORGANIZATION_AND_BIOGENESIS	REGULATION_OF_ORGANELLE_ORGANIZATION_AND_BIOGENESIS		35	-0.2976115	-1.2386584	0.17937219	0.45331365	1.0	2506	tags=31%, list=19%, signal=39%
PHOSPHOLIPID_METABOLIC_PROCESS	PHOSPHOLIPID_METABOLIC_PROCESS		63	-0.25332344	-1.2349377	0.12655087	0.45757294	1.0	2898	tags=33%, list=22%, signal=43%
ANGIOGENESIS	ANGIOGENESIS		44	-0.28088897	-1.232169	0.15720524	0.45980132	1.0	2550	tags=34%, list=19%, signal=42%
RESPONSE_TO_DRUG	RESPONSE_TO_DRUG		21	-0.34226656	-1.2298604	0.18888889	0.460798	1.0	2825	tags=43%, list=22%, signal=55%
POSITIVE_REGULATION_OF_CELLULAR_PROTEIN_METABOLIC_PROCESS	POSITIVE_REGULATION_OF_CELLULAR_PROTEIN_METABOLIC_PROCESS		61	-0.25276595	-1.2288862	0.14420804	0.45885473	1.0	2312	tags=30%, list=18%, signal=36%
MUSCLE_CELL_DIFFERENTIATION	MUSCLE_CELL_DIFFERENTIATION		21	-0.33871657	-1.2280953	0.19831224	0.45627028	1.0	3295	tags=48%, list=25%, signal=64%
G_PROTEIN_SIGNALING_COUPLED_TO_CAMP_NUCLEOTIDE_SECOND_MESSENGER	G_PROTEIN_SIGNALING_COUPLED_TO_CAMP_NUCLEOTIDE_SECOND_MESSENGER		62	-0.2552993	-1.2211976	0.16166282	0.4686083	1.0	1978	tags=21%, list=15%, signal=25%
POSITIVE_REGULATION_OF_PROTEIN_METABOLIC_PROCESS	POSITIVE_REGULATION_OF_PROTEIN_METABOLIC_PROCESS		63	-0.25467014	-1.2206258	0.15652174	0.46573728	1.0	2552	tags=32%, list=19%, signal=39%
ACTIVATION_OF_NF_KAPPAB_TRANSCRIPTION_FACTOR	ACTIVATION_OF_NF_KAPPAB_TRANSCRIPTION_FACTOR		15	-0.377847	-1.2203788	0.1902834	0.4621731	1.0	4113	tags=60%, list=31%, signal=87%
NEGATIVE_REGULATION_OF_TRANSCRIPTION	NEGATIVE_REGULATION_OF_TRANSCRIPTION		166	-0.21104829	-1.2200869	0.10653753	0.45864856	1.0	2759	tags=28%, list=21%, signal=35%
CAMP_MEDIATED_SIGNALING	CAMP_MEDIATED_SIGNALING		63	-0.2547282	-1.2190356	0.15203427	0.45679402	1.0	1978	tags=21%, list=15%, signal=24%
REGULATION_OF_PROTEIN_IMPORT_INTO_NUCLEUS	REGULATION_OF_PROTEIN_IMPORT_INTO_NUCLEUS		15	-0.37253907	-1.2180278	0.20378152	0.45522135	1.0	1322	tags=27%, list=10%, signal=30%
GENERATION_OF_NEURONS	GENERATION_OF_NEURONS		65	-0.25131992	-1.21738	0.13199106	0.45258033	1.0	3428	tags=34%, list=26%, signal=46%
PHOSPHORYLATION	PHOSPHORYLATION		262	-0.19887944	-1.2171046	0.083550915	0.4492317	1.0	2934	tags=28%, list=22%, signal=35%
ICOSANOID_METABOLIC_PROCESS	ICOSANOID_METABOLIC_PROCESS		16	-0.37719098	-1.2164087	0.22612086	0.4470093	1.0	3125	tags=44%, list=24%, signal=57%
PROTEIN_OLIGOMERIZATION	PROTEIN_OLIGOMERIZATION		37	-0.2969268	-1.215239	0.15800866	0.44607165	1.0	2833	tags=32%, list=22%, signal=41%
LIPID_METABOLIC_PROCESS	LIPID_METABOLIC_PROCESS		283	-0.19344588	-1.2092553	0.087855294	0.4560299	1.0	4205	tags=41%, list=32%, signal=60%
POSITIVE_REGULATION_OF_TRANSFERASE_ACTIVITY	POSITIVE_REGULATION_OF_TRANSFERASE_ACTIVITY		71	-0.24507126	-1.2061697	0.13769752	0.45979634	1.0	2514	tags=27%, list=19%, signal=33%
NEURON_DIFFERENTIATION	NEURON_DIFFERENTIATION		58	-0.25683746	-1.2053292	0.15765765	0.45822984	1.0	3428	tags=33%, list=26%, signal=44%
RESPONSE_TO_BACTERIUM	RESPONSE_TO_BACTERIUM		22	-0.3255618	-1.203119	0.22244897	0.45938838	1.0	4037	tags=45%, list=31%, signal=66%
DEVELOPMENTAL_MATURATION	DEVELOPMENTAL_MATURATION		18	-0.35252762	-1.2021618	0.20524018	0.45814908	1.0	2909	tags=39%, list=22%, signal=50%
REGULATION_OF_PROTEIN_METABOLIC_PROCESS	REGULATION_OF_PROTEIN_METABOLIC_PROCESS		150	-0.21074416	-1.1988285	0.10599078	0.4624132	1.0	2552	tags=27%, list=19%, signal=33%
ORGAN_MORPHOGENESIS	ORGAN_MORPHOGENESIS		131	-0.21390904	-1.1984817	0.11604938	0.4594791	1.0	1528	tags=19%, list=12%, signal=21%
DEFENSE_RESPONSE_TO_BACTERIUM	DEFENSE_RESPONSE_TO_BACTERIUM		16	-0.35834315	-1.1947856	0.21041666	0.46468	1.0	3762	tags=44%, list=29%, signal=61%
POSITIVE_REGULATION_OF_I_KAPPAB_KINASE_NF_KAPPAB_CASCADE	POSITIVE_REGULATION_OF_I_KAPPAB_KINASE_NF_KAPPAB_CASCADE		67	-0.24073711	-1.189082	0.17960088	0.47472593	1.0	2344	tags=30%, list=18%, signal=36%
BONE_REMODELING	BONE_REMODELING		28	-0.30441436	-1.1729169	0.24107143	0.5096663	1.0	2751	tags=32%, list=21%, signal=41%
POSITIVE_REGULATION_OF_SECRETION	POSITIVE_REGULATION_OF_SECRETION		18	-0.34100315	-1.1719902	0.24782608	0.5083081	1.0	4911	tags=67%, list=38%, signal=107%
POSITIVE_REGULATION_OF_T_CELL_ACTIVATION	POSITIVE_REGULATION_OF_T_CELL_ACTIVATION		20	-0.32646364	-1.1680493	0.25619835	0.51460654	1.0	3179	tags=40%, list=24%, signal=53%
I_KAPPAB_KINASE_NF_KAPPAB_CASCADE	I_KAPPAB_KINASE_NF_KAPPAB_CASCADE		88	-0.2246242	-1.1644366	0.17897092	0.5199773	1.0	2976	tags=33%, list=23%, signal=42%
MYELOID_CELL_DIFFERENTIATION	MYELOID_CELL_DIFFERENTIATION		35	-0.27805692	-1.1642714	0.23706897	0.5164316	1.0	2822	tags=31%, list=22%, signal=40%
CYTOKINE_BIOSYNTHETIC_PROCESS	CYTOKINE_BIOSYNTHETIC_PROCESS		34	-0.28309625	-1.1622864	0.22444445	0.51771325	1.0	2817	tags=35%, list=22%, signal=45%
SKELETAL_DEVELOPMENT	SKELETAL_DEVELOPMENT		91	-0.2209366	-1.1603688	0.2044335	0.5185505	1.0	3037	tags=32%, list=23%, signal=41%
STRIATED_MUSCLE_DEVELOPMENT	STRIATED_MUSCLE_DEVELOPMENT		36	-0.27825606	-1.1591977	0.23893805	0.5179281	1.0	3444	tags=44%, list=26%, signal=60%
REGULATION_OF_MAPKKK_CASCADE	REGULATION_OF_MAPKKK_CASCADE		19	-0.33822358	-1.1582513	0.2733051	0.5164431	1.0	2290	tags=32%, list=17%, signal=38%
PROTEIN_PROCESSING	PROTEIN_PROCESSING		41	-0.26559693	-1.1577625	0.2244898	0.51378745	1.0	3950	tags=39%, list=30%, signal=56%
NEGATIVE_REGULATION_OF_CELL_PROLIFERATION	NEGATIVE_REGULATION_OF_CELL_PROLIFERATION		145	-0.20210905	-1.1575551	0.15037593	0.5105399	1.0	2523	tags=26%, list=19%, signal=31%
RESPONSE_TO_BIOTIC_STIMULUS	RESPONSE_TO_BIOTIC_STIMULUS		103	-0.21963882	-1.152808	0.19069767	0.5189832	1.0	2144	tags=26%, list=16%, signal=31%
GENERATION_OF_PRECURSOR_METABOLITES_AND_ENERGY	GENERATION_OF_PRECURSOR_METABOLITES_AND_ENERGY		120	-0.21407592	-1.1505576	0.18159807	0.5204747	1.0	3096	tags=31%, list=24%, signal=40%
REGULATION_OF_MAP_KINASE_ACTIVITY	REGULATION_OF_MAP_KINASE_ACTIVITY		56	-0.24576448	-1.149473	0.23146068	0.5193309	1.0	1895	tags=27%, list=14%, signal=31%
REGULATION_OF_CELLULAR_PROTEIN_METABOLIC_PROCESS	REGULATION_OF_CELLULAR_PROTEIN_METABOLIC_PROCESS		139	-0.20399083	-1.1477668	0.17718446	0.51986676	1.0	2552	tags=26%, list=19%, signal=32%
VASCULATURE_DEVELOPMENT	VASCULATURE_DEVELOPMENT		50	-0.2462569	-1.1472795	0.22444445	0.51737225	1.0	2550	tags=30%, list=19%, signal=37%
NEURON_DEVELOPMENT	NEURON_DEVELOPMENT		49	-0.24849652	-1.136097	0.21875	0.5411385	1.0	3428	tags=33%, list=26%, signal=44%
ION_HOMEOSTASIS	ION_HOMEOSTASIS		112	-0.2094349	-1.132364	0.19256018	0.5462987	1.0	3188	tags=32%, list=24%, signal=42%
NEGATIVE_REGULATION_OF_METABOLIC_PROCESS	NEGATIVE_REGULATION_OF_METABOLIC_PROCESS		232	-0.18161795	-1.1274647	0.18205805	0.55547345	1.0	2592	tags=25%, list=20%, signal=31%
LOCOMOTORY_BEHAVIOR	LOCOMOTORY_BEHAVIOR		84	-0.22301728	-1.1239157	0.25238097	0.56044257	1.0	2270	tags=25%, list=17%, signal=30%
NEGATIVE_REGULATION_OF_NUCLEOBASENUCLEOSIDENUCLEOTIDE_AND_NUCLEIC_ACID_METABOLIC_PROCESS	NEGATIVE_REGULATION_OF_NUCLEOBASENUCLEOSIDENUCLEOTIDE_AND_NUCLEIC_ACID_METABOLIC_PROCESS		185	-0.18870375	-1.1236621	0.18670076	0.5573618	1.0	2592	tags=26%, list=20%, signal=33%
REGULATION_OF_DEVELOPMENTAL_PROCESS	REGULATION_OF_DEVELOPMENTAL_PROCESS		387	-0.17274512	-1.1215069	0.13256484	0.5595672	1.0	3301	tags=31%, list=25%, signal=41%
CELL_MATURATION	CELL_MATURATION		16	-0.3363586	-1.1214535	0.30543932	0.55596	1.0	2909	tags=38%, list=22%, signal=48%
POST_TRANSLATIONAL_PROTEIN_MODIFICATION	POST_TRANSLATIONAL_PROTEIN_MODIFICATION		409	-0.16964047	-1.1187842	0.12596402	0.55876386	1.0	2934	tags=26%, list=22%, signal=32%
MEMBRANE_ORGANIZATION_AND_BIOGENESIS	MEMBRANE_ORGANIZATION_AND_BIOGENESIS		124	-0.2000485	-1.1176325	0.22439024	0.5576811	1.0	3861	tags=38%, list=29%, signal=53%
NEGATIVE_REGULATION_OF_RNA_METABOLIC_PROCESS	NEGATIVE_REGULATION_OF_RNA_METABOLIC_PROCESS		114	-0.20395805	-1.115236	0.24774775	0.5604198	1.0	2759	tags=28%, list=21%, signal=35%
GLYCOPROTEIN_BIOSYNTHETIC_PROCESS	GLYCOPROTEIN_BIOSYNTHETIC_PROCESS		67	-0.23050739	-1.1152058	0.24838012	0.5567993	1.0	4141	tags=42%, list=32%, signal=61%
POSITIVE_REGULATION_OF_PROTEIN_MODIFICATION_PROCESS	POSITIVE_REGULATION_OF_PROTEIN_MODIFICATION_PROCESS		24	-0.29539552	-1.1134336	0.27966103	0.5576223	1.0	1535	tags=25%, list=12%, signal=28%
ORGANIC_ACID_METABOLIC_PROCESS	ORGANIC_ACID_METABOLIC_PROCESS		162	-0.19007687	-1.1085074	0.23484848	0.5671418	1.0	4342	tags=42%, list=33%, signal=62%
CARBOXYLIC_ACID_METABOLIC_PROCESS	CARBOXYLIC_ACID_METABOLIC_PROCESS		160	-0.1913036	-1.106281	0.22962964	0.5691892	1.0	4342	tags=43%, list=33%, signal=63%
REGULATION_OF_MYELOID_CELL_DIFFERENTIATION	REGULATION_OF_MYELOID_CELL_DIFFERENTIATION		19	-0.31818846	-1.1057652	0.3	0.56694645	1.0	4597	tags=58%, list=35%, signal=89%
TISSUE_REMODELING	TISSUE_REMODELING		29	-0.277271	-1.1053028	0.30669546	0.56467134	1.0	2751	tags=31%, list=21%, signal=39%
ACTIVATION_OF_MAPK_ACTIVITY	ACTIVATION_OF_MAPK_ACTIVITY		33	-0.27147487	-1.104704	0.3018018	0.5627031	1.0	1841	tags=27%, list=14%, signal=32%
AMINO_ACID_DERIVATIVE_METABOLIC_PROCESS	AMINO_ACID_DERIVATIVE_METABOLIC_PROCESS		23	-0.29518592	-1.1045136	0.29936305	0.5596275	1.0	3983	tags=48%, list=30%, signal=69%
CYTOKINE_METABOLIC_PROCESS	CYTOKINE_METABOLIC_PROCESS		35	-0.26733658	-1.1038342	0.2901099	0.5582454	1.0	2817	tags=34%, list=22%, signal=44%
PROTEIN_AUTOPROCESSING	PROTEIN_AUTOPROCESSING		24	-0.29243198	-1.1037804	0.30482456	0.55492955	1.0	5117	tags=58%, list=39%, signal=96%
NEGATIVE_REGULATION_OF_TRANSCRIPTION_DNA_DEPENDENT	NEGATIVE_REGULATION_OF_TRANSCRIPTION_DNA_DEPENDENT		114	-0.20395805	-1.102294	0.25707546	0.55555296	1.0	2759	tags=28%, list=21%, signal=35%
CYTOKINE_SECRETION	CYTOKINE_SECRETION		15	-0.3450111	-1.098648	0.3305955	0.56129825	1.0	3465	tags=47%, list=26%, signal=63%
GLYCEROPHOSPHOLIPID_METABOLIC_PROCESS	GLYCEROPHOSPHOLIPID_METABOLIC_PROCESS		39	-0.2562105	-1.0968543	0.32553193	0.56254786	1.0	4591	tags=51%, list=35%, signal=79%
NEURITE_DEVELOPMENT	NEURITE_DEVELOPMENT		41	-0.24929431	-1.0930005	0.31848553	0.568887	1.0	3428	tags=32%, list=26%, signal=43%
ELECTRON_TRANSPORT_GO_0006118	ELECTRON_TRANSPORT_GO_0006118		50	-0.24168637	-1.0911976	0.28703704	0.5700416	1.0	2203	tags=26%, list=17%, signal=31%
NEGATIVE_REGULATION_OF_TRANSCRIPTION_FROM_RNA_POLYMERASE_II_PROMOTER	NEGATIVE_REGULATION_OF_TRANSCRIPTION_FROM_RNA_POLYMERASE_II_PROMOTER		76	-0.2182821	-1.0911938	0.2843602	0.5666725	1.0	2759	tags=29%, list=21%, signal=36%
PROTEIN_AMINO_ACID_AUTOPHOSPHORYLATION	PROTEIN_AMINO_ACID_AUTOPHOSPHORYLATION		24	-0.29243198	-1.0904217	0.35021096	0.5652479	1.0	5117	tags=58%, list=39%, signal=96%
DETECTION_OF_EXTERNAL_STIMULUS	DETECTION_OF_EXTERNAL_STIMULUS		18	-0.32186267	-1.089229	0.33128834	0.5649915	1.0	4028	tags=39%, list=31%, signal=56%
NEGATIVE_REGULATION_OF_CELLULAR_METABOLIC_PROCESS	NEGATIVE_REGULATION_OF_CELLULAR_METABOLIC_PROCESS		229	-0.17844863	-1.0876373	0.2214112	0.5660936	1.0	2592	tags=25%, list=20%, signal=30%
PEPTIDYL_AMINO_ACID_MODIFICATION	PEPTIDYL_AMINO_ACID_MODIFICATION		47	-0.24449706	-1.0869194	0.30405405	0.5649248	1.0	2506	tags=28%, list=19%, signal=34%
HORMONE_METABOLIC_PROCESS	HORMONE_METABOLIC_PROCESS		29	-0.27482015	-1.0864767	0.31222707	0.5627733	1.0	3439	tags=45%, list=26%, signal=61%
POSITIVE_REGULATION_OF_DEVELOPMENTAL_PROCESS	POSITIVE_REGULATION_OF_DEVELOPMENTAL_PROCESS		197	-0.1831324	-1.0846398	0.2765432	0.5642078	1.0	4203	tags=43%, list=32%, signal=62%
PHAGOCYTOSIS	PHAGOCYTOSIS		16	-0.32943723	-1.079705	0.32700422	0.5738573	1.0	4189	tags=56%, list=32%, signal=83%
POSITIVE_REGULATION_OF_CELLULAR_METABOLIC_PROCESS	POSITIVE_REGULATION_OF_CELLULAR_METABOLIC_PROCESS		196	-0.18436408	-1.0796787	0.26034063	0.57066953	1.0	2822	tags=27%, list=22%, signal=34%
POSITIVE_REGULATION_OF_METABOLIC_PROCESS	POSITIVE_REGULATION_OF_METABOLIC_PROCESS		201	-0.17816551	-1.0779929	0.27339903	0.571824	1.0	2822	tags=27%, list=22%, signal=34%
MEMBRANE_LIPID_METABOLIC_PROCESS	MEMBRANE_LIPID_METABOLIC_PROCESS		85	-0.21000415	-1.0727057	0.3181818	0.58282423	1.0	3546	tags=36%, list=27%, signal=50%
POSITIVE_REGULATION_OF_TRANSCRIPTION	POSITIVE_REGULATION_OF_TRANSCRIPTION		124	-0.19309224	-1.0720762	0.2982885	0.58139485	1.0	2822	tags=27%, list=22%, signal=34%
CELL_PROLIFERATION_GO_0008283	CELL_PROLIFERATION_GO_0008283		466	-0.16208789	-1.0720551	0.24581006	0.5782148	1.0	2593	tags=24%, list=20%, signal=28%
POSITIVE_REGULATION_OF_CATALYTIC_ACTIVITY	POSITIVE_REGULATION_OF_CATALYTIC_ACTIVITY		139	-0.1876778	-1.070843	0.27317074	0.57818496	1.0	2514	tags=23%, list=19%, signal=28%
FATTY_ACID_OXIDATION	FATTY_ACID_OXIDATION		17	-0.3152366	-1.0694696	0.33615223	0.5783772	1.0	3482	tags=47%, list=27%, signal=64%
CELL_MIGRATION	CELL_MIGRATION		82	-0.21047688	-1.0671686	0.34441805	0.58112645	1.0	2526	tags=24%, list=19%, signal=30%
REGULATION_OF_BIOLOGICAL_QUALITY	REGULATION_OF_BIOLOGICAL_QUALITY		364	-0.16502745	-1.065504	0.26612905	0.5822634	1.0	3763	tags=31%, list=29%, signal=43%
ACTIN_FILAMENT_ORGANIZATION	ACTIN_FILAMENT_ORGANIZATION		21	-0.28998485	-1.0645543	0.37820512	0.5812769	1.0	2506	tags=33%, list=19%, signal=41%
PROTEIN_SECRETION	PROTEIN_SECRETION		28	-0.26526842	-1.0621898	0.35091743	0.58433074	1.0	4348	tags=46%, list=33%, signal=69%
MYOBLAST_DIFFERENTIATION	MYOBLAST_DIFFERENTIATION		16	-0.3174382	-1.0613931	0.37423313	0.58325785	1.0	3295	tags=50%, list=25%, signal=67%
AMINO_ACID_CATABOLIC_PROCESS	AMINO_ACID_CATABOLIC_PROCESS		23	-0.2869173	-1.0549511	0.3731959	0.5966554	1.0	2063	tags=30%, list=16%, signal=36%
AMINO_ACID_METABOLIC_PROCESS	AMINO_ACID_METABOLIC_PROCESS		73	-0.21332875	-1.051675	0.34324944	0.6023677	1.0	2239	tags=26%, list=17%, signal=31%
ANTI_APOPTOSIS	ANTI_APOPTOSIS		107	-0.19491291	-1.0510253	0.33254156	0.6008564	1.0	2139	tags=25%, list=16%, signal=30%
AXONOGENESIS	AXONOGENESIS		33	-0.25867924	-1.0508447	0.39726028	0.5982258	1.0	3428	tags=33%, list=26%, signal=45%
CELLULAR_LIPID_METABOLIC_PROCESS	CELLULAR_LIPID_METABOLIC_PROCESS		220	-0.17457858	-1.047096	0.34192038	0.6047711	1.0	4115	tags=39%, list=31%, signal=56%
NEUROGENESIS	NEUROGENESIS		75	-0.20696454	-1.0385277	0.39782608	0.62437636	1.0	3428	tags=32%, list=26%, signal=43%
RESPONSE_TO_CHEMICAL_STIMULUS	RESPONSE_TO_CHEMICAL_STIMULUS		271	-0.16745643	-1.0365523	0.34877384	0.6267333	1.0	1731	tags=18%, list=13%, signal=20%
VITAMIN_METABOLIC_PROCESS	VITAMIN_METABOLIC_PROCESS		15	-0.322999	-1.0359592	0.3861607	0.62518287	1.0	4438	tags=60%, list=34%, signal=91%
POSITIVE_REGULATION_OF_TRANSCRIPTION_FACTOR_ACTIVITY	POSITIVE_REGULATION_OF_TRANSCRIPTION_FACTOR_ACTIVITY		17	-0.3029538	-1.0356058	0.3958763	0.6228666	1.0	4113	tags=53%, list=31%, signal=77%
REGULATION_OF_TRANSCRIPTION	REGULATION_OF_TRANSCRIPTION		498	-0.15583238	-1.0348531	0.3371105	0.6215494	1.0	2822	tags=25%, list=22%, signal=31%
POSITIVE_REGULATION_OF_MAP_KINASE_ACTIVITY	POSITIVE_REGULATION_OF_MAP_KINASE_ACTIVITY		39	-0.24710591	-1.0321765	0.398374	0.625333	1.0	1841	tags=26%, list=14%, signal=30%
MACROMOLECULE_BIOSYNTHETIC_PROCESS	MACROMOLECULE_BIOSYNTHETIC_PROCESS		267	-0.16755562	-1.0313064	0.38541666	0.6243839	1.0	2906	tags=27%, list=22%, signal=33%
MAPKKK_CASCADE_GO_0000165	MAPKKK_CASCADE_GO_0000165		90	-0.19803604	-1.0271971	0.40842104	0.6323985	1.0	2353	tags=23%, list=18%, signal=28%
ORGANIC_ACID_TRANSPORT	ORGANIC_ACID_TRANSPORT		39	-0.23805016	-1.0266837	0.38513514	0.6306576	1.0	960	tags=18%, list=7%, signal=19%
DETECTION_OF_STIMULUS_INVOLVED_IN_SENSORY_PERCEPTION	DETECTION_OF_STIMULUS_INVOLVED_IN_SENSORY_PERCEPTION		15	-0.31225148	-1.0238639	0.43678162	0.63479125	1.0	9009	tags=100%, list=69%, signal=320%
CARBOXYLIC_ACID_TRANSPORT	CARBOXYLIC_ACID_TRANSPORT		39	-0.23805016	-1.0225106	0.41241685	0.63527036	1.0	960	tags=18%, list=7%, signal=19%
NERVOUS_SYSTEM_DEVELOPMENT	NERVOUS_SYSTEM_DEVELOPMENT		328	-0.16014269	-1.0204741	0.39714286	0.6374242	1.0	4076	tags=34%, list=31%, signal=48%
CELLULAR_COMPONENT_ASSEMBLY	CELLULAR_COMPONENT_ASSEMBLY		272	-0.1651189	-1.0183553	0.368	0.639874	1.0	2909	tags=26%, list=22%, signal=33%
NEGATIVE_REGULATION_OF_CELL_DIFFERENTIATION	NEGATIVE_REGULATION_OF_CELL_DIFFERENTIATION		24	-0.26917455	-1.0153482	0.43378997	0.6451388	1.0	3037	tags=29%, list=23%, signal=38%
REGULATION_OF_CYTOKINE_BIOSYNTHETIC_PROCESS	REGULATION_OF_CYTOKINE_BIOSYNTHETIC_PROCESS		31	-0.24920568	-1.014036	0.41111112	0.6456117	1.0	2817	tags=32%, list=22%, signal=41%
TISSUE_DEVELOPMENT	TISSUE_DEVELOPMENT		126	-0.18467642	-1.0129387	0.43123543	0.645422	1.0	1698	tags=19%, list=13%, signal=22%
CELLULAR_PROTEIN_COMPLEX_ASSEMBLY	CELLULAR_PROTEIN_COMPLEX_ASSEMBLY		28	-0.25734258	-1.0045067	0.45473683	0.66460705	1.0	2701	tags=29%, list=21%, signal=36%
TRANSLATION	TRANSLATION		149	-0.17654344	-1.004419	0.4783715	0.66169536	1.0	2704	tags=27%, list=21%, signal=33%
AMINE_CATABOLIC_PROCESS	AMINE_CATABOLIC_PROCESS		25	-0.26442543	-1.0010847	0.43290043	0.6674853	1.0	2063	tags=28%, list=16%, signal=33%
AMINO_ACID_AND_DERIVATIVE_METABOLIC_PROCESS	AMINO_ACID_AND_DERIVATIVE_METABOLIC_PROCESS		96	-0.18743908	-0.9949911	0.45794392	0.68095297	1.0	2250	tags=24%, list=17%, signal=29%
NEGATIVE_REGULATION_OF_DEVELOPMENTAL_PROCESS	NEGATIVE_REGULATION_OF_DEVELOPMENTAL_PROCESS		177	-0.17292678	-0.9936755	0.47044334	0.6812643	1.0	3301	tags=31%, list=25%, signal=41%
REGULATION_OF_JNK_ACTIVITY	REGULATION_OF_JNK_ACTIVITY		18	-0.28831398	-0.99337804	0.45708156	0.67895585	1.0	1841	tags=28%, list=14%, signal=32%
RHYTHMIC_PROCESS	RHYTHMIC_PROCESS		23	-0.2635334	-0.9891588	0.47974414	0.6871677	1.0	1998	tags=26%, list=15%, signal=31%
NITROGEN_COMPOUND_CATABOLIC_PROCESS	NITROGEN_COMPOUND_CATABOLIC_PROCESS		27	-0.2585636	-0.98654085	0.45274726	0.6907785	1.0	2063	tags=26%, list=16%, signal=31%
HEART_DEVELOPMENT	HEART_DEVELOPMENT		33	-0.24359755	-0.984391	0.48098433	0.6934842	1.0	3983	tags=39%, list=30%, signal=56%
SODIUM_ION_TRANSPORT	SODIUM_ION_TRANSPORT		17	-0.2918649	-0.98088294	0.46021506	0.6994361	1.0	5080	tags=59%, list=39%, signal=96%
CHEMICAL_HOMEOSTASIS	CHEMICAL_HOMEOSTASIS		136	-0.17514414	-0.97660285	0.49427918	0.70780396	1.0	3188	tags=29%, list=24%, signal=38%
POSITIVE_REGULATION_OF_DNA_BINDING	POSITIVE_REGULATION_OF_DNA_BINDING		18	-0.28379494	-0.97577536	0.47939262	0.70668983	1.0	4905	tags=61%, list=37%, signal=98%
CELL_CELL_ADHESION	CELL_CELL_ADHESION		72	-0.19476664	-0.96456075	0.5144124	0.7334339	1.0	4774	tags=49%, list=36%, signal=76%
MACROMOLECULAR_COMPLEX_ASSEMBLY	MACROMOLECULAR_COMPLEX_ASSEMBLY		254	-0.15671355	-0.9633712	0.5657568	0.7336321	1.0	2833	tags=25%, list=22%, signal=32%
POSITIVE_REGULATION_OF_NUCLEOBASENUCLEOSIDENUCLEOTIDE_AND_NUCLEIC_ACID_METABOLIC_PROCESS	POSITIVE_REGULATION_OF_NUCLEOBASENUCLEOSIDENUCLEOTIDE_AND_NUCLEIC_ACID_METABOLIC_PROCESS		134	-0.17294574	-0.9607133	0.52205884	0.73777086	1.0	3015	tags=27%, list=23%, signal=35%
ANATOMICAL_STRUCTURE_MORPHOGENESIS	ANATOMICAL_STRUCTURE_MORPHOGENESIS		336	-0.14999008	-0.95888656	0.6094527	0.7394133	1.0	3328	tags=28%, list=25%, signal=37%
CELLULAR_HOMEOSTASIS	CELLULAR_HOMEOSTASIS		121	-0.17271475	-0.9562561	0.5607064	0.7429533	1.0	3228	tags=30%, list=25%, signal=39%
SKELETAL_MUSCLE_DEVELOPMENT	SKELETAL_MUSCLE_DEVELOPMENT		28	-0.24005029	-0.94952834	0.54013014	0.75752693	1.0	3444	tags=43%, list=26%, signal=58%
POSITIVE_REGULATION_OF_TRANSCRIPTION_FROM_RNA_POLYMERASE_II_PROMOTER	POSITIVE_REGULATION_OF_TRANSCRIPTION_FROM_RNA_POLYMERASE_II_PROMOTER		60	-0.19898516	-0.9472709	0.55106384	0.7603533	1.0	4597	tags=47%, list=35%, signal=72%
AXON_GUIDANCE	AXON_GUIDANCE		18	-0.27653918	-0.9417467	0.5254583	0.77147764	1.0	2960	tags=33%, list=23%, signal=43%
HOMEOSTATIC_PROCESS	HOMEOSTATIC_PROCESS		179	-0.16198267	-0.9401848	0.6152019	0.77211374	1.0	3228	tags=28%, list=25%, signal=37%
ACTIVATION_OF_PROTEIN_KINASE_ACTIVITY	ACTIVATION_OF_PROTEIN_KINASE_ACTIVITY		23	-0.25421473	-0.93373054	0.51585627	0.7859257	1.0	4428	tags=39%, list=34%, signal=59%
REGULATION_OF_PHOSPHORYLATION	REGULATION_OF_PHOSPHORYLATION		42	-0.21047047	-0.9324275	0.55939525	0.7857306	1.0	2506	tags=26%, list=19%, signal=32%
REGULATION_OF_G_PROTEIN_COUPLED_RECEPTOR_PROTEIN_SIGNALING_PATHWAY	REGULATION_OF_G_PROTEIN_COUPLED_RECEPTOR_PROTEIN_SIGNALING_PATHWAY		23	-0.25276586	-0.930955	0.5462963	0.7861728	1.0	1097	tags=17%, list=8%, signal=19%
POSITIVE_REGULATION_OF_CELLULAR_COMPONENT_ORGANIZATION_AND_BIOGENESIS	POSITIVE_REGULATION_OF_CELLULAR_COMPONENT_ORGANIZATION_AND_BIOGENESIS		28	-0.23541567	-0.9298182	0.56017506	0.78606886	1.0	4155	tags=43%, list=32%, signal=63%
SECRETION_BY_CELL	SECRETION_BY_CELL		100	-0.17357412	-0.9211642	0.6284404	0.805462	1.0	4590	tags=43%, list=35%, signal=66%
REGULATION_OF_TRANSCRIPTIONDNA_DEPENDENT	REGULATION_OF_TRANSCRIPTIONDNA_DEPENDENT		412	-0.14048845	-0.9158135	0.7783641	0.81616634	1.0	2822	tags=25%, list=22%, signal=30%
CYCLIC_NUCLEOTIDE_MEDIATED_SIGNALING	CYCLIC_NUCLEOTIDE_MEDIATED_SIGNALING		97	-0.17391396	-0.91478175	0.63761467	0.81547594	1.0	1203	tags=12%, list=9%, signal=14%
REGULATION_OF_BINDING	REGULATION_OF_BINDING		46	-0.20486878	-0.9133136	0.5833333	0.815855	1.0	2552	tags=28%, list=19%, signal=35%
SULFUR_METABOLIC_PROCESS	SULFUR_METABOLIC_PROCESS		30	-0.23022488	-0.90884906	0.60444444	0.8239552	1.0	2827	tags=30%, list=22%, signal=38%
RESPONSE_TO_NUTRIENT	RESPONSE_TO_NUTRIENT		17	-0.2682079	-0.9082936	0.5729387	0.82195246	1.0	2305	tags=29%, list=18%, signal=36%
RESPONSE_TO_OXIDATIVE_STRESS	RESPONSE_TO_OXIDATIVE_STRESS		38	-0.21077439	-0.8943103	0.65400845	0.8541107	1.0	1579	tags=24%, list=12%, signal=27%
G_PROTEIN_SIGNALING_COUPLED_TO_CYCLIC_NUCLEOTIDE_SECOND_MESSENGER	G_PROTEIN_SIGNALING_COUPLED_TO_CYCLIC_NUCLEOTIDE_SECOND_MESSENGER		96	-0.17416823	-0.8939131	0.6957547	0.8514876	1.0	1203	tags=13%, list=9%, signal=14%
REGULATION_OF_PROTEIN_SECRETION	REGULATION_OF_PROTEIN_SECRETION		19	-0.25876096	-0.89174575	0.6200417	0.8534012	1.0	2769	tags=32%, list=21%, signal=40%
REGULATION_OF_PROTEIN_MODIFICATION_PROCESS	REGULATION_OF_PROTEIN_MODIFICATION_PROCESS		37	-0.21334057	-0.88858986	0.6339286	0.8577531	1.0	1535	tags=19%, list=12%, signal=21%
REGULATION_OF_TRANSLATIONAL_INITIATION	REGULATION_OF_TRANSLATIONAL_INITIATION		25	-0.23294511	-0.88437724	0.6284501	0.8646636	1.0	1146	tags=20%, list=9%, signal=22%
RESPONSE_TO_NUTRIENT_LEVELS	RESPONSE_TO_NUTRIENT_LEVELS		27	-0.22419292	-0.8794573	0.6263982	0.8732885	1.0	2345	tags=26%, list=18%, signal=32%
VESICLE_MEDIATED_TRANSPORT	VESICLE_MEDIATED_TRANSPORT		174	-0.1483072	-0.87659574	0.78959274	0.8764702	1.0	3880	tags=33%, list=30%, signal=47%
EPIDERMIS_DEVELOPMENT	EPIDERMIS_DEVELOPMENT		66	-0.17977868	-0.87473047	0.69977427	0.87714887	1.0	1698	tags=20%, list=13%, signal=23%
REGULATION_OF_CELLULAR_COMPONENT_ORGANIZATION_AND_BIOGENESIS	REGULATION_OF_CELLULAR_COMPONENT_ORGANIZATION_AND_BIOGENESIS		102	-0.1667277	-0.87228465	0.77102804	0.87956285	1.0	3617	tags=31%, list=28%, signal=43%
ENDOSOME_TRANSPORT	ENDOSOME_TRANSPORT		22	-0.2382563	-0.8706785	0.63596493	0.87969387	1.0	3861	tags=41%, list=29%, signal=58%
CENTRAL_NERVOUS_SYSTEM_DEVELOPMENT	CENTRAL_NERVOUS_SYSTEM_DEVELOPMENT		105	-0.16379084	-0.86794144	0.7810219	0.88216954	1.0	4387	tags=39%, list=34%, signal=58%
GOLGI_VESICLE_TRANSPORT	GOLGI_VESICLE_TRANSPORT		42	-0.19736733	-0.86687946	0.6814159	0.88107145	1.0	4294	tags=43%, list=33%, signal=64%
AMINE_METABOLIC_PROCESS	AMINE_METABOLIC_PROCESS		128	-0.15742503	-0.8644301	0.76642334	0.88314617	1.0	2971	tags=26%, list=23%, signal=33%
CELL_CELL_SIGNALING	CELL_CELL_SIGNALING		372	-0.13335295	-0.8633306	0.89196676	0.88207227	1.0	4225	tags=34%, list=32%, signal=49%
POSITIVE_REGULATION_OF_CASPASE_ACTIVITY	POSITIVE_REGULATION_OF_CASPASE_ACTIVITY		28	-0.22150768	-0.8627314	0.67741936	0.8799069	1.0	1872	tags=25%, list=14%, signal=29%
CELLULAR_MORPHOGENESIS_DURING_DIFFERENTIATION	CELLULAR_MORPHOGENESIS_DURING_DIFFERENTIATION		38	-0.19905265	-0.8515136	0.7012712	0.9009907	1.0	3428	tags=29%, list=26%, signal=39%
SPHINGOLIPID_METABOLIC_PROCESS	SPHINGOLIPID_METABOLIC_PROCESS		23	-0.22970182	-0.85122174	0.7027027	0.8980982	1.0	3228	tags=35%, list=25%, signal=46%
ECTODERM_DEVELOPMENT	ECTODERM_DEVELOPMENT		75	-0.16648573	-0.8460876	0.7638889	0.90567464	1.0	1447	tags=17%, list=11%, signal=19%
REGULATION_OF_TRANSCRIPTION_FACTOR_ACTIVITY	REGULATION_OF_TRANSCRIPTION_FACTOR_ACTIVITY		30	-0.20899665	-0.8344804	0.73277664	0.9257487	1.0	4357	tags=47%, list=33%, signal=70%
EXTRACELLULAR_STRUCTURE_ORGANIZATION_AND_BIOGENESIS	EXTRACELLULAR_STRUCTURE_ORGANIZATION_AND_BIOGENESIS		23	-0.22426605	-0.83341527	0.6902655	0.9243828	1.0	3444	tags=39%, list=26%, signal=53%
T_CELL_PROLIFERATION	T_CELL_PROLIFERATION		17	-0.24625918	-0.8322323	0.6914661	0.92336977	1.0	2817	tags=35%, list=22%, signal=45%
PHOSPHOINOSITIDE_METABOLIC_PROCESS	PHOSPHOINOSITIDE_METABOLIC_PROCESS		25	-0.22098786	-0.83064246	0.7068273	0.92303437	1.0	4591	tags=52%, list=35%, signal=80%
REGULATION_OF_TRANSLATION	REGULATION_OF_TRANSLATION		76	-0.16569534	-0.8249784	0.8251121	0.9306929	1.0	2896	tags=26%, list=22%, signal=34%
POSITIVE_REGULATION_OF_TRANSCRIPTIONDNA_DEPENDENT	POSITIVE_REGULATION_OF_TRANSCRIPTIONDNA_DEPENDENT		105	-0.15254526	-0.82239705	0.8804598	0.93185544	1.0	4632	tags=42%, list=35%, signal=64%
NITROGEN_COMPOUND_METABOLIC_PROCESS	NITROGEN_COMPOUND_METABOLIC_PROCESS		141	-0.14710845	-0.82064605	0.8722892	0.93163127	1.0	2971	tags=25%, list=23%, signal=32%
INSULIN_RECEPTOR_SIGNALING_PATHWAY	INSULIN_RECEPTOR_SIGNALING_PATHWAY		16	-0.24256553	-0.82045263	0.6993865	0.92851716	1.0	3644	tags=38%, list=28%, signal=52%
REGULATION_OF_GROWTH	REGULATION_OF_GROWTH		48	-0.18445455	-0.8166164	0.7922912	0.9323866	1.0	4285	tags=40%, list=33%, signal=59%
POSITIVE_REGULATION_OF_BINDING	POSITIVE_REGULATION_OF_BINDING		19	-0.23393756	-0.8104852	0.7253219	0.9401531	1.0	4113	tags=47%, list=31%, signal=69%
SECOND_MESSENGER_MEDIATED_SIGNALING	SECOND_MESSENGER_MEDIATED_SIGNALING		139	-0.14325152	-0.8029585	0.9148936	0.9496382	1.0	2092	tags=16%, list=16%, signal=19%
REGULATION_OF_DNA_BINDING	REGULATION_OF_DNA_BINDING		36	-0.18843393	-0.8012639	0.77728283	0.9490666	1.0	2552	tags=28%, list=19%, signal=34%
PROTEIN_LOCALIZATION	PROTEIN_LOCALIZATION		184	-0.13746113	-0.7973858	0.94722956	0.9522997	1.0	3575	tags=28%, list=27%, signal=38%
RESPONSE_TO_EXTRACELLULAR_STIMULUS	RESPONSE_TO_EXTRACELLULAR_STIMULUS		29	-0.20124458	-0.79713994	0.8116883	0.94916624	1.0	2345	tags=24%, list=18%, signal=29%
POSITIVE_REGULATION_OF_JNK_ACTIVITY	POSITIVE_REGULATION_OF_JNK_ACTIVITY		16	-0.23651016	-0.79250586	0.7526652	0.95340526	1.0	1841	tags=25%, list=14%, signal=29%
REGULATION_OF_MUSCLE_CONTRACTION	REGULATION_OF_MUSCLE_CONTRACTION		18	-0.23319156	-0.790122	0.7601713	0.9537985	1.0	1828	tags=28%, list=14%, signal=32%
REPRODUCTIVE_PROCESS	REPRODUCTIVE_PROCESS		133	-0.14127475	-0.7898233	0.9205955	0.95072156	1.0	3922	tags=35%, list=30%, signal=49%
AMINE_BIOSYNTHETIC_PROCESS	AMINE_BIOSYNTHETIC_PROCESS		15	-0.2419227	-0.77983975	0.75051975	0.96291184	1.0	371	tags=13%, list=3%, signal=14%
CARBOHYDRATE_METABOLIC_PROCESS	CARBOHYDRATE_METABOLIC_PROCESS		152	-0.13632898	-0.77792716	0.9382151	0.9622498	1.0	4141	tags=34%, list=32%, signal=49%
POSITIVE_REGULATION_OF_RNA_METABOLIC_PROCESS	POSITIVE_REGULATION_OF_RNA_METABOLIC_PROCESS		107	-0.14373744	-0.77417976	0.92537314	0.96433926	1.0	4632	tags=41%, list=35%, signal=63%
G_PROTEIN_SIGNALING_COUPLED_TO_IP3_SECOND_MESSENGERPHOSPHOLIPASE_C_ACTIVATING	G_PROTEIN_SIGNALING_COUPLED_TO_IP3_SECOND_MESSENGERPHOSPHOLIPASE_C_ACTIVATING		39	-0.18368132	-0.7729817	0.85555553	0.96271944	1.0	2564	tags=23%, list=20%, signal=29%
CARBOHYDRATE_BIOSYNTHETIC_PROCESS	CARBOHYDRATE_BIOSYNTHETIC_PROCESS		35	-0.18069328	-0.7601244	0.85365856	0.97718674	1.0	4117	tags=37%, list=31%, signal=54%
METAL_ION_TRANSPORT	METAL_ION_TRANSPORT		102	-0.1423019	-0.7580985	0.9373494	0.97651607	1.0	5080	tags=46%, list=39%, signal=75%
REGULATION_OF_CELL_MIGRATION	REGULATION_OF_CELL_MIGRATION		23	-0.20615007	-0.7545871	0.8135246	0.9778134	1.0	4688	tags=43%, list=36%, signal=68%
G_PROTEIN_COUPLED_RECEPTOR_PROTEIN_SIGNALING_PATHWAY	G_PROTEIN_COUPLED_RECEPTOR_PROTEIN_SIGNALING_PATHWAY		300	-0.11934135	-0.7529364	0.997449	0.9766149	1.0	4795	tags=37%, list=37%, signal=57%
NEGATIVE_REGULATION_OF_CELLULAR_COMPONENT_ORGANIZATION_AND_BIOGENESIS	NEGATIVE_REGULATION_OF_CELLULAR_COMPONENT_ORGANIZATION_AND_BIOGENESIS		26	-0.19599847	-0.74964285	0.8594705	0.97735465	1.0	1443	tags=15%, list=11%, signal=17%
BRAIN_DEVELOPMENT	BRAIN_DEVELOPMENT		39	-0.17518573	-0.74194205	0.86092716	0.98336595	1.0	3952	tags=38%, list=30%, signal=55%
NEGATIVE_REGULATION_OF_CELLULAR_PROTEIN_METABOLIC_PROCESS	NEGATIVE_REGULATION_OF_CELLULAR_PROTEIN_METABOLIC_PROCESS		41	-0.16707201	-0.74047124	0.8961039	0.98165715	1.0	2861	tags=24%, list=22%, signal=31%
POSITIVE_REGULATION_OF_TRANSPORT	POSITIVE_REGULATION_OF_TRANSPORT		18	-0.21290185	-0.73080397	0.83469385	0.9892164	1.0	4851	tags=56%, list=37%, signal=88%
G_PROTEIN_SIGNALING_ADENYLATE_CYCLASE_ACTIVATING_PATHWAY	G_PROTEIN_SIGNALING_ADENYLATE_CYCLASE_ACTIVATING_PATHWAY		24	-0.19048093	-0.72539634	0.8607306	0.9912625	1.0	1203	tags=13%, list=9%, signal=14%
PROTEIN_POLYMERIZATION	PROTEIN_POLYMERIZATION		17	-0.21449068	-0.72538185	0.8539095	0.98784316	1.0	361	tags=12%, list=3%, signal=12%
DI___TRI_VALENT_INORGANIC_CATION_TRANSPORT	DI___TRI_VALENT_INORGANIC_CATION_TRANSPORT		27	-0.17893916	-0.71026343	0.90174675	0.9994448	1.0	1108	tags=15%, list=8%, signal=16%
CATION_TRANSPORT	CATION_TRANSPORT		130	-0.12828417	-0.7093908	0.983683	0.9969052	1.0	4800	tags=42%, list=37%, signal=65%
SECRETORY_PATHWAY	SECRETORY_PATHWAY		72	-0.14394931	-0.7079763	0.95089287	0.9949267	1.0	4590	tags=42%, list=35%, signal=64%
NEGATIVE_REGULATION_OF_GROWTH	NEGATIVE_REGULATION_OF_GROWTH		35	-0.16873683	-0.7019823	0.9082774	0.9967275	1.0	4285	tags=40%, list=33%, signal=59%
EXCRETION	EXCRETION		35	-0.16756481	-0.69298285	0.92105263	1.0	1.0	2247	tags=20%, list=17%, signal=24%
SECRETION	SECRETION		157	-0.120356545	-0.6923996	0.99278843	0.9977533	1.0	4911	tags=43%, list=38%, signal=67%
ION_TRANSPORT	ION_TRANSPORT		165	-0.120915696	-0.6915016	0.995283	0.99511105	1.0	4800	tags=41%, list=37%, signal=63%
NEGATIVE_REGULATION_OF_PROTEIN_METABOLIC_PROCESS	NEGATIVE_REGULATION_OF_PROTEIN_METABOLIC_PROCESS		44	-0.15423508	-0.6886468	0.94482756	0.9939241	1.0	2861	tags=23%, list=22%, signal=29%
POTASSIUM_ION_TRANSPORT	POTASSIUM_ION_TRANSPORT		52	-0.14966984	-0.688236	0.9512712	0.9908904	1.0	5051	tags=44%, list=39%, signal=72%
PHOSPHOINOSITIDE_MEDIATED_SIGNALING	PHOSPHOINOSITIDE_MEDIATED_SIGNALING		42	-0.15866902	-0.68607265	0.91935486	0.9891547	1.0	2564	tags=21%, list=20%, signal=27%
CARBOHYDRATE_CATABOLIC_PROCESS	CARBOHYDRATE_CATABOLIC_PROCESS		20	-0.19326374	-0.6841558	0.9053498	0.9874063	1.0	4117	tags=35%, list=31%, signal=51%
CELLULAR_CARBOHYDRATE_CATABOLIC_PROCESS	CELLULAR_CARBOHYDRATE_CATABOLIC_PROCESS		20	-0.19326374	-0.6839396	0.875803	0.98426086	1.0	4117	tags=35%, list=31%, signal=51%
REGULATION_OF_CYTOKINE_PRODUCTION	REGULATION_OF_CYTOKINE_PRODUCTION		21	-0.1877749	-0.6825496	0.89065605	0.9820123	1.0	3168	tags=29%, list=24%, signal=38%
PATTERN_SPECIFICATION_PROCESS	PATTERN_SPECIFICATION_PROCESS		27	-0.16769142	-0.6728043	0.9235669	0.98529494	1.0	5525	tags=59%, list=42%, signal=102%
ESTABLISHMENT_AND_OR_MAINTENANCE_OF_CELL_POLARITY	ESTABLISHMENT_AND_OR_MAINTENANCE_OF_CELL_POLARITY		19	-0.19306579	-0.67247283	0.91	0.9822303	1.0	1557	tags=16%, list=12%, signal=18%
LIPID_HOMEOSTASIS	LIPID_HOMEOSTASIS		15	-0.20528273	-0.66668576	0.9009009	0.982784	1.0	811	tags=13%, list=6%, signal=14%
NEGATIVE_REGULATION_OF_MULTICELLULAR_ORGANISMAL_PROCESS	NEGATIVE_REGULATION_OF_MULTICELLULAR_ORGANISMAL_PROCESS		27	-0.17178218	-0.6609499	0.9137931	0.9831654	1.0	2149	tags=22%, list=16%, signal=27%
INORGANIC_ANION_TRANSPORT	INORGANIC_ANION_TRANSPORT		16	-0.19860756	-0.6576944	0.90909094	0.98172927	1.0	588	tags=13%, list=4%, signal=13%
NUCLEOTIDE_EXCISION_REPAIR	NUCLEOTIDE_EXCISION_REPAIR		19	-0.18240221	-0.6438708	0.93607306	0.9859794	1.0	2205	tags=21%, list=17%, signal=25%
AMINO_SUGAR_METABOLIC_PROCESS	AMINO_SUGAR_METABOLIC_PROCESS		15	-0.17441459	-0.5703114	0.95434785	1.0	1.0	4422	tags=40%, list=34%, signal=60%
CALCIUM_ION_TRANSPORT	CALCIUM_ION_TRANSPORT		23	-0.15461999	-0.5661046	0.966	1.0	1.0	1108	tags=13%, list=8%, signal=14%
FEMALE_GAMETE_GENERATION	FEMALE_GAMETE_GENERATION		15	-0.17130622	-0.5487111	0.98275864	1.0	1.0	10852	tags=100%, list=83%, signal=584%
DETECTION_OF_ABIOTIC_STIMULUS	DETECTION_OF_ABIOTIC_STIMULUS		16	-0.16241448	-0.5376148	0.9830508	1.0	1.0	5346	tags=50%, list=41%, signal=84%
RESPONSE_TO_LIGHT_STIMULUS	RESPONSE_TO_LIGHT_STIMULUS		40	-0.12492775	-0.5352897	0.99071926	1.0	1.0	2552	tags=20%, list=19%, signal=25%
REGULATION_OF_CELL_GROWTH	REGULATION_OF_CELL_GROWTH		39	-0.119966686	-0.51389265	0.99782133	1.0	1.0	4285	tags=33%, list=33%, signal=49%
REGULATION_OF_ACTION_POTENTIAL	REGULATION_OF_ACTION_POTENTIAL		16	-0.15213563	-0.50138956	0.9917864	0.9996235	1.0	3636	tags=31%, list=28%, signal=43%
MONOVALENT_INORGANIC_CATION_TRANSPORT	MONOVALENT_INORGANIC_CATION_TRANSPORT		83	-0.09906835	-0.49829307	1.0	0.99668366	1.0	5080	tags=42%, list=39%, signal=68%
