# Supplementary material for: Multiple-input multiple-output causal strategies for gene selection
Source: BMC Bioinformatics. 2011 Nov 25;12:458. doi: 10.1186/1471-2105-12-458 (PMC3323860; doi:10.1186/1471-2105-12-458)
Supplement: Additional file 3 — Archive containing the output files computed by the preranked GSEA for λ ∈ {0.6,0.7,0.8,0.9,1.0,2.0} (GSEA_MIMO_part2.zip). [file 1471-2105-12-458-S3.ZIP › mFS07_entrez_mimo.GseaPreranked.1316038907112/gsea_report_for_na_pos_1316038907112.xls]

NAME	GS<br> follow link to MSigDB	GS DETAILS	SIZE	ES	NES	NOM p-val	FDR q-val	FWER p-val	RANK AT MAX	LEADING EDGE
M_PHASE_OF_MITOTIC_CELL_CYCLE	M_PHASE_OF_MITOTIC_CELL_CYCLE		72	0.56752115	2.6741445	0.0	0.0	0.0	2709	tags=58%, list=21%, signal=73%
MITOTIC_CELL_CYCLE	MITOTIC_CELL_CYCLE		134	0.4966631	2.6684704	0.0	0.0	0.0	2794	tags=51%, list=21%, signal=65%
M_PHASE	M_PHASE		98	0.5282265	2.6625633	0.0	0.0	0.0	2709	tags=54%, list=21%, signal=68%
MITOSIS	MITOSIS		70	0.55987936	2.6521654	0.0	0.0	0.0	2709	tags=57%, list=21%, signal=72%
CELL_CYCLE_PROCESS	CELL_CYCLE_PROCESS		169	0.47991586	2.6474462	0.0	0.0	0.0	2412	tags=47%, list=18%, signal=57%
CELL_CYCLE_PHASE	CELL_CYCLE_PHASE		152	0.45977223	2.5093503	0.0	0.0	0.0	2794	tags=48%, list=21%, signal=60%
DNA_REPLICATION	DNA_REPLICATION		97	0.48749483	2.4931612	0.0	0.0	0.0	2924	tags=48%, list=22%, signal=62%
DNA_METABOLIC_PROCESS	DNA_METABOLIC_PROCESS		240	0.41168037	2.4093175	0.0	9.580592E-5	0.0010	2986	tags=45%, list=23%, signal=57%
SISTER_CHROMATID_SEGREGATION	SISTER_CHROMATID_SEGREGATION		16	0.73941195	2.397286	0.0	8.516081E-5	0.0010	867	tags=56%, list=7%, signal=60%
MITOTIC_SISTER_CHROMATID_SEGREGATION	MITOTIC_SISTER_CHROMATID_SEGREGATION		15	0.75744665	2.3934038	0.0	7.6644734E-5	0.0010	867	tags=60%, list=7%, signal=64%
CELL_CYCLE_GO_0007049	CELL_CYCLE_GO_0007049		277	0.4066476	2.389191	0.0	6.967703E-5	0.0010	2532	tags=42%, list=19%, signal=50%
CELL_CYCLE_CHECKPOINT_GO_0000075	CELL_CYCLE_CHECKPOINT_GO_0000075		45	0.5287218	2.3169827	0.0	6.387061E-5	0.0010	2009	tags=53%, list=15%, signal=63%
CHROMOSOME_SEGREGATION	CHROMOSOME_SEGREGATION		28	0.5917362	2.300163	0.0	1.1733885E-4	0.0020	867	tags=46%, list=7%, signal=50%
DNA_DEPENDENT_DNA_REPLICATION	DNA_DEPENDENT_DNA_REPLICATION		52	0.5099782	2.2986553	0.0	1.0895751E-4	0.0020	2924	tags=54%, list=22%, signal=69%
DNA_REPAIR	DNA_REPAIR		118	0.43636033	2.2861054	0.0	1.5262263E-4	0.0030	2978	tags=48%, list=23%, signal=62%
REGULATION_OF_MITOSIS	REGULATION_OF_MITOSIS		33	0.5712402	2.259511	0.0	1.8946109E-4	0.0040	1933	tags=52%, list=15%, signal=60%
RNA_SPLICING	RNA_SPLICING		74	0.4604048	2.2308772	0.0	3.1301062E-4	0.0070	3334	tags=53%, list=25%, signal=70%
RESPONSE_TO_DNA_DAMAGE_STIMULUS	RESPONSE_TO_DNA_DAMAGE_STIMULUS		153	0.40515596	2.216853	0.0	3.8008753E-4	0.0090	2978	tags=46%, list=23%, signal=59%
NUCLEOTIDE_BIOSYNTHETIC_PROCESS	NUCLEOTIDE_BIOSYNTHETIC_PROCESS		17	0.65348184	2.1667864	0.0	6.8037363E-4	0.017	1320	tags=53%, list=10%, signal=59%
RESPONSE_TO_ENDOGENOUS_STIMULUS	RESPONSE_TO_ENDOGENOUS_STIMULUS		182	0.3823167	2.152212	0.0	7.606996E-4	0.02	3237	tags=45%, list=25%, signal=59%
RNA_PROCESSING	RNA_PROCESSING		138	0.3962255	2.1149828	0.0	0.0010935537	0.03	3334	tags=49%, list=25%, signal=65%
DNA_INTEGRITY_CHECKPOINT	DNA_INTEGRITY_CHECKPOINT		22	0.58751166	2.0804698	0.0	0.0018122992	0.051	2009	tags=59%, list=15%, signal=70%
MICROTUBULE_CYTOSKELETON_ORGANIZATION_AND_BIOGENESIS	MICROTUBULE_CYTOSKELETON_ORGANIZATION_AND_BIOGENESIS		31	0.529979	2.0791843	0.0	0.0017688015	0.052	2709	tags=55%, list=21%, signal=69%
DNA_REPLICATION_INITIATION	DNA_REPLICATION_INITIATION		15	0.6515543	2.0568488	0.0	0.002168508	0.067	2705	tags=80%, list=21%, signal=101%
MITOTIC_CELL_CYCLE_CHECKPOINT	MITOTIC_CELL_CYCLE_CHECKPOINT		19	0.58825296	2.034677	0.0018050541	0.0031136414	0.099	1933	tags=53%, list=15%, signal=62%
PROTEIN_FOLDING	PROTEIN_FOLDING		55	0.44442195	2.0157351	0.0	0.0035215225	0.117	3180	tags=51%, list=24%, signal=67%
DOUBLE_STRAND_BREAK_REPAIR	DOUBLE_STRAND_BREAK_REPAIR		21	0.5717875	2.0068686	0.0038834952	0.0036508855	0.125	1847	tags=52%, list=14%, signal=61%
MITOCHONDRION_ORGANIZATION_AND_BIOGENESIS	MITOCHONDRION_ORGANIZATION_AND_BIOGENESIS		42	0.46782514	2.0007715	0.0	0.0036856628	0.13	3187	tags=50%, list=24%, signal=66%
REGULATION_OF_MITOTIC_CELL_CYCLE	REGULATION_OF_MITOTIC_CELL_CYCLE		19	0.5757551	1.9897474	0.0018018018	0.004055374	0.145	1406	tags=47%, list=11%, signal=53%
MRNA_METABOLIC_PROCESS	MRNA_METABOLIC_PROCESS		72	0.41521633	1.9832392	0.0	0.004226288	0.153	3422	tags=51%, list=26%, signal=69%
REGULATION_OF_CELL_CYCLE	REGULATION_OF_CELL_CYCLE		161	0.3570243	1.964647	0.0	0.0050706672	0.184	2009	tags=35%, list=15%, signal=41%
COENZYME_METABOLIC_PROCESS	COENZYME_METABOLIC_PROCESS		35	0.4822134	1.9408908	0.0019762847	0.006285652	0.224	3385	tags=49%, list=26%, signal=65%
TRNA_METABOLIC_PROCESS	TRNA_METABOLIC_PROCESS		15	0.6130548	1.9397717	0.0036429872	0.006235689	0.228	2652	tags=67%, list=20%, signal=84%
INTERPHASE_OF_MITOTIC_CELL_CYCLE	INTERPHASE_OF_MITOTIC_CELL_CYCLE		57	0.4233168	1.930554	0.0	0.006683062	0.25	3340	tags=51%, list=26%, signal=68%
NUCLEOBASENUCLEOSIDENUCLEOTIDE_AND_NUCLEIC_ACID_TRANSPORT	NUCLEOBASENUCLEOSIDENUCLEOTIDE_AND_NUCLEIC_ACID_TRANSPORT		26	0.4992888	1.9195114	0.0018382353	0.0072289333	0.271	2186	tags=46%, list=17%, signal=55%
INTERPHASE	INTERPHASE		63	0.41491792	1.9147279	0.0	0.007483248	0.288	3340	tags=49%, list=26%, signal=66%
COFACTOR_BIOSYNTHETIC_PROCESS	COFACTOR_BIOSYNTHETIC_PROCESS		21	0.53207785	1.8883033	0.001968504	0.0095570665	0.373	1444	tags=38%, list=11%, signal=43%
MRNA_PROCESSING_GO_0006397	MRNA_PROCESSING_GO_0006397		61	0.409998	1.8843623	0.0017730496	0.009668526	0.383	3422	tags=49%, list=26%, signal=66%
CHROMOSOME_ORGANIZATION_AND_BIOGENESIS	CHROMOSOME_ORGANIZATION_AND_BIOGENESIS		107	0.36293977	1.8621114	0.0	0.0116200885	0.445	2824	tags=39%, list=22%, signal=50%
REGULATION_OF_DNA_REPLICATION	REGULATION_OF_DNA_REPLICATION		18	0.5476639	1.8575991	0.009451796	0.011728194	0.457	2009	tags=50%, list=15%, signal=59%
REGULATION_OF_DNA_METABOLIC_PROCESS	REGULATION_OF_DNA_METABOLIC_PROCESS		40	0.44136983	1.8545064	0.0	0.011623701	0.462	2091	tags=45%, list=16%, signal=53%
REGULATION_OF_CYCLIN_DEPENDENT_PROTEIN_KINASE_ACTIVITY	REGULATION_OF_CYCLIN_DEPENDENT_PROTEIN_KINASE_ACTIVITY		40	0.43968385	1.8406998	0.005484461	0.012903769	0.51	2464	tags=48%, list=19%, signal=58%
MITOCHONDRIAL_TRANSPORT	MITOCHONDRIAL_TRANSPORT		18	0.5426942	1.8155845	0.003629764	0.015386561	0.581	1444	tags=44%, list=11%, signal=50%
DNA_DAMAGE_CHECKPOINT	DNA_DAMAGE_CHECKPOINT		19	0.52905095	1.7971541	0.0038022813	0.017443571	0.632	2009	tags=53%, list=15%, signal=62%
TRANSCRIPTION_INITIATION_FROM_RNA_POLYMERASE_II_PROMOTER	TRANSCRIPTION_INITIATION_FROM_RNA_POLYMERASE_II_PROMOTER		27	0.4788026	1.7816645	0.0057471264	0.019451175	0.676	2464	tags=44%, list=19%, signal=55%
G1_S_TRANSITION_OF_MITOTIC_CELL_CYCLE	G1_S_TRANSITION_OF_MITOTIC_CELL_CYCLE		23	0.48057255	1.770439	0.0	0.020680074	0.702	2783	tags=48%, list=21%, signal=61%
COFACTOR_METABOLIC_PROCESS	COFACTOR_METABOLIC_PROCESS		51	0.39776075	1.7667564	0.0018903592	0.020875195	0.711	3442	tags=43%, list=26%, signal=58%
PROTEIN_MODIFICATION_BY_SMALL_PROTEIN_CONJUGATION	PROTEIN_MODIFICATION_BY_SMALL_PROTEIN_CONJUGATION		35	0.437267	1.7655805	0.0018083183	0.02071511	0.714	2331	tags=40%, list=18%, signal=49%
UBIQUITIN_CYCLE	UBIQUITIN_CYCLE		40	0.41819498	1.7415566	0.0054545454	0.024802184	0.79	2331	tags=38%, list=18%, signal=45%
DNA_DAMAGE_RESPONSESIGNAL_TRANSDUCTION	DNA_DAMAGE_RESPONSESIGNAL_TRANSDUCTION		34	0.43949467	1.7235931	0.0018281536	0.027955271	0.835	2009	tags=44%, list=15%, signal=52%
BIOPOLYMER_CATABOLIC_PROCESS	BIOPOLYMER_CATABOLIC_PROCESS		103	0.33790118	1.7167348	0.0	0.02902143	0.852	3316	tags=41%, list=25%, signal=54%
PROTEIN_CATABOLIC_PROCESS	PROTEIN_CATABOLIC_PROCESS		60	0.37461045	1.7068552	0.005597015	0.030849688	0.878	2331	tags=33%, list=18%, signal=40%
NUCLEAR_EXPORT	NUCLEAR_EXPORT		26	0.46032616	1.703002	0.0073260074	0.031093562	0.886	4222	tags=58%, list=32%, signal=85%
PROTEIN_UBIQUITINATION	PROTEIN_UBIQUITINATION		32	0.42324603	1.6933774	0.012367492	0.032754377	0.906	2331	tags=38%, list=18%, signal=46%
CELLULAR_PROTEIN_CATABOLIC_PROCESS	CELLULAR_PROTEIN_CATABOLIC_PROCESS		50	0.38831967	1.6864545	0.010869565	0.033901237	0.917	2331	tags=34%, list=18%, signal=41%
PROTEIN_DNA_COMPLEX_ASSEMBLY	PROTEIN_DNA_COMPLEX_ASSEMBLY		45	0.38916472	1.6828555	0.0038610038	0.034443814	0.922	2509	tags=40%, list=19%, signal=49%
RNA_EXPORT_FROM_NUCLEUS	RNA_EXPORT_FROM_NUCLEUS		17	0.5022485	1.6774666	0.023765996	0.035350878	0.929	4560	tags=71%, list=35%, signal=108%
DNA_RECOMBINATION	DNA_RECOMBINATION		45	0.38721204	1.6597601	0.009090909	0.04030267	0.953	1514	tags=33%, list=12%, signal=38%
MACROMOLECULE_CATABOLIC_PROCESS	MACROMOLECULE_CATABOLIC_PROCESS		120	0.31040534	1.6434721	0.0033726813	0.04453118	0.968	3339	tags=38%, list=26%, signal=50%
CYTOKINESIS	CYTOKINESIS		17	0.49376106	1.642151	0.025	0.04427712	0.968	1015	tags=35%, list=8%, signal=38%
BASE_EXCISION_REPAIR	BASE_EXCISION_REPAIR		16	0.49099022	1.6297244	0.017142856	0.04777454	0.979	2748	tags=44%, list=21%, signal=55%
DNA_PACKAGING	DNA_PACKAGING		29	0.41866672	1.6101911	0.023809524	0.054186072	0.989	2773	tags=45%, list=21%, signal=57%
MEIOSIS_I	MEIOSIS_I		19	0.4617061	1.5854504	0.017374517	0.06370771	0.998	1514	tags=37%, list=12%, signal=42%
NUCLEAR_TRANSPORT	NUCLEAR_TRANSPORT		77	0.32201105	1.5703621	0.006956522	0.06960359	0.998	3268	tags=38%, list=25%, signal=50%
CELLULAR_MACROMOLECULE_CATABOLIC_PROCESS	CELLULAR_MACROMOLECULE_CATABOLIC_PROCESS		90	0.3122944	1.5664738	0.0068259384	0.07043497	0.998	2331	tags=30%, list=18%, signal=36%
MEIOTIC_CELL_CYCLE	MEIOTIC_CELL_CYCLE		31	0.40656283	1.5613822	0.020220589	0.07198747	0.998	2709	tags=42%, list=21%, signal=53%
ONE_CARBON_COMPOUND_METABOLIC_PROCESS	ONE_CARBON_COMPOUND_METABOLIC_PROCESS		24	0.43491048	1.5602422	0.031481482	0.07151987	0.999	2986	tags=50%, list=23%, signal=65%
TRANSCRIPTION_INITIATION	TRANSCRIPTION_INITIATION		33	0.39385217	1.551124	0.032258064	0.07514702	0.999	2464	tags=39%, list=19%, signal=48%
MICROTUBULE_BASED_PROCESS	MICROTUBULE_BASED_PROCESS		75	0.32899663	1.5506984	0.005291005	0.074244	0.999	2715	tags=36%, list=21%, signal=45%
NUCLEOCYTOPLASMIC_TRANSPORT	NUCLEOCYTOPLASMIC_TRANSPORT		77	0.32201105	1.547331	0.013816926	0.07493396	0.999	3268	tags=38%, list=25%, signal=50%
ORGANELLE_ORGANIZATION_AND_BIOGENESIS	ORGANELLE_ORGANIZATION_AND_BIOGENESIS		407	0.24585228	1.5352253	0.0	0.080418326	0.999	2840	tags=30%, list=22%, signal=38%
NUCLEOTIDE_METABOLIC_PROCESS	NUCLEOTIDE_METABOLIC_PROCESS		36	0.37894863	1.5321404	0.036206897	0.080972284	1.0	1320	tags=31%, list=10%, signal=34%
CELL_DIVISION	CELL_DIVISION		19	0.4493279	1.5170008	0.04797048	0.08831135	1.0	1015	tags=32%, list=8%, signal=34%
NUCLEOBASENUCLEOSIDE_AND_NUCLEOTIDE_METABOLIC_PROCESS	NUCLEOBASENUCLEOSIDE_AND_NUCLEOTIDE_METABOLIC_PROCESS		46	0.35473606	1.515124	0.009652509	0.08808204	1.0	1320	tags=28%, list=10%, signal=31%
APOPTOTIC_NUCLEAR_CHANGES	APOPTOTIC_NUCLEAR_CHANGES		17	0.44395784	1.4792688	0.062730625	0.10952316	1.0	2783	tags=47%, list=21%, signal=60%
CHROMATIN_ASSEMBLY_OR_DISASSEMBLY	CHROMATIN_ASSEMBLY_OR_DISASSEMBLY		25	0.39492673	1.4647942	0.06496063	0.11892677	1.0	2773	tags=48%, list=21%, signal=61%
CELLULAR_COMPONENT_DISASSEMBLY	CELLULAR_COMPONENT_DISASSEMBLY		31	0.3766141	1.4593751	0.05109489	0.12161054	1.0	3064	tags=42%, list=23%, signal=55%
ESTABLISHMENT_OF_ORGANELLE_LOCALIZATION	ESTABLISHMENT_OF_ORGANELLE_LOCALIZATION		16	0.45612323	1.4564054	0.06433824	0.122520834	1.0	909	tags=38%, list=7%, signal=40%
ORGANELLE_LOCALIZATION	ORGANELLE_LOCALIZATION		21	0.39657485	1.4254888	0.084269665	0.14771517	1.0	909	tags=29%, list=7%, signal=31%
VIRAL_INFECTIOUS_CYCLE	VIRAL_INFECTIOUS_CYCLE		29	0.368465	1.4199357	0.06469501	0.151044	1.0	1129	tags=31%, list=9%, signal=34%
NEGATIVE_REGULATION_OF_DNA_METABOLIC_PROCESS	NEGATIVE_REGULATION_OF_DNA_METABOLIC_PROCESS		16	0.4279065	1.4039333	0.093457945	0.16473226	1.0	2564	tags=50%, list=20%, signal=62%
VIRAL_REPRODUCTIVE_PROCESS	VIRAL_REPRODUCTIVE_PROCESS		33	0.35049024	1.3707396	0.0984556	0.19983564	1.0	1675	tags=33%, list=13%, signal=38%
ESTABLISHMENT_AND_OR_MAINTENANCE_OF_CHROMATIN_ARCHITECTURE	ESTABLISHMENT_AND_OR_MAINTENANCE_OF_CHROMATIN_ARCHITECTURE		65	0.29381818	1.3613826	0.067474045	0.20892482	1.0	2773	tags=35%, list=21%, signal=45%
ALCOHOL_METABOLIC_PROCESS	ALCOHOL_METABOLIC_PROCESS		82	0.27532053	1.3575757	0.06585789	0.2108288	1.0	4362	tags=44%, list=33%, signal=65%
NEGATIVE_REGULATION_OF_BINDING	NEGATIVE_REGULATION_OF_BINDING		16	0.40739378	1.3292707	0.1309298	0.24597104	1.0	2783	tags=50%, list=21%, signal=63%
RESPONSE_TO_HYPOXIA	RESPONSE_TO_HYPOXIA		27	0.34790093	1.322812	0.13142857	0.25195602	1.0	2394	tags=33%, list=18%, signal=41%
INTRACELLULAR_TRANSPORT	INTRACELLULAR_TRANSPORT		248	0.2252158	1.3169732	0.029126214	0.25741723	1.0	3268	tags=32%, list=25%, signal=42%
CHROMATIN_REMODELING	CHROMATIN_REMODELING		21	0.3724327	1.3155495	0.13872832	0.25658247	1.0	2773	tags=43%, list=21%, signal=54%
RESPONSE_TO_ORGANIC_SUBSTANCE	RESPONSE_TO_ORGANIC_SUBSTANCE		27	0.34928668	1.3104485	0.13019891	0.26153147	1.0	2842	tags=37%, list=22%, signal=47%
VIRAL_REPRODUCTION	VIRAL_REPRODUCTION		38	0.31274283	1.3023472	0.124304265	0.27075508	1.0	1957	tags=32%, list=15%, signal=37%
VIRAL_GENOME_REPLICATION	VIRAL_GENOME_REPLICATION		20	0.3735234	1.3015606	0.110707805	0.26929173	1.0	1675	tags=35%, list=13%, signal=40%
RNA_CATABOLIC_PROCESS	RNA_CATABOLIC_PROCESS		20	0.37110344	1.284617	0.15900382	0.2929425	1.0	3038	tags=50%, list=23%, signal=65%
ESTABLISHMENT_OF_CELLULAR_LOCALIZATION	ESTABLISHMENT_OF_CELLULAR_LOCALIZATION		311	0.2107175	1.2728319	0.04754358	0.30927116	1.0	3268	tags=30%, list=25%, signal=39%
CYTOSKELETON_DEPENDENT_INTRACELLULAR_TRANSPORT	CYTOSKELETON_DEPENDENT_INTRACELLULAR_TRANSPORT		25	0.34583628	1.2708513	0.15173675	0.30958143	1.0	4041	tags=52%, list=31%, signal=75%
HETEROCYCLE_METABOLIC_PROCESS	HETEROCYCLE_METABOLIC_PROCESS		26	0.34622604	1.269574	0.14800759	0.3084476	1.0	1444	tags=23%, list=11%, signal=26%
NEGATIVE_REGULATION_OF_CATALYTIC_ACTIVITY	NEGATIVE_REGULATION_OF_CATALYTIC_ACTIVITY		61	0.27707207	1.269096	0.11882998	0.30610123	1.0	3266	tags=39%, list=25%, signal=52%
G1_PHASE	G1_PHASE		15	0.39312464	1.2687799	0.18076923	0.30347762	1.0	575	tags=27%, list=4%, signal=28%
RESPONSE_TO_ABIOTIC_STIMULUS	RESPONSE_TO_ABIOTIC_STIMULUS		79	0.25924596	1.2659597	0.101265825	0.30521402	1.0	3385	tags=37%, list=26%, signal=49%
APOPTOTIC_PROGRAM	APOPTOTIC_PROGRAM		56	0.27891478	1.2550881	0.12432432	0.3212388	1.0	3151	tags=38%, list=24%, signal=49%
CELLULAR_LOCALIZATION	CELLULAR_LOCALIZATION		323	0.20356062	1.2457358	0.05901639	0.33435935	1.0	3268	tags=30%, list=25%, signal=39%
MEIOTIC_RECOMBINATION	MEIOTIC_RECOMBINATION		16	0.39002207	1.2455786	0.18233083	0.331308	1.0	1514	tags=31%, list=12%, signal=35%
REGULATION_OF_GENE_EXPRESSION_EPIGENETIC	REGULATION_OF_GENE_EXPRESSION_EPIGENETIC		27	0.32518265	1.2448828	0.15412845	0.32924742	1.0	2986	tags=41%, list=23%, signal=53%
RESPONSE_TO_STRESS	RESPONSE_TO_STRESS		467	0.19803534	1.2441077	0.035168197	0.32731935	1.0	2909	tags=28%, list=22%, signal=35%
RIBONUCLEOPROTEIN_COMPLEX_BIOGENESIS_AND_ASSEMBLY	RIBONUCLEOPROTEIN_COMPLEX_BIOGENESIS_AND_ASSEMBLY		68	0.25950786	1.2243979	0.14963503	0.35953718	1.0	3654	tags=40%, list=28%, signal=55%
DNA_CATABOLIC_PROCESS	DNA_CATABOLIC_PROCESS		21	0.3544003	1.2155758	0.19744058	0.3733464	1.0	3316	tags=43%, list=25%, signal=57%
REGULATION_OF_HYDROLASE_ACTIVITY	REGULATION_OF_HYDROLASE_ACTIVITY		65	0.25100058	1.1737347	0.20701754	0.45662704	1.0	3127	tags=34%, list=24%, signal=44%
TRANSCRIPTION_FROM_RNA_POLYMERASE_III_PROMOTER	TRANSCRIPTION_FROM_RNA_POLYMERASE_III_PROMOTER		18	0.35463682	1.1719441	0.26793247	0.45614186	1.0	3713	tags=56%, list=28%, signal=77%
NEGATIVE_REGULATION_OF_DNA_BINDING	NEGATIVE_REGULATION_OF_DNA_BINDING		15	0.36820412	1.1707917	0.26346153	0.45447132	1.0	2783	tags=47%, list=21%, signal=59%
CELLULAR_RESPIRATION	CELLULAR_RESPIRATION		19	0.3431737	1.1706088	0.2462963	0.45070446	1.0	2674	tags=37%, list=20%, signal=46%
CHROMATIN_MODIFICATION	CHROMATIN_MODIFICATION		46	0.26862496	1.1688765	0.21830986	0.45048475	1.0	2773	tags=33%, list=21%, signal=41%
INDUCTION_OF_APOPTOSIS_BY_EXTRACELLULAR_SIGNALS	INDUCTION_OF_APOPTOSIS_BY_EXTRACELLULAR_SIGNALS		25	0.31826195	1.1681793	0.26857144	0.44805032	1.0	2602	tags=36%, list=20%, signal=45%
NUCLEAR_ORGANIZATION_AND_BIOGENESIS	NUCLEAR_ORGANIZATION_AND_BIOGENESIS		23	0.32720795	1.1660975	0.23900573	0.44875717	1.0	2783	tags=39%, list=21%, signal=50%
RESPONSE_TO_HORMONE_STIMULUS	RESPONSE_TO_HORMONE_STIMULUS		26	0.30188358	1.1528494	0.27859777	0.4739774	1.0	4953	tags=58%, list=38%, signal=93%
CHROMATIN_ASSEMBLY	CHROMATIN_ASSEMBLY		16	0.35806236	1.151875	0.287594	0.47204727	1.0	2773	tags=44%, list=21%, signal=55%
TRANSCRIPTION_FROM_RNA_POLYMERASE_II_PROMOTER	TRANSCRIPTION_FROM_RNA_POLYMERASE_II_PROMOTER		428	0.18196501	1.1505641	0.10644678	0.47069994	1.0	3257	tags=29%, list=25%, signal=37%
CELL_STRUCTURE_DISASSEMBLY_DURING_APOPTOSIS	CELL_STRUCTURE_DISASSEMBLY_DURING_APOPTOSIS		17	0.3442796	1.1465261	0.29571983	0.47581282	1.0	2783	tags=35%, list=21%, signal=45%
NITROGEN_COMPOUND_BIOSYNTHETIC_PROCESS	NITROGEN_COMPOUND_BIOSYNTHETIC_PROCESS		25	0.30318445	1.142434	0.2748538	0.48135197	1.0	1578	tags=24%, list=12%, signal=27%
REGULATION_OF_KINASE_ACTIVITY	REGULATION_OF_KINASE_ACTIVITY		135	0.21220018	1.1332517	0.23275863	0.49925488	1.0	2257	tags=24%, list=17%, signal=28%
CATABOLIC_PROCESS	CATABOLIC_PROCESS		201	0.2007129	1.1282849	0.20411393	0.5063706	1.0	3582	tags=32%, list=27%, signal=43%
NUCLEAR_IMPORT	NUCLEAR_IMPORT		47	0.25905442	1.1262232	0.26173285	0.50695777	1.0	3268	tags=34%, list=25%, signal=45%
REGULATION_OF_CATALYTIC_ACTIVITY	REGULATION_OF_CATALYTIC_ACTIVITY		238	0.19134358	1.1236136	0.18166667	0.50896925	1.0	3316	tags=30%, list=25%, signal=39%
NEURON_APOPTOSIS	NEURON_APOPTOSIS		15	0.34502637	1.1210445	0.2875458	0.5111384	1.0	1255	tags=27%, list=10%, signal=29%
REGULATION_OF_TRANSFERASE_ACTIVITY	REGULATION_OF_TRANSFERASE_ACTIVITY		137	0.20554744	1.1154264	0.25385934	0.52024597	1.0	2257	tags=23%, list=17%, signal=28%
GLUTAMATE_SIGNALING_PATHWAY	GLUTAMATE_SIGNALING_PATHWAY		17	0.3335044	1.1151881	0.29817444	0.51653093	1.0	2946	tags=29%, list=23%, signal=38%
LIPID_BIOSYNTHETIC_PROCESS	LIPID_BIOSYNTHETIC_PROCESS		84	0.22927998	1.1151677	0.2753623	0.5124417	1.0	1711	tags=21%, list=13%, signal=24%
NEGATIVE_REGULATION_OF_TRANSPORT	NEGATIVE_REGULATION_OF_TRANSPORT		18	0.3280717	1.1028448	0.3180147	0.5384114	1.0	3541	tags=44%, list=27%, signal=61%
CELLULAR_RESPONSE_TO_STIMULUS	CELLULAR_RESPONSE_TO_STIMULUS		17	0.32638982	1.1006918	0.32386363	0.5394171	1.0	2842	tags=35%, list=22%, signal=45%
REGULATION_OF_PROTEIN_KINASE_ACTIVITY	REGULATION_OF_PROTEIN_KINASE_ACTIVITY		133	0.2054135	1.096041	0.27986348	0.5469532	1.0	2257	tags=23%, list=17%, signal=28%
CELLULAR_CATABOLIC_PROCESS	CELLULAR_CATABOLIC_PROCESS		189	0.19392903	1.0956547	0.24832214	0.54363626	1.0	3645	tags=32%, list=28%, signal=43%
CYTOSKELETON_ORGANIZATION_AND_BIOGENESIS	CYTOSKELETON_ORGANIZATION_AND_BIOGENESIS		182	0.19298278	1.0854682	0.27843803	0.5653376	1.0	2795	tags=27%, list=21%, signal=34%
INTERACTION_WITH_HOST	INTERACTION_WITH_HOST		15	0.3329797	1.0619745	0.37728938	0.6235865	1.0	1352	tags=27%, list=10%, signal=30%
CELLULAR_BIOSYNTHETIC_PROCESS	CELLULAR_BIOSYNTHETIC_PROCESS		273	0.17886506	1.0576062	0.32	0.63067484	1.0	1605	tags=18%, list=12%, signal=20%
DNA_DAMAGE_RESPONSESIGNAL_TRANSDUCTION_RESULTING_IN_INDUCTION_OF_APOPTOSIS	DNA_DAMAGE_RESPONSESIGNAL_TRANSDUCTION_RESULTING_IN_INDUCTION_OF_APOPTOSIS		15	0.3291085	1.0554335	0.369863	0.6318291	1.0	1072	tags=27%, list=8%, signal=29%
REGULATION_OF_PROTEIN_STABILITY	REGULATION_OF_PROTEIN_STABILITY		17	0.32225576	1.0496352	0.3853211	0.64261174	1.0	4081	tags=41%, list=31%, signal=60%
NEGATIVE_REGULATION_OF_APOPTOSIS	NEGATIVE_REGULATION_OF_APOPTOSIS		136	0.19400625	1.04823	0.35714287	0.6416864	1.0	1519	tags=19%, list=12%, signal=21%
OXYGEN_AND_REACTIVE_OXYGEN_SPECIES_METABOLIC_PROCESS	OXYGEN_AND_REACTIVE_OXYGEN_SPECIES_METABOLIC_PROCESS		18	0.31285158	1.0475454	0.3961165	0.63890517	1.0	2873	tags=39%, list=22%, signal=50%
PIGMENT_BIOSYNTHETIC_PROCESS	PIGMENT_BIOSYNTHETIC_PROCESS		17	0.3150902	1.0462148	0.40074906	0.6378046	1.0	1444	tags=24%, list=11%, signal=26%
REGULATION_OF_MOLECULAR_FUNCTION	REGULATION_OF_MOLECULAR_FUNCTION		275	0.17299663	1.0415549	0.34018987	0.64534044	1.0	3316	tags=29%, list=25%, signal=38%
RNA_SPLICINGVIA_TRANSESTERIFICATION_REACTIONS	RNA_SPLICINGVIA_TRANSESTERIFICATION_REACTIONS		27	0.273783	1.0328665	0.39417475	0.66420776	1.0	2692	tags=30%, list=21%, signal=37%
NEGATIVE_REGULATION_OF_PROGRAMMED_CELL_DEATH	NEGATIVE_REGULATION_OF_PROGRAMMED_CELL_DEATH		137	0.19324526	1.0307909	0.41402337	0.66519195	1.0	1519	tags=19%, list=12%, signal=21%
GAMETE_GENERATION	GAMETE_GENERATION		92	0.20737392	1.0290658	0.38698012	0.66507083	1.0	3914	tags=35%, list=30%, signal=49%
MICROTUBULE_BASED_MOVEMENT	MICROTUBULE_BASED_MOVEMENT		16	0.31588182	1.0182219	0.43953934	0.6908115	1.0	2715	tags=38%, list=21%, signal=47%
PROTEIN_IMPORT	PROTEIN_IMPORT		58	0.22424614	1.0163298	0.43144423	0.69124466	1.0	3268	tags=29%, list=25%, signal=39%
INTRACELLULAR_PROTEIN_TRANSPORT	INTRACELLULAR_PROTEIN_TRANSPORT		127	0.18817271	1.0126691	0.44385964	0.69657093	1.0	3376	tags=29%, list=26%, signal=39%
MACROMOLECULE_LOCALIZATION	MACROMOLECULE_LOCALIZATION		202	0.17698225	1.0111424	0.43949044	0.6959475	1.0	3268	tags=28%, list=25%, signal=36%
SECONDARY_METABOLIC_PROCESS	SECONDARY_METABOLIC_PROCESS		23	0.2749028	1.007163	0.45398772	0.7025236	1.0	1444	tags=22%, list=11%, signal=24%
REGULATION_OF_TRANSCRIPTION_FROM_RNA_POLYMERASE_II_PROMOTER	REGULATION_OF_TRANSCRIPTION_FROM_RNA_POLYMERASE_II_PROMOTER		267	0.16767	1.0018661	0.4340836	0.7119256	1.0	2489	tags=23%, list=19%, signal=28%
CARBOHYDRATE_TRANSPORT	CARBOHYDRATE_TRANSPORT		17	0.3018574	0.9996957	0.45213848	0.71293396	1.0	2423	tags=29%, list=19%, signal=36%
RESPONSE_TO_TEMPERATURE_STIMULUS	RESPONSE_TO_TEMPERATURE_STIMULUS		16	0.3118054	0.9988163	0.4709193	0.7106414	1.0	3385	tags=44%, list=26%, signal=59%
MORPHOGENESIS_OF_AN_EPITHELIUM	MORPHOGENESIS_OF_AN_EPITHELIUM		15	0.31194624	0.997552	0.4563492	0.70917964	1.0	3738	tags=47%, list=29%, signal=65%
DIGESTION	DIGESTION		42	0.23421516	0.9918894	0.43822393	0.71942157	1.0	2912	tags=24%, list=22%, signal=31%
PIGMENT_METABOLIC_PROCESS	PIGMENT_METABOLIC_PROCESS		18	0.29141912	0.98822224	0.46771038	0.72488385	1.0	1444	tags=22%, list=11%, signal=25%
NEGATIVE_REGULATION_OF_TRANSFERASE_ACTIVITY	NEGATIVE_REGULATION_OF_TRANSFERASE_ACTIVITY		27	0.26100823	0.98378515	0.49275362	0.7321032	1.0	3218	tags=37%, list=25%, signal=49%
STEROID_BIOSYNTHETIC_PROCESS	STEROID_BIOSYNTHETIC_PROCESS		22	0.2775136	0.98353094	0.48876405	0.7281176	1.0	4151	tags=55%, list=32%, signal=80%
PROTEIN_AMINO_ACID_O_LINKED_GLYCOSYLATION	PROTEIN_AMINO_ACID_O_LINKED_GLYCOSYLATION		18	0.28569967	0.98150885	0.48405254	0.72885054	1.0	2754	tags=39%, list=21%, signal=49%
PROTEIN_TRANSPORT	PROTEIN_TRANSPORT		139	0.18376687	0.9803462	0.5131579	0.7272898	1.0	3268	tags=28%, list=25%, signal=37%
PROTEIN_TARGETING	PROTEIN_TARGETING		94	0.19328338	0.97816944	0.4920914	0.7285703	1.0	3376	tags=29%, list=26%, signal=38%
STEROID_METABOLIC_PROCESS	STEROID_METABOLIC_PROCESS		66	0.21284635	0.97804165	0.5115044	0.7243324	1.0	4362	tags=42%, list=33%, signal=63%
STEROID_HORMONE_RECEPTOR_SIGNALING_PATHWAY	STEROID_HORMONE_RECEPTOR_SIGNALING_PATHWAY		18	0.2887955	0.9772148	0.4857685	0.7220797	1.0	1259	tags=22%, list=10%, signal=25%
CELL_PROJECTION_BIOGENESIS	CELL_PROJECTION_BIOGENESIS		20	0.28370678	0.97509444	0.4652908	0.72321534	1.0	4179	tags=45%, list=32%, signal=66%
PROGRAMMED_CELL_DEATH	PROGRAMMED_CELL_DEATH		393	0.15608075	0.9710428	0.5409836	0.7296125	1.0	1701	tags=17%, list=13%, signal=19%
INTRACELLULAR_RECEPTOR_MEDIATED_SIGNALING_PATHWAY	INTRACELLULAR_RECEPTOR_MEDIATED_SIGNALING_PATHWAY		18	0.2887955	0.96830314	0.5068226	0.7321139	1.0	1259	tags=22%, list=10%, signal=25%
APOPTOSIS_GO	APOPTOSIS_GO		392	0.15634584	0.9672189	0.5482866	0.7305179	1.0	1701	tags=17%, list=13%, signal=19%
REGULATION_OF_PROGRAMMED_CELL_DEATH	REGULATION_OF_PROGRAMMED_CELL_DEATH		313	0.1587839	0.96414024	0.5684713	0.73403704	1.0	1701	tags=17%, list=13%, signal=19%
GENERATION_OF_A_SIGNAL_INVOLVED_IN_CELL_CELL_SIGNALING	GENERATION_OF_A_SIGNAL_INVOLVED_IN_CELL_CELL_SIGNALING		25	0.26358432	0.9600908	0.52559054	0.73978233	1.0	2363	tags=28%, list=18%, signal=34%
REGULATION_OF_NEUROTRANSMITTER_LEVELS	REGULATION_OF_NEUROTRANSMITTER_LEVELS		23	0.26325783	0.95662874	0.50460404	0.7442999	1.0	1046	tags=17%, list=8%, signal=19%
ENERGY_DERIVATION_BY_OXIDATION_OF_ORGANIC_COMPOUNDS	ENERGY_DERIVATION_BY_OXIDATION_OF_ORGANIC_COMPOUNDS		37	0.23543039	0.9564162	0.5084746	0.7403839	1.0	2674	tags=27%, list=20%, signal=34%
COVALENT_CHROMATIN_MODIFICATION	COVALENT_CHROMATIN_MODIFICATION		22	0.2697675	0.9512722	0.52110094	0.7493888	1.0	3627	tags=41%, list=28%, signal=56%
REGULATION_OF_APOPTOSIS	REGULATION_OF_APOPTOSIS		312	0.15911125	0.9493802	0.6012862	0.74984103	1.0	1701	tags=17%, list=13%, signal=19%
PROTEIN_IMPORT_INTO_NUCLEUS	PROTEIN_IMPORT_INTO_NUCLEUS		45	0.21771802	0.939682	0.546789	0.7708359	1.0	3268	tags=31%, list=25%, signal=41%
PROTEIN_RNA_COMPLEX_ASSEMBLY	PROTEIN_RNA_COMPLEX_ASSEMBLY		55	0.20944826	0.9380149	0.55166054	0.77057654	1.0	3654	tags=36%, list=28%, signal=50%
REGULATION_OF_TRANSPORT	REGULATION_OF_TRANSPORT		57	0.2062859	0.9226703	0.5620438	0.80530113	1.0	4222	tags=42%, list=32%, signal=62%
BIOSYNTHETIC_PROCESS	BIOSYNTHETIC_PROCESS		402	0.14667985	0.91901	0.7274168	0.80966514	1.0	1744	tags=16%, list=13%, signal=18%
AROMATIC_COMPOUND_METABOLIC_PROCESS	AROMATIC_COMPOUND_METABOLIC_PROCESS		26	0.23776464	0.9168149	0.5787546	0.8107063	1.0	354	tags=15%, list=3%, signal=16%
INDUCTION_OF_APOPTOSIS_BY_INTRACELLULAR_SIGNALS	INDUCTION_OF_APOPTOSIS_BY_INTRACELLULAR_SIGNALS		23	0.24730816	0.90382344	0.5995935	0.8392203	1.0	3340	tags=35%, list=26%, signal=47%
NEGATIVE_REGULATION_OF_CELL_ADHESION	NEGATIVE_REGULATION_OF_CELL_ADHESION		16	0.281043	0.8969103	0.5980198	0.85185814	1.0	3403	tags=44%, list=26%, signal=59%
ENERGY_RESERVE_METABOLIC_PROCESS	ENERGY_RESERVE_METABOLIC_PROCESS		15	0.27731088	0.87746465	0.62267655	0.8957121	1.0	1250	tags=20%, list=10%, signal=22%
REGULATION_OF_RNA_METABOLIC_PROCESS	REGULATION_OF_RNA_METABOLIC_PROCESS		417	0.1410656	0.8743353	0.85099846	0.89792776	1.0	2489	tags=21%, list=19%, signal=25%
REGULATION_OF_NUCLEOCYTOPLASMIC_TRANSPORT	REGULATION_OF_NUCLEOCYTOPLASMIC_TRANSPORT		19	0.25186315	0.8648693	0.65666044	0.9147124	1.0	1289	tags=21%, list=10%, signal=23%
SEXUAL_REPRODUCTION	SEXUAL_REPRODUCTION		109	0.16884236	0.86153287	0.7376491	0.9174908	1.0	3914	tags=31%, list=30%, signal=44%
SPLICEOSOME_ASSEMBLY	SPLICEOSOME_ASSEMBLY		17	0.25960463	0.8604307	0.64534885	0.91489667	1.0	3321	tags=35%, list=25%, signal=47%
RESPONSE_TO_RADIATION	RESPONSE_TO_RADIATION		52	0.19356525	0.86020863	0.6958042	0.910415	1.0	3237	tags=31%, list=25%, signal=41%
REGULATION_OF_INTRACELLULAR_TRANSPORT	REGULATION_OF_INTRACELLULAR_TRANSPORT		22	0.24188745	0.85983497	0.6606786	0.9063207	1.0	4222	tags=45%, list=32%, signal=67%
POSITIVE_REGULATION_OF_CELL_CYCLE	POSITIVE_REGULATION_OF_CELL_CYCLE		15	0.27148414	0.8597393	0.6569343	0.9016015	1.0	1613	tags=27%, list=12%, signal=30%
TRANSMISSION_OF_NERVE_IMPULSE	TRANSMISSION_OF_NERVE_IMPULSE		167	0.15484825	0.853583	0.7846656	0.91053885	1.0	2588	tags=20%, list=20%, signal=25%
AEROBIC_RESPIRATION	AEROBIC_RESPIRATION		15	0.27105653	0.8506353	0.6609524	0.9121824	1.0	2674	tags=33%, list=20%, signal=42%
PHOSPHOINOSITIDE_BIOSYNTHETIC_PROCESS	PHOSPHOINOSITIDE_BIOSYNTHETIC_PROCESS		21	0.24193133	0.83605814	0.69557196	0.93873245	1.0	1053	tags=19%, list=8%, signal=21%
PROTEOLYSIS	PROTEOLYSIS		170	0.15088893	0.8350941	0.8322148	0.93561167	1.0	3882	tags=32%, list=30%, signal=45%
EMBRYONIC_DEVELOPMENT	EMBRYONIC_DEVELOPMENT		46	0.19131473	0.83279634	0.73321235	0.93552184	1.0	3012	tags=26%, list=23%, signal=34%
SYNAPTIC_TRANSMISSION	SYNAPTIC_TRANSMISSION		154	0.14917834	0.83255106	0.8238342	0.9311085	1.0	2556	tags=19%, list=20%, signal=24%
DEVELOPMENT_OF_PRIMARY_SEXUAL_CHARACTERISTICS	DEVELOPMENT_OF_PRIMARY_SEXUAL_CHARACTERISTICS		25	0.2223703	0.8224085	0.7358156	0.9469937	1.0	3012	tags=28%, list=23%, signal=36%
MEMBRANE_FUSION	MEMBRANE_FUSION		27	0.21604672	0.81548476	0.7392924	0.95554227	1.0	3570	tags=37%, list=27%, signal=51%
CALCIUM_INDEPENDENT_CELL_CELL_ADHESION	CALCIUM_INDEPENDENT_CELL_CELL_ADHESION		16	0.2509446	0.8150464	0.69981915	0.9513727	1.0	3685	tags=38%, list=28%, signal=52%
MEMBRANE_LIPID_BIOSYNTHETIC_PROCESS	MEMBRANE_LIPID_BIOSYNTHETIC_PROCESS		41	0.18857752	0.80725867	0.78878504	0.96077657	1.0	1578	tags=17%, list=12%, signal=19%
CELL_CYCLE_ARREST_GO_0007050	CELL_CYCLE_ARREST_GO_0007050		52	0.18036069	0.8067833	0.79599273	0.9567501	1.0	3763	tags=38%, list=29%, signal=54%
HISTONE_MODIFICATION	HISTONE_MODIFICATION		21	0.22943263	0.8052622	0.7234432	0.95461416	1.0	3627	tags=38%, list=28%, signal=53%
ESTABLISHMENT_OF_PROTEIN_LOCALIZATION	ESTABLISHMENT_OF_PROTEIN_LOCALIZATION		166	0.14485295	0.80274606	0.9086379	0.9542156	1.0	3268	tags=25%, list=25%, signal=33%
EXOCYTOSIS	EXOCYTOSIS		22	0.22373559	0.80037236	0.75	0.953874	1.0	10166	tags=100%, list=78%, signal=447%
PROTEIN_HOMOOLIGOMERIZATION	PROTEIN_HOMOOLIGOMERIZATION		19	0.22805	0.79585594	0.7733813	0.95698094	1.0	883	tags=16%, list=7%, signal=17%
RESPONSE_TO_UV	RESPONSE_TO_UV		22	0.21639396	0.7756998	0.77962965	0.98433363	1.0	3237	tags=36%, list=25%, signal=48%
LIPID_TRANSPORT	LIPID_TRANSPORT		27	0.20833993	0.7705126	0.8227848	0.9871256	1.0	1946	tags=22%, list=15%, signal=26%
CASPASE_ACTIVATION	CASPASE_ACTIVATION		24	0.20763277	0.768806	0.8	0.984628	1.0	3127	tags=33%, list=24%, signal=44%
TRANSLATIONAL_INITIATION	TRANSLATIONAL_INITIATION		33	0.19344598	0.76802516	0.8293578	0.9808823	1.0	3654	tags=36%, list=28%, signal=50%
PHOSPHOLIPID_BIOSYNTHETIC_PROCESS	PHOSPHOLIPID_BIOSYNTHETIC_PROCESS		35	0.18960017	0.7635435	0.8554007	0.9821298	1.0	1578	tags=17%, list=12%, signal=19%
SENSORY_PERCEPTION	SENSORY_PERCEPTION		163	0.1380413	0.7544959	0.95368785	0.9895647	1.0	5202	tags=44%, list=40%, signal=71%
REGULATION_OF_SECRETION	REGULATION_OF_SECRETION		35	0.18548603	0.75149053	0.85110295	0.98855704	1.0	2431	tags=26%, list=19%, signal=31%
GLYCEROPHOSPHOLIPID_BIOSYNTHETIC_PROCESS	GLYCEROPHOSPHOLIPID_BIOSYNTHETIC_PROCESS		27	0.19833234	0.7504785	0.82771534	0.985149	1.0	1053	tags=15%, list=8%, signal=16%
REPRODUCTION	REPRODUCTION		215	0.12921122	0.74725276	0.97815126	0.98441243	1.0	3809	tags=29%, list=29%, signal=40%
EPIDERMAL_GROWTH_FACTOR_RECEPTOR_SIGNALING_PATHWAY	EPIDERMAL_GROWTH_FACTOR_RECEPTOR_SIGNALING_PATHWAY		18	0.2225458	0.7464964	0.80190474	0.98063266	1.0	4520	tags=44%, list=35%, signal=68%
NEGATIVE_REGULATION_OF_CELL_CYCLE	NEGATIVE_REGULATION_OF_CELL_CYCLE		72	0.15399052	0.73669004	0.92253524	0.98745424	1.0	1900	tags=18%, list=15%, signal=21%
NEGATIVE_REGULATION_OF_CELLULAR_BIOSYNTHETIC_PROCESS	NEGATIVE_REGULATION_OF_CELLULAR_BIOSYNTHETIC_PROCESS		25	0.197427	0.7365173	0.8543517	0.98296845	1.0	3230	tags=28%, list=25%, signal=37%
CELLULAR_CARBOHYDRATE_METABOLIC_PROCESS	CELLULAR_CARBOHYDRATE_METABOLIC_PROCESS		106	0.14087091	0.7281308	0.9528796	0.98766094	1.0	2868	tags=21%, list=22%, signal=26%
REGULATION_OF_CELL_ADHESION	REGULATION_OF_CELL_ADHESION		31	0.18833677	0.7217255	0.87523276	0.9895706	1.0	2836	tags=29%, list=22%, signal=37%
JNK_CASCADE	JNK_CASCADE		44	0.16934684	0.7164879	0.89928055	0.98992854	1.0	4099	tags=39%, list=31%, signal=56%
STRESS_ACTIVATED_PROTEIN_KINASE_SIGNALING_PATHWAY	STRESS_ACTIVATED_PROTEIN_KINASE_SIGNALING_PATHWAY		45	0.16618367	0.7151452	0.9206349	0.98677415	1.0	4099	tags=38%, list=31%, signal=55%
LIPOPROTEIN_METABOLIC_PROCESS	LIPOPROTEIN_METABOLIC_PROCESS		30	0.18469562	0.71387094	0.88439304	0.98357666	1.0	1946	tags=20%, list=15%, signal=23%
REGULATION_OF_CATABOLIC_PROCESS	REGULATION_OF_CATABOLIC_PROCESS		15	0.22602497	0.71148944	0.83733827	0.9812081	1.0	4225	tags=47%, list=32%, signal=69%
HOMEOSTASIS_OF_NUMBER_OF_CELLS	HOMEOSTASIS_OF_NUMBER_OF_CELLS		20	0.2052595	0.7114266	0.8624031	0.97677827	1.0	2412	tags=25%, list=18%, signal=31%
POSITIVE_REGULATION_OF_HYDROLASE_ACTIVITY	POSITIVE_REGULATION_OF_HYDROLASE_ACTIVITY		45	0.16147822	0.70587075	0.93716335	0.9774473	1.0	3127	tags=27%, list=24%, signal=35%
NEGATIVE_REGULATION_OF_BIOSYNTHETIC_PROCESS	NEGATIVE_REGULATION_OF_BIOSYNTHETIC_PROCESS		26	0.18741687	0.6980425	0.8756856	0.9796866	1.0	3230	tags=27%, list=25%, signal=36%
GLUCOSE_METABOLIC_PROCESS	GLUCOSE_METABOLIC_PROCESS		27	0.18285541	0.693041	0.892922	0.97943276	1.0	4320	tags=37%, list=33%, signal=55%
NEUROLOGICAL_SYSTEM_PROCESS	NEUROLOGICAL_SYSTEM_PROCESS		328	0.111878	0.6815967	1.0	0.9838274	1.0	4752	tags=34%, list=36%, signal=53%
ANION_TRANSPORT	ANION_TRANSPORT		27	0.1819136	0.67751956	0.9150579	0.9825407	1.0	1444	tags=15%, list=11%, signal=17%
BIOGENIC_AMINE_METABOLIC_PROCESS	BIOGENIC_AMINE_METABOLIC_PROCESS		16	0.20388158	0.6596783	0.9117647	0.989985	1.0	1578	tags=19%, list=12%, signal=21%
RHO_PROTEIN_SIGNAL_TRANSDUCTION	RHO_PROTEIN_SIGNAL_TRANSDUCTION		30	0.16571724	0.6388085	0.9264151	0.9971337	1.0	2742	tags=23%, list=21%, signal=29%
PROTEIN_AMINO_ACID_LIPIDATION	PROTEIN_AMINO_ACID_LIPIDATION		21	0.18262407	0.6361562	0.94455445	0.9940224	1.0	1053	tags=14%, list=8%, signal=16%
FEEDING_BEHAVIOR	FEEDING_BEHAVIOR		20	0.17719497	0.61378664	0.95446265	0.9989073	1.0	4990	tags=45%, list=38%, signal=73%
ADENYLATE_CYCLASE_ACTIVATION	ADENYLATE_CYCLASE_ACTIVATION		18	0.18053061	0.6128969	0.95357835	0.99486065	1.0	4532	tags=39%, list=35%, signal=59%
TUBE_DEVELOPMENT	TUBE_DEVELOPMENT		15	0.18919377	0.61029536	0.9468504	0.991533	1.0	3738	tags=33%, list=29%, signal=47%
LIPOPROTEIN_BIOSYNTHETIC_PROCESS	LIPOPROTEIN_BIOSYNTHETIC_PROCESS		23	0.17103642	0.6083142	0.9539007	0.9879907	1.0	3924	tags=35%, list=30%, signal=50%
NEGATIVE_REGULATION_OF_TRANSLATION	NEGATIVE_REGULATION_OF_TRANSLATION		19	0.17323646	0.57881606	0.9656566	0.9928067	1.0	3230	tags=26%, list=25%, signal=35%
REGULATION_OF_HEART_CONTRACTION	REGULATION_OF_HEART_CONTRACTION		24	0.14562353	0.522517	0.98832685	0.9983324	1.0	3933	tags=33%, list=30%, signal=48%
PEROXISOME_ORGANIZATION_AND_BIOGENESIS	PEROXISOME_ORGANIZATION_AND_BIOGENESIS		15	0.14104891	0.4400326	0.9980159	0.99920464	1.0	444	tags=7%, list=3%, signal=7%
