# Supplementary material for: Multiple-input multiple-output causal strategies for gene selection
Source: BMC Bioinformatics. 2011 Nov 25;12:458. doi: 10.1186/1471-2105-12-458 (PMC3323860; doi:10.1186/1471-2105-12-458)
Supplement: Additional file 3 — Archive containing the output files computed by the preranked GSEA for λ ∈ {0.6,0.7,0.8,0.9,1.0,2.0} (GSEA_MIMO_part2.zip). [file 1471-2105-12-458-S3.ZIP › mFS07_entrez_mimo.GseaPreranked.1316038907112/ranked_gene_list_na_pos_versus_na_neg_1316038907112.xls]

NAME	DESCRIPTION	GENE_SYMBOL	GENE_TITLE	SCORE
29127	null	null	null	13091.0
54210	null	null	null	13090.0
64151	null	null	null	13089.0
2017	null	null	null	13088.0
9055	null	null	null	13087.0
51203	null	null	null	13085.0
1033	null	null	null	13083.0
79682	null	null	null	13082.0
9133	null	null	null	13080.0
9134	null	null	null	13077.0
7153	null	null	null	13076.0
79703	null	null	null	13075.0
6790	null	null	null	13073.0
8500	null	null	null	13072.0
890	null	null	null	13071.0
4288	null	null	null	13070.0
79075	null	null	null	13068.0
9768	null	null	null	13066.0
5898	null	null	null	13065.0
1062	null	null	null	13064.0
259266	null	null	null	13063.0
9787	null	null	null	13060.0
51514	null	null	null	13058.0
10615	null	null	null	13057.0
79733	null	null	null	13055.0
2297	null	null	null	13054.0
4751	null	null	null	13053.0
9928	null	null	null	13049.0
9868	null	null	null	13048.0
5888	null	null	null	13047.0
56942	null	null	null	13046.0
9833	null	null	null	13044.0
6241	null	null	null	13042.0
6713	null	null	null	13041.0
4312	null	null	null	13040.0
4085	null	null	null	13039.0
55165	null	null	null	13036.0
54205	null	null	null	13034.0
10212	null	null	null	13032.0
3832	null	null	null	13031.0
58478	null	null	null	13030.0
29893	null	null	null	13028.0
701	null	null	null	13027.0
6627	null	null	null	13025.0
27338	null	null	null	13024.0
51016	null	null	null	13022.0
1063	null	null	null	13020.0
5223	null	null	null	13019.0
23234	null	null	null	13017.0
24137	null	null	null	13015.0
11130	null	null	null	13013.0
699	null	null	null	13011.0
8772	null	null	null	13010.0
9319	null	null	null	13009.0
1719	null	null	null	13008.0
7336	null	null	null	13007.0
146909	null	null	null	13005.0
55872	null	null	null	13003.0
3422	null	null	null	13002.0
9401	null	null	null	13001.0
983	null	null	null	12998.0
51512	null	null	null	12997.0
1434	null	null	null	12996.0
133	null	null	null	12995.0
25788	null	null	null	12994.0
9700	null	null	null	12992.0
891	null	null	null	12991.0
57157	null	null	null	12990.0
57122	null	null	null	12989.0
8914	null	null	null	12988.0
11065	null	null	null	12986.0
5437	null	null	null	12985.0
29899	null	null	null	12983.0
79573	null	null	null	12981.0
332	null	null	null	12979.0
9232	null	null	null	12975.0
51022	null	null	null	12974.0
10460	null	null	null	12972.0
56943	null	null	null	12970.0
51659	null	null	null	12969.0
6905	null	null	null	12968.0
664	null	null	null	12966.0
10024	null	null	null	12965.0
11260	null	null	null	12963.0
6573	null	null	null	12962.0
10112	null	null	null	12960.0
9355	null	null	null	12957.0
10971	null	null	null	12956.0
9837	null	null	null	12955.0
7296	null	null	null	12954.0
27257	null	null	null	12953.0
55215	null	null	null	12951.0
7272	null	null	null	12948.0
23210	null	null	null	12947.0
5685	null	null	null	12944.0
10213	null	null	null	12942.0
3419	null	null	null	12941.0
11060	null	null	null	12940.0
55832	null	null	null	12938.0
25839	null	null	null	12937.0
11052	null	null	null	12936.0
11004	null	null	null	12934.0
56950	null	null	null	12930.0
7112	null	null	null	12927.0
4331	null	null	null	12926.0
991	null	null	null	12925.0
29105	null	null	null	12924.0
2764	null	null	null	12921.0
55839	null	null	null	12920.0
23366	null	null	null	12919.0
11169	null	null	null	12918.0
10733	null	null	null	12917.0
6882	null	null	null	12915.0
3015	null	null	null	12913.0
51110	null	null	null	12911.0
2237	null	null	null	12910.0
5352	null	null	null	12909.0
8318	null	null	null	12908.0
80004	null	null	null	12907.0
55040	null	null	null	12905.0
5155	null	null	null	12904.0
57405	null	null	null	12903.0
29097	null	null	null	12901.0
8480	null	null	null	12899.0
51001	null	null	null	12898.0
3251	null	null	null	12896.0
54503	null	null	null	12895.0
10993	null	null	null	12894.0
1164	null	null	null	12892.0
93594	null	null	null	12891.0
27161	null	null	null	12889.0
1058	null	null	null	12887.0
4234	null	null	null	12885.0
8438	null	null	null	12884.0
5693	null	null	null	12883.0
1894	null	null	null	12881.0
55346	null	null	null	12879.0
6491	null	null	null	12878.0
79169	null	null	null	12877.0
3925	null	null	null	12876.0
5469	null	null	null	12874.0
81611	null	null	null	12872.0
26586	null	null	null	12870.0
84342	null	null	null	12868.0
3833	null	null	null	12867.0
10057	null	null	null	12866.0
51018	null	null	null	12865.0
7381	null	null	null	12863.0
220134	null	null	null	12862.0
51373	null	null	null	12860.0
25807	null	null	null	12859.0
51204	null	null	null	12857.0
1717	null	null	null	12854.0
11335	null	null	null	12853.0
9289	null	null	null	12852.0
81930	null	null	null	12850.0
9493	null	null	null	12849.0
4072	null	null	null	12847.0
6732	null	null	null	12843.0
51765	null	null	null	12842.0
55247	null	null	null	12841.0
6513	null	null	null	12840.0
55176	null	null	null	12838.0
8566	null	null	null	12837.0
6835	null	null	null	12836.0
56992	null	null	null	12833.0
201562	null	null	null	12832.0
10874	null	null	null	12831.0
9521	null	null	null	12830.0
55355	null	null	null	12829.0
25764	null	null	null	12827.0
5708	null	null	null	12826.0
908	null	null	null	12824.0
123	null	null	null	12823.0
9735	null	null	null	12822.0
79918	null	null	null	12820.0
23306	null	null	null	12818.0
6788	null	null	null	12817.0
8833	null	null	null	12814.0
3576	null	null	null	12813.0
164	null	null	null	12812.0
4831	null	null	null	12811.0
2810	null	null	null	12809.0
8883	null	null	null	12808.0
5433	null	null	null	12806.0
5706	null	null	null	12805.0
79019	null	null	null	12804.0
4175	null	null	null	12802.0
9282	null	null	null	12801.0
27253	null	null	null	12800.0
8836	null	null	null	12799.0
3148	null	null	null	12798.0
54821	null	null	null	12796.0
993	null	null	null	12793.0
10440	null	null	null	12792.0
10403	null	null	null	12791.0
9238	null	null	null	12786.0
9123	null	null	null	12784.0
1978	null	null	null	12782.0
6617	null	null	null	12781.0
79022	null	null	null	12779.0
22948	null	null	null	12777.0
57110	null	null	null	12774.0
79767	null	null	null	12773.0
4141	null	null	null	12772.0
29095	null	null	null	12770.0
4860	null	null	null	12769.0
580	null	null	null	12767.0
81873	null	null	null	12766.0
54478	null	null	null	12765.0
27101	null	null	null	12764.0
51121	null	null	null	12762.0
4700	null	null	null	12757.0
4001	null	null	null	12756.0
6996	null	null	null	12755.0
57019	null	null	null	12753.0
6873	null	null	null	12751.0
63933	null	null	null	12749.0
83461	null	null	null	12747.0
80010	null	null	null	12746.0
10592	null	null	null	12744.0
784	null	null	null	12743.0
54069	null	null	null	12741.0
23560	null	null	null	12740.0
54972	null	null	null	12738.0
60673	null	null	null	12735.0
8317	null	null	null	12732.0
63875	null	null	null	12731.0
11339	null	null	null	12728.0
27235	null	null	null	12727.0
55039	null	null	null	12723.0
9156	null	null	null	12722.0
548596	null	null	null	12721.0
84669	null	null	null	12720.0
995	null	null	null	12719.0
28227	null	null	null	12717.0
8544	null	null	null	12716.0
2146	null	null	null	12715.0
4477	null	null	null	12712.0
3161	null	null	null	12710.0
23350	null	null	null	12708.0
2305	null	null	null	12707.0
10038	null	null	null	12706.0
5604	null	null	null	12703.0
7073	null	null	null	12701.0
6637	null	null	null	12694.0
54962	null	null	null	12692.0
1841	null	null	null	12691.0
79801	null	null	null	12689.0
6921	null	null	null	12687.0
5478	null	null	null	12686.0
5984	null	null	null	12685.0
291	null	null	null	12683.0
641	null	null	null	12680.0
80155	null	null	null	12679.0
2781	null	null	null	12676.0
1965	null	null	null	12675.0
3858	null	null	null	12673.0
5691	null	null	null	12672.0
6741	null	null	null	12671.0
79071	null	null	null	12670.0
8050	null	null	null	12669.0
10051	null	null	null	12668.0
9391	null	null	null	12665.0
4605	null	null	null	12663.0
57102	null	null	null	12662.0
10054	null	null	null	12661.0
4171	null	null	null	12660.0
79152	null	null	null	12659.0
7110	null	null	null	12658.0
26271	null	null	null	12657.0
55660	null	null	null	12654.0
3612	null	null	null	12652.0
51105	null	null	null	12651.0
1374	null	null	null	12649.0
10055	null	null	null	12648.0
3978	null	null	null	12646.0
4869	null	null	null	12644.0
6696	null	null	null	12643.0
2491	null	null	null	12642.0
10855	null	null	null	12641.0
8562	null	null	null	12640.0
55669	null	null	null	12638.0
6804	null	null	null	12637.0
27440	null	null	null	12636.0
64130	null	null	null	12635.0
64783	null	null	null	12633.0
79007	null	null	null	12632.0
55010	null	null	null	12631.0
57017	null	null	null	12630.0
2739	null	null	null	12629.0
28998	null	null	null	12628.0
55388	null	null	null	12627.0
9848	null	null	null	12624.0
1017	null	null	null	12623.0
6495	null	null	null	12620.0
1515	null	null	null	12619.0
2926	null	null	null	12618.0
7262	null	null	null	12617.0
27346	null	null	null	12613.0
22974	null	null	null	12611.0
86	null	null	null	12610.0
5203	null	null	null	12608.0
11073	null	null	null	12607.0
10293	null	null	null	12606.0
80237	null	null	null	12605.0
5713	null	null	null	12603.0
10617	null	null	null	12602.0
89910	null	null	null	12601.0
1072	null	null	null	12600.0
51053	null	null	null	12599.0
6576	null	null	null	12598.0
10328	null	null	null	12597.0
672	null	null	null	12596.0
51182	null	null	null	12591.0
55833	null	null	null	12590.0
5111	null	null	null	12588.0
4848	null	null	null	12587.0
2058	null	null	null	12586.0
768	null	null	null	12584.0
55027	null	null	null	12583.0
51428	null	null	null	12582.0
9533	null	null	null	12581.0
3070	null	null	null	12580.0
54908	null	null	null	12579.0
54892	null	null	null	12577.0
90133	null	null	null	12576.0
51026	null	null	null	12575.0
10553	null	null	null	12573.0
9694	null	null	null	12571.0
6632	null	null	null	12568.0
9456	null	null	null	12567.0
28511	null	null	null	12563.0
54845	null	null	null	12562.0
5471	null	null	null	12558.0
79866	null	null	null	12557.0
55379	null	null	null	12554.0
10856	null	null	null	12552.0
3091	null	null	null	12551.0
63967	null	null	null	12549.0
4976	null	null	null	12547.0
11044	null	null	null	12546.0
79017	null	null	null	12542.0
55765	null	null	null	12540.0
9898	null	null	null	12539.0
10797	null	null	null	12538.0
2677	null	null	null	12535.0
6502	null	null	null	12533.0
5877	null	null	null	12532.0
92140	null	null	null	12530.0
286148	null	null	null	12528.0
7295	null	null	null	12527.0
55856	null	null	null	12523.0
27336	null	null	null	12522.0
10606	null	null	null	12520.0
2189	null	null	null	12519.0
29100	null	null	null	12518.0
79949	null	null	null	12517.0
8774	null	null	null	12516.0
51115	null	null	null	12515.0
55284	null	null	null	12514.0
2161	null	null	null	12511.0
84908	null	null	null	12510.0
1163	null	null	null	12509.0
10397	null	null	null	12508.0
1040	null	null	null	12507.0
100188893	null	null	null	12506.0
55689	null	null	null	12503.0
79944	null	null	null	12501.0
1514	null	null	null	12500.0
79572	null	null	null	12498.0
10635	null	null	null	12497.0
114044	null	null	null	12490.0
51155	null	null	null	12489.0
51571	null	null	null	12487.0
10248	null	null	null	12483.0
10799	null	null	null	12482.0
1837	null	null	null	12481.0
7936	null	null	null	12478.0
2139	null	null	null	12477.0
1728	null	null	null	12476.0
80324	null	null	null	12475.0
55876	null	null	null	12474.0
29028	null	null	null	12469.0
7083	null	null	null	12466.0
10428	null	null	null	12465.0
3838	null	null	null	12463.0
55759	null	null	null	12462.0
10204	null	null	null	12456.0
30001	null	null	null	12455.0
64216	null	null	null	12454.0
833	null	null	null	12450.0
5245	null	null	null	12448.0
2287	null	null	null	12445.0
441024	null	null	null	12444.0
5347	null	null	null	12443.0
3149	null	null	null	12441.0
55143	null	null	null	12439.0
80232	null	null	null	12438.0
1305	null	null	null	12436.0
55197	null	null	null	12431.0
79050	null	null	null	12430.0
7422	null	null	null	12429.0
5822	null	null	null	12428.0
2886	null	null	null	12426.0
6119	null	null	null	12424.0
65986	null	null	null	12423.0
5214	null	null	null	12422.0
1678	null	null	null	12420.0
7443	null	null	null	12418.0
6596	null	null	null	12417.0
6902	null	null	null	12415.0
23287	null	null	null	12414.0
55156	null	null	null	12413.0
2626	null	null	null	12412.0
25909	null	null	null	12411.0
377	null	null	null	12410.0
3735	null	null	null	12409.0
6535	null	null	null	12406.0
4502	null	null	null	12404.0
5983	null	null	null	12403.0
10625	null	null	null	12402.0
9100	null	null	null	12401.0
55705	null	null	null	12400.0
5440	null	null	null	12399.0
79833	null	null	null	12396.0
51096	null	null	null	12395.0
54915	null	null	null	12393.0
10694	null	null	null	12391.0
10535	null	null	null	12389.0
51319	null	null	null	12388.0
55969	null	null	null	12387.0
2201	null	null	null	12386.0
5716	null	null	null	12384.0
1122	null	null	null	12381.0
8851	null	null	null	12379.0
5597	null	null	null	12378.0
8270	null	null	null	12377.0
10153	null	null	null	12375.0
6607	null	null	null	12371.0
23397	null	null	null	12369.0
10651	null	null	null	12368.0
4726	null	null	null	12367.0
55975	null	null	null	12366.0
5194	null	null	null	12363.0
29080	null	null	null	12362.0
4719	null	null	null	12359.0
79783	null	null	null	12358.0
7465	null	null	null	12357.0
23518	null	null	null	12356.0
54165	null	null	null	12355.0
7884	null	null	null	12354.0
27072	null	null	null	12353.0
3381	null	null	null	12351.0
23592	null	null	null	12348.0
898	null	null	null	12345.0
1523	null	null	null	12340.0
2617	null	null	null	12338.0
56888	null	null	null	12332.0
26043	null	null	null	12330.0
5634	null	null	null	12327.0
8996	null	null	null	12326.0
1347	null	null	null	12325.0
3887	null	null	null	12324.0
23513	null	null	null	12323.0
29980	null	null	null	12320.0
3320	null	null	null	12319.0
79786	null	null	null	12318.0
5709	null	null	null	12317.0
10381	null	null	null	12316.0
10528	null	null	null	12314.0
5393	null	null	null	12313.0
2960	null	null	null	12309.0
705	null	null	null	12308.0
10926	null	null	null	12307.0
9831	null	null	null	12305.0
10715	null	null	null	12301.0
10994	null	null	null	12296.0
9650	null	null	null	12294.0
5202	null	null	null	12292.0
54758	null	null	null	12290.0
64431	null	null	null	12289.0
80194	null	null	null	12287.0
4162	null	null	null	12283.0
5688	null	null	null	12281.0
11332	null	null	null	12279.0
3638	null	null	null	12278.0
8497	null	null	null	12276.0
124044	null	null	null	12275.0
27042	null	null	null	12273.0
84790	null	null	null	12272.0
3939	null	null	null	12271.0
57380	null	null	null	12270.0
23512	null	null	null	12269.0
3066	null	null	null	12268.0
10190	null	null	null	12267.0
1789	null	null	null	12266.0
51371	null	null	null	12265.0
25983	null	null	null	12264.0
728	null	null	null	12263.0
8337	null	null	null	12262.0
4591	null	null	null	12261.0
55854	null	null	null	12258.0
3157	null	null	null	12256.0
8208	null	null	null	12255.0
9692	null	null	null	12254.0
23644	null	null	null	12252.0
387522	null	null	null	12249.0
51773	null	null	null	12248.0
10675	null	null	null	12246.0
10393	null	null	null	12244.0
3014	null	null	null	12243.0
57761	null	null	null	12241.0
27344	null	null	null	12240.0
6286	null	null	null	12238.0
28992	null	null	null	12237.0
5700	null	null	null	12236.0
10540	null	null	null	12235.0
654483	null	null	null	12234.0
10383	null	null	null	12232.0
9631	null	null	null	12229.0
80178	null	null	null	12228.0
79837	null	null	null	12227.0
23658	null	null	null	12226.0
8140	null	null	null	12224.0
9711	null	null	null	12223.0
4952	null	null	null	12219.0
9212	null	null	null	12218.0
51088	null	null	null	12217.0
9217	null	null	null	12216.0
54934	null	null	null	12213.0
2806	null	null	null	12212.0
7718	null	null	null	12210.0
27348	null	null	null	12208.0
50814	null	null	null	12206.0
56889	null	null	null	12205.0
79042	null	null	null	12204.0
440	null	null	null	12202.0
79657	null	null	null	12201.0
7372	null	null	null	12200.0
80758	null	null	null	12199.0
2026	null	null	null	12197.0
29901	null	null	null	12196.0
7298	null	null	null	12194.0
22880	null	null	null	12193.0
64963	null	null	null	12192.0
10063	null	null	null	12188.0
2644	null	null	null	12187.0
529	null	null	null	12186.0
3182	null	null	null	12184.0
81579	null	null	null	12183.0
23271	null	null	null	12182.0
7371	null	null	null	12180.0
22992	null	null	null	12179.0
5810	null	null	null	12178.0
79943	null	null	null	12177.0
100133775	null	null	null	12175.0
57107	null	null	null	12173.0
79441	null	null	null	12171.0
25920	null	null	null	12170.0
29088	null	null	null	12169.0
64750	null	null	null	12168.0
22839	null	null	null	12165.0
29923	null	null	null	12164.0
55227	null	null	null	12162.0
55656	null	null	null	12161.0
8813	null	null	null	12160.0
51499	null	null	null	12155.0
64785	null	null	null	12153.0
1404	null	null	null	12152.0
80204	null	null	null	12151.0
57665	null	null	null	12150.0
4521	null	null	null	12149.0
3315	null	null	null	12148.0
6888	null	null	null	12147.0
990	null	null	null	12146.0
55505	null	null	null	12145.0
25926	null	null	null	12143.0
55093	null	null	null	12139.0
29967	null	null	null	12138.0
64746	null	null	null	12136.0
23507	null	null	null	12135.0
6199	null	null	null	12134.0
2730	null	null	null	12129.0
7353	null	null	null	12127.0
10948	null	null	null	12126.0
51377	null	null	null	12124.0
56270	null	null	null	12123.0
10165	null	null	null	12122.0
51430	null	null	null	12119.0
2332	null	null	null	12114.0
26750	null	null	null	12113.0
8139	null	null	null	12111.0
9377	null	null	null	12110.0
5985	null	null	null	12108.0
65094	null	null	null	12107.0
23080	null	null	null	12106.0
158	null	null	null	12105.0
7517	null	null	null	12104.0
257152	null	null	null	12103.0
1871	null	null	null	12102.0
78999	null	null	null	12101.0
100129361	null	null	null	12099.0
26284	null	null	null	12097.0
7504	null	null	null	12095.0
5413	null	null	null	12093.0
645233	null	null	null	12092.0
259	null	null	null	12090.0
4173	null	null	null	12088.0
1213	null	null	null	12084.0
3796	null	null	null	12082.0
4702	null	null	null	12078.0
734	null	null	null	12075.0
5717	null	null	null	12074.0
4201	null	null	null	12073.0
55737	null	null	null	12072.0
4291	null	null	null	12071.0
514	null	null	null	12070.0
26150	null	null	null	12068.0
6016	null	null	null	12067.0
202658	null	null	null	12065.0
3156	null	null	null	12064.0
6472	null	null	null	12063.0
114657	null	null	null	12060.0
26	null	null	null	12058.0
388796	null	null	null	12056.0
8336	null	null	null	12055.0
6871	null	null	null	12051.0
54583	null	null	null	12050.0
63899	null	null	null	12049.0
10285	null	null	null	12048.0
51651	null	null	null	12047.0
55630	null	null	null	12046.0
9582	null	null	null	12045.0
2958	null	null	null	12044.0
5557	null	null	null	12042.0
836	null	null	null	12041.0
55173	null	null	null	12038.0
262	null	null	null	12037.0
11137	null	null	null	12033.0
6629	null	null	null	12032.0
5955	null	null	null	12030.0
65003	null	null	null	12029.0
10721	null	null	null	12027.0
81620	null	null	null	12025.0
10776	null	null	null	12023.0
6659	null	null	null	12022.0
1207	null	null	null	12020.0
54932	null	null	null	12017.0
4998	null	null	null	12016.0
2885	null	null	null	12015.0
9994	null	null	null	12012.0
339175	null	null	null	12008.0
5967	null	null	null	12005.0
10907	null	null	null	12004.0
1479	null	null	null	12003.0
8819	null	null	null	12001.0
10962	null	null	null	11999.0
1633	null	null	null	11998.0
5062	null	null	null	11996.0
50861	null	null	null	11994.0
151230	null	null	null	11993.0
23246	null	null	null	11992.0
8577	null	null	null	11991.0
10897	null	null	null	11987.0
7203	null	null	null	11983.0
1854	null	null	null	11979.0
100288628	null	null	null	11977.0
4494	null	null	null	11976.0
10237	null	null	null	11975.0
55508	null	null	null	11971.0
5033	null	null	null	11970.0
55257	null	null	null	11969.0
55366	null	null	null	11966.0
3775	null	null	null	11964.0
81892	null	null	null	11963.0
30837	null	null	null	11962.0
1478	null	null	null	11960.0
5594	null	null	null	11959.0
1763	null	null	null	11957.0
27130	null	null	null	11956.0
79047	null	null	null	11951.0
7553	null	null	null	11950.0
26873	null	null	null	11946.0
283871	null	null	null	11945.0
9088	null	null	null	11944.0
10195	null	null	null	11942.0
10736	null	null	null	11940.0
4199	null	null	null	11939.0
29902	null	null	null	11938.0
23142	null	null	null	11936.0
10915	null	null	null	11934.0
11236	null	null	null	11931.0
7283	null	null	null	11930.0
7264	null	null	null	11928.0
79902	null	null	null	11922.0
246243	null	null	null	11919.0
11235	null	null	null	11918.0
55238	null	null	null	11917.0
9688	null	null	null	11916.0
6198	null	null	null	11915.0
80778	null	null	null	11913.0
8894	null	null	null	11912.0
8725	null	null	null	11910.0
26520	null	null	null	11907.0
9643	null	null	null	11906.0
7417	null	null	null	11903.0
645745	null	null	null	11902.0
4603	null	null	null	11901.0
51069	null	null	null	11898.0
5999	null	null	null	11896.0
5291	null	null	null	11895.0
4495	null	null	null	11894.0
5119	null	null	null	11893.0
23603	null	null	null	11892.0
11072	null	null	null	11889.0
51101	null	null	null	11888.0
10969	null	null	null	11886.0
79364	null	null	null	11885.0
1000	null	null	null	11882.0
201254	null	null	null	11881.0
2935	null	null	null	11880.0
6729	null	null	null	11878.0
4151	null	null	null	11876.0
9442	null	null	null	11874.0
4200	null	null	null	11872.0
2987	null	null	null	11871.0
3613	null	null	null	11870.0
6597	null	null	null	11868.0
23481	null	null	null	11864.0
8723	null	null	null	11863.0
55559	null	null	null	11862.0
5885	null	null	null	11861.0
81034	null	null	null	11860.0
51012	null	null	null	11859.0
11051	null	null	null	11856.0
23173	null	null	null	11855.0
79980	null	null	null	11850.0
9957	null	null	null	11848.0
55055	null	null	null	11845.0
54541	null	null	null	11844.0
54982	null	null	null	11843.0
10199	null	null	null	11842.0
51647	null	null	null	11839.0
54954	null	null	null	11838.0
8939	null	null	null	11837.0
11232	null	null	null	11836.0
51184	null	null	null	11833.0
58500	null	null	null	11829.0
7705	null	null	null	11828.0
5425	null	null	null	11827.0
79609	null	null	null	11825.0
54849	null	null	null	11823.0
8754	null	null	null	11821.0
26502	null	null	null	11819.0
1340	null	null	null	11817.0
55011	null	null	null	11814.0
5817	null	null	null	11813.0
55635	null	null	null	11812.0
26585	null	null	null	11811.0
10609	null	null	null	11809.0
7167	null	null	null	11804.0
10576	null	null	null	11802.0
4580	null	null	null	11801.0
55699	null	null	null	11800.0
7411	null	null	null	11799.0
23649	null	null	null	11797.0
10079	null	null	null	11796.0
333	null	null	null	11794.0
10096	null	null	null	11793.0
3626	null	null	null	11792.0
83696	null	null	null	11791.0
4501	null	null	null	11790.0
6307	null	null	null	11788.0
55907	null	null	null	11787.0
94081	null	null	null	11783.0
8853	null	null	null	11781.0
55120	null	null	null	11780.0
23640	null	null	null	11778.0
23160	null	null	null	11776.0
2224	null	null	null	11774.0
54801	null	null	null	11773.0
7307	null	null	null	11772.0
54496	null	null	null	11771.0
5584	null	null	null	11770.0
3418	null	null	null	11769.0
83259	null	null	null	11765.0
11056	null	null	null	11764.0
653659	null	null	null	11760.0
5747	null	null	null	11758.0
9816	null	null	null	11756.0
4324	null	null	null	11755.0
55353	null	null	null	11753.0
4528	null	null	null	11752.0
654364	null	null	null	11751.0
64577	null	null	null	11750.0
10072	null	null	null	11749.0
25843	null	null	null	11748.0
1690	null	null	null	11747.0
50810	null	null	null	11745.0
55110	null	null	null	11744.0
10290	null	null	null	11741.0
51599	null	null	null	11739.0
9958	null	null	null	11738.0
64110	null	null	null	11737.0
6715	null	null	null	11736.0
6631	null	null	null	11734.0
6541	null	null	null	11733.0
90480	null	null	null	11731.0
54913	null	null	null	11728.0
55835	null	null	null	11727.0
6227	null	null	null	11726.0
56941	null	null	null	11725.0
25806	null	null	null	11724.0
5238	null	null	null	11723.0
8702	null	null	null	11722.0
10005	null	null	null	11721.0
5303	null	null	null	11719.0
29960	null	null	null	11717.0
83460	null	null	null	11715.0
26472	null	null	null	11712.0
11338	null	null	null	11711.0
528	null	null	null	11710.0
8805	null	null	null	11708.0
55723	null	null	null	11707.0
81929	null	null	null	11706.0
54512	null	null	null	11703.0
23508	null	null	null	11701.0
5695	null	null	null	11699.0
7398	null	null	null	11695.0
54584	null	null	null	11694.0
6712	null	null	null	11693.0
89845	null	null	null	11692.0
7013	null	null	null	11690.0
55171	null	null	null	11689.0
26589	null	null	null	11687.0
79711	null	null	null	11686.0
9829	null	null	null	11684.0
9636	null	null	null	11682.0
1723	null	null	null	11679.0
25855	null	null	null	11676.0
29081	null	null	null	11673.0
10787	null	null	null	11671.0
27297	null	null	null	11668.0
23002	null	null	null	11667.0
79915	null	null	null	11666.0
9685	null	null	null	11665.0
3755	null	null	null	11661.0
8559	null	null	null	11660.0
3892	null	null	null	11656.0
1297	null	null	null	11655.0
653562	null	null	null	11654.0
4496	null	null	null	11653.0
5910	null	null	null	11652.0
9653	null	null	null	11651.0
5831	null	null	null	11650.0
22916	null	null	null	11648.0
1192	null	null	null	11647.0
80273	null	null	null	11644.0
79665	null	null	null	11643.0
375035	null	null	null	11642.0
1477	null	null	null	11640.0
23380	null	null	null	11638.0
550	null	null	null	11637.0
3177	null	null	null	11636.0
54454	null	null	null	11635.0
5329	null	null	null	11633.0
8243	null	null	null	11631.0
205564	null	null	null	11630.0
5431	null	null	null	11629.0
83451	null	null	null	11628.0
10247	null	null	null	11625.0
729222	null	null	null	11624.0
51290	null	null	null	11622.0
80775	null	null	null	11621.0
79577	null	null	null	11619.0
8493	null	null	null	11614.0
285359	null	null	null	11612.0
3396	null	null	null	11606.0
54517	null	null	null	11599.0
81614	null	null	null	11598.0
81831	null	null	null	11597.0
56681	null	null	null	11595.0
88	null	null	null	11594.0
39	null	null	null	11593.0
5550	null	null	null	11592.0
404093	null	null	null	11591.0
8669	null	null	null	11588.0
51575	null	null	null	11586.0
5601	null	null	null	11585.0
50626	null	null	null	11584.0
9926	null	null	null	11583.0
26233	null	null	null	11582.0
26636	null	null	null	11580.0
8647	null	null	null	11579.0
5718	null	null	null	11578.0
55003	null	null	null	11577.0
8872	null	null	null	11575.0
2664	null	null	null	11574.0
5827	null	null	null	11573.0
9519	null	null	null	11572.0
122704	null	null	null	11570.0
22827	null	null	null	11568.0
10951	null	null	null	11567.0
3099	null	null	null	11565.0
5710	null	null	null	11562.0
22950	null	null	null	11561.0
5001	null	null	null	11559.0
9399	null	null	null	11558.0
9342	null	null	null	11556.0
8988	null	null	null	11555.0
5277	null	null	null	11554.0
7138	null	null	null	11552.0
253943	null	null	null	11551.0
5365	null	null	null	11550.0
1604	null	null	null	11547.0
9052	null	null	null	11546.0
5427	null	null	null	11544.0
4504	null	null	null	11542.0
93081	null	null	null	11541.0
8607	null	null	null	11538.0
9361	null	null	null	11535.0
11177	null	null	null	11532.0
7514	null	null	null	11531.0
64180	null	null	null	11530.0
10574	null	null	null	11529.0
5110	null	null	null	11528.0
10471	null	null	null	11527.0
55521	null	null	null	11524.0
80346	null	null	null	11523.0
2134	null	null	null	11522.0
23594	null	null	null	11521.0
55738	null	null	null	11517.0
7319	null	null	null	11515.0
7378	null	null	null	11509.0
284889	null	null	null	11507.0
595101	null	null	null	11506.0
5603	null	null	null	11503.0
83737	null	null	null	11502.0
26255	null	null	null	11500.0
5902	null	null	null	11496.0
55212	null	null	null	11495.0
5106	null	null	null	11493.0
118491	null	null	null	11488.0
10527	null	null	null	11487.0
9790	null	null	null	11485.0
2585	null	null	null	11483.0
54928	null	null	null	11476.0
488	null	null	null	11472.0
3993	null	null	null	11469.0
27000	null	null	null	11467.0
23554	null	null	null	11466.0
51282	null	null	null	11463.0
64710	null	null	null	11462.0
79982	null	null	null	11461.0
6698	null	null	null	11460.0
58488	null	null	null	11457.0
11082	null	null	null	11454.0
79023	null	null	null	11453.0
79797	null	null	null	11450.0
1327	null	null	null	11448.0
23329	null	null	null	11445.0
79739	null	null	null	11444.0
4704	null	null	null	11438.0
6950	null	null	null	11437.0
64184	null	null	null	11436.0
27183	null	null	null	11435.0
6611	null	null	null	11434.0
55304	null	null	null	11433.0
10885	null	null	null	11430.0
55290	null	null	null	11429.0
9818	null	null	null	11428.0
10245	null	null	null	11427.0
51142	null	null	null	11426.0
9480	null	null	null	11425.0
79791	null	null	null	11424.0
286527	null	null	null	11423.0
7163	null	null	null	11422.0
55159	null	null	null	11421.0
152	null	null	null	11420.0
65263	null	null	null	11415.0
2063	null	null	null	11414.0
56180	null	null	null	11412.0
6874	null	null	null	11411.0
64410	null	null	null	11409.0
79847	null	null	null	11407.0
65057	null	null	null	11406.0
25844	null	null	null	11403.0
55166	null	null	null	11401.0
51129	null	null	null	11400.0
26235	null	null	null	11397.0
51491	null	null	null	11396.0
9145	null	null	null	11393.0
178	null	null	null	11392.0
9793	null	null	null	11389.0
202	null	null	null	11388.0
8608	null	null	null	11386.0
8326	null	null	null	11384.0
55526	null	null	null	11378.0
3868	null	null	null	11377.0
54542	null	null	null	11376.0
23029	null	null	null	11373.0
84900	null	null	null	11372.0
4711	null	null	null	11371.0
8974	null	null	null	11369.0
8941	null	null	null	11368.0
7355	null	null	null	11367.0
56647	null	null	null	11364.0
5160	null	null	null	11363.0
2019	null	null	null	11362.0
4931	null	null	null	11361.0
96764	null	null	null	11360.0
56945	null	null	null	11355.0
9470	null	null	null	11352.0
9025	null	null	null	11351.0
1730	null	null	null	11350.0
51567	null	null	null	11346.0
4097	null	null	null	11345.0
11222	null	null	null	11344.0
23450	null	null	null	11341.0
5355	null	null	null	11340.0
51582	null	null	null	11337.0
782	null	null	null	11334.0
79081	null	null	null	11333.0
50863	null	null	null	11331.0
55661	null	null	null	11329.0
10376	null	null	null	11326.0
657	null	null	null	11324.0
23787	null	null	null	11321.0
5382	null	null	null	11320.0
875	null	null	null	11318.0
131408	null	null	null	11317.0
51081	null	null	null	11315.0
51070	null	null	null	11313.0
55226	null	null	null	11311.0
5209	null	null	null	11307.0
10048	null	null	null	11306.0
81691	null	null	null	11303.0
9014	null	null	null	11299.0
11200	null	null	null	11298.0
3376	null	null	null	11297.0
192666	null	null	null	11296.0
342538	null	null	null	11294.0
7407	null	null	null	11293.0
26120	null	null	null	11292.0
1736	null	null	null	11291.0
2643	null	null	null	11290.0
1152	null	null	null	11289.0
11171	null	null	null	11288.0
26073	null	null	null	11287.0
8968	null	null	null	11286.0
9588	null	null	null	11285.0
54732	null	null	null	11283.0
8818	null	null	null	11281.0
2968	null	null	null	11280.0
51634	null	null	null	11276.0
8347	null	null	null	11272.0
10947	null	null	null	11271.0
10059	null	null	null	11268.0
29844	null	null	null	11267.0
7004	null	null	null	11265.0
51388	null	null	null	11263.0
219293	null	null	null	11262.0
2932	null	null	null	11260.0
5684	null	null	null	11259.0
2821	null	null	null	11256.0
51406	null	null	null	11253.0
51510	null	null	null	11252.0
8565	null	null	null	11251.0
55486	null	null	null	11249.0
5529	null	null	null	11248.0
55957	null	null	null	11243.0
8445	null	null	null	11240.0
1241	null	null	null	11237.0
3297	null	null	null	11236.0
1349	null	null	null	11235.0
8027	null	null	null	11232.0
899	null	null	null	11230.0
55794	null	null	null	11228.0
23532	null	null	null	11226.0
4176	null	null	null	11224.0
1147	null	null	null	11223.0
8739	null	null	null	11222.0
5080	null	null	null	11221.0
10573	null	null	null	11220.0
8970	null	null	null	11219.0
27289	null	null	null	11217.0
4172	null	null	null	11215.0
54963	null	null	null	11213.0
79752	null	null	null	11212.0
27301	null	null	null	11211.0
79731	null	null	null	11209.0
3006	null	null	null	11207.0
54433	null	null	null	11205.0
53371	null	null	null	11202.0
3265	null	null	null	11200.0
6628	null	null	null	11199.0
57214	null	null	null	11198.0
3795	null	null	null	11197.0
7468	null	null	null	11196.0
5300	null	null	null	11195.0
54676	null	null	null	11194.0
9897	null	null	null	11193.0
9141	null	null	null	11192.0
885	null	null	null	11190.0
92815	null	null	null	11186.0
23076	null	null	null	11184.0
90141	null	null	null	11183.0
28978	null	null	null	11180.0
57707	null	null	null	11179.0
10198	null	null	null	11178.0
29117	null	null	null	11172.0
57097	null	null	null	11171.0
345	null	null	null	11169.0
8335	null	null	null	11168.0
3336	null	null	null	11162.0
55558	null	null	null	11157.0
22868	null	null	null	11156.0
16	null	null	null	11155.0
51236	null	null	null	11153.0
2592	null	null	null	11152.0
10549	null	null	null	11151.0
7419	null	null	null	11149.0
25940	null	null	null	11148.0
23141	null	null	null	11147.0
29083	null	null	null	11146.0
3110	null	null	null	11144.0
26032	null	null	null	11143.0
4102	null	null	null	11141.0
7913	null	null	null	11140.0
5230	null	null	null	11139.0
26610	null	null	null	11137.0
83463	null	null	null	11134.0
2589	null	null	null	11133.0
1024	null	null	null	11131.0
8260	null	null	null	11129.0
9618	null	null	null	11128.0
56886	null	null	null	11127.0
60491	null	null	null	11125.0
266740	null	null	null	11123.0
2178	null	null	null	11121.0
3853	null	null	null	11120.0
1138	null	null	null	11119.0
4320	null	null	null	11118.0
57003	null	null	null	11112.0
6059	null	null	null	11111.0
3895	null	null	null	11110.0
7738	null	null	null	11106.0
9276	null	null	null	11105.0
3777	null	null	null	11104.0
9791	null	null	null	11103.0
23185	null	null	null	11099.0
6635	null	null	null	11098.0
3008	null	null	null	11097.0
25977	null	null	null	11095.0
79581	null	null	null	11094.0
6338	null	null	null	11093.0
10598	null	null	null	11091.0
54968	null	null	null	11085.0
10228	null	null	null	11084.0
4709	null	null	null	11083.0
7257	null	null	null	11081.0
261726	null	null	null	11080.0
9862	null	null	null	11078.0
9446	null	null	null	11074.0
1503	null	null	null	11073.0
4733	null	null	null	11072.0
1054	null	null	null	11068.0
55057	null	null	null	11065.0
10762	null	null	null	11064.0
554313	null	null	null	11063.0
1329	null	null	null	11062.0
5875	null	null	null	11061.0
80328	null	null	null	11056.0
79763	null	null	null	11054.0
11011	null	null	null	11053.0
90333	null	null	null	11051.0
280661	null	null	null	11050.0
6707	null	null	null	11049.0
23213	null	null	null	11048.0
6182	null	null	null	11047.0
152559	null	null	null	11046.0
4321	null	null	null	11044.0
5409	null	null	null	11042.0
51072	null	null	null	11041.0
8323	null	null	null	11040.0
57099	null	null	null	11034.0
10940	null	null	null	11033.0
26276	null	null	null	11032.0
100287590	null	null	null	11029.0
23480	null	null	null	11028.0
54014	null	null	null	11026.0
57826	null	null	null	11025.0
730107	null	null	null	11022.0
7289	null	null	null	11021.0
5000	null	null	null	11019.0
3475	null	null	null	11018.0
9352	null	null	null	11015.0
5422	null	null	null	11014.0
23204	null	null	null	11011.0
55131	null	null	null	11009.0
7270	null	null	null	11008.0
9939	null	null	null	11006.0
26039	null	null	null	11005.0
9330	null	null	null	11004.0
3364	null	null	null	11003.0
26225	null	null	null	11001.0
81858	null	null	null	11000.0
27032	null	null	null	10999.0
51805	null	null	null	10992.0
51123	null	null	null	10991.0
26574	null	null	null	10990.0
6924	null	null	null	10989.0
6427	null	null	null	10984.0
23108	null	null	null	10983.0
6647	null	null	null	10982.0
57817	null	null	null	10981.0
50512	null	null	null	10975.0
23590	null	null	null	10972.0
4287	null	null	null	10971.0
23788	null	null	null	10967.0
23607	null	null	null	10965.0
55687	null	null	null	10963.0
64422	null	null	null	10962.0
9255	null	null	null	10960.0
51025	null	null	null	10957.0
79888	null	null	null	10955.0
1783	null	null	null	10953.0
4644	null	null	null	10949.0
1317	null	null	null	10947.0
54958	null	null	null	10946.0
4522	null	null	null	10944.0
54868	null	null	null	10943.0
7979	null	null	null	10940.0
4436	null	null	null	10939.0
29781	null	null	null	10938.0
64901	null	null	null	10937.0
128872	null	null	null	10934.0
93210	null	null	null	10931.0
54927	null	null	null	10930.0
157562	null	null	null	10928.0
10735	null	null	null	10927.0
6447	null	null	null	10924.0
6845	null	null	null	10922.0
366	null	null	null	10921.0
55697	null	null	null	10915.0
400410	null	null	null	10912.0
9130	null	null	null	10909.0
1301	null	null	null	10907.0
117246	null	null	null	10906.0
2673	null	null	null	10905.0
22995	null	null	null	10904.0
11266	null	null	null	10903.0
64762	null	null	null	10900.0
23170	null	null	null	10899.0
637	null	null	null	10898.0
28957	null	null	null	10897.0
6248	null	null	null	10896.0
8507	null	null	null	10893.0
9969	null	null	null	10891.0
3845	null	null	null	10890.0
9166	null	null	null	10888.0
51477	null	null	null	10886.0
9991	null	null	null	10882.0
4091	null	null	null	10881.0
1773	null	null	null	10879.0
10498	null	null	null	10876.0
84079	null	null	null	10874.0
8636	null	null	null	10871.0
389715	null	null	null	10869.0
23161	null	null	null	10868.0
27352	null	null	null	10865.0
865	null	null	null	10864.0
7571	null	null	null	10861.0
5889	null	null	null	10860.0
26155	null	null	null	10858.0
7136	null	null	null	10857.0
92154	null	null	null	10856.0
7332	null	null	null	10854.0
8443	null	null	null	10850.0
11267	null	null	null	10848.0
4712	null	null	null	10847.0
353189	null	null	null	10846.0
23167	null	null	null	10844.0
54535	null	null	null	10841.0
79959	null	null	null	10839.0
6949	null	null	null	10837.0
23659	null	null	null	10832.0
8458	null	null	null	10831.0
4188	null	null	null	10829.0
9462	null	null	null	10826.0
51195	null	null	null	10825.0
27067	null	null	null	10823.0
9824	null	null	null	10818.0
6690	null	null	null	10814.0
27300	null	null	null	10813.0
23562	null	null	null	10811.0
1649	null	null	null	10810.0
9801	null	null	null	10808.0
7137	null	null	null	10807.0
1356	null	null	null	10802.0
84722	null	null	null	10801.0
619505	null	null	null	10800.0
63897	null	null	null	10796.0
10730	null	null	null	10794.0
9188	null	null	null	10792.0
1534	null	null	null	10790.0
5264	null	null	null	10789.0
7286	null	null	null	10788.0
6160	null	null	null	10786.0
2125	null	null	null	10781.0
60490	null	null	null	10780.0
171546	null	null	null	10778.0
729020	null	null	null	10777.0
2109	null	null	null	10776.0
55157	null	null	null	10775.0
994	null	null	null	10774.0
10737	null	null	null	10772.0
10850	null	null	null	10770.0
10102	null	null	null	10769.0
9605	null	null	null	10768.0
7045	null	null	null	10766.0
5901	null	null	null	10765.0
1537	null	null	null	10764.0
9885	null	null	null	10763.0
84733	null	null	null	10762.0
29889	null	null	null	10761.0
7764	null	null	null	10760.0
6461	null	null	null	10758.0
3257	null	null	null	10755.0
23277	null	null	null	10750.0
23019	null	null	null	10749.0
54881	null	null	null	10748.0
92856	null	null	null	10746.0
10058	null	null	null	10743.0
51067	null	null	null	10742.0
6820	null	null	null	10736.0
65265	null	null	null	10735.0
5331	null	null	null	10734.0
522	null	null	null	10730.0
83448	null	null	null	10728.0
6605	null	null	null	10726.0
4917	null	null	null	10725.0
29919	null	null	null	10721.0
5933	null	null	null	10720.0
55255	null	null	null	10719.0
51642	null	null	null	10716.0
10622	null	null	null	10715.0
645452	null	null	null	10713.0
8000	null	null	null	10712.0
9498	null	null	null	10710.0
5449	null	null	null	10709.0
79139	null	null	null	10707.0
7175	null	null	null	10706.0
22978	null	null	null	10703.0
442194	null	null	null	10700.0
1364	null	null	null	10699.0
22824	null	null	null	10694.0
22927	null	null	null	10692.0
9373	null	null	null	10691.0
65005	null	null	null	10689.0
8568	null	null	null	10687.0
1758	null	null	null	10685.0
54951	null	null	null	10678.0
28969	null	null	null	10677.0
28985	null	null	null	10671.0
100132742	null	null	null	10670.0
55161	null	null	null	10669.0
25978	null	null	null	10666.0
10713	null	null	null	10665.0
60484	null	null	null	10662.0
4259	null	null	null	10659.0
51617	null	null	null	10658.0
2523	null	null	null	10657.0
54101	null	null	null	10653.0
483	null	null	null	10652.0
2861	null	null	null	10651.0
56905	null	null	null	10650.0
64417	null	null	null	10648.0
79000	null	null	null	10647.0
353	null	null	null	10645.0
8120	null	null	null	10643.0
79919	null	null	null	10642.0
79983	null	null	null	10641.0
27258	null	null	null	10637.0
23225	null	null	null	10636.0
6877	null	null	null	10633.0
433	null	null	null	10630.0
378708	null	null	null	10629.0
3052	null	null	null	10627.0
10531	null	null	null	10626.0
284306	null	null	null	10625.0
120227	null	null	null	10624.0
55636	null	null	null	10623.0
10572	null	null	null	10622.0
8785	null	null	null	10621.0
268	null	null	null	10619.0
255812	null	null	null	10618.0
5514	null	null	null	10616.0
22903	null	null	null	10615.0
100129405	null	null	null	10614.0
9728	null	null	null	10612.0
1652	null	null	null	10610.0
1032	null	null	null	10607.0
23527	null	null	null	10606.0
64837	null	null	null	10604.0
10950	null	null	null	10600.0
9914	null	null	null	10598.0
7965	null	null	null	10597.0
6780	null	null	null	10596.0
5429	null	null	null	10595.0
79614	null	null	null	10589.0
79598	null	null	null	10587.0
9972	null	null	null	10585.0
3949	null	null	null	10580.0
10175	null	null	null	10575.0
55322	null	null	null	10573.0
8767	null	null	null	10572.0
26266	null	null	null	10569.0
116372	null	null	null	10564.0
1312	null	null	null	10562.0
1917	null	null	null	10555.0
64400	null	null	null	10554.0
8624	null	null	null	10553.0
10092	null	null	null	10551.0
7029	null	null	null	10549.0
26517	null	null	null	10546.0
51507	null	null	null	10542.0
23012	null	null	null	10541.0
10534	null	null	null	10539.0
9530	null	null	null	10536.0
5805	null	null	null	10534.0
10232	null	null	null	10531.0
8266	null	null	null	10530.0
11329	null	null	null	10528.0
64794	null	null	null	10527.0
729163	null	null	null	10524.0
29107	null	null	null	10523.0
90233	null	null	null	10520.0
3985	null	null	null	10518.0
212	null	null	null	10514.0
23097	null	null	null	10513.0
10656	null	null	null	10509.0
51337	null	null	null	10508.0
706	null	null	null	10506.0
23007	null	null	null	10503.0
331	null	null	null	10501.0
25874	null	null	null	10499.0
51755	null	null	null	10498.0
65109	null	null	null	10497.0
1525	null	null	null	10495.0
9889	null	null	null	10491.0
1412	null	null	null	10490.0
26263	null	null	null	10487.0
8887	null	null	null	10483.0
27043	null	null	null	10482.0
4103	null	null	null	10481.0
7388	null	null	null	10480.0
6534	null	null	null	10476.0
4361	null	null	null	10473.0
55288	null	null	null	10472.0
10452	null	null	null	10470.0
80218	null	null	null	10466.0
63916	null	null	null	10463.0
10939	null	null	null	10455.0
2588	null	null	null	10454.0
23457	null	null	null	10447.0
631	null	null	null	10446.0
2271	null	null	null	10443.0
2264	null	null	null	10442.0
80055	null	null	null	10441.0
6549	null	null	null	10438.0
6904	null	null	null	10437.0
25941	null	null	null	10436.0
27112	null	null	null	10434.0
83990	null	null	null	10432.0
6574	null	null	null	10431.0
112399	null	null	null	10430.0
9907	null	null	null	10429.0
65220	null	null	null	10428.0
55711	null	null	null	10425.0
361	null	null	null	10419.0
5753	null	null	null	10418.0
51079	null	null	null	10417.0
10575	null	null	null	10413.0
7818	null	null	null	10411.0
55183	null	null	null	10408.0
23138	null	null	null	10405.0
124583	null	null	null	10404.0
4534	null	null	null	10403.0
2107	null	null	null	10400.0
7477	null	null	null	10398.0
25948	null	null	null	10397.0
6343	null	null	null	10394.0
79135	null	null	null	10393.0
11274	null	null	null	10392.0
25888	null	null	null	10389.0
8202	null	null	null	10388.0
5719	null	null	null	10386.0
341	null	null	null	10384.0
6782	null	null	null	10381.0
6940	null	null	null	10380.0
646208	null	null	null	10376.0
84823	null	null	null	10374.0
10900	null	null	null	10373.0
284403	null	null	null	10372.0
51382	null	null	null	10371.0
731	null	null	null	10364.0
51517	null	null	null	10362.0
3178	null	null	null	10360.0
79893	null	null	null	10359.0
6612	null	null	null	10358.0
9712	null	null	null	10352.0
10987	null	null	null	10347.0
1111	null	null	null	10345.0
1310	null	null	null	10343.0
26519	null	null	null	10341.0
10755	null	null	null	10339.0
414771	null	null	null	10338.0
3304	null	null	null	10337.0
2778	null	null	null	10336.0
22843	null	null	null	10332.0
2539	null	null	null	10329.0
60312	null	null	null	10327.0
7037	null	null	null	10325.0
9326	null	null	null	10322.0
80349	null	null	null	10319.0
54664	null	null	null	10316.0
51550	null	null	null	10315.0
6897	null	null	null	10313.0
5794	null	null	null	10311.0
26151	null	null	null	10309.0
23212	null	null	null	10306.0
7879	null	null	null	10304.0
6049	null	null	null	10303.0
4174	null	null	null	10301.0
406991	null	null	null	10299.0
79968	null	null	null	10298.0
6855	null	null	null	10297.0
56132	null	null	null	10296.0
2805	null	null	null	10295.0
22929	null	null	null	10293.0
401251	null	null	null	10292.0
1618	null	null	null	10291.0
10402	null	null	null	10290.0
51125	null	null	null	10285.0
1337	null	null	null	10282.0
79710	null	null	null	10281.0
10360	null	null	null	10280.0
65010	null	null	null	10279.0
57103	null	null	null	10277.0
23786	null	null	null	10276.0
51029	null	null	null	10271.0
7374	null	null	null	10270.0
51174	null	null	null	10269.0
149603	null	null	null	10267.0
10914	null	null	null	10260.0
23353	null	null	null	10258.0
9569	null	null	null	10254.0
51074	null	null	null	10252.0
3727	null	null	null	10250.0
2979	null	null	null	10248.0
55884	null	null	null	10247.0
23165	null	null	null	10246.0
7016	null	null	null	10244.0
55206	null	null	null	10242.0
60488	null	null	null	10241.0
56061	null	null	null	10240.0
8975	null	null	null	10237.0
56474	null	null	null	10236.0
24142	null	null	null	10235.0
10807	null	null	null	10234.0
6529	null	null	null	10233.0
7022	null	null	null	10232.0
23259	null	null	null	10231.0
1595	null	null	null	10230.0
84296	null	null	null	10229.0
6731	null	null	null	10225.0
55500	null	null	null	10223.0
8548	null	null	null	10220.0
9158	null	null	null	10215.0
79582	null	null	null	10214.0
4157	null	null	null	10212.0
9368	null	null	null	10211.0
91734	null	null	null	10210.0
27341	null	null	null	10209.0
6477	null	null	null	10208.0
5050	null	null	null	10207.0
1977	null	null	null	10206.0
6323	null	null	null	10202.0
91137	null	null	null	10200.0
25836	null	null	null	10199.0
53918	null	null	null	10192.0
5255	null	null	null	10189.0
79820	null	null	null	10188.0
11212	null	null	null	10187.0
2971	null	null	null	10183.0
54994	null	null	null	10182.0
10430	null	null	null	10181.0
6603	null	null	null	10180.0
1474	null	null	null	10179.0
4713	null	null	null	10177.0
669	null	null	null	10175.0
78995	null	null	null	10174.0
54815	null	null	null	10171.0
10728	null	null	null	10161.0
545	null	null	null	10159.0
51020	null	null	null	10158.0
3159	null	null	null	10156.0
51124	null	null	null	10155.0
64943	null	null	null	10152.0
55732	null	null	null	10151.0
101	null	null	null	10149.0
896	null	null	null	10146.0
5100	null	null	null	10144.0
8930	null	null	null	10143.0
440672	null	null	null	10141.0
5260	null	null	null	10140.0
11182	null	null	null	10137.0
23011	null	null	null	10136.0
54877	null	null	null	10131.0
10329	null	null	null	10129.0
10634	null	null	null	10128.0
51021	null	null	null	10125.0
3614	null	null	null	10124.0
23443	null	null	null	10121.0
59336	null	null	null	10120.0
80219	null	null	null	10119.0
4190	null	null	null	10116.0
8796	null	null	null	10108.0
54883	null	null	null	10106.0
23615	null	null	null	10105.0
7345	null	null	null	10102.0
5121	null	null	null	10100.0
55181	null	null	null	10098.0
201626	null	null	null	10090.0
27107	null	null	null	10089.0
100129500	null	null	null	10087.0
6247	null	null	null	10086.0
54904	null	null	null	10085.0
2597	null	null	null	10083.0
11017	null	null	null	10082.0
11322	null	null	null	10081.0
64149	null	null	null	10076.0
6634	null	null	null	10075.0
6585	null	null	null	10073.0
10585	null	null	null	10071.0
57130	null	null	null	10068.0
10300	null	null	null	10064.0
5565	null	null	null	10061.0
23623	null	null	null	10058.0
4738	null	null	null	10056.0
9057	null	null	null	10054.0
56901	null	null	null	10051.0
1048	null	null	null	10050.0
8453	null	null	null	10049.0
29123	null	null	null	10048.0
10664	null	null	null	10047.0
9883	null	null	null	10043.0
55038	null	null	null	10041.0
1382	null	null	null	10040.0
51068	null	null	null	10033.0
56033	null	null	null	10029.0
10458	null	null	null	10028.0
51562	null	null	null	10024.0
6945	null	null	null	10023.0
6279	null	null	null	10022.0
8898	null	null	null	10018.0
9244	null	null	null	10016.0
8798	null	null	null	10015.0
292	null	null	null	10014.0
8357	null	null	null	10011.0
57415	null	null	null	10010.0
6518	null	null	null	10008.0
2786	null	null	null	10003.0
10542	null	null	null	10002.0
29093	null	null	null	10000.0
55744	null	null	null	9996.0
3434	null	null	null	9995.0
57175	null	null	null	9994.0
57460	null	null	null	9993.0
80307	null	null	null	9992.0
10016	null	null	null	9990.0
79650	null	null	null	9987.0
54020	null	null	null	9986.0
729863	null	null	null	9985.0
9416	null	null	null	9983.0
100132399	null	null	null	9982.0
23197	null	null	null	9981.0
5886	null	null	null	9979.0
1302	null	null	null	9974.0
50485	null	null	null	9968.0
728932	null	null	null	9967.0
79884	null	null	null	9964.0
22980	null	null	null	9962.0
3281	null	null	null	9961.0
79074	null	null	null	9960.0
53820	null	null	null	9959.0
7032	null	null	null	9958.0
8621	null	null	null	9957.0
79675	null	null	null	9955.0
3329	null	null	null	9954.0
1749	null	null	null	9953.0
9054	null	null	null	9951.0
100130741	null	null	null	9949.0
29796	null	null	null	9947.0
79158	null	null	null	9942.0
1399	null	null	null	9940.0
8001	null	null	null	9939.0
2108	null	null	null	9938.0
57615	null	null	null	9936.0
29881	null	null	null	9933.0
8218	null	null	null	9930.0
50804	null	null	null	9929.0
1829	null	null	null	9928.0
8089	null	null	null	9926.0
30850	null	null	null	9925.0
8634	null	null	null	9923.0
2021	null	null	null	9922.0
55511	null	null	null	9921.0
57228	null	null	null	9917.0
25801	null	null	null	9914.0
9070	null	null	null	9913.0
28962	null	null	null	9909.0
51	null	null	null	9908.0
54545	null	null	null	9907.0
6728	null	null	null	9905.0
2911	null	null	null	9904.0
8893	null	null	null	9901.0
1019	null	null	null	9899.0
5582	null	null	null	9898.0
22870	null	null	null	9897.0
54852	null	null	null	9895.0
63943	null	null	null	9894.0
51702	null	null	null	9891.0
22944	null	null	null	9890.0
3920	null	null	null	9888.0
79892	null	null	null	9887.0
26236	null	null	null	9886.0
7324	null	null	null	9883.0
6944	null	null	null	9881.0
730029	null	null	null	9880.0
2584	null	null	null	9878.0
22872	null	null	null	9877.0
8706	null	null	null	9876.0
3692	null	null	null	9873.0
81887	null	null	null	9872.0
79844	null	null	null	9869.0
9168	null	null	null	9867.0
9587	null	null	null	9863.0
4694	null	null	null	9861.0
5451	null	null	null	9860.0
5357	null	null	null	9859.0
4697	null	null	null	9858.0
55662	null	null	null	9857.0
7036	null	null	null	9855.0
50837	null	null	null	9853.0
55071	null	null	null	9851.0
26608	null	null	null	9849.0
51128	null	null	null	9848.0
4111	null	null	null	9845.0
348995	null	null	null	9843.0
8345	null	null	null	9841.0
4706	null	null	null	9840.0
56660	null	null	null	9838.0
286887	null	null	null	9837.0
6482	null	null	null	9834.0
60682	null	null	null	9833.0
64328	null	null	null	9831.0
9960	null	null	null	9830.0
26576	null	null	null	9826.0
79029	null	null	null	9824.0
729353	null	null	null	9823.0
9318	null	null	null	9819.0
55222	null	null	null	9817.0
10518	null	null	null	9816.0
9911	null	null	null	9814.0
23613	null	null	null	9812.0
49856	null	null	null	9811.0
55631	null	null	null	9809.0
55359	null	null	null	9807.0
1612	null	null	null	9805.0
10845	null	null	null	9799.0
6616	null	null	null	9798.0
55915	null	null	null	9797.0
518	null	null	null	9795.0
1674	null	null	null	9792.0
55374	null	null	null	9791.0
54490	null	null	null	9789.0
56965	null	null	null	9788.0
23583	null	null	null	9786.0
26024	null	null	null	9785.0
10100	null	null	null	9784.0
56903	null	null	null	9782.0
57007	null	null	null	9781.0
79677	null	null	null	9780.0
29766	null	null	null	9779.0
147339	null	null	null	9778.0
9585	null	null	null	9775.0
9933	null	null	null	9774.0
55208	null	null	null	9772.0
373863	null	null	null	9771.0
124222	null	null	null	9769.0
5232	null	null	null	9768.0
4493	null	null	null	9766.0
429	null	null	null	9762.0
1912	null	null	null	9761.0
646756	null	null	null	9760.0
5596	null	null	null	9758.0
55178	null	null	null	9756.0
51154	null	null	null	9755.0
1787	null	null	null	9754.0
79184	null	null	null	9753.0
1999	null	null	null	9751.0
5373	null	null	null	9746.0
55890	null	null	null	9745.0
4957	null	null	null	9741.0
441194	null	null	null	9740.0
5982	null	null	null	9736.0
10928	null	null	null	9734.0
754	null	null	null	9733.0
55891	null	null	null	9732.0
81853	null	null	null	9728.0
9002	null	null	null	9725.0
26528	null	null	null	9724.0
6861	null	null	null	9722.0
50628	null	null	null	9719.0
51693	null	null	null	9717.0
51094	null	null	null	9714.0
51002	null	null	null	9711.0
9477	null	null	null	9709.0
5612	null	null	null	9708.0
157922	null	null	null	9707.0
51118	null	null	null	9704.0
55734	null	null	null	9703.0
56125	null	null	null	9701.0
435	null	null	null	9700.0
54619	null	null	null	9695.0
1325	null	null	null	9694.0
203	null	null	null	9692.0
9819	null	null	null	9689.0
1788	null	null	null	9688.0
23174	null	null	null	9687.0
80308	null	null	null	9686.0
9518	null	null	null	9682.0
7518	null	null	null	9680.0
23395	null	null	null	9679.0
4683	null	null	null	9674.0
10239	null	null	null	9671.0
25778	null	null	null	9669.0
27075	null	null	null	9665.0
26973	null	null	null	9661.0
6434	null	null	null	9656.0
79672	null	null	null	9655.0
5211	null	null	null	9654.0
9170	null	null	null	9652.0
23144	null	null	null	9646.0
728855	null	null	null	9645.0
3028	null	null	null	9644.0
81626	null	null	null	9639.0
166647	null	null	null	9638.0
1748	null	null	null	9635.0
5075	null	null	null	9633.0
30836	null	null	null	9630.0
29984	null	null	null	9628.0
23198	null	null	null	9627.0
26205	null	null	null	9626.0
57332	null	null	null	9625.0
2591	null	null	null	9624.0
5271	null	null	null	9621.0
7165	null	null	null	9620.0
10989	null	null	null	9618.0
1907	null	null	null	9617.0
7464	null	null	null	9616.0
80271	null	null	null	9615.0
10036	null	null	null	9614.0
55777	null	null	null	9613.0
55596	null	null	null	9612.0
51083	null	null	null	9611.0
10813	null	null	null	9610.0
25998	null	null	null	9609.0
11198	null	null	null	9606.0
23520	null	null	null	9605.0
52	null	null	null	9604.0
9043	null	null	null	9599.0
27242	null	null	null	9596.0
10401	null	null	null	9595.0
51691	null	null	null	9594.0
7277	null	null	null	9592.0
3229	null	null	null	9591.0
6654	null	null	null	9588.0
54187	null	null	null	9586.0
55030	null	null	null	9584.0
4708	null	null	null	9583.0
100130922	null	null	null	9582.0
4839	null	null	null	9581.0
8368	null	null	null	9580.0
54998	null	null	null	9577.0
10262	null	null	null	9575.0
10548	null	null	null	9574.0
3624	null	null	null	9572.0
7804	null	null	null	9570.0
29966	null	null	null	9566.0
51806	null	null	null	9565.0
56954	null	null	null	9564.0
10478	null	null	null	9563.0
55341	null	null	null	9562.0
2790	null	null	null	9561.0
8987	null	null	null	9560.0
8087	null	null	null	9558.0
3857	null	null	null	9554.0
10205	null	null	null	9552.0
5911	null	null	null	9551.0
9015	null	null	null	9550.0
6443	null	null	null	9548.0
6899	null	null	null	9544.0
3607	null	null	null	9543.0
10399	null	null	null	9542.0
81839	null	null	null	9541.0
29099	null	null	null	9537.0
8161	null	null	null	9536.0
11097	null	null	null	9535.0
285	null	null	null	9534.0
206358	null	null	null	9533.0
57820	null	null	null	9532.0
8505	null	null	null	9526.0
55172	null	null	null	9525.0
314	null	null	null	9524.0
8420	null	null	null	9523.0
646808	null	null	null	9521.0
116832	null	null	null	9519.0
55231	null	null	null	9515.0
10802	null	null	null	9514.0
55743	null	null	null	9508.0
5879	null	null	null	9504.0
1993	null	null	null	9503.0
6183	null	null	null	9502.0
3850	null	null	null	9499.0
55858	null	null	null	9492.0
997	null	null	null	9490.0
8714	null	null	null	9489.0
10196	null	null	null	9487.0
55753	null	null	null	9485.0
25879	null	null	null	9484.0
10238	null	null	null	9483.0
6557	null	null	null	9482.0
336	null	null	null	9478.0
54953	null	null	null	9477.0
51116	null	null	null	9476.0
9673	null	null	null	9472.0
176	null	null	null	9470.0
79080	null	null	null	9467.0
54442	null	null	null	9465.0
7625	null	null	null	9464.0
5714	null	null	null	9462.0
54952	null	null	null	9460.0
6493	null	null	null	9459.0
29915	null	null	null	9457.0
54680	null	null	null	9456.0
90011	null	null	null	9455.0
5116	null	null	null	9451.0
22911	null	null	null	9449.0
9277	null	null	null	9448.0
23279	null	null	null	9446.0
80153	null	null	null	9445.0
4864	null	null	null	9442.0
3061	null	null	null	9441.0
9033	null	null	null	9440.0
2618	null	null	null	9439.0
1134	null	null	null	9437.0
10481	null	null	null	9436.0
29894	null	null	null	9435.0
10134	null	null	null	9434.0
10541	null	null	null	9432.0
162	null	null	null	9430.0
10808	null	null	null	9429.0
23233	null	null	null	9427.0
9325	null	null	null	9426.0
57706	null	null	null	9422.0
55125	null	null	null	9420.0
4193	null	null	null	9419.0
11062	null	null	null	9418.0
774	null	null	null	9417.0
83658	null	null	null	9416.0
100008586	null	null	null	9415.0
51207	null	null	null	9412.0
4728	null	null	null	9411.0
10714	null	null	null	9410.0
7139	null	null	null	9409.0
51192	null	null	null	9407.0
54148	null	null	null	9406.0
339229	null	null	null	9404.0
27019	null	null	null	9402.0
29102	null	null	null	9401.0
10589	null	null	null	9399.0
29065	null	null	null	9398.0
170543	null	null	null	9395.0
64960	null	null	null	9393.0
4718	null	null	null	9391.0
[truncated: 11,092 more rows]
