# Supplementary material for: Multiple-input multiple-output causal strategies for gene selection
Source: BMC Bioinformatics. 2011 Nov 25;12:458. doi: 10.1186/1471-2105-12-458 (PMC3323860; doi:10.1186/1471-2105-12-458)
Supplement: Additional file 3 — Archive containing the output files computed by the preranked GSEA for λ ∈ {0.6,0.7,0.8,0.9,1.0,2.0} (GSEA_MIMO_part2.zip). [file 1471-2105-12-458-S3.ZIP › mFS08_entrez_mimo.GseaPreranked.1316039081375/edb/mFS08_entrez_mimo.rnk]

29127	13091.0
54210	13090.0
2017	13089.0
64151	13088.0
9055	13086.0
51203	13084.0
1033	13083.0
79682	13081.0
9133	13079.0
79703	13078.0
9134	13076.0
8500	13074.0
7153	13073.0
6790	13071.0
890	13069.0
4288	13068.0
5898	13067.0
79075	13065.0
1062	13063.0
9768	13061.0
259266	13059.0
2297	13057.0
51514	13056.0
9787	13055.0
10615	13053.0
79733	13051.0
9868	13050.0
4751	13048.0
4312	13046.0
9928	13045.0
5888	13042.0
54205	13041.0
56942	13039.0
6713	13038.0
9833	13035.0
6241	13034.0
58478	13033.0
4085	13031.0
29893	13030.0
55165	13028.0
51016	13025.0
10212	13023.0
8772	13022.0
3832	13021.0
23234	13019.0
5223	13018.0
6627	13017.0
701	13015.0
27338	13014.0
1719	13013.0
1063	13010.0
7336	13008.0
133	13007.0
3422	13006.0
24137	13005.0
11130	13003.0
57157	13002.0
9319	13001.0
699	12999.0
9401	12998.0
57122	12997.0
146909	12996.0
79573	12995.0
55872	12993.0
5437	12992.0
1434	12990.0
25788	12988.0
9700	12985.0
983	12983.0
51512	12981.0
8914	12979.0
6905	12976.0
891	12974.0
29899	12973.0
664	12972.0
51022	12970.0
27257	12969.0
11065	12968.0
56943	12965.0
9355	12963.0
332	12961.0
10460	12959.0
10971	12958.0
6573	12957.0
51659	12956.0
10024	12955.0
11060	12954.0
9232	12953.0
55832	12952.0
11260	12951.0
7296	12950.0
25839	12947.0
4331	12945.0
23210	12943.0
10112	12942.0
11052	12941.0
3419	12940.0
56950	12939.0
23366	12937.0
55215	12936.0
9837	12934.0
5685	12933.0
10213	12930.0
7272	12928.0
2764	12925.0
5155	12923.0
29105	12918.0
5352	12915.0
80004	12914.0
51110	12913.0
11169	12911.0
7112	12910.0
55040	12909.0
10993	12908.0
11004	12907.0
6882	12906.0
991	12902.0
10057	12901.0
55839	12900.0
54503	12899.0
79169	12898.0
10733	12897.0
8480	12896.0
3015	12895.0
5469	12892.0
4234	12891.0
55346	12889.0
3251	12888.0
2237	12886.0
29097	12884.0
8318	12883.0
51001	12880.0
57405	12878.0
5693	12876.0
27161	12875.0
93594	12874.0
25807	12873.0
51018	12870.0
84342	12869.0
1164	12868.0
7381	12865.0
26586	12864.0
8438	12863.0
51204	12862.0
1894	12861.0
9289	12859.0
11335	12858.0
6835	12857.0
3925	12856.0
81611	12855.0
6491	12851.0
4072	12850.0
220134	12849.0
1058	12847.0
27253	12846.0
1717	12844.0
3833	12843.0
25764	12841.0
5706	12840.0
6513	12839.0
79918	12838.0
51373	12837.0
123	12834.0
55176	12833.0
51765	12832.0
9493	12830.0
201562	12827.0
81930	12826.0
2810	12824.0
9521	12823.0
3576	12821.0
10874	12820.0
55247	12819.0
6788	12818.0
6732	12817.0
8566	12814.0
908	12812.0
164	12809.0
5708	12808.0
23306	12807.0
79767	12806.0
9735	12803.0
79022	12802.0
8883	12801.0
6617	12800.0
4831	12799.0
55355	12798.0
9282	12797.0
56992	12795.0
5433	12792.0
29095	12789.0
10440	12787.0
784	12785.0
51121	12784.0
9123	12783.0
8833	12781.0
8836	12779.0
9238	12778.0
3148	12777.0
60673	12774.0
54821	12773.0
57110	12772.0
79019	12771.0
1978	12769.0
580	12766.0
4175	12765.0
4860	12757.0
993	12755.0
4141	12754.0
6996	12753.0
4700	12751.0
10403	12750.0
27101	12748.0
80010	12747.0
4477	12746.0
81873	12743.0
54972	12742.0
28227	12740.0
548596	12739.0
57019	12738.0
7073	12737.0
22948	12736.0
84669	12735.0
291	12734.0
10592	12732.0
55039	12730.0
63875	12728.0
6873	12727.0
54478	12726.0
63933	12723.0
27235	12718.0
3858	12717.0
4001	12714.0
10038	12713.0
54069	12712.0
2781	12709.0
23560	12708.0
8317	12706.0
23350	12705.0
83461	12704.0
5604	12703.0
8544	12695.0
6804	12694.0
5478	12693.0
6741	12692.0
8050	12690.0
995	12689.0
1374	12688.0
55660	12683.0
11339	12682.0
80155	12681.0
79071	12680.0
3612	12678.0
5691	12675.0
51105	12674.0
54962	12673.0
9156	12672.0
79152	12671.0
6696	12670.0
7110	12669.0
1841	12668.0
10054	12667.0
6637	12664.0
64130	12663.0
3161	12662.0
6921	12660.0
2146	12659.0
1965	12658.0
9848	12657.0
2305	12656.0
6495	12655.0
2926	12654.0
79801	12652.0
2739	12648.0
8562	12646.0
641	12645.0
57102	12644.0
55669	12643.0
80237	12642.0
89910	12639.0
5984	12638.0
55010	12637.0
4848	12636.0
3978	12634.0
10051	12632.0
64783	12631.0
9391	12629.0
79007	12628.0
10055	12627.0
7262	12626.0
10855	12622.0
51428	12619.0
27440	12617.0
26271	12616.0
4869	12613.0
57017	12612.0
4605	12611.0
1072	12609.0
6576	12606.0
4171	12605.0
90133	12603.0
5203	12602.0
672	12600.0
28998	12599.0
1017	12598.0
2058	12597.0
768	12596.0
11073	12593.0
10293	12592.0
9456	12591.0
10617	12590.0
2491	12589.0
86	12587.0
55027	12585.0
63967	12583.0
27346	12582.0
3091	12579.0
55833	12578.0
1515	12576.0
5713	12575.0
28511	12574.0
9694	12573.0
4976	12572.0
10856	12571.0
51053	12570.0
79949	12569.0
55388	12568.0
9533	12566.0
286148	12565.0
10553	12564.0
1040	12561.0
55284	12558.0
10328	12556.0
3070	12555.0
9898	12554.0
51182	12553.0
2161	12550.0
5471	12549.0
11044	12546.0
79944	12545.0
22974	12544.0
55379	12543.0
79017	12540.0
54908	12538.0
7295	12535.0
114044	12534.0
5111	12533.0
6632	12526.0
51026	12524.0
27336	12523.0
79866	12522.0
2677	12519.0
2139	12518.0
54845	12517.0
54892	12512.0
79572	12511.0
1728	12510.0
8774	12509.0
1514	12507.0
55765	12505.0
5877	12504.0
1837	12501.0
29100	12499.0
10397	12498.0
100188893	12497.0
55876	12496.0
2287	12495.0
92140	12494.0
441024	12493.0
2189	12490.0
55856	12489.0
51115	12487.0
64216	12484.0
833	12479.0
84908	12476.0
10797	12473.0
7936	12472.0
55689	12471.0
80232	12469.0
10606	12468.0
1305	12467.0
6502	12464.0
2626	12463.0
30001	12461.0
10428	12459.0
80324	12458.0
2886	12455.0
51571	12454.0
6902	12453.0
4502	12452.0
10248	12450.0
79050	12449.0
1163	12448.0
10799	12447.0
7422	12445.0
5245	12444.0
6596	12441.0
65986	12437.0
55197	12435.0
10625	12433.0
377	12431.0
29028	12430.0
6119	12429.0
2201	12428.0
10635	12426.0
79783	12425.0
10204	12423.0
55705	12422.0
51155	12421.0
6535	12420.0
23287	12418.0
51319	12416.0
55759	12413.0
6607	12412.0
5822	12411.0
54915	12410.0
27072	12409.0
7465	12407.0
8851	12406.0
1122	12405.0
7083	12404.0
10153	12402.0
1678	12400.0
55156	12399.0
5214	12398.0
10651	12396.0
23592	12394.0
25909	12392.0
51096	12389.0
5716	12388.0
9100	12384.0
3838	12383.0
5597	12380.0
1523	12376.0
3381	12375.0
3149	12373.0
4719	12371.0
3735	12370.0
10694	12368.0
8996	12366.0
79833	12365.0
54165	12363.0
55143	12362.0
5983	12361.0
5440	12359.0
7443	12357.0
5347	12356.0
4726	12348.0
26043	12345.0
10715	12341.0
5634	12340.0
8270	12339.0
29080	12338.0
7884	12335.0
5194	12333.0
3887	12331.0
10994	12328.0
3320	12327.0
2960	12326.0
80194	12325.0
1347	12317.0
10381	12316.0
23518	12315.0
10535	12313.0
9831	12312.0
55969	12311.0
8497	12309.0
9692	12307.0
23513	12306.0
51773	12305.0
55975	12304.0
10540	12303.0
5393	12301.0
64431	12297.0
23512	12296.0
54758	12295.0
5709	12294.0
25983	12293.0
23397	12290.0
10190	12288.0
2617	12287.0
8337	12285.0
728	12284.0
79786	12283.0
27042	12282.0
55854	12281.0
56888	12279.0
28992	12278.0
79837	12277.0
3939	12275.0
124044	12273.0
3157	12271.0
898	12270.0
4591	12269.0
51371	12268.0
4952	12267.0
10528	12265.0
10393	12264.0
3638	12262.0
23644	12260.0
10675	12259.0
57761	12257.0
2026	12256.0
705	12255.0
27348	12254.0
27344	12253.0
6286	12249.0
10383	12248.0
9711	12247.0
54934	12246.0
2806	12245.0
9650	12244.0
5700	12242.0
29980	12241.0
51088	12240.0
529	12238.0
1789	12237.0
2644	12236.0
56889	12235.0
23271	12234.0
55227	12233.0
5202	12232.0
81579	12231.0
79441	12228.0
10926	12227.0
25920	12226.0
57380	12224.0
79657	12222.0
3066	12221.0
22992	12220.0
84790	12219.0
23658	12218.0
57665	12215.0
11332	12214.0
57107	12213.0
1404	12211.0
80178	12209.0
387522	12208.0
5688	12205.0
3315	12204.0
10063	12203.0
4162	12200.0
7718	12199.0
9217	12197.0
64963	12194.0
8208	12192.0
80758	12191.0
79042	12186.0
5810	12183.0
654483	12179.0
64746	12178.0
51430	12176.0
80204	12174.0
23080	12173.0
7372	12171.0
22880	12168.0
5413	12166.0
64750	12165.0
26750	12163.0
51499	12161.0
100133775	12159.0
10948	12158.0
9631	12157.0
3182	12155.0
3014	12152.0
440	12150.0
29967	12149.0
22839	12148.0
79943	12146.0
55505	12145.0
50814	12144.0
29901	12142.0
29923	12141.0
259	12140.0
7517	12138.0
55093	12135.0
645233	12133.0
8813	12132.0
56270	12129.0
257152	12128.0
26284	12127.0
8140	12126.0
8139	12125.0
2730	12122.0
3156	12120.0
23507	12119.0
6199	12118.0
1213	12117.0
9212	12114.0
55656	12111.0
2332	12109.0
64785	12108.0
6888	12107.0
25926	12102.0
65094	12101.0
29088	12100.0
51377	12099.0
26	12098.0
7353	12097.0
4702	12095.0
78999	12094.0
7371	12093.0
514	12092.0
100129361	12090.0
7298	12089.0
6871	12088.0
734	12086.0
63899	12085.0
10165	12083.0
7504	12081.0
5967	12080.0
158	12077.0
388796	12074.0
990	12073.0
54932	12072.0
26150	12070.0
4201	12066.0
6016	12064.0
1207	12063.0
4521	12062.0
2958	12061.0
4291	12060.0
5985	12058.0
55737	12054.0
3796	12053.0
10285	12049.0
10776	12048.0
5955	12047.0
55173	12046.0
9377	12045.0
55508	12044.0
11137	12043.0
8336	12042.0
1479	12041.0
50861	12039.0
55366	12037.0
30837	12033.0
100288628	12032.0
6659	12030.0
9994	12028.0
1871	12027.0
1854	12026.0
5717	12024.0
54583	12023.0
4494	12021.0
114657	12018.0
79047	12016.0
339175	12014.0
151230	12010.0
10962	12009.0
10721	12007.0
836	12006.0
55630	12005.0
81892	12003.0
23142	12000.0
6472	11997.0
4173	11995.0
27130	11993.0
65003	11992.0
2885	11990.0
202658	11989.0
51651	11987.0
3775	11985.0
6629	11983.0
283871	11982.0
10897	11981.0
10907	11980.0
1633	11979.0
8577	11974.0
5033	11973.0
26873	11972.0
11236	11971.0
5557	11966.0
9643	11964.0
5999	11963.0
80778	11959.0
645745	11958.0
5594	11957.0
262	11955.0
8819	11953.0
55238	11952.0
10736	11951.0
26520	11949.0
51101	11948.0
7203	11946.0
7553	11945.0
8725	11941.0
5062	11940.0
7264	11938.0
4495	11935.0
29902	11933.0
10915	11931.0
9088	11930.0
6729	11928.0
1478	11927.0
4998	11926.0
8723	11925.0
10237	11924.0
9582	11921.0
79364	11919.0
81620	11918.0
6198	11917.0
1000	11915.0
11235	11914.0
1763	11910.0
5291	11906.0
11072	11904.0
4151	11903.0
23246	11899.0
8939	11895.0
7283	11894.0
55257	11893.0
9957	11892.0
23173	11891.0
7417	11890.0
10609	11888.0
11232	11886.0
26585	11884.0
2987	11882.0
4199	11881.0
79609	11878.0
55011	11877.0
51184	11873.0
51069	11872.0
79902	11870.0
9442	11868.0
10079	11866.0
4501	11863.0
55699	11861.0
201254	11860.0
54541	11859.0
8754	11858.0
10195	11857.0
8894	11855.0
5119	11849.0
10969	11848.0
50810	11847.0
333	11845.0
54982	11844.0
51012	11842.0
54954	11841.0
10199	11839.0
2935	11836.0
83259	11835.0
4603	11833.0
5885	11831.0
23481	11829.0
6597	11826.0
246243	11825.0
7705	11823.0
10290	11822.0
64577	11820.0
23603	11817.0
83696	11816.0
55559	11814.0
23640	11813.0
94081	11812.0
8853	11811.0
11051	11809.0
54496	11808.0
58500	11807.0
6307	11806.0
4200	11804.0
4580	11800.0
10576	11798.0
9688	11795.0
79980	11794.0
11056	11792.0
81034	11791.0
4324	11790.0
3626	11789.0
25843	11788.0
55120	11786.0
3613	11783.0
1340	11782.0
55835	11776.0
654364	11775.0
5425	11774.0
7411	11772.0
55055	11771.0
64110	11770.0
5584	11768.0
54801	11766.0
10787	11763.0
23160	11762.0
55907	11761.0
5747	11759.0
51647	11757.0
26589	11754.0
23002	11753.0
5817	11752.0
23508	11751.0
26502	11750.0
5303	11747.0
55635	11745.0
10005	11744.0
9958	11743.0
79665	11742.0
1297	11739.0
8702	11738.0
10096	11737.0
4528	11736.0
1690	11734.0
4496	11732.0
10072	11730.0
729222	11729.0
79711	11728.0
25806	11727.0
9816	11725.0
54849	11724.0
25855	11723.0
2224	11722.0
7013	11721.0
653659	11720.0
7307	11718.0
90480	11716.0
9829	11715.0
89845	11714.0
3418	11712.0
54584	11711.0
5238	11707.0
7167	11704.0
3177	11703.0
23649	11701.0
6227	11697.0
6541	11695.0
83460	11694.0
6712	11693.0
55171	11692.0
11338	11691.0
79915	11689.0
9685	11686.0
528	11685.0
27297	11684.0
54913	11683.0
5910	11682.0
29081	11680.0
3892	11679.0
29960	11678.0
81929	11677.0
1723	11676.0
55353	11675.0
51599	11674.0
54454	11673.0
88	11670.0
5431	11669.0
55110	11667.0
83451	11665.0
5601	11664.0
7398	11662.0
1192	11659.0
6715	11658.0
205564	11657.0
5329	11655.0
8988	11654.0
8559	11653.0
23380	11650.0
9926	11647.0
550	11646.0
56941	11645.0
3755	11643.0
9653	11641.0
8647	11640.0
9636	11639.0
404093	11638.0
8805	11637.0
1477	11635.0
122704	11634.0
5695	11632.0
8493	11631.0
2664	11626.0
5831	11625.0
9399	11623.0
6631	11622.0
9052	11620.0
54512	11619.0
4504	11618.0
79577	11617.0
26472	11616.0
80273	11612.0
7138	11611.0
51575	11610.0
8669	11607.0
1604	11606.0
50626	11605.0
375035	11603.0
285359	11600.0
80775	11598.0
2134	11596.0
64180	11594.0
253943	11593.0
5827	11591.0
51290	11590.0
10951	11588.0
10247	11586.0
653562	11584.0
3396	11582.0
5365	11581.0
5001	11579.0
55723	11577.0
55738	11576.0
5550	11574.0
3099	11572.0
81614	11569.0
22916	11568.0
54517	11565.0
5718	11564.0
9342	11563.0
5277	11559.0
55521	11558.0
9519	11550.0
79982	11548.0
8243	11547.0
5710	11546.0
118491	11544.0
56681	11543.0
79797	11541.0
39	11539.0
81831	11536.0
26233	11535.0
7514	11534.0
5110	11533.0
64710	11532.0
10527	11526.0
55003	11525.0
22950	11519.0
55212	11512.0
80346	11511.0
11177	11509.0
6698	11508.0
23329	11507.0
64184	11505.0
9361	11503.0
55304	11502.0
284889	11501.0
10471	11499.0
22827	11497.0
3993	11494.0
23554	11493.0
2585	11491.0
11082	11490.0
51282	11488.0
5106	11485.0
55290	11483.0
58488	11481.0
51129	11480.0
8607	11479.0
5603	11478.0
10574	11474.0
152	11473.0
5427	11472.0
178	11471.0
8872	11469.0
7378	11466.0
79739	11465.0
26636	11462.0
64410	11460.0
8326	11459.0
93081	11457.0
9818	11453.0
8608	11452.0
595101	11450.0
7163	11448.0
79847	11446.0
9790	11443.0
25844	11441.0
54928	11438.0
9480	11436.0
202	11433.0
2063	11431.0
27000	11429.0
7319	11428.0
8941	11423.0
79023	11420.0
26235	11415.0
65057	11413.0
6611	11411.0
1327	11408.0
8974	11407.0
6874	11403.0
488	11400.0
782	11399.0
51142	11398.0
4931	11397.0
50863	11396.0
55166	11395.0
83737	11392.0
23594	11391.0
56180	11388.0
5382	11387.0
27183	11384.0
4711	11383.0
51567	11381.0
65263	11380.0
26255	11379.0
10245	11377.0
56647	11376.0
54542	11375.0
10885	11373.0
5209	11371.0
5902	11366.0
342538	11364.0
131408	11362.0
1730	11360.0
23029	11359.0
657	11354.0
4097	11353.0
79791	11351.0
51070	11350.0
9145	11348.0
9014	11347.0
56945	11345.0
192666	11344.0
3868	11343.0
26120	11341.0
4704	11339.0
23787	11335.0
1152	11333.0
10947	11331.0
2019	11328.0
6950	11326.0
54732	11323.0
8818	11322.0
9025	11318.0
51510	11317.0
286527	11314.0
10048	11313.0
8968	11310.0
55159	11309.0
55226	11308.0
26073	11306.0
5355	11305.0
51491	11304.0
1241	11303.0
96764	11302.0
84900	11301.0
5529	11299.0
81691	11298.0
8347	11296.0
9588	11295.0
7355	11293.0
55661	11292.0
27289	11291.0
51634	11290.0
9793	11286.0
55526	11282.0
51081	11280.0
3376	11277.0
11222	11276.0
57214	11275.0
10573	11274.0
3795	11272.0
29844	11271.0
54963	11269.0
9470	11265.0
5160	11263.0
5300	11260.0
90141	11256.0
2968	11255.0
2932	11254.0
51582	11253.0
79081	11251.0
9897	11250.0
11171	11248.0
3265	11247.0
79752	11246.0
53371	11244.0
10376	11243.0
8445	11241.0
875	11239.0
57097	11236.0
219293	11232.0
79731	11231.0
5080	11228.0
55957	11227.0
885	11226.0
55486	11225.0
2589	11223.0
1147	11222.0
345	11220.0
8970	11219.0
28978	11218.0
2821	11216.0
23450	11214.0
55558	11213.0
26032	11212.0
4320	11211.0
7407	11210.0
83463	11208.0
3006	11207.0
5684	11201.0
92815	11195.0
51388	11193.0
3895	11192.0
26610	11191.0
3777	11190.0
2643	11189.0
8335	11188.0
8739	11187.0
10198	11186.0
2592	11185.0
22868	11184.0
23141	11183.0
8027	11182.0
11200	11180.0
51406	11179.0
54676	11177.0
10059	11176.0
60491	11174.0
7004	11173.0
3297	11170.0
7257	11169.0
51236	11168.0
1349	11167.0
7419	11163.0
3110	11162.0
1736	11161.0
25977	11160.0
23532	11159.0
29083	11152.0
54433	11150.0
6707	11149.0
57707	11148.0
57003	11147.0
8565	11146.0
27301	11145.0
29117	11143.0
5875	11142.0
55794	11141.0
23213	11137.0
3853	11133.0
7738	11132.0
261726	11131.0
54014	11129.0
3008	11128.0
899	11125.0
9618	11124.0
1329	11122.0
5230	11121.0
4102	11120.0
26276	11118.0
6338	11117.0
7468	11114.0
100287590	11113.0
23076	11111.0
266740	11108.0
4709	11106.0
9862	11104.0
25940	11103.0
280661	11102.0
4176	11101.0
5409	11100.0
10228	11099.0
9446	11098.0
6635	11097.0
6628	11094.0
1024	11093.0
7270	11092.0
90333	11091.0
3336	11088.0
9276	11087.0
7913	11086.0
55057	11083.0
5000	11075.0
9141	11072.0
26225	11071.0
4172	11063.0
9352	11062.0
8323	11056.0
23108	11055.0
79763	11053.0
6059	11051.0
554313	11050.0
57826	11047.0
1138	11046.0
80328	11041.0
16	11040.0
9255	11035.0
9330	11034.0
7289	11033.0
8260	11032.0
152559	11030.0
23607	11027.0
4733	11026.0
11011	11023.0
4287	11020.0
157562	11018.0
9939	11017.0
56886	11016.0
10598	11015.0
2178	11013.0
57099	11012.0
3364	11009.0
10549	11007.0
23204	11006.0
54968	11003.0
6447	11002.0
81858	11001.0
10735	11000.0
730107	10990.0
1301	10989.0
1783	10988.0
6647	10987.0
54958	10983.0
10940	10982.0
5422	10981.0
55687	10980.0
3475	10979.0
27032	10976.0
54868	10975.0
26039	10974.0
64762	10973.0
93210	10970.0
9969	10969.0
8507	10968.0
23170	10966.0
4321	10964.0
11266	10963.0
79581	10962.0
51477	10960.0
23185	10959.0
4644	10958.0
6427	10956.0
9791	10955.0
4091	10954.0
64422	10952.0
50512	10951.0
51805	10950.0
26574	10947.0
57817	10944.0
64901	10942.0
51072	10941.0
366	10940.0
28957	10938.0
51025	10935.0
6248	10933.0
10762	10931.0
23161	10930.0
389715	10928.0
6845	10925.0
7571	10924.0
8636	10921.0
1773	10920.0
7136	10916.0
3845	10915.0
6182	10914.0
23480	10912.0
22995	10910.0
2673	10908.0
27067	10907.0
23167	10905.0
117246	10903.0
1054	10901.0
79888	10900.0
9166	10899.0
27352	10896.0
8443	10892.0
92154	10889.0
29781	10886.0
1317	10883.0
1503	10881.0
9130	10879.0
6924	10876.0
51195	10875.0
55131	10873.0
10498	10872.0
353189	10871.0
51123	10865.0
5901	10864.0
128872	10863.0
7137	10862.0
6690	10860.0
9605	10858.0
4436	10856.0
11267	10854.0
619505	10853.0
4522	10852.0
4188	10851.0
55697	10850.0
10102	10849.0
27300	10848.0
7286	10845.0
10737	10843.0
7979	10842.0
23788	10840.0
23659	10837.0
7045	10835.0
23562	10834.0
4712	10832.0
400410	10830.0
2109	10828.0
9462	10827.0
63897	10821.0
10850	10818.0
1649	10815.0
26155	10814.0
7764	10812.0
2125	10810.0
54535	10808.0
84733	10807.0
6820	10805.0
79959	10804.0
54927	10800.0
442194	10799.0
865	10797.0
6160	10796.0
1534	10793.0
84079	10792.0
9991	10791.0
5264	10789.0
5889	10785.0
6461	10784.0
1356	10781.0
60490	10780.0
4917	10779.0
7175	10778.0
9498	10776.0
83448	10774.0
7332	10773.0
23277	10770.0
55255	10769.0
23590	10768.0
6605	10766.0
22927	10765.0
6949	10764.0
5449	10761.0
9824	10760.0
100132742	10759.0
1758	10755.0
25978	10753.0
9801	10752.0
171546	10746.0
637	10745.0
51617	10744.0
645452	10742.0
8000	10739.0
54951	10737.0
2523	10734.0
5331	10732.0
54881	10730.0
522	10729.0
60484	10727.0
55157	10726.0
23225	10724.0
729020	10723.0
8458	10721.0
9188	10714.0
55161	10711.0
92856	10710.0
433	10707.0
10058	10706.0
51067	10705.0
1364	10700.0
8120	10699.0
79983	10698.0
4259	10696.0
23527	10695.0
64417	10692.0
9885	10691.0
9728	10690.0
10730	10686.0
29919	10684.0
29889	10682.0
26266	10681.0
268	10680.0
65265	10679.0
5514	10677.0
79919	10674.0
22824	10670.0
284306	10669.0
79614	10666.0
1537	10663.0
3257	10662.0
64837	10661.0
84722	10654.0
54101	10653.0
120227	10646.0
2861	10645.0
10175	10643.0
27258	10641.0
255812	10640.0
9914	10638.0
51642	10636.0
79598	10632.0
56905	10629.0
28969	10628.0
22978	10625.0
5429	10624.0
22903	10622.0
10622	10621.0
1917	10619.0
9373	10617.0
28985	10615.0
64794	10614.0
79139	10613.0
100129405	10611.0
23019	10610.0
65005	10608.0
6877	10606.0
994	10603.0
378708	10602.0
64400	10601.0
10572	10594.0
6780	10592.0
3949	10590.0
1312	10589.0
1652	10587.0
5933	10585.0
8785	10584.0
55636	10583.0
9530	10577.0
10531	10576.0
23012	10574.0
3985	10571.0
55288	10569.0
8887	10566.0
51755	10563.0
116372	10562.0
3052	10561.0
729163	10559.0
1032	10558.0
90233	10556.0
331	10555.0
1525	10550.0
79000	10549.0
55322	10548.0
8568	10547.0
51507	10543.0
26517	10542.0
212	10539.0
10713	10535.0
10656	10534.0
6534	10533.0
1412	10531.0
26263	10527.0
353	10525.0
27043	10524.0
10534	10522.0
25874	10520.0
27112	10516.0
483	10515.0
80055	10513.0
7965	10506.0
10092	10504.0
361	10501.0
23097	10495.0
10950	10493.0
112399	10492.0
5805	10490.0
9972	10489.0
6574	10486.0
4103	10485.0
65109	10484.0
63916	10483.0
10232	10482.0
631	10481.0
11329	10476.0
5753	10473.0
2264	10470.0
23138	10469.0
7029	10468.0
706	10467.0
51079	10465.0
51337	10464.0
25948	10460.0
9907	10457.0
6904	10455.0
8266	10454.0
124583	10449.0
51382	10446.0
10900	10445.0
6549	10444.0
7477	10441.0
23457	10440.0
6343	10438.0
79893	10434.0
4361	10433.0
29107	10432.0
10939	10431.0
731	10430.0
2588	10429.0
3178	10428.0
51517	10426.0
7818	10421.0
4534	10419.0
55183	10417.0
9889	10416.0
25941	10413.0
6940	10410.0
83990	10408.0
80349	10407.0
2271	10405.0
9326	10402.0
80218	10401.0
414771	10400.0
5794	10399.0
6782	10389.0
54664	10385.0
2107	10384.0
22843	10383.0
1310	10382.0
5719	10380.0
60312	10377.0
55711	10376.0
6049	10375.0
8202	10374.0
25888	10373.0
8624	10371.0
8767	10362.0
10755	10361.0
3304	10359.0
10452	10357.0
6855	10356.0
406991	10354.0
23353	10351.0
10575	10348.0
284403	10347.0
10402	10346.0
65220	10345.0
56132	10343.0
51125	10342.0
79135	10340.0
3727	10338.0
23007	10336.0
149603	10335.0
23786	10332.0
341	10331.0
65010	10330.0
646208	10329.0
4157	10328.0
51550	10327.0
6529	10323.0
23259	10321.0
6612	10318.0
2979	10316.0
1337	10314.0
26151	10313.0
7388	10311.0
51074	10308.0
1618	10307.0
401251	10304.0
10987	10298.0
91137	10297.0
10807	10296.0
79710	10295.0
79582	10294.0
24142	10290.0
9368	10287.0
8548	10280.0
2778	10279.0
9158	10276.0
7879	10275.0
6477	10273.0
60488	10271.0
55500	10270.0
11212	10266.0
1977	10264.0
6731	10263.0
9712	10260.0
6323	10259.0
53918	10258.0
26519	10256.0
23011	10254.0
79968	10253.0
7016	10252.0
22929	10251.0
10914	10248.0
79820	10245.0
11274	10239.0
51029	10238.0
2539	10237.0
9569	10233.0
7022	10228.0
5050	10227.0
51174	10226.0
896	10223.0
10360	10222.0
7037	10221.0
5260	10220.0
1595	10219.0
55884	10218.0
10329	10216.0
80219	10214.0
54883	10213.0
56061	10211.0
23443	10210.0
55206	10208.0
2805	10207.0
10634	10206.0
10728	10204.0
1474	10203.0
23212	10197.0
8975	10196.0
669	10195.0
11017	10190.0
57103	10186.0
25836	10184.0
2971	10182.0
56474	10180.0
23615	10175.0
5100	10174.0
5565	10173.0
4713	10170.0
545	10167.0
440672	10165.0
27107	10164.0
7374	10161.0
54877	10157.0
51124	10155.0
6585	10154.0
54904	10152.0
84823	10150.0
100129500	10147.0
78995	10146.0
6247	10143.0
51020	10142.0
6897	10139.0
5255	10135.0
91734	10127.0
6603	10120.0
10585	10119.0
9883	10118.0
51021	10113.0
4738	10112.0
201626	10111.0
3614	10110.0
1048	10109.0
59336	10106.0
8796	10104.0
101	10101.0
8930	10099.0
10458	10098.0
56901	10097.0
5121	10094.0
64149	10092.0
10430	10090.0
9057	10089.0
1382	10086.0
27341	10083.0
80307	10082.0
54994	10078.0
57415	10077.0
51562	10073.0
4174	10072.0
1302	10066.0
23623	10064.0
10016	10063.0
84296	10062.0
57130	10061.0
55181	10060.0
9244	10059.0
64943	10058.0
29123	10057.0
8798	10055.0
57460	10053.0
1111	10052.0
11322	10050.0
10664	10048.0
4190	10047.0
51068	10041.0
23197	10038.0
10542	10036.0
23165	10034.0
7345	10033.0
2786	10031.0
57175	10030.0
54815	10025.0
729863	10024.0
22980	10020.0
8621	10019.0
79884	10016.0
79675	10014.0
11182	10013.0
2597	10011.0
100132399	10010.0
100130741	10005.0
9054	10004.0
56033	10001.0
29093	10000.0
29881	9999.0
8218	9998.0
3281	9997.0
6945	9995.0
8001	9992.0
1829	9988.0
9416	9984.0
8898	9982.0
728932	9981.0
51702	9980.0
50485	9977.0
79650	9976.0
55732	9975.0
50804	9973.0
10300	9971.0
55744	9970.0
8453	9969.0
3434	9968.0
54020	9967.0
2021	9966.0
9070	9965.0
1399	9964.0
28962	9963.0
8357	9962.0
1749	9960.0
53820	9954.0
6518	9951.0
2911	9948.0
55511	9947.0
8893	9945.0
2108	9944.0
7032	9943.0
3159	9941.0
22870	9940.0
22872	9935.0
7324	9926.0
5451	9925.0
6634	9923.0
79844	9921.0
5357	9920.0
5886	9919.0
55662	9917.0
9911	9916.0
8089	9913.0
9318	9911.0
50837	9910.0
6728	9909.0
79074	9908.0
5582	9906.0
730029	9905.0
79158	9901.0
79029	9900.0
26236	9898.0
29796	9897.0
9960	9894.0
8706	9893.0
51128	9892.0
30850	9891.0
54545	9890.0
25801	9889.0
54852	9888.0
57228	9886.0
23613	9881.0
51	9874.0
292	9873.0
6482	9872.0
6279	9870.0
9587	9869.0
4697	9868.0
26576	9867.0
57615	9866.0
81887	9865.0
1674	9861.0
3920	9860.0
286887	9859.0
55038	9854.0
4694	9851.0
6616	9850.0
348995	9849.0
3329	9848.0
56965	9847.0
55222	9845.0
7036	9842.0
2584	9841.0
55374	9839.0
373863	9836.0
55631	9835.0
4493	9834.0
729353	9833.0
23583	9832.0
57007	9831.0
10518	9829.0
79892	9828.0
10100	9827.0
63943	9825.0
56903	9824.0
55208	9821.0
49856	9818.0
429	9817.0
55891	9814.0
55178	9811.0
10845	9810.0
4111	9808.0
8634	9806.0
55890	9804.0
55071	9803.0
5232	9801.0
29766	9800.0
4706	9799.0
26608	9793.0
6944	9792.0
56660	9791.0
754	9790.0
9002	9789.0
22944	9788.0
5596	9786.0
1019	9784.0
54490	9782.0
55359	9781.0
1912	9775.0
1999	9774.0
435	9773.0
157922	9772.0
1787	9767.0
8345	9766.0
64328	9765.0
646756	9764.0
147339	9762.0
441194	9761.0
203	9757.0
6861	9756.0
23174	9755.0
10928	9751.0
56125	9748.0
3692	9746.0
60682	9745.0
25778	9743.0
50628	9740.0
7518	9739.0
51094	9738.0
26024	9736.0
124222	9735.0
5612	9734.0
79184	9732.0
9168	9730.0
9518	9728.0
9477	9727.0
1325	9726.0
27075	9725.0
9585	9718.0
10239	9714.0
23395	9710.0
5075	9708.0
5373	9707.0
9819	9705.0
80271	9699.0
25998	9698.0
728855	9697.0
57332	9696.0
51002	9695.0
81853	9694.0
166647	9693.0
4957	9690.0
1907	9688.0
29984	9687.0
51693	9686.0
55777	9685.0
55596	9683.0
1612	9681.0
81626	9680.0
55734	9679.0
79677	9678.0
518	9675.0
7464	9674.0
9933	9670.0
26528	9664.0
3857	9663.0
10548	9662.0
55030	9661.0
2790	9660.0
30836	9659.0
1748	9657.0
11198	9655.0
6434	9650.0
29966	9648.0
5271	9647.0
51154	9646.0
23520	9644.0
23144	9643.0
3624	9642.0
26205	9640.0
314	9638.0
3229	9636.0
10401	9635.0
55915	9634.0
5211	9633.0
100130922	9627.0
10399	9626.0
1788	9625.0
54187	9623.0
10989	9621.0
8987	9618.0
79672	9617.0
285	9615.0
56954	9611.0
55231	9610.0
8368	9601.0
6443	9600.0
1993	9596.0
2591	9595.0
54998	9592.0
51118	9587.0
80308	9585.0
55753	9580.0
54619	9579.0
29099	9575.0
57820	9573.0
8161	9571.0
10813	9570.0
9170	9568.0
8714	9567.0
55172	9566.0
4683	9565.0
51691	9563.0
8420	9557.0
10802	9556.0
9015	9554.0
3850	9552.0
54953	9550.0
5982	9546.0
7165	9544.0
8505	9543.0
8087	9542.0
10205	9539.0
6899	9538.0
5879	9537.0
206358	9536.0
22911	9534.0
10478	9533.0
10262	9531.0
11097	9530.0
176	9529.0
90011	9527.0
29915	9521.0
9043	9520.0
9325	9519.0
25879	9518.0
26973	9517.0
4708	9515.0
10196	9512.0
29065	9510.0
336	9503.0
55341	9502.0
51116	9501.0
4193	9499.0
1134	9498.0
27019	9496.0
6557	9495.0
9673	9494.0
54680	9492.0
51207	9487.0
23233	9486.0
3061	9483.0
10238	9482.0
27242	9480.0
7277	9479.0
5911	9478.0
55743	9477.0
9277	9476.0
4718	9474.0
3028	9473.0
162	9472.0
339105	9471.0
7625	9470.0
170543	9469.0
774	9467.0
25782	9466.0
6493	9465.0
113251	9464.0
81839	9463.0
9033	9462.0
4677	9461.0
51083	9460.0
55858	9459.0
5116	9457.0
55125	9456.0
5883	9455.0
7139	9454.0
6654	9453.0
100008586	9449.0
4950	9447.0
7432	9445.0
54952	9444.0
29894	9443.0
51806	9442.0
11062	9441.0
29109	9437.0
56894	9436.0
52	9435.0
339229	9432.0
26507	9430.0
646808	9429.0
6004	9427.0
2244	9424.0
10036	9423.0
997	9421.0
5714	9419.0
3682	9407.0
83658	9406.0
55109	9405.0
6183	9404.0
753	9401.0
253982	9398.0
10481	9397.0
80153	9395.0
2257	9390.0
4839	9389.0
5927	9387.0
10134	9385.0
79646	9384.0
64939	9383.0
[truncated: 11,091 more rows]
