# Supplementary material for: Multiple-input multiple-output causal strategies for gene selection
Source: BMC Bioinformatics. 2011 Nov 25;12:458. doi: 10.1186/1471-2105-12-458 (PMC3323860; doi:10.1186/1471-2105-12-458)
Supplement: Additional file 3 — Archive containing the output files computed by the preranked GSEA for λ ∈ {0.6,0.7,0.8,0.9,1.0,2.0} (GSEA_MIMO_part2.zip). [file 1471-2105-12-458-S3.ZIP › mFS08_entrez_mimo.GseaPreranked.1316039081375/gsea_report_for_na_neg_1316039081375.xls]

NAME	GS<br> follow link to MSigDB	GS DETAILS	SIZE	ES	NES	NOM p-val	FDR q-val	FWER p-val	RANK AT MAX	LEADING EDGE
IMMUNE_RESPONSE	IMMUNE_RESPONSE		212	-0.39922836	-2.3764372	0.0	0.0025272549	0.0020	3559	tags=48%, list=27%, signal=65%
DEFENSE_RESPONSE	DEFENSE_RESPONSE		238	-0.38287547	-2.3356004	0.0	0.0025263212	0.0040	3064	tags=40%, list=23%, signal=51%
IMMUNE_SYSTEM_PROCESS	IMMUNE_SYSTEM_PROCESS		298	-0.3656616	-2.3063884	0.0	0.0021149414	0.0050	2847	tags=40%, list=22%, signal=49%
POSITIVE_REGULATION_OF_IMMUNE_RESPONSE	POSITIVE_REGULATION_OF_IMMUNE_RESPONSE		24	-0.5772426	-2.160306	0.0	0.009295729	0.028	2847	tags=58%, list=22%, signal=74%
INFLAMMATORY_RESPONSE	INFLAMMATORY_RESPONSE		115	-0.3959833	-2.1323373	0.0	0.008713704	0.033	3130	tags=43%, list=24%, signal=56%
POSITIVE_REGULATION_OF_MULTICELLULAR_ORGANISMAL_PROCESS	POSITIVE_REGULATION_OF_MULTICELLULAR_ORGANISMAL_PROCESS		56	-0.44914278	-2.0849066	0.0	0.012671771	0.058	3184	tags=50%, list=24%, signal=66%
REGULATION_OF_IMMUNE_RESPONSE	REGULATION_OF_IMMUNE_RESPONSE		28	-0.5147882	-2.0785892	0.0	0.011593214	0.062	4225	tags=68%, list=32%, signal=100%
CELLULAR_DEFENSE_RESPONSE	CELLULAR_DEFENSE_RESPONSE		54	-0.4490247	-2.0581489	0.0	0.012220988	0.074	3410	tags=48%, list=26%, signal=65%
POSITIVE_REGULATION_OF_IMMUNE_SYSTEM_PROCESS	POSITIVE_REGULATION_OF_IMMUNE_SYSTEM_PROCESS		44	-0.46412718	-2.0546217	0.0	0.011568271	0.079	3184	tags=50%, list=24%, signal=66%
RESPONSE_TO_WOUNDING	RESPONSE_TO_WOUNDING		171	-0.35666677	-2.038759	0.0	0.012356835	0.093	3300	tags=41%, list=25%, signal=54%
REGULATION_OF_IMMUNE_SYSTEM_PROCESS	REGULATION_OF_IMMUNE_SYSTEM_PROCESS		57	-0.42413032	-1.9886721	0.0	0.018405346	0.146	3355	tags=51%, list=26%, signal=68%
ADAPTIVE_IMMUNE_RESPONSE_GO_0002460	ADAPTIVE_IMMUNE_RESPONSE_GO_0002460		22	-0.5010705	-1.8217933	0.013729977	0.07832618	0.516	3130	tags=50%, list=24%, signal=66%
HEMOPOIETIC_OR_LYMPHOID_ORGAN_DEVELOPMENT	HEMOPOIETIC_OR_LYMPHOID_ORGAN_DEVELOPMENT		71	-0.36106637	-1.790848	0.0	0.09257423	0.614	2791	tags=39%, list=21%, signal=50%
ADAPTIVE_IMMUNE_RESPONSE	ADAPTIVE_IMMUNE_RESPONSE		23	-0.4725455	-1.7836994	0.0042918455	0.08934134	0.632	3130	tags=48%, list=24%, signal=63%
HEMOPOIESIS	HEMOPOIESIS		69	-0.36256316	-1.778653	0.0021881838	0.08681753	0.645	2791	tags=39%, list=21%, signal=49%
REGULATION_OF_MULTICELLULAR_ORGANISMAL_PROCESS	REGULATION_OF_MULTICELLULAR_ORGANISMAL_PROCESS		131	-0.31984392	-1.7726961	0.0	0.08617233	0.665	3414	tags=41%, list=26%, signal=55%
IMMUNE_SYSTEM_DEVELOPMENT	IMMUNE_SYSTEM_DEVELOPMENT		75	-0.3441317	-1.7346201	0.0	0.10899175	0.765	2791	tags=39%, list=21%, signal=49%
RECEPTOR_MEDIATED_ENDOCYTOSIS	RECEPTOR_MEDIATED_ENDOCYTOSIS		31	-0.4440589	-1.734278	0.008948546	0.103079356	0.766	1966	tags=35%, list=15%, signal=42%
LYMPHOCYTE_ACTIVATION	LYMPHOCYTE_ACTIVATION		54	-0.36700815	-1.7166337	0.0	0.11423616	0.82	3184	tags=46%, list=24%, signal=61%
IMMUNE_EFFECTOR_PROCESS	IMMUNE_EFFECTOR_PROCESS		34	-0.41282701	-1.7122079	0.00896861	0.111775056	0.828	3355	tags=56%, list=26%, signal=75%
RESPONSE_TO_EXTERNAL_STIMULUS	RESPONSE_TO_EXTERNAL_STIMULUS		278	-0.27326187	-1.7046136	0.0	0.11329737	0.842	2444	tags=29%, list=19%, signal=35%
JAK_STAT_CASCADE	JAK_STAT_CASCADE		26	-0.43562558	-1.6851792	0.017021276	0.12725726	0.881	1613	tags=35%, list=12%, signal=39%
REGULATION_OF_DEFENSE_RESPONSE	REGULATION_OF_DEFENSE_RESPONSE		15	-0.51518416	-1.6597185	0.02742616	0.14642906	0.925	3500	tags=60%, list=27%, signal=82%
POSITIVE_REGULATION_OF_RESPONSE_TO_STIMULUS	POSITIVE_REGULATION_OF_RESPONSE_TO_STIMULUS		35	-0.3892108	-1.6529883	0.016706444	0.14685895	0.931	2847	tags=46%, list=22%, signal=58%
LIPID_CATABOLIC_PROCESS	LIPID_CATABOLIC_PROCESS		34	-0.3955183	-1.6491829	0.012605042	0.14465211	0.933	3961	tags=56%, list=30%, signal=80%
HUMORAL_IMMUNE_RESPONSE	HUMORAL_IMMUNE_RESPONSE		30	-0.41244143	-1.6452733	0.015384615	0.14322974	0.939	3212	tags=53%, list=25%, signal=71%
T_CELL_ACTIVATION	T_CELL_ACTIVATION		39	-0.37961882	-1.6337118	0.017977528	0.1483618	0.948	3184	tags=44%, list=24%, signal=57%
LEUKOCYTE_DIFFERENTIATION	LEUKOCYTE_DIFFERENTIATION		34	-0.3932162	-1.6249895	0.004338395	0.1524509	0.959	2789	tags=44%, list=21%, signal=56%
REGULATION_OF_CELL_DIFFERENTIATION	REGULATION_OF_CELL_DIFFERENTIATION		48	-0.36132812	-1.6160563	0.0066079297	0.15740728	0.966	3160	tags=40%, list=24%, signal=52%
LEUKOCYTE_ACTIVATION	LEUKOCYTE_ACTIVATION		59	-0.33860087	-1.6127541	0.006772009	0.15607728	0.967	3184	tags=44%, list=24%, signal=58%
CELL_ACTIVATION	CELL_ACTIVATION		64	-0.33141387	-1.6042445	0.0022883294	0.16073658	0.976	3629	tags=47%, list=28%, signal=65%
TRANSFORMING_GROWTH_FACTOR_BETA_RECEPTOR_SIGNALING_PATHWAY	TRANSFORMING_GROWTH_FACTOR_BETA_RECEPTOR_SIGNALING_PATHWAY		34	-0.37798372	-1.5643702	0.024886878	0.2061268	0.992	3132	tags=44%, list=24%, signal=58%
ENZYME_LINKED_RECEPTOR_PROTEIN_SIGNALING_PATHWAY	ENZYME_LINKED_RECEPTOR_PROTEIN_SIGNALING_PATHWAY		128	-0.2793294	-1.5501969	0.004854369	0.22080079	0.998	1856	tags=24%, list=14%, signal=28%
LYMPHOCYTE_DIFFERENTIATION	LYMPHOCYTE_DIFFERENTIATION		23	-0.42142105	-1.5407332	0.03153153	0.22768319	0.999	3160	tags=52%, list=24%, signal=69%
B_CELL_ACTIVATION	B_CELL_ACTIVATION		17	-0.44810724	-1.5277708	0.04524887	0.24052177	0.999	3130	tags=59%, list=24%, signal=77%
ACTIN_CYTOSKELETON_ORGANIZATION_AND_BIOGENESIS	ACTIN_CYTOSKELETON_ORGANIZATION_AND_BIOGENESIS		90	-0.2933592	-1.5247701	0.015317286	0.23883255	0.999	2998	tags=33%, list=23%, signal=43%
MULTI_ORGANISM_PROCESS	MULTI_ORGANISM_PROCESS		137	-0.26909286	-1.5219539	0.0023419203	0.2372583	0.999	3691	tags=42%, list=28%, signal=58%
TRANSMEMBRANE_RECEPTOR_PROTEIN_SERINE_THREONINE_KINASE_SIGNALING_PATHWAY	TRANSMEMBRANE_RECEPTOR_PROTEIN_SERINE_THREONINE_KINASE_SIGNALING_PATHWAY		42	-0.34655848	-1.5123758	0.024390243	0.24582148	0.999	3132	tags=40%, list=24%, signal=53%
NEGATIVE_REGULATION_OF_SIGNAL_TRANSDUCTION	NEGATIVE_REGULATION_OF_SIGNAL_TRANSDUCTION		31	-0.37436467	-1.4991181	0.048034936	0.26101723	0.999	2749	tags=35%, list=21%, signal=45%
CELL_SUBSTRATE_ADHESION	CELL_SUBSTRATE_ADHESION		36	-0.35029167	-1.4914085	0.034557234	0.26752296	0.999	2474	tags=36%, list=19%, signal=44%
REGULATION_OF_RESPONSE_TO_STIMULUS	REGULATION_OF_RESPONSE_TO_STIMULUS		49	-0.32651976	-1.4802907	0.023913043	0.2800373	1.0	4004	tags=53%, list=31%, signal=76%
CELLULAR_LIPID_CATABOLIC_PROCESS	CELLULAR_LIPID_CATABOLIC_PROCESS		31	-0.36151257	-1.4715339	0.050632913	0.28859335	1.0	3961	tags=52%, list=30%, signal=74%
MAINTENANCE_OF_LOCALIZATION	MAINTENANCE_OF_LOCALIZATION		21	-0.41325295	-1.4684455	0.049568966	0.2873474	1.0	2595	tags=38%, list=20%, signal=47%
PROTEIN_AMINO_ACID_N_LINKED_GLYCOSYLATION	PROTEIN_AMINO_ACID_N_LINKED_GLYCOSYLATION		27	-0.3689752	-1.4629047	0.044680852	0.2905822	1.0	2478	tags=37%, list=19%, signal=46%
PEPTIDYL_TYROSINE_MODIFICATION	PEPTIDYL_TYROSINE_MODIFICATION		23	-0.40198767	-1.4628503	0.04910714	0.28417933	1.0	1453	tags=26%, list=11%, signal=29%
POSITIVE_REGULATION_OF_SIGNAL_TRANSDUCTION	POSITIVE_REGULATION_OF_SIGNAL_TRANSDUCTION		97	-0.27666837	-1.4619755	0.009195402	0.27925065	1.0	2385	tags=31%, list=18%, signal=38%
REGULATION_OF_LYMPHOCYTE_ACTIVATION	REGULATION_OF_LYMPHOCYTE_ACTIVATION		31	-0.36446238	-1.4518232	0.056561086	0.29213887	1.0	3184	tags=45%, list=24%, signal=60%
REGULATION_OF_PROTEIN_AMINO_ACID_PHOSPHORYLATION	REGULATION_OF_PROTEIN_AMINO_ACID_PHOSPHORYLATION		23	-0.3954714	-1.4506332	0.064935066	0.28820297	1.0	2474	tags=35%, list=19%, signal=43%
POSITIVE_REGULATION_OF_CELL_DIFFERENTIATION	POSITIVE_REGULATION_OF_CELL_DIFFERENTIATION		21	-0.40187684	-1.4474689	0.06967213	0.2880743	1.0	4792	tags=71%, list=37%, signal=112%
INNATE_IMMUNE_RESPONSE	INNATE_IMMUNE_RESPONSE		19	-0.4077863	-1.4440056	0.059670784	0.28802556	1.0	4870	tags=74%, list=37%, signal=117%
REGULATION_OF_SIGNAL_TRANSDUCTION	REGULATION_OF_SIGNAL_TRANSDUCTION		173	-0.24616964	-1.440799	0.019417476	0.2890787	1.0	3061	tags=32%, list=23%, signal=42%
DETECTION_OF_STIMULUS	DETECTION_OF_STIMULUS		36	-0.3436245	-1.4353704	0.04845815	0.29301476	1.0	4810	tags=56%, list=37%, signal=88%
REGULATION_OF_CYTOSKELETON_ORGANIZATION_AND_BIOGENESIS	REGULATION_OF_CYTOSKELETON_ORGANIZATION_AND_BIOGENESIS		26	-0.37133342	-1.4332873	0.055793993	0.29103932	1.0	2474	tags=35%, list=19%, signal=43%
CATION_HOMEOSTASIS	CATION_HOMEOSTASIS		94	-0.2719702	-1.4326122	0.023419203	0.28667685	1.0	3212	tags=36%, list=25%, signal=48%
POSITIVE_REGULATION_OF_PHOSPHATE_METABOLIC_PROCESS	POSITIVE_REGULATION_OF_PHOSPHATE_METABOLIC_PROCESS		23	-0.3826	-1.431719	0.050108932	0.2830028	1.0	1574	tags=30%, list=12%, signal=35%
CYTOKINE_AND_CHEMOKINE_MEDIATED_SIGNALING_PATHWAY	CYTOKINE_AND_CHEMOKINE_MEDIATED_SIGNALING_PATHWAY		19	-0.40869284	-1.4233632	0.067099564	0.2924219	1.0	2389	tags=37%, list=18%, signal=45%
SMALL_GTPASE_MEDIATED_SIGNAL_TRANSDUCTION	SMALL_GTPASE_MEDIATED_SIGNAL_TRANSDUCTION		77	-0.28129822	-1.4226108	0.023529412	0.28839162	1.0	3463	tags=40%, list=26%, signal=54%
CELLULAR_CATION_HOMEOSTASIS	CELLULAR_CATION_HOMEOSTASIS		91	-0.2738258	-1.404286	0.037037037	0.316585	1.0	3212	tags=36%, list=25%, signal=48%
RESPONSE_TO_OTHER_ORGANISM	RESPONSE_TO_OTHER_ORGANISM		69	-0.28803968	-1.4037673	0.057017542	0.3122022	1.0	2123	tags=30%, list=16%, signal=36%
REGULATION_OF_T_CELL_ACTIVATION	REGULATION_OF_T_CELL_ACTIVATION		25	-0.36234337	-1.4031572	0.05458515	0.30798495	1.0	3184	tags=44%, list=24%, signal=58%
MESODERM_DEVELOPMENT	MESODERM_DEVELOPMENT		22	-0.38195688	-1.3981439	0.08993576	0.3123567	1.0	4744	tags=59%, list=36%, signal=93%
WOUND_HEALING	WOUND_HEALING		49	-0.3099108	-1.3973784	0.055555556	0.30881605	1.0	3679	tags=41%, list=28%, signal=57%
POSITIVE_REGULATION_OF_LYMPHOCYTE_ACTIVATION	POSITIVE_REGULATION_OF_LYMPHOCYTE_ACTIVATION		23	-0.3756266	-1.3961124	0.06666667	0.30597058	1.0	3184	tags=43%, list=24%, signal=57%
REGULATION_OF_ANGIOGENESIS	REGULATION_OF_ANGIOGENESIS		24	-0.37297794	-1.3944247	0.091976516	0.30424973	1.0	2190	tags=42%, list=17%, signal=50%
COAGULATION	COAGULATION		41	-0.3198075	-1.39345	0.056277055	0.30152836	1.0	3679	tags=41%, list=28%, signal=57%
PROTEIN_KINASE_CASCADE	PROTEIN_KINASE_CASCADE		239	-0.22933283	-1.3921748	0.010152284	0.29915893	1.0	2513	tags=27%, list=19%, signal=33%
PROTEIN_COMPLEX_ASSEMBLY	PROTEIN_COMPLEX_ASSEMBLY		157	-0.24177846	-1.3907248	0.017199017	0.29729587	1.0	2975	tags=31%, list=23%, signal=40%
BLOOD_COAGULATION	BLOOD_COAGULATION		41	-0.3198075	-1.3904523	0.07888631	0.29339737	1.0	3679	tags=41%, list=28%, signal=57%
FATTY_ACID_METABOLIC_PROCESS	FATTY_ACID_METABOLIC_PROCESS		56	-0.29676273	-1.3826094	0.059210528	0.3022642	1.0	4252	tags=52%, list=32%, signal=76%
TRANSMEMBRANE_RECEPTOR_PROTEIN_TYROSINE_KINASE_SIGNALING_PATHWAY	TRANSMEMBRANE_RECEPTOR_PROTEIN_TYROSINE_KINASE_SIGNALING_PATHWAY		76	-0.2743983	-1.3764848	0.045783132	0.30872527	1.0	1397	tags=21%, list=11%, signal=23%
FEMALE_PREGNANCY	FEMALE_PREGNANCY		42	-0.3129133	-1.3722506	0.08715596	0.3118187	1.0	3848	tags=50%, list=29%, signal=71%
CELL_MATRIX_ADHESION	CELL_MATRIX_ADHESION		35	-0.3286058	-1.3703202	0.07476635	0.31103703	1.0	2474	tags=34%, list=19%, signal=42%
PROTEIN_AMINO_ACID_PHOSPHORYLATION	PROTEIN_AMINO_ACID_PHOSPHORYLATION		231	-0.2229687	-1.3669852	0.0099502485	0.3126521	1.0	2998	tags=29%, list=23%, signal=37%
GROWTH	GROWTH		59	-0.28445208	-1.3525383	0.07434053	0.33638	1.0	4239	tags=44%, list=32%, signal=65%
POSITIVE_REGULATION_OF_CYTOKINE_BIOSYNTHETIC_PROCESS	POSITIVE_REGULATION_OF_CYTOKINE_BIOSYNTHETIC_PROCESS		21	-0.37274802	-1.3427191	0.11612903	0.35099307	1.0	2796	tags=43%, list=21%, signal=54%
CYTOKINE_PRODUCTION	CYTOKINE_PRODUCTION		61	-0.28762692	-1.3423164	0.05321508	0.34721807	1.0	2796	tags=34%, list=21%, signal=44%
ACTIN_POLYMERIZATION_AND_OR_DEPOLYMERIZATION	ACTIN_POLYMERIZATION_AND_OR_DEPOLYMERIZATION		20	-0.37738255	-1.3410938	0.1285403	0.3451732	1.0	2445	tags=30%, list=19%, signal=37%
PEPTIDYL_TYROSINE_PHOSPHORYLATION	PEPTIDYL_TYROSINE_PHOSPHORYLATION		21	-0.3632321	-1.3331552	0.12076271	0.3561223	1.0	1453	tags=24%, list=11%, signal=27%
GLYCOPROTEIN_METABOLIC_PROCESS	GLYCOPROTEIN_METABOLIC_PROCESS		82	-0.2598602	-1.331997	0.050884955	0.3541187	1.0	4236	tags=44%, list=32%, signal=64%
POSITIVE_REGULATION_OF_PROTEIN_AMINO_ACID_PHOSPHORYLATION	POSITIVE_REGULATION_OF_PROTEIN_AMINO_ACID_PHOSPHORYLATION		15	-0.40121725	-1.3168383	0.10997964	0.38068736	1.0	1574	tags=33%, list=12%, signal=38%
ACTIN_FILAMENT_BASED_PROCESS	ACTIN_FILAMENT_BASED_PROCESS		99	-0.25141713	-1.3097512	0.06451613	0.3896925	1.0	2998	tags=30%, list=23%, signal=39%
RESPONSE_TO_VIRUS	RESPONSE_TO_VIRUS		45	-0.29405013	-1.3091947	0.1026694	0.38626444	1.0	2123	tags=33%, list=16%, signal=40%
MUSCLE_DEVELOPMENT	MUSCLE_DEVELOPMENT		85	-0.2571135	-1.3038751	0.068396226	0.3924025	1.0	3274	tags=39%, list=25%, signal=51%
REGULATION_OF_CELL_PROLIFERATION	REGULATION_OF_CELL_PROLIFERATION		275	-0.20666207	-1.2954535	0.015345269	0.4056523	1.0	2547	tags=25%, list=19%, signal=31%
REGULATION_OF_ANATOMICAL_STRUCTURE_MORPHOGENESIS	REGULATION_OF_ANATOMICAL_STRUCTURE_MORPHOGENESIS		17	-0.37495732	-1.2935491	0.1308204	0.4047204	1.0	3276	tags=35%, list=25%, signal=47%
MONOCARBOXYLIC_ACID_METABOLIC_PROCESS	MONOCARBOXYLIC_ACID_METABOLIC_PROCESS		77	-0.25925195	-1.2910146	0.06787331	0.40588325	1.0	4252	tags=47%, list=32%, signal=69%
REGULATION_OF_BODY_FLUID_LEVELS	REGULATION_OF_BODY_FLUID_LEVELS		55	-0.27728835	-1.2876571	0.10964912	0.4088119	1.0	3717	tags=40%, list=28%, signal=56%
RAS_PROTEIN_SIGNAL_TRANSDUCTION	RAS_PROTEIN_SIGNAL_TRANSDUCTION		55	-0.28048584	-1.2865149	0.110869564	0.40681714	1.0	3211	tags=38%, list=25%, signal=50%
HEMOSTASIS	HEMOSTASIS		46	-0.28808165	-1.2688317	0.10284464	0.44229507	1.0	3679	tags=39%, list=28%, signal=54%
CELL_RECOGNITION	CELL_RECOGNITION		16	-0.3816064	-1.2678034	0.18763326	0.43983787	1.0	4338	tags=56%, list=33%, signal=84%
POSITIVE_REGULATION_OF_CELL_PROLIFERATION	POSITIVE_REGULATION_OF_CELL_PROLIFERATION		129	-0.22758861	-1.2650647	0.07943925	0.44142446	1.0	1450	tags=20%, list=11%, signal=22%
AMINO_ACID_TRANSPORT	AMINO_ACID_TRANSPORT		25	-0.32884198	-1.2618024	0.16393442	0.44457048	1.0	458	tags=20%, list=3%, signal=21%
REGULATION_OF_ORGANELLE_ORGANIZATION_AND_BIOGENESIS	REGULATION_OF_ORGANELLE_ORGANIZATION_AND_BIOGENESIS		35	-0.30277368	-1.2602447	0.16107382	0.44299865	1.0	2474	tags=31%, list=19%, signal=39%
REGULATION_OF_I_KAPPAB_KINASE_NF_KAPPAB_CASCADE	REGULATION_OF_I_KAPPAB_KINASE_NF_KAPPAB_CASCADE		72	-0.25394258	-1.2518055	0.111872144	0.4581836	1.0	3914	tags=44%, list=30%, signal=63%
POSITIVE_REGULATION_OF_TRANSLATION	POSITIVE_REGULATION_OF_TRANSLATION		28	-0.31179008	-1.2502093	0.1633987	0.4568294	1.0	2796	tags=39%, list=21%, signal=50%
PHOSPHOLIPID_METABOLIC_PROCESS	PHOSPHOLIPID_METABOLIC_PROCESS		63	-0.2557558	-1.2465237	0.11386139	0.46026832	1.0	2881	tags=33%, list=22%, signal=43%
POSITIVE_REGULATION_OF_PHOSPHORYLATION	POSITIVE_REGULATION_OF_PHOSPHORYLATION		21	-0.3475939	-1.2439629	0.18818381	0.4617374	1.0	1574	tags=29%, list=12%, signal=32%
BEHAVIOR	BEHAVIOR		136	-0.22087905	-1.2427635	0.11805555	0.4599662	1.0	4033	tags=38%, list=31%, signal=55%
POSITIVE_REGULATION_OF_CELLULAR_PROTEIN_METABOLIC_PROCESS	POSITIVE_REGULATION_OF_CELLULAR_PROTEIN_METABOLIC_PROCESS		61	-0.255105	-1.2398324	0.13475177	0.46248984	1.0	2513	tags=31%, list=19%, signal=38%
PROTEIN_AMINO_ACID_DEPHOSPHORYLATION	PROTEIN_AMINO_ACID_DEPHOSPHORYLATION		60	-0.26184845	-1.2355334	0.14692983	0.46848568	1.0	1757	tags=22%, list=13%, signal=25%
ACTIVATION_OF_NF_KAPPAB_TRANSCRIPTION_FACTOR	ACTIVATION_OF_NF_KAPPAB_TRANSCRIPTION_FACTOR		15	-0.38121033	-1.2319168	0.18181819	0.47258863	1.0	4080	tags=60%, list=31%, signal=87%
AMINE_TRANSPORT	AMINE_TRANSPORT		36	-0.29729313	-1.2311264	0.17767654	0.46981302	1.0	2593	tags=28%, list=20%, signal=35%
MUSCLE_CELL_DIFFERENTIATION	MUSCLE_CELL_DIFFERENTIATION		21	-0.33925498	-1.2297282	0.19409283	0.4685044	1.0	3274	tags=48%, list=25%, signal=63%
REGULATION_OF_PROTEIN_IMPORT_INTO_NUCLEUS	REGULATION_OF_PROTEIN_IMPORT_INTO_NUCLEUS		15	-0.37607437	-1.2293439	0.1869748	0.46491644	1.0	1309	tags=27%, list=10%, signal=30%
RESPONSE_TO_BACTERIUM	RESPONSE_TO_BACTERIUM		22	-0.33174998	-1.2256931	0.19387755	0.46947423	1.0	3976	tags=45%, list=30%, signal=65%
ANATOMICAL_STRUCTURE_FORMATION	ANATOMICAL_STRUCTURE_FORMATION		52	-0.2611083	-1.2254696	0.15800866	0.4655641	1.0	1810	tags=27%, list=14%, signal=31%
REGULATION_OF_BLOOD_PRESSURE	REGULATION_OF_BLOOD_PRESSURE		22	-0.32997727	-1.2231375	0.18973215	0.46670663	1.0	3224	tags=36%, list=25%, signal=48%
POSITIVE_REGULATION_OF_PROTEIN_METABOLIC_PROCESS	POSITIVE_REGULATION_OF_PROTEIN_METABOLIC_PROCESS		63	-0.2552097	-1.2227963	0.1521739	0.46310076	1.0	2551	tags=32%, list=19%, signal=39%
DEPHOSPHORYLATION	DEPHOSPHORYLATION		67	-0.24367894	-1.2218794	0.14841849	0.46123382	1.0	1426	tags=19%, list=11%, signal=22%
G_PROTEIN_SIGNALING_COUPLED_TO_CAMP_NUCLEOTIDE_SECOND_MESSENGER	G_PROTEIN_SIGNALING_COUPLED_TO_CAMP_NUCLEOTIDE_SECOND_MESSENGER		62	-0.25501513	-1.219862	0.16129032	0.46188304	1.0	1962	tags=21%, list=15%, signal=25%
NEGATIVE_REGULATION_OF_TRANSCRIPTION	NEGATIVE_REGULATION_OF_TRANSCRIPTION		166	-0.2110221	-1.2194519	0.10895884	0.45876375	1.0	2590	tags=27%, list=20%, signal=33%
DEFENSE_RESPONSE_TO_BACTERIUM	DEFENSE_RESPONSE_TO_BACTERIUM		16	-0.36473608	-1.2176281	0.19709544	0.45873743	1.0	3690	tags=44%, list=28%, signal=61%
GENERATION_OF_NEURONS	GENERATION_OF_NEURONS		65	-0.2513608	-1.2171434	0.13199106	0.45589042	1.0	3808	tags=37%, list=29%, signal=52%
CAMP_MEDIATED_SIGNALING	CAMP_MEDIATED_SIGNALING		63	-0.25440985	-1.2163546	0.15236051	0.45354027	1.0	1962	tags=21%, list=15%, signal=24%
ICOSANOID_METABOLIC_PROCESS	ICOSANOID_METABOLIC_PROCESS		16	-0.3770856	-1.215847	0.22612086	0.4510343	1.0	3132	tags=44%, list=24%, signal=57%
DEVELOPMENTAL_MATURATION	DEVELOPMENTAL_MATURATION		18	-0.35608107	-1.2140667	0.18995634	0.45102143	1.0	2849	tags=39%, list=22%, signal=50%
PROTEIN_OLIGOMERIZATION	PROTEIN_OLIGOMERIZATION		37	-0.29388458	-1.204169	0.18103448	0.47114798	1.0	2899	tags=32%, list=22%, signal=42%
REGULATION_OF_PROTEIN_METABOLIC_PROCESS	REGULATION_OF_PROTEIN_METABOLIC_PROCESS		150	-0.21166089	-1.2041354	0.09885058	0.46718794	1.0	2551	tags=27%, list=19%, signal=33%
LIPID_METABOLIC_PROCESS	LIPID_METABOLIC_PROCESS		283	-0.19195595	-1.1993887	0.0927835	0.47491923	1.0	3961	tags=39%, list=30%, signal=54%
RESPONSE_TO_DRUG	RESPONSE_TO_DRUG		21	-0.33373728	-1.198884	0.20888889	0.4723674	1.0	2952	tags=43%, list=23%, signal=55%
ORGAN_MORPHOGENESIS	ORGAN_MORPHOGENESIS		131	-0.21263118	-1.1908817	0.1308642	0.4882264	1.0	1546	tags=19%, list=12%, signal=21%
PHOSPHORYLATION	PHOSPHORYLATION		262	-0.1943435	-1.188722	0.1015625	0.4893329	1.0	2998	tags=28%, list=23%, signal=35%
POSITIVE_REGULATION_OF_I_KAPPAB_KINASE_NF_KAPPAB_CASCADE	POSITIVE_REGULATION_OF_I_KAPPAB_KINASE_NF_KAPPAB_CASCADE		67	-0.23999694	-1.1846809	0.18	0.49547935	1.0	2385	tags=30%, list=18%, signal=36%
MYELOID_CELL_DIFFERENTIATION	MYELOID_CELL_DIFFERENTIATION		35	-0.28145373	-1.179197	0.21505377	0.504469	1.0	2791	tags=31%, list=21%, signal=40%
POSITIVE_REGULATION_OF_T_CELL_ACTIVATION	POSITIVE_REGULATION_OF_T_CELL_ACTIVATION		20	-0.3293044	-1.1779686	0.24793388	0.50360096	1.0	3184	tags=40%, list=24%, signal=53%
POSITIVE_REGULATION_OF_TRANSFERASE_ACTIVITY	POSITIVE_REGULATION_OF_TRANSFERASE_ACTIVITY		71	-0.23921926	-1.1769485	0.17832957	0.5020456	1.0	2593	tags=27%, list=20%, signal=33%
NEURON_DIFFERENTIATION	NEURON_DIFFERENTIATION		58	-0.25038475	-1.1749893	0.18876405	0.50297636	1.0	3517	tags=33%, list=27%, signal=45%
CYTOKINE_BIOSYNTHETIC_PROCESS	CYTOKINE_BIOSYNTHETIC_PROCESS		34	-0.2856821	-1.1733065	0.2195122	0.50311303	1.0	2796	tags=35%, list=21%, signal=45%
ANGIOGENESIS	ANGIOGENESIS		44	-0.26743653	-1.1727948	0.2161572	0.5007433	1.0	3228	tags=39%, list=25%, signal=51%
REGULATION_OF_CELLULAR_PROTEIN_METABOLIC_PROCESS	REGULATION_OF_CELLULAR_PROTEIN_METABOLIC_PROCESS		139	-0.20787291	-1.1691582	0.15048544	0.50613195	1.0	2513	tags=26%, list=19%, signal=32%
REGULATION_OF_MAPKKK_CASCADE	REGULATION_OF_MAPKKK_CASCADE		19	-0.34147337	-1.1690688	0.2648305	0.50255585	1.0	2243	tags=32%, list=17%, signal=38%
RESPONSE_TO_BIOTIC_STIMULUS	RESPONSE_TO_BIOTIC_STIMULUS		103	-0.2227404	-1.1686562	0.1744186	0.49982864	1.0	2123	tags=26%, list=16%, signal=31%
BONE_REMODELING	BONE_REMODELING		28	-0.30295393	-1.1670557	0.24330357	0.5001461	1.0	2749	tags=32%, list=21%, signal=41%
I_KAPPAB_KINASE_NF_KAPPAB_CASCADE	I_KAPPAB_KINASE_NF_KAPPAB_CASCADE		88	-0.22497445	-1.1660378	0.17633928	0.49907526	1.0	2867	tags=32%, list=22%, signal=40%
NEGATIVE_REGULATION_OF_CELL_PROLIFERATION	NEGATIVE_REGULATION_OF_CELL_PROLIFERATION		145	-0.20309189	-1.164011	0.14962594	0.50027114	1.0	2524	tags=26%, list=19%, signal=31%
STRIATED_MUSCLE_DEVELOPMENT	STRIATED_MUSCLE_DEVELOPMENT		36	-0.27889618	-1.1615304	0.23672566	0.5026662	1.0	3414	tags=44%, list=26%, signal=60%
PROTEIN_PROCESSING	PROTEIN_PROCESSING		41	-0.26505578	-1.1552856	0.22850679	0.5146292	1.0	3944	tags=39%, list=30%, signal=56%
REGULATION_OF_MAP_KINASE_ACTIVITY	REGULATION_OF_MAP_KINASE_ACTIVITY		56	-0.24687727	-1.154292	0.22921348	0.51352274	1.0	1884	tags=27%, list=14%, signal=31%
POST_TRANSLATIONAL_PROTEIN_MODIFICATION	POST_TRANSLATIONAL_PROTEIN_MODIFICATION		409	-0.17287809	-1.1400969	0.10204082	0.54480606	1.0	2998	tags=27%, list=23%, signal=33%
GENERATION_OF_PRECURSOR_METABOLITES_AND_ENERGY	GENERATION_OF_PRECURSOR_METABOLITES_AND_ENERGY		120	-0.21196245	-1.1387804	0.1937046	0.5443432	1.0	2199	tags=24%, list=17%, signal=29%
LOCOMOTORY_BEHAVIOR	LOCOMOTORY_BEHAVIOR		84	-0.22528161	-1.1354189	0.24407583	0.5486255	1.0	2444	tags=26%, list=19%, signal=32%
GLYCOPROTEIN_BIOSYNTHETIC_PROCESS	GLYCOPROTEIN_BIOSYNTHETIC_PROCESS		67	-0.23380636	-1.1307888	0.23542117	0.556376	1.0	4236	tags=43%, list=32%, signal=64%
NEGATIVE_REGULATION_OF_METABOLIC_PROCESS	NEGATIVE_REGULATION_OF_METABOLIC_PROCESS		232	-0.18212667	-1.1304619	0.17631578	0.55343056	1.0	2590	tags=25%, list=20%, signal=31%
CELL_MATURATION	CELL_MATURATION		16	-0.33912036	-1.1304481	0.29497907	0.5496145	1.0	2849	tags=38%, list=22%, signal=48%
MEMBRANE_ORGANIZATION_AND_BIOGENESIS	MEMBRANE_ORGANIZATION_AND_BIOGENESIS		124	-0.20237893	-1.1302335	0.21463415	0.54639184	1.0	3753	tags=37%, list=29%, signal=52%
ION_HOMEOSTASIS	ION_HOMEOSTASIS		112	-0.20859587	-1.1278837	0.19868995	0.5489477	1.0	3212	tags=32%, list=25%, signal=42%
NEGATIVE_REGULATION_OF_NUCLEOBASENUCLEOSIDENUCLEOTIDE_AND_NUCLEIC_ACID_METABOLIC_PROCESS	NEGATIVE_REGULATION_OF_NUCLEOBASENUCLEOSIDENUCLEOTIDE_AND_NUCLEIC_ACID_METABOLIC_PROCESS		185	-0.18885033	-1.1239271	0.18622449	0.55506873	1.0	2590	tags=26%, list=20%, signal=33%
REGULATION_OF_DEVELOPMENTAL_PROCESS	REGULATION_OF_DEVELOPMENTAL_PROCESS		387	-0.1726271	-1.1206332	0.13505746	0.5599588	1.0	3223	tags=30%, list=25%, signal=39%
ACTIVATION_OF_MAPK_ACTIVITY	ACTIVATION_OF_MAPK_ACTIVITY		33	-0.27541146	-1.1197244	0.27539504	0.5582951	1.0	1795	tags=27%, list=14%, signal=32%
CYTOKINE_METABOLIC_PROCESS	CYTOKINE_METABOLIC_PROCESS		35	-0.26990774	-1.1145332	0.27631578	0.5679288	1.0	2796	tags=34%, list=21%, signal=43%
NEURON_DEVELOPMENT	NEURON_DEVELOPMENT		49	-0.24375446	-1.114024	0.2544643	0.56532365	1.0	4004	tags=37%, list=31%, signal=53%
SKELETAL_DEVELOPMENT	SKELETAL_DEVELOPMENT		91	-0.21129611	-1.10978	0.2800983	0.5731442	1.0	3158	tags=32%, list=24%, signal=42%
HORMONE_METABOLIC_PROCESS	HORMONE_METABOLIC_PROCESS		29	-0.27993354	-1.1071923	0.2875817	0.57619256	1.0	3368	tags=45%, list=26%, signal=60%
GLYCEROPHOSPHOLIPID_METABOLIC_PROCESS	GLYCEROPHOSPHOLIPID_METABOLIC_PROCESS		39	-0.25848144	-1.1062453	0.31914893	0.575071	1.0	4558	tags=51%, list=35%, signal=78%
POSITIVE_REGULATION_OF_SECRETION	POSITIVE_REGULATION_OF_SECRETION		18	-0.3218148	-1.1057947	0.29782608	0.572444	1.0	5128	tags=67%, list=39%, signal=109%
DETECTION_OF_EXTERNAL_STIMULUS	DETECTION_OF_EXTERNAL_STIMULUS		18	-0.3259662	-1.1033479	0.31632653	0.5754733	1.0	3948	tags=39%, list=30%, signal=56%
POSITIVE_REGULATION_OF_PROTEIN_MODIFICATION_PROCESS	POSITIVE_REGULATION_OF_PROTEIN_MODIFICATION_PROCESS		24	-0.2919896	-1.1012549	0.30443975	0.5778004	1.0	1574	tags=25%, list=12%, signal=28%
PEPTIDYL_AMINO_ACID_MODIFICATION	PEPTIDYL_AMINO_ACID_MODIFICATION		47	-0.24772707	-1.1009345	0.268018	0.57497835	1.0	2474	tags=28%, list=19%, signal=34%
ORGANIC_ACID_METABOLIC_PROCESS	ORGANIC_ACID_METABOLIC_PROCESS		162	-0.18858819	-1.0993546	0.24747474	0.57520133	1.0	4252	tags=41%, list=32%, signal=60%
TISSUE_REMODELING	TISSUE_REMODELING		29	-0.27584717	-1.0993286	0.3174946	0.57165396	1.0	2749	tags=31%, list=21%, signal=39%
MEMBRANE_LIPID_METABOLIC_PROCESS	MEMBRANE_LIPID_METABOLIC_PROCESS		85	-0.2147915	-1.0979719	0.27828056	0.5719083	1.0	3496	tags=36%, list=27%, signal=49%
CARBOXYLIC_ACID_METABOLIC_PROCESS	CARBOXYLIC_ACID_METABOLIC_PROCESS		160	-0.18973099	-1.0967506	0.24691358	0.57145137	1.0	4252	tags=41%, list=32%, signal=60%
VASCULATURE_DEVELOPMENT	VASCULATURE_DEVELOPMENT		50	-0.2350943	-1.0956815	0.29933482	0.5705508	1.0	1810	tags=24%, list=14%, signal=28%
NEGATIVE_REGULATION_OF_RNA_METABOLIC_PROCESS	NEGATIVE_REGULATION_OF_RNA_METABOLIC_PROCESS		114	-0.20019028	-1.0952197	0.28026906	0.56809133	1.0	2806	tags=28%, list=21%, signal=35%
CYTOKINE_SECRETION	CYTOKINE_SECRETION		15	-0.34313953	-1.0925076	0.33470225	0.5719311	1.0	3483	tags=47%, list=27%, signal=64%
ELECTRON_TRANSPORT_GO_0006118	ELECTRON_TRANSPORT_GO_0006118		50	-0.24196012	-1.0921084	0.28703704	0.56937647	1.0	2199	tags=26%, list=17%, signal=31%
NEGATIVE_REGULATION_OF_CELLULAR_METABOLIC_PROCESS	NEGATIVE_REGULATION_OF_CELLULAR_METABOLIC_PROCESS		229	-0.1790172	-1.091269	0.21549636	0.5681487	1.0	2590	tags=25%, list=20%, signal=30%
POSITIVE_REGULATION_OF_CELLULAR_METABOLIC_PROCESS	POSITIVE_REGULATION_OF_CELLULAR_METABOLIC_PROCESS		196	-0.18604317	-1.0898765	0.23543689	0.5680368	1.0	2806	tags=27%, list=21%, signal=34%
AMINO_ACID_DERIVATIVE_METABOLIC_PROCESS	AMINO_ACID_DERIVATIVE_METABOLIC_PROCESS		23	-0.29125768	-1.0895668	0.32271764	0.5655987	1.0	4004	tags=48%, list=31%, signal=69%
NEURITE_DEVELOPMENT	NEURITE_DEVELOPMENT		41	-0.24823342	-1.0885904	0.32	0.5649969	1.0	3775	tags=34%, list=29%, signal=48%
POSITIVE_REGULATION_OF_METABOLIC_PROCESS	POSITIVE_REGULATION_OF_METABOLIC_PROCESS		201	-0.179886	-1.0879507	0.25862068	0.5635149	1.0	2806	tags=27%, list=21%, signal=34%
POSITIVE_REGULATION_OF_DEVELOPMENTAL_PROCESS	POSITIVE_REGULATION_OF_DEVELOPMENTAL_PROCESS		197	-0.18309177	-1.0839818	0.2765432	0.5706975	1.0	4225	tags=43%, list=32%, signal=62%
NEGATIVE_REGULATION_OF_TRANSCRIPTION_DNA_DEPENDENT	NEGATIVE_REGULATION_OF_TRANSCRIPTION_DNA_DEPENDENT		114	-0.20019028	-1.0815418	0.2971698	0.5739383	1.0	2806	tags=28%, list=21%, signal=35%
POSITIVE_REGULATION_OF_TRANSCRIPTION	POSITIVE_REGULATION_OF_TRANSCRIPTION		124	-0.19479851	-1.0811372	0.27383864	0.57170165	1.0	2806	tags=27%, list=21%, signal=34%
ACTIN_FILAMENT_ORGANIZATION	ACTIN_FILAMENT_ORGANIZATION		21	-0.29322958	-1.0775042	0.36886993	0.57808846	1.0	2474	tags=33%, list=19%, signal=41%
POSITIVE_REGULATION_OF_CATALYTIC_ACTIVITY	POSITIVE_REGULATION_OF_CATALYTIC_ACTIVITY		139	-0.18827187	-1.0738195	0.26341462	0.5847038	1.0	2404	tags=22%, list=18%, signal=27%
NEGATIVE_REGULATION_OF_TRANSCRIPTION_FROM_RNA_POLYMERASE_II_PROMOTER	NEGATIVE_REGULATION_OF_TRANSCRIPTION_FROM_RNA_POLYMERASE_II_PROMOTER		76	-0.2145591	-1.0722034	0.3222749	0.5857424	1.0	2806	tags=29%, list=21%, signal=37%
PROTEIN_AUTOPROCESSING	PROTEIN_AUTOPROCESSING		24	-0.28354007	-1.0699908	0.34649122	0.588122	1.0	5186	tags=58%, list=40%, signal=96%
ANTI_APOPTOSIS	ANTI_APOPTOSIS		107	-0.19820268	-1.0687661	0.3002364	0.58800215	1.0	2112	tags=25%, list=16%, signal=30%
AXONOGENESIS	AXONOGENESIS		33	-0.26167622	-1.0627091	0.369863	0.6005581	1.0	3775	tags=36%, list=29%, signal=51%
MYOBLAST_DIFFERENTIATION	MYOBLAST_DIFFERENTIATION		16	-0.31756046	-1.0616115	0.37423313	0.6001785	1.0	3274	tags=50%, list=25%, signal=67%
CELL_PROLIFERATION_GO_0008283	CELL_PROLIFERATION_GO_0008283		466	-0.16001657	-1.0579106	0.273743	0.6066104	1.0	2565	tags=23%, list=20%, signal=28%
PROTEIN_AMINO_ACID_AUTOPHOSPHORYLATION	PROTEIN_AMINO_ACID_AUTOPHOSPHORYLATION		24	-0.28354007	-1.0570275	0.39451477	0.6055817	1.0	5186	tags=58%, list=40%, signal=96%
REGULATION_OF_BIOLOGICAL_QUALITY	REGULATION_OF_BIOLOGICAL_QUALITY		364	-0.16276895	-1.0504888	0.2983871	0.6200716	1.0	4168	tags=35%, list=32%, signal=50%
AMINO_ACID_METABOLIC_PROCESS	AMINO_ACID_METABOLIC_PROCESS		73	-0.21297143	-1.0495821	0.3501144	0.61917245	1.0	2246	tags=26%, list=17%, signal=31%
POSITIVE_REGULATION_OF_TRANSCRIPTION_FACTOR_ACTIVITY	POSITIVE_REGULATION_OF_TRANSCRIPTION_FACTOR_ACTIVITY		17	-0.30678532	-1.0486066	0.37525773	0.61836326	1.0	4080	tags=53%, list=31%, signal=77%
POSITIVE_REGULATION_OF_MAP_KINASE_ACTIVITY	POSITIVE_REGULATION_OF_MAP_KINASE_ACTIVITY		39	-0.25102144	-1.0482525	0.3699187	0.6159692	1.0	1795	tags=26%, list=14%, signal=30%
PHAGOCYTOSIS	PHAGOCYTOSIS		16	-0.31759244	-1.0407063	0.36919832	0.63268805	1.0	4338	tags=56%, list=33%, signal=84%
REGULATION_OF_MYELOID_CELL_DIFFERENTIATION	REGULATION_OF_MYELOID_CELL_DIFFERENTIATION		19	-0.29892674	-1.039601	0.39501038	0.63252157	1.0	4792	tags=58%, list=37%, signal=91%
CELLULAR_LIPID_METABOLIC_PROCESS	CELLULAR_LIPID_METABOLIC_PROCESS		220	-0.17317788	-1.0384907	0.36448598	0.632426	1.0	3961	tags=37%, list=30%, signal=53%
CELLULAR_COMPONENT_ASSEMBLY	CELLULAR_COMPONENT_ASSEMBLY		272	-0.16804183	-1.0359472	0.33866668	0.6362599	1.0	2975	tags=27%, list=23%, signal=34%
ORGANIC_ACID_TRANSPORT	ORGANIC_ACID_TRANSPORT		39	-0.24013613	-1.0353334	0.3671171	0.63452935	1.0	939	tags=18%, list=7%, signal=19%
REGULATION_OF_TRANSCRIPTION	REGULATION_OF_TRANSCRIPTION		498	-0.15555897	-1.0329149	0.3418079	0.6373873	1.0	2806	tags=25%, list=21%, signal=30%
AMINO_ACID_CATABOLIC_PROCESS	AMINO_ACID_CATABOLIC_PROCESS		23	-0.28090644	-1.0326163	0.40206185	0.63493884	1.0	2155	tags=30%, list=16%, signal=36%
CARBOXYLIC_ACID_TRANSPORT	CARBOXYLIC_ACID_TRANSPORT		39	-0.24013613	-1.0311406	0.3991131	0.6356694	1.0	939	tags=18%, list=7%, signal=19%
PROTEIN_SECRETION	PROTEIN_SECRETION		28	-0.25713974	-1.0293761	0.41513762	0.6373474	1.0	4458	tags=46%, list=34%, signal=70%
VITAMIN_METABOLIC_PROCESS	VITAMIN_METABOLIC_PROCESS		15	-0.3207826	-1.0286176	0.40401787	0.63634926	1.0	3941	tags=53%, list=30%, signal=76%
MACROMOLECULE_BIOSYNTHETIC_PROCESS	MACROMOLECULE_BIOSYNTHETIC_PROCESS		267	-0.16713804	-1.0283211	0.390625	0.63387257	1.0	2975	tags=27%, list=23%, signal=34%
RESPONSE_TO_CHEMICAL_STIMULUS	RESPONSE_TO_CHEMICAL_STIMULUS		271	-0.16586785	-1.027035	0.38482386	0.6341292	1.0	1693	tags=18%, list=13%, signal=20%
CELL_MIGRATION	CELL_MIGRATION		82	-0.20216633	-1.0246726	0.40855107	0.63708186	1.0	2625	tags=24%, list=20%, signal=30%
REGULATION_OF_CYTOKINE_BIOSYNTHETIC_PROCESS	REGULATION_OF_CYTOKINE_BIOSYNTHETIC_PROCESS		31	-0.25178984	-1.0242796	0.39555556	0.63493174	1.0	2796	tags=32%, list=21%, signal=41%
DETECTION_OF_STIMULUS_INVOLVED_IN_SENSORY_PERCEPTION	DETECTION_OF_STIMULUS_INVOLVED_IN_SENSORY_PERCEPTION		15	-0.3117926	-1.0221434	0.43908045	0.6374786	1.0	9015	tags=100%, list=69%, signal=321%
CELLULAR_PROTEIN_COMPLEX_ASSEMBLY	CELLULAR_PROTEIN_COMPLEX_ASSEMBLY		28	-0.2608803	-1.0180656	0.44	0.6451556	1.0	2683	tags=29%, list=20%, signal=36%
FATTY_ACID_OXIDATION	FATTY_ACID_OXIDATION		17	-0.30009502	-1.0178969	0.41226214	0.64237565	1.0	3638	tags=47%, list=28%, signal=65%
NEUROGENESIS	NEUROGENESIS		75	-0.20209247	-1.0137086	0.45217392	0.6506349	1.0	3808	tags=35%, list=29%, signal=49%
TRANSLATION	TRANSLATION		149	-0.17707886	-1.0079025	0.46835443	0.66299295	1.0	2796	tags=28%, list=21%, signal=35%
POSITIVE_REGULATION_OF_DNA_BINDING	POSITIVE_REGULATION_OF_DNA_BINDING		18	-0.29250225	-1.005512	0.44034708	0.6662995	1.0	4820	tags=61%, list=37%, signal=97%
MAPKKK_CASCADE_GO_0000165	MAPKKK_CASCADE_GO_0000165		90	-0.19391114	-1.0054412	0.44210526	0.6633051	1.0	2404	tags=23%, list=18%, signal=28%
NERVOUS_SYSTEM_DEVELOPMENT	NERVOUS_SYSTEM_DEVELOPMENT		328	-0.15758938	-1.0037643	0.44	0.6645563	1.0	4004	tags=33%, list=31%, signal=46%
NEGATIVE_REGULATION_OF_DEVELOPMENTAL_PROCESS	NEGATIVE_REGULATION_OF_DEVELOPMENTAL_PROCESS		177	-0.17414182	-1.0005695	0.45208845	0.6701207	1.0	2267	tags=23%, list=17%, signal=28%
REGULATION_OF_JNK_ACTIVITY	REGULATION_OF_JNK_ACTIVITY		18	-0.28995594	-0.9987881	0.44635195	0.6719369	1.0	1795	tags=28%, list=14%, signal=32%
RHYTHMIC_PROCESS	RHYTHMIC_PROCESS		23	-0.26489237	-0.995429	0.46072188	0.67744493	1.0	1980	tags=26%, list=15%, signal=31%
AMINO_ACID_AND_DERIVATIVE_METABOLIC_PROCESS	AMINO_ACID_AND_DERIVATIVE_METABOLIC_PROCESS		96	-0.18751103	-0.99499816	0.45794392	0.6755992	1.0	2246	tags=24%, list=17%, signal=29%
TISSUE_DEVELOPMENT	TISSUE_DEVELOPMENT		126	-0.18142734	-0.99472636	0.46853146	0.6731368	1.0	4004	tags=37%, list=31%, signal=53%
CELLULAR_HOMEOSTASIS	CELLULAR_HOMEOSTASIS		121	-0.17891939	-0.99081075	0.47577092	0.6805682	1.0	4536	tags=45%, list=35%, signal=68%
CHEMICAL_HOMEOSTASIS	CHEMICAL_HOMEOSTASIS		136	-0.17525928	-0.97687906	0.49199083	0.7145132	1.0	3105	tags=28%, list=24%, signal=36%
AMINE_CATABOLIC_PROCESS	AMINE_CATABOLIC_PROCESS		25	-0.25805792	-0.9766965	0.482684	0.7116987	1.0	2155	tags=28%, list=16%, signal=33%
HEART_DEVELOPMENT	HEART_DEVELOPMENT		33	-0.24160852	-0.9760474	0.49217004	0.71005815	1.0	3618	tags=36%, list=28%, signal=50%
MACROMOLECULAR_COMPLEX_ASSEMBLY	MACROMOLECULAR_COMPLEX_ASSEMBLY		254	-0.15868174	-0.97507143	0.53598017	0.70940405	1.0	2761	tags=25%, list=21%, signal=31%
NEGATIVE_REGULATION_OF_CELL_DIFFERENTIATION	NEGATIVE_REGULATION_OF_CELL_DIFFERENTIATION		24	-0.25843072	-0.9746018	0.48173517	0.7072073	1.0	3158	tags=29%, list=24%, signal=38%
POSITIVE_REGULATION_OF_NUCLEOBASENUCLEOSIDENUCLEOTIDE_AND_NUCLEIC_ACID_METABOLIC_PROCESS	POSITIVE_REGULATION_OF_NUCLEOBASENUCLEOSIDENUCLEOTIDE_AND_NUCLEIC_ACID_METABOLIC_PROCESS		134	-0.17541425	-0.9740383	0.4877451	0.70539796	1.0	2992	tags=27%, list=23%, signal=34%
NITROGEN_COMPOUND_CATABOLIC_PROCESS	NITROGEN_COMPOUND_CATABOLIC_PROCESS		27	-0.25249273	-0.96313024	0.4879121	0.7318984	1.0	2155	tags=26%, list=16%, signal=31%
CELL_CELL_ADHESION	CELL_CELL_ADHESION		72	-0.19366224	-0.95963085	0.5199115	0.7382273	1.0	4768	tags=49%, list=36%, signal=76%
POSITIVE_REGULATION_OF_CELLULAR_COMPONENT_ORGANIZATION_AND_BIOGENESIS	POSITIVE_REGULATION_OF_CELLULAR_COMPONENT_ORGANIZATION_AND_BIOGENESIS		28	-0.24295695	-0.95934033	0.512035	0.73570323	1.0	3753	tags=39%, list=29%, signal=55%
SKELETAL_MUSCLE_DEVELOPMENT	SKELETAL_MUSCLE_DEVELOPMENT		28	-0.2409899	-0.953393	0.534632	0.74806434	1.0	3414	tags=43%, list=26%, signal=58%
ANATOMICAL_STRUCTURE_MORPHOGENESIS	ANATOMICAL_STRUCTURE_MORPHOGENESIS		336	-0.14878668	-0.9513711	0.6212871	0.75007826	1.0	3302	tags=28%, list=25%, signal=36%
REGULATION_OF_PHOSPHORYLATION	REGULATION_OF_PHOSPHORYLATION		42	-0.21425419	-0.9493373	0.5409483	0.7523079	1.0	2474	tags=26%, list=19%, signal=32%
POSITIVE_REGULATION_OF_TRANSCRIPTION_FROM_RNA_POLYMERASE_II_PROMOTER	POSITIVE_REGULATION_OF_TRANSCRIPTION_FROM_RNA_POLYMERASE_II_PROMOTER		60	-0.19868481	-0.94606376	0.55414015	0.7578763	1.0	2806	tags=28%, list=21%, signal=36%
SODIUM_ION_TRANSPORT	SODIUM_ION_TRANSPORT		17	-0.28025088	-0.9416019	0.52473116	0.76610124	1.0	9428	tags=100%, list=72%, signal=357%
HOMEOSTATIC_PROCESS	HOMEOSTATIC_PROCESS		179	-0.16189504	-0.94012094	0.61702126	0.76662	1.0	3237	tags=28%, list=25%, signal=37%
SECRETION_BY_CELL	SECRETION_BY_CELL		100	-0.1768696	-0.9383234	0.5825688	0.76797205	1.0	4465	tags=42%, list=34%, signal=63%
REGULATION_OF_BINDING	REGULATION_OF_BINDING		46	-0.20918961	-0.9322953	0.52991456	0.7800884	1.0	2513	tags=28%, list=19%, signal=35%
ACTIVATION_OF_PROTEIN_KINASE_ACTIVITY	ACTIVATION_OF_PROTEIN_KINASE_ACTIVITY		23	-0.25238776	-0.92681617	0.51585627	0.79172826	1.0	4458	tags=39%, list=34%, signal=59%
REGULATION_OF_G_PROTEIN_COUPLED_RECEPTOR_PROTEIN_SIGNALING_PATHWAY	REGULATION_OF_G_PROTEIN_COUPLED_RECEPTOR_PROTEIN_SIGNALING_PATHWAY		23	-0.2510035	-0.92444694	0.55427253	0.7943336	1.0	1111	tags=17%, list=8%, signal=19%
AXON_GUIDANCE	AXON_GUIDANCE		18	-0.2713777	-0.9239735	0.5580448	0.7921395	1.0	2989	tags=33%, list=23%, signal=43%
RESPONSE_TO_NUTRIENT	RESPONSE_TO_NUTRIENT		17	-0.27155834	-0.9194401	0.54545456	0.80081105	1.0	2280	tags=29%, list=17%, signal=36%
SULFUR_METABOLIC_PROCESS	SULFUR_METABOLIC_PROCESS		30	-0.23268352	-0.91835105	0.58	0.8002197	1.0	2828	tags=30%, list=22%, signal=38%
REGULATION_OF_TRANSCRIPTIONDNA_DEPENDENT	REGULATION_OF_TRANSCRIPTIONDNA_DEPENDENT		412	-0.13965678	-0.9103773	0.80789477	0.81763124	1.0	2806	tags=24%, list=21%, signal=30%
CENTRAL_NERVOUS_SYSTEM_DEVELOPMENT	CENTRAL_NERVOUS_SYSTEM_DEVELOPMENT		105	-0.17157128	-0.90937555	0.6747573	0.8166961	1.0	4290	tags=39%, list=33%, signal=58%
CYCLIC_NUCLEOTIDE_MEDIATED_SIGNALING	CYCLIC_NUCLEOTIDE_MEDIATED_SIGNALING		97	-0.1717894	-0.90413266	0.667426	0.8264017	1.0	1205	tags=12%, list=9%, signal=14%
REGULATION_OF_PROTEIN_SECRETION	REGULATION_OF_PROTEIN_SECRETION		19	-0.25964347	-0.89336956	0.6205451	0.8501978	1.0	2765	tags=32%, list=21%, signal=40%
VESICLE_MEDIATED_TRANSPORT	VESICLE_MEDIATED_TRANSPORT		174	-0.15076676	-0.89078724	0.75791854	0.85311466	1.0	3794	tags=33%, list=29%, signal=46%
REGULATION_OF_TRANSLATIONAL_INITIATION	REGULATION_OF_TRANSLATIONAL_INITIATION		25	-0.23449305	-0.88999397	0.6220807	0.8515344	1.0	1140	tags=20%, list=9%, signal=22%
RESPONSE_TO_OXIDATIVE_STRESS	RESPONSE_TO_OXIDATIVE_STRESS		38	-0.2091134	-0.8874554	0.6652632	0.8541826	1.0	1600	tags=24%, list=12%, signal=27%
G_PROTEIN_SIGNALING_COUPLED_TO_CYCLIC_NUCLEOTIDE_SECOND_MESSENGER	G_PROTEIN_SIGNALING_COUPLED_TO_CYCLIC_NUCLEOTIDE_SECOND_MESSENGER		96	-0.17205724	-0.88278264	0.7051887	0.86264	1.0	1205	tags=13%, list=9%, signal=14%
GOLGI_VESICLE_TRANSPORT	GOLGI_VESICLE_TRANSPORT		42	-0.20069595	-0.8812469	0.65929204	0.8628575	1.0	4272	tags=43%, list=33%, signal=63%
POSITIVE_REGULATION_OF_CASPASE_ACTIVITY	POSITIVE_REGULATION_OF_CASPASE_ACTIVITY		28	-0.22586899	-0.87945294	0.64301074	0.86354446	1.0	1855	tags=25%, list=14%, signal=29%
REGULATION_OF_PROTEIN_MODIFICATION_PROCESS	REGULATION_OF_PROTEIN_MODIFICATION_PROCESS		37	-0.2110629	-0.8788509	0.6473214	0.8613944	1.0	1574	tags=19%, list=12%, signal=21%
REGULATION_OF_CELLULAR_COMPONENT_ORGANIZATION_AND_BIOGENESIS	REGULATION_OF_CELLULAR_COMPONENT_ORGANIZATION_AND_BIOGENESIS		102	-0.16691129	-0.87395257	0.76744187	0.8691997	1.0	3519	tags=30%, list=27%, signal=41%
RESPONSE_TO_NUTRIENT_LEVELS	RESPONSE_TO_NUTRIENT_LEVELS		27	-0.22177479	-0.8699676	0.6339286	0.8749898	1.0	2407	tags=26%, list=18%, signal=32%
EPIDERMIS_DEVELOPMENT	EPIDERMIS_DEVELOPMENT		66	-0.17818163	-0.86666965	0.71557564	0.8788117	1.0	1450	tags=18%, list=11%, signal=20%
ENDOSOME_TRANSPORT	ENDOSOME_TRANSPORT		22	-0.23601265	-0.8629798	0.65207875	0.8835413	1.0	3892	tags=41%, list=30%, signal=58%
AMINE_METABOLIC_PROCESS	AMINE_METABOLIC_PROCESS		128	-0.15603496	-0.8568577	0.7839806	0.8936024	1.0	2993	tags=26%, list=23%, signal=33%
CELL_CYCLE_ARREST_GO_0007050	CELL_CYCLE_ARREST_GO_0007050		52	-0.18235153	-0.8557537	0.7234513	0.8924734	1.0	2190	tags=25%, list=17%, signal=30%
CELL_CELL_SIGNALING	CELL_CELL_SIGNALING		372	-0.13192253	-0.8541594	0.92011017	0.8923658	1.0	4231	tags=34%, list=32%, signal=49%
T_CELL_PROLIFERATION	T_CELL_PROLIFERATION		17	-0.25248075	-0.8530789	0.6608315	0.89118624	1.0	2796	tags=35%, list=21%, signal=45%
REGULATION_OF_TRANSCRIPTION_FACTOR_ACTIVITY	REGULATION_OF_TRANSCRIPTION_FACTOR_ACTIVITY		30	-0.21291089	-0.84987617	0.697286	0.89489836	1.0	4328	tags=47%, list=33%, signal=70%
CELLULAR_MORPHOGENESIS_DURING_DIFFERENTIATION	CELLULAR_MORPHOGENESIS_DURING_DIFFERENTIATION		38	-0.19801593	-0.84730077	0.7124736	0.8967233	1.0	3775	tags=32%, list=29%, signal=44%
PHOSPHOINOSITIDE_METABOLIC_PROCESS	PHOSPHOINOSITIDE_METABOLIC_PROCESS		25	-0.22462471	-0.8449043	0.6986028	0.898181	1.0	4558	tags=52%, list=35%, signal=80%
SPHINGOLIPID_METABOLIC_PROCESS	SPHINGOLIPID_METABOLIC_PROCESS		23	-0.22821997	-0.8447999	0.7088036	0.8949768	1.0	3237	tags=35%, list=25%, signal=46%
REGULATION_OF_GROWTH	REGULATION_OF_GROWTH		48	-0.19044246	-0.843582	0.75	0.89401007	1.0	4239	tags=40%, list=32%, signal=58%
EXTRACELLULAR_STRUCTURE_ORGANIZATION_AND_BIOGENESIS	EXTRACELLULAR_STRUCTURE_ORGANIZATION_AND_BIOGENESIS		23	-0.22644977	-0.84133875	0.67256635	0.89519125	1.0	3414	tags=39%, list=26%, signal=53%
REGULATION_OF_TRANSLATION	REGULATION_OF_TRANSLATION		76	-0.16832656	-0.8377884	0.8049327	0.8985263	1.0	2513	tags=24%, list=19%, signal=29%
POSITIVE_REGULATION_OF_BINDING	POSITIVE_REGULATION_OF_BINDING		19	-0.2385318	-0.8262136	0.69313306	0.91840863	1.0	4820	tags=58%, list=37%, signal=92%
REGULATION_OF_DNA_BINDING	REGULATION_OF_DNA_BINDING		36	-0.19206351	-0.8164444	0.75278395	0.93316066	1.0	2513	tags=28%, list=19%, signal=34%
POSITIVE_REGULATION_OF_TRANSCRIPTIONDNA_DEPENDENT	POSITIVE_REGULATION_OF_TRANSCRIPTIONDNA_DEPENDENT		105	-0.14864272	-0.80107546	0.9057471	0.9570634	1.0	4688	tags=42%, list=36%, signal=65%
SECOND_MESSENGER_MEDIATED_SIGNALING	SECOND_MESSENGER_MEDIATED_SIGNALING		139	-0.14270686	-0.7996145	0.9243499	0.95601165	1.0	2077	tags=16%, list=16%, signal=19%
POSITIVE_REGULATION_OF_JNK_ACTIVITY	POSITIVE_REGULATION_OF_JNK_ACTIVITY		16	-0.23844874	-0.7996119	0.73617023	0.9524445	1.0	1795	tags=25%, list=14%, signal=29%
CARBOHYDRATE_BIOSYNTHETIC_PROCESS	CARBOHYDRATE_BIOSYNTHETIC_PROCESS		35	-0.18977714	-0.79865503	0.81995136	0.95060396	1.0	4074	tags=37%, list=31%, signal=54%
RESPONSE_TO_EXTRACELLULAR_STIMULUS	RESPONSE_TO_EXTRACELLULAR_STIMULUS		29	-0.19842097	-0.7857338	0.83116883	0.96849114	1.0	2407	tags=24%, list=18%, signal=30%
AMINE_BIOSYNTHETIC_PROCESS	AMINE_BIOSYNTHETIC_PROCESS		15	-0.2430214	-0.78381526	0.7427386	0.96793395	1.0	349	tags=13%, list=3%, signal=14%
PROTEIN_LOCALIZATION	PROTEIN_LOCALIZATION		184	-0.13456134	-0.78131795	0.9527559	0.96820134	1.0	3688	tags=29%, list=28%, signal=40%
REPRODUCTIVE_PROCESS	REPRODUCTIVE_PROCESS		133	-0.13965215	-0.7804554	0.9280397	0.9660089	1.0	3848	tags=34%, list=29%, signal=47%
G_PROTEIN_SIGNALING_COUPLED_TO_IP3_SECOND_MESSENGERPHOSPHOLIPASE_C_ACTIVATING	G_PROTEIN_SIGNALING_COUPLED_TO_IP3_SECOND_MESSENGERPHOSPHOLIPASE_C_ACTIVATING		39	-0.18461567	-0.77668667	0.85333335	0.96816707	1.0	2542	tags=23%, list=19%, signal=29%
REGULATION_OF_MUSCLE_CONTRACTION	REGULATION_OF_MUSCLE_CONTRACTION		18	-0.22822733	-0.77274215	0.7811159	0.9705498	1.0	2595	tags=33%, list=20%, signal=42%
G_PROTEIN_COUPLED_RECEPTOR_PROTEIN_SIGNALING_PATHWAY	G_PROTEIN_COUPLED_RECEPTOR_PROTEIN_SIGNALING_PATHWAY		300	-0.122483954	-0.7724271	0.99234694	0.967493	1.0	4741	tags=37%, list=36%, signal=57%
INSULIN_RECEPTOR_SIGNALING_PATHWAY	INSULIN_RECEPTOR_SIGNALING_PATHWAY		16	-0.22781181	-0.7703729	0.78527606	0.9668103	1.0	3098	tags=31%, list=24%, signal=41%
NEGATIVE_REGULATION_OF_CELLULAR_COMPONENT_ORGANIZATION_AND_BIOGENESIS	NEGATIVE_REGULATION_OF_CELLULAR_COMPONENT_ORGANIZATION_AND_BIOGENESIS		26	-0.19993255	-0.7644883	0.84521383	0.9715359	1.0	1411	tags=15%, list=11%, signal=17%
BRAIN_DEVELOPMENT	BRAIN_DEVELOPMENT		39	-0.18050194	-0.76422477	0.8388521	0.9684107	1.0	3891	tags=38%, list=30%, signal=55%
NEGATIVE_REGULATION_OF_CELLULAR_PROTEIN_METABOLIC_PROCESS	NEGATIVE_REGULATION_OF_CELLULAR_PROTEIN_METABOLIC_PROCESS		41	-0.16998152	-0.75397474	0.8728448	0.979133	1.0	2847	tags=24%, list=22%, signal=31%
METAL_ION_TRANSPORT	METAL_ION_TRANSPORT		102	-0.14140642	-0.75304395	0.9445783	0.97699374	1.0	5076	tags=46%, list=39%, signal=75%
POSITIVE_REGULATION_OF_RNA_METABOLIC_PROCESS	POSITIVE_REGULATION_OF_RNA_METABOLIC_PROCESS		107	-0.13985828	-0.75302464	0.9427861	0.9735522	1.0	4688	tags=41%, list=36%, signal=64%
CARBOHYDRATE_METABOLIC_PROCESS	CARBOHYDRATE_METABOLIC_PROCESS		152	-0.13052344	-0.74464434	0.96118724	0.9804264	1.0	4149	tags=34%, list=32%, signal=49%
NEGATIVE_REGULATION_OF_GROWTH	NEGATIVE_REGULATION_OF_GROWTH		35	-0.17594779	-0.73174316	0.8791946	0.99200135	1.0	4239	tags=40%, list=32%, signal=59%
POSITIVE_REGULATION_OF_TRANSPORT	POSITIVE_REGULATION_OF_TRANSPORT		18	-0.2126112	-0.7296745	0.8408163	0.9907861	1.0	4870	tags=56%, list=37%, signal=88%
REGULATION_OF_CELL_MIGRATION	REGULATION_OF_CELL_MIGRATION		23	-0.19889985	-0.72790617	0.852459	0.98916596	1.0	4766	tags=43%, list=36%, signal=68%
G_PROTEIN_SIGNALING_ADENYLATE_CYCLASE_ACTIVATING_PATHWAY	G_PROTEIN_SIGNALING_ADENYLATE_CYCLASE_ACTIVATING_PATHWAY		24	-0.1906651	-0.7259231	0.8607306	0.98768616	1.0	1205	tags=13%, list=9%, signal=14%
PROTEIN_POLYMERIZATION	PROTEIN_POLYMERIZATION		17	-0.21435155	-0.724744	0.8539095	0.9854577	1.0	389	tags=12%, list=3%, signal=12%
SECRETORY_PATHWAY	SECRETORY_PATHWAY		72	-0.14481767	-0.7123194	0.94877505	0.9944165	1.0	4465	tags=40%, list=34%, signal=61%
DI___TRI_VALENT_INORGANIC_CATION_TRANSPORT	DI___TRI_VALENT_INORGANIC_CATION_TRANSPORT		27	-0.17837887	-0.7078416	0.9039301	0.9952494	1.0	1108	tags=15%, list=8%, signal=16%
POTASSIUM_ION_TRANSPORT	POTASSIUM_ION_TRANSPORT		52	-0.15304154	-0.7035221	0.93432206	0.99579823	1.0	5018	tags=44%, list=38%, signal=71%
NEGATIVE_REGULATION_OF_PROTEIN_METABOLIC_PROCESS	NEGATIVE_REGULATION_OF_PROTEIN_METABOLIC_PROCESS		44	-0.15684149	-0.7000546	0.94482756	0.99532926	1.0	2847	tags=23%, list=22%, signal=29%
CELLULAR_CARBOHYDRATE_CATABOLIC_PROCESS	CELLULAR_CARBOHYDRATE_CATABOLIC_PROCESS		20	-0.1970101	-0.6974082	0.8696581	0.9940483	1.0	4074	tags=35%, list=31%, signal=51%
CARBOHYDRATE_CATABOLIC_PROCESS	CARBOHYDRATE_CATABOLIC_PROCESS		20	-0.1970101	-0.69658273	0.89896905	0.9913015	1.0	4074	tags=35%, list=31%, signal=51%
REGULATION_OF_CYTOKINE_PRODUCTION	REGULATION_OF_CYTOKINE_PRODUCTION		21	-0.19101027	-0.6941688	0.88469183	0.9897491	1.0	3130	tags=29%, list=24%, signal=37%
SECRETION	SECRETION		157	-0.12046	-0.6930239	0.9928058	0.9873726	1.0	4509	tags=38%, list=34%, signal=57%
PHOSPHOINOSITIDE_MEDIATED_SIGNALING	PHOSPHOINOSITIDE_MEDIATED_SIGNALING		42	-0.15989462	-0.6911864	0.9170507	0.98553634	1.0	2542	tags=21%, list=19%, signal=27%
CATION_TRANSPORT	CATION_TRANSPORT		130	-0.12502337	-0.6910932	0.990676	0.9822941	1.0	4829	tags=42%, list=37%, signal=65%
ESTABLISHMENT_AND_OR_MAINTENANCE_OF_CELL_POLARITY	ESTABLISHMENT_AND_OR_MAINTENANCE_OF_CELL_POLARITY		19	-0.19730179	-0.6870896	0.896	0.9819678	1.0	1522	tags=16%, list=12%, signal=18%
ION_TRANSPORT	ION_TRANSPORT		165	-0.118823	-0.6795417	0.9952941	0.98418653	1.0	4720	tags=39%, list=36%, signal=61%
EXCRETION	EXCRETION		35	-0.16338913	-0.6755287	0.9254386	0.98351496	1.0	2277	tags=20%, list=17%, signal=24%
NEGATIVE_REGULATION_OF_MULTICELLULAR_ORGANISMAL_PROCESS	NEGATIVE_REGULATION_OF_MULTICELLULAR_ORGANISMAL_PROCESS		27	-0.17381454	-0.66857684	0.9051724	0.985021	1.0	2126	tags=22%, list=16%, signal=26%
PATTERN_SPECIFICATION_PROCESS	PATTERN_SPECIFICATION_PROCESS		27	-0.16489996	-0.66142905	0.9299363	0.98630565	1.0	5513	tags=59%, list=42%, signal=102%
INORGANIC_ANION_TRANSPORT	INORGANIC_ANION_TRANSPORT		16	-0.1975944	-0.6542153	0.91558444	0.9871252	1.0	580	tags=13%, list=4%, signal=13%
LIPID_HOMEOSTASIS	LIPID_HOMEOSTASIS		15	-0.20115829	-0.65375566	0.90786517	0.9841935	1.0	866	tags=13%, list=7%, signal=14%
NUCLEOTIDE_EXCISION_REPAIR	NUCLEOTIDE_EXCISION_REPAIR		19	-0.17861661	-0.6303957	0.94520545	0.99218065	1.0	2244	tags=21%, list=17%, signal=25%
AMINO_SUGAR_METABOLIC_PROCESS	AMINO_SUGAR_METABOLIC_PROCESS		15	-0.17621766	-0.57610977	0.9521739	1.0	1.0	4393	tags=40%, list=34%, signal=60%
DETECTION_OF_ABIOTIC_STIMULUS	DETECTION_OF_ABIOTIC_STIMULUS		16	-0.17200176	-0.5692559	0.970339	1.0	1.0	5232	tags=50%, list=40%, signal=83%
CALCIUM_ION_TRANSPORT	CALCIUM_ION_TRANSPORT		23	-0.1541804	-0.56434184	0.966	1.0	1.0	1108	tags=13%, list=8%, signal=14%
RESPONSE_TO_LIGHT_STIMULUS	RESPONSE_TO_LIGHT_STIMULUS		40	-0.12764265	-0.54726595	0.9884259	1.0	1.0	2880	tags=23%, list=22%, signal=29%
FEMALE_GAMETE_GENERATION	FEMALE_GAMETE_GENERATION		15	-0.16855308	-0.5397948	0.98706895	1.0	1.0	10888	tags=100%, list=83%, signal=594%
REGULATION_OF_CELL_GROWTH	REGULATION_OF_CELL_GROWTH		39	-0.12587047	-0.5390222	0.99346405	0.9987825	1.0	4239	tags=33%, list=32%, signal=49%
REGULATION_OF_ACTION_POTENTIAL	REGULATION_OF_ACTION_POTENTIAL		16	-0.1514975	-0.4991837	0.9917864	0.9997528	1.0	3628	tags=31%, list=28%, signal=43%
MONOVALENT_INORGANIC_CATION_TRANSPORT	MONOVALENT_INORGANIC_CATION_TRANSPORT		83	-0.09617677	-0.48370016	1.0	0.99762595	1.0	5018	tags=41%, list=38%, signal=66%
