# Supplementary material for: Multiple-input multiple-output causal strategies for gene selection
Source: BMC Bioinformatics. 2011 Nov 25;12:458. doi: 10.1186/1471-2105-12-458 (PMC3323860; doi:10.1186/1471-2105-12-458)
Supplement: Additional file 3 — Archive containing the output files computed by the preranked GSEA for λ ∈ {0.6,0.7,0.8,0.9,1.0,2.0} (GSEA_MIMO_part2.zip). [file 1471-2105-12-458-S3.ZIP › mFS08_entrez_mimo.GseaPreranked.1316039081375/gsea_report_for_na_pos_1316039081375.xls]

NAME	GS<br> follow link to MSigDB	GS DETAILS	SIZE	ES	NES	NOM p-val	FDR q-val	FWER p-val	RANK AT MAX	LEADING EDGE
M_PHASE_OF_MITOTIC_CELL_CYCLE	M_PHASE_OF_MITOTIC_CELL_CYCLE		72	0.5649485	2.6627984	0.0	0.0	0.0	2726	tags=58%, list=21%, signal=73%
CELL_CYCLE_PROCESS	CELL_CYCLE_PROCESS		169	0.4821186	2.6594372	0.0	0.0	0.0	2377	tags=47%, list=18%, signal=56%
M_PHASE	M_PHASE		98	0.52685136	2.6565886	0.0	0.0	0.0	2328	tags=51%, list=18%, signal=62%
MITOTIC_CELL_CYCLE	MITOTIC_CELL_CYCLE		134	0.49278215	2.648563	0.0	0.0	0.0	2377	tags=48%, list=18%, signal=58%
MITOSIS	MITOSIS		70	0.5572851	2.6406734	0.0	0.0	0.0	2726	tags=57%, list=21%, signal=72%
CELL_CYCLE_PHASE	CELL_CYCLE_PHASE		152	0.45901272	2.5050535	0.0	0.0	0.0	2377	tags=45%, list=18%, signal=54%
DNA_REPLICATION	DNA_REPLICATION		97	0.48266274	2.4668996	0.0	1.10325316E-4	0.0010	2851	tags=47%, list=22%, signal=60%
DNA_METABOLIC_PROCESS	DNA_METABOLIC_PROCESS		240	0.41248882	2.4143622	0.0	9.653465E-5	0.0010	3227	tags=47%, list=25%, signal=61%
CELL_CYCLE_GO_0007049	CELL_CYCLE_GO_0007049		277	0.40811682	2.3987265	0.0	8.580858E-5	0.0010	2414	tags=41%, list=18%, signal=49%
SISTER_CHROMATID_SEGREGATION	SISTER_CHROMATID_SEGREGATION		16	0.7355448	2.3851264	0.0	7.722772E-5	0.0010	912	tags=56%, list=7%, signal=60%
MITOTIC_SISTER_CHROMATID_SEGREGATION	MITOTIC_SISTER_CHROMATID_SEGREGATION		15	0.7533647	2.38097	0.0	7.020702E-5	0.0010	912	tags=60%, list=7%, signal=64%
CELL_CYCLE_CHECKPOINT_GO_0000075	CELL_CYCLE_CHECKPOINT_GO_0000075		45	0.53122294	2.3286295	0.0	6.4356434E-5	0.0010	1965	tags=53%, list=15%, signal=63%
DNA_REPAIR	DNA_REPAIR		118	0.4367535	2.28895	0.0	1.768614E-4	0.0030	2973	tags=48%, list=23%, signal=62%
CHROMOSOME_SEGREGATION	CHROMOSOME_SEGREGATION		28	0.5866296	2.2825165	0.0	2.1745864E-4	0.0040	912	tags=46%, list=7%, signal=50%
DNA_DEPENDENT_DNA_REPLICATION	DNA_DEPENDENT_DNA_REPLICATION		52	0.50502837	2.2770631	0.0	2.029614E-4	0.0040	2992	tags=54%, list=23%, signal=70%
REGULATION_OF_MITOSIS	REGULATION_OF_MITOSIS		33	0.5717896	2.2622097	0.0	1.902763E-4	0.0040	1056	tags=45%, list=8%, signal=49%
RNA_SPLICING	RNA_SPLICING		74	0.46128944	2.2352319	0.0	2.6846572E-4	0.0060	3325	tags=53%, list=25%, signal=70%
RESPONSE_TO_DNA_DAMAGE_STIMULUS	RESPONSE_TO_DNA_DAMAGE_STIMULUS		153	0.405154	2.2160838	0.0	3.8199653E-4	0.0090	2973	tags=46%, list=23%, signal=59%
NUCLEOTIDE_BIOSYNTHETIC_PROCESS	NUCLEOTIDE_BIOSYNTHETIC_PROCESS		17	0.6556383	2.1749678	0.0	5.252972E-4	0.013	1272	tags=53%, list=10%, signal=59%
RESPONSE_TO_ENDOGENOUS_STIMULUS	RESPONSE_TO_ENDOGENOUS_STIMULUS		182	0.38407442	2.162451	0.0	6.4925995E-4	0.017	3404	tags=47%, list=26%, signal=62%
RNA_PROCESSING	RNA_PROCESSING		138	0.39740044	2.1220164	0.0	9.87397E-4	0.027	3325	tags=49%, list=25%, signal=65%
DNA_INTEGRITY_CHECKPOINT	DNA_INTEGRITY_CHECKPOINT		22	0.58885866	2.0856857	0.0	0.0016834303	0.047	1965	tags=59%, list=15%, signal=69%
MICROTUBULE_CYTOSKELETON_ORGANIZATION_AND_BIOGENESIS	MICROTUBULE_CYTOSKELETON_ORGANIZATION_AND_BIOGENESIS		31	0.5300426	2.0799425	0.0	0.0017420095	0.051	2712	tags=55%, list=21%, signal=69%
DNA_REPLICATION_INITIATION	DNA_REPLICATION_INITIATION		15	0.6532889	2.0645208	0.0	0.0019892526	0.061	2675	tags=80%, list=20%, signal=100%
MITOTIC_CELL_CYCLE_CHECKPOINT	MITOTIC_CELL_CYCLE_CHECKPOINT		19	0.5856619	2.0267134	0.0036036037	0.0032236474	0.102	1946	tags=53%, list=15%, signal=62%
PROTEIN_FOLDING	PROTEIN_FOLDING		55	0.44360617	2.012593	0.0	0.0036917513	0.122	3184	tags=51%, list=24%, signal=67%
MITOCHONDRION_ORGANIZATION_AND_BIOGENESIS	MITOCHONDRION_ORGANIZATION_AND_BIOGENESIS		42	0.46777257	2.0010588	0.0	0.0038702704	0.13	3212	tags=50%, list=25%, signal=66%
DOUBLE_STRAND_BREAK_REPAIR	DOUBLE_STRAND_BREAK_REPAIR		21	0.56835836	1.9952332	0.0038834952	0.0040313723	0.138	1901	tags=52%, list=15%, signal=61%
REGULATION_OF_MITOTIC_CELL_CYCLE	REGULATION_OF_MITOTIC_CELL_CYCLE		19	0.57498604	1.9874845	0.0018018018	0.004180164	0.148	1446	tags=47%, list=11%, signal=53%
MRNA_METABOLIC_PROCESS	MRNA_METABOLIC_PROCESS		72	0.41516313	1.9836239	0.0	0.0041935593	0.152	3121	tags=49%, list=24%, signal=63%
REGULATION_OF_CELL_CYCLE	REGULATION_OF_CELL_CYCLE		161	0.36021706	1.9829344	0.0	0.004134671	0.154	1965	tags=35%, list=15%, signal=40%
COENZYME_METABOLIC_PROCESS	COENZYME_METABOLIC_PROCESS		35	0.48267993	1.9413718	0.001984127	0.006270595	0.225	3366	tags=49%, list=26%, signal=65%
TRNA_METABOLIC_PROCESS	TRNA_METABOLIC_PROCESS		15	0.613218	1.9406044	0.0036429872	0.006173898	0.226	2613	tags=67%, list=20%, signal=83%
INTERPHASE_OF_MITOTIC_CELL_CYCLE	INTERPHASE_OF_MITOTIC_CELL_CYCLE		57	0.42315128	1.9304632	0.0	0.0067174053	0.249	3342	tags=51%, list=26%, signal=68%
NUCLEOBASENUCLEOSIDENUCLEOTIDE_AND_NUCLEIC_ACID_TRANSPORT	NUCLEOBASENUCLEOSIDENUCLEOTIDE_AND_NUCLEIC_ACID_TRANSPORT		26	0.50164807	1.9290642	0.0018382353	0.006589936	0.25	2195	tags=46%, list=17%, signal=55%
INTERPHASE	INTERPHASE		63	0.41470096	1.914295	0.0	0.007519278	0.288	3342	tags=49%, list=26%, signal=66%
COFACTOR_BIOSYNTHETIC_PROCESS	COFACTOR_BIOSYNTHETIC_PROCESS		21	0.53076845	1.8830271	0.0019723866	0.010121653	0.386	1461	tags=38%, list=11%, signal=43%
REGULATION_OF_DNA_REPLICATION	REGULATION_OF_DNA_REPLICATION		18	0.5501908	1.8665515	0.009451796	0.011545963	0.438	1965	tags=50%, list=15%, signal=59%
MRNA_PROCESSING_GO_0006397	MRNA_PROCESSING_GO_0006397		61	0.4049344	1.8616736	0.0017730496	0.011618864	0.445	3121	tags=46%, list=24%, signal=60%
REGULATION_OF_CYCLIN_DEPENDENT_PROTEIN_KINASE_ACTIVITY	REGULATION_OF_CYCLIN_DEPENDENT_PROTEIN_KINASE_ACTIVITY		40	0.44425243	1.860351	0.005484461	0.011463636	0.447	2414	tags=48%, list=18%, signal=58%
CHROMOSOME_ORGANIZATION_AND_BIOGENESIS	CHROMOSOME_ORGANIZATION_AND_BIOGENESIS		107	0.36069143	1.8507824	0.0	0.012116238	0.477	2845	tags=39%, list=22%, signal=50%
REGULATION_OF_DNA_METABOLIC_PROCESS	REGULATION_OF_DNA_METABOLIC_PROCESS		40	0.438638	1.843539	0.0	0.012654987	0.5	2105	tags=45%, list=16%, signal=53%
MITOCHONDRIAL_TRANSPORT	MITOCHONDRIAL_TRANSPORT		18	0.5431648	1.8175087	0.003629764	0.015320728	0.574	1461	tags=44%, list=11%, signal=50%
DNA_DAMAGE_CHECKPOINT	DNA_DAMAGE_CHECKPOINT		19	0.53023225	1.8009946	0.0038095238	0.017196631	0.624	1965	tags=53%, list=15%, signal=62%
TRANSCRIPTION_INITIATION_FROM_RNA_POLYMERASE_II_PROMOTER	TRANSCRIPTION_INITIATION_FROM_RNA_POLYMERASE_II_PROMOTER		27	0.4829115	1.7973772	0.0057471264	0.017159462	0.63	2414	tags=44%, list=18%, signal=54%
COFACTOR_METABOLIC_PROCESS	COFACTOR_METABOLIC_PROCESS		51	0.3991503	1.77239	0.0018939395	0.020430245	0.697	3423	tags=43%, list=26%, signal=58%
G1_S_TRANSITION_OF_MITOTIC_CELL_CYCLE	G1_S_TRANSITION_OF_MITOTIC_CELL_CYCLE		23	0.4793794	1.7665137	0.0	0.021081226	0.713	3299	tags=52%, list=25%, signal=70%
PROTEIN_MODIFICATION_BY_SMALL_PROTEIN_CONJUGATION	PROTEIN_MODIFICATION_BY_SMALL_PROTEIN_CONJUGATION		35	0.43233457	1.7461166	0.0036166366	0.024291417	0.768	2418	tags=40%, list=18%, signal=49%
DNA_DAMAGE_RESPONSESIGNAL_TRANSDUCTION	DNA_DAMAGE_RESPONSESIGNAL_TRANSDUCTION		34	0.44138345	1.7314708	0.0018281536	0.027032992	0.809	1965	tags=44%, list=15%, signal=52%
NUCLEAR_EXPORT	NUCLEAR_EXPORT		26	0.46575764	1.7235358	0.0073260074	0.028111324	0.833	4233	tags=58%, list=32%, signal=85%
UBIQUITIN_CYCLE	UBIQUITIN_CYCLE		40	0.4120637	1.716541	0.009090909	0.029204646	0.852	2418	tags=38%, list=18%, signal=46%
BIOPOLYMER_CATABOLIC_PROCESS	BIOPOLYMER_CATABOLIC_PROCESS		103	0.33625776	1.7089293	0.0	0.03061613	0.876	3560	tags=43%, list=27%, signal=58%
RNA_EXPORT_FROM_NUCLEUS	RNA_EXPORT_FROM_NUCLEUS		17	0.50737303	1.6949372	0.020109689	0.03316238	0.904	4588	tags=71%, list=35%, signal=109%
PROTEIN_UBIQUITINATION	PROTEIN_UBIQUITINATION		32	0.41837257	1.6742783	0.012367492	0.03845592	0.934	2418	tags=38%, list=18%, signal=46%
PROTEIN_CATABOLIC_PROCESS	PROTEIN_CATABOLIC_PROCESS		60	0.36733484	1.672989	0.0093632955	0.03813379	0.935	2418	tags=33%, list=18%, signal=41%
CELLULAR_PROTEIN_CATABOLIC_PROCESS	CELLULAR_PROTEIN_CATABOLIC_PROCESS		50	0.38025558	1.6511785	0.014519056	0.04446848	0.962	2418	tags=34%, list=18%, signal=42%
PROTEIN_DNA_COMPLEX_ASSEMBLY	PROTEIN_DNA_COMPLEX_ASSEMBLY		45	0.38172412	1.651147	0.009652509	0.04368833	0.962	2604	tags=40%, list=20%, signal=50%
CYTOKINESIS	CYTOKINESIS		17	0.49568507	1.6488618	0.025	0.04360398	0.964	1003	tags=35%, list=8%, signal=38%
MACROMOLECULE_CATABOLIC_PROCESS	MACROMOLECULE_CATABOLIC_PROCESS		120	0.30851737	1.6340673	0.0033726813	0.047892883	0.975	3560	tags=39%, list=27%, signal=53%
BASE_EXCISION_REPAIR	BASE_EXCISION_REPAIR		16	0.48970956	1.6257197	0.017142856	0.050238658	0.982	2801	tags=44%, list=21%, signal=56%
DNA_RECOMBINATION	DNA_RECOMBINATION		45	0.37422526	1.6045616	0.014545455	0.057502225	0.99	1655	tags=33%, list=13%, signal=38%
DNA_PACKAGING	DNA_PACKAGING		29	0.4121602	1.5843353	0.027522936	0.065387234	0.997	2845	tags=45%, list=22%, signal=57%
NUCLEAR_TRANSPORT	NUCLEAR_TRANSPORT		77	0.3236589	1.5778036	0.006980803	0.06760589	0.998	3427	tags=39%, list=26%, signal=52%
TRANSCRIPTION_INITIATION	TRANSCRIPTION_INITIATION		33	0.3976876	1.5627997	0.03244275	0.07373118	0.998	2414	tags=39%, list=18%, signal=48%
NUCLEOCYTOPLASMIC_TRANSPORT	NUCLEOCYTOPLASMIC_TRANSPORT		77	0.3236589	1.5553473	0.013840831	0.07664573	0.999	3427	tags=39%, list=26%, signal=52%
MEIOTIC_CELL_CYCLE	MEIOTIC_CELL_CYCLE		31	0.40314823	1.5486525	0.02389706	0.07906784	0.999	2712	tags=42%, list=21%, signal=53%
NUCLEOTIDE_METABOLIC_PROCESS	NUCLEOTIDE_METABOLIC_PROCESS		36	0.38126278	1.5419387	0.036206897	0.08161881	0.999	1272	tags=31%, list=10%, signal=34%
MICROTUBULE_BASED_PROCESS	MICROTUBULE_BASED_PROCESS		75	0.3252865	1.533685	0.005291005	0.085237086	0.999	2783	tags=36%, list=21%, signal=45%
MEIOSIS_I	MEIOSIS_I		19	0.44677764	1.5313283	0.034883723	0.0853118	1.0	1655	tags=37%, list=13%, signal=42%
CELLULAR_MACROMOLECULE_CATABOLIC_PROCESS	CELLULAR_MACROMOLECULE_CATABOLIC_PROCESS		90	0.30525	1.5307058	0.015384615	0.08450051	1.0	2418	tags=30%, list=18%, signal=37%
NUCLEOBASENUCLEOSIDE_AND_NUCLEOTIDE_METABOLIC_PROCESS	NUCLEOBASENUCLEOSIDE_AND_NUCLEOTIDE_METABOLIC_PROCESS		46	0.35792008	1.5287225	0.007736944	0.08435366	1.0	1272	tags=28%, list=10%, signal=31%
CELL_DIVISION	CELL_DIVISION		19	0.45190445	1.5260618	0.04612546	0.08468165	1.0	1003	tags=32%, list=8%, signal=34%
ORGANELLE_ORGANIZATION_AND_BIOGENESIS	ORGANELLE_ORGANIZATION_AND_BIOGENESIS		407	0.24290702	1.5171441	0.0	0.08860283	1.0	2809	tags=30%, list=21%, signal=37%
ONE_CARBON_COMPOUND_METABOLIC_PROCESS	ONE_CARBON_COMPOUND_METABOLIC_PROCESS		24	0.42254698	1.5162809	0.035185184	0.08787305	1.0	3123	tags=50%, list=24%, signal=66%
CELLULAR_COMPONENT_DISASSEMBLY	CELLULAR_COMPONENT_DISASSEMBLY		31	0.38022426	1.4737375	0.045620438	0.11407225	1.0	3038	tags=42%, list=23%, signal=54%
ESTABLISHMENT_OF_ORGANELLE_LOCALIZATION	ESTABLISHMENT_OF_ORGANELLE_LOCALIZATION		16	0.45563018	1.4551299	0.06433824	0.12742268	1.0	907	tags=38%, list=7%, signal=40%
APOPTOTIC_NUCLEAR_CHANGES	APOPTOTIC_NUCLEAR_CHANGES		17	0.43630323	1.4540559	0.07195572	0.12666722	1.0	2910	tags=47%, list=22%, signal=60%
CHROMATIN_ASSEMBLY_OR_DISASSEMBLY	CHROMATIN_ASSEMBLY_OR_DISASSEMBLY		25	0.38740063	1.4377924	0.06876228	0.13875407	1.0	2845	tags=48%, list=22%, signal=61%
ORGANELLE_LOCALIZATION	ORGANELLE_LOCALIZATION		21	0.39598364	1.4236578	0.084269665	0.1503469	1.0	907	tags=29%, list=7%, signal=31%
VIRAL_INFECTIOUS_CYCLE	VIRAL_INFECTIOUS_CYCLE		29	0.3682776	1.419273	0.06481481	0.15243265	1.0	1661	tags=34%, list=13%, signal=39%
NEGATIVE_REGULATION_OF_DNA_METABOLIC_PROCESS	NEGATIVE_REGULATION_OF_DNA_METABOLIC_PROCESS		16	0.42558342	1.3957642	0.09550562	0.17380308	1.0	2577	tags=50%, list=20%, signal=62%
VIRAL_REPRODUCTIVE_PROCESS	VIRAL_REPRODUCTIVE_PROCESS		33	0.3509271	1.3717489	0.0967118	0.19960333	1.0	1661	tags=33%, list=13%, signal=38%
ALCOHOL_METABOLIC_PROCESS	ALCOHOL_METABOLIC_PROCESS		82	0.27694792	1.3660748	0.06239168	0.20424414	1.0	4336	tags=44%, list=33%, signal=65%
ESTABLISHMENT_AND_OR_MAINTENANCE_OF_CHROMATIN_ARCHITECTURE	ESTABLISHMENT_AND_OR_MAINTENANCE_OF_CHROMATIN_ARCHITECTURE		65	0.28820828	1.3357964	0.08304498	0.2411354	1.0	2845	tags=35%, list=22%, signal=45%
RESPONSE_TO_HYPOXIA	RESPONSE_TO_HYPOXIA		27	0.34737614	1.321132	0.13142857	0.2585169	1.0	2417	tags=33%, list=18%, signal=41%
VIRAL_REPRODUCTION	VIRAL_REPRODUCTION		38	0.31458038	1.31036	0.12059369	0.27194902	1.0	1922	tags=32%, list=15%, signal=37%
VIRAL_GENOME_REPLICATION	VIRAL_GENOME_REPLICATION		20	0.37506247	1.3071946	0.108892925	0.27379283	1.0	1661	tags=35%, list=13%, signal=40%
CHROMATIN_REMODELING	CHROMATIN_REMODELING		21	0.36771652	1.2991859	0.15028901	0.2835493	1.0	2845	tags=43%, list=22%, signal=55%
NEGATIVE_REGULATION_OF_BINDING	NEGATIVE_REGULATION_OF_BINDING		16	0.39671132	1.294618	0.15939279	0.2878541	1.0	2910	tags=50%, list=22%, signal=64%
RESPONSE_TO_ORGANIC_SUBSTANCE	RESPONSE_TO_ORGANIC_SUBSTANCE		27	0.34384283	1.2912939	0.14079422	0.28989813	1.0	2898	tags=37%, list=22%, signal=47%
RNA_CATABOLIC_PROCESS	RNA_CATABOLIC_PROCESS		20	0.3729332	1.2899178	0.15163147	0.28888243	1.0	3053	tags=50%, list=23%, signal=65%
INTRACELLULAR_TRANSPORT	INTRACELLULAR_TRANSPORT		248	0.22063708	1.2895933	0.03733766	0.28623644	1.0	3675	tags=35%, list=28%, signal=47%
NEGATIVE_REGULATION_OF_CATALYTIC_ACTIVITY	NEGATIVE_REGULATION_OF_CATALYTIC_ACTIVITY		61	0.28023672	1.2839563	0.10968921	0.29197133	1.0	3222	tags=39%, list=25%, signal=52%
APOPTOTIC_PROGRAM	APOPTOTIC_PROGRAM		56	0.28205428	1.2696114	0.122522525	0.31288365	1.0	3135	tags=38%, list=24%, signal=49%
HETEROCYCLE_METABOLIC_PROCESS	HETEROCYCLE_METABOLIC_PROCESS		26	0.3443936	1.2631588	0.15749526	0.3214772	1.0	1461	tags=23%, list=11%, signal=26%
G1_PHASE	G1_PHASE		15	0.39170587	1.2629799	0.18304431	0.31842357	1.0	3150	tags=47%, list=24%, signal=61%
RESPONSE_TO_ABIOTIC_STIMULUS	RESPONSE_TO_ABIOTIC_STIMULUS		79	0.25846946	1.262568	0.10669078	0.31599483	1.0	3366	tags=37%, list=26%, signal=49%
CYTOSKELETON_DEPENDENT_INTRACELLULAR_TRANSPORT	CYTOSKELETON_DEPENDENT_INTRACELLULAR_TRANSPORT		25	0.34249508	1.2588778	0.16270566	0.31920087	1.0	4113	tags=52%, list=31%, signal=76%
ESTABLISHMENT_OF_CELLULAR_LOCALIZATION	ESTABLISHMENT_OF_CELLULAR_LOCALIZATION		311	0.20829988	1.2583076	0.057142857	0.3170147	1.0	3734	tags=34%, list=29%, signal=46%
RESPONSE_TO_STRESS	RESPONSE_TO_STRESS		467	0.19646227	1.2342565	0.039816234	0.35692158	1.0	2987	tags=28%, list=23%, signal=36%
CELLULAR_LOCALIZATION	CELLULAR_LOCALIZATION		323	0.20008262	1.2244766	0.06403941	0.37170187	1.0	3734	tags=33%, list=29%, signal=45%
RIBONUCLEOPROTEIN_COMPLEX_BIOGENESIS_AND_ASSEMBLY	RIBONUCLEOPROTEIN_COMPLEX_BIOGENESIS_AND_ASSEMBLY		68	0.257962	1.2175056	0.1551095	0.38196164	1.0	3667	tags=40%, list=28%, signal=55%
DNA_CATABOLIC_PROCESS	DNA_CATABOLIC_PROCESS		21	0.3514655	1.2057643	0.20658135	0.40203226	1.0	3404	tags=43%, list=26%, signal=58%
MEIOTIC_RECOMBINATION	MEIOTIC_RECOMBINATION		16	0.37439352	1.195851	0.22556391	0.41858137	1.0	1655	tags=31%, list=13%, signal=36%
REGULATION_OF_GENE_EXPRESSION_EPIGENETIC	REGULATION_OF_GENE_EXPRESSION_EPIGENETIC		27	0.31190327	1.1938313	0.22242647	0.41897923	1.0	3123	tags=41%, list=24%, signal=53%
REGULATION_OF_HYDROLASE_ACTIVITY	REGULATION_OF_HYDROLASE_ACTIVITY		65	0.25293443	1.1831331	0.2	0.4377248	1.0	3135	tags=34%, list=24%, signal=44%
RESPONSE_TO_HORMONE_STIMULUS	RESPONSE_TO_HORMONE_STIMULUS		26	0.30783546	1.1749907	0.24814814	0.451333	1.0	4947	tags=58%, list=38%, signal=93%
TRANSCRIPTION_FROM_RNA_POLYMERASE_III_PROMOTER	TRANSCRIPTION_FROM_RNA_POLYMERASE_III_PROMOTER		18	0.35480693	1.1727641	0.2658228	0.45195398	1.0	3689	tags=56%, list=28%, signal=77%
CELLULAR_RESPIRATION	CELLULAR_RESPIRATION		19	0.34345853	1.1718394	0.24444444	0.4497726	1.0	2671	tags=37%, list=20%, signal=46%
INDUCTION_OF_APOPTOSIS_BY_EXTRACELLULAR_SIGNALS	INDUCTION_OF_APOPTOSIS_BY_EXTRACELLULAR_SIGNALS		25	0.3187155	1.1695185	0.26717559	0.45109203	1.0	2596	tags=36%, list=20%, signal=45%
CHROMATIN_MODIFICATION	CHROMATIN_MODIFICATION		46	0.2636233	1.1474587	0.24119718	0.49698994	1.0	2845	tags=33%, list=22%, signal=42%
NITROGEN_COMPOUND_BIOSYNTHETIC_PROCESS	NITROGEN_COMPOUND_BIOSYNTHETIC_PROCESS		25	0.30391005	1.1454391	0.2729045	0.49741435	1.0	1554	tags=24%, list=12%, signal=27%
TRANSCRIPTION_FROM_RNA_POLYMERASE_II_PROMOTER	TRANSCRIPTION_FROM_RNA_POLYMERASE_II_PROMOTER		428	0.18022795	1.140027	0.12893553	0.50656563	1.0	2644	tags=24%, list=20%, signal=29%
CATABOLIC_PROCESS	CATABOLIC_PROCESS		201	0.2027955	1.1397938	0.18124007	0.5026357	1.0	3619	tags=32%, list=28%, signal=44%
NEGATIVE_REGULATION_OF_DNA_BINDING	NEGATIVE_REGULATION_OF_DNA_BINDING		15	0.35744962	1.1367929	0.30384615	0.5058249	1.0	2910	tags=47%, list=22%, signal=60%
NUCLEAR_ORGANIZATION_AND_BIOGENESIS	NUCLEAR_ORGANIZATION_AND_BIOGENESIS		23	0.31813422	1.134018	0.2829828	0.50813705	1.0	2910	tags=39%, list=22%, signal=50%
LIPID_BIOSYNTHETIC_PROCESS	LIPID_BIOSYNTHETIC_PROCESS		84	0.2320675	1.1286759	0.26497278	0.51651967	1.0	1679	tags=21%, list=13%, signal=24%
CHROMATIN_ASSEMBLY	CHROMATIN_ASSEMBLY		16	0.35025552	1.126972	0.30639097	0.51602256	1.0	2845	tags=44%, list=22%, signal=56%
CELL_STRUCTURE_DISASSEMBLY_DURING_APOPTOSIS	CELL_STRUCTURE_DISASSEMBLY_DURING_APOPTOSIS		17	0.33798507	1.1252842	0.31578946	0.51571083	1.0	2910	tags=35%, list=22%, signal=45%
REGULATION_OF_KINASE_ACTIVITY	REGULATION_OF_KINASE_ACTIVITY		135	0.21024054	1.1224622	0.24221453	0.5181572	1.0	1655	tags=20%, list=13%, signal=23%
GLUTAMATE_SIGNALING_PATHWAY	GLUTAMATE_SIGNALING_PATHWAY		17	0.33365136	1.1156905	0.2987805	0.5302877	1.0	2902	tags=29%, list=22%, signal=38%
REGULATION_OF_TRANSFERASE_ACTIVITY	REGULATION_OF_TRANSFERASE_ACTIVITY		137	0.2044885	1.1100729	0.25900516	0.53966445	1.0	1655	tags=20%, list=13%, signal=22%
CELLULAR_CATABOLIC_PROCESS	CELLULAR_CATABOLIC_PROCESS		189	0.19632554	1.1096252	0.22986577	0.5363785	1.0	3619	tags=32%, list=28%, signal=43%
NEURON_APOPTOSIS	NEURON_APOPTOSIS		15	0.3409893	1.1081274	0.30769232	0.5357712	1.0	1332	tags=27%, list=10%, signal=30%
REGULATION_OF_CATALYTIC_ACTIVITY	REGULATION_OF_CATALYTIC_ACTIVITY		238	0.18669757	1.0967509	0.22	0.56055	1.0	3222	tags=29%, list=25%, signal=37%
CELLULAR_RESPONSE_TO_STIMULUS	CELLULAR_RESPONSE_TO_STIMULUS		17	0.32522443	1.0951339	0.33079848	0.5601748	1.0	2898	tags=35%, list=22%, signal=45%
CYTOSKELETON_ORGANIZATION_AND_BIOGENESIS	CYTOSKELETON_ORGANIZATION_AND_BIOGENESIS		182	0.19460236	1.0948882	0.26530612	0.5563332	1.0	2783	tags=27%, list=21%, signal=34%
NEGATIVE_REGULATION_OF_TRANSPORT	NEGATIVE_REGULATION_OF_TRANSPORT		18	0.32572797	1.0945648	0.3314917	0.5528945	1.0	3551	tags=44%, list=27%, signal=61%
REGULATION_OF_PROTEIN_KINASE_ACTIVITY	REGULATION_OF_PROTEIN_KINASE_ACTIVITY		133	0.20418079	1.0893543	0.2888889	0.5621393	1.0	4411	tags=43%, list=34%, signal=64%
NUCLEAR_IMPORT	NUCLEAR_IMPORT		47	0.24870406	1.080991	0.2965642	0.57927513	1.0	3397	tags=34%, list=26%, signal=46%
CELLULAR_BIOSYNTHETIC_PROCESS	CELLULAR_BIOSYNTHETIC_PROCESS		273	0.1800644	1.065094	0.2992	0.61774945	1.0	1589	tags=18%, list=12%, signal=20%
NEGATIVE_REGULATION_OF_APOPTOSIS	NEGATIVE_REGULATION_OF_APOPTOSIS		136	0.19518358	1.0549971	0.3457792	0.6404104	1.0	1510	tags=19%, list=12%, signal=21%
GAMETE_GENERATION	GAMETE_GENERATION		92	0.21228576	1.0538074	0.3381555	0.6388296	1.0	3830	tags=35%, list=29%, signal=49%
OXYGEN_AND_REACTIVE_OXYGEN_SPECIES_METABOLIC_PROCESS	OXYGEN_AND_REACTIVE_OXYGEN_SPECIES_METABOLIC_PROCESS		18	0.31371406	1.0506402	0.39029127	0.64254224	1.0	2883	tags=39%, list=22%, signal=50%
REGULATION_OF_PROTEIN_STABILITY	REGULATION_OF_PROTEIN_STABILITY		17	0.32167244	1.0479054	0.38899082	0.6452499	1.0	4071	tags=41%, list=31%, signal=60%
INTERACTION_WITH_HOST	INTERACTION_WITH_HOST		15	0.3278472	1.0457755	0.4010989	0.6464571	1.0	1394	tags=27%, list=11%, signal=30%
DNA_DAMAGE_RESPONSESIGNAL_TRANSDUCTION_RESULTING_IN_INDUCTION_OF_APOPTOSIS	DNA_DAMAGE_RESPONSESIGNAL_TRANSDUCTION_RESULTING_IN_INDUCTION_OF_APOPTOSIS		15	0.3254879	1.0439605	0.38747555	0.6464944	1.0	1104	tags=27%, list=8%, signal=29%
PIGMENT_BIOSYNTHETIC_PROCESS	PIGMENT_BIOSYNTHETIC_PROCESS		17	0.31329474	1.0404481	0.40636703	0.65110314	1.0	1461	tags=24%, list=11%, signal=26%
RNA_SPLICINGVIA_TRANSESTERIFICATION_REACTIONS	RNA_SPLICINGVIA_TRANSESTERIFICATION_REACTIONS		27	0.2753162	1.0389253	0.3883495	0.6505716	1.0	2664	tags=30%, list=20%, signal=37%
NEGATIVE_REGULATION_OF_PROGRAMMED_CELL_DEATH	NEGATIVE_REGULATION_OF_PROGRAMMED_CELL_DEATH		137	0.19449519	1.0367543	0.40201005	0.6517839	1.0	1510	tags=19%, list=12%, signal=21%
MICROTUBULE_BASED_MOVEMENT	MICROTUBULE_BASED_MOVEMENT		16	0.32102972	1.035001	0.4165067	0.6519402	1.0	2677	tags=38%, list=20%, signal=47%
REGULATION_OF_MOLECULAR_FUNCTION	REGULATION_OF_MOLECULAR_FUNCTION		275	0.17178148	1.0346547	0.35443038	0.64825296	1.0	2414	tags=22%, list=18%, signal=27%
CARBOHYDRATE_TRANSPORT	CARBOHYDRATE_TRANSPORT		17	0.30409995	1.0061835	0.44693878	0.7231235	1.0	2400	tags=29%, list=18%, signal=36%
MORPHOGENESIS_OF_AN_EPITHELIUM	MORPHOGENESIS_OF_AN_EPITHELIUM		15	0.31445074	1.0057272	0.44642857	0.71933776	1.0	3718	tags=47%, list=28%, signal=65%
SECONDARY_METABOLIC_PROCESS	SECONDARY_METABOLIC_PROCESS		23	0.27310893	1.0006794	0.4642127	0.72820586	1.0	1461	tags=22%, list=11%, signal=24%
RESPONSE_TO_TEMPERATURE_STIMULUS	RESPONSE_TO_TEMPERATURE_STIMULUS		16	0.31069925	0.9954046	0.47467166	0.7376425	1.0	3366	tags=44%, list=26%, signal=59%
PROTEIN_IMPORT	PROTEIN_IMPORT		58	0.2193084	0.99426055	0.45886654	0.73565817	1.0	4148	tags=36%, list=32%, signal=53%
MACROMOLECULE_LOCALIZATION	MACROMOLECULE_LOCALIZATION		202	0.1739153	0.9940024	0.47929937	0.7314321	1.0	3442	tags=29%, list=26%, signal=38%
NEGATIVE_REGULATION_OF_TRANSFERASE_ACTIVITY	NEGATIVE_REGULATION_OF_TRANSFERASE_ACTIVITY		27	0.26293245	0.99125177	0.48550725	0.7340998	1.0	3210	tags=37%, list=25%, signal=49%
STEROID_HORMONE_RECEPTOR_SIGNALING_PATHWAY	STEROID_HORMONE_RECEPTOR_SIGNALING_PATHWAY		18	0.2920867	0.98853713	0.47058824	0.7368738	1.0	1213	tags=22%, list=9%, signal=24%
REGULATION_OF_TRANSCRIPTION_FROM_RNA_POLYMERASE_II_PROMOTER	REGULATION_OF_TRANSCRIPTION_FROM_RNA_POLYMERASE_II_PROMOTER		267	0.16527832	0.9875449	0.47987118	0.7347464	1.0	2467	tags=22%, list=19%, signal=27%
STEROID_METABOLIC_PROCESS	STEROID_METABOLIC_PROCESS		66	0.21482323	0.9874567	0.50088495	0.7301488	1.0	4324	tags=42%, list=33%, signal=63%
CELL_PROJECTION_BIOGENESIS	CELL_PROJECTION_BIOGENESIS		20	0.2863686	0.9844585	0.45590994	0.733353	1.0	4157	tags=45%, list=32%, signal=66%
INTRACELLULAR_PROTEIN_TRANSPORT	INTRACELLULAR_PROTEIN_TRANSPORT		127	0.1826992	0.9832687	0.5193662	0.7319845	1.0	3442	tags=29%, list=26%, signal=39%
PIGMENT_METABOLIC_PROCESS	PIGMENT_METABOLIC_PROCESS		18	0.28952155	0.9819896	0.481409	0.730805	1.0	1461	tags=22%, list=11%, signal=25%
INTRACELLULAR_RECEPTOR_MEDIATED_SIGNALING_PATHWAY	INTRACELLULAR_RECEPTOR_MEDIATED_SIGNALING_PATHWAY		18	0.2920867	0.9787045	0.49023438	0.7349388	1.0	1213	tags=22%, list=9%, signal=24%
PROTEIN_AMINO_ACID_O_LINKED_GLYCOSYLATION	PROTEIN_AMINO_ACID_O_LINKED_GLYCOSYLATION		18	0.28463402	0.97805315	0.4878049	0.7321814	1.0	2802	tags=39%, list=21%, signal=49%
STEROID_BIOSYNTHETIC_PROCESS	STEROID_BIOSYNTHETIC_PROCESS		22	0.2756954	0.97647583	0.49718574	0.73182833	1.0	4158	tags=55%, list=32%, signal=80%
GENERATION_OF_A_SIGNAL_INVOLVED_IN_CELL_CELL_SIGNALING	GENERATION_OF_A_SIGNAL_INVOLVED_IN_CELL_CELL_SIGNALING		25	0.2657641	0.96746737	0.5147929	0.75141376	1.0	2341	tags=28%, list=18%, signal=34%
ENERGY_DERIVATION_BY_OXIDATION_OF_ORGANIC_COMPOUNDS	ENERGY_DERIVATION_BY_OXIDATION_OF_ORGANIC_COMPOUNDS		37	0.23788944	0.9666749	0.4952919	0.7487113	1.0	2217	tags=24%, list=17%, signal=29%
DIGESTION	DIGESTION		42	0.22817579	0.9658459	0.47969052	0.74616295	1.0	2965	tags=24%, list=23%, signal=31%
PROGRAMMED_CELL_DEATH	PROGRAMMED_CELL_DEATH		393	0.15410513	0.95880026	0.57799673	0.7601117	1.0	1911	tags=18%, list=15%, signal=20%
REGULATION_OF_PROGRAMMED_CELL_DEATH	REGULATION_OF_PROGRAMMED_CELL_DEATH		313	0.1575854	0.95700216	0.5901116	0.76017356	1.0	1890	tags=18%, list=14%, signal=21%
PROTEIN_TRANSPORT	PROTEIN_TRANSPORT		139	0.17938542	0.95549774	0.56882256	0.7595545	1.0	3774	tags=32%, list=29%, signal=44%
APOPTOSIS_GO	APOPTOSIS_GO		392	0.15435787	0.9552989	0.5872274	0.755485	1.0	1911	tags=18%, list=15%, signal=20%
PROTEIN_TARGETING	PROTEIN_TARGETING		94	0.18762065	0.94964504	0.54753524	0.76581836	1.0	3442	tags=29%, list=26%, signal=39%
COVALENT_CHROMATIN_MODIFICATION	COVALENT_CHROMATIN_MODIFICATION		22	0.26743725	0.94326	0.5321101	0.778311	1.0	3656	tags=41%, list=28%, signal=57%
REGULATION_OF_APOPTOSIS	REGULATION_OF_APOPTOSIS		312	0.15789612	0.9424843	0.6237942	0.77569395	1.0	1890	tags=18%, list=14%, signal=21%
REGULATION_OF_NEUROTRANSMITTER_LEVELS	REGULATION_OF_NEUROTRANSMITTER_LEVELS		23	0.25750253	0.935204	0.53321034	0.7903912	1.0	1096	tags=17%, list=8%, signal=19%
PROTEIN_RNA_COMPLEX_ASSEMBLY	PROTEIN_RNA_COMPLEX_ASSEMBLY		55	0.20807625	0.9315544	0.56561923	0.7954045	1.0	3667	tags=36%, list=28%, signal=50%
BIOSYNTHETIC_PROCESS	BIOSYNTHETIC_PROCESS		402	0.14745308	0.923792	0.7186009	0.8106861	1.0	1734	tags=16%, list=13%, signal=18%
REGULATION_OF_TRANSPORT	REGULATION_OF_TRANSPORT		57	0.20498188	0.91709757	0.5711679	0.8230163	1.0	4233	tags=42%, list=32%, signal=62%
INDUCTION_OF_APOPTOSIS_BY_INTRACELLULAR_SIGNALS	INDUCTION_OF_APOPTOSIS_BY_INTRACELLULAR_SIGNALS		23	0.25042713	0.91450596	0.592668	0.8250167	1.0	3299	tags=35%, list=25%, signal=46%
NEGATIVE_REGULATION_OF_CELL_ADHESION	NEGATIVE_REGULATION_OF_CELL_ADHESION		16	0.2842381	0.9068573	0.5833333	0.8398516	1.0	3383	tags=44%, list=26%, signal=59%
AROMATIC_COMPOUND_METABOLIC_PROCESS	AROMATIC_COMPOUND_METABOLIC_PROCESS		26	0.23506741	0.906641	0.6007326	0.835567	1.0	379	tags=15%, list=3%, signal=16%
PROTEIN_IMPORT_INTO_NUCLEUS	PROTEIN_IMPORT_INTO_NUCLEUS		45	0.208157	0.89867425	0.6293578	0.8510518	1.0	4148	tags=38%, list=32%, signal=55%
SEXUAL_REPRODUCTION	SEXUAL_REPRODUCTION		109	0.17331377	0.88463145	0.67972744	0.88151485	1.0	3830	tags=31%, list=29%, signal=44%
ENERGY_RESERVE_METABOLIC_PROCESS	ENERGY_RESERVE_METABOLIC_PROCESS		15	0.2767068	0.8751313	0.6238361	0.900023	1.0	1248	tags=20%, list=10%, signal=22%
POSITIVE_REGULATION_OF_CELL_CYCLE	POSITIVE_REGULATION_OF_CELL_CYCLE		15	0.27529347	0.8719454	0.6459854	0.90227014	1.0	1575	tags=27%, list=12%, signal=30%
REGULATION_OF_RNA_METABOLIC_PROCESS	REGULATION_OF_RNA_METABOLIC_PROCESS		417	0.14064245	0.87191474	0.8553846	0.8972918	1.0	2421	tags=20%, list=18%, signal=24%
REGULATION_OF_NUCLEOCYTOPLASMIC_TRANSPORT	REGULATION_OF_NUCLEOCYTOPLASMIC_TRANSPORT		19	0.25331664	0.8700387	0.65666044	0.89646065	1.0	1277	tags=21%, list=10%, signal=23%
TRANSMISSION_OF_NERVE_IMPULSE	TRANSMISSION_OF_NERVE_IMPULSE		167	0.15595984	0.8600361	0.76345843	0.91475385	1.0	2560	tags=20%, list=20%, signal=25%
SPLICEOSOME_ASSEMBLY	SPLICEOSOME_ASSEMBLY		17	0.25922447	0.8598887	0.6441006	0.9100747	1.0	3307	tags=35%, list=25%, signal=47%
RESPONSE_TO_RADIATION	RESPONSE_TO_RADIATION		52	0.19254002	0.8559156	0.70454544	0.9142589	1.0	3227	tags=31%, list=25%, signal=41%
REGULATION_OF_INTRACELLULAR_TRANSPORT	REGULATION_OF_INTRACELLULAR_TRANSPORT		22	0.23991051	0.8529641	0.66467065	0.9158994	1.0	4233	tags=45%, list=32%, signal=67%
AEROBIC_RESPIRATION	AEROBIC_RESPIRATION		15	0.27161926	0.8518042	0.6603053	0.91346735	1.0	2671	tags=33%, list=20%, signal=42%
PROTEOLYSIS	PROTEOLYSIS		170	0.15351488	0.8499439	0.8003356	0.91272974	1.0	3846	tags=32%, list=29%, signal=45%
EMBRYONIC_DEVELOPMENT	EMBRYONIC_DEVELOPMENT		46	0.19487312	0.8485251	0.70780396	0.910995	1.0	3011	tags=26%, list=23%, signal=34%
PHOSPHOINOSITIDE_BIOSYNTHETIC_PROCESS	PHOSPHOINOSITIDE_BIOSYNTHETIC_PROCESS		21	0.24496992	0.8466966	0.67712176	0.9099755	1.0	1022	tags=19%, list=8%, signal=21%
SYNAPTIC_TRANSMISSION	SYNAPTIC_TRANSMISSION		154	0.15083022	0.84094477	0.8090278	0.9176408	1.0	2520	tags=19%, list=19%, signal=24%
CALCIUM_INDEPENDENT_CELL_CELL_ADHESION	CALCIUM_INDEPENDENT_CELL_CELL_ADHESION		16	0.25403637	0.8252513	0.6853526	0.9451795	1.0	3617	tags=38%, list=28%, signal=52%
MEMBRANE_LIPID_BIOSYNTHETIC_PROCESS	MEMBRANE_LIPID_BIOSYNTHETIC_PROCESS		41	0.19198397	0.8219692	0.76779026	0.9469621	1.0	1554	tags=17%, list=12%, signal=19%
DEVELOPMENT_OF_PRIMARY_SEXUAL_CHARACTERISTICS	DEVELOPMENT_OF_PRIMARY_SEXUAL_CHARACTERISTICS		25	0.2220175	0.82126445	0.74113476	0.9435376	1.0	3011	tags=28%, list=23%, signal=36%
MEMBRANE_FUSION	MEMBRANE_FUSION		27	0.21701115	0.8187478	0.73320895	0.94357055	1.0	3560	tags=37%, list=27%, signal=51%
PROTEIN_HOMOOLIGOMERIZATION	PROTEIN_HOMOOLIGOMERIZATION		19	0.23214555	0.8103414	0.74820143	0.95460135	1.0	844	tags=16%, list=6%, signal=17%
NITROGEN_COMPOUND_METABOLIC_PROCESS	NITROGEN_COMPOUND_METABOLIC_PROCESS		141	0.1494023	0.80597335	0.8752137	0.95741546	1.0	1800	tags=16%, list=14%, signal=19%
EXOCYTOSIS	EXOCYTOSIS		22	0.22434771	0.8027397	0.7429578	0.95837134	1.0	10158	tags=100%, list=78%, signal=446%
ESTABLISHMENT_OF_PROTEIN_LOCALIZATION	ESTABLISHMENT_OF_PROTEIN_LOCALIZATION		166	0.1444753	0.80029136	0.91318864	0.9581091	1.0	4190	tags=33%, list=32%, signal=48%
HISTONE_MODIFICATION	HISTONE_MODIFICATION		21	0.2271258	0.7973226	0.7307692	0.95838124	1.0	3656	tags=38%, list=28%, signal=53%
ECTODERM_DEVELOPMENT	ECTODERM_DEVELOPMENT		75	0.16634412	0.7940514	0.85739434	0.9592933	1.0	2500	tags=24%, list=19%, signal=29%
CASPASE_ACTIVATION	CASPASE_ACTIVATION		24	0.21391734	0.7922373	0.76330274	0.95751506	1.0	3074	tags=33%, list=23%, signal=43%
TRANSLATIONAL_INITIATION	TRANSLATIONAL_INITIATION		33	0.19593844	0.7781142	0.8146789	0.9750087	1.0	3622	tags=36%, list=28%, signal=50%
LIPID_TRANSPORT	LIPID_TRANSPORT		27	0.20984755	0.7762587	0.80651	0.9731229	1.0	1930	tags=22%, list=15%, signal=26%
PHOSPHOLIPID_BIOSYNTHETIC_PROCESS	PHOSPHOLIPID_BIOSYNTHETIC_PROCESS		35	0.19277355	0.7756761	0.83566433	0.96911716	1.0	1554	tags=17%, list=12%, signal=19%
RESPONSE_TO_UV	RESPONSE_TO_UV		22	0.21603614	0.7745937	0.77962965	0.96605104	1.0	3227	tags=36%, list=25%, signal=48%
REGULATION_OF_SECRETION	REGULATION_OF_SECRETION		35	0.18896003	0.7654822	0.83425415	0.97411317	1.0	2406	tags=26%, list=18%, signal=31%
GLYCEROPHOSPHOLIPID_BIOSYNTHETIC_PROCESS	GLYCEROPHOSPHOLIPID_BIOSYNTHETIC_PROCESS		27	0.20105405	0.7609861	0.80524343	0.97559285	1.0	1022	tags=15%, list=8%, signal=16%
SENSORY_PERCEPTION	SENSORY_PERCEPTION		163	0.13912089	0.7606808	0.94682676	0.9712923	1.0	5183	tags=44%, list=40%, signal=71%
REPRODUCTION	REPRODUCTION		215	0.13106932	0.75800526	0.9747475	0.97024035	1.0	3494	tags=27%, list=27%, signal=36%
NEGATIVE_REGULATION_OF_CELLULAR_BIOSYNTHETIC_PROCESS	NEGATIVE_REGULATION_OF_CELLULAR_BIOSYNTHETIC_PROCESS		25	0.20208183	0.75406116	0.8330373	0.970786	1.0	3211	tags=28%, list=25%, signal=37%
NEGATIVE_REGULATION_OF_CELL_CYCLE	NEGATIVE_REGULATION_OF_CELL_CYCLE		72	0.15411872	0.7375316	0.92077464	0.9860015	1.0	1901	tags=18%, list=15%, signal=21%
POSITIVE_REGULATION_OF_HYDROLASE_ACTIVITY	POSITIVE_REGULATION_OF_HYDROLASE_ACTIVITY		45	0.16756925	0.732712	0.90664274	0.98683107	1.0	3074	tags=27%, list=23%, signal=35%
REGULATION_OF_CELL_ADHESION	REGULATION_OF_CELL_ADHESION		31	0.18883786	0.72380775	0.87150836	0.9916346	1.0	4167	tags=42%, list=32%, signal=61%
CELLULAR_CARBOHYDRATE_METABOLIC_PROCESS	CELLULAR_CARBOHYDRATE_METABOLIC_PROCESS		106	0.13937496	0.72029716	0.9562937	0.9905653	1.0	2736	tags=20%, list=21%, signal=25%
LIPOPROTEIN_METABOLIC_PROCESS	LIPOPROTEIN_METABOLIC_PROCESS		30	0.18616828	0.71973807	0.8786127	0.9865155	1.0	1930	tags=20%, list=15%, signal=23%
HOMEOSTASIS_OF_NUMBER_OF_CELLS	HOMEOSTASIS_OF_NUMBER_OF_CELLS		20	0.20712443	0.71802866	0.8488372	0.98347807	1.0	2377	tags=25%, list=18%, signal=30%
NEGATIVE_REGULATION_OF_BIOSYNTHETIC_PROCESS	NEGATIVE_REGULATION_OF_BIOSYNTHETIC_PROCESS		26	0.19235219	0.71647877	0.85714287	0.9804377	1.0	3211	tags=27%, list=25%, signal=36%
EPIDERMAL_GROWTH_FACTOR_RECEPTOR_SIGNALING_PATHWAY	EPIDERMAL_GROWTH_FACTOR_RECEPTOR_SIGNALING_PATHWAY		18	0.2135511	0.71646804	0.83809525	0.9759511	1.0	4105	tags=39%, list=31%, signal=57%
JNK_CASCADE	JNK_CASCADE		44	0.16885063	0.71458566	0.9028777	0.97347146	1.0	4086	tags=39%, list=31%, signal=56%
STRESS_ACTIVATED_PROTEIN_KINASE_SIGNALING_PATHWAY	STRESS_ACTIVATED_PROTEIN_KINASE_SIGNALING_PATHWAY		45	0.16552582	0.7125604	0.9276896	0.97100574	1.0	4086	tags=38%, list=31%, signal=55%
REGULATION_OF_CATABOLIC_PROCESS	REGULATION_OF_CATABOLIC_PROCESS		15	0.22352558	0.7037546	0.8410351	0.97455406	1.0	4253	tags=47%, list=32%, signal=69%
NEUROLOGICAL_SYSTEM_PROCESS	NEUROLOGICAL_SYSTEM_PROCESS		328	0.11474297	0.69911367	1.0	0.97413754	1.0	4686	tags=34%, list=36%, signal=52%
GLUCOSE_METABOLIC_PROCESS	GLUCOSE_METABOLIC_PROCESS		27	0.18187514	0.68911564	0.90363634	0.97805226	1.0	4336	tags=37%, list=33%, signal=55%
ANION_TRANSPORT	ANION_TRANSPORT		27	0.17969324	0.6694175	0.92084944	0.9879339	1.0	1461	tags=15%, list=11%, signal=17%
BIOGENIC_AMINE_METABOLIC_PROCESS	BIOGENIC_AMINE_METABOLIC_PROCESS		16	0.20410043	0.6605113	0.9117647	0.9893218	1.0	1554	tags=19%, list=12%, signal=21%
RHO_PROTEIN_SIGNAL_TRANSDUCTION	RHO_PROTEIN_SIGNAL_TRANSDUCTION		30	0.1709744	0.65922505	0.9150943	0.9857539	1.0	2722	tags=23%, list=21%, signal=29%
PROTEIN_AMINO_ACID_LIPIDATION	PROTEIN_AMINO_ACID_LIPIDATION		21	0.18525392	0.64516467	0.9345238	0.98929214	1.0	1022	tags=14%, list=8%, signal=15%
TUBE_DEVELOPMENT	TUBE_DEVELOPMENT		15	0.19223602	0.62024444	0.9429134	0.9963221	1.0	3718	tags=33%, list=28%, signal=47%
LIPOPROTEIN_BIOSYNTHETIC_PROCESS	LIPOPROTEIN_BIOSYNTHETIC_PROCESS		23	0.17291094	0.6151147	0.95035464	0.99399984	1.0	3905	tags=35%, list=30%, signal=49%
ADENYLATE_CYCLASE_ACTIVATION	ADENYLATE_CYCLASE_ACTIVATION		18	0.18022679	0.6125047	0.95366794	0.99068093	1.0	4548	tags=39%, list=35%, signal=60%
FEEDING_BEHAVIOR	FEEDING_BEHAVIOR		20	0.17586368	0.60929596	0.95628417	0.98756635	1.0	5007	tags=45%, list=38%, signal=73%
NEGATIVE_REGULATION_OF_TRANSLATION	NEGATIVE_REGULATION_OF_TRANSLATION		19	0.18064089	0.6032053	0.9554656	0.98553556	1.0	3211	tags=26%, list=25%, signal=35%
REGULATION_OF_HEART_CONTRACTION	REGULATION_OF_HEART_CONTRACTION		24	0.14728038	0.52805126	0.9902534	0.997711	1.0	3930	tags=33%, list=30%, signal=48%
PEROXISOME_ORGANIZATION_AND_BIOGENESIS	PEROXISOME_ORGANIZATION_AND_BIOGENESIS		15	0.13965708	0.43518102	1.0	0.99930906	1.0	454	tags=7%, list=3%, signal=7%
