# Supplementary material for: Multiple-input multiple-output causal strategies for gene selection
Source: BMC Bioinformatics. 2011 Nov 25;12:458. doi: 10.1186/1471-2105-12-458 (PMC3323860; doi:10.1186/1471-2105-12-458)
Supplement: Additional file 3 — Archive containing the output files computed by the preranked GSEA for λ ∈ {0.6,0.7,0.8,0.9,1.0,2.0} (GSEA_MIMO_part2.zip). [file 1471-2105-12-458-S3.ZIP › mFS08_entrez_mimo.GseaPreranked.1316039081375/ranked_gene_list_na_pos_versus_na_neg_1316039081375.xls]

NAME	DESCRIPTION	GENE_SYMBOL	GENE_TITLE	SCORE
29127	null	null	null	13091.0
54210	null	null	null	13090.0
2017	null	null	null	13089.0
64151	null	null	null	13088.0
9055	null	null	null	13086.0
51203	null	null	null	13084.0
1033	null	null	null	13083.0
79682	null	null	null	13081.0
9133	null	null	null	13079.0
79703	null	null	null	13078.0
9134	null	null	null	13076.0
8500	null	null	null	13074.0
7153	null	null	null	13073.0
6790	null	null	null	13071.0
890	null	null	null	13069.0
4288	null	null	null	13068.0
5898	null	null	null	13067.0
79075	null	null	null	13065.0
1062	null	null	null	13063.0
9768	null	null	null	13061.0
259266	null	null	null	13059.0
2297	null	null	null	13057.0
51514	null	null	null	13056.0
9787	null	null	null	13055.0
10615	null	null	null	13053.0
79733	null	null	null	13051.0
9868	null	null	null	13050.0
4751	null	null	null	13048.0
4312	null	null	null	13046.0
9928	null	null	null	13045.0
5888	null	null	null	13042.0
54205	null	null	null	13041.0
56942	null	null	null	13039.0
6713	null	null	null	13038.0
9833	null	null	null	13035.0
6241	null	null	null	13034.0
58478	null	null	null	13033.0
4085	null	null	null	13031.0
29893	null	null	null	13030.0
55165	null	null	null	13028.0
51016	null	null	null	13025.0
10212	null	null	null	13023.0
8772	null	null	null	13022.0
3832	null	null	null	13021.0
23234	null	null	null	13019.0
5223	null	null	null	13018.0
6627	null	null	null	13017.0
701	null	null	null	13015.0
27338	null	null	null	13014.0
1719	null	null	null	13013.0
1063	null	null	null	13010.0
7336	null	null	null	13008.0
133	null	null	null	13007.0
3422	null	null	null	13006.0
24137	null	null	null	13005.0
11130	null	null	null	13003.0
57157	null	null	null	13002.0
9319	null	null	null	13001.0
699	null	null	null	12999.0
9401	null	null	null	12998.0
57122	null	null	null	12997.0
146909	null	null	null	12996.0
79573	null	null	null	12995.0
55872	null	null	null	12993.0
5437	null	null	null	12992.0
1434	null	null	null	12990.0
25788	null	null	null	12988.0
9700	null	null	null	12985.0
983	null	null	null	12983.0
51512	null	null	null	12981.0
8914	null	null	null	12979.0
6905	null	null	null	12976.0
891	null	null	null	12974.0
29899	null	null	null	12973.0
664	null	null	null	12972.0
51022	null	null	null	12970.0
27257	null	null	null	12969.0
11065	null	null	null	12968.0
56943	null	null	null	12965.0
9355	null	null	null	12963.0
332	null	null	null	12961.0
10460	null	null	null	12959.0
10971	null	null	null	12958.0
6573	null	null	null	12957.0
51659	null	null	null	12956.0
10024	null	null	null	12955.0
11060	null	null	null	12954.0
9232	null	null	null	12953.0
55832	null	null	null	12952.0
11260	null	null	null	12951.0
7296	null	null	null	12950.0
25839	null	null	null	12947.0
4331	null	null	null	12945.0
23210	null	null	null	12943.0
10112	null	null	null	12942.0
11052	null	null	null	12941.0
3419	null	null	null	12940.0
56950	null	null	null	12939.0
23366	null	null	null	12937.0
55215	null	null	null	12936.0
9837	null	null	null	12934.0
5685	null	null	null	12933.0
10213	null	null	null	12930.0
7272	null	null	null	12928.0
2764	null	null	null	12925.0
5155	null	null	null	12923.0
29105	null	null	null	12918.0
5352	null	null	null	12915.0
80004	null	null	null	12914.0
51110	null	null	null	12913.0
11169	null	null	null	12911.0
7112	null	null	null	12910.0
55040	null	null	null	12909.0
10993	null	null	null	12908.0
11004	null	null	null	12907.0
6882	null	null	null	12906.0
991	null	null	null	12902.0
10057	null	null	null	12901.0
55839	null	null	null	12900.0
54503	null	null	null	12899.0
79169	null	null	null	12898.0
10733	null	null	null	12897.0
8480	null	null	null	12896.0
3015	null	null	null	12895.0
5469	null	null	null	12892.0
4234	null	null	null	12891.0
55346	null	null	null	12889.0
3251	null	null	null	12888.0
2237	null	null	null	12886.0
29097	null	null	null	12884.0
8318	null	null	null	12883.0
51001	null	null	null	12880.0
57405	null	null	null	12878.0
5693	null	null	null	12876.0
27161	null	null	null	12875.0
93594	null	null	null	12874.0
25807	null	null	null	12873.0
51018	null	null	null	12870.0
84342	null	null	null	12869.0
1164	null	null	null	12868.0
7381	null	null	null	12865.0
26586	null	null	null	12864.0
8438	null	null	null	12863.0
51204	null	null	null	12862.0
1894	null	null	null	12861.0
9289	null	null	null	12859.0
11335	null	null	null	12858.0
6835	null	null	null	12857.0
3925	null	null	null	12856.0
81611	null	null	null	12855.0
6491	null	null	null	12851.0
4072	null	null	null	12850.0
220134	null	null	null	12849.0
1058	null	null	null	12847.0
27253	null	null	null	12846.0
1717	null	null	null	12844.0
3833	null	null	null	12843.0
25764	null	null	null	12841.0
5706	null	null	null	12840.0
6513	null	null	null	12839.0
79918	null	null	null	12838.0
51373	null	null	null	12837.0
123	null	null	null	12834.0
55176	null	null	null	12833.0
51765	null	null	null	12832.0
9493	null	null	null	12830.0
201562	null	null	null	12827.0
81930	null	null	null	12826.0
2810	null	null	null	12824.0
9521	null	null	null	12823.0
3576	null	null	null	12821.0
10874	null	null	null	12820.0
55247	null	null	null	12819.0
6788	null	null	null	12818.0
6732	null	null	null	12817.0
8566	null	null	null	12814.0
908	null	null	null	12812.0
164	null	null	null	12809.0
5708	null	null	null	12808.0
23306	null	null	null	12807.0
79767	null	null	null	12806.0
9735	null	null	null	12803.0
79022	null	null	null	12802.0
8883	null	null	null	12801.0
6617	null	null	null	12800.0
4831	null	null	null	12799.0
55355	null	null	null	12798.0
9282	null	null	null	12797.0
56992	null	null	null	12795.0
5433	null	null	null	12792.0
29095	null	null	null	12789.0
10440	null	null	null	12787.0
784	null	null	null	12785.0
51121	null	null	null	12784.0
9123	null	null	null	12783.0
8833	null	null	null	12781.0
8836	null	null	null	12779.0
9238	null	null	null	12778.0
3148	null	null	null	12777.0
60673	null	null	null	12774.0
54821	null	null	null	12773.0
57110	null	null	null	12772.0
79019	null	null	null	12771.0
1978	null	null	null	12769.0
580	null	null	null	12766.0
4175	null	null	null	12765.0
4860	null	null	null	12757.0
993	null	null	null	12755.0
4141	null	null	null	12754.0
6996	null	null	null	12753.0
4700	null	null	null	12751.0
10403	null	null	null	12750.0
27101	null	null	null	12748.0
80010	null	null	null	12747.0
4477	null	null	null	12746.0
81873	null	null	null	12743.0
54972	null	null	null	12742.0
28227	null	null	null	12740.0
548596	null	null	null	12739.0
57019	null	null	null	12738.0
7073	null	null	null	12737.0
22948	null	null	null	12736.0
84669	null	null	null	12735.0
291	null	null	null	12734.0
10592	null	null	null	12732.0
55039	null	null	null	12730.0
63875	null	null	null	12728.0
6873	null	null	null	12727.0
54478	null	null	null	12726.0
63933	null	null	null	12723.0
27235	null	null	null	12718.0
3858	null	null	null	12717.0
4001	null	null	null	12714.0
10038	null	null	null	12713.0
54069	null	null	null	12712.0
2781	null	null	null	12709.0
23560	null	null	null	12708.0
8317	null	null	null	12706.0
23350	null	null	null	12705.0
83461	null	null	null	12704.0
5604	null	null	null	12703.0
8544	null	null	null	12695.0
6804	null	null	null	12694.0
5478	null	null	null	12693.0
6741	null	null	null	12692.0
8050	null	null	null	12690.0
995	null	null	null	12689.0
1374	null	null	null	12688.0
55660	null	null	null	12683.0
11339	null	null	null	12682.0
80155	null	null	null	12681.0
79071	null	null	null	12680.0
3612	null	null	null	12678.0
5691	null	null	null	12675.0
51105	null	null	null	12674.0
54962	null	null	null	12673.0
9156	null	null	null	12672.0
79152	null	null	null	12671.0
6696	null	null	null	12670.0
7110	null	null	null	12669.0
1841	null	null	null	12668.0
10054	null	null	null	12667.0
6637	null	null	null	12664.0
64130	null	null	null	12663.0
3161	null	null	null	12662.0
6921	null	null	null	12660.0
2146	null	null	null	12659.0
1965	null	null	null	12658.0
9848	null	null	null	12657.0
2305	null	null	null	12656.0
6495	null	null	null	12655.0
2926	null	null	null	12654.0
79801	null	null	null	12652.0
2739	null	null	null	12648.0
8562	null	null	null	12646.0
641	null	null	null	12645.0
57102	null	null	null	12644.0
55669	null	null	null	12643.0
80237	null	null	null	12642.0
89910	null	null	null	12639.0
5984	null	null	null	12638.0
55010	null	null	null	12637.0
4848	null	null	null	12636.0
3978	null	null	null	12634.0
10051	null	null	null	12632.0
64783	null	null	null	12631.0
9391	null	null	null	12629.0
79007	null	null	null	12628.0
10055	null	null	null	12627.0
7262	null	null	null	12626.0
10855	null	null	null	12622.0
51428	null	null	null	12619.0
27440	null	null	null	12617.0
26271	null	null	null	12616.0
4869	null	null	null	12613.0
57017	null	null	null	12612.0
4605	null	null	null	12611.0
1072	null	null	null	12609.0
6576	null	null	null	12606.0
4171	null	null	null	12605.0
90133	null	null	null	12603.0
5203	null	null	null	12602.0
672	null	null	null	12600.0
28998	null	null	null	12599.0
1017	null	null	null	12598.0
2058	null	null	null	12597.0
768	null	null	null	12596.0
11073	null	null	null	12593.0
10293	null	null	null	12592.0
9456	null	null	null	12591.0
10617	null	null	null	12590.0
2491	null	null	null	12589.0
86	null	null	null	12587.0
55027	null	null	null	12585.0
63967	null	null	null	12583.0
27346	null	null	null	12582.0
3091	null	null	null	12579.0
55833	null	null	null	12578.0
1515	null	null	null	12576.0
5713	null	null	null	12575.0
28511	null	null	null	12574.0
9694	null	null	null	12573.0
4976	null	null	null	12572.0
10856	null	null	null	12571.0
51053	null	null	null	12570.0
79949	null	null	null	12569.0
55388	null	null	null	12568.0
9533	null	null	null	12566.0
286148	null	null	null	12565.0
10553	null	null	null	12564.0
1040	null	null	null	12561.0
55284	null	null	null	12558.0
10328	null	null	null	12556.0
3070	null	null	null	12555.0
9898	null	null	null	12554.0
51182	null	null	null	12553.0
2161	null	null	null	12550.0
5471	null	null	null	12549.0
11044	null	null	null	12546.0
79944	null	null	null	12545.0
22974	null	null	null	12544.0
55379	null	null	null	12543.0
79017	null	null	null	12540.0
54908	null	null	null	12538.0
7295	null	null	null	12535.0
114044	null	null	null	12534.0
5111	null	null	null	12533.0
6632	null	null	null	12526.0
51026	null	null	null	12524.0
27336	null	null	null	12523.0
79866	null	null	null	12522.0
2677	null	null	null	12519.0
2139	null	null	null	12518.0
54845	null	null	null	12517.0
54892	null	null	null	12512.0
79572	null	null	null	12511.0
1728	null	null	null	12510.0
8774	null	null	null	12509.0
1514	null	null	null	12507.0
55765	null	null	null	12505.0
5877	null	null	null	12504.0
1837	null	null	null	12501.0
29100	null	null	null	12499.0
10397	null	null	null	12498.0
100188893	null	null	null	12497.0
55876	null	null	null	12496.0
2287	null	null	null	12495.0
92140	null	null	null	12494.0
441024	null	null	null	12493.0
2189	null	null	null	12490.0
55856	null	null	null	12489.0
51115	null	null	null	12487.0
64216	null	null	null	12484.0
833	null	null	null	12479.0
84908	null	null	null	12476.0
10797	null	null	null	12473.0
7936	null	null	null	12472.0
55689	null	null	null	12471.0
80232	null	null	null	12469.0
10606	null	null	null	12468.0
1305	null	null	null	12467.0
6502	null	null	null	12464.0
2626	null	null	null	12463.0
30001	null	null	null	12461.0
10428	null	null	null	12459.0
80324	null	null	null	12458.0
2886	null	null	null	12455.0
51571	null	null	null	12454.0
6902	null	null	null	12453.0
4502	null	null	null	12452.0
10248	null	null	null	12450.0
79050	null	null	null	12449.0
1163	null	null	null	12448.0
10799	null	null	null	12447.0
7422	null	null	null	12445.0
5245	null	null	null	12444.0
6596	null	null	null	12441.0
65986	null	null	null	12437.0
55197	null	null	null	12435.0
10625	null	null	null	12433.0
377	null	null	null	12431.0
29028	null	null	null	12430.0
6119	null	null	null	12429.0
2201	null	null	null	12428.0
10635	null	null	null	12426.0
79783	null	null	null	12425.0
10204	null	null	null	12423.0
55705	null	null	null	12422.0
51155	null	null	null	12421.0
6535	null	null	null	12420.0
23287	null	null	null	12418.0
51319	null	null	null	12416.0
55759	null	null	null	12413.0
6607	null	null	null	12412.0
5822	null	null	null	12411.0
54915	null	null	null	12410.0
27072	null	null	null	12409.0
7465	null	null	null	12407.0
8851	null	null	null	12406.0
1122	null	null	null	12405.0
7083	null	null	null	12404.0
10153	null	null	null	12402.0
1678	null	null	null	12400.0
55156	null	null	null	12399.0
5214	null	null	null	12398.0
10651	null	null	null	12396.0
23592	null	null	null	12394.0
25909	null	null	null	12392.0
51096	null	null	null	12389.0
5716	null	null	null	12388.0
9100	null	null	null	12384.0
3838	null	null	null	12383.0
5597	null	null	null	12380.0
1523	null	null	null	12376.0
3381	null	null	null	12375.0
3149	null	null	null	12373.0
4719	null	null	null	12371.0
3735	null	null	null	12370.0
10694	null	null	null	12368.0
8996	null	null	null	12366.0
79833	null	null	null	12365.0
54165	null	null	null	12363.0
55143	null	null	null	12362.0
5983	null	null	null	12361.0
5440	null	null	null	12359.0
7443	null	null	null	12357.0
5347	null	null	null	12356.0
4726	null	null	null	12348.0
26043	null	null	null	12345.0
10715	null	null	null	12341.0
5634	null	null	null	12340.0
8270	null	null	null	12339.0
29080	null	null	null	12338.0
7884	null	null	null	12335.0
5194	null	null	null	12333.0
3887	null	null	null	12331.0
10994	null	null	null	12328.0
3320	null	null	null	12327.0
2960	null	null	null	12326.0
80194	null	null	null	12325.0
1347	null	null	null	12317.0
10381	null	null	null	12316.0
23518	null	null	null	12315.0
10535	null	null	null	12313.0
9831	null	null	null	12312.0
55969	null	null	null	12311.0
8497	null	null	null	12309.0
9692	null	null	null	12307.0
23513	null	null	null	12306.0
51773	null	null	null	12305.0
55975	null	null	null	12304.0
10540	null	null	null	12303.0
5393	null	null	null	12301.0
64431	null	null	null	12297.0
23512	null	null	null	12296.0
54758	null	null	null	12295.0
5709	null	null	null	12294.0
25983	null	null	null	12293.0
23397	null	null	null	12290.0
10190	null	null	null	12288.0
2617	null	null	null	12287.0
8337	null	null	null	12285.0
728	null	null	null	12284.0
79786	null	null	null	12283.0
27042	null	null	null	12282.0
55854	null	null	null	12281.0
56888	null	null	null	12279.0
28992	null	null	null	12278.0
79837	null	null	null	12277.0
3939	null	null	null	12275.0
124044	null	null	null	12273.0
3157	null	null	null	12271.0
898	null	null	null	12270.0
4591	null	null	null	12269.0
51371	null	null	null	12268.0
4952	null	null	null	12267.0
10528	null	null	null	12265.0
10393	null	null	null	12264.0
3638	null	null	null	12262.0
23644	null	null	null	12260.0
10675	null	null	null	12259.0
57761	null	null	null	12257.0
2026	null	null	null	12256.0
705	null	null	null	12255.0
27348	null	null	null	12254.0
27344	null	null	null	12253.0
6286	null	null	null	12249.0
10383	null	null	null	12248.0
9711	null	null	null	12247.0
54934	null	null	null	12246.0
2806	null	null	null	12245.0
9650	null	null	null	12244.0
5700	null	null	null	12242.0
29980	null	null	null	12241.0
51088	null	null	null	12240.0
529	null	null	null	12238.0
1789	null	null	null	12237.0
2644	null	null	null	12236.0
56889	null	null	null	12235.0
23271	null	null	null	12234.0
55227	null	null	null	12233.0
5202	null	null	null	12232.0
81579	null	null	null	12231.0
79441	null	null	null	12228.0
10926	null	null	null	12227.0
25920	null	null	null	12226.0
57380	null	null	null	12224.0
79657	null	null	null	12222.0
3066	null	null	null	12221.0
22992	null	null	null	12220.0
84790	null	null	null	12219.0
23658	null	null	null	12218.0
57665	null	null	null	12215.0
11332	null	null	null	12214.0
57107	null	null	null	12213.0
1404	null	null	null	12211.0
80178	null	null	null	12209.0
387522	null	null	null	12208.0
5688	null	null	null	12205.0
3315	null	null	null	12204.0
10063	null	null	null	12203.0
4162	null	null	null	12200.0
7718	null	null	null	12199.0
9217	null	null	null	12197.0
64963	null	null	null	12194.0
8208	null	null	null	12192.0
80758	null	null	null	12191.0
79042	null	null	null	12186.0
5810	null	null	null	12183.0
654483	null	null	null	12179.0
64746	null	null	null	12178.0
51430	null	null	null	12176.0
80204	null	null	null	12174.0
23080	null	null	null	12173.0
7372	null	null	null	12171.0
22880	null	null	null	12168.0
5413	null	null	null	12166.0
64750	null	null	null	12165.0
26750	null	null	null	12163.0
51499	null	null	null	12161.0
100133775	null	null	null	12159.0
10948	null	null	null	12158.0
9631	null	null	null	12157.0
3182	null	null	null	12155.0
3014	null	null	null	12152.0
440	null	null	null	12150.0
29967	null	null	null	12149.0
22839	null	null	null	12148.0
79943	null	null	null	12146.0
55505	null	null	null	12145.0
50814	null	null	null	12144.0
29901	null	null	null	12142.0
29923	null	null	null	12141.0
259	null	null	null	12140.0
7517	null	null	null	12138.0
55093	null	null	null	12135.0
645233	null	null	null	12133.0
8813	null	null	null	12132.0
56270	null	null	null	12129.0
257152	null	null	null	12128.0
26284	null	null	null	12127.0
8140	null	null	null	12126.0
8139	null	null	null	12125.0
2730	null	null	null	12122.0
3156	null	null	null	12120.0
23507	null	null	null	12119.0
6199	null	null	null	12118.0
1213	null	null	null	12117.0
9212	null	null	null	12114.0
55656	null	null	null	12111.0
2332	null	null	null	12109.0
64785	null	null	null	12108.0
6888	null	null	null	12107.0
25926	null	null	null	12102.0
65094	null	null	null	12101.0
29088	null	null	null	12100.0
51377	null	null	null	12099.0
26	null	null	null	12098.0
7353	null	null	null	12097.0
4702	null	null	null	12095.0
78999	null	null	null	12094.0
7371	null	null	null	12093.0
514	null	null	null	12092.0
100129361	null	null	null	12090.0
7298	null	null	null	12089.0
6871	null	null	null	12088.0
734	null	null	null	12086.0
63899	null	null	null	12085.0
10165	null	null	null	12083.0
7504	null	null	null	12081.0
5967	null	null	null	12080.0
158	null	null	null	12077.0
388796	null	null	null	12074.0
990	null	null	null	12073.0
54932	null	null	null	12072.0
26150	null	null	null	12070.0
4201	null	null	null	12066.0
6016	null	null	null	12064.0
1207	null	null	null	12063.0
4521	null	null	null	12062.0
2958	null	null	null	12061.0
4291	null	null	null	12060.0
5985	null	null	null	12058.0
55737	null	null	null	12054.0
3796	null	null	null	12053.0
10285	null	null	null	12049.0
10776	null	null	null	12048.0
5955	null	null	null	12047.0
55173	null	null	null	12046.0
9377	null	null	null	12045.0
55508	null	null	null	12044.0
11137	null	null	null	12043.0
8336	null	null	null	12042.0
1479	null	null	null	12041.0
50861	null	null	null	12039.0
55366	null	null	null	12037.0
30837	null	null	null	12033.0
100288628	null	null	null	12032.0
6659	null	null	null	12030.0
9994	null	null	null	12028.0
1871	null	null	null	12027.0
1854	null	null	null	12026.0
5717	null	null	null	12024.0
54583	null	null	null	12023.0
4494	null	null	null	12021.0
114657	null	null	null	12018.0
79047	null	null	null	12016.0
339175	null	null	null	12014.0
151230	null	null	null	12010.0
10962	null	null	null	12009.0
10721	null	null	null	12007.0
836	null	null	null	12006.0
55630	null	null	null	12005.0
81892	null	null	null	12003.0
23142	null	null	null	12000.0
6472	null	null	null	11997.0
4173	null	null	null	11995.0
27130	null	null	null	11993.0
65003	null	null	null	11992.0
2885	null	null	null	11990.0
202658	null	null	null	11989.0
51651	null	null	null	11987.0
3775	null	null	null	11985.0
6629	null	null	null	11983.0
283871	null	null	null	11982.0
10897	null	null	null	11981.0
10907	null	null	null	11980.0
1633	null	null	null	11979.0
8577	null	null	null	11974.0
5033	null	null	null	11973.0
26873	null	null	null	11972.0
11236	null	null	null	11971.0
5557	null	null	null	11966.0
9643	null	null	null	11964.0
5999	null	null	null	11963.0
80778	null	null	null	11959.0
645745	null	null	null	11958.0
5594	null	null	null	11957.0
262	null	null	null	11955.0
8819	null	null	null	11953.0
55238	null	null	null	11952.0
10736	null	null	null	11951.0
26520	null	null	null	11949.0
51101	null	null	null	11948.0
7203	null	null	null	11946.0
7553	null	null	null	11945.0
8725	null	null	null	11941.0
5062	null	null	null	11940.0
7264	null	null	null	11938.0
4495	null	null	null	11935.0
29902	null	null	null	11933.0
10915	null	null	null	11931.0
9088	null	null	null	11930.0
6729	null	null	null	11928.0
1478	null	null	null	11927.0
4998	null	null	null	11926.0
8723	null	null	null	11925.0
10237	null	null	null	11924.0
9582	null	null	null	11921.0
79364	null	null	null	11919.0
81620	null	null	null	11918.0
6198	null	null	null	11917.0
1000	null	null	null	11915.0
11235	null	null	null	11914.0
1763	null	null	null	11910.0
5291	null	null	null	11906.0
11072	null	null	null	11904.0
4151	null	null	null	11903.0
23246	null	null	null	11899.0
8939	null	null	null	11895.0
7283	null	null	null	11894.0
55257	null	null	null	11893.0
9957	null	null	null	11892.0
23173	null	null	null	11891.0
7417	null	null	null	11890.0
10609	null	null	null	11888.0
11232	null	null	null	11886.0
26585	null	null	null	11884.0
2987	null	null	null	11882.0
4199	null	null	null	11881.0
79609	null	null	null	11878.0
55011	null	null	null	11877.0
51184	null	null	null	11873.0
51069	null	null	null	11872.0
79902	null	null	null	11870.0
9442	null	null	null	11868.0
10079	null	null	null	11866.0
4501	null	null	null	11863.0
55699	null	null	null	11861.0
201254	null	null	null	11860.0
54541	null	null	null	11859.0
8754	null	null	null	11858.0
10195	null	null	null	11857.0
8894	null	null	null	11855.0
5119	null	null	null	11849.0
10969	null	null	null	11848.0
50810	null	null	null	11847.0
333	null	null	null	11845.0
54982	null	null	null	11844.0
51012	null	null	null	11842.0
54954	null	null	null	11841.0
10199	null	null	null	11839.0
2935	null	null	null	11836.0
83259	null	null	null	11835.0
4603	null	null	null	11833.0
5885	null	null	null	11831.0
23481	null	null	null	11829.0
6597	null	null	null	11826.0
246243	null	null	null	11825.0
7705	null	null	null	11823.0
10290	null	null	null	11822.0
64577	null	null	null	11820.0
23603	null	null	null	11817.0
83696	null	null	null	11816.0
55559	null	null	null	11814.0
23640	null	null	null	11813.0
94081	null	null	null	11812.0
8853	null	null	null	11811.0
11051	null	null	null	11809.0
54496	null	null	null	11808.0
58500	null	null	null	11807.0
6307	null	null	null	11806.0
4200	null	null	null	11804.0
4580	null	null	null	11800.0
10576	null	null	null	11798.0
9688	null	null	null	11795.0
79980	null	null	null	11794.0
11056	null	null	null	11792.0
81034	null	null	null	11791.0
4324	null	null	null	11790.0
3626	null	null	null	11789.0
25843	null	null	null	11788.0
55120	null	null	null	11786.0
3613	null	null	null	11783.0
1340	null	null	null	11782.0
55835	null	null	null	11776.0
654364	null	null	null	11775.0
5425	null	null	null	11774.0
7411	null	null	null	11772.0
55055	null	null	null	11771.0
64110	null	null	null	11770.0
5584	null	null	null	11768.0
54801	null	null	null	11766.0
10787	null	null	null	11763.0
23160	null	null	null	11762.0
55907	null	null	null	11761.0
5747	null	null	null	11759.0
51647	null	null	null	11757.0
26589	null	null	null	11754.0
23002	null	null	null	11753.0
5817	null	null	null	11752.0
23508	null	null	null	11751.0
26502	null	null	null	11750.0
5303	null	null	null	11747.0
55635	null	null	null	11745.0
10005	null	null	null	11744.0
9958	null	null	null	11743.0
79665	null	null	null	11742.0
1297	null	null	null	11739.0
8702	null	null	null	11738.0
10096	null	null	null	11737.0
4528	null	null	null	11736.0
1690	null	null	null	11734.0
4496	null	null	null	11732.0
10072	null	null	null	11730.0
729222	null	null	null	11729.0
79711	null	null	null	11728.0
25806	null	null	null	11727.0
9816	null	null	null	11725.0
54849	null	null	null	11724.0
25855	null	null	null	11723.0
2224	null	null	null	11722.0
7013	null	null	null	11721.0
653659	null	null	null	11720.0
7307	null	null	null	11718.0
90480	null	null	null	11716.0
9829	null	null	null	11715.0
89845	null	null	null	11714.0
3418	null	null	null	11712.0
54584	null	null	null	11711.0
5238	null	null	null	11707.0
7167	null	null	null	11704.0
3177	null	null	null	11703.0
23649	null	null	null	11701.0
6227	null	null	null	11697.0
6541	null	null	null	11695.0
83460	null	null	null	11694.0
6712	null	null	null	11693.0
55171	null	null	null	11692.0
11338	null	null	null	11691.0
79915	null	null	null	11689.0
9685	null	null	null	11686.0
528	null	null	null	11685.0
27297	null	null	null	11684.0
54913	null	null	null	11683.0
5910	null	null	null	11682.0
29081	null	null	null	11680.0
3892	null	null	null	11679.0
29960	null	null	null	11678.0
81929	null	null	null	11677.0
1723	null	null	null	11676.0
55353	null	null	null	11675.0
51599	null	null	null	11674.0
54454	null	null	null	11673.0
88	null	null	null	11670.0
5431	null	null	null	11669.0
55110	null	null	null	11667.0
83451	null	null	null	11665.0
5601	null	null	null	11664.0
7398	null	null	null	11662.0
1192	null	null	null	11659.0
6715	null	null	null	11658.0
205564	null	null	null	11657.0
5329	null	null	null	11655.0
8988	null	null	null	11654.0
8559	null	null	null	11653.0
23380	null	null	null	11650.0
9926	null	null	null	11647.0
550	null	null	null	11646.0
56941	null	null	null	11645.0
3755	null	null	null	11643.0
9653	null	null	null	11641.0
8647	null	null	null	11640.0
9636	null	null	null	11639.0
404093	null	null	null	11638.0
8805	null	null	null	11637.0
1477	null	null	null	11635.0
122704	null	null	null	11634.0
5695	null	null	null	11632.0
8493	null	null	null	11631.0
2664	null	null	null	11626.0
5831	null	null	null	11625.0
9399	null	null	null	11623.0
6631	null	null	null	11622.0
9052	null	null	null	11620.0
54512	null	null	null	11619.0
4504	null	null	null	11618.0
79577	null	null	null	11617.0
26472	null	null	null	11616.0
80273	null	null	null	11612.0
7138	null	null	null	11611.0
51575	null	null	null	11610.0
8669	null	null	null	11607.0
1604	null	null	null	11606.0
50626	null	null	null	11605.0
375035	null	null	null	11603.0
285359	null	null	null	11600.0
80775	null	null	null	11598.0
2134	null	null	null	11596.0
64180	null	null	null	11594.0
253943	null	null	null	11593.0
5827	null	null	null	11591.0
51290	null	null	null	11590.0
10951	null	null	null	11588.0
10247	null	null	null	11586.0
653562	null	null	null	11584.0
3396	null	null	null	11582.0
5365	null	null	null	11581.0
5001	null	null	null	11579.0
55723	null	null	null	11577.0
55738	null	null	null	11576.0
5550	null	null	null	11574.0
3099	null	null	null	11572.0
81614	null	null	null	11569.0
22916	null	null	null	11568.0
54517	null	null	null	11565.0
5718	null	null	null	11564.0
9342	null	null	null	11563.0
5277	null	null	null	11559.0
55521	null	null	null	11558.0
9519	null	null	null	11550.0
79982	null	null	null	11548.0
8243	null	null	null	11547.0
5710	null	null	null	11546.0
118491	null	null	null	11544.0
56681	null	null	null	11543.0
79797	null	null	null	11541.0
39	null	null	null	11539.0
81831	null	null	null	11536.0
26233	null	null	null	11535.0
7514	null	null	null	11534.0
5110	null	null	null	11533.0
64710	null	null	null	11532.0
10527	null	null	null	11526.0
55003	null	null	null	11525.0
22950	null	null	null	11519.0
55212	null	null	null	11512.0
80346	null	null	null	11511.0
11177	null	null	null	11509.0
6698	null	null	null	11508.0
23329	null	null	null	11507.0
64184	null	null	null	11505.0
9361	null	null	null	11503.0
55304	null	null	null	11502.0
284889	null	null	null	11501.0
10471	null	null	null	11499.0
22827	null	null	null	11497.0
3993	null	null	null	11494.0
23554	null	null	null	11493.0
2585	null	null	null	11491.0
11082	null	null	null	11490.0
51282	null	null	null	11488.0
5106	null	null	null	11485.0
55290	null	null	null	11483.0
58488	null	null	null	11481.0
51129	null	null	null	11480.0
8607	null	null	null	11479.0
5603	null	null	null	11478.0
10574	null	null	null	11474.0
152	null	null	null	11473.0
5427	null	null	null	11472.0
178	null	null	null	11471.0
8872	null	null	null	11469.0
7378	null	null	null	11466.0
79739	null	null	null	11465.0
26636	null	null	null	11462.0
64410	null	null	null	11460.0
8326	null	null	null	11459.0
93081	null	null	null	11457.0
9818	null	null	null	11453.0
8608	null	null	null	11452.0
595101	null	null	null	11450.0
7163	null	null	null	11448.0
79847	null	null	null	11446.0
9790	null	null	null	11443.0
25844	null	null	null	11441.0
54928	null	null	null	11438.0
9480	null	null	null	11436.0
202	null	null	null	11433.0
2063	null	null	null	11431.0
27000	null	null	null	11429.0
7319	null	null	null	11428.0
8941	null	null	null	11423.0
79023	null	null	null	11420.0
26235	null	null	null	11415.0
65057	null	null	null	11413.0
6611	null	null	null	11411.0
1327	null	null	null	11408.0
8974	null	null	null	11407.0
6874	null	null	null	11403.0
488	null	null	null	11400.0
782	null	null	null	11399.0
51142	null	null	null	11398.0
4931	null	null	null	11397.0
50863	null	null	null	11396.0
55166	null	null	null	11395.0
83737	null	null	null	11392.0
23594	null	null	null	11391.0
56180	null	null	null	11388.0
5382	null	null	null	11387.0
27183	null	null	null	11384.0
4711	null	null	null	11383.0
51567	null	null	null	11381.0
65263	null	null	null	11380.0
26255	null	null	null	11379.0
10245	null	null	null	11377.0
56647	null	null	null	11376.0
54542	null	null	null	11375.0
10885	null	null	null	11373.0
5209	null	null	null	11371.0
5902	null	null	null	11366.0
342538	null	null	null	11364.0
131408	null	null	null	11362.0
1730	null	null	null	11360.0
23029	null	null	null	11359.0
657	null	null	null	11354.0
4097	null	null	null	11353.0
79791	null	null	null	11351.0
51070	null	null	null	11350.0
9145	null	null	null	11348.0
9014	null	null	null	11347.0
56945	null	null	null	11345.0
192666	null	null	null	11344.0
3868	null	null	null	11343.0
26120	null	null	null	11341.0
4704	null	null	null	11339.0
23787	null	null	null	11335.0
1152	null	null	null	11333.0
10947	null	null	null	11331.0
2019	null	null	null	11328.0
6950	null	null	null	11326.0
54732	null	null	null	11323.0
8818	null	null	null	11322.0
9025	null	null	null	11318.0
51510	null	null	null	11317.0
286527	null	null	null	11314.0
10048	null	null	null	11313.0
8968	null	null	null	11310.0
55159	null	null	null	11309.0
55226	null	null	null	11308.0
26073	null	null	null	11306.0
5355	null	null	null	11305.0
51491	null	null	null	11304.0
1241	null	null	null	11303.0
96764	null	null	null	11302.0
84900	null	null	null	11301.0
5529	null	null	null	11299.0
81691	null	null	null	11298.0
8347	null	null	null	11296.0
9588	null	null	null	11295.0
7355	null	null	null	11293.0
55661	null	null	null	11292.0
27289	null	null	null	11291.0
51634	null	null	null	11290.0
9793	null	null	null	11286.0
55526	null	null	null	11282.0
51081	null	null	null	11280.0
3376	null	null	null	11277.0
11222	null	null	null	11276.0
57214	null	null	null	11275.0
10573	null	null	null	11274.0
3795	null	null	null	11272.0
29844	null	null	null	11271.0
54963	null	null	null	11269.0
9470	null	null	null	11265.0
5160	null	null	null	11263.0
5300	null	null	null	11260.0
90141	null	null	null	11256.0
2968	null	null	null	11255.0
2932	null	null	null	11254.0
51582	null	null	null	11253.0
79081	null	null	null	11251.0
9897	null	null	null	11250.0
11171	null	null	null	11248.0
3265	null	null	null	11247.0
79752	null	null	null	11246.0
53371	null	null	null	11244.0
10376	null	null	null	11243.0
8445	null	null	null	11241.0
875	null	null	null	11239.0
57097	null	null	null	11236.0
219293	null	null	null	11232.0
79731	null	null	null	11231.0
5080	null	null	null	11228.0
55957	null	null	null	11227.0
885	null	null	null	11226.0
55486	null	null	null	11225.0
2589	null	null	null	11223.0
1147	null	null	null	11222.0
345	null	null	null	11220.0
8970	null	null	null	11219.0
28978	null	null	null	11218.0
2821	null	null	null	11216.0
23450	null	null	null	11214.0
55558	null	null	null	11213.0
26032	null	null	null	11212.0
4320	null	null	null	11211.0
7407	null	null	null	11210.0
83463	null	null	null	11208.0
3006	null	null	null	11207.0
5684	null	null	null	11201.0
92815	null	null	null	11195.0
51388	null	null	null	11193.0
3895	null	null	null	11192.0
26610	null	null	null	11191.0
3777	null	null	null	11190.0
2643	null	null	null	11189.0
8335	null	null	null	11188.0
8739	null	null	null	11187.0
10198	null	null	null	11186.0
2592	null	null	null	11185.0
22868	null	null	null	11184.0
23141	null	null	null	11183.0
8027	null	null	null	11182.0
11200	null	null	null	11180.0
51406	null	null	null	11179.0
54676	null	null	null	11177.0
10059	null	null	null	11176.0
60491	null	null	null	11174.0
7004	null	null	null	11173.0
3297	null	null	null	11170.0
7257	null	null	null	11169.0
51236	null	null	null	11168.0
1349	null	null	null	11167.0
7419	null	null	null	11163.0
3110	null	null	null	11162.0
1736	null	null	null	11161.0
25977	null	null	null	11160.0
23532	null	null	null	11159.0
29083	null	null	null	11152.0
54433	null	null	null	11150.0
6707	null	null	null	11149.0
57707	null	null	null	11148.0
57003	null	null	null	11147.0
8565	null	null	null	11146.0
27301	null	null	null	11145.0
29117	null	null	null	11143.0
5875	null	null	null	11142.0
55794	null	null	null	11141.0
23213	null	null	null	11137.0
3853	null	null	null	11133.0
7738	null	null	null	11132.0
261726	null	null	null	11131.0
54014	null	null	null	11129.0
3008	null	null	null	11128.0
899	null	null	null	11125.0
9618	null	null	null	11124.0
1329	null	null	null	11122.0
5230	null	null	null	11121.0
4102	null	null	null	11120.0
26276	null	null	null	11118.0
6338	null	null	null	11117.0
7468	null	null	null	11114.0
100287590	null	null	null	11113.0
23076	null	null	null	11111.0
266740	null	null	null	11108.0
4709	null	null	null	11106.0
9862	null	null	null	11104.0
25940	null	null	null	11103.0
280661	null	null	null	11102.0
4176	null	null	null	11101.0
5409	null	null	null	11100.0
10228	null	null	null	11099.0
9446	null	null	null	11098.0
6635	null	null	null	11097.0
6628	null	null	null	11094.0
1024	null	null	null	11093.0
7270	null	null	null	11092.0
90333	null	null	null	11091.0
3336	null	null	null	11088.0
9276	null	null	null	11087.0
7913	null	null	null	11086.0
55057	null	null	null	11083.0
5000	null	null	null	11075.0
9141	null	null	null	11072.0
26225	null	null	null	11071.0
4172	null	null	null	11063.0
9352	null	null	null	11062.0
8323	null	null	null	11056.0
23108	null	null	null	11055.0
79763	null	null	null	11053.0
6059	null	null	null	11051.0
554313	null	null	null	11050.0
57826	null	null	null	11047.0
1138	null	null	null	11046.0
80328	null	null	null	11041.0
16	null	null	null	11040.0
9255	null	null	null	11035.0
9330	null	null	null	11034.0
7289	null	null	null	11033.0
8260	null	null	null	11032.0
152559	null	null	null	11030.0
23607	null	null	null	11027.0
4733	null	null	null	11026.0
11011	null	null	null	11023.0
4287	null	null	null	11020.0
157562	null	null	null	11018.0
9939	null	null	null	11017.0
56886	null	null	null	11016.0
10598	null	null	null	11015.0
2178	null	null	null	11013.0
57099	null	null	null	11012.0
3364	null	null	null	11009.0
10549	null	null	null	11007.0
23204	null	null	null	11006.0
54968	null	null	null	11003.0
6447	null	null	null	11002.0
81858	null	null	null	11001.0
10735	null	null	null	11000.0
730107	null	null	null	10990.0
1301	null	null	null	10989.0
1783	null	null	null	10988.0
6647	null	null	null	10987.0
54958	null	null	null	10983.0
10940	null	null	null	10982.0
5422	null	null	null	10981.0
55687	null	null	null	10980.0
3475	null	null	null	10979.0
27032	null	null	null	10976.0
54868	null	null	null	10975.0
26039	null	null	null	10974.0
64762	null	null	null	10973.0
93210	null	null	null	10970.0
9969	null	null	null	10969.0
8507	null	null	null	10968.0
23170	null	null	null	10966.0
4321	null	null	null	10964.0
11266	null	null	null	10963.0
79581	null	null	null	10962.0
51477	null	null	null	10960.0
23185	null	null	null	10959.0
4644	null	null	null	10958.0
6427	null	null	null	10956.0
9791	null	null	null	10955.0
4091	null	null	null	10954.0
64422	null	null	null	10952.0
50512	null	null	null	10951.0
51805	null	null	null	10950.0
26574	null	null	null	10947.0
57817	null	null	null	10944.0
64901	null	null	null	10942.0
51072	null	null	null	10941.0
366	null	null	null	10940.0
28957	null	null	null	10938.0
51025	null	null	null	10935.0
6248	null	null	null	10933.0
10762	null	null	null	10931.0
23161	null	null	null	10930.0
389715	null	null	null	10928.0
6845	null	null	null	10925.0
7571	null	null	null	10924.0
8636	null	null	null	10921.0
1773	null	null	null	10920.0
7136	null	null	null	10916.0
3845	null	null	null	10915.0
6182	null	null	null	10914.0
23480	null	null	null	10912.0
22995	null	null	null	10910.0
2673	null	null	null	10908.0
27067	null	null	null	10907.0
23167	null	null	null	10905.0
117246	null	null	null	10903.0
1054	null	null	null	10901.0
79888	null	null	null	10900.0
9166	null	null	null	10899.0
27352	null	null	null	10896.0
8443	null	null	null	10892.0
92154	null	null	null	10889.0
29781	null	null	null	10886.0
1317	null	null	null	10883.0
1503	null	null	null	10881.0
9130	null	null	null	10879.0
6924	null	null	null	10876.0
51195	null	null	null	10875.0
55131	null	null	null	10873.0
10498	null	null	null	10872.0
353189	null	null	null	10871.0
51123	null	null	null	10865.0
5901	null	null	null	10864.0
128872	null	null	null	10863.0
7137	null	null	null	10862.0
6690	null	null	null	10860.0
9605	null	null	null	10858.0
4436	null	null	null	10856.0
11267	null	null	null	10854.0
619505	null	null	null	10853.0
4522	null	null	null	10852.0
4188	null	null	null	10851.0
55697	null	null	null	10850.0
10102	null	null	null	10849.0
27300	null	null	null	10848.0
7286	null	null	null	10845.0
10737	null	null	null	10843.0
7979	null	null	null	10842.0
23788	null	null	null	10840.0
23659	null	null	null	10837.0
7045	null	null	null	10835.0
23562	null	null	null	10834.0
4712	null	null	null	10832.0
400410	null	null	null	10830.0
2109	null	null	null	10828.0
9462	null	null	null	10827.0
63897	null	null	null	10821.0
10850	null	null	null	10818.0
1649	null	null	null	10815.0
26155	null	null	null	10814.0
7764	null	null	null	10812.0
2125	null	null	null	10810.0
54535	null	null	null	10808.0
84733	null	null	null	10807.0
6820	null	null	null	10805.0
79959	null	null	null	10804.0
54927	null	null	null	10800.0
442194	null	null	null	10799.0
865	null	null	null	10797.0
6160	null	null	null	10796.0
1534	null	null	null	10793.0
84079	null	null	null	10792.0
9991	null	null	null	10791.0
5264	null	null	null	10789.0
5889	null	null	null	10785.0
6461	null	null	null	10784.0
1356	null	null	null	10781.0
60490	null	null	null	10780.0
4917	null	null	null	10779.0
7175	null	null	null	10778.0
9498	null	null	null	10776.0
83448	null	null	null	10774.0
7332	null	null	null	10773.0
23277	null	null	null	10770.0
55255	null	null	null	10769.0
23590	null	null	null	10768.0
6605	null	null	null	10766.0
22927	null	null	null	10765.0
6949	null	null	null	10764.0
5449	null	null	null	10761.0
9824	null	null	null	10760.0
100132742	null	null	null	10759.0
1758	null	null	null	10755.0
25978	null	null	null	10753.0
9801	null	null	null	10752.0
171546	null	null	null	10746.0
637	null	null	null	10745.0
51617	null	null	null	10744.0
645452	null	null	null	10742.0
8000	null	null	null	10739.0
54951	null	null	null	10737.0
2523	null	null	null	10734.0
5331	null	null	null	10732.0
54881	null	null	null	10730.0
522	null	null	null	10729.0
60484	null	null	null	10727.0
55157	null	null	null	10726.0
23225	null	null	null	10724.0
729020	null	null	null	10723.0
8458	null	null	null	10721.0
9188	null	null	null	10714.0
55161	null	null	null	10711.0
92856	null	null	null	10710.0
433	null	null	null	10707.0
10058	null	null	null	10706.0
51067	null	null	null	10705.0
1364	null	null	null	10700.0
8120	null	null	null	10699.0
79983	null	null	null	10698.0
4259	null	null	null	10696.0
23527	null	null	null	10695.0
64417	null	null	null	10692.0
9885	null	null	null	10691.0
9728	null	null	null	10690.0
10730	null	null	null	10686.0
29919	null	null	null	10684.0
29889	null	null	null	10682.0
26266	null	null	null	10681.0
268	null	null	null	10680.0
65265	null	null	null	10679.0
5514	null	null	null	10677.0
79919	null	null	null	10674.0
22824	null	null	null	10670.0
284306	null	null	null	10669.0
79614	null	null	null	10666.0
1537	null	null	null	10663.0
3257	null	null	null	10662.0
64837	null	null	null	10661.0
84722	null	null	null	10654.0
54101	null	null	null	10653.0
120227	null	null	null	10646.0
2861	null	null	null	10645.0
10175	null	null	null	10643.0
27258	null	null	null	10641.0
255812	null	null	null	10640.0
9914	null	null	null	10638.0
51642	null	null	null	10636.0
79598	null	null	null	10632.0
56905	null	null	null	10629.0
28969	null	null	null	10628.0
22978	null	null	null	10625.0
5429	null	null	null	10624.0
22903	null	null	null	10622.0
10622	null	null	null	10621.0
1917	null	null	null	10619.0
9373	null	null	null	10617.0
28985	null	null	null	10615.0
64794	null	null	null	10614.0
79139	null	null	null	10613.0
100129405	null	null	null	10611.0
23019	null	null	null	10610.0
65005	null	null	null	10608.0
6877	null	null	null	10606.0
994	null	null	null	10603.0
378708	null	null	null	10602.0
64400	null	null	null	10601.0
10572	null	null	null	10594.0
6780	null	null	null	10592.0
3949	null	null	null	10590.0
1312	null	null	null	10589.0
1652	null	null	null	10587.0
5933	null	null	null	10585.0
8785	null	null	null	10584.0
55636	null	null	null	10583.0
9530	null	null	null	10577.0
10531	null	null	null	10576.0
23012	null	null	null	10574.0
3985	null	null	null	10571.0
55288	null	null	null	10569.0
8887	null	null	null	10566.0
51755	null	null	null	10563.0
116372	null	null	null	10562.0
3052	null	null	null	10561.0
729163	null	null	null	10559.0
1032	null	null	null	10558.0
90233	null	null	null	10556.0
331	null	null	null	10555.0
1525	null	null	null	10550.0
79000	null	null	null	10549.0
55322	null	null	null	10548.0
8568	null	null	null	10547.0
51507	null	null	null	10543.0
26517	null	null	null	10542.0
212	null	null	null	10539.0
10713	null	null	null	10535.0
10656	null	null	null	10534.0
6534	null	null	null	10533.0
1412	null	null	null	10531.0
26263	null	null	null	10527.0
353	null	null	null	10525.0
27043	null	null	null	10524.0
10534	null	null	null	10522.0
25874	null	null	null	10520.0
27112	null	null	null	10516.0
483	null	null	null	10515.0
80055	null	null	null	10513.0
7965	null	null	null	10506.0
10092	null	null	null	10504.0
361	null	null	null	10501.0
23097	null	null	null	10495.0
10950	null	null	null	10493.0
112399	null	null	null	10492.0
5805	null	null	null	10490.0
9972	null	null	null	10489.0
6574	null	null	null	10486.0
4103	null	null	null	10485.0
65109	null	null	null	10484.0
63916	null	null	null	10483.0
10232	null	null	null	10482.0
631	null	null	null	10481.0
11329	null	null	null	10476.0
5753	null	null	null	10473.0
2264	null	null	null	10470.0
23138	null	null	null	10469.0
7029	null	null	null	10468.0
706	null	null	null	10467.0
51079	null	null	null	10465.0
51337	null	null	null	10464.0
25948	null	null	null	10460.0
9907	null	null	null	10457.0
6904	null	null	null	10455.0
8266	null	null	null	10454.0
124583	null	null	null	10449.0
51382	null	null	null	10446.0
10900	null	null	null	10445.0
6549	null	null	null	10444.0
7477	null	null	null	10441.0
23457	null	null	null	10440.0
6343	null	null	null	10438.0
79893	null	null	null	10434.0
4361	null	null	null	10433.0
29107	null	null	null	10432.0
10939	null	null	null	10431.0
731	null	null	null	10430.0
2588	null	null	null	10429.0
3178	null	null	null	10428.0
51517	null	null	null	10426.0
7818	null	null	null	10421.0
4534	null	null	null	10419.0
55183	null	null	null	10417.0
9889	null	null	null	10416.0
25941	null	null	null	10413.0
6940	null	null	null	10410.0
83990	null	null	null	10408.0
80349	null	null	null	10407.0
2271	null	null	null	10405.0
9326	null	null	null	10402.0
80218	null	null	null	10401.0
414771	null	null	null	10400.0
5794	null	null	null	10399.0
6782	null	null	null	10389.0
54664	null	null	null	10385.0
2107	null	null	null	10384.0
22843	null	null	null	10383.0
1310	null	null	null	10382.0
5719	null	null	null	10380.0
60312	null	null	null	10377.0
55711	null	null	null	10376.0
6049	null	null	null	10375.0
8202	null	null	null	10374.0
25888	null	null	null	10373.0
8624	null	null	null	10371.0
8767	null	null	null	10362.0
10755	null	null	null	10361.0
3304	null	null	null	10359.0
10452	null	null	null	10357.0
6855	null	null	null	10356.0
406991	null	null	null	10354.0
23353	null	null	null	10351.0
10575	null	null	null	10348.0
284403	null	null	null	10347.0
10402	null	null	null	10346.0
65220	null	null	null	10345.0
56132	null	null	null	10343.0
51125	null	null	null	10342.0
79135	null	null	null	10340.0
3727	null	null	null	10338.0
23007	null	null	null	10336.0
149603	null	null	null	10335.0
23786	null	null	null	10332.0
341	null	null	null	10331.0
65010	null	null	null	10330.0
646208	null	null	null	10329.0
4157	null	null	null	10328.0
51550	null	null	null	10327.0
6529	null	null	null	10323.0
23259	null	null	null	10321.0
6612	null	null	null	10318.0
2979	null	null	null	10316.0
1337	null	null	null	10314.0
26151	null	null	null	10313.0
7388	null	null	null	10311.0
51074	null	null	null	10308.0
1618	null	null	null	10307.0
401251	null	null	null	10304.0
10987	null	null	null	10298.0
91137	null	null	null	10297.0
10807	null	null	null	10296.0
79710	null	null	null	10295.0
79582	null	null	null	10294.0
24142	null	null	null	10290.0
9368	null	null	null	10287.0
8548	null	null	null	10280.0
2778	null	null	null	10279.0
9158	null	null	null	10276.0
7879	null	null	null	10275.0
6477	null	null	null	10273.0
60488	null	null	null	10271.0
55500	null	null	null	10270.0
11212	null	null	null	10266.0
1977	null	null	null	10264.0
6731	null	null	null	10263.0
9712	null	null	null	10260.0
6323	null	null	null	10259.0
53918	null	null	null	10258.0
26519	null	null	null	10256.0
23011	null	null	null	10254.0
79968	null	null	null	10253.0
7016	null	null	null	10252.0
22929	null	null	null	10251.0
10914	null	null	null	10248.0
79820	null	null	null	10245.0
11274	null	null	null	10239.0
51029	null	null	null	10238.0
2539	null	null	null	10237.0
9569	null	null	null	10233.0
7022	null	null	null	10228.0
5050	null	null	null	10227.0
51174	null	null	null	10226.0
896	null	null	null	10223.0
10360	null	null	null	10222.0
7037	null	null	null	10221.0
5260	null	null	null	10220.0
1595	null	null	null	10219.0
55884	null	null	null	10218.0
10329	null	null	null	10216.0
80219	null	null	null	10214.0
54883	null	null	null	10213.0
56061	null	null	null	10211.0
23443	null	null	null	10210.0
55206	null	null	null	10208.0
2805	null	null	null	10207.0
10634	null	null	null	10206.0
10728	null	null	null	10204.0
1474	null	null	null	10203.0
23212	null	null	null	10197.0
8975	null	null	null	10196.0
669	null	null	null	10195.0
11017	null	null	null	10190.0
57103	null	null	null	10186.0
25836	null	null	null	10184.0
2971	null	null	null	10182.0
56474	null	null	null	10180.0
23615	null	null	null	10175.0
5100	null	null	null	10174.0
5565	null	null	null	10173.0
4713	null	null	null	10170.0
545	null	null	null	10167.0
440672	null	null	null	10165.0
27107	null	null	null	10164.0
7374	null	null	null	10161.0
54877	null	null	null	10157.0
51124	null	null	null	10155.0
6585	null	null	null	10154.0
54904	null	null	null	10152.0
84823	null	null	null	10150.0
100129500	null	null	null	10147.0
78995	null	null	null	10146.0
6247	null	null	null	10143.0
51020	null	null	null	10142.0
6897	null	null	null	10139.0
5255	null	null	null	10135.0
91734	null	null	null	10127.0
6603	null	null	null	10120.0
10585	null	null	null	10119.0
9883	null	null	null	10118.0
51021	null	null	null	10113.0
4738	null	null	null	10112.0
201626	null	null	null	10111.0
3614	null	null	null	10110.0
1048	null	null	null	10109.0
59336	null	null	null	10106.0
8796	null	null	null	10104.0
101	null	null	null	10101.0
8930	null	null	null	10099.0
10458	null	null	null	10098.0
56901	null	null	null	10097.0
5121	null	null	null	10094.0
64149	null	null	null	10092.0
10430	null	null	null	10090.0
9057	null	null	null	10089.0
1382	null	null	null	10086.0
27341	null	null	null	10083.0
80307	null	null	null	10082.0
54994	null	null	null	10078.0
57415	null	null	null	10077.0
51562	null	null	null	10073.0
4174	null	null	null	10072.0
1302	null	null	null	10066.0
23623	null	null	null	10064.0
10016	null	null	null	10063.0
84296	null	null	null	10062.0
57130	null	null	null	10061.0
55181	null	null	null	10060.0
9244	null	null	null	10059.0
64943	null	null	null	10058.0
29123	null	null	null	10057.0
8798	null	null	null	10055.0
57460	null	null	null	10053.0
1111	null	null	null	10052.0
11322	null	null	null	10050.0
10664	null	null	null	10048.0
4190	null	null	null	10047.0
51068	null	null	null	10041.0
23197	null	null	null	10038.0
10542	null	null	null	10036.0
23165	null	null	null	10034.0
7345	null	null	null	10033.0
2786	null	null	null	10031.0
57175	null	null	null	10030.0
54815	null	null	null	10025.0
729863	null	null	null	10024.0
22980	null	null	null	10020.0
8621	null	null	null	10019.0
79884	null	null	null	10016.0
79675	null	null	null	10014.0
11182	null	null	null	10013.0
2597	null	null	null	10011.0
100132399	null	null	null	10010.0
100130741	null	null	null	10005.0
9054	null	null	null	10004.0
56033	null	null	null	10001.0
29093	null	null	null	10000.0
29881	null	null	null	9999.0
8218	null	null	null	9998.0
3281	null	null	null	9997.0
6945	null	null	null	9995.0
8001	null	null	null	9992.0
1829	null	null	null	9988.0
9416	null	null	null	9984.0
8898	null	null	null	9982.0
728932	null	null	null	9981.0
51702	null	null	null	9980.0
50485	null	null	null	9977.0
79650	null	null	null	9976.0
55732	null	null	null	9975.0
50804	null	null	null	9973.0
10300	null	null	null	9971.0
55744	null	null	null	9970.0
8453	null	null	null	9969.0
3434	null	null	null	9968.0
54020	null	null	null	9967.0
2021	null	null	null	9966.0
9070	null	null	null	9965.0
1399	null	null	null	9964.0
28962	null	null	null	9963.0
8357	null	null	null	9962.0
1749	null	null	null	9960.0
53820	null	null	null	9954.0
6518	null	null	null	9951.0
2911	null	null	null	9948.0
55511	null	null	null	9947.0
8893	null	null	null	9945.0
2108	null	null	null	9944.0
7032	null	null	null	9943.0
3159	null	null	null	9941.0
22870	null	null	null	9940.0
22872	null	null	null	9935.0
7324	null	null	null	9926.0
5451	null	null	null	9925.0
6634	null	null	null	9923.0
79844	null	null	null	9921.0
5357	null	null	null	9920.0
5886	null	null	null	9919.0
55662	null	null	null	9917.0
9911	null	null	null	9916.0
8089	null	null	null	9913.0
9318	null	null	null	9911.0
50837	null	null	null	9910.0
6728	null	null	null	9909.0
79074	null	null	null	9908.0
5582	null	null	null	9906.0
730029	null	null	null	9905.0
79158	null	null	null	9901.0
79029	null	null	null	9900.0
26236	null	null	null	9898.0
29796	null	null	null	9897.0
9960	null	null	null	9894.0
8706	null	null	null	9893.0
51128	null	null	null	9892.0
30850	null	null	null	9891.0
54545	null	null	null	9890.0
25801	null	null	null	9889.0
54852	null	null	null	9888.0
57228	null	null	null	9886.0
23613	null	null	null	9881.0
51	null	null	null	9874.0
292	null	null	null	9873.0
6482	null	null	null	9872.0
6279	null	null	null	9870.0
9587	null	null	null	9869.0
4697	null	null	null	9868.0
26576	null	null	null	9867.0
57615	null	null	null	9866.0
81887	null	null	null	9865.0
1674	null	null	null	9861.0
3920	null	null	null	9860.0
286887	null	null	null	9859.0
55038	null	null	null	9854.0
4694	null	null	null	9851.0
6616	null	null	null	9850.0
348995	null	null	null	9849.0
3329	null	null	null	9848.0
56965	null	null	null	9847.0
55222	null	null	null	9845.0
7036	null	null	null	9842.0
2584	null	null	null	9841.0
55374	null	null	null	9839.0
373863	null	null	null	9836.0
55631	null	null	null	9835.0
4493	null	null	null	9834.0
729353	null	null	null	9833.0
23583	null	null	null	9832.0
57007	null	null	null	9831.0
10518	null	null	null	9829.0
79892	null	null	null	9828.0
10100	null	null	null	9827.0
63943	null	null	null	9825.0
56903	null	null	null	9824.0
55208	null	null	null	9821.0
49856	null	null	null	9818.0
429	null	null	null	9817.0
55891	null	null	null	9814.0
55178	null	null	null	9811.0
10845	null	null	null	9810.0
4111	null	null	null	9808.0
8634	null	null	null	9806.0
55890	null	null	null	9804.0
55071	null	null	null	9803.0
5232	null	null	null	9801.0
29766	null	null	null	9800.0
4706	null	null	null	9799.0
26608	null	null	null	9793.0
6944	null	null	null	9792.0
56660	null	null	null	9791.0
754	null	null	null	9790.0
9002	null	null	null	9789.0
22944	null	null	null	9788.0
5596	null	null	null	9786.0
1019	null	null	null	9784.0
54490	null	null	null	9782.0
55359	null	null	null	9781.0
1912	null	null	null	9775.0
1999	null	null	null	9774.0
435	null	null	null	9773.0
157922	null	null	null	9772.0
1787	null	null	null	9767.0
8345	null	null	null	9766.0
64328	null	null	null	9765.0
646756	null	null	null	9764.0
147339	null	null	null	9762.0
441194	null	null	null	9761.0
203	null	null	null	9757.0
6861	null	null	null	9756.0
23174	null	null	null	9755.0
10928	null	null	null	9751.0
56125	null	null	null	9748.0
3692	null	null	null	9746.0
60682	null	null	null	9745.0
25778	null	null	null	9743.0
50628	null	null	null	9740.0
7518	null	null	null	9739.0
51094	null	null	null	9738.0
26024	null	null	null	9736.0
124222	null	null	null	9735.0
5612	null	null	null	9734.0
79184	null	null	null	9732.0
9168	null	null	null	9730.0
9518	null	null	null	9728.0
9477	null	null	null	9727.0
1325	null	null	null	9726.0
27075	null	null	null	9725.0
9585	null	null	null	9718.0
10239	null	null	null	9714.0
23395	null	null	null	9710.0
5075	null	null	null	9708.0
5373	null	null	null	9707.0
9819	null	null	null	9705.0
80271	null	null	null	9699.0
25998	null	null	null	9698.0
728855	null	null	null	9697.0
57332	null	null	null	9696.0
51002	null	null	null	9695.0
81853	null	null	null	9694.0
166647	null	null	null	9693.0
4957	null	null	null	9690.0
1907	null	null	null	9688.0
29984	null	null	null	9687.0
51693	null	null	null	9686.0
55777	null	null	null	9685.0
55596	null	null	null	9683.0
1612	null	null	null	9681.0
81626	null	null	null	9680.0
55734	null	null	null	9679.0
79677	null	null	null	9678.0
518	null	null	null	9675.0
7464	null	null	null	9674.0
9933	null	null	null	9670.0
26528	null	null	null	9664.0
3857	null	null	null	9663.0
10548	null	null	null	9662.0
55030	null	null	null	9661.0
2790	null	null	null	9660.0
30836	null	null	null	9659.0
1748	null	null	null	9657.0
11198	null	null	null	9655.0
6434	null	null	null	9650.0
29966	null	null	null	9648.0
5271	null	null	null	9647.0
51154	null	null	null	9646.0
23520	null	null	null	9644.0
23144	null	null	null	9643.0
3624	null	null	null	9642.0
26205	null	null	null	9640.0
314	null	null	null	9638.0
3229	null	null	null	9636.0
10401	null	null	null	9635.0
55915	null	null	null	9634.0
5211	null	null	null	9633.0
100130922	null	null	null	9627.0
10399	null	null	null	9626.0
1788	null	null	null	9625.0
54187	null	null	null	9623.0
10989	null	null	null	9621.0
8987	null	null	null	9618.0
79672	null	null	null	9617.0
285	null	null	null	9615.0
56954	null	null	null	9611.0
55231	null	null	null	9610.0
8368	null	null	null	9601.0
6443	null	null	null	9600.0
1993	null	null	null	9596.0
2591	null	null	null	9595.0
54998	null	null	null	9592.0
51118	null	null	null	9587.0
80308	null	null	null	9585.0
55753	null	null	null	9580.0
54619	null	null	null	9579.0
29099	null	null	null	9575.0
57820	null	null	null	9573.0
8161	null	null	null	9571.0
10813	null	null	null	9570.0
9170	null	null	null	9568.0
8714	null	null	null	9567.0
55172	null	null	null	9566.0
4683	null	null	null	9565.0
51691	null	null	null	9563.0
8420	null	null	null	9557.0
10802	null	null	null	9556.0
9015	null	null	null	9554.0
3850	null	null	null	9552.0
54953	null	null	null	9550.0
5982	null	null	null	9546.0
7165	null	null	null	9544.0
8505	null	null	null	9543.0
8087	null	null	null	9542.0
10205	null	null	null	9539.0
6899	null	null	null	9538.0
5879	null	null	null	9537.0
206358	null	null	null	9536.0
22911	null	null	null	9534.0
10478	null	null	null	9533.0
10262	null	null	null	9531.0
11097	null	null	null	9530.0
176	null	null	null	9529.0
90011	null	null	null	9527.0
29915	null	null	null	9521.0
9043	null	null	null	9520.0
9325	null	null	null	9519.0
25879	null	null	null	9518.0
26973	null	null	null	9517.0
4708	null	null	null	9515.0
10196	null	null	null	9512.0
29065	null	null	null	9510.0
336	null	null	null	9503.0
55341	null	null	null	9502.0
51116	null	null	null	9501.0
4193	null	null	null	9499.0
1134	null	null	null	9498.0
27019	null	null	null	9496.0
6557	null	null	null	9495.0
9673	null	null	null	9494.0
54680	null	null	null	9492.0
51207	null	null	null	9487.0
23233	null	null	null	9486.0
3061	null	null	null	9483.0
10238	null	null	null	9482.0
27242	null	null	null	9480.0
7277	null	null	null	9479.0
5911	null	null	null	9478.0
55743	null	null	null	9477.0
9277	null	null	null	9476.0
4718	null	null	null	9474.0
3028	null	null	null	9473.0
162	null	null	null	9472.0
339105	null	null	null	9471.0
7625	null	null	null	9470.0
170543	null	null	null	9469.0
774	null	null	null	9467.0
25782	null	null	null	9466.0
6493	null	null	null	9465.0
113251	null	null	null	9464.0
81839	null	null	null	9463.0
9033	null	null	null	9462.0
4677	null	null	null	9461.0
51083	null	null	null	9460.0
55858	null	null	null	9459.0
5116	null	null	null	9457.0
55125	null	null	null	9456.0
5883	null	null	null	9455.0
7139	null	null	null	9454.0
6654	null	null	null	9453.0
100008586	null	null	null	9449.0
4950	null	null	null	9447.0
7432	null	null	null	9445.0
54952	null	null	null	9444.0
29894	null	null	null	9443.0
51806	null	null	null	9442.0
11062	null	null	null	9441.0
29109	null	null	null	9437.0
56894	null	null	null	9436.0
52	null	null	null	9435.0
339229	null	null	null	9432.0
26507	null	null	null	9430.0
646808	null	null	null	9429.0
6004	null	null	null	9427.0
2244	null	null	null	9424.0
10036	null	null	null	9423.0
997	null	null	null	9421.0
5714	null	null	null	9419.0
3682	null	null	null	9407.0
83658	null	null	null	9406.0
55109	null	null	null	9405.0
6183	null	null	null	9404.0
753	null	null	null	9401.0
253982	null	null	null	9398.0
10481	null	null	null	9397.0
80153	null	null	null	9395.0
2257	null	null	null	9390.0
4839	null	null	null	9389.0
5927	null	null	null	9387.0
10134	null	null	null	9385.0
79646	null	null	null	9384.0
[truncated: 11,092 more rows]
