# Supplementary material for: Multiple-input multiple-output causal strategies for gene selection
Source: BMC Bioinformatics. 2011 Nov 25;12:458. doi: 10.1186/1471-2105-12-458 (PMC3323860; doi:10.1186/1471-2105-12-458)
Supplement: Additional file 3 — Archive containing the output files computed by the preranked GSEA for λ ∈ {0.6,0.7,0.8,0.9,1.0,2.0} (GSEA_MIMO_part2.zip). [file 1471-2105-12-458-S3.ZIP › mFS08_entrez_mimo.GseaPreranked.1316039081375/edb/results.edb]

<?xml version="1.0" encoding="UTF-8"?>

<EDB LC_PROC="none" SORT_MODE="real" ORDER="descending" METRIC="None" NUM_PERMS="1000">
  <DTG RANKED_LIST="mFS08_entrez_mimo.rnk" TEMPLATE="na_as_pre_ranked" GENESET="gene_sets.gmt#IMMUNE_RESPONSE" ES="-0.3992" NES="-2.3764" NP="0.0000" FDR="0.0025" FWER="0.0020" RND_ES="0.2314 0.1403 -0.1991 -0.1565 -0.1750 -0.1605 -0.1400 0.1737 0.1782 0.1801 -0.1541 0.1662 0.1581 0.2195 0.1616 0.2279 -0.1621 0.1686 -0.1545 -0.1609 -0.1579 0.1552 0.1724 -0.1939 0.1773 -0.1524 -0.1655 -0.1862 -0.1417 -0.1977 -0.1259 -0.2128 -0.1745 0.1509 -0.1555 0.1679 0.1424 0.1485 -0.1573 -0.1504 -0.1615 -0.1976 0.1486 -0.1260 0.1881 -0.1433 -0.1841 0.1741 0.1805 -0.1908 -0.1582 0.1654 0.1735 0.1477 0.1449 -0.1383 -0.1414 0.2130 -0.1737 0.1398 0.1964 0.1517 0.1909 0.1729 0.1928 0.1554 -0.1643 -0.1797 0.1722 0.1890 0.1798 -0.1466 -0.1539 0.1578 -0.1493 0.1365 -0.2109 0.2016 -0.1719 -0.1944 -0.1679 0.1476 0.1624 -0.1995 -0.1744 -0.2122 0.1680 -0.1457 0.1728 0.2065 0.1890 0.1374 -0.2194 0.2005 0.1660 0.1936 0.1656 0.1621 0.1815 0.1991 0.1572 0.2149 0.1552 0.1834 -0.1553 0.2026 -0.1525 0.1611 -0.1543 -0.1699 -0.2088 -0.1520 0.1652 0.1600 0.1542 0.1524 0.1495 -0.1304 0.1672 -0.1796 0.2083 0.2022 0.1879 0.1699 0.2355 0.1653 0.1426 0.1822 0.1656 0.2027 0.1531 0.2126 0.1977 0.2093 0.2306 0.1943 -0.1753 0.1438 -0.1551 0.2086 0.1946 0.1497 0.2101 -0.1235 -0.1511 0.1101 -0.1331 0.1632 0.1911 0.1707 0.2139 0.2152 0.1877 0.1669 0.1479 -0.2250 0.1726 0.2146 -0.2499 0.2153 -0.2018 0.2434 0.1730 -0.1538 0.1691 -0.1577 -0.1708 0.2005 -0.1772 -0.1726 0.1452 0.1645 -0.1667 -0.1380 0.1624 0.1273 0.1694 -0.2093 0.1322 0.1804 -0.1494 -0.1439 0.1286 0.1410 -0.1978 -0.1635 -0.1575 -0.2239 0.1535 0.2560 0.1418 -0.1603 -0.1559 0.1967 -0.1481 -0.1452 0.1677 0.1594 -0.1585 -0.1432 -0.1346 -0.1665 0.2047 0.1498 -0.1829 0.1655 0.2136 0.1621 -0.1728 -0.1853 -0.1856 0.1894 -0.1837 -0.1792 0.1925 0.1657 -0.1425 -0.1721 0.1944 0.1453 0.1503 0.1456 0.1619 -0.1575 0.2571 -0.1527 -0.1925 -0.1457 0.1508 -0.1552 0.1977 -0.1558 0.2086 -0.2264 0.2058 -0.1701 -0.1646 0.2052 -0.1722 0.1813 0.1473 0.1609 0.1910 -0.1908 0.1867 0.1622 -0.1580 0.1687 0.1741 0.1911 0.1817 0.1447 -0.1597 0.1780 -0.1833 0.2229 -0.1661 0.1576 0.2246 0.1760 -0.1316 0.1566 -0.1437 0.1746 0.1670 0.2187 0.1662 -0.2072 0.2108 0.1828 0.1214 0.1760 0.1468 -0.1687 0.1767 -0.2008 -0.1486 -0.1721 0.1501 -0.1515 -0.1324 0.1830 0.1122 -0.1567 0.2337 0.1804 -0.1818 0.1900 0.1485 -0.1437 0.2799 0.1635 0.2606 0.1614 0.1844 0.1558 0.1449 0.1672 0.1491 -0.1596 0.1722 -0.1732 0.1977 -0.1576 -0.1898 -0.1876 0.1804 0.1618 0.2001 -0.1881 -0.1414 -0.1502 -0.1872 0.1750 0.1808 -0.1692 0.1592 -0.1465 0.1795 0.1846 0.1616 0.1874 0.1629 -0.1963 0.1645 -0.1563 -0.1481 0.1768 0.1750 0.1629 0.2279 0.2122 0.2187 0.1581 -0.1757 -0.1421 0.1453 -0.2062 0.1375 0.1972 -0.1629 -0.1628 -0.1711 -0.1616 -0.2057 -0.1970 0.1890 -0.1613 -0.1846 -0.1522 0.1754 -0.1539 0.2089 0.2120 -0.1850 -0.1588 0.1590 -0.1469 -0.1762 0.1670 0.1725 -0.1942 0.1809 -0.1276 0.1281 -0.1722 -0.1378 -0.1654 -0.1707 0.1673 -0.1449 0.1907 0.2044 0.1848 -0.2088 0.1492 -0.1349 -0.1328 -0.1598 -0.1701 -0.1771 -0.1864 0.1924 -0.1901 0.1740 0.1518 0.1731 -0.1490 0.1771 0.1926 0.1703 0.1622 -0.1988 0.1820 0.1720 0.1690 -0.1772 -0.1702 0.1780 0.1617 0.1887 -0.1929 0.1499 -0.1690 0.1539 0.2372 0.1622 -0.2094 0.1188 0.1610 -0.1347 0.2172 0.1833 0.1450 -0.1464 0.1993 0.1605 0.2143 -0.1535 -0.2060 0.1471 0.1490 -0.2189 0.1782 -0.2065 0.1934 -0.1442 0.1318 0.1985 -0.2291 -0.1610 0.1874 0.1592 0.1538 -0.1534 0.1654 -0.1832 0.1681 0.2181 0.1591 0.1867 0.2202 -0.1609 -0.1436 0.1553 -0.1558 0.1927 -0.1831 -0.1637 0.1707 0.1792 -0.1622 -0.1758 -0.1737 0.1700 0.1449 0.2420 0.1707 -0.1615 -0.1732 0.1610 -0.1611 0.1315 -0.1635 -0.1685 0.1627 0.1665 0.1380 0.1696 0.1641 -0.2046 0.2268 -0.1746 0.2398 -0.1995 0.1509 0.1621 -0.1839 -0.1758 -0.1824 0.1699 -0.1347 0.1460 -0.1643 -0.1419 0.1822 0.1306 0.1834 0.2116 -0.1685 0.1509 0.1234 0.1700 -0.1590 0.1763 -0.1683 -0.1601 0.1601 0.1789 -0.1582 0.1779 -0.1584 0.2301 0.1760 0.1722 -0.1713 0.2234 0.1989 -0.2337 0.1933 -0.1617 -0.1653 0.1577 0.1852 0.1689 0.1368 0.1478 0.1518 -0.1663 0.1670 0.1783 -0.2432 0.1564 -0.1511 -0.1719 -0.1878 0.1470 -0.2041 -0.1484 -0.1568 0.1355 0.2034 -0.1705 -0.2175 0.1219 0.1488 0.1719 -0.1554 -0.1654 0.1343 0.1574 0.1503 0.1889 -0.2144 0.1458 0.1590 0.1681 -0.1850 0.1649 -0.1840 -0.1668 -0.1725 0.1747 0.1753 -0.1915 0.1776 0.1648 -0.1837 0.1572 0.1687 -0.1877 -0.1452 0.2119 -0.1426 0.1575 0.1861 0.2440 -0.1876 0.1380 0.1539 -0.1555 0.2236 0.1796 -0.1571 0.1307 0.1862 0.1612 -0.1611 0.1853 0.1909 0.1713 0.1627 0.1722 0.1728 -0.1629 0.1422 0.1655 -0.2113 -0.2214 -0.1486 -0.1734 0.1959 0.1691 0.1625 0.1126 0.1442 -0.1756 -0.1391 0.1826 -0.1396 -0.1610 0.2149 0.1682 0.2089 -0.2161 0.1702 0.2742 -0.1689 0.1648 0.1595 -0.1577 0.1873 -0.2021 0.1458 0.1678 0.1948 -0.1532 0.1619 -0.1488 0.1466 -0.1458 0.2221 0.1870 -0.1715 0.1511 -0.1700 0.1618 0.1229 0.2025 -0.1668 0.1485 -0.1696 0.1210 -0.1229 -0.1853 -0.1446 0.1464 -0.1533 0.1511 0.1551 -0.1806 -0.1628 -0.1753 0.2057 -0.1416 0.1767 0.1519 0.2042 -0.1596 0.1807 0.1589 0.1405 -0.1308 0.1758 -0.1375 -0.1336 0.1440 0.1290 0.1385 -0.1733 -0.1693 0.2021 0.1985 0.1552 -0.1245 0.1681 0.1609 0.2385 0.1369 0.1635 0.1429 0.1261 0.1719 0.1425 0.1646 0.1591 0.1785 0.1694 0.1340 -0.1573 -0.1499 -0.1900 0.1355 -0.1901 0.1788 0.1324 -0.1829 -0.2201 -0.1847 0.1234 -0.1496 0.1318 0.1452 -0.1667 0.1611 -0.1389 0.1365 0.1959 -0.1530 0.1547 -0.1999 0.1584 -0.1279 -0.1814 -0.1332 0.1889 0.2022 -0.1800 0.1638 -0.2267 0.1586 0.1759 -0.1555 -0.1560 -0.1606 -0.1741 0.1526 0.1701 -0.1436 0.1588 -0.1462 0.1617 0.1867 0.1944 -0.1736 0.2061 -0.1415 -0.1396 0.1618 -0.1876 0.1648 -0.2059 0.1522 -0.1644 -0.1573 -0.1690 -0.1390 0.1573 0.1606 -0.1678 0.1867 0.1926 -0.1712 -0.1807 0.1486 -0.1975 0.1594 0.1696 0.1661 0.1582 0.2064 -0.1898 0.1707 -0.1597 -0.1464 0.2284 0.1378 0.1291 0.2012 -0.1641 0.1425 0.2227 0.1790 0.2149 0.1899 -0.2069 0.1538 0.1394 0.1557 0.1741 -0.1651 0.1583 -0.1556 0.1322 0.1656 -0.1462 -0.1650 -0.1319 -0.2013 0.1811 -0.1577 0.1820 0.1451 -0.1556 -0.2246 0.1459 0.1654 0.1359 -0.1521 -0.1651 -0.1578 0.1494 0.1978 0.1500 0.2132 0.1587 0.1729 -0.1702 0.1863 -0.1548 0.1777 0.2284 -0.1821 -0.1675 0.1673 -0.1614 -0.1324 -0.2361 0.2116 -0.2315 0.1850 -0.1710 -0.1665 0.1598 0.1638 0.2225 0.1643 0.1595 0.2144 0.1846 -0.1361 0.1837 0.1630 -0.1981 -0.1489 0.2030 -0.1691 0.1705 0.1446 -0.1435 0.1470 0.1708 0.1616 0.1881 0.1752 -0.1792 -0.1677 0.1380 0.2115 0.2089 -0.1492 0.1734 0.1508 0.1549 0.1396 0.1468 -0.1570 -0.1579 0.1661 -0.1580 0.1925 0.1694 0.1568 0.1688 0.1789 0.1534 0.1900 0.1604 -0.1681 -0.1324 -0.1487 0.1936 0.1517 -0.1793 0.1657 0.1717 0.1815 0.1976 -0.1554 0.2013 0.2113 0.1349 -0.1362 0.1863 0.1882 -0.1752 0.1858 0.1843 0.1683 -0.1468 -0.1755 0.1442 0.1517 0.1959 -0.1578 0.1545 0.1998 0.1551 0.1725 -0.1537 -0.1528 -0.1353 0.1706 0.1852 0.1740 0.1806 0.1519 -0.1715 0.1762 0.1911 -0.1545 -0.1454 0.2127 0.1790 -0.1639 -0.1384 -0.1651 -0.1531 -0.2016 0.1567 0.2028 -0.1558 0.1852 -0.1915 -0.1771 0.2001 0.1704 0.1817 -0.1815 0.1903 0.1510 -0.1438 -0.2423 0.1864 -0.1694 -0.2006 -0.1431 0.1352 0.1478 -0.1479 0.2058 0.1807 0.1621 -0.1424 0.1493 -0.1886 0.1623 0.1633 0.1805 0.1675 0.1408 0.1958 0.1591 0.1896 0.1507 -0.1642 0.1887 -0.1400 -0.1962 -0.1411 -0.1483 0.1960 0.1589 -0.1634 -0.1080 0.1939 -0.1698 0.1814 0.1644 -0.1844 0.1536 0.2450 0.1648 0.1552 0.1480 0.1555 -0.1830 -0.1293 -0.2160 0.1757 -0.1499 -0.1624 0.1642 0.1699 -0.1556 -0.1806 -0.1681 0.1599 -0.1726 -0.1692 -0.1763 0.1448 0.1442 0.1596 -0.1974 0.2173 0.1329 0.2025 0.1358 -0.1776 0.1930 0.1843 -0.1387 0.1613 -0.1803 0.1611 0.1767 0.1724 0.1371 0.1565" HIT_INDICES="1 74 482 1033 1078 1082 1115 1229 1232 1252 1293 1378 1930 2114 2210 2382 2402 2732 2756 2823 2875 2990 3135 3264 3281 3404 3705 3713 3718 3844 3954 4214 4234 4242 4307 4318 4439 4445 4450 4738 4753 4757 4829 4997 5015 5051 5242 5307 5369 5525 5726 5784 5859 5942 5985 6009 6023 6153 6198 6289 6300 6314 6327 6399 6469 6504 6599 6639 6668 6673 6687 6847 6867 6870 7029 7307 7367 7397 7490 7617 7661 7795 7990 8055 8222 8237 8326 8465 8470 8542 8554 8585 8626 8658 8682 8731 8746 8754 8775 8792 8867 8924 9063 9065 9070 9088 9117 9189 9342 9380 9533 9577 9592 9633 9737 9763 9824 9880 9932 9962 9981 10087 10130 10245 10289 10296 10327 10341 10407 10444 10491 10599 10671 10746 10754 10787 10817 10867 10877 10916 10942 10983 10987 11003 11043 11046 11067 11107 11135 11138 11150 11208 11262 11308 11371 11437 11444 11448 11503 11542 11592 11721 11759 11782 11796 11806 11860 11870 11895 11901 11949 11962 12011 12026 12034 12061 12128 12154 12202 12245 12270 12303 12327 12346 12356 12407 12466 12522 12532 12588 12595 12644 12646 12669 12679 12759 12774 12797 12807 12836 12858 12887 12902 12965 12966 12983 13000 13006 13009 13072 13081 13087" ES_PROFILE="0.0087 0.0118 -0.0115 -0.0467 -0.0426 -0.0353 -0.0303 -0.0317 -0.0245 -0.0187 -0.0145 -0.0139 -0.0503 -0.0584 -0.0598 -0.0672 -0.0630 -0.0832 -0.0797 -0.0796 -0.0785 -0.0824 -0.0888 -0.0942 -0.0909 -0.0960 -0.1154 -0.1121 -0.1085 -0.1146 -0.1195 -0.1365 -0.1349 -0.1324 -0.1344 -0.1322 -0.1388 -0.1364 -0.1339 -0.1538 -0.1526 -0.1505 -0.1538 -0.1648 -0.1641 -0.1650 -0.1781 -0.1816 -0.1849 -0.1957 -0.2103 -0.2139 -0.2190 -0.2248 -0.2275 -0.2289 -0.2294 -0.2392 -0.2424 -0.2494 -0.2501 -0.2511 -0.2520 -0.2574 -0.2626 -0.2650 -0.2720 -0.2747 -0.2764 -0.2763 -0.2769 -0.2886 -0.2894 -0.2889 -0.3003 -0.3206 -0.3239 -0.3249 -0.3306 -0.3388 -0.3405 -0.3491 -0.3621 -0.3650 -0.3755 -0.3743 -0.3786 -0.3867 -0.3844 -0.3872 -0.3853 -0.3849 -0.3851 -0.3847 -0.3836 -0.3844 -0.3825 -0.3800 -0.3786 -0.3768 -0.3794 -0.3805 -0.3879 -0.3846 -0.3815 -0.3795 -0.3782 -0.3802 -0.3883 -0.3874 -0.3953 -0.3947 -0.3918 -0.3908 -0.3947 -0.3924 -0.3928 -0.3927 -0.3923 -0.3901 -0.3870 -0.3906 -0.3892 -0.3933 -0.3918 -0.3874 -0.3848 -0.3809 -0.3810 -0.3788 -0.3772 -0.3803 -0.3805 -0.3808 -0.3759 -0.3729 -0.3696 -0.3678 -0.3629 -0.3602 -0.3564 -0.3538 -0.3483 -0.3437 -0.3409 -0.3352 -0.3309 -0.3280 -0.3241 -0.3183 -0.3132 -0.3116 -0.3095 -0.3068 -0.3054 -0.3040 -0.2981 -0.2920 -0.2897 -0.2861 -0.2834 -0.2865 -0.2826 -0.2775 -0.2716 -0.2655 -0.2626 -0.2564 -0.2513 -0.2447 -0.2413 -0.2351 -0.2317 -0.2257 -0.2191 -0.2139 -0.2118 -0.2064 -0.2026 -0.1985 -0.1929 -0.1878 -0.1820 -0.1758 -0.1689 -0.1651 -0.1619 -0.1583 -0.1511 -0.1474 -0.1400 -0.1356 -0.1277 -0.1213 -0.1139 -0.1118 -0.1047 -0.0981 -0.0905 -0.0843 -0.0776 -0.0713 -0.0640 -0.0602 -0.0517 -0.0443 -0.0370 -0.0287 -0.0202 -0.0163 -0.0082 0.0002" RANK_AT_ES="9532.0000" RANK_SCORE_AT_ES="-5848.0000"/>
  <DTG RANKED_LIST="mFS08_entrez_mimo.rnk" TEMPLATE="na_as_pre_ranked" GENESET="gene_sets.gmt#DEFENSE_RESPONSE" ES="-0.3829" NES="-2.3356" NP="0.0000" FDR="0.0025" FWER="0.0040" RND_ES="0.1679 0.1874 0.1747 0.1538 -0.1476 -0.1629 0.1333 0.1911 -0.1471 -0.1794 -0.1809 0.2254 -0.1945 0.1796 -0.1833 0.1953 0.1357 0.1559 -0.1510 0.2023 0.1567 0.1560 0.1966 0.1798 0.1651 -0.1668 0.1596 -0.1652 -0.1630 0.1841 -0.1539 -0.1704 0.1589 0.1364 -0.1815 0.1589 0.1802 0.1367 -0.1417 -0.1802 -0.1956 0.1791 -0.1616 -0.1620 0.1667 0.1684 0.1750 0.1416 0.1256 0.1441 0.1518 0.1465 0.1351 0.1518 -0.1422 -0.1538 0.1417 0.1679 0.1644 -0.1481 -0.1583 -0.1518 0.1762 0.2055 -0.1475 -0.1317 0.1757 0.1546 0.1932 0.1524 -0.1271 0.1745 -0.1693 -0.1650 -0.1658 -0.1474 0.1874 0.1897 0.1487 0.1523 0.1442 0.1916 0.1565 0.1911 -0.1605 0.1989 -0.1755 -0.1462 0.1625 0.2275 0.1752 -0.1269 0.1784 0.1536 -0.1888 0.1701 -0.1700 -0.1651 -0.1751 0.1594 0.1301 0.1794 0.1509 0.1979 0.1720 -0.1625 0.1723 0.1486 -0.1277 -0.1607 0.1732 0.1626 -0.1591 0.1682 0.1424 0.1425 0.1545 0.1431 -0.1266 0.1466 0.2309 -0.1541 0.1740 -0.1607 0.1647 -0.1239 0.1513 0.2142 -0.1437 0.1616 0.1490 0.1402 0.2256 -0.1480 0.2154 0.1720 -0.1703 -0.1593 0.1798 0.2148 -0.1288 0.2148 0.1528 -0.1985 0.1491 0.1702 0.1819 0.1616 -0.1770 0.1734 0.1381 0.1636 -0.1819 0.1977 -0.1790 -0.1490 0.2360 -0.1286 0.2220 0.1301 0.2113 0.1635 0.1752 0.1734 0.1588 0.1911 -0.1965 0.2056 0.1874 0.1690 0.1853 0.1813 0.1873 -0.1862 -0.1383 -0.1333 -0.1184 0.1558 0.1651 0.1600 0.1534 0.1621 0.1467 0.1506 -0.1279 0.1573 -0.1844 0.1604 -0.1624 -0.1664 -0.1714 -0.1402 -0.1866 -0.1489 -0.1679 0.1391 0.1513 -0.1620 0.1542 0.1638 0.1674 0.1964 0.1420 0.1350 -0.1932 -0.1566 0.1996 -0.1450 0.1696 -0.2072 -0.1458 -0.1727 0.1947 0.1946 -0.1481 0.1805 -0.1678 -0.1033 0.1870 0.1652 -0.1422 -0.1845 -0.1485 0.1749 0.2145 0.1403 -0.2060 0.1609 -0.1808 0.1995 0.1723 -0.1548 0.1478 -0.1494 0.2121 -0.2234 0.1822 0.1795 -0.1401 -0.2206 0.2018 0.1755 0.1574 0.2063 0.1498 -0.1444 0.1731 -0.1475 -0.1543 -0.1842 -0.1562 0.1866 0.2066 0.1642 -0.1670 0.1829 -0.0983 0.1781 0.1543 0.1848 0.1530 -0.1531 0.1174 0.1304 -0.1348 0.1358 0.2367 0.1241 -0.2178 0.1784 -0.1811 0.1602 0.1875 -0.1661 -0.2029 -0.1706 0.1793 -0.1850 0.2154 -0.2357 0.1613 0.1726 -0.1475 -0.1613 -0.1649 0.1416 0.1844 0.1993 -0.1448 -0.1339 0.1964 -0.1884 -0.1664 -0.1689 0.1774 0.1549 0.1906 0.1367 -0.1492 -0.1491 0.1597 -0.1410 0.1800 0.2247 0.1790 0.1664 0.2211 -0.1619 -0.1434 0.1779 0.1737 0.1991 -0.1264 0.1707 0.1536 -0.1690 -0.1469 0.1835 -0.1521 -0.1778 -0.1852 0.1513 -0.1248 0.2066 0.1829 -0.1447 0.1549 0.1533 0.1889 0.1438 0.1802 -0.1327 0.1292 0.1491 0.1474 0.1791 -0.1964 -0.1868 -0.2290 0.1596 0.1621 0.1739 -0.1611 0.1854 -0.1901 0.2429 0.1485 -0.1348 -0.1575 0.1615 -0.1846 -0.1969 -0.1624 0.2245 0.1734 0.1995 0.1733 -0.1561 0.1589 0.1632 -0.1959 -0.1512 0.2310 0.1734 -0.1660 -0.1339 0.2009 -0.1978 -0.2041 0.1629 -0.1603 -0.1381 -0.1626 -0.1678 0.2475 0.1417 0.1490 0.2194 0.2228 0.2202 -0.1505 0.1600 0.1688 0.1609 0.1675 -0.1547 -0.1473 0.1447 0.1776 0.1242 0.1179 0.1574 0.2040 0.1528 0.1450 -0.1476 -0.1681 0.1965 -0.1793 -0.1504 0.1577 -0.1340 0.1647 0.1647 0.1836 -0.1787 -0.1489 0.1647 -0.1663 -0.1609 0.1903 -0.1872 -0.1666 0.1697 0.1561 0.2283 0.1592 0.1558 -0.1558 0.1781 0.2051 0.1946 -0.1777 -0.1585 -0.2093 0.1488 0.1635 0.1803 -0.1545 0.1896 -0.1552 0.2349 0.1519 -0.2067 0.1514 0.1436 -0.1664 -0.1789 -0.1557 -0.1562 -0.1697 0.1859 0.1803 -0.2009 0.1677 0.1572 0.1688 0.1664 0.1245 0.1415 0.2052 0.2032 0.2164 0.1673 0.1513 -0.1720 0.1786 0.1386 0.1829 -0.1398 -0.2161 0.1514 0.1551 0.1618 -0.1818 -0.1737 -0.1578 -0.2014 0.2138 0.2168 0.2023 -0.1467 0.1542 0.1931 0.1360 0.1484 -0.1607 0.1494 0.1927 0.1969 -0.1770 0.1446 -0.2342 0.2360 0.1498 -0.1595 0.1583 0.2041 0.1625 -0.1470 0.1630 0.2086 0.1500 -0.1866 -0.1594 0.1813 0.1869 -0.1761 -0.1754 -0.1845 -0.1457 0.1521 0.1666 0.2113 0.1616 0.1687 0.1633 0.1792 0.2041 0.1466 0.1505 -0.1277 -0.1631 0.1627 -0.1507 -0.1944 -0.1403 0.1594 0.1875 -0.1573 0.1432 0.1466 -0.1534 -0.2024 0.1667 0.1362 -0.1482 -0.2284 0.1697 0.1459 0.1705 -0.1543 -0.1629 0.1936 0.1674 0.1649 0.1735 0.1881 -0.1289 0.1536 0.1590 0.1628 0.1385 0.1467 0.1738 0.1576 0.1579 0.2196 0.2186 -0.1631 0.1511 0.1622 -0.1753 0.1331 0.1455 0.1576 -0.1408 0.1468 -0.1960 0.1638 0.1571 0.1900 0.1580 0.1811 -0.1567 -0.1691 0.1648 0.1861 0.1417 -0.1459 -0.1873 -0.1690 0.1550 0.1632 0.1677 -0.1902 -0.1244 -0.1469 0.1505 0.1673 -0.1405 -0.1772 -0.1597 0.1342 0.1988 0.1826 0.1865 0.1929 0.1929 0.1835 0.2107 0.1806 0.1406 -0.1318 0.1862 0.1786 -0.1596 0.1608 0.1566 -0.1416 0.1579 -0.1588 -0.1862 0.1916 -0.1651 -0.1898 -0.1732 0.1359 -0.1409 -0.1425 -0.1485 -0.1410 0.1344 0.1354 0.1505 -0.1445 -0.1572 0.1760 0.1750 0.1748 0.1670 -0.1519 0.1455 -0.1645 0.1315 -0.1576 0.1917 -0.1633 0.1551 -0.1681 -0.1606 -0.1387 -0.1726 0.1592 0.2010 -0.1667 0.1404 0.1705 0.1397 0.2033 -0.1542 -0.1687 0.1721 -0.1526 0.1555 -0.1573 -0.1985 0.1467 -0.1409 -0.1946 -0.1566 0.1655 0.1895 0.1761 0.1468 -0.1680 0.1939 0.1599 0.1250 0.1574 -0.1404 0.2190 -0.1553 0.2404 -0.1877 -0.1857 -0.1746 -0.2024 0.1309 0.1649 0.2142 -0.1584 0.1910 0.1737 0.2184 0.1396 -0.1421 -0.1242 -0.1996 0.1636 0.1408 0.1415 0.1645 -0.1397 -0.1584 0.1534 0.2119 0.1791 0.1880 0.1907 -0.1978 0.1411 0.1947 0.1603 0.1722 -0.1369 -0.1260 -0.1422 0.1705 -0.1652 -0.1555 0.1509 0.1611 -0.1691 -0.1398 -0.1443 -0.1382 -0.1638 -0.1400 -0.1905 0.1841 -0.1416 -0.1680 -0.1967 0.2121 -0.1937 0.1395 0.2273 0.1359 0.1732 0.1675 -0.1865 0.1381 -0.1502 0.1706 0.1721 0.1668 0.1609 0.1463 -0.1651 0.1826 -0.1779 -0.1519 0.1812 -0.1658 0.1784 0.1223 -0.1554 -0.1547 0.1401 -0.1722 0.1419 0.1913 -0.1464 -0.1728 0.1720 0.1550 -0.1985 0.2148 0.2297 -0.2096 -0.1427 0.1942 0.1661 0.2062 -0.2077 -0.1448 0.2001 0.1399 0.1629 0.1596 0.2483 -0.1415 0.2218 -0.1627 0.1640 0.1811 -0.1327 0.1513 0.1503 0.1676 0.2064 -0.1788 0.1468 -0.1355 -0.1777 0.2600 0.2235 -0.1690 0.2247 -0.1358 0.1536 0.2053 0.1464 0.1316 0.1540 -0.1802 -0.1581 -0.1296 0.1415 0.1655 0.1856 0.1795 0.1765 0.1717 -0.2164 -0.1302 -0.1355 -0.1583 0.1967 0.1544 0.1474 0.1483 -0.1663 -0.1424 -0.1657 0.1447 0.1426 0.1593 -0.1637 0.1917 -0.1836 0.1625 -0.1501 0.2004 -0.1644 0.1367 -0.1951 -0.1455 -0.1713 -0.1865 0.1701 0.2098 -0.1657 -0.1414 0.2144 0.1598 0.1671 0.1576 0.1871 0.1648 -0.2038 0.1405 -0.1534 0.1875 -0.1301 -0.1730 0.1644 0.1749 0.1697 -0.1702 -0.1569 0.1871 0.1572 0.1316 0.2338 0.1494 0.1897 0.1935 0.1904 0.1745 -0.1644 0.1556 -0.1534 0.1628 0.1371 0.2098 0.1571 -0.1700 -0.1364 0.1718 0.1874 0.1631 -0.1632 0.1619 0.1591 0.1882 -0.1389 0.1647 0.1941 0.1804 0.2325 0.2062 0.1603 0.1477 -0.1493 -0.1723 -0.1432 -0.1624 0.1530 0.1701 0.1691 0.2039 0.1572 0.1783 -0.1725 0.1650 0.1606 0.1821 0.1731 0.1609 -0.2007 -0.1974 0.1942 -0.2038 -0.1380 0.1692 0.1733 0.1746 0.2472 0.1897 -0.1746 0.1718 0.1898 0.1752 0.1410 -0.1615 -0.1577 0.1743 0.1634 0.1828 0.2001 0.1662 0.1676 0.1629 0.1505 0.2088 0.2095 -0.2312 0.2215 -0.1625 -0.1698 0.1666 -0.1682 0.1640 -0.1672 0.1770 0.1882 0.1494 -0.2145 -0.1491 -0.1753 0.1436 0.1922 -0.1671 0.2177 0.1419 0.2029 -0.1235 -0.1733 -0.1588 0.1929 -0.1997 -0.1836 0.1756 -0.1718 -0.1584 -0.1385 0.2158 0.1703 0.2084 0.1967 -0.1409 0.1497 -0.1841 -0.1558 0.1827 0.1389 0.1535 -0.1675 -0.1916 -0.1542 0.1346 0.1424 -0.1438 0.1529 0.1518 0.1561 0.1496 0.1379 0.1996 0.1520 0.1675 0.1885 0.1684 -0.1191 0.1598 -0.1866 0.1510 -0.1578 0.1710 0.2094 0.1848 0.1386 -0.1972 -0.1763 -0.1711 0.2253 0.1524 -0.1873 0.2190 -0.1368 0.2536 0.2124 -0.2187 -0.1637 0.1666 -0.2037 0.1193 0.1945" HIT_INDICES="74 170 220 482 1033 1252 1508 1745 1799 1868 1914 2205 2402 2424 2539 2596 2659 2818 2839 2852 2880 3104 3155 3281 3312 3383 3459 3460 3515 3668 3684 3718 3752 3844 3927 3990 4098 4106 4167 4214 4360 4373 4445 4450 4537 4554 4578 4781 4787 4852 4914 4992 5040 5041 5142 5155 5324 5327 5407 5624 5754 5843 5859 5880 5889 5934 5942 5947 6198 6207 6222 6247 6250 6271 6288 6291 6300 6313 6319 6335 6380 6394 6399 6404 6417 6420 6469 6516 6593 6648 6712 6760 6838 6847 7013 7102 7283 7333 7352 7362 7464 7490 7492 7501 7505 7652 7743 7754 7812 7855 7860 7964 7987 7990 8066 8201 8222 8237 8246 8388 8470 8607 8612 8658 8731 8754 8783 8854 8867 9062 9105 9189 9228 9402 9525 9577 9592 9682 9720 9737 9787 9792 9962 10028 10035 10087 10127 10130 10184 10186 10192 10238 10245 10252 10289 10327 10367 10370 10416 10437 10449 10502 10559 10671 10754 10786 10825 10876 10877 10953 10969 10970 10987 11005 11043 11085 11138 11154 11186 11209 11262 11274 11282 11303 11371 11380 11437 11448 11464 11471 11480 11561 11602 11662 11690 11697 11769 11773 11788 11796 11895 11933 12034 12035 12048 12064 12100 12104 12122 12128 12210 12212 12245 12269 12270 12281 12319 12343 12362 12367 12456 12466 12522 12551 12588 12629 12698 12725 12759 12774 12896 12932 12964 12983 13003 13008 13076 13086" ES_PROFILE="0.0029 0.0040 0.0086 -0.0035 -0.0388 -0.0485 -0.0614 -0.0732 -0.0709 -0.0697 -0.0669 -0.0835 -0.0930 -0.0890 -0.0923 -0.0912 -0.0907 -0.0978 -0.0943 -0.0901 -0.0872 -0.0998 -0.0990 -0.1042 -0.1021 -0.1032 -0.1048 -0.1006 -0.1007 -0.1086 -0.1058 -0.1046 -0.1034 -0.1068 -0.1097 -0.1111 -0.1161 -0.1134 -0.1150 -0.1154 -0.1238 -0.1219 -0.1247 -0.1223 -0.1263 -0.1250 -0.1242 -0.1377 -0.1358 -0.1386 -0.1413 -0.1453 -0.1471 -0.1452 -0.1512 -0.1504 -0.1620 -0.1607 -0.1655 -0.1812 -0.1904 -0.1965 -0.1970 -0.1979 -0.1979 -0.2007 -0.2007 -0.2005 -0.2198 -0.2202 -0.2211 -0.2229 -0.2230 -0.2245 -0.2257 -0.2258 -0.2264 -0.2274 -0.2277 -0.2289 -0.2322 -0.2331 -0.2333 -0.2335 -0.2344 -0.2344 -0.2379 -0.2413 -0.2469 -0.2507 -0.2552 -0.2583 -0.2636 -0.2636 -0.2756 -0.2816 -0.2944 -0.2970 -0.2972 -0.2967 -0.3032 -0.3037 -0.3024 -0.3016 -0.3004 -0.3101 -0.3154 -0.3145 -0.3171 -0.3186 -0.3170 -0.3230 -0.3227 -0.3209 -0.3246 -0.3328 -0.3320 -0.3308 -0.3291 -0.3375 -0.3412 -0.3490 -0.3466 -0.3472 -0.3499 -0.3486 -0.3478 -0.3502 -0.3480 -0.3598 -0.3597 -0.3626 -0.3621 -0.3718 -0.3774 -0.3774 -0.3746 -0.3774 -0.3762 -0.3733 -0.3729 -0.3691 -0.3778 -0.3784 -0.3744 -0.3738 -0.3722 -0.3678 -0.3672 -0.3626 -0.3583 -0.3571 -0.3528 -0.3485 -0.3465 -0.3445 -0.3427 -0.3380 -0.3365 -0.3331 -0.3290 -0.3279 -0.3271 -0.3305 -0.3315 -0.3285 -0.3259 -0.3243 -0.3187 -0.3189 -0.3144 -0.3087 -0.3042 -0.2998 -0.2969 -0.2943 -0.2924 -0.2877 -0.2841 -0.2798 -0.2778 -0.2725 -0.2670 -0.2624 -0.2614 -0.2558 -0.2538 -0.2482 -0.2431 -0.2372 -0.2314 -0.2312 -0.2277 -0.2257 -0.2211 -0.2149 -0.2137 -0.2072 -0.2015 -0.1952 -0.1959 -0.1919 -0.1925 -0.1855 -0.1793 -0.1733 -0.1689 -0.1619 -0.1560 -0.1492 -0.1482 -0.1409 -0.1361 -0.1304 -0.1230 -0.1164 -0.1118 -0.1060 -0.0999 -0.0926 -0.0918 -0.0848 -0.0813 -0.0757 -0.0706 -0.0658 -0.0630 -0.0570 -0.0514 -0.0443 -0.0453 -0.0396 -0.0336 -0.0265 -0.0194 -0.0111 -0.0077 0.0003" RANK_AT_ES="10027.0000" RANK_SCORE_AT_ES="-6754.0000"/>
  <DTG RANKED_LIST="mFS08_entrez_mimo.rnk" TEMPLATE="na_as_pre_ranked" GENESET="gene_sets.gmt#IMMUNE_SYSTEM_PROCESS" ES="-0.3657" NES="-2.3064" NP="0.0000" FDR="0.0021" FWER="0.0050" RND_ES="0.2117 -0.1516 0.1701 0.1514 -0.1590 0.1664 0.1336 0.1614 0.1452 -0.1344 -0.1383 -0.1474 -0.1238 0.2078 0.1711 0.1535 -0.2291 0.2052 -0.1467 0.1459 0.1584 0.1710 -0.1424 0.1665 0.1585 -0.1516 0.1936 -0.1436 0.1705 -0.1660 -0.1542 0.1385 -0.1507 0.1868 0.1197 0.1669 0.1358 -0.1653 -0.1440 -0.1492 0.1654 0.1396 -0.1622 0.1415 -0.1669 0.1738 0.1971 -0.1791 0.1860 0.1576 -0.1392 0.1809 0.1568 0.1746 0.1523 0.1521 -0.1483 -0.1309 -0.1496 0.1653 0.1564 0.2198 0.1684 0.1435 -0.1573 0.1969 0.1521 0.1512 -0.1569 -0.1508 0.1760 0.1856 0.1597 0.1600 0.1833 0.1599 -0.1398 -0.1467 0.1565 0.1522 0.1574 -0.1821 0.1544 0.2312 -0.1603 -0.1473 0.1553 -0.1463 0.1646 0.1623 0.2123 -0.1355 -0.1298 -0.1647 0.2041 0.1503 -0.1539 0.2240 0.1418 -0.1855 0.1789 0.1650 0.1586 0.1312 0.1995 0.1736 0.1512 -0.1828 0.1793 0.1466 0.1671 0.1750 0.1530 0.1729 -0.1420 0.1491 -0.1849 -0.1428 0.1504 0.1691 -0.1200 -0.1420 0.1510 -0.1495 0.1936 0.1882 -0.1539 0.1587 -0.1508 0.1921 -0.1930 0.1549 -0.2081 -0.1608 -0.1482 0.1641 0.2028 0.1608 0.1706 -0.1362 0.1593 0.1441 0.1350 -0.1794 -0.1632 -0.1613 0.2132 -0.1470 0.1425 0.1710 0.1631 -0.1666 -0.1608 0.1538 0.1692 0.1658 0.1665 -0.1825 0.1820 -0.1497 0.1713 0.1701 -0.1574 -0.1797 0.1739 0.1389 -0.1463 -0.1328 -0.1360 -0.1477 -0.1676 0.1884 0.1609 -0.1439 -0.1585 0.1716 -0.1675 -0.1760 -0.1728 0.1642 0.2178 -0.1540 0.1800 0.1931 -0.1334 0.1783 0.1790 0.1552 -0.1457 -0.1399 -0.1497 0.1994 0.1538 -0.1387 0.1688 0.1362 0.2065 -0.1834 -0.1446 0.1793 0.1510 -0.1411 0.1480 0.1668 0.1680 0.1818 -0.1497 0.1584 0.1542 0.2152 -0.1395 -0.1469 -0.1505 0.1399 0.1591 0.1399 -0.1519 0.1414 0.1851 0.1455 0.1926 -0.1562 0.1542 -0.1318 0.1841 -0.1711 0.1547 -0.1178 0.1761 0.1702 0.2002 0.2269 -0.1710 0.1720 0.1496 0.1643 -0.1332 0.2327 -0.1583 0.1590 0.1317 -0.1194 -0.2300 -0.1535 0.1397 -0.1787 0.1494 0.1954 0.1708 0.1627 -0.1824 0.1917 0.2130 0.1946 0.1883 0.1484 0.1735 -0.1405 -0.1225 0.1866 0.1968 0.2141 -0.1889 0.1685 0.1441 0.1583 0.2327 0.1871 -0.1603 0.2230 0.1694 0.1877 -0.1856 -0.1254 0.1801 0.1948 -0.1717 0.1550 -0.1585 0.2182 0.1982 0.1372 -0.1413 0.1797 0.1326 0.1774 0.1602 -0.1301 0.1940 0.1941 0.1655 -0.1412 0.1817 0.2490 0.2128 0.1328 0.1862 0.1520 0.1866 -0.1418 -0.1788 0.1853 0.1456 0.1647 -0.1715 0.2164 0.1460 0.1774 0.2116 0.1616 0.1492 -0.1538 0.1779 0.1799 -0.1932 -0.1422 -0.2013 0.1861 -0.1919 0.1872 0.1859 0.1540 -0.1534 0.1330 0.1501 -0.2287 0.2133 0.1636 0.1535 0.1634 0.1608 -0.1642 0.2086 -0.1527 -0.1331 -0.1624 -0.1672 -0.1869 -0.1835 0.1436 0.1634 -0.1865 0.1832 0.1565 0.1340 0.1525 -0.1564 -0.1396 -0.1521 0.1645 0.1417 -0.1653 -0.1662 -0.1646 0.1607 0.1857 0.1584 -0.1550 0.1411 -0.1529 -0.2314 0.1419 0.1728 -0.1645 0.1744 0.1261 -0.1539 0.1764 -0.1768 0.1602 0.2449 -0.1780 0.1999 0.1663 -0.1527 0.1517 0.1711 -0.1589 -0.2112 0.1886 0.2015 0.1793 -0.1369 0.1500 0.1964 0.1775 -0.1523 0.1425 -0.1510 -0.1510 -0.1495 0.1904 -0.1593 0.1565 0.1556 -0.1619 0.1564 0.1650 0.1782 0.2529 0.1860 0.1593 -0.1706 -0.1586 0.1460 0.1806 -0.1594 0.1923 0.1851 -0.1336 -0.1416 0.1804 0.1617 0.1429 0.2081 0.2393 -0.1553 0.1472 0.1518 -0.1976 0.1491 0.1543 0.1771 0.1576 0.1518 -0.1908 -0.1848 -0.1656 -0.1664 0.1311 0.1362 0.1551 -0.1644 -0.1687 0.1692 0.1826 0.1519 -0.1634 0.1442 0.1576 0.2113 -0.1752 -0.1433 -0.1251 -0.1621 0.1870 0.1628 0.1785 0.1911 -0.1605 -0.1367 0.1656 -0.1529 -0.1401 0.1711 -0.1426 0.1338 -0.2097 0.1596 0.2041 -0.1673 0.1597 0.1503 -0.1693 -0.1548 -0.1204 -0.1982 0.2026 -0.1742 0.1518 -0.1974 -0.1424 -0.1936 -0.1558 0.1541 -0.1861 0.2002 0.1747 -0.1615 0.1821 0.1448 -0.1777 -0.1343 -0.1572 -0.1528 0.1751 0.1755 -0.1603 -0.1756 -0.1416 -0.1540 -0.1494 -0.1682 0.1495 0.2456 0.1453 0.1506 0.1884 0.1983 0.1873 -0.1650 -0.1609 0.1472 0.2093 0.1447 -0.1519 0.1450 -0.2068 -0.1486 0.1691 -0.1878 0.1897 -0.1666 0.1797 0.1641 0.1907 -0.1476 -0.1612 0.1588 0.1320 0.2041 0.1927 -0.1320 0.1658 -0.1600 0.1686 -0.1695 -0.1543 0.1457 0.1793 0.1421 -0.1252 0.1625 -0.1943 -0.1554 0.2234 0.1722 0.1823 0.1664 0.1286 0.1416 -0.2004 0.1629 0.1382 0.1331 0.1272 -0.1514 0.1564 0.2127 -0.1715 0.1823 0.1823 0.1654 0.1749 0.1515 0.1695 -0.1247 0.1506 0.2074 0.1601 0.2085 0.1308 -0.2050 -0.1392 -0.1448 0.1633 0.2168 0.1339 -0.1691 0.1538 0.1506 0.1863 0.1837 -0.1824 -0.1547 -0.1795 0.1492 0.1575 0.1493 0.1759 0.1477 0.2028 0.1679 0.1559 -0.1813 0.1777 -0.1254 0.1634 -0.1368 0.1424 -0.2145 0.1642 0.1230 0.1465 -0.1866 0.1531 -0.1503 -0.1495 0.1325 0.1806 0.1189 0.1476 0.1646 0.2137 0.1579 0.1920 -0.1350 0.1568 -0.1674 0.1651 0.1554 -0.1483 0.1816 0.2056 0.1556 0.1812 0.1686 0.1764 0.1577 0.1720 0.1518 0.1748 0.1316 -0.1502 0.1498 -0.1428 -0.1713 0.1664 0.1534 -0.1503 0.1547 0.1894 0.1791 0.1538 0.1740 0.1968 -0.1525 -0.1536 0.1666 -0.1209 0.1412 -0.1354 0.2333 0.2083 0.2059 0.1976 0.1306 0.1835 0.1901 -0.1952 0.1959 0.1399 0.1829 0.2003 0.1659 -0.1385 -0.1431 0.1429 0.1844 -0.1427 0.1506 -0.1664 -0.1466 0.1712 0.1734 0.1583 0.1461 -0.1416 0.1724 0.1399 0.1609 0.1621 -0.2096 0.2403 0.1485 0.1261 0.1619 0.1409 0.1971 0.1850 0.1864 -0.1547 0.1563 0.1796 0.1512 0.2101 0.2068 0.1585 0.1998 -0.1790 0.1496 0.1543 0.1341 0.1767 -0.1584 0.1699 0.2114 -0.1631 0.1387 0.1477 0.1863 -0.1543 -0.1554 0.1699 0.1851 0.1573 -0.1333 0.1496 0.1598 -0.1330 -0.1505 0.1263 -0.1666 0.1501 0.1695 -0.2019 -0.1331 0.1560 -0.1653 0.1783 -0.2121 0.1388 0.1700 0.1685 -0.1471 0.1564 -0.1464 -0.1359 -0.1444 -0.1672 0.1528 0.1489 -0.1624 0.1774 0.1589 0.2231 -0.1650 0.1794 0.1557 -0.1478 -0.1699 -0.1508 0.1474 -0.1875 0.1465 -0.1545 0.1516 0.1588 0.1756 -0.1603 0.1604 -0.1525 0.1809 0.1576 -0.1388 0.1659 0.1376 0.1539 0.1965 0.1794 0.2343 0.1506 -0.1650 0.1819 0.1390 0.1821 -0.1360 0.2169 -0.1665 -0.1538 0.1614 -0.1434 -0.1478 -0.1665 0.2086 -0.1243 0.1446 -0.1646 0.1823 0.1661 -0.1519 0.1501 0.1607 0.1681 0.1754 0.1352 -0.1685 0.1423 0.1755 0.1792 0.1821 0.1510 -0.1766 0.1594 -0.1259 -0.1723 0.1846 -0.1229 0.1455 0.1867 0.1407 0.1808 0.1548 0.1907 -0.1901 0.1430 0.1996 0.1336 -0.1597 -0.1719 0.1589 -0.1980 0.1530 0.1709 0.1973 -0.1674 -0.1457 0.1986 0.1687 0.1531 -0.1832 -0.1720 0.1734 0.1836 0.1643 0.2129 -0.1314 -0.1597 -0.1585 0.1814 -0.1441 0.1637 0.1295 0.1405 0.1742 -0.1616 0.1461 -0.1289 -0.1950 0.1467 0.1585 -0.1909 -0.1447 -0.1715 0.1764 -0.1275 0.1262 -0.1740 -0.1653 0.1587 0.1931 0.2156 0.1512 -0.1567 0.1855 0.2030 -0.1466 -0.1431 0.1454 0.1391 0.1947 0.2287 0.1338 0.2060 0.2041 -0.1764 0.1555 0.1837 -0.1462 0.1524 0.1519 -0.1123 0.1720 0.2102 -0.1677 0.1643 0.1582 -0.1462 0.2024 0.1553 0.1348 0.1557 0.1741 0.1491 -0.1170 -0.1552 0.1522 0.1617 -0.1476 0.1748 0.1405 0.1352 0.1836 0.1848 0.1885 0.1549 0.2114 0.1783 0.1721 0.1625 0.1443 -0.1831 0.1830 0.1499 0.1760 -0.1619 0.1765 -0.1655 0.1568 -0.1719 0.1456 0.1596 0.1393 0.1918 0.2063 -0.1788 -0.1560 0.1455 0.1368 0.1678 0.1859 -0.1456 0.1951 0.2005 0.2088 -0.1529 0.1476 -0.1240 0.1824 -0.1242 0.2201 -0.1360 -0.1377 0.1561 0.1214 -0.1715 -0.1581 0.1554 0.1454 -0.1277 0.1387 0.2292 0.1971 0.1761 -0.1763 -0.1662 -0.1370 -0.1205 0.2370 0.1477 0.1239 0.1727 -0.1470 0.1455 0.1453 -0.1834 0.1481 0.1876 0.1872 0.1807 0.1567 0.2122 0.1631 0.1634 -0.1429 0.1863 -0.1602 0.1558 0.1776 0.1696 -0.1490 0.1473 0.1831 -0.1679 0.1311 0.1823 0.1610 0.1747 0.1595 0.2435 0.1606 0.1401 0.1437 -0.1683 -0.1525 0.1655 0.1608 0.1387 -0.1531 0.1653 0.1971 0.1462 0.1750 0.1543 -0.1534 0.1822 0.1688 -0.2143 0.2013 -0.1782" HIT_INDICES="1 74 170 283 333 482 621 962 1033 1078 1082 1115 1202 1229 1232 1252 1293 1378 1429 1868 1913 1930 2031 2055 2077 2114 2210 2261 2377 2382 2402 2732 2756 2783 2823 2875 2990 3135 3211 3264 3281 3388 3390 3404 3603 3705 3713 3718 3774 3779 3844 3850 3879 3954 4106 4214 4234 4242 4291 4297 4307 4318 4385 4393 4439 4445 4450 4463 4680 4738 4743 4753 4757 4775 4829 4852 4997 5015 5051 5184 5242 5307 5369 5525 5726 5784 5859 5942 5985 6009 6023 6143 6153 6198 6270 6289 6300 6314 6317 6327 6343 6399 6469 6504 6534 6541 6599 6639 6668 6673 6687 6712 6847 6867 6870 7010 7029 7307 7326 7367 7397 7414 7429 7490 7617 7619 7661 7795 7937 7990 8015 8019 8055 8222 8237 8300 8326 8364 8433 8440 8465 8470 8542 8554 8585 8626 8645 8658 8681 8682 8731 8746 8754 8775 8792 8867 8924 9063 9065 9070 9088 9117 9189 9342 9368 9380 9533 9577 9592 9633 9737 9763 9824 9880 9908 9932 9962 9981 10087 10130 10245 10289 10296 10301 10303 10327 10341 10407 10444 10491 10502 10521 10599 10671 10746 10754 10787 10817 10867 10876 10877 10885 10916 10942 10983 10987 11003 11043 11046 11067 11107 11135 11138 11150 11200 11208 11252 11262 11297 11308 11319 11371 11399 11432 11437 11444 11448 11453 11503 11542 11592 11639 11721 11759 11782 11796 11806 11860 11870 11895 11896 11901 11949 11962 12011 12026 12034 12061 12069 12128 12154 12202 12229 12245 12270 12278 12303 12327 12345 12346 12356 12368 12407 12466 12504 12511 12522 12525 12532 12588 12595 12644 12646 12669 12679 12759 12774 12779 12797 12807 12834 12836 12858 12885 12886 12887 12902 12965 12966 12983 13000 13006 13009 13030 13057 13072 13081 13087" ES_PROFILE="0.0062 0.0068 0.0055 0.0027 0.0049 -0.0008 -0.0058 -0.0269 -0.0270 -0.0251 -0.0199 -0.0171 -0.0186 -0.0154 -0.0103 -0.0066 -0.0045 -0.0060 -0.0049 -0.0345 -0.0334 -0.0301 -0.0334 -0.0308 -0.0280 -0.0265 -0.0296 -0.0293 -0.0341 -0.0303 -0.0277 -0.0496 -0.0477 -0.0460 -0.0453 -0.0456 -0.0510 -0.0589 -0.0614 -0.0623 -0.0603 -0.0655 -0.0624 -0.0603 -0.0729 -0.0781 -0.0758 -0.0734 -0.0750 -0.0726 -0.0750 -0.0728 -0.0724 -0.0757 -0.0851 -0.0913 -0.0906 -0.0889 -0.0905 -0.0888 -0.0874 -0.0861 -0.0892 -0.0877 -0.0892 -0.0876 -0.0860 -0.0849 -0.1001 -0.1029 -0.1015 -0.1006 -0.0991 -0.0988 -0.1014 -0.1015 -0.1114 -0.1113 -0.1127 -0.1218 -0.1251 -0.1290 -0.1328 -0.1440 -0.1590 -0.1629 -0.1682 -0.1742 -0.1771 -0.1786 -0.1793 -0.1884 -0.1889 -0.1922 -0.1977 -0.1991 -0.1999 -0.2009 -0.2010 -0.2017 -0.2029 -0.2071 -0.2124 -0.2149 -0.2169 -0.2172 -0.2214 -0.2242 -0.2261 -0.2261 -0.2268 -0.2284 -0.2384 -0.2394 -0.2391 -0.2494 -0.2502 -0.2710 -0.2715 -0.2738 -0.2751 -0.2754 -0.2755 -0.2792 -0.2879 -0.2869 -0.2889 -0.2980 -0.3077 -0.3103 -0.3107 -0.3095 -0.3107 -0.3220 -0.3214 -0.3246 -0.3248 -0.3259 -0.3293 -0.3279 -0.3280 -0.3264 -0.3300 -0.3289 -0.3293 -0.3304 -0.3298 -0.3287 -0.3283 -0.3263 -0.3279 -0.3269 -0.3253 -0.3247 -0.3238 -0.3273 -0.3294 -0.3378 -0.3355 -0.3334 -0.3323 -0.3321 -0.3351 -0.3444 -0.3437 -0.3419 -0.3509 -0.3515 -0.3497 -0.3500 -0.3551 -0.3540 -0.3557 -0.3569 -0.3559 -0.3545 -0.3536 -0.3518 -0.3568 -0.3568 -0.3622 -0.3622 -0.3592 -0.3560 -0.3526 -0.3510 -0.3485 -0.3500 -0.3492 -0.3492 -0.3463 -0.3441 -0.3464 -0.3481 -0.3500 -0.3467 -0.3453 -0.3436 -0.3434 -0.3401 -0.3361 -0.3326 -0.3309 -0.3288 -0.3278 -0.3240 -0.3210 -0.3199 -0.3159 -0.3133 -0.3122 -0.3100 -0.3059 -0.3025 -0.3020 -0.2983 -0.2973 -0.2936 -0.2918 -0.2882 -0.2846 -0.2841 -0.2817 -0.2797 -0.2754 -0.2713 -0.2670 -0.2628 -0.2620 -0.2603 -0.2595 -0.2583 -0.2598 -0.2579 -0.2547 -0.2508 -0.2467 -0.2459 -0.2416 -0.2385 -0.2335 -0.2289 -0.2275 -0.2234 -0.2221 -0.2181 -0.2135 -0.2105 -0.2059 -0.2052 -0.2020 -0.2004 -0.1971 -0.1930 -0.1895 -0.1847 -0.1812 -0.1776 -0.1736 -0.1681 -0.1634 -0.1589 -0.1564 -0.1554 -0.1527 -0.1476 -0.1428 -0.1373 -0.1322 -0.1308 -0.1256 -0.1236 -0.1180 -0.1140 -0.1089 -0.1092 -0.1044 -0.0989 -0.0943 -0.0891 -0.0852 -0.0793 -0.0750 -0.0710 -0.0650 -0.0590 -0.0541 -0.0528 -0.0467 -0.0418 -0.0369 -0.0312 -0.0252 -0.0206 -0.0164 -0.0112 -0.0056 0.0002" RANK_AT_ES="10244.0000" RANK_SCORE_AT_ES="-7136.0000"/>
  <DTG RANKED_LIST="mFS08_entrez_mimo.rnk" TEMPLATE="na_as_pre_ranked" GENESET="gene_sets.gmt#POSITIVE_REGULATION_OF_IMMUNE_RESPONSE" ES="-0.5772" NES="-2.1603" NP="0.0000" FDR="0.0093" FWER="0.0280" RND_ES="-0.2826 0.1401 -0.2803 0.2737 0.2915 -0.3873 -0.2295 -0.2255 0.3737 0.1940 -0.2548 -0.3927 -0.3676 -0.2138 0.3193 0.3409 0.2089 0.2988 0.2680 -0.3713 0.2533 -0.2372 0.2894 -0.2555 -0.2700 0.3158 0.3154 -0.2577 -0.2635 0.3583 -0.3390 -0.2548 -0.2395 -0.2213 0.3020 0.2793 0.1632 -0.2793 -0.2541 -0.3468 0.2489 0.3482 -0.2320 -0.1671 0.2199 0.2708 -0.2179 0.2274 -0.2228 0.3990 0.3161 0.2140 -0.2275 0.2605 -0.1539 0.4184 -0.2854 0.2239 0.1774 -0.4024 -0.2777 0.2269 -0.3635 -0.2487 -0.3117 0.2452 -0.3545 0.2450 -0.3835 -0.3406 0.1916 -0.1932 0.3878 0.2416 -0.3282 -0.2282 0.2311 0.1922 0.3998 0.2669 0.3090 -0.2892 0.3760 -0.2662 -0.2010 0.3889 -0.1666 0.1324 -0.2664 -0.2381 0.2440 -0.1938 0.3863 -0.3767 0.3633 0.2211 0.3827 0.2275 0.2599 -0.3122 0.2931 0.1957 0.2584 0.3204 0.2655 0.1962 0.3168 -0.1709 -0.2457 0.3155 0.2232 -0.1986 0.2470 -0.2733 -0.3248 -0.3358 0.1345 0.2926 -0.1913 0.3416 0.4320 -0.1433 0.3612 0.2408 0.2931 -0.2098 0.2384 -0.2796 -0.3470 0.2374 0.2254 -0.2175 -0.1691 0.2373 -0.3017 0.2057 -0.3210 -0.2830 -0.4012 -0.2817 0.2045 0.2444 -0.4143 -0.4130 0.2050 -0.1803 0.2696 0.2576 -0.2211 0.3033 -0.2463 0.2769 -0.2763 0.2161 0.3614 -0.2579 0.2016 0.3567 -0.2192 0.2793 0.2986 -0.2443 -0.2544 -0.2019 -0.1976 0.1903 0.2294 -0.1976 -0.2851 -0.2380 -0.1611 -0.4101 0.2268 0.3379 -0.2823 -0.2097 0.3132 0.2719 -0.2264 -0.2040 -0.3157 -0.3086 0.3716 0.3825 0.3374 -0.2244 -0.1779 -0.3651 -0.1420 0.2329 -0.1607 0.2586 0.2569 0.1459 -0.3011 0.1693 0.2595 -0.2588 -0.1891 -0.3623 -0.4282 0.2881 -0.2872 0.2397 0.2436 0.3546 -0.2649 -0.2569 0.2326 -0.1954 0.4093 -0.1670 0.2849 -0.2074 0.3139 -0.2606 0.2875 0.3491 0.4837 0.3855 -0.2499 0.2274 0.2135 0.2160 0.1845 -0.3362 -0.2672 0.3134 -0.2466 0.1994 -0.2406 -0.2346 -0.2385 -0.3107 0.2561 0.2816 0.2549 -0.2011 0.4052 0.4328 0.1849 -0.1808 0.2194 -0.2789 -0.2466 -0.2681 0.2553 -0.2313 0.3344 0.3962 0.2222 -0.1846 -0.2810 0.1480 0.2052 0.2477 -0.3339 -0.3920 -0.3763 0.4534 0.1769 -0.2288 0.4316 0.3086 -0.2516 -0.3014 -0.3019 0.3256 -0.3197 -0.1925 0.2323 -0.2326 0.4232 0.3916 0.1827 0.2461 -0.1876 -0.3140 0.2954 -0.2433 0.3539 0.1991 -0.2374 0.2968 0.2886 0.2290 0.1846 -0.2502 -0.1912 0.3966 0.2112 0.2323 -0.1711 -0.2035 0.2171 -0.2085 0.1392 -0.2119 -0.2543 0.1824 0.2606 -0.1936 0.2647 -0.2014 -0.2467 0.2525 0.3180 -0.3202 -0.3308 0.2455 0.2041 -0.2625 0.3385 -0.1996 -0.1904 0.1700 -0.2243 0.3749 0.2322 0.1972 0.1923 -0.1960 -0.3939 -0.2088 0.2044 -0.2068 -0.2532 -0.3285 0.2018 0.2674 -0.2082 0.3352 0.2542 0.2333 0.2068 0.4372 0.2653 -0.2385 -0.2763 0.3703 0.4111 0.2328 0.2513 -0.2280 -0.3144 0.2758 -0.2918 -0.2268 -0.2166 -0.2129 0.1835 -0.2800 0.2682 -0.3778 0.2138 0.4593 0.1935 -0.1934 -0.2813 0.2372 0.2031 0.3612 0.2044 0.2870 0.2394 -0.2997 -0.2475 -0.3018 0.2578 -0.2827 0.2759 0.2407 0.3299 0.2556 -0.2160 -0.2784 0.1798 -0.3051 -0.3283 -0.2290 0.2229 -0.2130 -0.2847 -0.3213 0.3833 -0.1787 -0.1952 0.2373 0.2622 0.3077 0.2470 0.3267 0.3560 -0.3293 0.2724 0.1677 -0.2714 -0.2227 0.1996 -0.3172 -0.2643 0.4120 -0.4531 -0.1886 0.2840 -0.2925 0.2946 -0.1615 -0.3778 0.1759 0.3328 0.2224 -0.2837 -0.2068 0.1943 -0.2189 0.2557 -0.2507 0.2576 -0.4644 0.2900 0.3482 -0.3373 0.2388 0.2042 0.2483 0.2301 0.2704 -0.2414 0.2783 0.2054 -0.2073 0.3659 0.1898 0.4041 0.2947 -0.2249 0.2607 0.1917 0.2750 -0.2862 -0.2347 0.1958 0.3546 0.1338 -0.2268 -0.2511 -0.1715 0.2354 0.1617 -0.3785 0.2264 0.2556 0.4167 -0.3257 0.1820 0.1287 0.3021 -0.2935 0.3547 0.3140 0.2699 -0.2447 0.3483 0.3500 0.1897 -0.2340 0.3316 -0.2504 -0.3243 0.2478 0.2908 -0.3420 -0.3004 0.2431 0.4600 0.2631 -0.2699 0.2546 0.1989 0.1813 0.2611 -0.3114 -0.3037 -0.2957 0.2321 0.2423 -0.2322 -0.3119 -0.3017 0.2017 0.2469 0.2530 0.2808 0.2538 0.4838 0.2488 0.2123 0.2708 -0.4246 0.1935 0.2495 -0.2899 0.2147 0.2279 -0.3309 0.2294 0.2684 -0.3857 -0.1828 -0.3257 0.2538 0.4311 -0.2814 -0.2046 -0.1786 -0.2832 0.1919 0.4271 -0.1972 -0.1965 0.3578 -0.4053 -0.2609 -0.3996 0.2599 0.2121 0.2901 0.2311 0.4437 0.2154 0.2858 0.3980 0.1867 0.2221 0.2155 0.2274 -0.2606 -0.1317 -0.2890 0.1376 -0.3905 0.2327 0.2572 0.2177 -0.3210 -0.1941 -0.2819 0.2524 0.3931 -0.1987 0.2468 -0.2555 0.2642 0.1996 0.2501 0.1711 0.2180 -0.2612 0.2524 -0.1971 0.2415 0.2079 0.3166 0.2476 0.2286 0.3623 -0.4086 -0.4291 0.2939 0.4628 -0.2076 -0.2825 -0.2024 -0.1678 -0.2605 0.3025 0.2312 0.2263 0.3178 0.2147 -0.2746 0.2069 0.2861 -0.2457 -0.2453 0.1755 -0.2703 0.3437 -0.2275 0.2407 0.2437 0.2033 0.1885 0.2507 0.3956 -0.2909 0.3697 0.2580 0.1819 0.3054 -0.2972 0.2893 -0.2808 0.2493 0.2074 0.3366 -0.2255 -0.2534 -0.2643 -0.1719 0.2575 -0.1297 0.3517 0.2791 0.2712 0.2837 0.2558 0.3163 -0.3049 -0.2633 -0.2285 0.2611 -0.3096 0.2588 -0.3322 -0.2708 0.2853 0.2624 0.2402 -0.2907 -0.2169 -0.3926 -0.2147 -0.2421 -0.2308 0.2084 0.4011 0.2538 0.1775 0.1833 0.1575 -0.3280 0.2533 0.2770 -0.3538 -0.2583 0.3151 -0.2162 -0.2997 0.1593 0.1906 0.4233 0.1780 0.1760 0.1659 0.2481 0.2982 0.3886 0.4239 -0.1878 0.2405 0.3248 -0.1863 -0.2516 -0.3499 0.2325 0.2895 -0.3262 0.2669 0.2366 -0.1732 0.2093 0.2272 -0.2217 -0.3375 0.3639 0.3478 -0.2065 0.2217 -0.2357 0.3693 0.4352 -0.2101 -0.2800 -0.2748 0.2999 0.1959 0.2671 -0.1995 -0.2017 -0.1860 0.2623 0.1658 0.2489 0.2475 -0.2912 -0.2620 0.1952 -0.2285 -0.1714 -0.2369 -0.2722 -0.2335 -0.3131 0.3111 0.3048 -0.3837 0.4246 -0.2168 0.1457 0.3527 0.3649 0.3599 -0.3191 -0.1545 0.2129 0.2180 -0.3760 -0.2593 -0.1921 0.3043 0.1911 -0.2505 -0.3553 0.2641 -0.3416 0.1536 0.1878 -0.2109 0.2676 -0.1321 0.3419 0.3341 0.3331 0.2550 0.3022 -0.2217 0.3107 0.2164 0.1840 0.2552 0.2052 -0.3875 -0.3351 0.3658 0.2293 -0.3631 -0.2288 0.2109 -0.2378 0.2639 -0.2240 0.2481 -0.3226 0.3072 -0.2535 0.1714 0.2223 -0.3275 0.1830 0.2246 0.3997 0.1772 -0.2166 0.3247 -0.2292 -0.2227 0.2428 0.2304 0.3384 0.1319 0.2517 -0.2586 -0.2121 -0.2990 0.1838 0.3004 -0.2823 -0.3069 0.2218 -0.2452 0.2395 0.2605 -0.3368 0.2662 -0.2029 0.3536 0.1754 -0.1765 0.3655 0.2119 0.2831 0.2215 0.2736 0.2728 -0.3240 0.2422 0.1895 -0.4942 -0.2369 -0.4038 0.3409 -0.1678 0.1738 0.3106 -0.2239 0.2285 0.4579 0.2790 -0.2693 -0.2852 -0.1420 0.2749 -0.2385 -0.2874 0.3172 -0.3483 0.2149 0.1867 0.4407 -0.3640 0.3938 -0.2316 0.3402 -0.2205 0.2978 0.2778 -0.2275 0.1864 -0.1905 -0.3646 0.2595 0.2618 0.2530 -0.3029 -0.3026 0.3179 -0.3704 -0.3349 0.4946 0.2016 -0.2492 0.2031 0.2237 -0.3551 -0.2298 -0.3592 -0.2225 -0.2782 -0.2857 0.2795 -0.3313 -0.2575 -0.2294 -0.3627 0.4012 -0.2484 0.2732 0.3343 0.2237 0.3460 0.3361 -0.3457 0.2052 -0.3414 0.4088 -0.3693 0.1946 0.2539 0.2593 0.1951 -0.2532 -0.2083 0.2777 -0.1747 -0.1787 -0.2692 -0.3175 0.3152 -0.3371 0.3282 0.2168 0.2787 -0.3539 0.2095 -0.3288 0.1499 0.2836 -0.2485 0.2787 0.3270 0.2532 -0.3170 0.3475 0.2515 0.3802 0.3420 -0.3691 0.2103 0.1439 -0.2323 0.3750 0.4606 0.2033 -0.1691 0.1952 -0.3130 0.2593 -0.2789 -0.2019 0.3439 0.2868 0.2675 -0.3617 -0.2199 -0.3089 -0.1791 0.3384 -0.3971 0.4099 0.4356 -0.3833 0.2904 -0.3205 0.2251 0.3222 -0.2602 0.2104 -0.2701 -0.2385 0.4095 0.2327 -0.3447 -0.3201 0.2134 0.1867 0.2593 0.2803 -0.2060 0.3046 -0.2519 -0.2641 0.3545 0.3387 -0.3102 -0.3285 0.2159 -0.1443 -0.1751 -0.1711 0.3014 0.3181 -0.3910 -0.3896 0.3619 -0.2607 -0.2161 -0.2366 0.2680 0.2994 -0.3286 -0.2498 0.2119 -0.3209 -0.3406 -0.4057 0.2312 0.2363 0.2695 -0.2200 0.3159 0.2212 -0.1886 0.2949 -0.3478 0.2587 0.2660 0.3213 -0.2875 -0.1978 0.2675 -0.2118 0.2970 -0.2042 -0.1290 0.3398 -0.2526 -0.3261 0.4234 -0.1495 0.2861 0.2073 -0.1805 0.4473 0.3955 0.2950 0.2152 0.2796 -0.2929" HIT_INDICES="3404 3844 5942 5985 6009 7307 8326 8867 9088 9189 10245 10327 10444 10671 10787 10987 11138 11262 11895 12061 12270 12407 12759 13009" ES_PROFILE="-0.2219 -0.2230 -0.3785 -0.3772 -0.3748 -0.4636 -0.5197 -0.5333 -0.5200 -0.4965 -0.5348 -0.4977 -0.4620 -0.4319 -0.3921 -0.3564 -0.3150 -0.2700 -0.2565 -0.2054 -0.1550 -0.0974 -0.0513 0.0062" RANK_AT_ES="10244.0000" RANK_SCORE_AT_ES="-7136.0000"/>
  <DTG RANKED_LIST="mFS08_entrez_mimo.rnk" TEMPLATE="na_as_pre_ranked" GENESET="gene_sets.gmt#INFLAMMATORY_RESPONSE" ES="-0.3960" NES="-2.1323" NP="0.0000" FDR="0.0087" FWER="0.0330" RND_ES="0.1640 0.2286 -0.2530 0.1770 -0.1832 0.2743 -0.1806 -0.1714 0.1547 0.2195 -0.1549 0.2223 -0.2499 -0.1808 -0.1879 0.2500 -0.1936 -0.2178 -0.2003 0.1568 0.2428 -0.1940 -0.1615 -0.1791 0.2478 -0.1549 -0.1949 0.1962 0.1696 0.1872 -0.1585 0.2537 -0.2112 -0.1814 0.1795 -0.1903 0.1741 0.1913 0.1867 0.1782 -0.1714 -0.1622 0.1747 0.1588 -0.1532 -0.1809 0.1812 0.1804 -0.2410 -0.1696 0.2415 0.2143 -0.1497 -0.1847 0.2173 -0.1388 0.1580 0.1488 0.1626 0.1657 -0.2117 0.2797 0.1814 -0.2088 0.2320 0.2221 -0.1913 0.1951 -0.1988 -0.2183 0.2135 0.2498 0.2022 0.2223 0.2220 0.1983 0.1671 0.2370 -0.1676 0.1812 0.2394 -0.1976 0.1912 0.2173 0.2334 0.1906 -0.2483 0.1538 -0.1969 0.2131 -0.1601 -0.1645 0.2529 0.2099 0.1430 0.2001 -0.1515 0.2386 -0.1594 -0.1560 0.1490 0.2275 -0.1687 0.1611 -0.2272 0.1508 -0.1791 0.2633 -0.1551 0.2056 0.1988 0.2056 0.2299 -0.1454 0.1777 0.2014 0.1689 0.1936 0.2043 0.2089 -0.2092 -0.1621 -0.1986 0.1596 0.1374 -0.2574 -0.1463 0.2485 0.1611 -0.1455 -0.2285 -0.2003 0.1846 0.1701 0.2183 -0.1614 0.1527 -0.1953 -0.1642 -0.2381 -0.1884 -0.2213 -0.1861 0.1317 0.1794 0.2469 0.1836 -0.1939 0.1555 0.2366 0.1934 -0.1879 0.1473 0.2678 0.1989 -0.1481 0.1576 -0.1989 -0.1736 0.1512 0.1828 -0.1873 0.2367 -0.2115 0.2232 -0.2255 -0.1708 0.1959 0.2500 -0.1442 -0.1837 -0.2230 0.1344 0.2178 0.1940 -0.1962 -0.1656 -0.1940 -0.1747 -0.1847 0.1609 0.1729 0.1872 0.1624 -0.2318 0.1523 0.1394 0.1880 0.1676 -0.1928 -0.1947 -0.2312 0.1692 0.2224 0.2251 0.1755 0.1841 0.1633 0.2071 -0.2071 0.1952 0.1975 -0.1470 0.2248 0.1920 -0.2144 -0.1242 -0.2127 0.1470 -0.2208 -0.1870 -0.1704 0.1842 -0.1689 -0.2055 0.1763 -0.2167 -0.1622 0.2333 0.1556 0.1714 0.2247 -0.1690 -0.1895 0.2010 0.1690 -0.1682 0.1960 -0.2010 0.1608 0.2654 -0.1366 0.1909 0.1683 -0.1587 -0.1025 -0.2329 -0.1983 0.1622 -0.2120 0.2144 0.2275 0.2410 0.1421 0.1702 -0.1910 -0.1255 0.2354 -0.1528 -0.2074 0.1689 0.1959 -0.2103 0.1714 0.1813 -0.1579 0.2148 -0.1542 0.1830 -0.1555 0.2526 0.1754 0.2390 -0.1853 0.1540 0.1825 0.2758 0.1645 -0.1938 -0.2178 0.1475 -0.1399 0.1396 0.2074 -0.2518 -0.1675 0.2084 0.1993 0.1794 0.1583 -0.1531 0.2610 -0.2298 0.1536 0.2104 -0.2153 -0.1582 0.2275 -0.1996 0.1335 0.2028 -0.1339 0.2157 -0.1906 0.1643 0.1426 0.1894 0.1755 0.2010 0.2019 0.2082 -0.1399 -0.1848 -0.2411 0.2139 0.1688 -0.2154 -0.2116 -0.1973 0.1476 -0.1365 0.2605 0.1434 -0.1841 0.2205 0.1435 0.1467 0.2198 0.1595 -0.1710 0.2141 -0.2117 -0.2161 0.1751 0.3053 -0.1764 -0.1962 -0.2224 -0.2140 -0.1512 0.2544 -0.1407 0.1774 0.1804 0.1242 0.2045 0.1256 0.2026 -0.1987 0.2691 0.1513 0.1899 -0.2337 0.1857 0.1944 0.1809 0.1363 0.3171 0.1521 0.1738 -0.1889 -0.1814 0.2083 0.1806 -0.1770 -0.1827 0.1802 -0.1624 -0.2149 0.2067 -0.3088 -0.1808 0.1931 -0.1746 -0.1593 -0.1909 -0.1990 0.1609 -0.1661 -0.1742 -0.1424 0.1714 -0.1804 0.1672 -0.2146 0.1976 0.2660 0.2364 0.1541 0.1831 -0.1454 0.1404 0.2424 -0.2194 0.1996 -0.2826 0.1886 -0.1736 -0.1499 0.2315 0.2081 0.1819 0.1369 0.1398 0.1813 0.1841 -0.1693 0.1868 0.1725 -0.1412 0.1656 0.1736 -0.1476 -0.2236 0.1873 -0.1535 0.1517 0.2622 -0.1643 -0.1987 -0.1927 -0.1665 0.2321 -0.1989 -0.1770 0.2233 -0.1529 0.1878 -0.2656 0.1701 0.1503 -0.2078 0.2952 -0.1414 0.1848 0.1444 -0.1902 0.2146 0.2451 -0.1803 -0.2254 -0.1479 0.1334 -0.2153 0.1677 -0.1250 0.1582 -0.2554 -0.2380 -0.1739 -0.2229 -0.1819 0.1769 -0.1690 -0.1680 -0.2573 0.2014 0.1532 0.1711 -0.1748 -0.2086 0.2225 -0.2135 -0.1453 0.2559 0.1306 0.2454 -0.1431 0.1967 0.1467 -0.1850 0.1826 -0.1591 0.1584 -0.1885 -0.1817 -0.1811 0.1703 0.1349 0.1687 -0.1820 0.1561 0.2099 -0.1651 0.2378 -0.1693 0.1336 0.2152 -0.1632 0.1710 -0.1522 -0.1587 0.1672 -0.1598 -0.1550 -0.1714 0.1822 0.1963 -0.1634 -0.2682 -0.2442 -0.1800 -0.1596 0.1857 -0.1891 -0.1851 0.1623 -0.1488 -0.1795 -0.1568 -0.1711 0.1961 0.1744 0.2486 0.1788 0.2997 0.2872 0.1715 0.1665 -0.2137 0.2255 -0.1968 0.1579 0.2503 0.1623 0.1621 0.2074 0.2005 0.2133 -0.1704 -0.1984 0.1743 0.2054 -0.1421 0.1718 0.1652 0.2895 -0.1452 -0.1509 0.1810 -0.2396 -0.1698 0.1570 -0.2058 0.1904 0.1095 0.1929 0.2617 0.1728 0.1494 -0.1905 0.1538 -0.1477 0.1731 0.1987 -0.1606 -0.2107 -0.1643 0.1245 0.1834 0.1414 -0.2036 -0.2078 -0.1763 -0.2020 0.2065 -0.1860 0.1932 0.1719 0.2095 -0.1732 0.2235 0.2075 0.1808 0.1533 -0.1586 0.1869 0.1601 -0.1614 -0.1693 0.2320 0.2174 0.1672 0.1997 -0.1803 -0.1475 -0.1516 -0.1850 0.2323 -0.1727 0.1813 0.1737 0.2650 0.1754 0.1859 -0.1787 -0.1547 0.1411 0.2235 -0.2132 -0.1446 0.1457 0.1917 0.1388 0.1846 0.2039 0.1707 0.1732 -0.1881 0.1644 -0.1737 0.2134 0.2205 0.1604 0.2540 -0.1342 0.1872 -0.1873 0.1410 0.1435 0.1898 0.2042 0.1829 0.2189 -0.1313 0.1733 -0.2547 -0.1640 0.1695 0.2702 0.2351 -0.1606 0.1832 -0.1548 0.1827 0.1834 0.1901 0.1362 0.2409 0.1440 -0.1537 -0.2046 -0.1975 -0.1871 0.1283 0.1337 -0.1712 0.1596 -0.2076 0.2701 0.2005 -0.2352 -0.1572 -0.1661 0.1542 0.1681 -0.1762 -0.1710 0.1641 -0.1969 0.1865 -0.1905 -0.1541 -0.1682 -0.1483 0.1924 0.1933 -0.2453 -0.2018 -0.1960 0.1852 0.1558 0.2200 0.2007 -0.1804 0.2580 0.1896 -0.1544 -0.1775 -0.2577 0.1886 -0.1394 0.2245 -0.2710 0.2325 -0.1940 0.1916 0.2142 -0.1898 -0.2209 0.2177 0.1844 -0.1514 -0.1656 -0.1361 0.2028 -0.1867 -0.1896 0.1811 0.2014 -0.1665 0.1849 0.2282 -0.2106 0.2021 -0.1648 0.2296 0.1800 0.1694 -0.2208 -0.1525 -0.1579 -0.2267 0.1463 -0.1915 -0.1757 0.1893 0.1463 0.2028 0.1563 -0.2266 -0.1465 0.2054 0.2436 -0.1789 -0.1385 0.2183 -0.1736 0.2005 0.1706 -0.2650 0.1728 0.1546 0.2506 -0.2202 -0.2065 -0.1770 0.1535 -0.2335 0.2117 -0.1739 0.1759 0.2675 -0.1787 0.1739 0.2590 0.1719 -0.2021 0.1621 -0.1683 0.2543 0.1850 0.2400 0.2344 -0.1892 -0.1890 0.1595 0.2073 0.1791 -0.1799 0.2049 -0.2049 0.2538 -0.2796 0.1788 0.1887 0.1739 -0.2374 -0.1722 -0.1400 0.2413 0.2009 0.1755 0.1618 -0.1661 0.1690 -0.2116 -0.1709 0.1696 0.2176 0.1322 -0.1632 0.1421 0.1914 -0.1734 0.1933 0.1865 0.1647 0.2292 0.2028 -0.2503 -0.2074 0.1716 -0.2381 0.1298 0.1335 0.2266 0.1779 0.2578 0.1807 0.1694 -0.2081 -0.1896 0.1766 -0.2197 0.1816 -0.1227 0.1579 0.2086 -0.2494 -0.2183 0.1928 0.1918 0.1722 0.1918 -0.1481 -0.1624 -0.1543 0.1416 -0.2029 0.1786 0.1925 -0.1773 0.2011 0.1569 0.1922 -0.1529 0.1452 0.1805 -0.1595 0.1499 -0.2266 0.2444 -0.1637 -0.1805 0.1827 0.1776 -0.2308 0.1722 -0.1579 0.1954 -0.2006 -0.2046 0.1454 -0.1666 0.2413 0.2423 -0.1622 0.1746 -0.1579 0.1789 -0.1850 -0.1277 0.2400 0.2195 0.2286 -0.2444 0.2180 0.2690 0.1765 -0.1626 0.2149 0.1793 0.1818 0.2157 0.1681 -0.1871 0.1526 0.1855 -0.2029 0.1728 -0.1804 -0.1668 0.2130 -0.1537 -0.2223 0.1877 -0.2271 0.2366 0.1680 -0.1849 0.1281 -0.1792 0.1939 -0.1683 0.1952 0.2630 0.1684 -0.2187 -0.1529 0.1402 -0.1857 0.1764 0.2207 -0.1768 0.1813 -0.1601 0.2349 -0.1826 -0.1624 0.1383 0.1765 0.1686 0.1882 0.2637 -0.1494 0.1724 -0.1399 -0.1543 0.1527 -0.1258 0.1686 -0.1832 0.2607 0.1397 0.2233 0.1901 -0.1391 0.1453 0.2945 -0.2026 0.1710 0.2526 0.1735 -0.2407 0.2366 -0.2178 -0.2241 0.2078 -0.1832 0.1765 -0.2089 0.2307 0.2056 0.2563 0.1691 0.1637 -0.1931 0.2597 -0.1752 0.1919 0.2017 -0.2265 0.2046 -0.1930 0.1877 0.1514 0.1353 -0.2269 0.2160 0.1576 0.2019 -0.2597 -0.1568 0.1360 -0.1968 -0.1580 -0.1602 -0.2705 0.2140 0.1838 0.1508 0.1515 0.2372 0.2556 0.2139 -0.1606 -0.1709 0.1710 0.1716 0.1930 -0.2067 -0.2120 0.1936 0.2581 0.2015 -0.1888 -0.1494 -0.2329 0.1603 -0.1385 0.2745 -0.1996 0.1832 0.1818 0.2070 0.1595 -0.2330 0.1690 0.2419 0.1818 0.2436 0.1837 -0.1924 0.1343 -0.1335 -0.1530 -0.2106 0.1629 -0.1940 -0.2039 -0.1522 0.1785 0.1795 -0.2470 0.2010 0.2010 0.1552 -0.1884 -0.2476" HIT_INDICES="170 1033 1508 1745 1799 1914 2205 2424 2539 2596 2839 2880 3104 3281 3383 3460 3515 3668 3927 3990 4098 4373 4445 4537 4554 4787 4852 5041 5624 5859 5880 5889 5934 6198 6207 6222 6250 6271 6300 6313 6319 6380 6404 6420 6593 6712 6760 7283 7362 7754 7812 7855 7860 7987 7990 8066 8612 8658 8731 8783 8854 9189 9228 9592 9682 9792 9962 10028 10087 10127 10130 10192 10367 10370 10502 10671 10825 10876 10877 10969 10970 11138 11154 11186 11209 11303 11371 11437 11448 11464 11480 11561 11602 11697 11788 11933 12034 12035 12048 12100 12104 12245 12281 12319 12343 12362 12466 12522 12551 12759 12932 12964 12983 13008 13076" ES_PROFILE="0.0039 -0.0475 -0.0703 -0.0754 -0.0666 -0.0627 -0.0732 -0.0786 -0.0764 -0.0698 -0.0783 -0.0713 -0.0790 -0.0836 -0.0827 -0.0802 -0.0760 -0.0799 -0.0928 -0.0908 -0.0925 -0.1079 -0.1079 -0.1097 -0.1058 -0.1191 -0.1197 -0.1305 -0.1732 -0.1898 -0.1901 -0.1894 -0.1917 -0.2116 -0.2119 -0.2127 -0.2146 -0.2160 -0.2181 -0.2190 -0.2194 -0.2238 -0.2254 -0.2263 -0.2389 -0.2471 -0.2497 -0.2876 -0.2912 -0.3179 -0.3187 -0.3182 -0.3148 -0.3205 -0.3167 -0.3183 -0.3547 -0.3525 -0.3522 -0.3502 -0.3494 -0.3682 -0.3641 -0.3842 -0.3829 -0.3830 -0.3872 -0.3833 -0.3786 -0.3725 -0.3634 -0.3588 -0.3625 -0.3529 -0.3528 -0.3552 -0.3561 -0.3489 -0.3378 -0.3335 -0.3221 -0.3232 -0.3125 -0.3030 -0.2927 -0.2876 -0.2804 -0.2728 -0.2609 -0.2494 -0.2379 -0.2311 -0.2211 -0.2151 -0.2085 -0.2057 -0.1993 -0.1851 -0.1719 -0.1615 -0.1474 -0.1435 -0.1314 -0.1193 -0.1060 -0.0924 -0.0850 -0.0737 -0.0603 -0.0600 -0.0564 -0.0419 -0.0263 -0.0111 0.0011" RANK_AT_ES="9961.0000" RANK_SCORE_AT_ES="-6621.0000"/>
  <DTG RANKED_LIST="mFS08_entrez_mimo.rnk" TEMPLATE="na_as_pre_ranked" GENESET="gene_sets.gmt#POSITIVE_REGULATION_OF_MULTICELLULAR_ORGANISMAL_PROCESS" ES="-0.4491" NES="-2.0849" NP="0.0000" FDR="0.0127" FWER="0.0580" RND_ES="-0.1762 0.1989 -0.2050 0.2637 0.1716 0.1538 -0.2419 0.2043 -0.1658 -0.2084 0.3667 -0.2398 0.3098 0.2294 0.2316 -0.2261 0.3336 0.2021 0.1959 0.2473 0.1806 0.2514 0.2318 0.2444 0.2326 -0.2839 0.2276 0.1735 0.2720 -0.2123 0.1840 0.2239 0.2023 -0.2639 0.2229 0.2519 0.2928 -0.2353 -0.2026 -0.1417 0.1761 -0.1760 -0.2855 0.2094 0.1841 0.2740 -0.1993 0.2229 -0.1970 0.1832 -0.1989 -0.3047 0.1992 -0.1230 -0.2068 -0.2167 0.1876 -0.2158 -0.2243 0.1989 0.2475 0.2317 0.1759 0.1612 0.2278 -0.1784 -0.1662 -0.2731 -0.2005 -0.1648 -0.1589 0.2416 0.1797 -0.2894 0.2339 0.2455 0.2091 0.2006 -0.2000 0.2157 0.1495 0.2752 -0.2408 -0.2402 0.3323 -0.2885 0.2895 0.2206 0.1974 -0.3085 0.2684 -0.1912 -0.3016 0.1890 0.2252 0.2365 -0.2831 0.2012 0.1819 0.1836 0.1430 0.2161 -0.1899 0.2585 0.2433 -0.1940 -0.1646 0.2234 -0.1796 -0.2836 -0.2284 0.1934 -0.1769 0.1981 -0.2157 0.2287 0.3017 -0.2833 -0.2195 -0.2263 0.1936 0.2762 -0.2909 -0.1510 0.2174 -0.2124 -0.3588 -0.2085 0.2265 0.1972 -0.2324 -0.2139 -0.2515 0.2901 0.1719 -0.2276 -0.3940 0.2312 0.2225 0.2713 0.1812 0.1832 0.2207 0.2390 0.2513 -0.2610 0.1534 0.1986 0.2251 -0.1595 0.1651 0.1662 -0.1932 -0.2050 0.1730 0.1810 0.2067 -0.1507 -0.1688 0.2654 0.1933 -0.1425 0.3295 -0.1755 0.2163 0.1597 -0.2776 -0.2239 -0.1766 -0.3014 0.2149 -0.2452 0.2211 0.2694 0.1251 0.2740 0.2494 0.1938 -0.2065 0.2470 0.1928 0.1594 0.2689 -0.1786 0.2133 -0.2347 0.2812 -0.2130 -0.1876 0.2018 -0.1654 -0.2882 -0.3087 0.1566 0.1537 0.2438 -0.1697 -0.2950 -0.2111 0.2796 0.1775 0.2443 -0.2345 0.3203 0.2434 0.1968 0.2156 0.2244 -0.1465 0.1618 0.2843 0.1912 -0.1932 -0.2130 -0.1958 0.1929 -0.1989 -0.2602 -0.2580 -0.2336 0.2802 0.2176 -0.2506 -0.2652 0.1572 -0.1551 -0.1960 0.2735 -0.1763 -0.2051 -0.2398 0.2209 -0.1948 -0.2485 0.1997 0.2270 0.3357 0.2962 0.1549 0.2180 -0.1993 0.1876 -0.2788 0.2327 0.2925 0.1995 -0.1675 -0.2043 -0.1582 -0.2034 -0.1931 0.2932 -0.2413 -0.1781 0.2135 0.2098 -0.2004 0.1843 -0.2338 0.2438 0.1468 -0.1629 0.1928 0.2723 0.1903 -0.1738 0.1850 0.1464 0.2608 0.2809 -0.2220 -0.1555 0.2729 0.1483 0.1501 -0.2523 0.1915 -0.1859 0.1691 -0.1968 0.1911 0.2044 -0.1713 0.1866 -0.2088 -0.2065 0.2276 -0.2422 -0.2406 -0.1462 0.1797 -0.2170 0.1523 -0.1973 0.1363 -0.2370 0.1956 -0.1946 0.2221 0.1773 0.2277 0.1950 0.2080 0.1719 -0.2242 -0.2752 0.2550 -0.1948 0.1891 -0.2911 0.1543 0.1376 0.1944 -0.2167 0.2327 0.2083 0.2212 -0.3017 0.2614 -0.1808 0.1962 -0.1658 0.1680 -0.1466 -0.1874 0.2383 0.3270 -0.1695 0.1814 0.2435 -0.2374 0.2178 0.2631 -0.2100 0.2441 0.1816 0.2651 0.1824 0.2593 0.2356 0.2288 0.2211 -0.2418 0.2034 -0.1688 -0.1839 -0.1957 -0.1570 0.2816 0.3067 0.1817 -0.2902 -0.2941 -0.1691 -0.1819 0.2752 -0.2240 0.2695 0.2122 0.2008 -0.2390 -0.2915 0.1504 -0.2507 0.2811 -0.2390 -0.2713 -0.1976 0.1501 -0.2035 -0.2610 -0.2375 0.2255 0.1915 -0.2381 0.2701 -0.2067 -0.3227 -0.1834 -0.2457 -0.2552 -0.2258 0.1730 -0.1901 0.1937 0.2138 0.1713 0.1884 0.3434 0.2505 0.4089 -0.2398 -0.2122 0.2361 -0.1668 0.3223 0.1505 0.2192 0.2578 0.1976 0.2474 -0.1794 0.3928 -0.3329 0.1652 -0.2101 -0.1913 0.2749 -0.2779 0.2777 0.2125 -0.1765 0.1926 0.2712 0.2834 0.3390 -0.1789 0.2918 -0.1998 -0.1943 -0.3366 0.1839 0.1773 -0.3277 -0.1491 0.2499 -0.2267 -0.2805 0.2149 0.2431 0.2240 0.3369 -0.2434 -0.2370 -0.1655 0.2234 -0.2854 -0.2454 0.2653 0.1670 0.2037 0.2498 -0.1735 0.1945 -0.2712 -0.1611 0.1714 -0.1903 -0.1764 0.2478 -0.1596 -0.2938 0.1590 0.2259 -0.2562 -0.2194 0.1695 0.2112 0.1488 0.2234 0.2637 0.1759 0.1480 -0.1308 0.3165 0.2009 -0.1932 -0.2254 0.2050 0.2677 -0.1935 0.3412 0.2106 0.2662 0.1689 -0.2813 -0.1964 -0.1421 0.2310 -0.2108 -0.2475 -0.2061 -0.1931 0.3214 0.2735 0.1831 -0.2069 0.1959 0.1916 0.2316 0.2537 -0.1644 -0.2120 0.2746 0.1648 0.1430 0.1612 0.2124 0.1624 0.2343 -0.2235 0.2527 -0.2276 0.2755 0.1707 -0.1778 0.1644 0.2343 0.1809 -0.2039 0.2220 0.1676 0.1796 -0.2052 0.2420 -0.1745 0.1556 0.1735 0.2764 0.2293 -0.1142 0.2816 0.1910 0.3185 0.2302 0.1581 -0.1841 -0.3132 0.2319 -0.1769 -0.2240 -0.2291 0.1996 0.1774 0.2514 0.2833 -0.1627 -0.1503 0.2556 0.2167 0.2764 0.3063 -0.1589 -0.2797 -0.2296 -0.2546 0.2078 -0.1990 -0.1585 0.2092 0.3233 -0.1207 0.2511 0.3243 -0.2482 -0.2160 0.2618 -0.2376 -0.1710 0.2064 -0.2133 0.1816 0.2202 -0.1824 0.2271 -0.1957 0.2437 -0.1673 0.2190 -0.1704 -0.2248 -0.1667 0.2050 -0.2896 0.2141 -0.2489 -0.2015 -0.2093 0.2355 0.1902 -0.1496 0.1700 -0.1994 0.2217 0.2781 0.1779 0.1867 -0.1873 0.1638 0.2229 -0.1492 0.2290 -0.1873 0.1521 0.2568 0.3047 0.1756 0.2337 0.1991 -0.2003 0.2486 -0.2091 0.1840 0.2214 0.2162 -0.2322 -0.2179 0.2469 0.2265 -0.1954 -0.2003 0.2688 0.1762 -0.2281 -0.1941 -0.1725 0.1463 -0.2519 0.2243 -0.1663 0.1535 0.2993 0.1440 -0.2512 -0.1358 0.1929 -0.2022 -0.2542 0.3768 -0.1331 0.1541 0.2452 -0.2968 0.2234 0.2477 0.2136 0.2262 0.1669 0.2547 0.2808 -0.1941 -0.2231 0.2550 -0.1824 -0.2277 -0.3200 -0.2112 0.2120 0.2570 0.1293 0.2186 -0.1845 0.2534 0.1803 -0.1689 0.1826 0.2436 -0.2319 0.2154 0.2444 0.2675 0.1960 0.2067 -0.3301 0.2220 -0.1980 0.1974 -0.2583 0.1763 0.3524 -0.2027 0.2105 -0.2299 0.2163 0.1958 -0.2778 0.2642 -0.2576 0.2338 -0.2563 0.2804 0.2657 0.2563 0.2070 -0.1795 0.1922 -0.2371 -0.2761 0.1889 0.1942 0.2256 -0.1553 0.2416 0.1842 -0.2084 0.1802 0.1933 -0.2051 0.2742 0.1662 -0.1801 0.2183 0.1843 -0.2254 -0.2108 -0.1917 0.3267 -0.1407 -0.1774 0.1706 -0.2691 0.1741 -0.1711 0.2634 0.2058 0.3447 0.2375 0.2746 0.1971 -0.1936 0.1969 0.2188 0.1697 0.2053 -0.2184 0.2008 0.1948 -0.1881 0.1743 0.1753 0.3101 -0.1586 0.2072 0.2643 0.3004 0.2130 -0.2743 -0.3009 -0.2516 0.1998 0.1550 -0.1758 0.1541 0.2192 0.2111 0.1730 0.3132 0.1265 0.1976 -0.1847 -0.1703 0.2253 -0.1959 0.1595 -0.2167 0.2006 0.2120 -0.3402 0.1932 -0.2205 0.3011 0.2025 -0.2387 0.2810 -0.2051 0.2249 0.1959 0.2357 -0.1645 -0.1780 0.2371 0.2002 0.2840 -0.2016 0.2003 0.1761 -0.1619 0.2117 0.2025 -0.2314 -0.2275 -0.1510 -0.2359 -0.2899 -0.1687 0.1817 0.1885 -0.2084 0.2483 0.3783 -0.3242 0.2330 -0.2288 0.2525 -0.2270 0.2981 -0.2239 0.2045 -0.2441 0.2003 0.2472 0.1336 -0.1616 0.1583 0.2078 -0.2728 0.2382 -0.1871 0.2056 0.1516 0.2588 0.1950 0.1944 0.1906 -0.1494 -0.2112 0.2970 0.1187 -0.2004 0.2131 0.2562 0.1861 -0.2580 0.1532 -0.2458 0.2251 -0.2138 -0.1744 -0.2214 -0.2512 -0.1485 -0.1786 0.2281 0.3070 -0.2136 0.1961 -0.2080 0.2730 0.2799 -0.2454 0.1668 -0.1997 0.2316 0.2784 0.2185 -0.2293 0.2527 0.1794 -0.1582 -0.2405 0.2109 -0.2128 -0.2625 -0.1741 0.1737 -0.1851 -0.2181 0.3331 0.2235 0.1953 -0.1874 0.2161 0.1739 0.2302 0.1866 0.1924 0.2184 -0.2190 0.1689 0.1825 -0.2459 0.2079 -0.1753 -0.2467 0.1731 -0.1845 0.2178 -0.2078 0.1875 -0.3084 0.2606 0.3457 0.1841 0.2613 -0.3013 0.2533 -0.2253 -0.1823 0.2175 0.1540 -0.2306 -0.1881 -0.2878 -0.1449 -0.2101 0.3152 0.1930 0.1685 0.1829 0.1679 -0.2213 -0.2446 -0.1285 0.2218 0.2266 0.2598 0.1808 0.1905 0.2410 0.2883 -0.1925 -0.1807 0.1706 0.1651 -0.2313 -0.1963 -0.2071 0.1930 0.2285 -0.3211 -0.2705 -0.1920 0.1494 -0.1712 -0.2770 0.2333 0.1811 0.2064 -0.1734 -0.2131 0.2019 0.1606 -0.3238 0.2650 -0.1847 0.2035 -0.1920 0.2298 -0.2062 -0.1923 0.2849 -0.1236 0.3021 0.3217 0.2272 0.1783 0.1662 0.1645 0.1834 0.1889 -0.1904 -0.1976 -0.2192 -0.3088 0.1956 0.3097 -0.2194 -0.2268 0.2406 -0.2228 -0.2064 -0.4037 -0.2281 -0.2587 0.3040 0.1957 0.2264 0.1632 0.2196 0.2354 -0.2243 0.2028 -0.1780 0.2061 -0.2252 -0.1778 0.1962 0.3498 -0.1465 -0.2653 -0.2300 -0.2396 -0.2355 0.1800 0.2222 0.2355 0.1784 0.2302 0.2783 0.2039 -0.1781 -0.2106 -0.1932 0.2105 -0.1791 -0.1378 -0.1940 -0.2242 -0.2058 0.2149" HIT_INDICES="1202 2077 2783 2832 3388 3404 3844 3850 3879 4385 4512 5726 5942 5985 6009 6247 6270 6673 7010 7307 7923 8326 8440 8470 8867 9070 9088 9189 9908 9932 9962 10245 10296 10327 10418 10438 10444 10599 10671 10787 10987 11138 11262 11317 11453 11518 11895 12061 12069 12245 12270 12407 12679 12759 12850 13009" ES_PROFILE="-0.0628 -0.1051 -0.1382 -0.1212 -0.1463 -0.1301 -0.1491 -0.1349 -0.1226 -0.1498 -0.1488 -0.2382 -0.2525 -0.2537 -0.2535 -0.2713 -0.2728 -0.3019 -0.3244 -0.3424 -0.3817 -0.4028 -0.4011 -0.3928 -0.4106 -0.4127 -0.4004 -0.3941 -0.4317 -0.4159 -0.4003 -0.4028 -0.3873 -0.3701 -0.3570 -0.3384 -0.3187 -0.3096 -0.2937 -0.2807 -0.2730 -0.2606 -0.2456 -0.2250 -0.2097 -0.1888 -0.1897 -0.1737 -0.1455 -0.1292 -0.1012 -0.0810 -0.0695 -0.0427 -0.0162 0.0062" RANK_AT_ES="9907.0000" RANK_SCORE_AT_ES="-6514.0000"/>
  <DTG RANKED_LIST="mFS08_entrez_mimo.rnk" TEMPLATE="na_as_pre_ranked" GENESET="gene_sets.gmt#REGULATION_OF_IMMUNE_RESPONSE" ES="-0.5148" NES="-2.0786" NP="0.0000" FDR="0.0116" FWER="0.0620" RND_ES="0.2208 -0.1356 -0.2215 0.1789 0.1285 -0.2955 0.2347 -0.2332 0.2647 0.3413 -0.2653 0.3616 0.1852 0.2804 -0.2334 -0.1055 0.4623 -0.3991 -0.2899 -0.2742 -0.2820 0.2658 -0.3458 -0.1830 0.3469 0.4060 0.2629 -0.2236 0.2114 -0.2509 0.2148 -0.3261 0.2813 -0.2100 -0.1475 -0.2303 0.2323 0.1979 -0.3104 0.2238 0.3657 -0.2104 -0.2492 0.4336 0.2425 0.3581 -0.2161 0.2147 -0.2101 0.3148 -0.2198 -0.1625 0.2874 -0.2192 0.3136 -0.2691 -0.2652 0.2597 -0.2505 0.2229 0.1267 0.3908 -0.1368 0.2934 0.2614 0.2561 0.2989 0.3904 0.2018 -0.3974 -0.2062 -0.1842 -0.1971 -0.1987 0.2798 0.2366 0.2320 -0.2277 -0.3879 -0.2881 -0.2737 0.2727 0.2520 0.2074 -0.2015 0.3529 0.3325 0.2296 0.2326 0.1832 -0.2222 0.2118 0.2268 0.1542 -0.2588 -0.2116 0.3273 0.1709 -0.3597 0.1379 -0.3189 -0.1755 0.2761 0.2260 0.1938 0.2485 -0.2386 -0.3360 -0.4375 0.1836 -0.1345 -0.1911 0.3156 0.2403 0.2514 -0.2529 -0.1365 0.3426 -0.2060 0.3632 0.2367 -0.3750 -0.3085 -0.2295 -0.2690 0.4071 -0.2224 0.1918 -0.3937 -0.2448 0.2529 -0.3223 0.2636 0.3217 -0.1954 0.3468 0.3104 -0.3773 -0.1988 -0.2241 0.2580 0.2123 0.3794 0.4071 0.2503 -0.1889 0.2708 0.2297 0.1648 -0.1887 -0.2095 -0.1859 0.2380 0.3945 -0.2797 -0.2929 0.3289 -0.1602 0.2247 -0.3391 0.2296 0.3268 -0.2113 -0.3050 0.3436 -0.2824 0.2400 0.2598 0.2853 0.1841 -0.1709 -0.2464 0.2707 -0.1836 0.2493 0.2264 0.2338 0.3991 -0.1946 0.1753 0.1688 -0.1757 -0.2286 0.3371 0.2279 0.4370 -0.2455 0.2475 0.1679 0.2937 -0.4526 -0.2077 0.1926 0.3416 -0.2622 0.2747 0.2178 -0.2172 -0.2970 0.1927 0.2225 -0.2522 0.1918 0.2988 0.1808 -0.2390 -0.2226 -0.1981 0.2455 0.2177 0.2594 -0.2516 -0.2286 0.2968 0.2601 -0.1933 0.2398 -0.2629 0.1601 0.2073 -0.2502 0.2243 -0.2553 -0.1752 0.2039 -0.2484 0.2257 0.3272 0.3049 -0.2243 0.2612 -0.2478 0.3816 -0.2681 0.3173 -0.2139 0.4105 0.2128 0.1472 -0.2679 -0.2711 -0.2236 -0.2539 -0.2693 0.2372 0.3313 0.2383 -0.2060 -0.2263 0.2226 -0.3134 0.3048 0.1684 -0.2761 0.2275 0.2522 0.2801 -0.1642 0.3741 0.3292 -0.2407 0.2955 0.2709 -0.2267 0.3152 0.2528 0.3240 0.2895 0.2836 -0.2161 0.2696 0.3583 -0.2927 0.1923 -0.2530 0.1502 -0.2496 0.2610 0.1776 -0.2166 -0.1853 0.3786 -0.2532 0.1748 -0.2568 -0.2633 -0.2050 0.2276 0.2980 0.1357 0.2319 -0.2674 -0.2298 0.2028 0.2760 0.2039 0.3636 0.3453 -0.2340 0.1893 0.2891 0.2443 -0.2262 -0.1722 -0.1873 0.2043 0.2163 -0.1579 0.2902 -0.1909 -0.1940 -0.3867 0.3393 0.2550 -0.1643 0.2800 0.3259 0.4386 0.3450 -0.1926 -0.3469 -0.2463 0.3532 0.1837 -0.2490 0.2710 -0.3211 0.2834 -0.3210 0.2142 -0.1837 0.3047 -0.2595 -0.1821 0.2730 -0.1702 0.3517 -0.2962 -0.1883 -0.2395 0.1650 -0.1970 0.1684 -0.2722 -0.2141 0.2642 -0.2681 -0.1930 0.1650 0.3401 0.2145 -0.2318 0.2173 0.2003 0.3278 0.2056 -0.2046 0.2337 -0.1926 -0.1901 -0.2352 0.2369 0.2993 0.1736 0.2830 -0.2569 0.2482 0.1502 -0.2289 -0.3306 0.3256 -0.1891 0.2521 -0.1758 -0.3127 0.1621 -0.2136 0.1980 0.2036 -0.2060 0.2588 0.3242 0.4194 0.2134 0.2188 0.3084 0.2505 -0.2804 0.2071 -0.2349 -0.2790 0.3378 -0.3643 -0.2916 -0.2540 0.2499 0.2704 -0.2700 -0.1517 -0.2375 -0.4265 0.2604 -0.2362 0.2005 0.2177 -0.3632 0.1189 0.3151 -0.3348 0.3149 -0.2727 -0.3331 -0.2524 -0.4381 0.4031 -0.2223 0.1625 -0.3357 0.3155 0.2282 -0.2898 -0.1756 0.1896 0.1954 0.3455 0.4090 0.2264 0.2399 -0.2371 -0.2595 0.1828 -0.2594 0.2234 -0.3869 -0.1870 0.2756 0.2274 -0.2709 0.2799 0.1871 0.2351 0.3331 0.3008 -0.1588 -0.2299 0.2310 0.2389 -0.2007 -0.2110 -0.2357 -0.3123 -0.2339 0.2513 0.2472 0.3336 -0.2802 0.2054 0.2345 0.4074 0.1681 -0.2265 0.3843 0.2182 -0.2563 -0.2276 0.1701 0.3727 0.4158 -0.1842 0.2071 -0.1878 -0.1796 0.2658 -0.2735 -0.2117 0.2695 -0.1585 -0.1845 0.2873 -0.2296 -0.1365 -0.1421 0.2828 -0.3547 -0.1974 -0.2512 -0.2052 0.2707 -0.3969 -0.2222 0.2339 -0.2020 -0.2236 -0.2066 0.3565 0.2830 0.2884 -0.2371 -0.3730 -0.2093 0.3294 -0.2720 0.2580 0.2993 -0.2651 0.3067 0.2208 0.1693 0.1970 0.1750 0.3031 -0.2191 -0.2170 -0.1897 0.2740 -0.2878 0.3023 -0.2437 0.3689 0.4298 -0.2171 0.2475 0.3584 0.1586 0.2788 0.1866 0.3928 0.1497 -0.2281 0.2935 -0.3489 0.2863 0.3745 0.3459 0.1597 0.2743 -0.2619 -0.1933 -0.3002 -0.2506 -0.2312 0.4073 -0.2438 0.2960 -0.2145 0.3084 0.2662 0.2800 -0.1702 0.2578 -0.2834 -0.2585 0.2639 -0.2666 -0.2813 0.2955 -0.5093 0.1871 0.1873 -0.1585 -0.2480 -0.1884 -0.2709 -0.2807 0.2477 0.1715 0.2414 -0.2618 0.2975 -0.2118 -0.2074 -0.2938 0.1932 0.2246 -0.2919 -0.2231 -0.3356 0.1351 -0.2002 0.2135 -0.1618 0.2729 0.2523 0.3145 -0.1817 -0.3112 0.2500 0.2612 0.2335 0.1811 0.1920 -0.2340 0.2850 -0.3310 0.2231 -0.3591 0.2151 0.3516 0.1867 -0.2827 -0.3820 -0.1824 -0.1939 -0.3269 -0.2514 -0.2552 0.2627 -0.2789 -0.2214 -0.2866 -0.2640 -0.2267 0.3211 0.2072 0.2742 -0.2239 0.2780 -0.1459 -0.3124 -0.2739 0.3720 0.2518 0.1623 -0.2097 0.2144 0.2894 -0.1940 -0.2438 -0.2284 -0.3516 0.2164 -0.2391 0.2239 -0.3015 0.2469 0.2470 -0.2150 -0.1733 0.2473 -0.2025 0.1573 -0.2134 0.2620 0.2374 0.2447 0.1995 -0.2687 0.2400 0.2217 -0.1776 0.4911 0.2636 -0.1786 0.2678 0.1854 0.2605 0.1265 -0.1787 0.2344 0.2222 -0.2260 0.2111 -0.1369 -0.2476 0.1878 -0.1943 0.3062 0.2742 -0.1894 -0.3398 0.2249 0.3092 0.1935 0.2303 -0.3152 0.2293 0.2611 -0.2272 -0.1324 0.1422 0.1809 0.2986 -0.2222 0.2388 0.3469 0.2486 0.2396 -0.2267 -0.3021 -0.2137 0.2269 -0.2719 0.1919 -0.2209 -0.3089 0.2853 0.4293 0.2705 0.2569 0.1805 0.2464 0.2989 -0.2304 -0.2268 0.2873 0.3740 -0.2460 -0.3446 -0.2402 0.3092 -0.2790 0.2936 0.3212 0.2738 -0.2690 -0.2740 0.3303 0.2237 -0.2936 0.1968 -0.1812 0.1991 -0.1695 0.1853 -0.1828 0.2602 0.2224 0.3397 -0.2970 0.2152 -0.1819 0.2395 -0.3334 -0.2196 -0.2872 0.2523 -0.3229 -0.2247 0.1895 0.3524 0.1866 -0.3004 -0.3195 0.3225 0.2174 0.2496 0.2386 -0.1876 0.1863 -0.4130 0.3365 0.2490 0.3505 0.3271 0.2415 0.2503 -0.2375 0.2815 -0.2114 0.2191 0.2310 0.2975 0.2893 -0.2145 0.1959 -0.1814 0.2587 0.2150 0.2327 0.3049 0.2152 -0.2375 0.1871 0.2130 -0.2427 -0.4633 0.1760 -0.2197 0.3298 0.2128 -0.1685 0.4743 -0.2622 0.3120 0.2172 -0.2425 -0.2189 -0.1608 0.3523 -0.2279 0.2591 -0.2933 0.3726 0.2985 0.3204 0.1599 -0.2806 0.2493 -0.3080 -0.2507 -0.2870 0.2702 -0.2711 -0.3039 -0.2885 0.3817 0.3024 0.3665 -0.2750 0.2126 0.2223 0.3349 -0.2184 -0.2013 -0.3613 0.3117 0.1795 -0.3347 -0.2893 0.1578 -0.3097 0.1972 0.2037 0.4614 0.3747 0.1879 0.2349 -0.1911 0.3153 -0.2383 -0.2173 0.1650 -0.2315 0.3892 -0.2472 0.2719 0.2606 0.3305 -0.2401 0.1047 0.3161 -0.3852 0.3194 0.2435 0.4880 0.2990 0.3574 -0.1898 -0.2676 0.2237 0.1904 0.2409 0.3470 0.3128 -0.2719 0.1414 0.1802 0.1936 -0.1510 -0.2202 0.2007 0.2135 -0.3892 0.2685 0.1723 0.2472 0.1622 0.2087 -0.2517 0.2933 -0.2401 -0.2032 0.1989 0.3365 0.2475 0.2401 0.3203 -0.2860 0.1569 0.3959 -0.2849 -0.2511 0.1753 0.2237 0.2942 0.1829 -0.1924 0.2785 -0.1670 -0.2262 -0.2181 0.2036 -0.2558 -0.3507 -0.3188 -0.2197 0.2543 0.1969 0.3557 0.1515 -0.1189 0.1938 0.3073 -0.3497 -0.3468 0.3191 0.3000 -0.2136 -0.2522 0.2138 -0.2183 0.3944 -0.2231 0.2292 -0.3870 -0.2290 0.3118 0.1609 -0.2614 -0.2555 -0.2085 0.2009 0.3198 -0.2485 -0.1279 -0.2261 0.2587 -0.2024 0.1835 0.3721 0.4161 -0.1915 0.2396 0.1623 0.1500 0.2554 -0.2101 -0.2103 -0.3230 0.2550 0.3572 -0.3170 0.4696 0.2808 0.2113 -0.2268 -0.2763 0.2167 0.2908 0.1836 0.3412 -0.2912 0.3200 0.3134 0.2444 0.2947 0.3036 0.3937 0.2330 0.3489 0.2267 0.3824 0.2118 -0.1755 -0.1619 -0.2604 0.2398 -0.1898 0.3325 0.1959 0.1964 -0.2546 -0.3309 -0.2002 0.2784 0.2909 0.2566 0.4777 0.2693 0.1762 -0.2324 -0.2069 -0.1692 0.2431 -0.2489 -0.2647 -0.2707 0.1817 -0.2357 -0.3188 0.2976 -0.3716 0.1855 -0.2542 -0.3388 0.3566 -0.2979 0.2820 0.2062 -0.2452" HIT_INDICES="2382 3404 3844 5942 5985 6009 7307 8326 8470 8867 9088 9189 9737 10245 10327 10444 10671 10787 10987 11138 11262 11895 11962 12061 12270 12407 12759 13009" ES_PROFILE="-0.1386 -0.1839 -0.1898 -0.3461 -0.3455 -0.3437 -0.4341 -0.4934 -0.4845 -0.4911 -0.4824 -0.4635 -0.4739 -0.4766 -0.4459 -0.4168 -0.3938 -0.3612 -0.3330 -0.2995 -0.2626 -0.2583 -0.2100 -0.1632 -0.1227 -0.0752 -0.0399 0.0062" RANK_AT_ES="8866.0000" RANK_SCORE_AT_ES="-4668.0000"/>
  <DTG RANKED_LIST="mFS08_entrez_mimo.rnk" TEMPLATE="na_as_pre_ranked" GENESET="gene_sets.gmt#CELLULAR_DEFENSE_RESPONSE" ES="-0.4490" NES="-2.0581" NP="0.0000" FDR="0.0122" FWER="0.0740" RND_ES="-0.2982 0.1435 0.3193 0.1754 0.2172 0.1907 -0.3437 0.1999 -0.1520 0.1612 0.1858 0.3352 0.2032 0.2516 -0.3029 0.2167 -0.2222 0.1317 -0.1898 0.3310 -0.2024 -0.1483 0.3217 0.1785 -0.2867 0.1866 0.1527 -0.2594 -0.3127 0.2689 -0.2154 -0.2010 -0.1647 0.2629 0.2719 0.1673 0.1788 0.2715 -0.1873 0.1618 -0.2235 -0.2611 -0.2087 0.1815 -0.2315 0.1827 0.2335 0.1810 0.2000 0.3201 -0.1763 0.2609 -0.1827 0.1297 0.1705 0.2769 0.3070 0.2393 -0.1917 0.3199 0.2128 -0.3114 0.1794 0.2324 0.2119 0.1673 0.1999 0.1919 0.2837 -0.2715 0.2540 0.1578 -0.2984 0.2156 0.1901 0.2551 0.1811 0.2175 0.3108 0.3480 0.2042 0.2650 -0.2381 0.2488 -0.2509 -0.2512 0.2513 0.2739 0.1902 0.2189 0.1513 0.1779 -0.2719 -0.2203 -0.1773 0.1794 -0.1998 0.3150 0.1917 -0.1894 0.1686 -0.1543 0.1781 -0.2096 0.2676 0.2059 0.2984 -0.1735 0.1858 0.3195 0.2284 -0.1891 0.2517 -0.1377 0.1411 0.2881 -0.1705 -0.1996 0.2188 0.3211 0.3079 -0.1385 0.1733 0.2777 0.1924 -0.1819 -0.2411 0.1905 0.2141 0.2310 0.2434 -0.2344 0.3144 -0.1330 -0.1784 0.2231 0.1651 0.2344 0.2048 -0.1716 0.2398 0.1676 -0.2081 -0.2812 0.2399 -0.2382 0.2062 -0.2062 -0.1934 0.2279 -0.1878 0.1730 -0.1270 -0.1394 0.1565 0.2202 -0.2506 0.2374 -0.2279 0.2319 -0.2491 -0.1876 0.2356 -0.3609 -0.2188 0.3647 -0.3394 -0.1837 -0.1789 0.1807 0.3051 0.2743 -0.2137 0.1783 -0.2443 0.1625 0.1838 0.1783 -0.1815 0.2590 -0.2113 0.1631 -0.2878 0.1863 0.2504 0.2098 0.3094 0.2230 0.2287 -0.3305 0.1764 0.1933 -0.2137 0.2607 0.1877 0.2220 -0.2775 -0.1906 0.3198 0.2613 0.3279 0.2226 -0.2459 -0.2439 0.2777 -0.2270 -0.2467 0.2920 -0.1613 0.1819 -0.2405 0.2573 0.1895 0.2350 -0.2048 0.2575 0.1762 0.2664 -0.2817 -0.2120 0.1879 0.2747 0.1957 -0.2404 0.1895 -0.2180 0.2270 -0.1944 -0.1973 -0.2439 0.1691 0.2345 0.1459 0.1838 0.1991 -0.2100 0.2469 -0.1897 -0.2981 -0.1358 0.2396 -0.1765 0.2080 0.2068 0.1850 -0.1733 0.1777 0.3031 0.2474 0.1919 -0.2022 -0.3488 0.2380 0.1588 -0.2678 0.2276 0.1703 0.1804 -0.3532 -0.2027 -0.2389 -0.1466 -0.2504 0.1991 0.2661 -0.1287 -0.1748 0.2371 -0.2015 0.1815 -0.2032 0.2248 0.1970 -0.1372 0.1533 0.2450 0.2778 0.1616 0.3601 -0.2379 -0.2344 0.1888 0.2367 -0.1146 0.3250 0.2367 -0.1747 -0.2038 0.2893 -0.1656 0.2850 0.2899 -0.1964 0.2212 0.3303 0.1931 0.2636 -0.1440 -0.1262 0.2841 0.2580 0.2223 -0.2517 0.2685 0.2614 0.2416 0.2609 0.1938 -0.2505 -0.2294 -0.2769 -0.1918 -0.2107 0.2058 -0.2064 -0.1882 0.1784 0.2013 -0.2162 -0.1947 0.1844 -0.2663 -0.2900 0.1902 0.1563 0.2010 0.2292 -0.1892 0.1580 0.2045 0.2559 0.2058 -0.2830 0.1904 -0.2434 -0.1561 0.3196 0.2278 0.2300 -0.2814 0.1992 0.3437 -0.1996 0.2960 -0.2470 0.1888 0.2191 0.1947 -0.2483 0.1757 -0.2088 0.2640 -0.2961 -0.1600 -0.1946 0.2210 0.1661 -0.1807 -0.2767 0.1833 -0.1573 -0.1569 0.2399 -0.2365 -0.3794 0.1874 -0.2046 0.1932 0.1698 0.2380 0.2460 0.2097 -0.1807 0.1619 0.1805 0.2526 0.1460 -0.1778 0.1753 -0.3725 0.3756 0.2181 0.1490 0.2216 -0.2583 0.1904 0.1883 0.1750 0.1394 -0.2712 0.2572 -0.1707 0.1954 0.3337 0.2859 -0.2062 0.1659 0.2571 0.2524 -0.2309 0.2782 0.2093 0.2811 -0.2105 0.1604 0.3163 0.2230 0.3701 -0.2058 0.2212 -0.2219 0.2235 0.2434 0.3826 -0.1993 -0.2836 -0.2111 -0.1895 0.2861 0.1620 -0.1439 -0.2791 0.2928 -0.2033 -0.1676 0.2614 0.2121 0.1648 0.1891 -0.1487 0.1902 -0.2573 0.3658 0.2202 0.1874 0.3753 -0.2069 0.2108 -0.2863 0.1840 -0.2092 0.2126 0.1872 0.1792 0.2711 -0.2533 0.1565 0.2442 0.1489 -0.2910 0.2243 0.1904 0.1735 0.3352 0.2167 -0.1319 -0.2137 0.2827 -0.2596 0.2133 0.1857 -0.1870 0.1546 -0.1966 0.2653 0.2812 -0.2325 -0.2228 -0.2062 -0.1710 0.2337 -0.1948 0.2555 -0.2164 0.3043 0.1668 -0.1845 -0.2065 -0.2639 0.2615 -0.1543 0.1839 0.1765 0.2262 -0.1887 -0.2283 0.2579 -0.1584 0.2325 -0.1941 0.2528 -0.2140 0.2341 0.1817 -0.1890 0.2220 -0.2157 0.1748 -0.2913 -0.2077 -0.2645 0.2274 -0.2564 0.2401 0.1889 0.1078 0.2652 -0.2156 -0.2056 -0.1898 0.2250 0.1682 -0.1645 -0.2499 0.2852 0.2108 0.2392 -0.2776 -0.1880 0.2593 0.1886 0.1749 -0.2469 -0.1714 0.2207 0.2359 -0.3666 0.2027 0.2852 0.2330 0.1927 -0.1953 -0.1530 0.2034 0.2797 -0.3055 0.3245 0.1474 -0.1659 0.2030 -0.2466 -0.2694 0.2072 0.1719 0.1704 -0.1833 -0.1646 -0.2115 -0.2245 -0.1702 -0.2353 0.1707 0.3440 0.2836 -0.2269 0.1720 0.1768 0.1678 0.3212 -0.1853 0.1733 -0.2347 -0.3509 0.2119 0.1855 -0.1268 -0.1842 -0.2672 -0.2191 -0.3306 -0.1470 -0.1618 0.2456 -0.2105 -0.2044 0.2681 -0.2966 0.1878 -0.1507 -0.2814 -0.2013 -0.2008 0.3408 0.2093 0.1487 0.2187 0.2790 0.1817 0.3185 0.2111 0.1798 -0.2259 0.1647 -0.2340 -0.2193 -0.2310 -0.2107 -0.2884 0.2598 -0.2567 0.3141 -0.1682 0.2757 -0.2548 0.1631 -0.1727 0.2245 -0.2962 0.2942 -0.1956 -0.1860 0.2079 0.2049 0.1864 0.2920 -0.2054 -0.2424 -0.1827 0.2171 0.1908 -0.1391 -0.2719 -0.2631 0.1923 -0.1136 -0.1684 -0.2474 -0.1802 0.2569 0.3003 0.2353 0.1583 0.2509 0.2407 -0.1952 -0.2257 0.2957 -0.1969 0.2043 0.1617 0.3820 0.2100 -0.1577 0.2099 0.2036 -0.2227 0.1661 -0.1918 0.2280 0.2521 0.2941 -0.2253 0.2272 -0.2484 0.2083 -0.1907 0.2104 -0.2678 0.2354 -0.1646 0.2009 -0.1925 0.1802 0.2074 -0.1917 -0.1859 -0.2590 -0.1545 -0.2390 -0.2755 0.1552 0.2344 -0.2228 -0.1774 0.1771 -0.2062 0.1873 -0.2562 0.2421 0.2044 -0.2935 0.1879 -0.1501 -0.1841 -0.1936 0.2017 0.2132 0.2377 -0.2782 0.3096 -0.2372 0.2195 0.1646 -0.2476 -0.2204 -0.1732 0.2861 0.2134 0.2855 0.1581 0.2587 0.2622 0.2077 -0.2852 0.3400 -0.1824 -0.1573 0.2526 0.2541 0.2590 -0.2201 -0.2020 -0.2428 0.2262 0.2233 -0.2669 -0.1711 0.2674 0.2784 0.2009 0.3141 0.2856 -0.1916 -0.2505 0.1732 -0.2211 0.1953 -0.1772 -0.1622 0.2165 0.3347 -0.2279 0.3445 -0.2151 0.3241 -0.2711 0.2106 0.1734 -0.2310 0.1916 -0.1939 -0.1800 0.2262 -0.2051 0.1439 0.1903 -0.1785 -0.1619 -0.1635 -0.2499 0.2425 0.2304 -0.2248 -0.2810 -0.2378 -0.3122 0.1519 0.3038 -0.2005 0.2207 0.1895 -0.1168 -0.2786 -0.2237 -0.2690 0.2839 0.1699 0.2362 0.2638 0.2413 0.2490 -0.3217 -0.2043 0.1973 0.1462 0.2216 0.2605 -0.1635 0.2480 -0.2453 0.1836 -0.1845 -0.1997 0.1662 -0.1589 -0.2369 -0.2244 0.1902 0.2365 0.1591 -0.2507 -0.2384 0.2302 -0.2070 -0.1776 -0.1873 0.1402 0.1689 -0.2420 -0.2410 -0.1844 -0.2264 -0.2130 0.1746 -0.1955 0.1338 0.1644 0.2423 0.2357 -0.1926 0.2617 -0.1678 0.2299 0.2456 0.3607 0.2450 0.1565 0.1298 -0.1634 0.2238 -0.2136 0.3046 -0.2163 0.2970 0.1656 0.2629 0.1947 0.2394 0.2442 0.1365 0.2524 0.2420 0.1595 0.1927 -0.2150 -0.2536 -0.1853 -0.1700 0.1950 0.1611 -0.2433 0.2865 0.2028 0.1770 -0.2087 0.2135 -0.2706 -0.2493 0.2557 -0.1852 0.2257 0.1991 -0.2065 -0.2628 0.2033 0.1700 0.1901 0.2997 -0.2201 -0.1333 -0.2114 0.2405 -0.1376 -0.1951 0.1677 0.2691 0.3003 -0.2280 0.3010 0.2523 -0.2276 0.2614 -0.2767 -0.3163 0.2526 0.2716 -0.1964 0.1859 -0.3152 0.2799 -0.1949 0.1203 -0.2218 -0.2334 -0.2059 -0.1846 0.2179 -0.3555 0.2962 0.2932 -0.2539 0.2363 -0.1571 0.2627 0.2418 -0.1764 0.1961 0.1951 -0.2086 0.3330 -0.2023 0.1238 -0.1776 0.2185 -0.2155 0.2274 0.2065 -0.2337 -0.1753 0.2460 0.2604 -0.1917 0.2758 -0.1693 0.2077 0.1766 -0.2249 -0.2194 0.2173 -0.2420 0.1898 0.2060 -0.2611 -0.2557 0.2963 0.1927 0.2515 -0.2237 0.2536 0.2375 0.2485 -0.1521 0.2606 0.2970 0.1806 0.2751 0.2325 0.1567 0.1921 0.2964 0.1481 0.2576 0.1928 -0.1962 0.1495 0.1823 0.1856 0.1678 0.2692 -0.2328 0.1891 0.2492 0.2037 0.3248 0.2099 -0.1968 -0.2445 -0.2931 -0.2624 0.2397 0.2391 0.2662 0.2090 0.1594 0.2885 0.2916 -0.2915 -0.2564 0.1793 -0.1819 0.2583 -0.2501 0.1477 0.2592 -0.1983 -0.2136 -0.1830 0.2408 -0.3440 -0.2546 0.2503 -0.2602 0.2163 -0.2414 0.2280 -0.2066 -0.2464 0.1605 0.2729 -0.1912 -0.1563 -0.1705 -0.1922 0.2695 -0.2573 -0.2638 0.2426 -0.1534 -0.2949 0.1481" HIT_INDICES="482 2659 2818 3668 3684 3752 4167 4578 4914 4992 5040 5327 5407 5754 6313 6394 6399 6516 7013 7352 7464 7490 7492 7652 8246 8470 8612 9062 9682 9720 9737 9787 10130 10186 10245 10252 10416 10786 10953 11005 11085 11274 11380 11471 11690 11769 12034 12210 12212 12319 12588 12983 13003 13086" ES_PROFILE="-0.0003 -0.1431 -0.1321 -0.1797 -0.1634 -0.1515 -0.1692 -0.1891 -0.2055 -0.2026 -0.1977 -0.2130 -0.2129 -0.2356 -0.2784 -0.2841 -0.2840 -0.2918 -0.3262 -0.3466 -0.3490 -0.3446 -0.3383 -0.3433 -0.3784 -0.3837 -0.3821 -0.4015 -0.4308 -0.4152 -0.3979 -0.3829 -0.3885 -0.3717 -0.3548 -0.3339 -0.3242 -0.3281 -0.3155 -0.2937 -0.2736 -0.2606 -0.2407 -0.2190 -0.2058 -0.1815 -0.1699 -0.1504 -0.1176 -0.0921 -0.0773 -0.0693 -0.0324 0.0003" RANK_AT_ES="9681.0000" RANK_SCORE_AT_ES="-6115.0000"/>
  <DTG RANKED_LIST="mFS08_entrez_mimo.rnk" TEMPLATE="na_as_pre_ranked" GENESET="gene_sets.gmt#POSITIVE_REGULATION_OF_IMMUNE_SYSTEM_PROCESS" ES="-0.4641" NES="-2.0546" NP="0.0000" FDR="0.0116" FWER="0.0790" RND_ES="-0.1904 0.1768 -0.2563 -0.2918 0.2207 -0.1991 -0.2713 -0.3504 -0.2091 -0.2685 0.2748 0.2623 0.2138 0.2776 0.2770 -0.2407 -0.1979 0.1673 -0.2442 -0.2353 0.3186 0.2526 -0.3135 0.2799 -0.1398 0.1997 -0.2329 0.2374 -0.1913 0.1388 0.1415 0.2077 0.2020 0.1766 0.2326 0.2392 -0.1547 0.2609 -0.2115 0.3043 0.2176 0.2505 0.2259 0.2068 0.2565 0.3539 0.2097 -0.1798 0.1868 -0.1792 -0.2073 -0.2169 -0.1589 -0.2027 -0.1581 0.1315 -0.2188 0.1493 -0.1881 0.2264 0.2347 0.2928 -0.2141 0.2555 -0.1886 0.2762 0.2115 -0.2451 0.1699 0.2977 0.1978 0.2585 -0.2556 0.2254 0.2701 0.2336 -0.2431 -0.1976 -0.1938 -0.1979 0.2852 0.2331 0.1721 -0.1699 -0.3246 -0.2085 -0.1832 0.1595 -0.2319 0.2269 0.1938 -0.2263 -0.1420 0.1755 0.1957 0.3239 0.1897 -0.3295 0.2109 0.2360 -0.1508 0.1954 -0.1965 0.1793 -0.2025 -0.1859 0.2400 -0.3159 0.2443 0.2346 0.2685 -0.3041 0.2262 0.2317 -0.1976 0.1607 -0.2058 -0.2318 0.1475 0.2726 -0.1632 0.2610 0.2971 0.2495 0.3059 0.1794 0.2021 0.2979 -0.2393 -0.2023 0.2041 0.3015 0.2195 0.2256 0.1692 0.2086 0.2161 0.2563 -0.2672 0.2750 -0.2217 -0.2379 0.2760 0.2279 -0.1602 0.2237 0.2527 0.3959 -0.2547 0.1892 -0.1884 -0.2454 0.1487 -0.2171 0.1655 -0.2468 0.2458 -0.2695 -0.2036 0.2941 0.3308 -0.1776 -0.1816 -0.2508 0.2997 0.1845 -0.2750 0.2395 0.1440 -0.1858 0.2267 -0.1977 0.2334 0.2210 -0.2093 0.2849 -0.2004 -0.2278 0.2062 -0.2775 0.1290 -0.3370 0.1491 0.2738 -0.2420 -0.1684 0.2588 -0.2242 0.2174 0.4153 0.1979 -0.2747 0.1745 0.2188 -0.1833 0.4035 -0.2124 0.2229 0.2806 -0.2131 0.1884 -0.1815 -0.1748 -0.1728 0.2728 0.1694 0.2104 -0.2195 -0.3373 0.2029 0.1620 -0.2468 0.2698 -0.2558 0.2462 0.1952 -0.2798 -0.1991 -0.1940 -0.2130 0.2382 0.2507 0.2505 0.2096 0.2750 0.2535 -0.2059 -0.2094 -0.2408 0.1792 0.1925 0.1955 0.2861 0.2073 0.1773 0.2249 -0.1492 -0.2647 -0.2015 0.2177 -0.2759 0.3537 0.2441 0.2005 -0.3421 0.2185 0.2815 -0.2702 -0.2010 0.2564 0.1892 0.2218 -0.1650 0.1853 0.1466 0.2155 0.2314 0.1718 -0.2654 0.2287 -0.1768 0.2167 0.2118 -0.1964 -0.2116 -0.2681 -0.2611 -0.2859 0.1921 0.1485 0.2259 0.1903 -0.2893 0.1646 0.3013 -0.1582 -0.1888 0.1840 0.1504 0.2373 -0.2333 -0.2791 -0.3232 0.2498 0.2176 0.3227 -0.2465 0.2392 0.2569 0.2502 -0.2374 0.3298 -0.2385 0.1390 0.2785 -0.2025 -0.1871 0.2028 0.1933 -0.2177 0.1844 -0.2902 0.1828 -0.2568 -0.2021 -0.1868 0.2726 0.2875 0.2883 0.2521 0.2372 0.2403 -0.1894 0.2145 0.2112 -0.2695 0.2486 -0.2073 0.1662 0.1935 -0.2013 0.2451 0.2745 0.2259 0.2230 -0.1177 0.2560 -0.1804 0.1381 -0.1373 0.2508 0.1860 -0.2481 -0.1501 0.2184 0.1552 -0.2477 -0.2426 0.1977 0.1805 0.2639 0.1402 -0.2160 -0.2194 0.2223 -0.2209 -0.2095 -0.2159 -0.2848 0.1497 0.1341 0.2483 0.2902 0.1789 -0.2044 -0.2011 0.3117 0.2202 0.2005 0.2226 0.2619 0.1870 0.2797 -0.2834 0.2485 0.1874 -0.1787 -0.2742 0.2803 0.1802 0.3013 0.1419 -0.1878 0.2532 0.2048 0.2360 -0.3047 -0.2014 -0.2726 0.2820 -0.2302 0.2247 0.2496 -0.2641 0.1712 -0.2550 -0.1661 0.1762 0.2875 -0.2185 0.2960 0.1831 -0.2466 0.1721 0.2247 -0.2266 -0.1620 0.1885 0.2590 0.2271 0.2275 0.1552 0.1901 0.2647 -0.2599 0.2694 -0.2530 -0.1810 -0.1807 0.3491 0.1686 -0.1474 -0.2763 -0.2593 -0.1794 -0.2786 0.1914 -0.2660 0.2782 0.2541 0.2925 0.1711 -0.1696 0.3022 -0.2298 0.2703 -0.1892 0.2175 -0.2236 -0.1596 0.2693 0.1956 -0.2547 -0.3573 -0.2874 0.2734 0.1991 -0.3293 0.2342 0.1799 0.2237 -0.1971 -0.3406 -0.1347 -0.1885 0.2451 0.2513 0.2842 0.2103 0.2295 -0.2990 -0.2768 0.2566 0.1637 -0.2724 0.2947 -0.2731 -0.1471 0.1772 0.3213 0.1724 0.2492 0.2395 -0.2159 0.3047 0.2062 -0.1436 -0.2903 0.2070 0.2865 0.3013 -0.1880 -0.1718 0.2612 0.2148 0.2368 0.3106 0.1871 -0.2463 -0.2045 0.1795 0.2612 0.2204 0.2139 0.1892 -0.1316 -0.2701 0.2453 0.1298 -0.2156 0.2405 0.2699 -0.1938 0.3315 0.1843 -0.2002 -0.2491 0.2053 0.1673 -0.1245 -0.2613 0.2978 -0.2582 0.1892 -0.2019 0.2469 -0.2094 -0.3279 0.2211 0.1683 0.2998 0.1861 0.3047 0.2606 0.2044 -0.2596 0.2372 -0.2515 0.2677 -0.2220 0.2549 0.2662 0.3345 0.1934 0.2860 0.2608 -0.1804 0.2567 0.2321 -0.1502 0.2290 0.2282 0.1731 -0.2902 -0.3077 0.2006 -0.2763 0.3006 0.2185 -0.1926 0.1418 0.2061 0.2488 -0.1855 0.2046 -0.1748 0.2207 0.2215 -0.1303 0.1979 0.3369 -0.2863 -0.2548 0.3207 0.2673 -0.3015 0.2197 0.3554 0.2980 0.2804 0.2241 -0.2217 0.1484 -0.3341 -0.2047 -0.1831 0.3233 0.2559 0.2329 0.2695 0.2142 0.3041 0.2332 -0.3488 -0.2696 -0.2745 0.3147 0.2171 0.2280 0.1619 -0.2384 -0.3218 -0.2792 -0.1731 -0.1827 0.1886 -0.2230 0.2864 0.2068 0.2676 0.1975 -0.3018 0.2909 0.2021 0.2160 0.2306 0.1538 0.1824 0.2351 -0.2595 0.2531 0.2297 -0.2007 -0.1720 0.1583 0.2938 0.1602 -0.1704 0.2007 -0.1821 0.2791 0.4195 -0.1909 -0.2419 0.1907 -0.2105 0.2173 0.4097 0.4212 -0.1907 0.2187 0.1449 -0.2213 -0.2049 -0.2447 0.3177 0.2536 -0.2561 -0.2113 0.2022 0.2748 0.2282 -0.1892 -0.2349 0.3542 0.2865 -0.2037 0.2579 -0.2413 -0.2567 0.2272 -0.3221 0.1744 -0.1436 -0.3383 -0.2558 0.3563 -0.2016 -0.1811 0.2968 -0.2675 0.1769 -0.1954 -0.2906 -0.2335 0.2226 0.2944 0.2049 0.2370 0.2021 0.2546 -0.2389 0.3681 -0.1833 0.2478 0.2340 -0.1454 -0.2601 0.2593 0.1436 -0.2043 -0.2474 0.2365 0.2049 0.2320 0.1727 0.2097 -0.1649 0.2472 0.1825 0.2107 0.2502 -0.3055 0.1627 0.2112 -0.1880 0.3244 -0.2086 0.2070 -0.1959 0.2364 0.2409 0.2610 0.3245 0.1255 0.2237 0.1925 0.3396 0.2542 0.2984 0.2983 0.1396 0.1874 -0.2556 0.3269 0.2160 0.2239 0.3480 0.2033 -0.1736 -0.2486 0.2945 -0.1663 -0.2930 -0.2447 0.1668 -0.1930 0.2386 0.2215 -0.2822 0.1600 -0.1652 0.2223 0.2577 0.2095 0.2153 0.2218 0.2338 -0.2617 0.1809 -0.2594 -0.2247 0.2178 -0.1900 -0.1825 0.1812 0.1880 0.1773 -0.2268 0.2331 0.2555 -0.2000 0.2178 -0.1440 -0.2886 -0.2717 -0.2525 0.2406 -0.2096 0.1839 0.2833 -0.2192 -0.1838 -0.2484 -0.1879 -0.3007 0.1838 0.2196 0.2780 0.2715 0.2612 0.2287 -0.2113 0.3124 0.2867 -0.1665 -0.1937 -0.1574 0.2190 -0.2402 -0.2026 0.2244 0.2047 0.1854 0.3848 0.1808 0.3625 -0.1886 -0.1870 0.1411 -0.2233 0.1962 -0.1769 0.2041 0.2551 0.2013 0.2013 -0.1955 0.3513 0.2067 -0.2697 0.2211 0.2016 0.2367 -0.2875 -0.2162 -0.1783 -0.2204 0.3007 0.3011 0.1604 0.2363 -0.3048 0.1749 0.1876 -0.2473 0.1831 0.1656 0.2100 0.2169 0.2029 0.2508 0.2139 0.2096 -0.2487 0.2030 -0.2370 0.2447 -0.2693 0.1841 0.2087 -0.1814 0.3780 -0.1440 -0.2053 0.2964 0.1951 -0.2127 -0.2461 0.2031 -0.1957 -0.2001 0.1780 -0.2339 -0.1455 -0.1898 0.1912 0.2868 0.2561 -0.2129 0.2423 0.2427 0.3233 0.1810 0.2373 0.3229 -0.2634 0.2371 0.2935 0.1681 -0.2200 0.2208 0.1652 0.3412 -0.1615 -0.2314 -0.2088 0.2149 0.2194 0.2713 -0.2808 0.3171 -0.2345 -0.2420 -0.2378 0.1444 -0.2220 0.2618 -0.2354 -0.1959 -0.2795 -0.1928 -0.2948 -0.2794 0.2525 -0.2552 0.2254 -0.2378 -0.2274 0.3051 0.2876 0.3720 -0.2008 -0.1485 -0.1387 -0.1628 -0.1647 0.1841 0.2580 0.2280 0.4031 -0.2527 0.2409 0.2707 0.3689 -0.1898 0.2252 -0.2791 -0.1417 0.2958 -0.3103 0.1614 0.3057 0.1538 -0.2166 0.1622 -0.2025 0.2103 0.3460 -0.1736 0.2662 -0.3154 -0.2268 -0.1399 0.2519 -0.1892 -0.2107 0.2368 -0.1972 0.1592 0.3396 0.2343 0.3261 0.2040 -0.2269 0.2549 0.1635 -0.2640 -0.2688 0.2527 0.1385 0.2197 0.2865 0.2797 -0.2561 -0.1491 -0.1852 0.2098 0.1700 0.2425 0.2611 0.3133 0.2337 0.1702 0.2906 0.1950 0.1514 -0.2304 0.3654 0.2234 -0.3794 -0.3303 0.2093 -0.2772 -0.1251 0.2726 0.3270 -0.2421 0.2359 0.3214 -0.3070 0.2664 0.1802 0.2946 -0.1941 0.2412 -0.3626 -0.3547 -0.2609 -0.2027 0.2388 0.1784 0.2940 -0.4027 -0.2177 -0.2223 -0.2894 0.2723 -0.1384 0.3047 0.2346 -0.2511 -0.1447 0.2741 0.1772 0.2118 0.3232 -0.1860 0.2064 0.2107 0.1604 0.2126 -0.2431 0.2212 0.2195 -0.1783 -0.2682 -0.2684 0.2983 0.2042" HIT_INDICES="2077 2783 3388 3404 3844 3850 3879 5726 5942 5985 6009 6270 6673 7010 7307 8326 8440 8470 8867 9070 9088 9189 9908 9932 10245 10296 10327 10444 10599 10671 10787 10987 11138 11262 11453 11895 12061 12069 12245 12270 12407 12679 12759 13009" ES_PROFILE="-0.1274 -0.1545 -0.1783 -0.1571 -0.1719 -0.1534 -0.1370 -0.2738 -0.2874 -0.2881 -0.2874 -0.3070 -0.3356 -0.3571 -0.3737 -0.4391 -0.4345 -0.4232 -0.4374 -0.4356 -0.4195 -0.4091 -0.4417 -0.4208 -0.4201 -0.3990 -0.3763 -0.3593 -0.3442 -0.3222 -0.3029 -0.2886 -0.2695 -0.2474 -0.2291 -0.2270 -0.2028 -0.1663 -0.1416 -0.1050 -0.0760 -0.0552 -0.0191 0.0062" RANK_AT_ES="9907.0000" RANK_SCORE_AT_ES="-6514.0000"/>
  <DTG RANKED_LIST="mFS08_entrez_mimo.rnk" TEMPLATE="na_as_pre_ranked" GENESET="gene_sets.gmt#RESPONSE_TO_WOUNDING" ES="-0.3567" NES="-2.0388" NP="0.0000" FDR="0.0124" FWER="0.0930" RND_ES="0.1709 0.2012 -0.1413 0.1805 0.1490 0.2570 0.1162 0.1823 0.1633 0.1293 -0.2335 0.1526 0.1782 -0.1779 0.1841 -0.1650 0.2177 0.1242 -0.1742 0.1630 -0.1904 -0.1548 0.2021 0.2006 0.1940 0.2021 0.2270 -0.1686 0.1328 -0.1457 0.2027 0.1636 0.1830 0.1671 -0.1787 0.1719 -0.1352 0.1555 -0.1681 0.1872 0.2132 0.1984 0.2757 0.1470 -0.1651 -0.2088 -0.1847 -0.1515 0.2097 -0.2007 0.1728 0.1866 0.1492 0.1574 0.1879 -0.2027 0.2273 -0.1795 0.1182 0.1940 -0.1614 0.1730 -0.2228 -0.1998 -0.1825 -0.2077 -0.2612 -0.2073 -0.1433 0.1445 -0.1579 0.1471 -0.1488 0.1653 0.1521 0.2548 -0.1807 -0.1862 0.1790 0.1488 0.1485 0.1812 -0.1626 0.2270 0.1816 -0.1792 -0.1682 0.1878 0.1746 0.1750 0.1885 0.1531 0.2135 -0.1780 0.1799 0.2185 -0.1281 0.1683 0.1490 -0.1581 0.1841 0.1503 0.1701 0.1521 -0.1932 0.2555 -0.1494 -0.1644 -0.1686 0.1894 0.1983 0.1527 -0.1497 0.2170 -0.1769 -0.1593 0.1756 0.1551 0.2509 -0.1765 0.2094 0.2117 0.1976 0.1356 0.2166 -0.1709 0.1491 -0.2257 -0.2132 0.1470 -0.2056 0.2147 -0.1590 0.1694 -0.2148 0.1910 -0.1370 -0.1429 -0.1612 -0.1906 0.1573 0.1487 -0.1873 0.1874 0.1544 0.1966 -0.1234 -0.2047 0.1589 -0.1412 0.1734 0.1639 0.1672 -0.1669 0.1660 0.1778 0.1798 -0.1807 0.1740 0.1327 0.1594 0.1382 0.1749 0.2011 0.1805 -0.1262 0.1701 0.1548 0.2171 0.2000 -0.1381 -0.1971 -0.1965 -0.1860 0.1821 -0.1358 -0.1505 0.1870 -0.1876 -0.1484 -0.1709 -0.1385 0.2390 0.1656 -0.1852 0.1631 0.1782 0.2214 0.2214 0.2163 -0.1309 -0.1870 -0.2066 0.1562 -0.1936 -0.1842 -0.1591 0.1489 0.1576 -0.1477 -0.1727 0.1996 0.1872 -0.1473 0.2053 -0.1604 0.1813 -0.1913 0.1607 0.1552 0.1706 0.1932 -0.1682 -0.2102 0.2082 0.1891 0.1260 -0.1595 0.1805 -0.2200 -0.2011 0.1341 0.2049 -0.1797 -0.1840 -0.1268 0.1759 0.1659 0.2614 0.2294 -0.1688 -0.2189 0.1550 0.1706 -0.2105 0.1700 0.1620 -0.2097 -0.2041 -0.1685 0.2173 0.1863 0.1704 0.1976 -0.1578 0.1492 0.1759 0.1532 -0.2219 -0.1707 0.1710 -0.2015 0.2979 0.1560 -0.1578 0.1603 -0.1699 0.1635 0.1833 0.1640 0.1702 0.2446 -0.1545 0.2212 0.1387 -0.1468 -0.2322 0.1509 0.2128 -0.1736 0.1987 0.1505 -0.1456 -0.1592 0.1471 -0.1596 -0.1981 -0.1778 0.1639 -0.1516 0.1608 0.1591 0.1847 0.2208 0.2666 -0.1650 0.1891 0.1596 0.1920 0.1909 -0.1654 0.1859 -0.1447 -0.1921 0.2236 -0.1609 0.1427 0.1404 0.2552 -0.2277 0.1428 -0.1612 0.1949 0.2236 0.1310 0.1942 0.1919 0.1544 0.1971 -0.1556 0.1601 0.2283 0.2233 -0.1754 0.1656 -0.1844 0.1648 -0.1594 0.1685 -0.1531 0.1808 -0.2028 -0.1825 0.1571 0.1841 0.2276 0.1509 0.2302 0.2685 -0.1860 -0.1607 0.1603 0.1981 0.2048 0.1768 0.1439 -0.1468 0.1568 -0.1816 -0.1894 0.2715 0.1845 -0.2057 0.1596 -0.1975 -0.1566 0.1977 -0.1435 0.1749 0.1847 0.2407 -0.1854 0.1950 -0.2171 -0.1808 -0.1938 -0.1727 0.1231 0.1325 -0.1851 -0.1985 -0.1859 0.1821 -0.1691 -0.1685 -0.1464 0.1694 0.1781 -0.2038 0.1761 0.1695 0.1911 0.1596 0.2325 0.1517 0.2004 0.1879 0.1721 0.1757 -0.1792 -0.1806 0.1587 -0.1512 -0.1511 0.2003 0.1636 -0.2171 0.1525 0.1495 0.1737 0.1763 0.1690 -0.2106 -0.1570 -0.2049 -0.2269 0.1579 0.2195 -0.1283 0.1594 -0.2144 -0.2153 0.1475 -0.1854 -0.2175 0.1682 -0.1484 0.1935 -0.1548 0.1468 -0.1677 -0.1563 0.1678 -0.2042 -0.1440 0.1437 -0.1827 0.1562 0.1494 0.1466 -0.1319 0.1882 -0.1311 -0.1689 0.1429 0.1794 0.2292 -0.1489 -0.1818 -0.1671 0.1707 -0.2078 0.2086 0.2032 0.2071 0.1923 0.1568 -0.1531 0.1944 0.1506 0.1437 0.1390 -0.1820 0.1684 0.1530 0.1881 0.1881 -0.1740 0.1937 -0.1607 0.1695 -0.1960 0.2050 -0.1615 0.1504 0.1737 0.1371 -0.1754 0.2626 0.1476 0.1706 0.1980 0.1687 -0.1747 0.2536 -0.1934 0.1975 0.1605 0.1793 0.1844 -0.1937 0.1938 -0.1773 0.2443 -0.1454 -0.2197 0.1405 0.1937 0.1822 -0.1945 0.2193 0.2108 -0.1727 -0.1721 0.1783 -0.1605 0.2110 0.1330 0.1726 -0.1702 -0.1874 0.1788 -0.1597 -0.1564 -0.1845 0.2033 -0.2262 -0.2226 -0.1859 0.2717 0.1696 -0.1742 -0.1790 0.1871 -0.1549 -0.1960 -0.1665 0.2208 -0.1681 0.1844 0.1516 -0.2728 0.2240 0.1978 0.1786 -0.1779 -0.1694 0.1647 -0.1914 0.2183 0.1889 -0.1555 0.2199 0.1297 0.1870 0.1846 -0.1871 0.1797 0.1596 -0.1947 -0.1508 -0.1553 0.1882 0.1853 0.2090 0.1926 0.1579 0.2027 0.1480 -0.2240 0.1614 0.2370 0.1765 0.1887 0.1378 0.2533 0.2151 -0.1460 0.1896 0.1913 -0.2004 0.1640 0.1577 -0.2024 0.2148 0.2228 -0.1949 -0.1628 0.1761 0.1877 0.1581 -0.1711 0.1871 -0.1741 0.1733 0.1758 -0.1609 -0.1783 -0.2788 0.1792 -0.1400 -0.1890 0.2105 0.2191 0.1711 0.1835 0.1917 0.2116 -0.1794 0.1860 -0.1419 -0.1751 0.1765 0.1699 -0.1798 0.1901 0.1893 0.1500 -0.1721 -0.1645 0.1869 0.1837 -0.1698 -0.1626 0.1564 0.1673 0.1527 0.1917 0.1627 -0.1503 0.1798 0.1719 0.1474 0.1704 -0.1945 0.1695 -0.1449 0.1734 0.1759 0.1502 0.1522 0.2589 0.1583 -0.1962 0.1605 0.1876 0.2021 -0.1835 0.1813 0.1954 0.1454 -0.1662 0.1817 0.1436 -0.1859 -0.1848 0.2760 0.1389 0.1784 -0.1604 -0.1410 0.1613 0.2107 0.1611 0.1747 -0.2279 0.1897 0.2068 -0.1418 0.1720 -0.2084 -0.1727 -0.1470 0.1702 0.2232 0.1697 0.1781 0.1985 0.2094 -0.1712 -0.1836 -0.1668 0.1950 0.2230 -0.1963 0.1357 -0.1231 0.1632 -0.1488 -0.1583 0.1501 -0.1605 0.1858 -0.1589 0.1612 0.2031 -0.1788 0.1629 -0.1472 -0.1747 -0.2080 -0.1750 0.1491 -0.2186 0.2331 0.2028 0.1540 -0.1737 -0.1220 -0.1631 0.1862 0.1827 -0.1497 0.1659 -0.1933 0.1826 0.1583 0.2082 -0.1608 0.1534 0.1834 0.1666 -0.1248 0.1406 -0.1833 0.2025 0.1707 -0.1888 0.1580 -0.1494 0.1522 0.1908 0.1896 0.2192 -0.1698 0.2131 0.2114 0.1861 -0.1673 -0.1967 0.1823 0.2195 -0.2061 0.1645 -0.2004 0.1729 0.1287 -0.2204 -0.2082 0.1909 -0.1752 0.1946 0.1488 0.1590 0.1694 -0.2002 0.1616 -0.1805 0.1487 -0.1538 -0.1563 0.2325 0.1530 -0.1767 0.1562 0.1376 0.1865 0.1953 0.1661 0.1614 0.1919 0.1918 0.1868 0.2097 -0.1650 -0.1454 -0.1974 0.1410 -0.1802 -0.2006 -0.1492 0.2083 -0.1723 -0.1875 0.2274 0.1929 0.2030 -0.1501 0.1884 0.1946 0.1607 0.2475 -0.1802 0.1556 -0.2338 -0.1413 0.1473 -0.1765 -0.1569 0.1934 -0.1568 -0.1582 -0.2431 0.1345 0.1810 -0.1559 -0.1934 0.1592 0.1823 0.1789 0.2017 0.2754 0.1905 0.1605 -0.1728 -0.1278 0.1827 0.1594 0.1641 0.1451 -0.1642 -0.1788 0.2027 -0.1502 -0.1764 0.2085 0.2024 0.2425 -0.1543 -0.2018 0.2212 0.2055 -0.2003 -0.1764 -0.1911 0.1911 -0.2081 0.1501 0.1563 0.1657 0.1777 0.2193 -0.2171 -0.1428 -0.1769 -0.1582 -0.2056 0.2395 -0.1521 -0.1387 0.2376 -0.1375 0.1948 0.1872 -0.1914 -0.1552 0.1850 0.1912 -0.1457 0.1447 -0.1733 0.1678 -0.1986 0.1566 -0.2258 0.1985 0.1745 0.1722 -0.2540 -0.1900 0.1791 0.1733 0.1984 0.2410 0.1788 -0.1363 -0.1391 -0.1383 -0.1593 0.2112 -0.1360 0.1854 0.1208 0.2119 0.1409 -0.1610 0.1691 -0.1609 0.1781 0.1696 0.1745 0.1737 -0.2142 0.1976 0.1957 -0.1617 -0.2832 0.1778 -0.1658 0.2345 0.1527 0.1751 0.2013 0.1577 0.2166 0.1685 -0.1491 -0.1472 0.1904 -0.2188 0.1566 0.1756 -0.1458 0.1502 0.1932 0.1890 -0.1605 0.1220 0.1613 -0.1843 0.2487 -0.1874 0.1500 -0.1664 0.1529 0.1530 0.1778 0.1470 -0.1445 -0.1886 0.1952 0.1476 0.1475 -0.1686 -0.1655 0.1879 0.1523 0.1453 0.1435 -0.2107 0.1685 0.1596 0.2687 0.1614 0.1760 0.1582 -0.1684 -0.1464 -0.1768 0.1699 -0.1509 0.1697 0.2677 0.1439 -0.1377 0.2205 -0.1195 0.2325 0.1368 -0.1723 -0.1773 0.2045 0.1935 -0.2201 -0.1539 0.1925 -0.1557 -0.1611 -0.1425 0.1990 -0.1404 -0.1455 -0.1943 -0.1395 -0.1389 0.1358 0.1709 0.1765 0.1484 -0.1644 0.2049 -0.1596 -0.1594 -0.2166 0.1701 -0.2275 0.2184 -0.1559 0.1626 0.2148 -0.1452 0.1640 0.1911 -0.1819 0.1286 0.2305 0.1624 -0.1429 -0.1343 -0.1806 0.1647 -0.1679 0.2225 0.1869 0.1441 0.2169 -0.1643 0.1904 0.1824 -0.1572 -0.1495 -0.1498 0.2240 0.1441 -0.1940 -0.2470 0.1517 0.1512 0.1481 0.2203 0.1826 -0.1908 0.1504 -0.2005 0.1707 -0.1471 0.1818 0.1761 -0.1761 0.2093" HIT_INDICES="52 170 336 351 1033 1121 1202 1508 1745 1792 1799 1914 1992 2205 2424 2539 2596 2839 2880 3025 3104 3138 3281 3383 3460 3515 3668 3720 3927 3990 4074 4098 4340 4373 4445 4463 4537 4554 4659 4737 4787 4852 4892 5041 5566 5624 5859 5880 5889 5934 5942 5973 6198 6207 6222 6250 6271 6300 6313 6319 6358 6380 6404 6420 6449 6593 6712 6760 6776 6847 7283 7362 7442 7550 7601 7709 7754 7812 7839 7855 7860 7871 7987 7990 8057 8066 8367 8440 8444 8612 8658 8731 8783 8854 9088 9189 9228 9413 9463 9592 9682 9792 9816 9928 9962 10028 10087 10127 10130 10192 10291 10367 10370 10380 10502 10671 10825 10876 10877 10969 10970 11015 11138 11154 11186 11209 11225 11303 11333 11371 11437 11448 11464 11480 11561 11602 11630 11675 11697 11788 11933 12028 12034 12035 12036 12048 12065 12100 12104 12127 12157 12245 12281 12319 12343 12362 12390 12466 12522 12538 12551 12704 12759 12789 12932 12964 12983 13008 13019 13076 13086" ES_PROFILE="0.0075 0.0098 0.0081 0.0181 -0.0246 -0.0215 -0.0180 -0.0324 -0.0419 -0.0368 -0.0287 -0.0291 -0.0267 -0.0352 -0.0445 -0.0459 -0.0430 -0.0550 -0.0513 -0.0560 -0.0557 -0.0520 -0.0570 -0.0591 -0.0593 -0.0580 -0.0645 -0.0634 -0.0746 -0.0749 -0.0769 -0.0744 -0.0892 -0.0878 -0.0897 -0.0874 -0.0895 -0.0873 -0.0921 -0.0950 -0.0957 -0.0978 -0.0980 -0.1070 -0.1460 -0.1490 -0.1662 -0.1669 -0.1666 -0.1693 -0.1691 -0.1707 -0.1878 -0.1882 -0.1891 -0.1911 -0.1925 -0.1947 -0.1956 -0.1960 -0.1988 -0.2003 -0.2020 -0.2030 -0.2049 -0.2156 -0.2241 -0.2270 -0.2275 -0.2320 -0.2642 -0.2686 -0.2729 -0.2792 -0.2810 -0.2871 -0.2882 -0.2902 -0.2898 -0.2885 -0.2864 -0.2847 -0.2909 -0.2884 -0.2907 -0.2885 -0.3084 -0.3105 -0.3073 -0.3166 -0.3163 -0.3179 -0.3179 -0.3192 -0.3328 -0.3359 -0.3341 -0.3434 -0.3421 -0.3468 -0.3482 -0.3511 -0.3473 -0.3500 -0.3467 -0.3458 -0.3442 -0.3411 -0.3352 -0.3336 -0.3348 -0.3341 -0.3278 -0.3220 -0.3246 -0.3305 -0.3351 -0.3316 -0.3242 -0.3237 -0.3161 -0.3119 -0.3134 -0.3067 -0.3012 -0.2949 -0.2880 -0.2858 -0.2798 -0.2744 -0.2710 -0.2634 -0.2561 -0.2488 -0.2463 -0.2407 -0.2341 -0.2286 -0.2214 -0.2193 -0.2212 -0.2190 -0.2100 -0.2006 -0.1911 -0.1825 -0.1743 -0.1674 -0.1580 -0.1501 -0.1427 -0.1397 -0.1325 -0.1254 -0.1172 -0.1085 -0.1005 -0.0961 -0.0900 -0.0808 -0.0713 -0.0723 -0.0657 -0.0570 -0.0568 -0.0479 -0.0379 -0.0284 -0.0178 -0.0106 0.0003" RANK_AT_ES="9791.0000" RANK_SCORE_AT_ES="-6298.0000"/>
  <DTG RANKED_LIST="mFS08_entrez_mimo.rnk" TEMPLATE="na_as_pre_ranked" GENESET="gene_sets.gmt#REGULATION_OF_IMMUNE_SYSTEM_PROCESS" ES="-0.4241" NES="-1.9887" NP="0.0000" FDR="0.0184" FWER="0.1460" RND_ES="0.1855 -0.1926 -0.2544 -0.2053 -0.1728 -0.1864 -0.1226 0.2319 0.2094 -0.1639 -0.1687 0.2648 0.2111 0.1974 -0.1629 0.2069 -0.1692 0.1520 0.1735 -0.3014 0.1376 0.2204 -0.2570 -0.2113 -0.1776 -0.2381 0.1979 -0.1902 -0.2268 0.3095 -0.2023 0.1992 -0.1226 0.2507 0.2466 0.2279 -0.2199 0.1861 0.1762 -0.2850 0.2386 0.2474 -0.2479 0.2014 0.1827 -0.2067 -0.1582 0.1778 0.2831 -0.2370 0.2000 -0.2013 0.3040 0.2609 -0.2704 0.1765 -0.2814 -0.2263 0.2408 0.2216 -0.1705 0.2482 -0.1848 -0.2638 0.2349 -0.2072 -0.2213 0.2564 0.2437 0.2240 0.1815 -0.1887 -0.3210 0.1901 -0.1754 0.2077 -0.2448 0.1915 -0.1546 -0.2528 0.1612 0.1515 -0.1828 0.2309 0.1394 0.2854 0.1664 0.2695 0.2018 -0.1671 -0.1675 -0.1797 -0.2500 -0.1124 -0.2074 0.2358 -0.1847 0.2769 -0.2738 -0.1653 0.1658 0.1642 0.2396 0.3160 0.2091 0.1618 -0.2339 0.2601 -0.1865 0.2924 -0.2695 0.2626 0.1137 0.2036 0.2577 -0.1553 0.2459 0.1662 -0.1889 0.2683 0.2023 0.2146 -0.2273 -0.2749 0.1889 0.2798 0.3756 -0.1935 0.1922 -0.1791 0.2673 0.1701 0.2008 0.2041 0.2210 0.1254 -0.2221 -0.1311 0.2030 -0.2251 -0.2346 -0.2049 -0.1750 0.1893 -0.2233 -0.1727 0.1560 0.2524 -0.1528 -0.2278 0.2193 0.2082 -0.2125 0.1707 -0.2474 -0.2023 0.1703 0.2074 0.4081 -0.2198 0.1916 0.2572 0.1486 -0.2738 0.2284 -0.2260 -0.2245 0.2128 0.3062 -0.2217 -0.2257 0.1562 0.2528 0.3081 -0.2432 0.2403 -0.1590 -0.1777 0.2223 -0.2351 -0.1429 0.2438 0.1505 -0.2289 -0.2203 0.1843 -0.1681 -0.1959 0.2639 -0.2096 -0.2955 0.1816 0.2031 -0.2075 -0.2630 0.2114 0.1449 -0.1370 -0.2548 -0.1957 -0.1914 0.2708 0.2685 -0.1905 -0.1485 0.2613 0.2134 -0.2861 -0.2089 0.3138 0.2359 0.1765 0.1547 0.2240 -0.2115 0.2618 0.1760 0.2500 -0.1696 -0.2350 -0.2170 -0.2144 -0.2078 0.2411 0.1217 0.2637 -0.1826 0.2394 -0.2384 0.1759 0.1557 -0.1812 0.1426 0.2082 0.2677 -0.2626 -0.1430 0.2314 -0.2159 0.1934 0.3042 0.1886 0.2035 -0.1629 0.1348 0.1986 -0.2157 0.2920 0.1739 -0.2452 0.2228 -0.2013 0.2686 0.1602 -0.1754 -0.2242 -0.1933 -0.2033 -0.2668 -0.2162 0.2820 -0.2206 0.1805 -0.2385 -0.2484 -0.2444 0.2079 0.2584 -0.1821 0.1300 -0.1730 -0.2531 -0.2129 0.2375 0.2176 0.1629 0.3622 0.1597 0.1986 0.2002 -0.2044 0.1807 -0.1833 0.2544 0.2364 0.1949 -0.2464 -0.2353 -0.2130 0.1726 -0.2456 -0.2617 -0.2223 -0.3323 -0.2559 0.2061 -0.2176 -0.1639 0.1621 0.1286 0.2498 -0.2330 -0.2713 0.1405 0.2218 0.2185 0.3532 -0.2357 0.1872 0.2546 -0.1778 0.1884 0.2346 0.1694 0.2056 0.1528 0.1892 0.1754 0.2393 0.2469 0.2616 -0.2867 0.1649 -0.2169 0.1941 -0.1357 0.2275 0.1705 -0.2818 0.2446 -0.1646 -0.2111 0.3301 0.2028 0.2066 -0.1776 -0.2149 -0.2616 0.1811 -0.1814 0.2786 0.2667 -0.2472 -0.2328 -0.2126 0.3249 -0.2467 -0.1888 0.3238 -0.2039 0.1651 0.3816 -0.3040 0.1915 -0.1302 -0.2492 -0.1981 0.2639 -0.2022 -0.2016 0.1849 0.1668 -0.3254 -0.2460 0.1758 0.1691 -0.2472 -0.2050 -0.2077 -0.1916 -0.2583 0.1476 0.2780 -0.2515 -0.2066 -0.2291 -0.2549 0.2883 0.2424 0.1589 -0.2007 0.2183 0.2104 0.1951 -0.2245 0.2352 -0.2382 -0.2095 0.2090 -0.2714 0.2766 0.2112 0.1974 0.2549 -0.2056 0.2440 0.2334 0.1715 -0.2226 0.2359 -0.2155 -0.1871 0.2207 0.1958 -0.3155 -0.2259 -0.2474 0.3339 -0.1895 -0.2211 -0.2164 0.2323 -0.1538 0.1954 0.1346 0.2064 0.2042 -0.2681 -0.3121 -0.2315 0.2343 0.2066 -0.2131 -0.2047 -0.3234 0.1365 0.1776 -0.1727 0.1649 -0.2346 0.1523 0.1896 -0.2303 0.2268 0.1879 -0.1759 -0.1659 0.1798 -0.2754 -0.2464 -0.2024 0.1858 -0.1853 -0.1543 0.2429 -0.2465 0.1945 -0.2424 0.2863 0.2791 0.1624 -0.2140 -0.1522 -0.1615 -0.1732 -0.2494 -0.1950 0.1574 0.2565 -0.1796 -0.1790 -0.1466 -0.1733 -0.1999 0.2607 -0.2886 0.2082 0.1744 0.1622 0.1629 0.2030 -0.2058 0.1632 0.1770 0.2865 0.3120 0.2598 -0.2519 -0.1336 -0.1136 -0.1802 0.2627 0.2615 0.3184 0.2280 0.1793 0.1546 -0.1956 -0.2318 0.1998 -0.1863 -0.1804 0.1981 -0.3477 0.2046 -0.2191 -0.2560 -0.3425 -0.1710 0.2261 0.1950 -0.2454 0.1780 -0.2443 0.2137 0.2573 -0.1781 -0.2150 -0.2529 -0.2059 0.2359 0.2267 -0.2865 -0.2185 -0.2444 -0.1260 0.1292 0.2230 0.2025 0.2189 0.2267 0.2638 0.1971 0.1749 0.1414 -0.3144 -0.1611 0.1795 -0.2297 0.2160 -0.1564 -0.2077 0.1988 0.1733 0.1865 0.2695 0.2300 -0.2748 0.2167 -0.1573 -0.1422 0.3357 -0.2124 0.1900 -0.1295 -0.2754 0.1771 0.2962 0.2307 0.1452 -0.1665 -0.2090 0.2513 0.1588 0.1937 0.2148 0.2119 0.1791 0.1950 0.2280 -0.2260 -0.1877 0.2137 -0.1797 -0.2494 -0.2782 -0.1805 -0.1577 0.1999 -0.2850 0.2730 0.2043 0.2123 -0.1668 0.2050 0.2443 -0.1986 -0.2160 0.2204 0.2280 0.2087 0.1941 0.1974 0.3038 0.2320 -0.2102 0.1789 -0.2321 -0.3144 0.2272 0.1489 0.1522 -0.1623 -0.1941 -0.2571 -0.2101 -0.1501 -0.1876 -0.2176 0.2413 0.1674 0.2074 0.2415 -0.2160 -0.1770 -0.2439 0.1435 -0.2683 0.1839 0.1532 -0.2300 0.3107 0.2901 -0.2496 0.2807 -0.2107 0.3022 0.2340 0.1323 -0.2032 -0.1709 -0.2383 -0.2214 0.1995 0.1665 -0.2004 -0.2627 0.2765 -0.2060 -0.1556 0.2211 0.2578 -0.2050 -0.2202 -0.2146 -0.1765 0.2774 -0.1977 0.2433 0.2792 0.2514 0.2759 -0.2417 0.2626 -0.2209 -0.1897 -0.3129 -0.2064 0.2253 -0.2166 -0.1674 0.1810 -0.3348 0.2412 -0.3045 0.2177 -0.2153 -0.2139 -0.2241 0.2352 -0.1311 -0.1755 0.1738 -0.1556 0.1559 -0.1743 -0.1713 -0.2022 -0.1689 0.1620 -0.1867 0.1640 0.1524 0.2809 -0.2021 0.2011 -0.1512 0.3540 0.1265 0.2244 0.1751 -0.2086 -0.2709 -0.1656 -0.1736 0.2309 -0.1654 -0.2897 -0.2070 -0.3232 0.1722 0.2164 -0.1565 0.2532 -0.2220 0.2522 -0.2625 0.1770 0.2056 0.1800 -0.1937 -0.2342 0.1945 0.2093 -0.2088 0.2806 0.3494 0.3169 -0.1270 -0.1338 -0.2188 -0.2335 0.2402 -0.2075 0.1495 0.2466 -0.2089 0.1778 0.2435 -0.2381 0.1948 0.2339 0.1540 0.3569 -0.1785 0.2681 0.1744 0.3981 0.2434 -0.2331 0.2095 -0.2036 -0.2408 -0.2292 0.2800 0.2443 0.2656 0.1969 0.1911 0.2011 -0.1840 -0.2189 0.2729 -0.2900 0.2920 0.2286 -0.2465 0.2571 -0.2224 0.1599 0.2005 -0.2127 0.2154 -0.1792 0.2474 0.3305 -0.2354 0.2393 -0.2050 -0.2036 0.3325 0.2017 0.2768 0.2755 -0.2635 0.3090 0.1757 -0.2140 0.2384 -0.1522 0.2011 0.1846 0.2261 0.3889 0.1828 -0.1873 -0.2835 0.2755 -0.2632 0.2859 0.1760 -0.1690 0.2066 0.1653 0.2643 0.2567 0.1570 -0.3339 0.2710 -0.1172 -0.2496 -0.2996 0.2660 -0.2006 -0.1991 0.2317 0.1932 0.1707 0.1951 -0.2705 -0.2492 0.1893 -0.1965 -0.2695 -0.2404 -0.1406 -0.1509 -0.2671 -0.1484 0.2895 0.1839 -0.2162 0.2097 -0.2503 0.1929 0.3480 0.2000 0.2867 0.1723 0.2032 -0.2011 -0.1623 0.1699 0.2122 0.2838 0.1432 -0.1642 -0.1985 0.2061 -0.1933 -0.1595 -0.1849 0.2111 0.2127 0.1943 0.2642 0.2156 -0.1831 0.2290 0.2094 0.1884 -0.1972 0.1972 0.1526 -0.2326 -0.1472 -0.2536 0.1895 -0.2086 -0.1659 0.2486 -0.1834 -0.3112 -0.2097 -0.2756 -0.2156 0.2403 0.2150 -0.2675 0.2507 0.1936 0.1971 -0.1858 -0.2908 0.3274 -0.1763 0.3290 -0.1619 -0.1961 -0.2090 -0.2034 -0.1564 -0.1941 0.1390 -0.1689 0.1660 0.1512 0.1731 0.2337 -0.1602 0.3103 0.2295 -0.1514 0.1818 -0.1524 0.2059 0.1900 0.2202 -0.1998 0.1705 -0.2102 0.2073 0.1299 0.1573 -0.1919 -0.2027 0.3425 0.2093 0.1950 -0.1688 0.1686 0.2495 -0.2038 0.2203 -0.2427 0.1557 0.1911 -0.2281 -0.3078 0.2105 0.2504 0.1659 0.2655 0.1976 -0.2097 -0.2066 0.2695 0.2844 0.1827 0.1816 -0.2561 -0.1459 0.2232 0.2126 0.2135 -0.1924 -0.1942 0.2441 -0.2338 -0.1940 -0.2698 0.1826 -0.1892 -0.2153 0.1884 -0.1920 0.1985 -0.1278 -0.2125 -0.2782 0.2554 -0.2066 -0.2138 0.2116 -0.1504 0.2333 0.3088 0.2752 -0.2036 0.2102 0.1903 -0.2174 -0.2092 -0.1487 0.1948 -0.1842 -0.2455 -0.2100 0.1491 0.2646 0.1518 0.1563 -0.2568 -0.2514 0.2103 0.2143 0.3130 -0.1398 -0.2335 0.2155 0.1613 -0.2046 -0.2263 0.2135 0.1647 0.3169 -0.2357 -0.2773 0.1849 0.2117 0.2540 -0.2719 0.3276 -0.3239 0.1693 -0.2644 0.3139 0.1621 -0.2291 0.2570 0.2171 0.2781 0.2341 -0.1613 -0.2455 0.2158 0.2357 -0.2770 0.3342 -0.1871" HIT_INDICES="1868 2077 2261 2382 2783 3211 3388 3404 3844 3850 3879 4214 5726 5942 5985 6009 6270 6673 7010 7307 8222 8326 8440 8470 8867 9070 9088 9189 9737 9908 9932 10245 10289 10296 10327 10444 10599 10671 10787 10987 11138 11208 11252 11262 11453 11895 11962 12061 12069 12128 12245 12270 12407 12525 12679 12759 13009" ES_PROFILE="-0.1190 -0.1117 -0.1035 -0.0909 -0.1019 -0.1173 -0.1143 -0.0992 -0.1191 -0.1057 -0.0942 -0.1082 -0.2207 -0.2351 -0.2364 -0.2364 -0.2561 -0.2854 -0.3080 -0.3263 -0.3877 -0.3864 -0.3853 -0.3776 -0.3963 -0.3991 -0.3877 -0.3822 -0.4085 -0.4051 -0.3904 -0.3963 -0.3814 -0.3637 -0.3477 -0.3377 -0.3298 -0.3152 -0.3035 -0.2971 -0.2863 -0.2688 -0.2491 -0.2267 -0.2173 -0.2249 -0.2035 -0.1840 -0.1575 -0.1347 -0.1156 -0.0894 -0.0710 -0.0505 -0.0319 -0.0071 0.0062" RANK_AT_ES="9736.0000" RANK_SCORE_AT_ES="-6205.0000"/>
  <DTG RANKED_LIST="mFS08_entrez_mimo.rnk" TEMPLATE="na_as_pre_ranked" GENESET="gene_sets.gmt#ADAPTIVE_IMMUNE_RESPONSE_GO_0002460" ES="-0.5011" NES="-1.8218" NP="0.0137" FDR="0.0783" FWER="0.5160" RND_ES="0.3021 0.2826 -0.2229 -0.5521 0.1923 -0.5232 -0.2643 0.3438 0.2656 0.3315 0.4629 0.2636 0.3137 0.1933 0.2938 0.1435 0.2935 0.2175 0.2399 0.3082 0.2341 0.2097 -0.2782 0.2305 0.1985 0.2503 -0.1880 0.3029 0.2632 0.1533 0.2907 -0.4128 0.2857 -0.2141 -0.2223 0.2176 -0.5886 -0.2508 0.2675 -0.1932 0.4743 0.3184 0.4415 -0.3808 -0.3474 0.2446 -0.3323 0.4202 0.2297 -0.1926 -0.1977 0.2265 -0.1349 -0.2830 0.2404 0.2749 -0.1727 -0.1965 0.1388 -0.2478 -0.2615 -0.1856 -0.3921 0.2772 -0.2493 -0.2719 -0.1830 -0.2206 0.2707 -0.3311 0.2452 -0.2333 0.2695 0.2583 -0.2455 -0.2442 -0.1901 0.2404 0.2954 0.2934 -0.2520 -0.2998 -0.2786 0.2679 -0.2725 0.3856 -0.2655 -0.2477 0.2556 -0.3730 0.2315 0.2984 0.3599 0.3189 -0.2502 -0.3429 0.3567 -0.2391 0.3130 0.3938 -0.2735 0.1228 -0.4314 0.4682 -0.3615 0.2831 0.3369 -0.2455 -0.2581 0.2069 -0.2695 0.3831 0.2384 0.1921 0.3200 -0.2126 0.2482 0.3695 -0.3078 0.2756 -0.3121 -0.2221 0.3272 0.2338 -0.2874 0.3457 -0.2031 -0.1867 -0.2605 -0.2427 0.3845 0.3552 -0.2612 -0.1909 -0.4157 -0.2788 -0.2729 0.4691 0.2760 0.2526 0.2374 -0.2180 -0.2627 -0.2256 -0.3097 0.2275 -0.2001 0.2848 -0.2522 0.2410 -0.2391 0.3184 -0.2127 0.2440 0.1931 0.2809 -0.2087 -0.2506 -0.3312 0.2970 -0.2217 -0.2738 -0.3105 0.3975 0.3029 0.2953 0.2070 0.3525 -0.2832 -0.2736 0.3167 -0.2649 0.3135 0.2525 0.3517 -0.3741 0.4082 -0.2470 0.3886 0.2458 0.1727 -0.2479 -0.2786 0.2166 -0.3306 0.3434 0.3403 0.2538 -0.1767 0.2474 0.2895 0.2581 0.2776 -0.3537 0.2746 0.3670 -0.2782 -0.1495 0.2101 0.2925 0.3603 -0.2596 -0.2334 0.2061 -0.3282 -0.3431 0.1587 -0.1651 -0.2675 0.2185 -0.4005 0.2846 -0.3593 -0.1940 0.3056 -0.2094 -0.2673 -0.3351 -0.2342 -0.4765 0.3390 0.2609 -0.2896 -0.2802 0.4351 -0.3112 0.3558 0.4051 -0.2626 0.3234 -0.2873 0.3233 0.2104 -0.2995 -0.2777 0.2319 -0.2784 0.2487 -0.2981 0.2889 -0.5524 0.2346 0.3458 0.2144 0.2038 0.3574 0.1400 0.2600 -0.2247 0.2847 0.4341 -0.5104 0.2522 0.2129 0.2277 0.2440 -0.2329 0.3102 -0.1902 0.3192 -0.3031 0.2027 0.1848 -0.2053 0.2082 -0.3003 -0.2245 -0.3977 -0.2885 -0.3518 0.1217 0.2610 0.3344 0.3960 0.2762 0.3534 0.2507 0.2247 -0.2541 -0.2817 0.2443 -0.1690 -0.2038 0.1297 -0.2519 0.3278 -0.2771 0.3204 0.1984 0.3770 0.3201 -0.1943 -0.2342 -0.2836 0.2961 0.3397 -0.1978 0.4307 0.2126 -0.2880 0.2817 -0.2439 0.2252 -0.2226 0.1465 0.3720 0.2347 -0.2634 -0.2305 -0.2361 0.3052 -0.2179 0.1694 0.3567 0.1916 0.2361 -0.3204 -0.2499 0.2564 0.2678 -0.1749 0.2307 -0.2585 0.3506 -0.3281 0.2769 -0.2024 0.3239 -0.1572 -0.3293 -0.2760 0.1725 -0.2112 0.4216 0.2238 0.4394 0.2097 0.2722 -0.2502 -0.3100 0.3429 0.3016 -0.2388 0.2134 0.3248 -0.3553 0.2636 0.2253 0.3120 0.2110 -0.2773 0.2474 -0.3898 -0.3464 -0.3602 0.2333 0.2229 -0.3139 0.1472 0.3111 0.2524 -0.2228 -0.2435 0.1995 0.2396 -0.2802 -0.3162 0.2696 0.3619 0.3519 -0.2165 -0.4192 -0.3040 0.3166 -0.3407 0.5530 0.2804 0.2967 0.1946 -0.3635 0.2321 -0.2202 -0.4242 0.3226 0.3697 -0.3477 -0.1863 0.3748 -0.2501 0.2469 0.3031 -0.2885 0.4057 0.2941 -0.3573 -0.1435 -0.3019 0.2789 0.3281 0.4029 -0.2161 0.3884 0.3795 0.1860 0.2440 0.5336 -0.1595 0.2542 0.2878 0.2943 -0.4448 0.2302 0.2031 0.1978 0.3689 0.3004 -0.1563 0.2632 0.2208 -0.2254 -0.1940 -0.3404 0.1820 -0.2179 0.2967 -0.2505 0.2288 -0.2198 -0.2859 -0.3877 0.1766 -0.2404 0.3004 0.3189 -0.1805 -0.3017 0.2831 0.3380 -0.2366 0.3830 0.2507 0.1990 0.2620 0.2327 0.3395 -0.1874 0.2040 0.2001 0.2277 -0.3556 0.2147 0.1881 -0.2167 0.2579 -0.1980 0.2210 -0.3619 0.3159 -0.2443 -0.2646 -0.2374 0.3165 0.2824 -0.3555 0.4296 -0.3215 -0.2698 0.2519 -0.2472 -0.2561 0.1786 0.3854 0.2503 -0.2407 -0.1813 0.1609 0.1860 0.4817 -0.2606 -0.2409 -0.2112 0.2352 -0.2990 -0.2989 -0.1282 -0.1633 0.3988 -0.2345 0.2614 0.3887 -0.3207 0.3104 0.2775 -0.4501 -0.2562 -0.2286 0.1279 0.2993 0.3280 -0.2456 0.2426 0.1864 -0.2323 -0.2383 0.3179 0.3532 -0.2404 -0.3532 -0.3127 0.2507 0.3488 0.2743 0.3000 -0.2495 -0.2458 -0.2219 0.2601 0.2743 -0.3194 0.1813 0.3510 -0.2477 0.2322 0.2195 0.2937 0.3349 0.3049 -0.2949 -0.2571 0.3537 0.2479 0.2301 -0.2417 0.1612 -0.2472 -0.2841 -0.2809 -0.2814 0.2201 -0.3029 -0.2795 -0.2348 0.2878 0.1951 0.3818 0.2660 -0.2302 0.2817 -0.3198 0.2053 -0.4487 -0.2819 0.2502 0.3288 -0.1862 0.1966 -0.1518 -0.3827 0.2576 -0.3339 0.3963 0.1900 -0.2251 -0.3298 0.1615 -0.2587 0.2069 -0.2168 -0.4384 -0.1847 -0.2223 -0.2123 0.2717 -0.2352 0.3085 0.2237 0.2413 0.1950 -0.3831 -0.3415 0.2066 -0.2801 0.2430 -0.3019 0.2603 0.4157 -0.2931 0.4029 -0.2295 0.3389 0.2726 -0.3230 0.2376 -0.2443 0.3430 -0.3477 -0.2089 0.2769 -0.3303 0.3889 0.2274 -0.2503 -0.2186 -0.3073 0.3441 -0.2667 0.3340 -0.2702 0.2514 -0.3043 0.3271 0.1468 0.2458 0.2794 0.2535 0.2292 0.2442 -0.5499 -0.2167 0.2939 -0.2943 -0.4010 -0.3318 -0.3480 0.3017 0.2268 0.2077 0.3000 0.1833 0.5052 0.2507 0.3033 0.2898 -0.2821 0.3053 0.2173 0.2946 0.2519 -0.3471 -0.3887 0.2829 0.3724 0.2660 -0.3256 0.3554 0.1746 -0.2049 -0.3185 -0.2618 0.1823 0.1518 -0.3949 -0.2524 -0.3435 -0.2431 -0.1952 -0.2786 0.4069 0.5588 -0.3016 -0.2658 0.3317 -0.2440 -0.1593 0.2023 -0.3049 -0.2609 0.2271 -0.2769 0.3255 -0.3167 0.1279 -0.2813 -0.2580 -0.2800 0.2503 0.2206 0.3237 -0.3634 -0.2951 -0.2934 0.2063 -0.3083 0.3697 0.2069 0.3423 0.2755 0.2578 0.1891 0.2346 0.2344 -0.2505 0.2967 -0.2582 -0.2027 -0.3890 0.2846 -0.1706 0.3596 -0.3147 -0.3983 -0.2533 0.3288 0.2673 0.2809 0.2566 0.1941 -0.2033 -0.4575 -0.1986 0.2032 0.2516 0.2479 0.4352 -0.2031 0.2124 0.3855 0.2720 -0.2191 -0.4073 -0.2194 0.2069 0.1712 -0.2914 0.1896 -0.1784 0.1043 0.2662 0.3096 -0.2610 0.1569 -0.3097 -0.2394 -0.2985 0.3241 -0.2932 -0.1775 0.3608 0.2604 0.2056 0.2891 0.4023 0.4023 0.2889 0.3698 0.2565 -0.2334 0.3655 0.3464 0.4219 0.3688 -0.3755 -0.3039 0.2200 0.2960 0.3142 0.1291 -0.3173 0.2296 0.3028 -0.2324 -0.3060 -0.2122 0.2868 -0.2663 -0.2080 0.3057 0.2423 0.2501 -0.3684 -0.2374 0.2491 -0.3526 0.3232 0.2349 -0.2504 0.3083 0.2925 0.1953 -0.2022 -0.3333 -0.3010 0.2528 -0.1621 0.2122 0.2164 -0.2269 0.3576 0.3742 -0.2176 0.2443 -0.2090 -0.1345 0.3301 0.2824 0.3333 -0.3012 -0.3373 0.4055 -0.2219 0.2242 0.4629 -0.2436 -0.3648 -0.3771 0.2725 0.2634 0.1961 -0.3153 0.1758 0.2205 -0.2333 -0.2820 0.3397 0.1492 0.2962 0.2443 -0.1831 0.3651 0.1642 -0.2197 -0.3582 -0.2342 -0.2061 0.2455 0.2024 0.3484 -0.3769 -0.3030 0.3378 -0.3602 0.4463 -0.2645 -0.2823 0.2892 0.3490 0.2101 -0.2437 0.1770 0.3600 -0.2305 -0.2811 0.1641 0.2243 -0.4052 0.1875 0.2125 -0.1952 -0.1070 -0.3480 0.2785 0.3206 -0.3322 -0.2045 0.2967 0.2581 0.1979 0.2742 0.2499 0.2062 -0.1867 0.3781 0.3552 -0.1560 0.2808 0.2146 0.2965 0.2398 0.4258 0.2060 -0.2343 0.2848 0.1809 -0.4022 0.2973 -0.3807 0.2267 0.2105 -0.1920 0.2525 -0.2653 0.2509 0.2121 0.1348 -0.2141 0.2932 -0.3099 -0.1846 0.2423 0.3358 -0.2237 0.2440 0.2839 0.3340 0.2594 -0.3144 -0.2367 -0.4143 -0.2110 -0.1891 -0.4584 -0.3332 -0.3953 -0.2149 0.2851 -0.3360 -0.2893 0.2489 -0.2682 0.2065 0.3538 0.1843 0.2214 0.3668 0.3037 -0.1571 -0.2654 0.2664 -0.3074 0.3538 0.4015 0.2123 0.1939 -0.2079 0.3363 -0.2582 -0.1890 0.3540 0.3136 0.3041 0.3346 -0.3201 0.1941 0.2461 -0.2816 0.1983 0.3366 0.2565 -0.2106 0.1450 0.4124 -0.3250 0.3047 0.2829 0.3860 0.2219 -0.2676 -0.2654 -0.1830 -0.2843 -0.2402 0.1612 -0.2746 0.2212 0.2133 0.2785 0.4559 -0.2265 0.2108 -0.2345 0.2419 -0.3114 0.2621 0.4395 0.3759 0.2594 -0.2270 -0.1899 0.2734 0.2542 0.3420 0.4203 0.3958 0.2456 0.2511 0.2590 0.2843 0.3237 0.3681 -0.3898 -0.2200 -0.3222 -0.3519 0.1868 -0.2746 0.3614 0.1851 -0.1912 0.2417 -0.4178 0.2528 0.2015 -0.2829 0.2714 -0.2920 0.2310 0.2573 -0.3509 0.3158 0.3616" HIT_INDICES="2382 3844 5051 5726 5985 6009 7307 7617 8470 8867 9070 9962 10327 10599 10787 10987 11262 11895 12245 12679 12759 13087" ES_PROFILE="-0.1222 -0.1960 -0.2687 -0.3108 -0.3253 -0.3222 -0.4092 -0.4165 -0.4545 -0.4523 -0.4329 -0.4551 -0.4324 -0.3988 -0.3564 -0.3121 -0.2695 -0.2456 -0.1953 -0.1447 -0.0656 0.0002" RANK_AT_ES="9961.0000" RANK_SCORE_AT_ES="-6621.0000"/>
  <DTG RANKED_LIST="mFS08_entrez_mimo.rnk" TEMPLATE="na_as_pre_ranked" GENESET="gene_sets.gmt#HEMOPOIETIC_OR_LYMPHOID_ORGAN_DEVELOPMENT" ES="-0.3611" NES="-1.7908" NP="0.0000" FDR="0.0926" FWER="0.6140" RND_ES="0.1492 0.1927 -0.1469 -0.2057 0.1899 -0.2266 -0.1661 0.2095 -0.1672 -0.1947 -0.1727 0.2457 -0.1547 0.2556 0.1768 -0.1938 -0.2102 -0.2240 0.1436 0.2696 0.2898 0.1636 0.1977 -0.2039 0.2966 -0.2102 -0.2290 -0.2226 -0.1836 0.3227 -0.1934 0.2257 0.2658 -0.2124 0.1055 0.1879 -0.2023 -0.2739 0.1679 0.1786 -0.1361 0.2530 0.2152 -0.1367 -0.1967 0.2437 0.2248 -0.1938 0.1936 -0.1985 -0.1845 0.1793 0.2188 0.2596 -0.1590 0.2082 -0.2620 0.1568 0.1389 0.3140 -0.2180 -0.1720 0.2244 -0.2007 -0.1738 0.2190 0.1847 -0.2827 0.2325 0.1590 0.1520 0.2658 0.2277 -0.1746 0.2720 0.2709 -0.1576 0.1912 0.2680 -0.1895 0.2864 0.2032 0.1678 0.2102 0.2626 0.2329 -0.2672 0.1598 0.2197 -0.1369 -0.1977 0.2278 -0.1760 -0.1857 0.2442 0.2364 -0.1620 0.2129 0.2376 0.2148 -0.2697 0.2591 0.1985 -0.1877 -0.1534 0.2507 -0.2121 -0.1979 0.3124 0.2397 -0.1496 -0.2694 0.3274 -0.1740 -0.1948 -0.1720 0.2114 -0.2611 0.1852 0.1873 0.1973 -0.1734 -0.1408 0.1633 -0.2521 0.2144 -0.2250 -0.2116 0.2208 0.3046 0.1952 -0.2889 -0.1898 0.1481 -0.1862 0.1487 -0.2992 0.2460 -0.2055 0.1859 0.1678 0.1439 0.2126 0.2247 0.1742 0.2478 0.1883 -0.1408 -0.2068 0.2678 -0.2126 -0.1336 0.2363 0.2075 -0.2219 0.2373 0.2169 0.1524 0.2183 0.2011 0.1632 -0.2621 0.1544 -0.2666 0.1518 -0.2116 0.1811 -0.1568 -0.2544 0.2114 0.3492 0.1614 -0.1955 0.2001 -0.2196 -0.2281 0.1508 0.3462 -0.2220 -0.1664 0.2542 -0.2114 0.1835 -0.1719 -0.2462 0.1839 -0.1473 -0.1701 -0.2223 0.2070 0.1962 0.2173 0.1839 -0.1705 0.2048 0.1823 0.2160 -0.1609 -0.2193 0.1939 -0.1890 0.2208 0.1504 -0.2226 -0.2109 0.1929 0.1604 0.1952 -0.3099 -0.1731 -0.1465 0.1224 -0.2282 -0.1651 0.2878 0.1843 -0.1601 0.1409 -0.1748 -0.2149 -0.1434 0.1827 0.2050 -0.2487 0.1487 -0.2241 0.1766 0.2718 0.2061 0.2304 0.1877 -0.2299 -0.2548 -0.1317 -0.2663 0.2735 -0.1880 0.2078 0.1585 0.1495 0.2132 0.1931 -0.2531 0.2151 0.1596 -0.2019 -0.1741 0.2126 -0.1692 -0.2327 -0.1718 -0.1890 0.1973 -0.2492 0.2134 0.2195 -0.1730 0.2285 -0.2395 0.2623 -0.2330 0.2460 -0.1485 0.2683 -0.1805 0.2566 -0.1511 0.1671 0.1656 0.2246 -0.2193 -0.1336 0.1658 0.2358 -0.1211 0.1532 -0.2228 0.1801 -0.1638 0.2807 0.1977 0.1668 -0.2464 -0.1955 -0.1695 0.1722 0.1957 0.1364 0.1828 -0.2163 -0.1838 -0.1857 -0.1444 0.1816 0.1774 0.2003 -0.1524 0.1753 -0.2377 0.1891 -0.2680 0.1675 0.2447 0.1882 -0.1610 -0.1489 -0.2245 0.3393 -0.2357 0.2371 0.1600 -0.1833 0.1978 0.1731 0.1543 0.1928 0.2377 0.2003 -0.2317 0.2567 0.2126 -0.2374 -0.1783 0.1971 0.1865 0.2556 -0.2326 -0.2954 -0.1886 0.2095 0.1783 -0.1638 0.2215 0.1565 0.2645 0.1520 -0.1829 0.2526 -0.1659 -0.2093 0.1924 0.2027 -0.2786 0.2474 0.1764 0.1538 -0.1849 0.1831 0.2524 0.2041 -0.1601 -0.2657 0.2738 0.2401 0.1961 0.2418 0.1537 0.1829 -0.2313 -0.1543 0.1964 0.2023 0.1689 0.1881 0.2452 0.2698 -0.1766 0.2092 -0.1938 -0.1622 0.1455 -0.1862 -0.1725 -0.2353 -0.1898 0.1518 -0.2216 -0.1612 0.2039 0.1701 0.2791 0.1495 0.1699 0.1411 0.2507 0.2404 0.1456 0.1677 -0.1409 -0.2504 -0.1941 0.2515 0.1820 -0.2234 0.2177 0.1606 0.1653 -0.2144 0.1793 0.1976 -0.1981 0.2090 -0.1716 -0.2951 -0.1863 0.2153 0.2645 0.1468 0.1758 -0.1830 0.1636 0.1921 0.1587 0.2156 0.2300 -0.1849 -0.1869 0.2201 -0.1382 0.1754 -0.2048 -0.1904 0.2884 -0.1556 0.1984 -0.1478 -0.2131 0.1604 0.2149 0.2085 0.2695 0.2293 0.2876 0.2366 0.1472 -0.1854 0.1940 0.1996 0.1852 0.1791 -0.1591 0.2079 0.1678 -0.2379 -0.2185 0.2398 0.1789 0.1708 -0.2376 0.1917 -0.1612 -0.2306 0.2421 0.2062 -0.1505 -0.1802 -0.1725 -0.2405 -0.2601 0.1586 0.2465 0.1961 0.1837 -0.2530 0.2041 -0.3156 0.1642 -0.1968 -0.2133 0.2119 0.2226 0.2400 0.1906 -0.1799 -0.2944 -0.3116 0.2204 -0.2495 0.2309 0.1589 0.2054 0.2087 -0.1884 -0.1935 -0.2213 -0.2435 0.2190 0.2310 -0.1450 -0.2424 0.1664 -0.2628 -0.1690 -0.1927 0.2023 -0.2801 -0.1540 0.2978 -0.1896 -0.1645 0.1910 0.2109 0.2349 -0.1559 0.1615 -0.2394 0.1496 0.2417 0.1211 0.2511 -0.2008 -0.2353 -0.1472 -0.2165 0.2602 0.1696 0.1979 -0.1966 -0.1277 0.2023 0.1402 -0.2052 -0.1875 -0.1664 -0.2510 -0.1525 0.1936 -0.2284 -0.2107 -0.2682 -0.2382 -0.1986 -0.1318 -0.2588 -0.2054 0.2848 -0.1711 -0.1599 -0.2017 0.1492 0.3229 0.1760 0.2130 0.2720 -0.2296 0.1976 -0.1863 0.1387 0.2488 0.1190 0.2931 -0.2010 -0.3029 0.1843 0.3110 -0.1658 0.2246 0.1862 -0.1753 -0.2157 0.2449 -0.2114 0.2471 -0.2557 -0.1674 -0.1280 0.1503 -0.2655 0.2167 -0.1736 -0.2099 0.1744 0.1522 0.1968 -0.1259 0.1833 -0.1768 0.2522 -0.1865 0.2386 -0.1670 -0.1833 -0.2522 -0.1943 0.1622 -0.2260 -0.2289 -0.1610 -0.2317 0.2324 -0.2559 0.3161 -0.1979 0.1981 0.1138 0.2438 0.2029 0.2361 0.2412 0.2832 0.2501 0.1630 0.1658 -0.2002 0.2547 0.1313 0.1908 0.2177 0.1800 0.2618 -0.1811 0.1635 -0.2267 0.2567 -0.2423 -0.1631 -0.2680 -0.1907 0.2208 0.2126 0.2662 0.2174 0.1442 0.2007 -0.1953 0.1964 0.2300 0.2507 0.2240 0.3180 0.1611 -0.1479 0.1844 0.2430 -0.1578 -0.1499 -0.1689 -0.2547 -0.2074 -0.3120 -0.1635 0.1854 -0.2333 0.1905 -0.1718 0.1628 0.1732 -0.2037 0.1559 0.1993 0.1493 -0.2413 0.3176 -0.2346 -0.1913 -0.2232 -0.1683 0.1648 0.2175 -0.2166 -0.1264 -0.2055 -0.1897 0.2174 0.1579 0.2454 -0.1525 0.1409 0.2387 -0.1592 0.1859 -0.2277 -0.2287 0.2901 -0.2243 -0.2159 0.2059 -0.1782 0.2005 0.1750 0.1948 -0.2004 -0.2061 -0.1755 -0.1737 0.2376 0.1919 0.2285 0.1658 0.1666 -0.1612 0.2135 -0.1464 -0.2432 -0.2470 -0.1771 -0.2047 0.1539 0.1725 0.1807 -0.2007 -0.1674 -0.1882 0.4251 0.2131 -0.2580 0.2280 -0.1803 -0.2112 0.1877 0.2259 0.1240 0.2690 0.2380 0.1777 0.2290 -0.1772 -0.2540 -0.2769 -0.2336 0.1771 -0.2700 -0.1530 -0.2329 0.1885 -0.1747 -0.1674 0.1774 0.1988 -0.2371 -0.2476 -0.1831 0.2165 0.2986 0.1592 0.2265 0.1735 0.2291 -0.1473 0.2368 0.2779 -0.1980 0.2709 -0.2797 0.1915 0.2249 0.1433 0.2645 -0.1980 -0.2766 -0.1785 0.1761 0.1766 0.1627 -0.2227 -0.2079 -0.2226 0.2663 -0.3238 -0.1949 0.2047 0.1742 0.2075 0.2360 0.2488 -0.2810 0.1782 0.2396 -0.2303 0.1949 -0.1787 0.3238 0.1886 0.2642 0.2119 0.1730 0.2290 -0.1755 -0.1726 -0.1883 0.1761 0.1695 -0.1649 -0.1595 0.3147 -0.1894 -0.2544 -0.2193 0.2401 -0.2130 0.2438 0.1352 0.2874 0.1896 0.2314 -0.2905 0.2226 0.1834 0.2187 -0.2452 -0.2575 0.2392 0.2062 -0.2583 -0.1662 0.1568 0.2071 0.1600 0.1836 -0.1543 0.1766 -0.1994 0.1856 -0.1843 -0.1688 0.2412 0.1969 0.2600 -0.1925 0.1862 0.3042 -0.1934 -0.1811 -0.1856 -0.1332 0.1771 -0.1664 0.1767 0.1911 0.2651 -0.1738 -0.2488 -0.2214 -0.1818 0.2078 -0.1627 0.1899 0.1461 -0.1667 0.1708 0.1618 0.1642 -0.1738 0.2162 0.1845 0.1373 0.2055 0.2366 0.2295 0.1756 0.1997 0.1968 0.1856 0.1373 0.2589 -0.1777 0.2317 0.2043 -0.1528 0.2931 0.2601 -0.1431 0.1933 0.1594 -0.1820 0.1337 -0.2792 0.1529 0.1445 -0.2474 0.2158 0.2104 0.1574 -0.2921 -0.1684 -0.2151 -0.2932 -0.2487 0.1572 -0.2837 0.1907 -0.1833 -0.2357 0.2617 -0.2029 0.1497 0.1302 0.1445 0.1490 0.1655 -0.2093 0.1763 0.2561 0.3010 0.1850 -0.1938 0.1382 -0.2052 -0.2234 -0.1837 -0.1803 0.2345 0.2401 0.1789 0.1547 0.1729 0.1615 -0.1695 0.3164 0.1557 0.2110 0.2193 0.2046 -0.1450 -0.3038 -0.2279 0.2245 -0.2213 -0.1700 -0.2249 -0.1793 0.2108 0.2382 0.1907 0.2122 -0.2029 -0.2032 -0.1693 0.2284 0.1603 0.2157 0.2642 -0.2261 0.2893 0.1823 0.2850 -0.1831 -0.2008 -0.1881 -0.1798 0.2010 -0.1656 0.1671 -0.2580 0.2026 0.2015 0.2221 0.2229 0.2366 0.2705 0.1825 0.2316 0.1703 0.2143 0.1909 -0.1758 0.1960 -0.2067 -0.1518 -0.1312 -0.1603 0.3565 0.1655 0.2766 0.1854 -0.1837 -0.1834 0.1606 0.1614 -0.1838 0.1919 -0.1800 -0.2110 0.2351 0.2371 0.1707 -0.2054 0.1861 -0.2005 0.2322 -0.2445 -0.1980 0.1912 -0.1596 0.2696 -0.2516 -0.1747 0.2050 -0.1675 0.2098 0.1976 0.1992 -0.1969 -0.1930 -0.1681 0.2861 -0.1571 -0.2350 0.2074 0.1593" HIT_INDICES="621 962 1252 1429 1868 1913 2055 2114 2377 3211 3390 3603 3774 3779 3879 4291 4297 4385 4393 4463 4680 4743 5525 5726 6343 6534 6541 6673 6712 7326 7414 7617 7619 8019 8300 8364 8433 8470 8645 8681 8792 9088 9932 10301 10303 10502 10521 10876 10885 10987 11003 11297 11319 11371 11432 11453 11895 11962 12245 12270 12278 12345 12368 12407 12504 12511 12834 12885 12886 13030 13057" ES_PROFILE="-0.0235 -0.0267 -0.0270 -0.0194 -0.0337 -0.0179 -0.0101 0.0038 0.0010 -0.0491 -0.0497 -0.0539 -0.0556 -0.0446 -0.0414 -0.0640 -0.0554 -0.0535 -0.0455 -0.0426 -0.0519 -0.0496 -0.1060 -0.1186 -0.1658 -0.1797 -0.1793 -0.1881 -0.1897 -0.2331 -0.2359 -0.2467 -0.2420 -0.2665 -0.2807 -0.2781 -0.2756 -0.2705 -0.2753 -0.2694 -0.2687 -0.2812 -0.3328 -0.3465 -0.3321 -0.3320 -0.3180 -0.3284 -0.3122 -0.3028 -0.2867 -0.2907 -0.2738 -0.2590 -0.2445 -0.2269 -0.2399 -0.2239 -0.2233 -0.2028 -0.1809 -0.1633 -0.1422 -0.1221 -0.1061 -0.0832 -0.0830 -0.0617 -0.0365 -0.0215 0.0025" RANK_AT_ES="10300.0000" RANK_SCORE_AT_ES="-7239.0000"/>
  <DTG RANKED_LIST="mFS08_entrez_mimo.rnk" TEMPLATE="na_as_pre_ranked" GENESET="gene_sets.gmt#ADAPTIVE_IMMUNE_RESPONSE" ES="-0.4725" NES="-1.7837" NP="0.0043" FDR="0.0893" FWER="0.6320" RND_ES="-0.1952 0.3004 0.2941 -0.2041 0.2672 0.1406 0.2916 0.2588 -0.2000 0.3808 0.4365 -0.4097 0.2155 0.1884 0.1672 -0.2326 -0.1749 -0.2245 0.3084 0.2369 0.2967 -0.1615 0.2130 -0.3547 0.3323 0.3470 -0.3798 0.3788 0.2557 -0.1675 0.2512 -0.2526 -0.2443 0.2685 -0.3122 -0.1442 0.2582 0.1472 0.3287 -0.2094 -0.1598 0.4013 -0.3044 -0.3577 0.2300 0.3227 -0.2659 -0.3630 -0.1455 -0.3351 -0.2590 -0.3500 -0.2695 0.3592 -0.2939 -0.3084 0.2285 -0.2756 0.2453 0.3890 -0.1469 0.3695 0.2509 -0.2420 -0.2632 0.3385 -0.2634 0.2976 0.1839 -0.3327 -0.2744 0.2388 -0.2372 0.2419 0.2697 -0.2478 -0.2860 -0.2723 -0.1891 -0.2761 0.2583 -0.2807 -0.2595 0.2339 -0.4088 -0.2345 0.2290 0.3152 -0.2362 0.4214 0.3721 0.1787 0.3253 -0.2372 -0.1634 -0.2775 -0.2359 0.2918 0.2868 -0.3374 -0.2219 -0.2199 0.3364 -0.3357 0.2569 0.2379 -0.2237 0.1851 0.2414 -0.2369 0.2715 -0.2088 -0.2684 -0.3875 0.2494 0.3103 0.3525 0.2221 -0.2616 -0.1598 0.2695 0.3253 -0.4015 -0.3756 -0.2668 0.1818 -0.2584 -0.3010 -0.3190 0.5022 -0.2247 0.2656 0.2993 0.4461 0.3026 0.3319 0.4265 0.3793 -0.2859 0.2394 0.2778 0.4225 0.2294 0.1929 -0.2670 0.2928 0.2486 -0.3149 -0.1890 0.3243 0.2408 0.2337 0.3649 0.4078 0.3082 0.2979 0.2847 0.2512 -0.3265 -0.2327 -0.1685 -0.2134 0.4072 0.3046 -0.2971 0.3076 -0.2257 0.2355 0.2214 -0.2722 0.1767 0.2553 -0.2035 -0.2264 -0.2746 0.2072 -0.3139 0.3645 -0.2531 -0.2588 0.2275 0.3272 -0.2095 -0.2424 -0.3519 0.4019 0.2154 0.2605 0.2972 0.2844 0.2940 -0.2644 -0.1981 0.2371 0.2931 -0.3462 0.1889 0.2274 -0.2399 -0.2655 0.2828 0.2393 -0.2016 0.1857 -0.3012 0.2105 -0.2245 -0.3907 0.2844 0.2898 -0.2219 -0.2238 -0.2267 -0.2529 -0.1658 -0.2444 -0.2266 0.2899 0.4284 -0.1769 -0.2326 0.1866 0.2320 -0.1986 -0.2176 -0.2859 0.3991 -0.1723 0.3259 0.4677 0.3570 -0.2820 -0.3669 0.1541 -0.2454 0.1720 0.2859 0.2372 -0.2916 0.4044 -0.2147 -0.2552 0.1832 0.2982 0.3004 0.2725 -0.2253 -0.3373 -0.2098 -0.2341 0.3911 -0.3056 0.2335 -0.4224 0.2132 0.2811 0.2037 -0.4713 0.3710 -0.2181 -0.3007 0.3185 0.2104 -0.3468 0.3412 -0.4037 0.3324 -0.2314 0.2850 -0.3395 0.1740 0.2009 -0.2015 0.3383 0.2421 -0.2535 0.2983 -0.2910 0.3281 -0.3659 -0.2121 -0.2148 -0.3059 -0.3819 -0.2543 0.3492 0.2520 -0.2543 0.4421 -0.3273 -0.1499 0.2953 -0.2502 0.3155 0.2003 0.1941 0.1453 -0.3092 0.2938 0.2324 -0.2410 0.4213 -0.1705 0.2965 -0.2255 0.2880 0.2100 0.3575 0.2200 -0.4024 0.3536 -0.2874 0.2915 0.3724 -0.2437 0.2789 0.3010 -0.2825 0.2936 0.2484 0.2792 0.3526 0.3656 0.2597 0.2590 -0.2090 0.3515 0.2226 0.3507 0.2410 -0.2954 -0.1303 0.2954 0.1822 -0.3173 0.2025 -0.3101 -0.2564 0.2588 0.2598 -0.2204 -0.3067 0.3560 0.3577 -0.2077 -0.4446 -0.3090 -0.2647 -0.3400 0.1912 0.2494 0.2225 0.3026 -0.2675 0.2248 -0.3105 0.2988 0.2587 -0.1726 0.1755 0.1908 0.4352 -0.2871 -0.2988 -0.3092 0.1429 -0.3825 0.2060 -0.2377 0.2563 0.2882 0.1684 0.2276 0.1846 0.1594 0.2906 0.2248 0.4183 0.3154 -0.1996 -0.3570 0.3900 -0.3197 -0.2448 0.2219 -0.3408 0.4382 -0.2206 0.4283 0.2708 0.1774 -0.2137 -0.4102 0.2443 -0.3354 0.5310 0.3592 -0.2611 0.2413 -0.3219 -0.1943 0.1779 0.2146 -0.1773 0.3356 -0.2426 0.2868 -0.2699 0.2225 0.3472 0.2568 -0.2072 0.2603 -0.2463 0.2980 0.2494 0.2177 -0.3163 0.2305 0.1817 0.2800 0.3012 0.1825 0.4009 0.2987 -0.2626 0.1855 0.2411 0.2693 0.2104 -0.4290 0.3274 0.4095 -0.3538 -0.1997 -0.1915 0.2692 0.4520 -0.2065 0.1452 -0.2346 -0.2122 0.4294 0.1705 0.2210 -0.3911 -0.1765 -0.2806 -0.2464 -0.2649 0.3808 -0.3042 -0.2401 0.1475 -0.2547 0.2279 0.3470 -0.2752 -0.2045 0.2437 0.2707 -0.2542 0.2551 0.2392 -0.2461 -0.2216 0.3708 0.3570 -0.2236 0.2033 -0.2651 0.1755 -0.2529 0.1681 0.3836 0.1843 -0.2282 0.2508 0.2779 -0.2537 -0.2815 0.1954 -0.2755 0.3105 0.1830 0.2610 0.2358 0.2607 0.2764 -0.3535 -0.4175 -0.2545 0.3263 0.3733 0.2875 0.3043 0.2900 0.2619 -0.4799 -0.4334 0.2367 0.1894 0.3588 0.2568 0.4025 -0.3182 0.2344 0.3221 0.2527 -0.2132 -0.1463 0.2659 0.2867 0.3318 0.1614 0.2157 -0.4232 0.4161 -0.2642 -0.2191 -0.1608 -0.1899 -0.2806 0.2458 -0.3987 -0.3278 0.2406 0.4943 0.1926 0.2419 -0.2156 -0.3142 0.1890 -0.3500 -0.1630 -0.2193 -0.2441 0.1946 0.2197 0.2877 -0.2180 -0.2370 0.2513 -0.2252 0.2603 0.2037 0.3424 -0.2020 0.3097 -0.3073 -0.3160 -0.2000 -0.1711 -0.3196 -0.2359 0.2488 0.3418 0.1981 0.3234 0.1754 -0.1828 0.2109 -0.4025 -0.3752 0.2744 0.3475 0.1876 -0.1856 0.4075 -0.1450 0.1545 0.3985 -0.4174 -0.2348 -0.2662 -0.3360 0.3798 -0.2698 0.2521 -0.1525 0.3333 0.2129 -0.3052 -0.1867 -0.1426 0.2781 0.3204 0.2222 -0.4468 -0.2368 -0.1303 -0.3499 -0.1669 -0.3398 0.3270 0.3419 -0.3211 0.4353 0.1776 0.2516 0.3609 0.4587 -0.2081 0.2103 -0.1941 -0.2468 -0.2309 0.1537 0.2507 -0.3812 0.3015 -0.2094 0.4448 -0.2032 -0.2181 -0.2232 -0.2302 0.2705 0.2700 0.2194 -0.2260 -0.3260 -0.3077 0.3413 0.2848 -0.3500 0.2086 0.1640 -0.2623 0.4013 -0.2991 -0.2546 0.3773 -0.2513 0.2020 0.2087 0.2915 -0.2203 -0.2897 0.2822 -0.2633 -0.4236 -0.3385 0.1740 0.2540 0.2468 0.2131 -0.2758 0.2503 -0.2730 -0.3268 -0.2567 -0.2167 -0.4630 0.2744 -0.2272 0.3049 -0.2731 -0.2553 -0.3682 -0.3973 -0.5103 0.4293 -0.3397 0.3280 0.2665 0.3496 0.4032 -0.2000 -0.2765 -0.3033 -0.2533 0.1823 0.1758 -0.4409 -0.2464 -0.1899 0.2611 0.2697 0.2593 0.3597 -0.2034 -0.2403 -0.1752 0.3391 0.1773 0.2774 0.2123 0.2924 0.2471 -0.2522 0.2438 -0.2297 -0.1179 0.3246 -0.2054 0.2302 -0.3713 -0.3283 -0.2346 0.2361 0.3744 -0.2631 0.1923 -0.1930 0.3258 0.2037 0.2424 -0.1926 -0.2734 -0.2262 -0.1536 -0.2365 0.2811 -0.2558 0.1732 -0.3256 -0.3441 0.2426 -0.1378 -0.2052 -0.3012 -0.1993 0.1721 0.2481 -0.1421 0.1545 -0.2717 0.1305 -0.2209 -0.2199 -0.2597 -0.2143 0.4359 0.3033 0.2342 -0.2369 -0.2296 0.1414 -0.2386 0.1833 0.2435 0.2495 -0.1620 0.4050 0.3071 -0.3707 -0.2675 -0.1371 -0.1555 -0.2869 0.3551 -0.2029 0.1720 -0.2367 -0.3703 -0.2849 -0.2373 0.3326 -0.3444 -0.3746 -0.2386 0.2075 0.1950 0.1814 0.3872 -0.2200 -0.2831 -0.3131 -0.2357 0.2794 -0.3048 0.3360 -0.3124 0.3163 -0.3115 -0.1502 0.3129 -0.2290 -0.3719 0.2731 -0.2853 0.2921 0.2722 0.3617 -0.2592 -0.3595 0.3589 -0.3049 0.1860 0.2930 -0.4314 -0.3490 0.3184 -0.1860 -0.2763 -0.1855 0.3378 -0.2061 -0.2046 -0.3494 -0.2809 0.3442 0.2745 0.2117 -0.2346 0.1745 -0.3821 -0.2767 0.2003 -0.1985 0.2518 0.2342 -0.1936 -0.2797 -0.2686 0.2901 -0.3149 -0.2897 0.3467 -0.2399 -0.2039 0.2343 0.1705 -0.2725 -0.2291 -0.3125 -0.1934 -0.2180 0.2464 -0.1816 0.2511 0.1465 -0.3732 0.2171 -0.2457 -0.2024 -0.2280 -0.2510 -0.3751 -0.2400 -0.2140 -0.2318 0.3027 -0.2053 0.2143 0.3044 0.2906 0.1822 0.2984 -0.1932 0.3081 0.3971 -0.3130 -0.1939 0.4131 0.2627 0.4194 -0.4247 0.3720 0.4277 0.2890 0.2756 -0.2241 -0.3499 -0.2541 0.3298 -0.1687 -0.3016 -0.2822 0.3745 -0.2533 0.2605 -0.2843 0.1937 0.2228 0.2418 0.2301 0.2386 0.2944 -0.2576 -0.1901 -0.3874 -0.3421 0.2467 0.2539 -0.3083 0.2144 0.1860 0.2480 -0.2610 0.1409 0.2861 0.2121 0.4693 -0.2846 -0.1378 0.2244 0.3685 0.2351 -0.2750 0.4146 -0.2572 0.2639 -0.2571 0.3099 0.3223 0.1596 -0.3156 0.1960 0.1662 0.2142 0.2702 0.1505 0.4875 -0.1508 0.2880 -0.2401 -0.2956 0.2672 0.2297 0.2207 -0.2181 0.2147 0.2322 -0.2901 0.2439 0.3127 0.2998 0.2578 -0.3545 0.2471 0.2052 0.3312 -0.1854 -0.2569 0.3479 -0.3441 0.2250 0.2292 0.4179 0.3518 0.1663 -0.3736 0.4898 0.2929 -0.2171 0.2914 0.1819 0.2013 -0.2206 0.4067 -0.2476 -0.1954 0.2455 -0.2892 0.3530 0.2735 -0.3803 0.2620 0.2027 -0.1461 -0.2209 -0.1343 0.1976 0.3099 0.1721 -0.2322 0.2801 -0.3271 -0.2530 0.3139 -0.2300 0.2574 0.2854 0.2497 -0.2403 -0.2242 0.2388 0.2971 -0.2150 0.2549 -0.2725 0.1717 0.3319 0.1948 0.4647 0.2616 0.3231 0.3086 -0.2909 0.4190 -0.2131 0.2309 0.3843 0.3713 -0.2374 0.1935 -0.1802 -0.3163" HIT_INDICES="2382 3718 3844 5051 5726 5985 6009 7307 7617 8470 8867 9070 9962 10327 10599 10787 10987 11262 11895 12245 12679 12759 13087" ES_PROFILE="-0.1246 -0.1882 -0.1612 -0.2346 -0.2771 -0.2919 -0.2889 -0.3764 -0.3844 -0.4233 -0.4225 -0.4044 -0.4283 -0.4076 -0.3761 -0.3358 -0.2938 -0.2537 -0.2326 -0.1853 -0.1379 -0.0621 0.0002" RANK_AT_ES="9961.0000" RANK_SCORE_AT_ES="-6621.0000"/>
  <DTG RANKED_LIST="mFS08_entrez_mimo.rnk" TEMPLATE="na_as_pre_ranked" GENESET="gene_sets.gmt#HEMOPOIESIS" ES="-0.3626" NES="-1.7787" NP="0.0022" FDR="0.0868" FWER="0.6450" RND_ES="0.1696 0.1933 -0.2536 0.1949 0.3472 0.2279 -0.1817 -0.2076 0.2141 0.2561 -0.1591 0.3217 -0.2466 -0.2087 -0.1745 -0.2753 0.2042 -0.1918 0.2834 0.1946 -0.2072 -0.3060 0.2288 0.2717 -0.1969 -0.2065 -0.2215 0.1978 0.1978 -0.2051 -0.1618 0.2323 -0.1854 0.2077 0.1987 0.2353 -0.2131 -0.2062 -0.1986 -0.1943 -0.1965 -0.1926 0.2379 -0.1867 0.1948 0.1440 -0.2695 -0.2391 -0.2796 -0.1911 -0.1578 -0.1836 -0.1881 0.2394 0.1832 0.2502 0.3854 0.1872 0.1282 -0.2711 -0.2567 0.2178 0.1683 0.2612 -0.2009 0.2271 -0.1882 0.1731 0.1797 0.2884 0.1384 -0.2515 -0.2600 -0.2360 -0.1735 0.2507 -0.2085 -0.1625 -0.1909 0.2389 0.1922 -0.2110 0.3181 0.2101 -0.1880 0.2182 0.2073 0.1297 0.1724 -0.1688 -0.2098 0.2476 0.2284 0.1851 0.1464 -0.2492 -0.2924 0.2480 0.2760 0.1354 0.1810 0.1883 0.1723 0.2454 0.1883 0.1813 0.1868 -0.1756 -0.1273 -0.1667 -0.2077 -0.2852 0.1870 0.2038 0.1762 -0.1799 0.1456 -0.3192 0.2837 0.2557 -0.1477 0.1961 -0.2272 -0.1743 0.1094 0.2289 0.2546 0.1918 0.3242 0.2441 0.1999 -0.2423 0.2537 -0.2129 0.1738 0.2336 -0.1820 0.2111 -0.2066 0.2896 0.1939 0.2290 -0.1575 0.2714 -0.1791 0.1908 -0.1880 0.2024 0.2058 -0.2623 -0.1674 -0.2072 -0.2225 -0.1638 0.1461 -0.3283 0.1580 0.1995 -0.1823 0.1570 0.1422 -0.1838 0.1862 0.1544 0.2198 -0.2162 0.1865 -0.2433 0.2373 -0.3148 0.2541 -0.1751 0.2475 0.1426 0.1600 -0.1567 0.2024 0.2966 -0.1479 -0.2160 -0.1720 0.2809 -0.1508 -0.1508 0.1785 0.2563 0.1982 -0.1854 -0.3360 0.2322 0.1936 0.1210 0.1708 -0.1982 0.1556 0.2117 -0.2545 0.2566 0.2331 0.1999 0.2203 0.2378 0.2483 0.2015 -0.2152 0.1793 0.2211 0.2194 -0.2170 0.3271 0.1446 -0.2250 0.2029 0.1472 -0.2119 0.2203 -0.2167 -0.2753 0.1981 -0.2008 0.1461 0.2140 -0.2073 -0.1804 -0.1820 0.1418 -0.1908 0.2089 -0.1932 -0.1933 0.1802 -0.2148 0.3225 0.2646 0.2194 -0.1465 0.2091 -0.2390 0.2657 -0.2229 0.2826 -0.1603 0.1603 0.2808 0.1901 0.2087 0.1661 0.2431 0.1902 0.2579 0.1759 -0.2196 0.2255 -0.2300 0.1772 0.1593 -0.2035 0.2410 0.2176 -0.1969 0.1546 -0.2486 0.1879 -0.2191 -0.2238 -0.2247 0.1758 0.1534 -0.1786 0.2710 0.1989 0.1834 0.2074 -0.1873 0.1753 0.2535 0.2409 0.2512 -0.1928 0.1518 -0.1892 0.2657 -0.2330 0.2342 -0.1553 -0.2109 -0.2009 0.1855 0.2519 0.2276 -0.1737 0.2668 -0.1784 0.3089 0.1746 0.2445 -0.2544 0.1492 0.1785 -0.1821 0.1594 -0.1491 0.2369 0.2875 0.2664 -0.2313 -0.1806 -0.2190 -0.1992 -0.2236 0.2164 -0.2049 -0.2204 -0.2031 0.2790 -0.2387 -0.1609 0.1536 -0.1700 -0.1634 0.2457 0.2439 -0.2237 0.1458 -0.2474 -0.1568 -0.2079 -0.2095 -0.2124 0.2075 -0.2027 -0.1862 0.1600 0.3222 0.1638 0.1699 -0.1836 0.1702 0.1965 0.1932 0.2511 -0.1980 -0.1993 0.2066 -0.1732 0.1334 -0.1950 -0.1651 -0.2681 -0.1879 -0.1975 -0.2420 0.2075 -0.2371 0.2216 0.3080 -0.1392 -0.1333 -0.1952 0.1824 0.2317 0.1911 -0.2955 -0.1648 0.2129 0.2466 0.2349 -0.2176 0.2342 0.2938 -0.2276 -0.2023 -0.1544 -0.1996 -0.1665 0.2033 -0.1679 -0.1471 0.2011 0.2133 -0.2156 0.1819 -0.2452 0.2717 -0.1707 -0.1899 -0.1884 0.1754 0.2550 0.1632 -0.2121 0.2769 -0.1876 -0.1500 -0.2005 0.1918 -0.2412 -0.1934 0.2289 0.2410 -0.1828 0.2119 0.1816 -0.1551 -0.1671 -0.2302 0.2288 -0.2022 -0.1377 -0.1460 -0.2712 -0.3062 -0.2415 0.1854 -0.2239 -0.2225 -0.1223 -0.2512 0.1351 0.1796 0.2410 0.2712 -0.1886 0.1678 -0.2183 0.1801 0.2387 0.1694 -0.2388 -0.2033 0.1827 -0.1724 0.2493 0.2277 -0.1543 0.2038 0.1586 -0.2205 0.1451 -0.1808 -0.2469 -0.2683 0.1924 -0.1992 0.1712 0.1985 -0.2111 -0.3745 0.2058 0.1980 -0.2024 0.2563 -0.1875 0.2515 -0.2526 0.3117 -0.2140 -0.2360 0.1687 -0.1509 0.3122 -0.1567 0.2121 0.2009 -0.2141 0.2588 0.2329 -0.2102 0.1600 -0.1769 -0.1950 -0.1808 0.2173 -0.3025 -0.1989 -0.2371 -0.2110 -0.1545 0.2067 0.1652 0.2422 -0.1510 0.1640 -0.2363 0.1634 -0.1526 0.1327 0.1814 0.2589 -0.2710 -0.2055 0.1621 0.2694 0.2160 0.1553 0.2787 -0.1966 0.2383 0.1443 -0.2762 0.1636 0.1898 0.2709 0.2186 -0.2284 0.1863 -0.2023 -0.1481 -0.1902 0.2046 -0.1814 -0.1929 0.2157 -0.1310 -0.1686 0.2328 0.2000 0.3188 0.1740 -0.2287 0.1653 -0.1494 0.1912 -0.1373 0.2251 0.1896 -0.2105 0.1536 0.1940 -0.1615 -0.1863 -0.2671 -0.2510 0.1663 -0.1639 0.1710 0.2801 0.2005 0.2920 0.3296 -0.1887 0.1678 0.1880 0.2345 -0.1561 -0.1768 -0.2629 -0.1915 0.1980 0.1923 -0.1939 -0.2050 0.2277 0.2382 0.1224 -0.2002 0.2348 0.1941 -0.1516 0.1996 0.1991 -0.1887 0.1421 0.2411 0.3183 -0.1778 -0.1894 0.2244 0.2221 0.2038 0.1894 0.1382 0.2206 0.2316 -0.2236 0.1605 -0.1709 -0.1886 -0.1875 0.2124 -0.1753 0.2201 -0.2348 0.1989 0.2179 0.1894 0.1841 0.2291 -0.2079 -0.2129 0.1581 0.1752 -0.1567 -0.1900 -0.2758 0.1802 -0.2163 0.2788 0.1395 -0.2311 0.2439 -0.1578 -0.2521 0.2316 -0.1948 -0.1620 0.1735 -0.2265 -0.1663 0.1533 0.1787 0.2148 -0.1735 -0.2074 0.2578 -0.1844 -0.2929 -0.1649 0.1813 0.2620 0.2182 0.1673 0.3240 -0.2520 -0.2661 -0.1973 -0.1956 -0.1697 -0.2556 0.2150 0.1562 -0.2441 0.1648 -0.2075 -0.1372 0.2582 -0.2201 -0.1957 -0.1895 -0.2732 0.2151 0.2038 -0.1469 0.2137 -0.1908 -0.3067 -0.1717 0.1476 -0.2428 0.3655 -0.1980 -0.1545 0.1508 -0.1760 -0.2661 0.2257 -0.2225 -0.1741 0.2353 -0.2391 0.2742 0.2331 0.1938 0.2885 -0.2150 0.2183 -0.1682 0.2690 0.3122 -0.1918 0.2023 -0.1623 0.2112 -0.1974 0.2635 -0.1706 -0.2187 0.2273 -0.1765 0.2260 0.1804 0.1765 0.1985 0.2069 0.2295 0.1723 -0.3000 -0.2374 -0.1742 0.1399 0.2431 0.2901 -0.1760 -0.1086 -0.1492 0.2068 0.1991 0.1583 -0.2213 -0.1857 0.3171 0.2245 -0.3186 -0.1935 0.1693 0.2434 0.1889 0.1075 0.1924 -0.2292 -0.2142 -0.1700 0.2138 -0.1896 0.2125 0.2868 -0.2920 0.2998 0.1755 0.1935 -0.2636 -0.2124 -0.1546 0.1763 0.2486 0.2244 -0.1597 -0.1641 0.2061 0.2177 0.1832 -0.1898 -0.2439 -0.2271 -0.2363 -0.1709 -0.1932 0.2406 -0.1717 -0.2331 -0.2382 0.2711 0.3047 0.2469 -0.2504 0.2472 0.2125 0.1501 0.2082 0.1623 0.2662 -0.1815 -0.1863 0.2735 -0.1851 0.1442 0.1467 0.2183 -0.2009 0.1827 -0.2464 0.1679 0.2814 -0.1578 -0.2361 0.1553 0.1181 -0.1629 0.1990 0.2050 0.3129 -0.1842 0.3436 0.1904 -0.1501 0.2039 -0.2009 -0.1206 0.2946 0.2036 -0.2163 0.1967 0.1927 -0.2094 -0.1525 -0.1729 -0.1634 -0.1968 0.2847 -0.2230 0.2080 0.2131 0.2178 0.2057 -0.1867 0.2407 -0.1634 0.2314 0.2314 0.2225 -0.3540 -0.1763 -0.2216 0.2459 0.1671 -0.1645 0.1711 -0.1813 -0.2400 0.2077 -0.1988 0.1530 -0.1651 -0.1207 -0.1330 -0.2524 0.1934 -0.2572 0.2146 -0.2795 -0.2292 -0.1836 0.2240 0.1648 0.1891 0.2364 0.1589 0.1705 -0.2121 0.1640 -0.3217 -0.2239 -0.1962 -0.3268 -0.2314 0.1794 -0.1475 0.2201 -0.2285 -0.1754 0.3338 0.1802 0.1704 -0.2053 0.2185 0.1297 -0.1826 -0.2354 -0.1448 0.2073 -0.1652 0.3017 -0.2580 -0.2021 0.1365 0.1758 0.1850 0.3378 0.1696 -0.1859 -0.1930 -0.1382 0.2811 -0.1584 0.1700 0.1748 -0.2493 -0.1474 -0.1739 0.2540 0.2279 -0.1894 0.2087 0.2437 0.1976 0.2100 0.2808 0.2111 0.1769 -0.1878 0.1748 -0.2072 -0.1987 -0.2579 0.2361 -0.1602 0.1507 0.2069 0.1869 -0.1979 0.2531 -0.2076 0.2274 -0.1727 -0.1803 -0.1936 0.2102 -0.1829 0.1835 0.2180 0.2519 -0.1868 -0.3076 -0.1779 0.1928 -0.2245 -0.2678 -0.1545 0.2645 0.2906 0.2320 -0.1790 -0.1979 -0.2045 -0.1541 -0.2250 0.2428 -0.2545 0.1344 0.2131 0.2324 0.2112 0.2321 0.2361 0.2542 0.2616 0.3140 0.1884 -0.1507 0.2108 0.1957 0.2816 0.2425 0.2068 0.3092 -0.2192 0.1879 -0.2197 0.1952 -0.1743 0.2093 -0.1971 -0.1778 -0.2813 -0.1995 -0.1984 0.2360 -0.1812 0.2951 0.1717 -0.1690 -0.1715 0.1967 -0.2021 -0.2272 0.2530 -0.1852 0.2524 -0.2157 0.2137 0.3598 0.1759 0.2222 0.1631 0.1630 0.1677 -0.3145 0.1648 0.1958 -0.2300 0.2591 0.2050 0.1651 0.1548 0.1663 -0.2040 -0.1904 -0.2082 0.2968 0.2217 -0.1862 0.2061 0.2474 0.1649 0.1653 0.2721 0.1984 0.1940 0.3065 0.1780 -0.1718 0.2013 -0.2318 0.2088 0.2296 0.1291 0.2352 -0.2301 0.2457 -0.2089" HIT_INDICES="621 962 1252 1429 1868 2055 2114 2377 3211 3390 3603 3774 3779 3879 4291 4297 4385 4393 4463 4680 4743 5525 5726 6343 6534 6541 6673 6712 7326 7414 7617 7619 8019 8300 8364 8433 8470 8645 8681 8792 9088 9932 10301 10303 10502 10521 10876 10885 10987 11003 11297 11319 11371 11432 11453 11895 11962 12270 12278 12345 12368 12407 12504 12511 12834 12885 12886 13030 13057" ES_PROFILE="-0.0225 -0.0246 -0.0240 -0.0155 -0.0289 -0.0238 -0.0091 -0.0111 -0.0606 -0.0607 -0.0643 -0.0655 -0.0540 -0.0504 -0.0726 -0.0636 -0.0613 -0.0529 -0.0497 -0.0587 -0.0561 -0.1123 -0.1248 -0.1720 -0.1858 -0.1854 -0.1942 -0.1957 -0.2390 -0.2415 -0.2521 -0.2473 -0.2715 -0.2854 -0.2824 -0.2796 -0.2741 -0.2786 -0.2723 -0.2712 -0.2833 -0.3343 -0.3474 -0.3323 -0.3316 -0.3169 -0.3266 -0.3097 -0.2995 -0.2827 -0.2859 -0.2682 -0.2525 -0.2373 -0.2188 -0.2309 -0.2140 -0.2142 -0.1914 -0.1728 -0.1507 -0.1296 -0.1126 -0.0887 -0.0874 -0.0650 -0.0387 -0.0227 0.0025" RANK_AT_ES="10300.0000" RANK_SCORE_AT_ES="-7239.0000"/>
  <DTG RANKED_LIST="mFS08_entrez_mimo.rnk" TEMPLATE="na_as_pre_ranked" GENESET="gene_sets.gmt#REGULATION_OF_MULTICELLULAR_ORGANISMAL_PROCESS" ES="-0.3198" NES="-1.7727" NP="0.0000" FDR="0.0862" FWER="0.6650" RND_ES="-0.1596 0.2283 -0.1797 0.2361 0.1395 0.2433 -0.1452 0.1953 -0.2384 -0.1706 0.1575 0.1670 -0.1529 0.2078 0.1830 0.2216 0.2323 -0.1763 -0.2019 0.1620 0.1643 0.2030 0.2099 -0.1966 0.2472 0.1485 0.1907 -0.1846 -0.1913 0.1682 -0.2091 0.1657 0.1979 -0.2087 0.1521 0.1410 0.2199 0.1699 0.2000 -0.1918 -0.1771 -0.1974 0.1806 0.1839 -0.2281 0.1830 0.1909 0.1418 -0.1759 0.1206 -0.2068 0.1597 -0.1517 0.1371 0.1578 -0.1661 -0.2480 -0.1467 -0.1692 0.2603 0.2312 -0.1225 0.2258 -0.2501 0.2371 -0.2301 0.2245 0.2056 -0.2069 0.1901 0.1898 -0.1349 -0.2030 0.1777 0.1775 0.1470 -0.2013 -0.1851 0.2412 -0.1732 -0.1767 -0.1410 0.1819 0.1859 0.2598 0.2365 -0.1846 -0.1903 0.2063 0.2017 -0.2348 -0.1687 0.1601 0.1474 -0.1658 0.1670 -0.1629 -0.2162 -0.1900 -0.1739 0.2534 0.1655 0.1966 0.1833 0.1894 0.1615 0.2118 -0.2072 0.1732 -0.1675 0.2231 -0.2579 -0.1639 0.1692 -0.1574 0.1852 -0.2165 0.1632 -0.1228 -0.1623 -0.2006 0.1863 -0.2249 0.2340 -0.1894 -0.2010 0.1940 0.2709 -0.2497 0.1704 0.1716 0.2098 0.2461 0.1815 -0.2219 0.1425 -0.1607 0.1894 -0.1803 0.1709 -0.1790 0.1789 0.1902 0.1594 0.2060 -0.1347 -0.2037 0.2912 -0.1905 -0.1454 -0.2081 -0.2105 0.2050 0.1371 0.1737 0.2141 -0.1686 0.1579 -0.1812 0.2261 -0.1405 -0.1416 -0.1755 0.1712 -0.1774 -0.1603 0.1759 0.2694 -0.1607 -0.1358 0.2901 -0.1754 0.1391 0.1606 -0.1367 -0.1438 0.2435 0.1912 -0.1734 -0.1537 0.1980 0.1748 0.2499 -0.1613 0.2083 -0.2583 0.2572 0.2084 -0.1471 -0.1593 -0.1404 0.2275 -0.1981 0.1804 0.1603 -0.2715 0.2938 0.1880 0.2168 -0.2399 -0.1770 -0.1706 -0.2233 0.2750 -0.1544 0.1646 0.2469 0.1896 -0.1752 0.1749 0.1450 0.1537 0.1972 -0.2040 -0.2618 -0.1522 0.2284 -0.1472 0.2362 0.1780 -0.1912 0.2322 0.2042 -0.2529 0.1925 -0.1660 0.1596 0.1296 0.1245 0.1585 0.1821 -0.2080 0.2023 0.1916 0.2396 -0.1516 -0.1915 0.2203 0.2188 0.3145 -0.2458 0.1476 -0.2020 -0.1604 0.1964 0.1894 0.1834 0.1656 0.2034 0.1635 -0.1612 0.2228 0.2121 -0.1600 0.2510 0.1477 0.1559 0.1749 0.1758 0.2199 0.2070 0.2055 -0.1594 0.2218 0.1916 -0.1816 0.1642 0.1668 0.1262 0.2452 0.1567 0.1281 -0.1828 0.2292 0.1895 -0.2090 0.1521 0.1853 0.2099 0.1918 0.1775 0.2016 -0.1695 -0.1527 0.1623 0.2201 -0.1584 0.2681 0.1482 0.1599 0.1398 0.1632 0.3070 -0.1662 -0.1480 0.1736 -0.2076 0.1304 0.1894 -0.2217 0.2477 -0.1828 0.2827 0.1613 -0.2009 0.2010 -0.2056 -0.1458 -0.1867 0.1970 -0.1657 -0.1789 -0.1788 0.1758 -0.1437 0.2108 0.1812 -0.1353 -0.1796 0.1564 -0.1514 -0.1506 0.1751 0.1762 -0.1564 0.1919 -0.1597 -0.1454 -0.1858 -0.1858 -0.1593 -0.1776 0.1250 0.1947 -0.2105 0.1826 0.1597 0.1726 -0.1630 0.1739 -0.1260 -0.2114 -0.1517 0.2165 -0.1881 0.1680 0.1984 0.1282 0.2007 -0.1448 0.1377 -0.2615 -0.1397 -0.2050 0.1966 -0.1614 -0.1540 0.1679 0.1735 0.2167 -0.1756 -0.1943 -0.2347 0.1747 -0.1971 0.1809 -0.1690 -0.1945 -0.1784 -0.1458 -0.1975 0.2471 0.1522 0.1590 0.1640 -0.1525 0.1498 0.2048 0.1547 0.1626 -0.2369 -0.2104 0.2009 0.2105 0.2188 0.1992 -0.1637 0.2582 -0.2264 0.2233 0.1803 -0.1596 0.2181 -0.1714 0.2069 0.1738 -0.1605 0.1993 -0.1542 0.2452 -0.1944 -0.1587 -0.1669 0.1739 0.2254 0.2598 -0.1760 0.2033 0.2462 0.1726 -0.1577 0.2197 0.1978 0.2215 0.1435 0.1910 0.2167 0.1504 -0.1902 -0.1725 0.1733 0.1603 0.1996 -0.1665 -0.1467 -0.1952 0.2519 -0.2080 0.1994 -0.1806 -0.2279 -0.1788 -0.1729 -0.1545 0.1881 -0.1868 -0.1557 0.1425 0.1857 0.2022 -0.1309 0.1357 0.2014 0.2222 -0.1943 -0.1590 -0.1584 -0.1819 0.1673 0.1468 0.1950 -0.2019 0.1135 0.1930 0.1732 -0.1942 -0.1407 0.1856 -0.1863 0.2164 0.1418 0.1331 0.1958 0.2217 0.1464 0.2203 0.1401 -0.2018 0.2352 -0.2878 0.2584 0.1528 -0.1927 -0.1784 -0.1701 0.1230 -0.2054 0.2179 -0.1463 -0.1628 0.1795 -0.1858 -0.2285 0.2609 0.1736 0.1930 0.2131 0.1867 -0.1714 -0.3121 -0.1777 0.1330 0.2125 0.1854 0.1828 -0.1369 0.1961 0.1913 0.2016 -0.1786 0.1716 0.1204 -0.1744 0.2220 -0.1270 0.2092 -0.1781 -0.1621 -0.1307 -0.2181 -0.1493 0.2102 -0.1525 -0.2072 -0.1899 0.2241 0.1719 -0.1954 -0.1657 0.1707 0.1493 0.2339 0.1796 0.1916 -0.1638 -0.1753 -0.1350 -0.1996 -0.2093 0.1783 -0.1795 -0.1686 0.1916 0.1514 -0.1608 -0.1073 0.1626 -0.2116 0.2085 0.2081 0.1832 0.2385 0.1738 -0.1630 -0.2146 0.1905 -0.1766 -0.1862 0.1934 -0.1946 -0.1611 -0.1697 0.2024 -0.1582 0.2395 0.1654 -0.1458 0.1429 0.1689 0.1619 -0.2151 -0.1778 -0.1845 0.1599 0.1862 0.1760 -0.1613 -0.2339 -0.1434 0.2892 0.1595 0.1261 -0.1962 -0.1434 0.1863 0.2258 0.2352 -0.1380 -0.1261 0.1955 -0.1750 0.1534 0.1536 0.1687 0.1877 0.1439 -0.1713 0.1673 0.1331 0.1643 0.1303 -0.1913 0.1584 -0.2524 0.2306 0.1607 -0.1580 0.1339 -0.1816 0.1586 0.1341 0.1813 0.1839 0.1556 0.1590 0.2259 -0.1893 0.2134 0.1711 0.1653 0.1359 0.1715 0.2910 0.1961 -0.1788 0.2568 0.1552 0.2327 -0.2224 0.2050 0.2002 0.1547 0.1875 -0.1732 0.1621 0.1304 0.1853 0.1820 -0.2054 0.2033 0.1988 0.2326 -0.1895 0.1750 -0.1499 0.1525 -0.1688 0.1286 0.1505 0.1604 0.1599 0.1923 -0.1702 0.1943 0.2000 -0.1725 -0.2126 0.2716 0.1606 0.1522 0.1199 0.2065 0.1374 -0.1920 0.1741 0.2413 0.1788 -0.1689 -0.1750 -0.1876 -0.1663 0.1953 0.1801 0.1976 0.1905 -0.1684 -0.1511 -0.1755 0.2369 0.1361 0.2230 0.1634 0.1740 0.2091 -0.2123 0.1529 0.1345 -0.1301 0.1852 -0.1629 0.1812 -0.1638 -0.1585 0.2459 -0.1655 0.1502 0.2165 -0.1589 0.1429 0.2246 0.1700 0.1873 0.1821 -0.1589 0.1737 0.2192 -0.1762 -0.2060 0.2534 0.2041 0.1676 0.1634 0.1998 -0.1758 -0.1649 0.1218 0.1285 0.2124 -0.1963 0.1679 -0.1794 0.2053 -0.1766 0.2080 -0.2365 0.2047 0.2896 -0.2083 -0.1434 0.1997 -0.1637 0.2174 -0.2552 -0.1876 0.1875 -0.1960 0.2096 0.2150 0.2161 0.1744 -0.1914 0.1761 0.2029 -0.1659 0.1563 -0.1740 0.1895 0.1678 0.2069 -0.1314 0.1409 -0.2095 0.1865 -0.2234 0.1644 -0.1690 0.2158 0.2056 0.1919 -0.1648 -0.1848 0.1660 -0.1426 -0.1620 0.1503 -0.2268 0.1371 0.1617 0.1767 0.2151 -0.2078 -0.1654 0.2827 -0.2057 0.1472 -0.2376 0.1470 0.1923 0.2116 0.1813 0.2309 0.1478 0.2051 -0.1331 0.1806 0.1510 0.1424 0.1713 -0.1678 0.2112 0.1690 0.1800 -0.1883 -0.1780 0.1610 -0.1572 0.1625 -0.1415 0.2086 -0.1857 0.1463 0.1847 -0.1493 -0.1661 -0.2021 -0.1661 -0.1487 0.2352 -0.2023 0.1528 0.2318 0.1574 -0.1945 -0.1947 -0.1661 0.1640 0.2135 0.1947 0.1546 -0.1329 0.2258 0.1869 0.1671 -0.2189 0.1929 -0.1378 0.2540 -0.1488 -0.1359 0.1935 -0.2073 -0.1391 0.1688 -0.1583 -0.1469 -0.1470 0.1534 0.1670 0.1766 0.2512 -0.2513 0.1619 0.1684 -0.1675 -0.1813 -0.2126 0.1802 0.2298 -0.1709 -0.1862 -0.1311 -0.1795 -0.2267 -0.1666 0.1736 0.1618 0.2093 -0.1680 -0.2015 -0.2451 -0.1363 0.1992 -0.2117 0.1627 -0.1637 -0.1680 -0.2431 -0.2166 0.1733 -0.1469 -0.1445 0.2040 -0.1705 -0.1879 0.1781 -0.1793 0.1830 -0.1615 -0.1345 0.1592 0.2042 -0.1877 0.1845 0.1763 0.1587 0.2330 0.2164 -0.1517 -0.1713 0.1647 -0.1807 -0.2220 -0.1900 -0.1767 -0.1720 -0.1898 0.1633 -0.1556 0.1881 0.1985 -0.1697 0.1887 0.1723 0.1766 0.1709 -0.1562 -0.2189 0.1912 -0.1873 0.1898 0.1640 -0.2088 0.2025 -0.1597 0.2790 -0.1705 0.2178 0.1610 0.1844 0.1911 0.1784 -0.1821 -0.2118 0.1570 0.1733 0.1511 0.2056 -0.1677 0.1679 -0.1595 0.1801 0.2479 0.2129 0.2309 -0.1703 -0.1749 -0.2375 -0.1793 0.1952 -0.2206 0.1595 -0.2186 0.1471 0.1949 0.1597 -0.1819 0.2962 0.1707 -0.1692 0.2170 -0.2288 -0.1767 0.1665 -0.1857 -0.2022 0.1328 0.2131 0.1634 -0.1790 0.2074 -0.1924 0.1519 -0.2010 -0.1394 0.1581 -0.1604 0.2644 -0.1569 -0.2023 -0.1945 -0.1839 0.2034 -0.2074 0.2043 -0.2352 0.1762 -0.2092 0.1649 0.1814 0.1617 0.1520 0.1724 0.2221 -0.1757 0.1732 0.2601 -0.1471 0.1916 -0.1862 0.1832 -0.1528 0.1513 0.1795 0.1747 0.2033 0.2276 0.1622 0.1188 -0.2294 -0.2322 -0.1810 -0.1328 0.1720 0.2181 0.1600 0.2117 0.1640 -0.1638 -0.1748 0.2185" HIT_INDICES="171 316 880 1202 1751 1868 1966 2077 2261 2382 2490 2783 2832 3203 3211 3348 3383 3388 3404 3482 3614 3670 3720 3804 3805 3844 3850 3879 3930 4035 4098 4214 4340 4385 4512 5107 5402 5433 5647 5726 5802 5880 5942 5985 6009 6247 6251 6270 6470 6484 6534 6673 7010 7061 7216 7234 7307 7499 7601 7812 7923 8080 8222 8326 8440 8442 8470 8550 8645 8686 8853 8867 9070 9088 9189 9463 9464 9678 9737 9754 9816 9908 9932 9962 10245 10259 10289 10296 10327 10343 10380 10418 10438 10444 10497 10599 10671 10728 10766 10787 10827 10966 10987 11138 11181 11208 11252 11262 11317 11370 11453 11518 11555 11673 11895 11930 11962 12061 12069 12128 12245 12270 12407 12525 12679 12704 12759 12766 12850 12991 13009" ES_PROFILE="0.0020 0.0057 -0.0240 -0.0358 -0.0664 -0.0639 -0.0602 -0.0578 -0.0614 -0.0605 -0.0588 -0.0721 -0.0666 -0.0870 -0.0794 -0.0821 -0.0770 -0.0695 -0.0630 -0.0615 -0.0645 -0.0618 -0.0587 -0.0586 -0.0520 -0.0484 -0.0423 -0.0381 -0.0357 -0.0378 -0.0368 -0.0401 -0.0446 -0.0429 -0.0479 -0.0906 -0.1108 -0.1108 -0.1254 -0.1298 -0.1342 -0.1390 -0.1427 -0.1451 -0.1460 -0.1641 -0.1642 -0.1655 -0.1805 -0.1812 -0.1845 -0.1944 -0.2189 -0.2211 -0.2312 -0.2306 -0.2340 -0.2462 -0.2513 -0.2643 -0.2694 -0.2776 -0.2844 -0.2880 -0.2921 -0.2876 -0.2851 -0.2864 -0.2886 -0.2866 -0.2939 -0.2894 -0.2990 -0.2944 -0.2959 -0.3102 -0.3034 -0.3126 -0.3098 -0.3036 -0.3008 -0.3001 -0.2941 -0.2885 -0.3019 -0.2944 -0.2881 -0.2800 -0.2737 -0.2662 -0.2603 -0.2543 -0.2469 -0.2384 -0.2334 -0.2320 -0.2281 -0.2228 -0.2161 -0.2079 -0.2012 -0.2017 -0.1932 -0.1942 -0.1868 -0.1781 -0.1707 -0.1605 -0.1538 -0.1467 -0.1418 -0.1353 -0.1265 -0.1237 -0.1285 -0.1187 -0.1087 -0.1036 -0.0914 -0.0831 -0.0789 -0.0676 -0.0645 -0.0597 -0.0573 -0.0448 -0.0344 -0.0204 -0.0120 -0.0077 0.0062" RANK_AT_ES="9677.0000" RANK_SCORE_AT_ES="-6108.0000"/>
  <DTG RANKED_LIST="mFS08_entrez_mimo.rnk" TEMPLATE="na_as_pre_ranked" GENESET="gene_sets.gmt#IMMUNE_SYSTEM_DEVELOPMENT" ES="-0.3441" NES="-1.7346" NP="0.0000" FDR="0.1090" FWER="0.7650" RND_ES="0.1884 -0.1822 -0.1606 0.1617 0.2964 -0.1871 0.1789 0.2146 -0.1608 -0.1663 -0.3031 -0.1601 0.2513 -0.1645 -0.1596 -0.2394 0.2287 0.2142 -0.2375 0.2861 -0.2497 0.1810 0.1664 -0.1915 -0.1992 0.1814 -0.1913 -0.2108 0.2649 0.2139 0.1775 0.1717 0.2196 0.1518 0.2544 0.1806 -0.2037 0.2330 0.2491 0.1863 0.2001 0.1684 -0.1600 -0.2068 0.2230 -0.2591 0.2080 -0.2004 0.1876 0.1758 0.2741 0.2173 0.1708 0.2695 -0.2191 -0.2481 -0.1478 0.2003 0.2240 -0.2652 -0.2279 -0.1704 0.1932 0.2162 0.2311 0.2464 -0.2536 0.1951 0.1817 -0.2376 0.1456 -0.1723 0.1920 0.2662 -0.2018 -0.2258 0.1879 -0.1839 0.1809 0.1513 0.1712 -0.2881 0.1549 0.1918 -0.1680 0.2811 -0.1906 -0.1771 -0.1719 -0.2639 -0.1525 -0.1860 -0.1701 -0.1670 0.2378 0.1964 0.1594 0.1926 0.2711 -0.1519 0.2628 -0.1523 -0.1901 0.1806 -0.2202 -0.1677 0.1652 0.2038 0.2041 -0.1683 0.2269 0.2548 -0.1653 0.1640 0.2097 0.1886 0.1292 0.2377 -0.2242 0.1924 0.2084 -0.1424 -0.1575 0.1830 0.1975 0.1554 0.2230 0.1867 -0.1446 0.2149 0.2291 0.2019 -0.1643 -0.1731 0.2481 0.1886 0.2018 -0.2572 -0.2451 -0.2403 -0.1471 -0.2002 0.1606 0.2971 0.2216 -0.2182 0.1661 -0.1871 0.1525 -0.2104 -0.2314 0.2361 0.1876 0.2273 -0.1956 -0.1580 0.1947 0.1641 -0.1644 -0.1545 0.1690 0.2129 0.2043 -0.1796 -0.2061 -0.2159 -0.1534 0.2357 0.2036 0.1881 -0.1653 -0.1700 0.1665 0.1751 0.2288 0.3165 0.2586 -0.1969 0.1753 0.2205 -0.1681 0.2246 -0.2075 0.2073 0.1460 0.2196 0.2309 0.2448 -0.1706 0.2110 0.2131 -0.1897 0.2556 0.3091 -0.2944 -0.1744 -0.1411 0.1894 0.1969 0.1534 -0.2611 -0.1564 0.2668 0.1763 -0.2019 0.3037 0.2721 0.2229 -0.1956 0.2418 0.2726 -0.2007 -0.2188 -0.1648 0.2426 -0.1806 -0.2184 -0.1812 0.1592 0.2956 0.2616 -0.2547 0.2652 -0.2054 -0.1982 0.2029 0.2032 -0.1952 0.1724 -0.1736 -0.2124 -0.1400 0.1474 0.2634 0.2278 -0.1672 0.2383 -0.2700 0.1878 -0.1370 -0.2159 -0.1959 0.2274 -0.1703 0.2137 -0.1414 0.1761 -0.1676 -0.2045 0.2705 0.1795 0.2453 -0.2258 -0.1554 0.1946 0.2061 -0.1674 -0.2190 -0.2252 0.2493 -0.2527 0.1907 0.2111 0.1880 -0.2023 -0.2030 0.1916 -0.2132 0.2043 -0.1635 0.1766 -0.1848 0.2679 0.1840 0.1943 0.1962 -0.1448 0.1770 0.1609 -0.1571 0.1966 0.1606 0.1538 -0.1723 0.1539 -0.2589 0.2199 -0.1924 -0.1463 0.1801 0.1647 -0.2723 0.2497 0.2144 0.1633 -0.2148 -0.1983 0.1630 -0.1529 0.1882 -0.1708 0.2212 -0.1934 0.1464 -0.1915 0.2104 0.1717 0.1770 0.2388 -0.2364 0.2077 0.1364 -0.2964 0.2710 0.3245 -0.1742 0.2125 -0.1492 0.1870 -0.1287 0.1933 -0.1787 -0.1504 0.2461 0.2277 -0.1463 0.2748 0.2450 0.1862 0.1835 0.3255 0.2629 0.1619 -0.2278 -0.2297 -0.1722 0.1624 0.2340 -0.2862 0.1523 -0.2614 0.2687 -0.1995 -0.2048 -0.1959 0.1664 0.2266 -0.2073 -0.2528 -0.2637 0.2562 -0.2463 0.2392 0.1808 -0.1866 -0.2282 0.2289 -0.2007 0.2953 0.2151 0.1796 0.2410 -0.1860 0.1743 -0.2333 -0.1740 0.2125 -0.1500 -0.2061 0.2148 0.1690 0.1475 -0.1543 0.1833 0.1564 0.1860 -0.1605 0.2193 0.2215 0.1593 -0.3124 0.2341 -0.2250 0.2387 0.2245 -0.1666 0.1750 0.1605 0.2693 -0.2291 -0.1994 0.2318 -0.1741 -0.2314 0.1765 0.2166 0.2478 0.3490 0.2124 0.1851 0.1326 -0.1533 -0.1668 0.2127 0.1683 -0.1689 0.1565 -0.1683 0.2466 -0.1919 -0.1744 -0.2523 0.2545 0.2495 0.1897 -0.2347 -0.2303 0.1952 0.1989 0.2254 0.1902 -0.2225 0.3163 -0.1577 -0.1877 0.2044 0.1443 0.1734 -0.1941 0.2407 0.1579 -0.2103 0.1714 0.2502 0.1643 0.2434 -0.2383 0.1552 0.2124 -0.1619 0.1576 0.2329 0.2310 -0.2531 0.1760 0.2458 -0.2306 0.1581 0.1697 -0.1894 0.1602 0.2228 -0.1987 -0.1793 0.1949 -0.2397 0.1816 -0.2435 -0.2313 -0.1939 -0.1869 0.1441 0.1644 0.1919 0.1454 -0.2179 0.2396 -0.1956 -0.1578 0.1739 0.1659 0.2400 0.1901 0.1756 -0.1748 0.1963 0.1987 -0.1706 0.1763 0.2679 -0.1953 -0.1575 0.1693 -0.2085 0.2461 -0.1796 -0.1578 -0.2356 0.2798 -0.2547 -0.1585 0.1920 0.2688 -0.1103 0.2187 -0.2576 0.2112 0.1914 0.2130 -0.2043 -0.1815 0.1188 0.2318 -0.2779 -0.2025 -0.1919 0.2012 0.1520 0.2172 0.2612 0.2165 0.2789 0.1700 -0.2985 -0.2340 0.1447 0.1675 0.2376 -0.2048 -0.1924 0.2174 -0.1676 -0.1853 -0.2626 0.1845 0.2204 0.2049 0.2109 0.2005 0.1768 0.2817 0.2171 -0.1254 0.1798 0.1880 -0.1318 -0.2001 0.2157 -0.1617 0.2024 0.1550 0.2108 -0.2513 -0.2955 -0.1791 -0.2076 0.1969 0.2005 0.1432 -0.1789 0.2716 0.1963 0.1917 -0.1946 0.2835 0.2102 0.2068 -0.2170 0.2338 0.2067 -0.2161 0.2386 -0.1630 -0.2159 0.2307 -0.1522 -0.2020 0.2553 0.1732 0.2489 -0.2208 0.1547 0.1808 0.2419 0.2505 -0.1846 0.2202 -0.2360 -0.2719 -0.1724 -0.2038 -0.1700 0.1874 0.3064 0.2518 -0.1413 0.1796 -0.1625 -0.2171 0.2696 0.1523 0.2219 -0.1614 -0.1492 0.2024 0.1864 -0.1411 -0.2521 -0.2347 0.2187 -0.1386 -0.1640 0.2276 0.2549 0.2071 -0.2139 -0.1889 0.1869 -0.3022 0.2010 -0.1485 -0.2031 0.1605 0.2042 -0.1958 0.2724 0.2678 0.2154 0.2179 0.1919 -0.2412 0.1768 -0.1561 0.1805 0.2137 0.2478 -0.3384 0.1862 0.2392 0.1592 -0.1524 0.1492 0.1755 0.2584 -0.1912 0.2033 0.2000 0.2766 0.1899 -0.2221 -0.2210 -0.2471 0.2479 0.1464 0.2064 -0.1934 0.2224 0.1664 -0.2252 0.2172 -0.1719 -0.1797 -0.1661 0.1783 0.2565 0.1977 0.2785 0.2052 0.1891 -0.1644 0.2265 -0.2077 0.1979 0.2573 -0.1842 0.2400 -0.1496 0.2097 -0.1447 0.1753 0.1616 0.2148 -0.1678 -0.2685 -0.2564 -0.2049 -0.2040 0.2175 -0.2341 -0.2448 0.1739 0.2050 0.1668 -0.1913 0.2090 0.2250 0.2581 -0.2448 -0.2099 -0.1650 0.1762 0.2312 -0.2148 0.1775 0.2662 0.1790 -0.1691 -0.1516 0.1737 0.1712 0.3122 0.1515 -0.2259 -0.1730 -0.2479 -0.1816 -0.2137 0.2183 0.1882 0.1864 0.1539 0.2999 0.2372 0.2362 -0.1963 0.1971 -0.1538 -0.1736 -0.1908 0.2299 -0.1782 -0.1573 -0.1770 -0.2289 0.1741 0.2791 0.1766 -0.1980 -0.2387 -0.2536 -0.1696 -0.1826 -0.2362 0.2653 0.2059 0.2082 0.1930 -0.2205 0.1813 0.1752 0.1525 0.1943 0.2274 -0.1676 0.3171 -0.2691 0.2359 0.1761 -0.1628 -0.2472 -0.2599 -0.1714 0.2363 0.1583 -0.1993 0.2089 -0.1867 0.1800 -0.1849 0.1216 0.2359 -0.2364 -0.2112 0.2623 0.2615 -0.2214 -0.1823 0.2411 -0.1793 -0.2294 -0.2798 0.2382 0.1542 0.2677 0.1487 0.1663 0.2978 0.1383 -0.1637 0.3055 0.2251 0.2513 0.2308 -0.1595 0.2192 -0.1821 -0.2257 0.1829 0.3038 0.1429 0.2938 -0.2556 0.1949 0.2276 -0.1960 0.2104 0.1855 0.2026 0.1450 -0.1906 0.1538 0.1735 0.1619 0.2567 0.2400 0.2123 -0.2553 -0.1648 0.2024 0.2085 0.1397 0.2535 -0.1627 0.2098 -0.2440 0.1953 0.2512 0.1858 -0.1827 -0.1590 0.2706 -0.1665 0.2416 0.2280 -0.2176 0.2748 0.2966 0.1454 0.1541 0.2006 0.1754 -0.1772 0.1605 -0.2464 -0.1727 0.1391 -0.1926 0.1692 -0.1926 -0.1596 0.2306 -0.1623 0.3107 -0.1556 -0.1239 -0.1800 -0.2157 0.1939 -0.1977 0.2904 -0.2507 0.1776 -0.2130 -0.1655 0.1482 -0.2264 0.2656 0.1915 -0.1998 -0.1454 -0.1731 -0.1780 0.1540 -0.1832 -0.1924 0.2038 -0.1559 0.1819 0.1848 0.2037 -0.1508 -0.1304 -0.2627 -0.2041 -0.2428 0.2314 0.2003 0.1836 0.1682 0.2113 -0.2252 0.1960 0.3083 -0.1409 0.1814 0.1916 -0.2065 -0.2812 -0.1669 -0.1980 0.1774 0.2539 0.1935 0.1994 0.2721 -0.2343 -0.1709 0.3177 0.1965 0.1841 -0.2078 0.2045 0.1710 0.2522 -0.2403 0.2025 0.2499 0.2167 -0.1752 -0.2113 -0.2402 0.1738 -0.2001 -0.2211 0.1536 0.1888 0.2085 0.2158 -0.2089 -0.2004 0.2295 0.1662 0.2094 0.2290 0.1623 0.1800 -0.2523 0.2829 0.1663 0.1564 0.1235 0.2301 -0.1883 -0.2026 0.2196 -0.1646 0.2327 0.1934 -0.1879 0.3106 0.2288 0.2171 -0.1401 -0.1510 0.2121 0.2222 0.2687 0.1794 -0.1451 -0.2540 0.2151 -0.2224 0.2124 -0.1711 0.1476 0.2803 -0.2814 0.1904 0.2015 -0.2553 -0.2134 -0.1689 0.2642 0.2605 0.2295 -0.2576 0.2523 0.1854 0.2157 0.1955 0.1763 0.1812 -0.1722 0.1921 0.1763 0.1992 -0.2145 0.2417 0.2075 0.1885 0.2090 -0.1892 -0.1960 -0.1765 -0.1954 -0.2754 0.1771 -0.1817 0.1785 0.2393 -0.1734 -0.1586 0.1778 0.1993 0.3536 0.2288 0.2100 0.2101 0.1312 -0.2247" HIT_INDICES="283 621 962 1252 1429 1868 1913 2055 2114 2377 3211 3390 3603 3774 3779 3879 4291 4297 4385 4393 4463 4680 4743 5525 5726 6343 6534 6541 6673 6712 7326 7414 7617 7619 8019 8300 8364 8433 8470 8645 8681 8792 9088 9368 9932 9962 10301 10303 10502 10521 10876 10885 10987 11003 11297 11319 11371 11432 11453 11895 11962 12245 12270 12278 12345 12368 12407 12504 12511 12679 12834 12885 12886 13030 13057" ES_PROFILE="0.0019 -0.0015 -0.0063 -0.0081 -0.0019 -0.0176 -0.0032 0.0034 0.0160 0.0120 -0.0391 -0.0406 -0.0456 -0.0481 -0.0379 -0.0354 -0.0586 -0.0507 -0.0494 -0.0419 -0.0396 -0.0494 -0.0476 -0.1043 -0.1171 -0.1643 -0.1782 -0.1779 -0.1868 -0.1884 -0.2322 -0.2352 -0.2463 -0.2420 -0.2669 -0.2816 -0.2795 -0.2775 -0.2730 -0.2784 -0.2730 -0.2730 -0.2862 -0.2973 -0.3283 -0.3182 -0.3306 -0.3172 -0.3181 -0.3052 -0.3168 -0.3017 -0.2935 -0.2786 -0.2839 -0.2682 -0.2547 -0.2415 -0.2253 -0.2397 -0.2251 -0.2261 -0.2071 -0.1868 -0.1707 -0.1512 -0.1327 -0.1183 -0.0970 -0.0873 -0.0759 -0.0563 -0.0329 -0.0197 0.0025" RANK_AT_ES="10300.0000" RANK_SCORE_AT_ES="-7239.0000"/>
  <DTG RANKED_LIST="mFS08_entrez_mimo.rnk" TEMPLATE="na_as_pre_ranked" GENESET="gene_sets.gmt#RECEPTOR_MEDIATED_ENDOCYTOSIS" ES="-0.4441" NES="-1.7343" NP="0.0089" FDR="0.1031" FWER="0.7660" RND_ES="0.2665 0.2087 0.2371 -0.3894 0.3172 -0.1859 0.2943 0.2393 -0.2255 -0.2126 0.2154 -0.2828 0.1919 0.2248 0.2209 0.2403 0.2870 0.2866 0.2788 -0.2141 0.3729 -0.2759 -0.2323 -0.2699 0.1676 -0.2927 -0.4074 0.2561 0.2092 0.2103 -0.2845 0.2524 0.2640 -0.3139 0.1730 -0.2009 -0.2354 -0.3473 -0.2088 0.2413 -0.1892 -0.2739 -0.2586 0.1955 -0.1794 0.3062 0.2656 -0.2622 -0.3407 0.2760 -0.2424 -0.2144 0.4721 0.2317 -0.1996 0.2264 -0.2109 -0.1975 0.3180 -0.1333 -0.2538 -0.2385 0.2219 -0.3787 0.2722 0.2127 -0.2386 0.2698 0.3083 -0.2122 0.2652 0.2565 -0.3753 -0.2165 -0.3634 0.2101 -0.1839 -0.2752 0.2791 0.3892 -0.2109 0.1679 -0.2616 0.3155 0.2937 0.3208 0.3020 0.2950 0.2251 0.1748 -0.1933 0.2736 -0.2229 0.3421 0.3352 0.2156 -0.2670 0.2491 0.4248 0.2132 -0.3814 -0.2416 0.2021 0.2359 -0.3132 -0.3348 -0.3035 -0.2372 -0.3216 -0.2675 0.2379 -0.1792 0.2358 -0.3803 0.2478 -0.2319 0.2862 0.1790 0.2805 0.2354 -0.1756 0.3588 -0.2193 -0.1783 -0.2457 0.2021 -0.3438 -0.2851 -0.2641 0.2819 -0.2223 -0.2439 0.2415 0.1968 -0.3162 0.3119 -0.3258 0.2909 0.2555 0.3120 0.2669 -0.2878 0.2654 -0.2227 0.2714 -0.3012 0.2993 0.2622 -0.2195 0.2111 -0.3703 -0.2095 0.1545 0.1418 0.2687 0.3288 0.2561 0.2176 0.3226 -0.2428 -0.2798 0.2222 0.2437 0.2314 0.2443 -0.1844 0.2463 -0.2413 -0.3925 -0.2595 0.2781 -0.1877 -0.2789 -0.3859 -0.1630 -0.1610 0.2398 0.4150 0.2211 0.3791 -0.3449 -0.3123 0.2880 0.3116 0.2966 0.3020 0.2627 -0.1738 0.3233 0.4124 -0.2993 -0.2248 0.2703 0.2233 0.3451 -0.2207 0.2086 0.1459 0.4641 0.3142 0.2368 0.2940 0.1406 0.2381 0.1685 0.2060 0.1919 -0.2891 -0.2405 -0.2403 0.3036 0.1685 0.2525 -0.1572 -0.1790 -0.3510 0.2310 -0.3286 -0.2953 0.2414 0.2581 -0.2105 0.2448 0.1731 0.2733 -0.3000 -0.2750 0.3645 -0.2557 0.1613 0.2524 0.1799 0.2748 0.1839 0.3067 -0.3060 -0.3083 -0.3132 -0.2199 0.3528 0.2660 -0.2401 0.3389 0.3092 0.3283 -0.2550 0.2614 -0.2263 0.1988 0.1457 0.1465 -0.3632 0.2196 0.3451 -0.2550 0.3117 0.2064 -0.1952 -0.2033 -0.2282 -0.1390 -0.2332 -0.2395 -0.3862 0.2348 -0.2736 -0.2372 0.3052 0.4079 -0.3145 0.2792 0.3351 -0.4670 -0.1869 -0.2236 -0.1571 -0.2760 0.2296 -0.2119 -0.2508 -0.2100 0.1895 -0.2408 0.2483 0.2120 -0.2252 0.3978 0.1900 0.2810 0.2983 -0.3366 0.2089 0.2360 0.4161 -0.2610 0.2618 0.2459 -0.2258 0.2273 -0.3252 0.1887 0.1810 0.4242 0.2344 -0.1844 -0.2702 0.2162 0.1639 0.3593 0.3357 0.2673 -0.2787 0.1911 0.3933 0.2589 0.2144 -0.1712 0.1888 0.1749 -0.2510 -0.2792 0.2499 -0.1657 -0.2709 -0.1664 -0.3912 -0.2275 0.2386 -0.2493 0.4167 -0.2153 0.2559 0.2251 0.4347 0.2822 0.2700 -0.1804 0.2699 0.2182 0.1743 -0.3602 0.2201 0.4003 -0.1249 -0.2088 0.2115 -0.2069 0.2231 0.3194 -0.5076 -0.3373 -0.3591 -0.2524 -0.3031 0.3231 0.1828 0.3174 -0.1987 0.2293 0.3096 0.2463 0.3993 -0.2211 0.2236 -0.1979 0.2775 -0.2920 0.2835 0.2456 0.2528 -0.2251 0.3569 -0.2220 -0.2932 0.2499 0.2518 -0.3068 0.2464 0.2018 -0.3018 -0.1935 -0.2052 0.3578 -0.2462 0.2672 0.3056 -0.2382 -0.3480 -0.2841 -0.1811 -0.2572 0.2795 0.3126 -0.2069 0.2810 -0.2250 -0.2626 -0.2878 0.2241 -0.1585 0.1600 -0.1777 0.1910 0.2816 -0.2824 0.2058 0.2353 0.1884 0.2337 -0.2963 -0.2250 0.2326 0.2383 -0.2662 -0.2730 0.2820 -0.2906 0.1770 -0.3371 0.2147 0.2736 0.2349 0.2633 0.2649 -0.2005 0.1810 -0.2424 0.2175 0.2477 0.2253 0.4311 -0.3343 0.3537 0.2156 0.2154 -0.2388 -0.1835 0.2287 0.2757 -0.2736 0.3002 -0.3474 -0.2197 0.3405 0.1459 0.2554 0.2700 0.3564 0.1922 -0.2534 0.2125 0.2226 0.2603 0.2492 -0.3360 -0.3518 -0.1960 0.2681 -0.2999 0.2187 0.3103 0.4312 -0.2850 0.2831 -0.2822 0.2724 0.3078 0.2767 -0.1546 0.2652 0.2602 0.3773 0.2801 0.2784 0.2829 -0.1898 0.2127 0.2054 0.2256 -0.2722 -0.2841 0.2299 -0.2354 -0.1691 -0.2718 0.1518 0.3438 -0.2091 0.3179 0.3461 -0.2501 0.2041 -0.3058 -0.1678 0.2588 0.1795 0.3253 0.2317 0.1832 -0.2390 -0.1980 -0.2927 0.1859 0.2532 0.3618 -0.2391 0.3006 0.1304 0.4223 0.2261 -0.3019 -0.2267 0.3019 0.4628 -0.1919 0.3169 -0.2679 -0.3522 0.3991 0.2701 0.2594 -0.2499 0.2363 0.2362 0.2748 0.2860 0.2731 0.2282 -0.2123 0.2277 -0.2165 0.2268 0.4033 0.2457 0.2448 -0.1429 0.3619 -0.3837 0.2956 0.3582 0.2042 -0.2310 -0.2638 0.2805 -0.1736 0.1792 0.2478 0.2205 -0.2719 -0.2590 0.1203 -0.2913 0.2107 -0.2624 0.2862 -0.2003 -0.2116 -0.2410 -0.2586 -0.2058 0.2960 0.3089 -0.3432 0.1789 0.2640 0.2966 0.2180 -0.3089 -0.1975 -0.1973 -0.2077 -0.2110 0.2584 -0.1513 0.2491 0.1236 -0.2106 0.2117 0.2181 0.2131 -0.3037 0.1924 0.2259 -0.2484 -0.1895 -0.2350 0.1904 0.2130 -0.2046 -0.2824 -0.1925 0.2854 0.1627 0.2799 -0.3715 0.3046 0.2897 0.4031 -0.1632 -0.3135 -0.3689 0.2311 0.2084 0.2476 0.3782 0.2179 -0.2650 -0.1937 0.2644 -0.2890 -0.2968 -0.2583 0.2949 -0.2471 -0.1802 -0.1726 -0.1672 0.2467 0.3289 0.2757 0.1516 0.2107 0.1861 -0.2650 -0.1774 0.2917 -0.2529 0.2195 -0.1611 -0.2684 -0.3076 0.2589 -0.1839 0.2611 0.3094 0.1898 0.2473 -0.2591 -0.2883 -0.1446 -0.2616 -0.2335 -0.1741 0.2753 -0.2542 0.1726 0.2569 0.2457 0.2190 -0.3003 0.1602 0.3058 0.2634 0.2952 -0.2503 0.2123 -0.1825 -0.2339 0.1542 -0.1476 -0.3338 -0.2344 0.3707 0.1843 -0.3068 0.2154 0.2613 -0.2496 0.3039 -0.3246 -0.2938 0.2965 0.1825 -0.2393 0.2952 0.1992 0.2636 -0.2205 0.4418 0.2184 0.4059 0.3208 -0.2628 0.1617 0.2428 -0.3053 -0.3318 0.2177 -0.2943 0.2930 0.1547 -0.1886 0.1570 -0.2605 0.1982 0.2596 0.2942 -0.2866 0.1880 -0.1259 0.2057 0.2721 0.2300 0.2501 -0.1787 0.1766 -0.3096 0.1697 0.2304 0.1840 0.3793 -0.1851 -0.2390 0.2139 -0.2006 0.2997 0.2842 0.4169 -0.2631 -0.3947 0.2778 -0.2262 -0.3338 -0.1794 0.1668 0.3025 -0.2780 -0.2478 -0.2959 0.3168 -0.4080 0.2223 0.1926 -0.2335 0.3412 0.2884 -0.2727 0.2398 -0.1559 0.2215 -0.1849 0.1504 0.3569 -0.4205 0.2468 0.2177 0.2013 -0.2497 0.3013 -0.2490 0.2906 0.2039 0.2608 -0.2082 0.3205 -0.2326 0.3378 -0.3617 0.3274 0.1865 0.1956 0.2052 -0.1922 0.2304 0.2490 -0.3480 0.2815 -0.3625 -0.2557 0.2874 -0.2584 0.3498 -0.3462 0.3715 -0.1990 -0.2586 -0.2926 -0.1832 0.2129 0.3318 0.3058 0.2558 -0.2970 0.3456 -0.2921 -0.3307 0.2430 0.2621 -0.2543 0.2110 0.2292 -0.3107 -0.2710 -0.2490 0.2910 -0.2575 0.2242 -0.1631 -0.2109 0.2020 0.3948 -0.2593 -0.1579 0.2985 -0.2593 -0.2171 0.3675 -0.3633 -0.2181 0.3207 -0.2757 -0.1701 0.2325 -0.2140 -0.2558 0.1805 -0.2635 -0.3389 -0.2561 0.2971 0.2452 -0.3833 -0.2465 0.3050 0.2540 0.1862 -0.2233 -0.2383 0.4216 -0.2216 -0.2821 0.2128 -0.3186 -0.3509 0.2085 -0.1661 -0.3046 0.2729 -0.2991 0.3978 -0.2065 0.2764 0.2848 -0.1984 0.2037 -0.2726 -0.2162 -0.2398 0.2512 0.2444 0.2172 0.2394 -0.2671 -0.3095 0.1964 0.3450 -0.3425 0.2763 0.2354 0.2068 0.3389 -0.1665 0.2289 0.3040 -0.3214 0.2100 0.3012 -0.2338 -0.3234 0.2648 0.1492 0.2356 -0.2343 -0.2363 0.2161 0.1847 0.3010 0.3073 0.1535 0.2831 -0.2529 0.2882 0.3176 0.2298 0.3738 -0.2822 0.3410 -0.2989 0.2595 -0.3266 0.2600 -0.1778 -0.2929 -0.2235 -0.2994 -0.3039 -0.2927 -0.3503 0.2739 0.2682 -0.2679 0.2024 -0.2557 0.2934 -0.2135 -0.2535 0.3126 0.2462 0.3220 -0.2129 -0.2104 0.4424 -0.2591 -0.1957 -0.2588 -0.3580 0.2691 -0.4513 0.1477 -0.1876 -0.2843 -0.2367 0.2121 -0.2284 -0.2340 -0.3053 -0.1558 -0.1981 0.2272 -0.2482 0.2625 0.3815 -0.1996 0.3295 0.3026 -0.2779 -0.4010 0.2648 -0.1915 0.3979 -0.2554 -0.1928 -0.2793 0.2363 0.2604 -0.4596 0.2118 0.2437 -0.2005 0.2336 -0.1873 0.2865 0.2509 0.2906 0.3784 0.2435 0.2616 -0.3919 -0.1388 0.2387 -0.3571 0.2087 -0.2849 0.1880 -0.1686 0.1919 0.2594 -0.2256 0.2180 0.1966 0.2517 0.2466 0.2670 0.1873 0.1689 -0.1746 -0.3426 0.2149 0.2885 -0.2470 -0.3097 -0.1802 0.2252 -0.1728 -0.2503 -0.2269 -0.2513 0.1905 -0.2846 0.2267 -0.2425 -0.2934 0.3197 0.3043 -0.2007 0.1623 -0.2799 0.2785 -0.2864 -0.3054" HIT_INDICES="1680 1914 3136 3957 4570 4576 4623 4719 5773 6094 6395 6678 7373 7876 8222 8692 9200 9339 9525 9987 11126 11282 11632 12361 12454 12516 12671 12763 12835 12894 12914" ES_PROFILE="-0.0810 -0.0533 -0.1130 -0.1509 -0.1794 -0.1613 -0.1470 -0.1374 -0.2121 -0.2341 -0.2564 -0.2749 -0.3191 -0.3440 -0.3539 -0.3692 -0.3829 -0.3672 -0.3535 -0.3569 -0.4018 -0.3698 -0.3493 -0.3509 -0.3029 -0.2519 -0.2063 -0.1547 -0.1008 -0.0453 0.0135" RANK_AT_ES="11125.0000" RANK_SCORE_AT_ES="-8865.0000"/>
  <DTG RANKED_LIST="mFS08_entrez_mimo.rnk" TEMPLATE="na_as_pre_ranked" GENESET="gene_sets.gmt#LYMPHOCYTE_ACTIVATION" ES="-0.3670" NES="-1.7166" NP="0.0000" FDR="0.1142" FWER="0.8200" RND_ES="0.2457 -0.2376 0.2021 0.2433 0.2407 0.2203 -0.1641 0.1955 0.1585 0.2756 -0.2445 -0.2554 0.2587 0.2384 0.2936 -0.2045 0.1991 0.3103 0.2232 0.3056 0.1617 0.2422 0.2954 -0.2062 -0.2169 0.2430 -0.1770 -0.2262 -0.1589 0.2216 0.2449 -0.2689 0.2118 0.1767 0.1549 0.2446 0.1890 0.1913 0.2007 0.3243 -0.1883 0.1722 0.2138 0.2333 -0.1592 0.1730 0.1586 0.2233 -0.2524 -0.2268 0.2969 0.1354 0.2108 0.2496 -0.1673 0.2059 0.2600 0.2855 0.1860 0.3123 0.2069 0.2107 0.2306 -0.1765 0.2012 -0.1822 -0.1909 0.2058 0.2241 -0.2229 0.1656 -0.1939 0.3283 0.2058 0.2647 0.1635 -0.2383 0.1413 -0.1898 -0.2979 -0.2075 0.3214 -0.2139 -0.1347 -0.2104 0.2220 0.2029 0.1798 -0.2497 0.2747 0.2012 -0.1838 0.2326 0.2290 0.1681 0.2694 -0.2490 -0.1377 -0.2453 0.2436 -0.2400 -0.1935 0.2133 -0.1684 0.2039 -0.1953 -0.2200 0.3085 0.1875 0.1820 -0.1814 0.2397 0.2330 -0.2052 0.2426 0.2316 0.1877 0.3615 0.1327 0.2000 -0.1557 0.2930 -0.1713 -0.3066 0.2627 0.2641 0.2202 -0.2060 0.1885 0.2046 -0.1652 -0.2310 0.1805 0.1370 0.2760 0.1691 -0.1543 -0.2254 -0.3240 -0.2163 -0.2694 0.2015 -0.2634 0.1998 -0.2329 -0.2830 0.4325 -0.2624 0.1956 0.2154 0.2512 -0.2367 0.3027 -0.2138 0.2043 -0.1854 -0.2079 -0.2839 -0.1838 0.2232 -0.2028 0.2622 0.1954 -0.1647 -0.2321 0.3095 0.2505 0.3601 0.1565 0.2795 -0.1857 0.2021 0.1747 0.1663 -0.1882 0.2396 -0.1137 0.2406 -0.1850 0.1546 -0.1969 0.2463 0.2110 0.2934 -0.1678 0.2184 -0.3024 -0.1584 0.2752 -0.1827 -0.1656 -0.2565 -0.1664 -0.1822 -0.2670 -0.1472 -0.1655 0.2148 0.2908 0.2810 0.2650 0.2510 -0.3026 0.2514 0.2545 0.1703 0.3179 -0.3182 0.1616 -0.2408 -0.2225 0.1864 -0.2353 -0.2737 0.2251 -0.2668 -0.2213 -0.1785 -0.1781 0.1441 -0.2159 0.2060 -0.1539 0.2458 -0.1879 -0.1867 0.1907 0.2961 -0.1825 -0.2997 0.1764 0.1999 0.2167 -0.2219 -0.2078 0.2041 -0.2289 -0.2205 -0.1838 -0.1553 0.1672 -0.2141 0.2945 0.1709 -0.1744 -0.2164 -0.2838 0.1685 -0.2166 -0.3141 -0.2299 -0.2550 0.1637 0.1453 -0.2851 0.2152 0.2541 0.2269 0.2306 0.2189 0.2057 -0.2038 -0.1770 0.2099 -0.2862 0.2003 0.2461 -0.2247 -0.2035 -0.2539 -0.2043 -0.3091 0.2065 0.2788 0.1708 0.2341 0.2413 0.1487 0.1960 0.2668 0.1822 -0.1752 0.2217 0.2700 -0.2221 -0.2598 -0.2010 0.2321 -0.2522 -0.2867 -0.1655 -0.1401 -0.2581 0.2842 -0.2419 -0.2127 -0.2080 0.2429 -0.2196 -0.2882 -0.1612 0.2856 0.2876 0.1474 0.1967 -0.2489 0.2127 0.2016 0.2480 -0.2374 0.2002 -0.1572 0.2808 0.1961 -0.1741 0.2331 0.2960 0.3319 -0.1782 0.1876 -0.1390 0.2694 -0.2152 -0.1760 0.2239 0.2417 0.2107 0.1824 -0.1125 0.1933 0.2866 -0.1982 -0.1797 -0.2355 -0.2223 -0.1836 -0.2593 0.2544 0.2372 0.2032 0.2717 0.1566 -0.1906 -0.2105 0.2865 0.1876 -0.1620 0.2306 -0.1666 -0.1912 -0.1921 -0.1671 -0.2409 0.3195 0.1581 -0.1764 -0.2582 -0.2256 -0.1481 0.1700 -0.1754 -0.2342 -0.2625 0.2055 0.2373 0.2468 -0.1650 0.2001 0.3370 0.1896 0.2152 0.3174 -0.2067 0.1976 0.2231 -0.1550 0.3192 -0.2212 0.1649 -0.3001 0.2063 0.2932 0.3050 0.2726 0.2069 0.1903 0.2724 0.1901 0.2487 -0.1995 -0.1518 -0.2107 0.2984 0.2006 0.1898 -0.2384 0.2266 -0.2430 -0.1684 0.1908 0.1925 -0.1776 -0.2245 -0.2102 0.1751 -0.2143 0.1768 -0.2297 -0.1947 0.2320 0.1779 0.2445 0.2799 -0.1535 0.2633 0.2133 0.2111 -0.3431 -0.2804 -0.1763 -0.2094 0.2398 0.3014 0.2431 0.2187 0.2528 -0.1890 -0.1701 -0.1814 0.1851 0.1486 0.2438 0.1492 -0.2155 -0.1910 0.2562 0.2363 -0.2101 0.1974 -0.2960 0.1892 -0.1876 0.1880 -0.2019 0.2688 -0.1798 0.2103 -0.2257 -0.1826 0.1668 0.1916 0.2247 0.2105 -0.2232 -0.2289 0.3007 0.1492 0.2717 0.2525 -0.1972 0.1906 -0.1841 0.2117 -0.2537 0.1585 0.1826 0.2014 -0.2373 0.1855 0.2935 -0.1857 -0.1679 -0.1704 0.1597 0.1399 -0.2085 -0.2487 -0.2462 0.2023 0.2550 -0.2156 0.2999 -0.2187 0.1648 -0.2146 -0.2165 0.1990 0.1767 -0.1603 0.2760 -0.1777 0.1820 0.2337 0.1832 0.1680 -0.1810 -0.2691 0.4082 -0.1705 0.3040 -0.2243 -0.2141 -0.1723 -0.2168 -0.2854 0.2006 -0.2101 -0.1709 0.3681 -0.2235 -0.2851 0.1797 -0.2759 -0.1640 -0.2513 0.2101 0.1823 0.1494 0.1752 -0.2401 -0.2222 0.1879 -0.1815 0.1874 0.2911 0.1885 0.1581 0.2034 0.1555 -0.2095 0.1680 0.2241 0.2365 0.2214 -0.2643 0.1944 0.2451 -0.2308 -0.1873 0.2127 -0.2784 -0.1877 -0.2956 0.1889 -0.1800 0.2572 0.1771 -0.2050 0.2348 0.1755 0.1737 0.1971 -0.2301 0.2689 -0.2337 0.1647 -0.1759 -0.2396 -0.2033 -0.2398 -0.2060 0.2119 -0.1560 0.1961 0.2866 -0.1494 0.2245 -0.2106 0.2290 -0.2888 -0.1865 0.2108 0.1717 0.2929 -0.3327 0.2655 -0.1582 0.3082 0.1985 0.1735 -0.1898 -0.2020 -0.1647 -0.2184 -0.2337 0.2307 -0.2184 0.1533 -0.1238 -0.1705 -0.2055 -0.2423 -0.2027 -0.2114 -0.1663 0.1548 -0.1845 0.2502 0.2256 0.2433 0.2286 -0.2490 -0.2060 0.3288 0.1910 0.1871 -0.2568 0.1732 -0.1955 0.1771 0.2276 -0.2534 -0.2181 -0.1970 0.2737 -0.2423 0.1607 -0.2159 0.2023 -0.2348 0.2808 -0.1696 0.2401 -0.2900 -0.1867 0.2119 -0.2544 0.2240 0.2618 0.2526 -0.2769 0.2129 0.1550 0.2062 -0.1497 0.2356 0.1606 -0.2592 -0.2176 0.2600 0.2042 -0.2091 0.1656 -0.2179 0.2291 0.2263 -0.1827 -0.2321 0.3222 0.1825 0.2741 -0.1874 0.2810 -0.1442 -0.2128 0.2164 0.1894 -0.1879 -0.2114 0.2788 -0.1725 -0.2778 0.1773 0.3023 0.1573 -0.2492 -0.1619 0.3040 -0.2748 -0.2060 0.1834 0.2826 -0.1973 0.1863 -0.2040 0.2465 -0.2280 -0.1755 -0.3200 0.2146 0.1967 0.2481 0.1879 0.2178 0.1060 0.2024 0.2542 0.2546 0.2472 0.2771 -0.1650 -0.3330 -0.2118 0.1901 -0.1982 0.1673 0.1882 0.1586 0.2038 0.2570 0.2876 -0.2027 0.1757 -0.2083 -0.2465 0.1778 -0.1809 0.2669 0.1994 0.1732 -0.2193 0.1736 -0.2045 -0.2199 0.2426 0.2143 -0.2399 -0.2774 0.1833 0.1846 0.2088 0.3305 -0.2422 -0.2608 0.2513 -0.2116 0.1948 0.3534 0.2167 -0.1074 0.2219 0.1806 -0.3129 -0.2331 0.3008 0.1816 -0.2536 -0.1887 0.2441 0.2633 -0.2679 0.1938 -0.1666 0.2887 -0.1642 0.2194 -0.2606 -0.1844 -0.1433 0.1857 0.2156 -0.1569 -0.2698 0.1552 0.2460 0.2376 -0.1421 0.3124 0.2470 -0.2274 -0.2268 0.1544 0.2109 0.2121 -0.1930 -0.2525 -0.2501 0.2331 -0.2452 -0.3298 0.2371 0.2272 0.1724 0.2998 -0.2292 0.1360 0.2392 -0.2631 -0.2015 -0.1805 0.1751 -0.1675 -0.1793 0.1606 -0.2455 -0.1701 -0.2563 0.1908 0.1937 -0.2078 0.1935 0.2004 -0.1562 0.2473 -0.2146 0.2225 0.2666 0.1517 -0.3501 -0.1702 0.2588 -0.2086 0.1571 -0.2278 -0.1641 -0.1790 0.2437 -0.2060 -0.1624 0.2453 0.3441 -0.1684 0.2455 0.1726 -0.2338 0.1837 -0.1834 -0.2121 -0.2397 0.1497 0.1975 0.1941 0.1705 0.2335 0.3050 0.2277 0.1950 0.2027 0.2009 -0.1703 -0.1684 0.1702 0.2575 0.1692 -0.3444 0.1889 0.2048 -0.2091 0.1903 -0.2076 0.3123 -0.2072 0.2992 -0.2774 0.2271 -0.2109 0.2808 0.2392 -0.2039 0.2461 0.1668 0.1958 -0.1510 -0.2983 -0.1565 0.1929 -0.2264 0.2630 0.1893 -0.1892 -0.2190 0.2114 0.1588 0.1398 0.2138 0.2651 -0.2632 0.1659 -0.2065 -0.1636 -0.1927 0.1766 0.1430 -0.2217 -0.2296 0.2409 -0.1940 -0.2237 0.3327 -0.2004 -0.1880 -0.2268 0.3347 0.1587 0.1779 0.2365 0.2112 0.1721 -0.1839 -0.2128 0.2258 0.1948 0.1651 -0.3169 -0.1966 -0.1660 0.2354 -0.3067 0.2087 0.2984 0.1977 -0.1073 -0.3604 -0.1419 0.2171 0.2151 -0.2159 0.2456 -0.1501 -0.2271 0.4328 0.1925 -0.2265 0.2176 0.2171 0.1979 0.2230 0.2246 0.2605 -0.1738 -0.1966 -0.2386 -0.1990 0.2383 0.1459 -0.2173 0.2035 0.2942 0.2830 0.2458 -0.2692 0.2056 -0.2234 -0.1952 -0.1374 0.2622 -0.1976 -0.1701 0.2085 0.2005 0.2325 0.2005 0.1649 -0.3242 0.2298 0.1822 0.1677 0.2355 0.2504 0.2091 0.1827 -0.1738 0.2058 0.1760 -0.1705 0.1795 0.1563 -0.2375 -0.2800 -0.2632 0.1545 0.2329 0.2080 -0.2323 0.1868 -0.1936 0.1637 -0.2366 -0.1574 0.1683 0.2973 0.1909 -0.2053 0.2224 0.2982 -0.2046 0.1789 -0.1780 0.2467 -0.2065 -0.3255 0.3052 -0.2983 -0.2039 0.2239 0.1698 -0.1678 -0.2514 -0.2668 0.3085 0.1996 -0.1979 -0.1640 -0.2816 0.3437 -0.2317 -0.1823 0.2219 0.2008 0.2272" HIT_INDICES="333 962 1252 1868 2077 2261 2382 2783 3211 3388 3844 3850 3879 4291 4775 5525 5726 6270 6317 6673 6712 7010 7429 8222 8326 8470 8626 8867 9070 9908 9932 9962 10296 10303 10327 10502 10599 10876 10987 11200 11208 11252 11432 11453 11895 11962 12069 12245 12270 12278 12407 12525 12679 13009" ES_PROFILE="0.0073 -0.0110 -0.0047 -0.0267 -0.0185 -0.0094 0.0040 -0.0063 -0.0210 -0.0174 -0.0380 -0.0241 -0.0122 -0.0320 -0.0601 -0.1128 -0.1247 -0.1661 -0.1696 -0.1952 -0.1963 -0.2158 -0.2426 -0.2943 -0.2926 -0.2933 -0.2942 -0.3004 -0.3028 -0.3500 -0.3346 -0.3195 -0.3262 -0.3077 -0.2904 -0.2839 -0.2708 -0.2702 -0.2562 -0.2489 -0.2258 -0.2052 -0.1942 -0.1708 -0.1774 -0.1550 -0.1351 -0.1195 -0.0923 -0.0636 -0.0435 -0.0219 -0.0022 0.0062" RANK_AT_ES="9907.0000" RANK_SCORE_AT_ES="-6514.0000"/>
  <DTG RANKED_LIST="mFS08_entrez_mimo.rnk" TEMPLATE="na_as_pre_ranked" GENESET="gene_sets.gmt#IMMUNE_EFFECTOR_PROCESS" ES="-0.4128" NES="-1.7122" NP="0.0090" FDR="0.1118" FWER="0.8280" RND_ES="0.3774 -0.2903 0.2082 -0.2926 -0.2710 -0.2309 0.3287 0.3698 0.2724 0.2112 0.1649 -0.1734 0.2093 -0.2101 0.2167 0.1763 0.2719 0.2370 0.2374 -0.2250 0.2768 0.2960 -0.2102 0.2255 -0.1884 0.3174 0.2649 0.1673 0.2209 0.2075 -0.2546 0.2531 0.2412 -0.1648 -0.2572 -0.2834 0.3173 -0.3279 0.2338 -0.1662 0.2520 0.1776 -0.2040 0.3429 -0.1288 0.2759 -0.3313 0.1886 0.1547 0.2805 -0.2594 -0.3053 0.2603 0.3344 -0.2953 0.1965 -0.2082 0.3051 0.2739 -0.2026 -0.3097 -0.1816 0.2396 0.2106 0.3997 0.2421 -0.2527 0.2383 0.2309 -0.2467 0.3512 0.2249 -0.2038 -0.2626 0.3165 0.2399 0.2945 0.1829 0.2381 0.2499 -0.2290 -0.3129 -0.2250 0.2787 -0.1719 0.2833 -0.2688 0.2545 0.2176 -0.2308 0.2402 -0.2192 0.3447 0.3405 -0.2946 0.3198 0.1952 -0.3738 -0.2653 0.2096 -0.3175 -0.2360 -0.1865 -0.2351 0.1747 0.2077 -0.2600 -0.1530 0.2427 0.2685 -0.1976 -0.2175 0.2888 0.2664 -0.1760 -0.1687 -0.2086 -0.2280 0.3029 -0.2003 -0.2252 0.1907 -0.2495 0.1791 0.1443 0.1936 -0.2545 0.1920 -0.2217 -0.1938 0.2146 0.2836 0.2959 0.2376 0.2050 -0.3347 0.2743 0.1509 0.2112 0.2655 -0.2890 0.2709 0.2228 0.2513 0.2925 -0.2118 0.2155 0.2028 -0.2365 0.2348 0.2140 0.2144 0.2256 0.1653 0.2192 -0.2021 0.1786 0.3399 0.2538 0.2670 0.2707 0.2799 0.1957 0.1794 0.2671 0.2742 -0.2489 -0.2401 -0.1424 0.2338 0.2616 0.2685 0.1547 0.2154 -0.2336 -0.2566 -0.2175 -0.3220 -0.2335 0.2389 0.1429 -0.2440 0.2587 0.2508 0.1580 -0.2379 -0.3147 -0.2140 -0.2900 -0.2170 -0.1659 -0.2038 0.2292 0.2703 -0.2563 0.2059 0.1663 0.2087 0.1952 -0.2559 0.2430 -0.2679 0.2022 0.1640 0.1744 -0.1910 -0.2595 -0.2459 0.1903 0.2096 -0.2057 0.1895 -0.2518 -0.1561 -0.2147 0.2167 -0.2123 0.2211 0.2277 0.3088 0.3118 0.2810 0.1869 -0.2372 0.2122 0.3077 0.2112 0.2222 -0.2305 -0.4148 0.1456 -0.3726 0.2564 -0.2453 0.3818 0.2292 -0.2554 0.1939 -0.2038 0.2250 0.3012 0.3440 0.1741 -0.2595 -0.1612 0.2121 -0.2459 0.2825 0.3148 0.2204 0.2903 -0.1688 -0.2163 0.2159 0.3402 0.2033 -0.1756 0.1824 -0.4418 0.1977 0.3701 0.1880 -0.3499 -0.1981 -0.2713 0.2967 -0.1988 0.3201 -0.1454 -0.1865 0.3425 0.2084 0.1788 -0.1996 0.2847 -0.1655 0.4067 0.2296 0.2450 -0.2336 0.1952 0.2887 0.3366 0.1734 -0.2022 -0.1923 0.4020 0.3958 0.2624 -0.3386 -0.2582 0.3296 0.3150 0.2032 0.2113 -0.3403 -0.2741 -0.3217 0.2766 0.2770 0.2047 0.2309 0.2678 -0.2841 0.1873 0.1770 -0.2178 -0.3413 0.2547 -0.2065 -0.2603 0.3785 -0.2397 -0.3210 0.2748 0.2203 0.1734 0.1242 0.2204 0.2798 0.2231 -0.1845 0.2388 -0.3210 -0.2467 0.2060 0.2602 -0.2612 -0.2006 0.2207 -0.3444 0.3310 0.2325 -0.2225 -0.2086 0.1821 0.1963 -0.2252 0.2704 -0.2442 -0.2087 0.2197 0.2856 0.2594 -0.2056 0.4183 -0.2974 -0.2996 -0.3001 -0.2963 -0.2571 -0.2059 -0.3202 0.3092 -0.2367 -0.1995 -0.2744 -0.1386 -0.2595 0.2505 0.4126 0.1952 0.3761 -0.1926 0.2529 0.2674 0.2969 0.2746 0.3097 -0.2366 0.2050 0.2078 -0.3786 0.1978 -0.2725 -0.3234 0.2036 -0.3313 0.3265 0.2417 -0.2815 0.2940 -0.2065 -0.2597 -0.2255 -0.3424 -0.2646 -0.2087 -0.2688 -0.1642 -0.2299 -0.2242 0.1963 0.2410 -0.3332 0.2229 0.2118 0.2211 0.2100 0.2559 0.2103 0.2222 -0.2482 -0.2375 -0.1384 0.2277 0.2493 -0.2813 -0.1609 0.4072 -0.3462 0.2321 0.2793 0.3511 -0.2102 0.1896 0.3744 -0.3137 0.2460 0.1989 -0.2578 0.2738 0.2021 0.2638 0.2281 -0.1793 -0.2189 0.2296 -0.3050 0.3159 0.1695 -0.1897 -0.1820 -0.1818 -0.2376 0.1764 0.3918 -0.2629 -0.2499 -0.1806 -0.2151 0.3016 0.1952 -0.1799 0.1738 0.2333 0.2279 0.2457 -0.1816 -0.2581 0.1855 0.2511 -0.2440 0.1928 0.3181 -0.3382 0.2970 -0.2033 0.2785 -0.2704 -0.2055 0.3809 -0.2506 0.2407 0.2594 -0.2733 0.1599 0.2480 -0.2811 0.2032 -0.3114 0.2471 0.2575 -0.3166 -0.1765 -0.3312 0.1696 0.2408 -0.2655 -0.2371 0.2145 -0.1828 0.2686 0.1829 0.3404 0.2044 0.1538 -0.2684 0.2052 -0.2472 -0.1935 -0.3619 -0.2289 -0.2442 0.2718 -0.2809 0.2563 0.2313 -0.2868 0.1626 0.3475 0.1544 -0.2976 0.1545 0.1976 -0.3368 -0.1780 0.4074 0.3589 0.2656 -0.2213 0.2185 0.2224 -0.2296 0.3433 0.2042 0.2532 -0.2889 0.2086 -0.2206 -0.2454 0.2920 -0.1426 -0.2328 0.2409 0.1376 -0.1492 -0.2443 -0.2737 0.2403 -0.3017 0.1507 0.3450 0.1638 -0.2488 -0.2189 0.2577 0.2171 -0.1641 0.2372 0.1490 -0.1953 0.1889 0.3182 0.2156 0.3224 0.2100 0.1785 -0.2580 0.2216 -0.2442 -0.2816 -0.1453 -0.2173 0.2634 0.2194 0.1576 -0.2276 0.1919 0.2874 -0.2058 -0.1565 0.2878 -0.1927 0.2597 -0.2939 -0.2671 -0.2885 -0.2771 0.2590 -0.2333 -0.2103 0.2281 0.1640 -0.4261 0.2081 0.2350 0.2135 0.3080 -0.2143 0.1308 0.4171 0.2553 0.1905 -0.1936 -0.2716 -0.2155 -0.2376 0.1577 -0.2187 -0.3119 -0.2323 0.1584 -0.3311 0.3888 0.2573 0.1896 0.2521 -0.2317 0.1914 -0.3382 -0.1512 0.1912 0.3245 -0.1769 0.2529 0.2768 -0.2120 0.2824 0.1639 0.3066 -0.2830 0.3376 -0.2380 0.2181 0.2322 0.2265 0.1968 -0.2642 -0.2504 0.1404 0.2441 -0.2713 -0.1973 -0.1875 -0.1705 -0.2002 0.2257 0.2200 -0.1795 0.2919 0.2337 0.1856 0.2804 0.2104 0.2639 0.2291 0.2805 0.3374 -0.3031 0.2157 0.2587 -0.1419 0.1420 0.3309 0.3072 0.2550 0.3022 -0.2478 -0.3316 0.3717 0.3279 0.3303 0.3105 0.1977 -0.1847 -0.1762 -0.2329 -0.2333 -0.2979 -0.2369 -0.2603 0.2103 0.1486 -0.1922 -0.1978 0.1601 -0.2990 -0.1964 0.2124 0.2265 0.2723 -0.2070 -0.2891 0.2054 0.3772 -0.2446 0.1433 0.2551 0.1767 -0.1930 -0.2352 0.1945 0.2763 0.2274 0.1868 -0.2194 0.1943 -0.2564 -0.1679 0.3414 0.2761 0.3111 0.2290 0.2116 0.1666 -0.2380 -0.3323 -0.2136 -0.2349 0.2680 -0.2060 -0.3808 -0.3017 0.2229 0.2616 0.3108 0.2610 0.1839 0.3423 0.2990 -0.1910 0.3307 0.2339 0.2424 0.1221 0.2962 -0.1426 0.2875 0.1943 -0.2132 0.2218 0.2805 -0.2558 -0.3077 -0.2851 -0.3795 -0.2525 -0.1468 0.3075 -0.2518 0.1517 0.3148 0.2650 0.1957 -0.2448 -0.1279 0.1765 0.2269 0.1878 -0.1739 0.2383 -0.2725 0.2270 -0.2316 0.3622 -0.2209 -0.1246 0.3022 -0.2092 0.2278 0.1906 -0.2004 0.2368 -0.1602 -0.3003 -0.1664 -0.2297 0.3187 -0.3389 0.2797 -0.2968 -0.2166 -0.2305 0.3016 -0.3172 0.1934 0.1467 0.2592 -0.2682 0.3079 -0.2635 0.1939 0.2640 -0.2336 -0.3633 0.2078 -0.2756 -0.2429 -0.2309 -0.2397 -0.3063 -0.1646 -0.3547 0.2528 0.1867 -0.1882 -0.3220 0.3579 -0.2024 -0.3053 -0.2669 -0.2046 -0.1877 0.2213 0.3197 -0.1530 0.2624 0.3011 0.2053 0.2518 0.1477 -0.2982 -0.1919 -0.3187 0.2744 0.2148 -0.3535 0.2636 -0.2511 -0.2042 0.3746 -0.1923 -0.2770 -0.2247 0.2027 0.3094 0.1841 0.1602 -0.2205 0.2499 -0.2171 0.2752 -0.3182 -0.1942 0.2224 -0.2196 -0.2803 -0.2696 0.2762 -0.2254 0.2253 -0.2592 -0.1733 0.3341 -0.2312 0.2763 -0.2372 0.3141 0.1829 -0.1965 -0.2551 0.3070 -0.2061 0.2321 0.2002 -0.1722 -0.1544 -0.2715 -0.2177 0.1944 -0.2530 -0.2371 0.3029 0.2621 -0.2222 0.2840 0.3112 -0.2395 0.3318 0.2149 -0.2033 0.1852 0.2995 0.4046 -0.2747 -0.1743 0.1979 -0.2387 0.2506 0.1779 0.1655 -0.2548 0.2448 0.2621 -0.2626 -0.3791 -0.2086 -0.2149 0.2163 -0.2237 -0.2468 0.2324 0.1802 0.2309 0.2525 -0.2520 0.3035 -0.1858 -0.3451 0.3239 0.2801 -0.1795 0.1986 -0.2433 -0.2512 -0.1990 0.2269 -0.2275 -0.3414 0.2047 -0.1681 0.3004 -0.1601 -0.2133 0.1860 -0.2157 -0.2014 0.1842 0.2099 0.3952 0.1958 0.2696 -0.2123 0.2419 -0.2882 -0.2525 -0.2441 0.2638 0.2046 0.2797 -0.1784 -0.2817 0.2189 0.3132 0.2615 0.1387 0.1886 0.2408 0.1703 0.2112 0.3842 0.2853 0.3011 0.2013 -0.2229 0.2147 -0.3714 0.2587 0.2514 0.2257 -0.2032 0.2014 -0.2005 -0.1223 -0.2019 -0.2815 -0.3632 0.3314 -0.2430 -0.3101 -0.1944 -0.2465 0.3473 0.2026 -0.4444 0.1954 -0.2843 0.1763 0.2381 0.1838 -0.3126 0.3252 -0.2092 -0.1365 0.3000 0.1886 -0.3520 -0.3440 -0.1666 -0.2282 0.2170 0.2829 -0.2191 -0.2996 0.1853 0.1905 0.2795 -0.2139 0.1707 0.1802 0.1791 -0.1200 -0.1927 -0.1972 -0.2694 0.2058 -0.2466 0.2300 -0.1988 0.2362 0.1195 -0.1996 0.3162 -0.1895 0.3010 0.1641 0.2162 -0.1713 -0.1405" HIT_INDICES="74 1252 1930 2382 2402 3713 3844 4214 5985 6009 7307 8470 8867 9063 9189 9737 9962 10289 10327 10407 10671 10787 10987 11043 11138 11262 11796 11895 12128 12245 12679 12759 12774 13087" ES_PROFILE="0.0429 -0.0064 -0.0227 -0.0249 0.0059 -0.0728 -0.0622 -0.0731 -0.2059 -0.2050 -0.2977 -0.3720 -0.3848 -0.3810 -0.3709 -0.3896 -0.3819 -0.3799 -0.3555 -0.3337 -0.3240 -0.3022 -0.2854 -0.2570 -0.2309 -0.2061 -0.2087 -0.1772 -0.1543 -0.1217 -0.1097 -0.0699 -0.0249 0.0002" RANK_AT_ES="9736.0000" RANK_SCORE_AT_ES="-6205.0000"/>
  <DTG RANKED_LIST="mFS08_entrez_mimo.rnk" TEMPLATE="na_as_pre_ranked" GENESET="gene_sets.gmt#RESPONSE_TO_EXTERNAL_STIMULUS" ES="-0.2733" NES="-1.7046" NP="0.0000" FDR="0.1133" FWER="0.8420" RND_ES="0.2202 -0.1380 0.1434 -0.1870 0.1655 0.1510 -0.1483 -0.1644 -0.1631 -0.1931 -0.1445 -0.1556 -0.1339 0.1537 -0.1804 0.1700 0.1727 0.1962 -0.2000 0.1757 0.1405 0.1800 -0.1284 0.2220 -0.1406 0.1620 0.1648 0.1391 0.1910 0.1586 0.1276 0.1997 0.2006 -0.2205 0.1353 0.1695 -0.1477 0.2108 0.1680 0.1959 -0.1603 -0.1583 -0.1647 0.1809 0.1839 -0.1358 -0.1763 0.1527 0.1461 0.1411 0.1353 0.1529 0.1461 0.1744 -0.1633 -0.1455 -0.1923 -0.1607 -0.1471 -0.1536 -0.1781 0.1614 0.1846 0.1735 0.1473 0.1847 0.1659 -0.1534 0.1841 -0.1337 -0.1473 0.1731 0.1760 0.1686 0.1657 -0.1568 -0.1969 -0.1469 -0.1911 -0.1465 0.1537 0.1543 0.1688 0.1645 0.1448 0.1779 0.1684 -0.1473 -0.1615 0.1656 0.1908 -0.1541 0.1960 -0.1537 -0.1751 -0.1670 0.1508 0.1694 -0.1663 -0.1735 0.1722 -0.1419 -0.1315 0.1703 0.1946 -0.1471 0.1345 -0.1489 0.1886 -0.2102 -0.1569 0.1615 0.1547 0.1136 0.1468 0.2064 0.1534 0.1662 0.1599 -0.1551 0.1898 -0.1345 0.2089 -0.1566 -0.2016 -0.1497 -0.1791 -0.1373 0.1901 -0.1396 0.2197 0.1785 0.1546 0.1946 0.2277 0.1523 -0.1645 0.1621 -0.1610 -0.1797 0.1306 0.1366 0.1391 -0.1785 0.1882 0.1900 -0.1492 -0.1356 -0.1710 -0.1559 0.1728 -0.1683 0.1339 -0.1368 0.1645 -0.1531 0.2033 0.1366 0.1787 0.2134 0.1998 -0.1408 -0.1662 -0.1384 0.1323 0.1548 -0.1745 -0.1388 0.2180 -0.1479 0.1331 0.1856 0.2261 0.2335 0.1556 0.1786 0.2233 -0.1529 -0.1727 -0.1729 0.1630 -0.1452 0.1810 0.1762 -0.1894 -0.1639 0.1575 0.1752 -0.1677 0.1926 0.1672 -0.1609 -0.1569 0.1445 0.1451 -0.1536 -0.1593 0.1571 0.1732 0.2193 -0.1362 -0.1326 -0.1562 0.1543 -0.1557 0.1382 0.1593 -0.1890 0.2063 -0.1508 -0.1476 0.1872 -0.1526 0.1779 0.1486 0.2272 0.1408 -0.1765 0.1445 0.1511 -0.2055 0.1345 0.1389 -0.1651 0.2140 -0.1611 -0.1474 0.1706 0.1888 0.1832 -0.1621 -0.1578 -0.1494 0.1458 -0.1555 0.1495 0.1678 0.1672 0.1685 0.1349 0.1641 -0.1713 -0.1367 0.1379 0.1685 0.1703 0.1359 -0.1500 0.1573 -0.1618 -0.1609 -0.1505 0.1923 -0.1743 -0.1686 0.2155 0.1700 0.1652 0.1870 0.1651 0.1899 -0.1791 0.1505 0.1636 0.1580 0.2091 0.1451 0.1928 -0.1687 0.1737 0.1976 0.1732 -0.1398 0.1609 -0.1409 0.1656 -0.1539 0.1613 0.1810 0.2076 0.1694 -0.1322 0.1391 -0.1503 0.1728 -0.1557 0.1427 0.1955 0.1711 0.1643 -0.1684 -0.1876 0.1411 -0.1577 0.2069 0.1790 0.2003 -0.1616 -0.1755 0.1689 -0.1740 -0.1492 -0.1437 -0.1633 -0.1424 0.1582 0.1610 0.2085 -0.1498 -0.1970 0.1727 -0.1284 -0.1843 0.1333 0.1754 0.1757 0.1619 -0.1869 0.1951 0.1748 -0.1656 -0.1498 0.1912 0.1441 0.1460 0.1510 -0.1885 0.1546 -0.1716 -0.1585 -0.1553 -0.2052 -0.1703 0.1918 0.1689 -0.1444 -0.1509 -0.1510 0.1655 -0.1606 0.2178 -0.1356 0.1625 0.1885 0.1470 -0.1755 0.1603 -0.1669 0.1765 0.1663 -0.1659 0.1842 0.1285 -0.1706 0.1552 0.1440 -0.1903 -0.1314 0.1487 0.2037 -0.1714 0.1269 0.1382 0.1601 0.2016 0.1582 0.1529 -0.1518 -0.1349 0.1297 -0.1626 0.1405 0.1827 0.1706 -0.1556 -0.1935 -0.1342 -0.1577 0.1592 0.1674 0.1649 0.1380 0.2030 0.1553 -0.1602 -0.1644 0.2234 0.1726 -0.1758 0.1407 0.2033 -0.1394 0.1813 0.1517 -0.1583 0.1925 -0.1800 0.1709 -0.1432 0.1837 0.1495 0.1795 -0.1529 0.1996 0.1617 0.1639 0.1549 0.2191 0.1750 0.1540 0.1668 -0.1886 -0.1785 0.1569 0.1755 0.1762 0.1565 -0.1437 -0.1597 -0.1943 0.1769 0.1533 0.2188 -0.1658 -0.1655 0.1410 -0.1372 0.1991 0.1861 0.1503 -0.1316 0.1862 0.1900 -0.1683 0.2000 0.1786 -0.1367 0.2102 0.1338 0.1980 -0.1395 0.1329 0.1952 -0.1479 -0.1537 0.1521 0.1931 0.2030 0.1323 -0.1449 0.1753 0.1884 -0.1622 -0.1303 -0.1625 -0.1360 -0.1760 0.1254 0.1860 -0.1579 0.1966 0.1546 0.1491 0.2179 0.1708 0.1545 0.1543 0.1199 0.2214 -0.1380 0.2155 -0.1241 0.1649 0.1553 -0.1388 -0.1513 -0.1748 0.1711 -0.1579 0.1373 -0.1367 0.1368 0.1660 -0.1866 -0.1542 0.1546 -0.1668 -0.1644 0.1751 0.1665 0.1578 0.1293 0.1628 0.1884 0.1723 -0.1517 -0.1301 -0.1356 -0.1432 0.1445 0.1932 0.1449 0.1650 -0.1584 0.1390 0.1378 -0.1462 0.1549 0.1529 -0.1608 -0.1625 0.1536 -0.1585 -0.1499 0.1478 -0.1514 0.1638 0.1796 0.1393 -0.1527 0.1836 0.1735 -0.1400 0.1732 0.2235 -0.1565 -0.1533 -0.1480 -0.1547 -0.1750 0.1371 0.1388 -0.1625 -0.1497 0.1433 -0.1602 0.1789 0.1544 0.1262 0.1487 -0.1473 0.1455 -0.1650 0.1753 -0.1761 -0.1526 0.1518 0.1355 -0.1459 0.1775 -0.1435 0.1826 -0.1419 0.1452 0.1748 -0.1692 0.1966 0.1798 0.2275 0.1604 -0.2037 0.1909 -0.1992 -0.1590 0.1540 0.1899 -0.1388 0.1550 0.2009 0.2077 0.2271 -0.1601 0.1096 -0.1439 -0.1705 0.1860 -0.1578 -0.1452 0.1513 0.1353 -0.1815 0.2138 0.1331 0.1647 -0.1631 0.1388 0.1577 0.1672 0.1551 -0.1853 0.1601 0.1654 0.1433 -0.1706 0.1634 -0.1614 0.1799 0.1604 -0.1447 0.1400 -0.1444 -0.1501 0.2082 -0.1571 0.1835 -0.1697 0.1756 0.1352 0.1282 -0.1796 -0.1321 -0.1976 -0.1674 0.1735 0.1508 0.1707 -0.2034 0.1848 0.1712 0.1413 -0.1559 -0.1709 0.2130 -0.2125 0.1379 0.1857 0.1753 0.1884 0.1714 0.1889 0.1834 0.1991 0.1903 -0.1743 0.1630 -0.1811 0.1548 0.1545 0.1712 0.1468 0.1589 0.1836 0.2287 0.1660 0.1783 0.1419 0.1526 -0.2312 0.1655 -0.1371 0.1566 0.1590 -0.1474 -0.1398 0.1836 0.1806 -0.2066 -0.1690 0.1523 0.1772 -0.1425 0.1470 -0.1521 0.1711 0.1732 -0.1718 0.2078 -0.1498 -0.1575 -0.1508 0.1526 0.1510 -0.1247 -0.1812 -0.1677 -0.1402 -0.1696 0.1526 -0.1487 0.1691 -0.1466 -0.1387 0.1635 0.1663 -0.1465 -0.1332 -0.1559 0.2181 -0.1700 0.1618 0.1630 0.1766 0.1301 -0.2286 -0.1694 0.2227 0.1706 -0.1588 0.1636 -0.1446 0.1699 0.1549 0.1725 -0.1530 0.1545 -0.1919 -0.1448 0.1958 -0.1356 -0.1372 -0.1425 0.1502 -0.2007 -0.1422 0.1651 -0.1615 0.1696 0.2002 0.1905 0.1671 0.1555 -0.1583 -0.1586 -0.1568 0.1745 0.1921 0.1375 0.2129 0.1465 0.1770 -0.1537 0.1758 -0.1432 -0.1373 -0.1295 -0.1386 0.1716 0.1407 0.1818 0.1992 -0.1503 0.1856 0.1583 0.1461 0.1522 0.1544 -0.1684 0.1539 0.2243 -0.1391 -0.1969 0.1390 -0.1505 -0.1652 0.1521 -0.1629 0.1671 0.2049 0.1858 -0.1847 0.1713 0.1976 0.2274 -0.1661 0.1872 -0.1936 0.2195 0.1877 0.2173 -0.1891 -0.1397 -0.1845 0.1268 0.1573 -0.1534 0.2305 0.1472 0.1580 0.1744 -0.1257 -0.1574 -0.1244 0.1759 -0.1670 -0.1660 0.1629 0.1435 0.1821 -0.1619 0.1528 0.1656 -0.1473 0.1595 0.1636 -0.1577 -0.1483 -0.1824 -0.1681 0.1378 0.1414 0.1203 0.1499 -0.1741 -0.1347 0.1751 -0.2099 0.1689 0.2152 -0.1604 0.1832 0.1573 0.1721 -0.1772 -0.1479 0.1342 0.1702 -0.1661 0.1519 -0.2073 0.1587 0.1316 0.1418 0.1991 0.1457 0.1613 -0.1393 0.1752 -0.1379 0.1659 -0.1690 -0.1589 0.1867 0.1915 0.1698 0.1865 -0.1991 0.1694 0.1424 -0.1757 0.1730 -0.1310 0.1700 0.1496 -0.1875 0.1605 -0.1747 0.1945 -0.1501 -0.1541 -0.1588 0.1604 0.1752 0.2101 0.1628 -0.1488 0.1515 0.1368 0.1646 0.1464 0.1645 -0.1533 0.1605 -0.1735 -0.1329 -0.1329 0.1501 0.1904 0.1860 0.1200 0.1613 -0.1489 0.1385 0.1478 -0.2024 0.1666 -0.1844 -0.1521 0.1530 0.1233 0.1512 0.1664 -0.1835 0.1774 0.1815 -0.1628 0.1461 0.1237 0.1566 -0.1414 0.1529 -0.1685 -0.1631 0.1962 0.2133 -0.1797 0.1399 0.1770 0.1923 -0.1980 0.1745 0.1821 -0.1681 0.2125 0.1580 0.1616 -0.1602 0.1404 0.1530 0.1387 0.1852 0.1982 -0.1619 0.1685 0.1490 0.1374 -0.1306 0.1942 -0.1531 0.1350 0.1517 0.1771 -0.1652 0.1464 -0.1660 0.1756 0.2243 -0.1206 -0.1748 -0.1847 0.2046 -0.1649 0.1310 0.1629 0.1871 0.1758 -0.1837 0.1400 -0.1577 0.1827 0.1733 -0.1891 -0.1679 -0.1764 0.1848 -0.1791 0.1633 0.1672 0.2167 -0.1672 -0.1510 -0.1399 0.1471 0.1584 -0.1553 -0.1485 -0.1635 0.1984 0.1748 0.1295 -0.1352 0.1804 -0.1445 -0.1614 0.1566 0.2234 0.1210 -0.1566 0.1568 -0.1768 -0.1531 0.2209 -0.1712 0.1940 0.1852 -0.1330 0.1414 -0.1901 0.2207 0.1517 -0.1869 -0.1408 0.1877 -0.1291 0.1483 -0.1658 -0.2081 0.2093 0.1985 -0.1689 -0.1685 -0.1507 0.2094 -0.1673 -0.1856 0.1561 0.1694 0.1732 0.1748 0.1594 0.1452" HIT_INDICES="16 52 170 240 336 351 482 565 677 705 734 853 1033 1064 1121 1202 1293 1420 1508 1745 1792 1799 1811 1868 1914 1992 2031 2205 2424 2490 2539 2596 2656 2674 2722 2768 2791 2818 2826 2839 2880 3025 3104 3138 3211 3281 3310 3345 3383 3460 3474 3515 3603 3668 3720 3814 3927 3990 3997 4074 4077 4098 4131 4160 4167 4250 4340 4373 4407 4445 4463 4537 4554 4659 4730 4737 4781 4787 4829 4852 4892 4937 4940 4995 5007 5028 5034 5041 5069 5108 5307 5313 5566 5624 5859 5880 5889 5934 5935 5942 5973 6143 6198 6207 6222 6247 6250 6271 6289 6300 6313 6319 6358 6365 6380 6404 6420 6449 6593 6712 6760 6776 6847 7274 7278 7283 7362 7442 7450 7490 7550 7601 7617 7709 7754 7812 7835 7839 7855 7860 7862 7866 7871 7964 7987 7990 8043 8057 8066 8222 8237 8282 8367 8440 8444 8470 8542 8612 8645 8658 8731 8761 8783 8854 8941 9059 9088 9117 9144 9189 9228 9280 9295 9357 9402 9413 9463 9500 9533 9592 9682 9792 9816 9880 9928 9962 9975 10028 10087 10127 10130 10192 10212 10291 10367 10370 10380 10502 10648 10671 10685 10812 10825 10876 10877 10969 10970 11015 11138 11154 11186 11209 11225 11237 11278 11303 11333 11371 11399 11437 11448 11462 11464 11480 11561 11575 11602 11630 11639 11675 11695 11697 11788 11790 11904 11933 12026 12028 12034 12035 12036 12048 12065 12100 12104 12127 12157 12232 12245 12270 12281 12319 12343 12362 12390 12466 12488 12522 12538 12551 12588 12655 12704 12759 12775 12789 12858 12888 12932 12964 12973 12983 13008 13019 13064 13076 13081 13086" ES_PROFILE="0.0058 0.0101 0.0080 0.0095 0.0088 0.0145 0.0110 0.0112 0.0090 0.0134 0.0176 0.0147 0.0069 0.0106 0.0123 0.0120 0.0108 0.0067 0.0056 -0.0075 -0.0058 -0.0010 0.0034 0.0043 0.0060 0.0050 0.0071 -0.0015 -0.0139 -0.0144 -0.0137 -0.0136 -0.0138 -0.0108 -0.0101 -0.0094 -0.0069 -0.0047 -0.0011 0.0021 0.0031 -0.0041 -0.0063 -0.0051 -0.0070 -0.0087 -0.0073 -0.0063 -0.0057 -0.0082 -0.0058 -0.0055 -0.0090 -0.0108 -0.0117 -0.0159 -0.0218 -0.0239 -0.0215 -0.0248 -0.0222 -0.0212 -0.0210 -0.0206 -0.0185 -0.0225 -0.0271 -0.0272 -0.0275 -0.0281 -0.0273 -0.0308 -0.0300 -0.0361 -0.0396 -0.0382 -0.0397 -0.0382 -0.0396 -0.0396 -0.0409 -0.0427 -0.0412 -0.0438 -0.0431 -0.0431 -0.0419 -0.0408 -0.0414 -0.0429 -0.0571 -0.0563 -0.0750 -0.0786 -0.0963 -0.0973 -0.0974 -0.1004 -0.1000 -0.1000 -0.1019 -0.1149 -0.1189 -0.1194 -0.1204 -0.1222 -0.1223 -0.1238 -0.1251 -0.1259 -0.1268 -0.1272 -0.1301 -0.1305 -0.1315 -0.1332 -0.1343 -0.1364 -0.1473 -0.1561 -0.1593 -0.1600 -0.1650 -0.1973 -0.1966 -0.1960 -0.2011 -0.2062 -0.2056 -0.2075 -0.2109 -0.2135 -0.2134 -0.2192 -0.2212 -0.2242 -0.2244 -0.2232 -0.2228 -0.2217 -0.2202 -0.2189 -0.2177 -0.2233 -0.2234 -0.2219 -0.2242 -0.2235 -0.2225 -0.2327 -0.2319 -0.2334 -0.2379 -0.2414 -0.2395 -0.2394 -0.2427 -0.2458 -0.2460 -0.2447 -0.2479 -0.2477 -0.2469 -0.2499 -0.2540 -0.2604 -0.2599 -0.2593 -0.2585 -0.2591 -0.2592 -0.2602 -0.2584 -0.2601 -0.2605 -0.2583 -0.2590 -0.2587 -0.2580 -0.2593 -0.2629 -0.2680 -0.2664 -0.2678 -0.2679 -0.2669 -0.2642 -0.2646 -0.2654 -0.2647 -0.2611 -0.2621 -0.2597 -0.2619 -0.2638 -0.2599 -0.2566 -0.2619 -0.2690 -0.2664 -0.2631 -0.2684 -0.2649 -0.2643 -0.2598 -0.2622 -0.2576 -0.2564 -0.2611 -0.2574 -0.2549 -0.2518 -0.2480 -0.2439 -0.2421 -0.2390 -0.2362 -0.2340 -0.2310 -0.2288 -0.2244 -0.2202 -0.2151 -0.2111 -0.2121 -0.2078 -0.2045 -0.2012 -0.1965 -0.1938 -0.1898 -0.1845 -0.1860 -0.1805 -0.1837 -0.1802 -0.1816 -0.1759 -0.1705 -0.1647 -0.1590 -0.1540 -0.1495 -0.1463 -0.1407 -0.1365 -0.1329 -0.1326 -0.1276 -0.1234 -0.1181 -0.1149 -0.1106 -0.1058 -0.1017 -0.1013 -0.0967 -0.0929 -0.0877 -0.0823 -0.0787 -0.0773 -0.0745 -0.0721 -0.0666 -0.0609 -0.0594 -0.0549 -0.0514 -0.0469 -0.0406 -0.0344 -0.0293 -0.0231 -0.0194 -0.0132 -0.0065 0.0003" RANK_AT_ES="10647.0000" RANK_SCORE_AT_ES="-7915.0000"/>
  <DTG RANKED_LIST="mFS08_entrez_mimo.rnk" TEMPLATE="na_as_pre_ranked" GENESET="gene_sets.gmt#JAK_STAT_CASCADE" ES="-0.4356" NES="-1.6852" NP="0.0170" FDR="0.1273" FWER="0.8810" RND_ES="0.2986 -0.2064 -0.4145 0.2275 -0.2765 -0.2965 0.2191 -0.1847 -0.2269 0.2441 -0.3576 -0.4677 -0.2505 0.2690 0.3207 -0.2773 0.3906 0.2225 0.1693 -0.2333 0.4018 -0.4250 0.2813 -0.3166 -0.2756 -0.2201 -0.4539 0.3776 0.3868 0.3237 0.2646 -0.1979 0.2474 -0.2304 0.3085 0.2937 -0.1793 0.2192 -0.1607 0.2551 -0.2956 -0.1646 -0.2825 -0.2550 -0.2682 0.2511 0.2317 -0.3438 -0.3045 0.2520 -0.3348 0.2760 0.4702 -0.2282 0.2545 -0.3298 0.2323 0.2154 0.2111 0.2055 0.1910 0.1839 0.1710 -0.3221 -0.1702 -0.1883 0.3406 0.4564 -0.2039 0.2255 -0.3288 -0.1899 -0.2904 0.2220 0.2959 -0.2902 -0.2146 0.3448 0.3680 -0.1903 0.2467 0.1899 0.1878 -0.1355 0.1857 0.2809 0.4251 0.1825 -0.2639 -0.4291 -0.2716 -0.2431 -0.2496 0.2073 0.2331 -0.2375 -0.2755 -0.3700 0.2407 0.2504 -0.2490 -0.2191 -0.1754 -0.3430 0.1633 -0.1988 -0.2955 0.3056 -0.2480 0.2307 0.2687 0.3735 -0.2685 0.1346 0.3991 0.1919 0.4578 -0.2566 0.3081 -0.3101 0.1981 0.1888 0.2681 -0.2356 0.3634 -0.3118 0.2306 0.3246 0.2678 -0.2400 -0.5024 -0.2485 -0.2062 0.2859 -0.2656 0.2653 -0.2947 0.1328 -0.3027 -0.2772 0.2621 -0.3211 0.1742 0.3027 0.2523 0.2885 -0.2339 0.2913 0.3528 -0.2749 0.2584 -0.1717 -0.2671 0.2158 0.2376 -0.3465 0.3813 -0.3281 -0.3806 -0.3199 -0.1664 0.3702 0.2561 0.1565 -0.2968 -0.3331 0.3046 0.4151 0.2433 -0.1756 -0.1848 0.1871 0.3714 0.4001 -0.2745 -0.1771 0.2202 0.3188 -0.3909 -0.3056 0.1708 -0.2340 0.2823 -0.1701 0.3256 0.2749 0.1965 0.2656 -0.2899 0.3462 -0.2369 -0.3032 0.2493 0.2015 -0.2293 -0.2480 -0.2898 -0.2089 -0.2186 0.2837 0.2260 -0.2077 0.2969 -0.2996 -0.2755 0.1824 0.2503 -0.2657 0.2305 0.1913 0.3866 -0.2410 -0.2608 0.1687 0.2048 0.3358 -0.1856 -0.2799 -0.2384 0.2888 -0.2362 0.2921 0.3271 0.2362 0.2346 0.1715 0.2181 0.2848 -0.1395 0.3029 0.2445 0.2152 -0.2848 -0.2543 0.3717 0.3342 0.2521 -0.2543 -0.1722 0.3172 -0.2667 -0.3684 -0.1569 -0.2685 0.2219 -0.1476 0.2757 0.1890 -0.2381 -0.2848 -0.1916 -0.2112 0.2021 -0.2720 0.2075 -0.3068 0.2145 -0.2430 0.3730 -0.2097 0.2566 -0.3380 -0.1997 0.3323 -0.1537 -0.1531 0.2310 0.2524 -0.2901 0.2289 0.2442 -0.2142 -0.3461 0.2192 -0.2931 -0.1666 -0.2575 0.3228 0.4003 0.2978 0.2613 -0.2548 -0.3277 -0.3149 0.3219 -0.2356 0.4594 0.1951 -0.3479 -0.3279 0.2376 0.3094 0.2150 0.1899 0.3874 -0.3153 -0.2484 0.2914 0.2322 0.2616 0.3236 0.2844 -0.3362 0.3689 0.2674 0.3724 0.2322 0.4118 -0.2781 0.1985 0.3072 -0.2548 0.2041 0.2155 0.2346 0.2436 0.2174 0.1771 0.1429 -0.2982 -0.2818 -0.1989 0.2474 0.1271 0.3777 0.2402 -0.2606 0.4120 -0.3913 -0.1945 0.1702 0.2301 0.2472 -0.2520 0.3608 0.2681 0.3732 -0.2821 0.3108 0.3113 0.2301 0.1966 -0.2462 -0.2248 0.3171 -0.1714 0.2349 0.2126 0.1748 -0.4290 0.3084 0.3019 -0.1909 -0.2463 -0.2946 0.2682 -0.3563 -0.2972 -0.3575 0.1986 -0.3277 -0.2578 -0.3229 -0.2387 0.2614 0.3014 0.3932 -0.2228 -0.2706 0.1891 -0.2547 -0.2275 0.2652 -0.2223 -0.3055 -0.3160 0.3076 0.1965 0.2277 0.3189 0.2837 0.2906 -0.3991 0.1691 0.2128 0.1991 -0.2866 0.1926 0.2299 -0.3478 0.1795 -0.2009 0.2483 0.2000 -0.1877 -0.3700 -0.2088 0.2517 0.2876 0.1474 -0.2518 0.2575 -0.3707 -0.2006 0.2766 -0.2441 -0.2353 0.3179 0.3012 0.3851 -0.2160 -0.2691 -0.2018 0.2314 0.2357 0.2421 -0.2560 0.1644 -0.2498 -0.1598 -0.5212 -0.2594 -0.1993 0.2808 0.1890 -0.3357 0.2357 -0.2459 0.2738 -0.2324 0.1962 0.3785 0.1977 -0.3003 0.2055 -0.1514 -0.2298 -0.2875 -0.2169 -0.1791 0.3641 0.1697 0.2144 -0.2108 0.3316 -0.2861 0.2485 0.2915 0.3960 0.4479 0.4325 0.2586 0.2918 -0.1614 0.3245 -0.2232 -0.3482 0.3311 0.1905 0.1278 -0.1479 0.3270 0.3258 -0.3678 0.2703 0.2814 0.3740 0.2488 -0.2336 0.2884 -0.1925 0.2419 -0.2413 0.3065 0.2495 -0.1190 -0.1671 -0.5501 0.1551 -0.2518 -0.2766 0.2277 -0.3093 0.2461 0.2610 -0.1649 0.3886 -0.2493 -0.2385 -0.2246 -0.3119 0.2871 -0.3576 -0.1997 0.1416 -0.2020 0.1898 0.3597 0.2224 0.1836 0.3180 -0.2358 -0.2431 0.3482 0.1933 0.3704 0.2845 0.2758 -0.3684 -0.2669 0.2726 -0.1803 -0.1583 0.2027 0.2523 0.2395 0.4301 0.2585 0.2463 -0.2066 -0.2243 -0.2942 0.2006 -0.2430 -0.1742 0.4038 -0.2378 0.3700 0.2687 0.2209 -0.1852 -0.2026 0.3849 -0.1692 -0.1833 0.2593 0.3761 0.2649 0.2173 0.3486 0.2359 0.2520 0.3676 0.1673 -0.1565 -0.2500 -0.2293 0.2872 -0.1575 -0.2196 0.2902 -0.3074 0.2484 0.3739 -0.4135 0.1917 -0.2585 0.4100 -0.2752 -0.2223 -0.2483 0.2555 0.2339 0.2037 -0.2758 0.2521 -0.2108 0.3608 -0.2046 -0.2302 -0.2250 -0.2345 0.1832 -0.2622 -0.1902 0.2859 -0.3256 0.2066 0.2653 0.3056 -0.3392 0.1829 -0.2150 0.2727 0.1614 0.2174 -0.3180 0.3348 -0.2615 0.2883 -0.3368 -0.2779 0.2421 -0.2333 0.2752 -0.1852 -0.2474 0.1427 0.2724 0.2334 0.1744 -0.3308 -0.2683 0.3254 0.2759 0.2366 0.3441 -0.2567 0.2728 0.3538 0.2452 0.3088 -0.3233 -0.1764 -0.1895 -0.3148 0.1975 0.1877 -0.2765 0.2593 0.3157 0.3304 -0.2821 -0.4742 -0.3611 -0.4510 0.2824 0.2162 -0.1714 0.2984 0.2049 0.2611 0.3240 -0.2912 0.3365 -0.2215 0.2864 0.4120 0.1969 0.2755 -0.1806 0.2907 -0.2085 -0.2499 -0.2093 -0.3137 0.2738 0.2444 -0.2494 0.3035 0.2308 -0.2866 0.2506 -0.2385 -0.3294 0.1558 0.2405 -0.2930 0.2198 -0.3289 0.3257 -0.2084 -0.3069 0.2605 0.3703 -0.3128 -0.2061 -0.2794 0.1721 0.2286 0.2927 -0.2098 -0.2198 0.2254 0.2300 0.1803 -0.2377 -0.1655 -0.2262 0.2774 0.2694 0.2565 0.4245 0.2413 -0.3675 -0.3659 -0.3617 0.2222 0.1757 -0.3063 -0.1790 0.2120 0.3469 0.2265 -0.4041 0.4199 -0.2066 -0.3160 0.2671 0.2677 0.4193 -0.2698 0.2740 0.2473 -0.3309 0.2410 0.1853 0.1678 -0.1980 -0.3688 -0.2761 -0.2133 -0.2970 0.1761 0.2953 0.2962 0.2275 0.2599 -0.1934 -0.2517 -0.1758 0.2961 0.2593 0.2694 0.1747 0.3938 0.2068 0.2833 -0.2329 0.2157 -0.2589 -0.1889 -0.2687 0.4964 -0.1861 0.2722 0.2197 0.2520 -0.2748 0.2118 -0.2328 -0.3385 0.1701 -0.2022 0.3490 -0.1727 -0.2542 0.3218 0.3058 -0.3029 0.2713 -0.3186 -0.3123 -0.3328 0.2455 -0.2438 0.2094 -0.2484 -0.2946 -0.1660 0.4080 -0.2166 0.2911 0.3075 -0.3560 -0.1737 -0.2238 0.2841 0.1815 0.2262 0.2762 -0.2830 0.2321 0.1780 0.2312 0.2700 -0.1980 -0.3193 0.3606 -0.2807 -0.2450 0.3179 -0.2434 0.3437 0.3042 -0.2127 -0.2933 0.1794 -0.3099 -0.3126 0.2862 0.2805 0.3180 0.2199 -0.2110 0.2591 0.1978 -0.4637 0.2071 0.2144 -0.3707 -0.3340 0.4198 -0.3149 -0.1575 0.2003 -0.1966 -0.2464 0.1625 0.1743 -0.2431 0.2587 0.2546 0.3071 -0.1307 -0.2143 0.1962 -0.2131 0.2868 -0.3025 -0.1747 -0.1574 -0.1391 -0.2632 0.2265 0.3447 -0.2629 -0.1844 0.3653 0.2695 0.1595 -0.2207 -0.2056 0.2836 -0.2953 0.2331 -0.2695 -0.2008 -0.2408 -0.3058 -0.2495 0.2983 0.3442 0.2330 -0.1857 0.2542 0.2499 -0.2318 0.2628 0.2223 0.2771 0.2713 -0.2941 -0.2339 -0.2252 -0.1934 0.1307 0.2552 0.2198 -0.1652 0.2717 0.3475 0.4555 -0.3069 -0.3528 -0.3291 -0.2895 0.1355 0.3954 -0.1899 -0.4354 0.1926 0.3348 -0.1870 -0.2133 0.3064 0.3006 -0.1909 -0.2586 0.2207 -0.3688 0.1947 -0.1761 -0.1629 -0.2712 -0.3875 -0.2530 0.2168 0.3077 0.3440 -0.2481 -0.1964 -0.3276 -0.2477 0.2438 -0.3231 0.3458 0.1498 0.3130 0.3337 0.4692 0.3494 -0.2784 0.4215 -0.2663 0.1962 0.2939 -0.2994 0.5222 -0.2098 0.2097 0.2473 0.2553 -0.1786 -0.2444 0.2732 0.2337 0.3097 -0.2123 0.2671 -0.1668 -0.3083 -0.2953 0.4187 -0.1835 0.1989 -0.3159 0.3250 -0.1970 0.3350 0.2683 -0.1411 -0.1580 0.1957 0.2064 -0.2127 -0.3341 0.2445 -0.1870 -0.2560 -0.2548 -0.2781 0.3517 -0.2423 -0.2869 -0.2827 0.2031 0.2626 0.3208 -0.2181 -0.2008 0.2743 -0.1841 0.1795 0.2957 0.4813 -0.2459 -0.3072 0.1864 0.2147 -0.2260 -0.2001 0.1527 -0.2395 0.3370 0.2087 -0.2265 0.1532 -0.1423 0.3624 0.2143 -0.2399 0.2015 -0.1835 0.2244 -0.3204 -0.2300 -0.2315 -0.1845 0.2767 0.3411 -0.2614 -0.2555 0.3303 0.2571 -0.4062 0.2865 -0.2885 0.2433 -0.4249 -0.2053 -0.1904 -0.1641 0.2490 -0.3837 -0.1929 -0.3460 -0.2921 -0.1836 -0.2509" HIT_INDICES="310 2209 3459 3571 3844 4101 4165 4253 5389 6207 6343 6364 7601 7731 9413 9880 10618 11479 11512 11529 11711 12545 12983 13030 13042 13052" ES_PROFILE="0.0449 -0.0515 -0.1123 -0.0876 -0.0785 -0.0714 -0.0504 -0.0322 -0.1078 -0.1689 -0.1789 -0.1798 -0.2618 -0.2578 -0.3558 -0.3562 -0.3698 -0.3834 -0.3332 -0.2816 -0.2406 -0.2403 -0.2040 -0.1370 -0.0672 0.0029" RANK_AT_ES="11478.0000" RANK_SCORE_AT_ES="-9589.0000"/>
  <DTG RANKED_LIST="mFS08_entrez_mimo.rnk" TEMPLATE="na_as_pre_ranked" GENESET="gene_sets.gmt#REGULATION_OF_DEFENSE_RESPONSE" ES="-0.5152" NES="-1.6597" NP="0.0274" FDR="0.1464" FWER="0.9250" RND_ES="-0.2765 0.2187 -0.3837 0.2205 0.4623 0.2323 0.3340 -0.3397 -0.2642 -0.3977 -0.3604 0.2601 -0.3453 0.2529 -0.2762 -0.3517 0.5011 0.2367 0.3178 0.4386 -0.3590 -0.4652 0.1677 -0.2515 -0.2924 0.3766 -0.4211 -0.4209 -0.1981 -0.3092 0.1987 0.2611 -0.3605 -0.3378 -0.2527 0.3115 0.2410 0.2457 -0.1611 0.3953 0.6306 0.2065 -0.3283 -0.3744 0.2166 -0.2204 0.2783 0.2718 -0.3936 -0.2630 0.3491 -0.2607 -0.2828 -0.3473 -0.3426 -0.3421 -0.4015 0.3183 -0.4149 0.2171 -0.2308 0.3709 0.3468 0.2884 -0.3182 -0.3494 0.2734 0.3234 0.3220 -0.1431 -0.1942 -0.3226 0.2398 0.1866 -0.3941 -0.4478 0.1698 0.2376 -0.3818 -0.2380 -0.3412 -0.4226 0.3669 -0.3071 0.2819 -0.4082 -0.3507 0.3859 0.1809 -0.2240 0.4410 0.2211 0.5567 0.2213 -0.2704 0.3514 -0.4204 0.4492 -0.3703 0.2152 0.2166 -0.2314 -0.2412 -0.3833 0.2312 0.3019 0.2149 0.2818 0.2382 -0.3377 0.2526 0.2408 -0.2390 -0.3015 -0.3116 0.2301 0.2420 -0.2954 0.4063 -0.3573 -0.2822 -0.3560 0.2998 0.2764 -0.2823 0.1814 0.5649 -0.2133 0.2379 0.2427 0.2684 0.2254 -0.2834 -0.2866 0.3802 0.4204 0.3661 0.4398 0.2813 -0.4460 -0.1939 -0.3704 -0.2512 0.3666 0.3050 0.3045 0.4493 0.1690 0.4511 0.4191 0.1792 0.3094 0.5880 -0.2674 0.2813 0.1943 0.3928 0.3942 -0.3765 0.2681 -0.3499 -0.3510 -0.2497 0.3539 -0.2833 0.3238 -0.2380 -0.3505 -0.2050 0.2798 0.2655 0.4339 -0.1918 -0.2808 -0.2282 0.2821 0.3644 0.2088 0.2053 -0.3076 -0.1911 0.2624 -0.1981 0.2365 0.4865 0.2465 0.3754 -0.3196 -0.2562 -0.3051 -0.1367 0.3113 0.4021 0.3104 0.2843 0.3689 0.4188 -0.3852 0.4030 -0.2775 0.3150 -0.2032 -0.2958 0.2279 -0.3760 0.2478 -0.2875 -0.2408 -0.3780 0.4404 0.2351 -0.2528 0.3542 0.2449 0.1998 -0.3640 0.4452 -0.2777 0.4706 0.2643 -0.3137 0.3456 0.4893 0.3087 0.3836 -0.2037 -0.3164 -0.2796 0.3463 0.3861 0.1404 -0.3015 -0.2354 -0.2478 -0.1930 0.2547 -0.3267 -0.2832 -0.2164 -0.2989 0.1853 -0.3997 -0.1757 0.2700 0.3964 -0.3206 -0.2830 -0.3587 -0.3963 0.4712 0.1819 -0.3467 -0.5167 -0.2587 -0.3089 0.3164 -0.3517 0.2766 -0.2096 -0.2814 -0.4975 -0.3305 0.2650 -0.2437 -0.2858 0.4428 0.3109 0.2809 -0.4576 0.2091 0.3706 -0.2714 0.3643 -0.3764 0.2914 -0.3482 -0.2880 0.2612 0.3795 -0.2961 0.3827 -0.2574 0.2163 0.2340 -0.5000 -0.3072 -0.5414 -0.3066 0.2360 -0.4178 -0.1510 0.1773 -0.1984 0.1860 0.2758 0.4406 -0.4280 -0.4040 0.4055 -0.2423 0.1948 -0.3458 -0.2639 -0.3780 0.2806 0.3427 0.1895 0.2965 -0.1931 -0.2203 0.3613 0.2264 -0.2851 -0.2852 0.2502 -0.1734 0.2699 -0.3288 -0.1488 -0.2447 -0.2349 -0.2619 0.3645 -0.3702 -0.4532 0.4057 0.3361 -0.1583 0.3171 -0.3980 0.2447 -0.2627 0.4933 -0.1884 0.1722 0.3313 -0.4199 -0.4797 -0.3518 0.2111 -0.3220 -0.5830 -0.1805 0.4570 0.4389 0.1558 0.2593 0.2716 -0.3027 -0.2216 0.3660 0.2430 -0.2798 0.1522 -0.2335 -0.1980 -0.3328 -0.3599 -0.2888 -0.2393 0.2457 0.4776 -0.2340 0.3144 0.2706 -0.2839 -0.2858 -0.2898 0.2556 -0.2324 0.2756 0.2884 0.4575 0.2793 -0.1602 0.2880 -0.2457 0.1591 0.3471 0.3073 0.3799 0.3651 0.4247 -0.2605 -0.3402 -0.2364 0.1894 -0.2213 -0.4705 0.5002 -0.3950 -0.3141 -0.3959 -0.3279 0.2555 -0.1953 0.4398 0.3588 0.2198 0.4343 0.4576 0.2257 0.2445 -0.2268 0.2981 -0.2628 -0.3458 -0.5533 0.2212 0.4793 -0.2785 -0.2630 -0.2438 -0.3400 0.2825 0.2950 0.3147 0.3449 0.4251 0.3434 -0.2921 -0.1935 -0.2058 -0.3265 -0.3300 -0.3016 0.4072 -0.4214 -0.2457 0.2122 0.2439 -0.2569 0.2665 -0.4072 0.3376 0.3581 -0.2837 0.2421 0.1650 0.2370 0.2907 0.2043 -0.3328 0.5328 -0.3512 0.2771 0.2613 -0.2281 0.3006 0.3899 0.3485 0.2610 0.4621 0.4108 0.3833 0.4073 -0.3671 0.2738 0.2993 -0.1955 0.1884 0.1999 0.4034 -0.2552 -0.2812 -0.2293 -0.1922 -0.2155 0.2640 0.2078 -0.3575 0.3088 -0.2485 0.2772 0.2301 -0.3424 -0.2817 0.2712 -0.3283 -0.2216 -0.3284 0.3034 0.3581 -0.5792 -0.1778 0.4688 -0.3557 0.2782 -0.3489 -0.2030 0.2832 -0.4748 0.2663 0.3525 0.2990 -0.1997 -0.2709 -0.4533 -0.3679 0.2910 0.1548 -0.2564 0.2125 0.3718 -0.3829 -0.2239 -0.1607 0.3428 0.1708 0.3180 -0.2866 0.4139 0.3304 0.6063 0.2843 0.4901 0.4689 0.2153 0.4306 -0.4297 -0.2411 -0.3376 0.2246 0.3223 0.2217 -0.3797 -0.3550 -0.1897 0.3640 0.2352 0.2284 0.2446 0.1911 -0.5252 0.4110 0.2830 0.3043 0.2894 -0.4445 -0.2676 -0.4246 -0.2446 0.2600 -0.2658 0.3735 0.2599 -0.2511 0.2447 -0.4103 -0.2478 0.4674 0.2961 -0.3884 -0.3393 0.2931 0.2896 -0.2288 -0.5276 0.3352 -0.3330 0.2837 0.3466 0.5609 0.3353 -0.3593 0.5328 0.2259 -0.4079 0.3487 0.2756 -0.3078 -0.5810 0.2527 -0.2925 0.3270 0.1288 0.2202 0.3022 0.2040 -0.2088 0.3866 -0.3066 0.3319 -0.2934 0.3306 -0.2446 0.3541 -0.1382 -0.2156 0.5274 0.2239 -0.6028 -0.3443 0.2819 0.2229 0.3753 0.2649 0.3015 -0.4723 0.6464 -0.2100 -0.5003 0.3467 -0.3667 -0.2324 -0.2710 -0.2863 -0.2757 0.3326 -0.1892 0.2984 0.2865 -0.3918 0.2698 0.2757 -0.3252 -0.3426 0.2654 -0.2096 -0.4581 -0.2574 0.2316 -0.2743 -0.3982 0.1992 0.3070 -0.3454 0.2772 0.2953 0.4808 -0.2464 0.3611 -0.3089 -0.2216 -0.4896 -0.2677 0.2873 -0.2529 -0.2629 0.3196 -0.4828 -0.2606 -0.4466 -0.1986 0.3367 -0.3327 -0.3037 0.3539 -0.3004 0.3584 -0.3065 -0.2511 -0.3808 -0.3907 -0.4041 -0.2783 -0.2687 -0.2286 -0.1935 0.3442 0.4421 0.4827 0.4355 0.3196 0.2604 0.2630 -0.2974 -0.1771 -0.3122 -0.2206 -0.2448 0.3751 0.2551 0.2508 -0.1956 -0.3794 -0.3217 -0.3668 0.3240 0.1906 0.3395 0.3157 -0.2834 0.3122 0.1956 0.2360 0.2925 -0.1924 -0.3688 -0.2498 -0.2401 0.2182 -0.2742 0.3344 0.3198 -0.3234 0.2683 -0.3085 0.3524 -0.2474 0.3756 -0.2518 0.3495 -0.2420 0.2403 0.3689 0.3810 -0.2988 0.2442 0.2641 0.2388 0.2657 -0.3081 -0.2142 -0.3569 0.2930 -0.4164 -0.2166 0.3380 0.2923 0.2348 0.2675 -0.1760 -0.3286 0.4075 -0.3313 -0.3444 -0.2468 -0.1548 0.3645 0.2993 -0.2656 -0.3453 0.3403 -0.2019 0.4111 0.2873 0.2814 0.2362 0.2688 -0.1412 -0.3570 0.3796 -0.3487 0.2772 -0.3488 0.3890 0.4914 -0.2960 -0.2251 0.2210 0.2773 0.2827 -0.2140 -0.4021 -0.1830 0.2891 0.4216 -0.2589 0.4692 -0.2584 0.2212 0.3298 -0.3162 0.2447 -0.1683 -0.2641 0.1789 -0.3283 0.1896 -0.2739 -0.3979 -0.1971 0.2351 0.2756 0.4131 -0.2410 -0.4031 0.4060 0.2624 0.3413 0.2345 0.2922 0.2390 -0.5299 -0.2702 -0.2703 -0.2797 -0.3439 0.3735 0.2743 0.1645 -0.2878 -0.5731 -0.3011 -0.3380 0.2969 0.2800 -0.3701 0.3110 0.2375 0.4044 -0.2677 -0.3852 0.3218 -0.3890 0.3100 0.2062 0.1710 0.3089 -0.3287 -0.3090 0.2835 -0.3638 0.3864 -0.2138 0.2771 0.2567 0.2924 0.4349 -0.2387 0.4131 0.3077 0.3497 -0.4662 0.5132 0.4960 0.3822 -0.4994 0.2542 0.5211 0.4884 0.2557 -0.4866 -0.3431 -0.2455 0.1772 -0.2509 0.3392 0.2390 0.3141 0.3487 0.3696 -0.3568 -0.3083 -0.3171 -0.2957 0.3197 -0.3401 -0.2105 -0.3049 -0.3343 0.4162 -0.3332 -0.4405 0.3511 0.2818 -0.1952 0.4084 0.1710 0.4244 0.3359 0.3274 -0.2833 -0.1674 -0.2193 0.3159 0.3181 -0.2560 -0.1840 -0.2049 0.3341 0.2726 0.4658 0.1878 0.3332 -0.3999 -0.2287 0.3981 0.2068 -0.2439 -0.3861 -0.3542 0.2069 0.2252 0.2184 -0.3818 -0.3549 -0.3291 0.2185 0.3609 0.2734 -0.2935 0.4459 -0.2664 -0.4984 0.2926 0.3902 0.4006 -0.4174 -0.1715 -0.3166 0.3881 -0.4333 -0.4506 0.4844 -0.4362 -0.3443 0.2924 0.2519 0.2238 0.1133 0.3571 -0.2814 0.3845 -0.2652 0.4460 -0.2187 -0.4366 0.1696 -0.3239 -0.4861 -0.4560 0.2317 -0.3624 -0.5359 0.4052 0.4767 -0.3566 0.4079 0.1809 0.1777 -0.3985 0.3923 -0.4027 0.2796 0.3889 -0.4611 -0.3724 -0.2035 -0.2520 0.2308 0.3165 0.2660 0.2286 -0.3355 -0.2923 0.4258 0.3583 -0.2946 0.2647 -0.2605 -0.3666 0.2550 0.2839 -0.1728 0.3726 0.2743 0.3077 0.3908 -0.3874 -0.2624 0.2514 0.3353 0.3516 -0.2501 0.2786 -0.2347 0.3439 0.2448 0.3812 0.1498 0.1591 -0.2954 0.3233 0.1991 -0.3995 -0.2477 -0.3581 -0.5424 -0.3253 -0.4973 -0.3268 -0.3893 0.2922 0.3146 0.2345 0.3875 0.3594 -0.3010 -0.2777 0.5655 0.3314 0.3385 0.2781 0.3473 0.2485 0.3791 0.2524 0.2776" HIT_INDICES="3844 4098 4214 5880 5942 8867 9592 9737 10289 10327 10987 11262 12100 12128 12270" ES_PROFILE="-0.2385 -0.2081 -0.1699 -0.2873 -0.2835 -0.4598 -0.4549 -0.4030 -0.3720 -0.3010 -0.2646 -0.1928 -0.1474 -0.0395 0.0627" RANK_AT_ES="9591.0000" RANK_SCORE_AT_ES="-5951.0000"/>
  <DTG RANKED_LIST="mFS08_entrez_mimo.rnk" TEMPLATE="na_as_pre_ranked" GENESET="gene_sets.gmt#POSITIVE_REGULATION_OF_RESPONSE_TO_STIMULUS" ES="-0.3892" NES="-1.6530" NP="0.0167" FDR="0.1469" FWER="0.9310" RND_ES="0.1607 0.1961 0.2300 0.2911 0.2269 0.2712 -0.3018 -0.1738 -0.2185 -0.2464 0.1332 -0.2244 0.2777 -0.3495 -0.1487 0.1667 0.2315 0.3659 -0.2354 -0.2325 0.3997 -0.3738 0.2465 0.2420 0.1828 -0.1870 0.2800 0.2850 0.2610 0.3003 0.2154 0.1547 0.3002 0.1747 0.2563 -0.2510 0.2213 0.2166 0.2713 0.2130 -0.2031 0.2039 -0.3154 0.1864 0.2136 0.3713 0.2418 -0.3368 0.2350 -0.3077 0.4421 0.2901 0.2867 -0.1307 -0.3030 -0.1680 0.1985 0.2248 0.2376 -0.2601 -0.2162 0.1922 0.2057 0.2427 -0.2428 -0.4100 0.1686 0.2368 0.1916 0.3526 0.2455 0.3348 0.2435 0.1869 0.2499 -0.1795 0.1927 0.3687 0.3836 0.2368 -0.1879 -0.3143 0.2312 -0.1807 0.1802 -0.1933 -0.2595 0.2783 -0.2919 -0.2605 -0.2101 0.1763 0.2310 -0.1737 0.2340 0.2113 -0.4529 -0.3295 0.2671 0.3797 -0.2110 -0.2697 0.1667 0.2004 -0.2614 -0.2367 -0.1969 -0.2353 0.3208 0.2997 -0.1608 -0.2085 -0.2516 0.2061 0.3337 -0.1410 -0.1705 0.1863 -0.2428 0.2810 -0.2233 -0.2258 -0.1657 -0.3503 0.2470 0.2803 -0.1958 0.1844 0.1903 0.2417 0.2296 0.1763 -0.2259 0.2449 0.2665 0.2063 0.2405 0.2526 0.1756 0.2898 -0.2079 0.2916 0.1927 -0.1824 -0.2739 -0.2481 -0.3759 0.2472 -0.1975 0.1898 0.2937 0.3633 -0.2275 -0.3120 0.1702 0.2399 0.2835 -0.2058 -0.2004 -0.1841 -0.1823 0.1737 0.1745 0.2802 0.2533 0.2323 -0.1835 0.3434 0.2745 -0.1997 0.4108 0.3155 0.2675 0.3870 0.3006 0.1737 0.2403 0.2166 -0.2237 -0.2075 0.1774 0.2003 0.2878 0.2845 0.2270 -0.1959 -0.2283 0.2488 -0.1621 0.3742 0.2186 0.1574 -0.2971 -0.2475 0.1820 0.2453 -0.2158 -0.2815 -0.2109 0.3566 -0.1738 -0.2544 0.1788 0.3092 -0.1600 0.2272 0.4730 -0.2398 0.2544 -0.2046 0.3410 -0.2177 0.1319 0.1987 0.2813 -0.3405 0.1632 -0.3452 0.2340 0.2434 0.2331 0.2135 -0.2905 0.2315 0.2199 -0.2214 0.2257 0.2580 0.2174 -0.2330 -0.2822 0.2706 0.2094 0.1940 0.2151 0.3469 -0.1936 0.1825 0.1835 0.2786 -0.2735 -0.1800 0.2264 0.2189 0.3861 0.3143 0.2469 -0.2660 -0.2339 -0.3311 0.2347 0.2991 -0.1822 0.2363 -0.1266 -0.2085 -0.2465 0.2118 0.2482 -0.2713 -0.2230 -0.2665 0.2482 -0.1720 -0.1641 0.3289 0.2598 0.2107 0.2901 -0.1957 -0.1615 0.2270 -0.1784 -0.2967 0.2240 0.3254 0.2883 -0.3357 0.2644 -0.2691 -0.2726 0.3042 -0.1576 0.4065 0.2422 -0.2481 -0.1954 0.2488 0.2181 0.3174 -0.2577 0.1888 0.2150 -0.3011 -0.1656 -0.2219 -0.2859 -0.2908 0.3378 -0.2538 -0.3418 0.2089 0.2248 -0.2355 0.1930 0.2328 -0.2362 0.2193 0.2288 0.2662 0.2546 0.1758 0.1997 0.1577 -0.1654 -0.2357 0.3086 -0.2008 -0.2035 -0.1354 0.2502 0.3120 0.1818 0.3068 -0.2232 -0.3842 -0.2344 -0.1994 0.2438 0.2486 0.1862 -0.1954 0.2147 0.3147 0.2102 0.2279 -0.1776 0.2506 -0.4192 -0.1959 -0.2373 -0.3454 0.3616 0.2351 0.2275 -0.2841 0.2941 0.1760 -0.2246 0.3662 0.2654 -0.2824 -0.2750 0.2964 0.2000 0.2219 0.2712 0.2293 -0.3154 0.2747 -0.1656 0.2114 0.3131 0.2540 -0.2273 0.2441 -0.3574 0.1880 -0.2487 0.2070 -0.1506 0.1881 -0.1570 0.1812 0.3405 -0.1461 -0.2235 -0.2121 0.4016 0.2953 0.3471 0.2364 0.2420 0.2632 0.2478 -0.2170 -0.2539 0.4029 -0.1737 -0.2418 -0.2307 -0.2172 0.1984 0.2147 0.1463 0.2162 0.2404 -0.2073 0.1743 0.1906 -0.2695 0.2618 0.2409 -0.1913 0.2631 0.2160 0.3410 0.2875 -0.2068 0.3195 0.1699 -0.2693 -0.2370 -0.2813 0.2325 -0.2792 0.2657 -0.1937 0.1933 0.1530 -0.1950 -0.2432 -0.2433 0.2164 -0.2460 0.2293 0.2337 0.2961 -0.2206 0.1687 -0.1721 -0.3049 -0.2104 0.3470 -0.2590 -0.2573 -0.2590 0.2344 0.4210 0.3133 0.3175 0.2825 0.1515 0.2206 0.1798 0.3436 0.3783 0.3254 0.4295 0.2747 0.2226 0.2534 0.2756 0.2377 -0.1009 0.2060 -0.1494 0.2545 0.2095 0.2817 0.1895 -0.2373 0.2006 0.2454 0.3334 -0.2169 0.2020 0.3647 -0.1537 -0.2455 0.1469 0.1784 -0.3361 0.3471 -0.2206 0.3112 0.1987 -0.2551 0.3699 -0.2002 -0.3979 -0.1954 -0.1656 -0.2590 0.1636 0.2128 -0.1854 0.2486 0.2617 -0.2694 0.3853 0.2537 0.2036 -0.2287 0.1968 0.1740 -0.2625 0.1449 0.2322 -0.2266 0.1573 -0.1901 -0.2480 -0.2307 -0.2546 -0.1940 0.2164 -0.2289 -0.1941 -0.2369 0.1478 0.2072 0.2186 -0.2003 0.3744 0.1561 -0.3006 0.1909 -0.2768 0.1883 0.1921 -0.2100 -0.1801 0.2171 0.2791 -0.2622 -0.2500 0.2075 0.2685 -0.1616 -0.2282 0.2359 -0.1921 -0.1660 -0.2270 0.3314 -0.2382 0.1986 -0.2287 0.2095 -0.2602 0.3188 -0.2413 0.2637 -0.2376 -0.1882 0.2066 0.1635 0.1543 0.2298 -0.3482 0.2508 0.1696 0.2090 -0.1817 -0.1764 -0.2690 0.1879 0.2451 -0.2427 0.2415 0.1990 0.2115 0.2105 -0.1424 -0.2529 0.1731 -0.2312 0.3063 -0.2403 -0.2669 -0.2501 -0.2811 0.1541 0.2171 0.3172 0.2699 -0.2047 0.2180 0.3263 -0.1756 0.2054 -0.1614 -0.3295 0.3008 0.1897 0.1777 0.2129 0.2902 -0.2683 -0.1854 0.2227 -0.2830 -0.3074 -0.2355 0.2170 0.3206 -0.1499 -0.2911 -0.2158 0.2361 -0.2319 -0.1849 -0.1769 -0.2265 0.2226 0.2338 0.2932 -0.1790 -0.3791 -0.1829 -0.1992 0.4029 0.1733 0.1765 0.1742 0.3674 0.2354 -0.2235 0.2322 0.2033 -0.2190 0.2073 0.2370 -0.1910 -0.1787 -0.1963 0.2411 -0.2361 -0.1958 0.3160 -0.2716 0.2749 0.2203 0.3664 -0.1887 0.3269 0.1968 0.2288 0.3307 0.1762 -0.2265 -0.2292 -0.2081 0.1933 -0.2432 -0.1921 -0.2398 -0.2009 -0.2259 -0.2188 -0.2564 -0.3574 0.2347 0.3060 -0.2512 0.2209 0.1632 -0.2011 -0.2403 -0.3185 -0.2203 0.1517 0.1838 0.3278 0.2167 0.2159 -0.2432 -0.2439 0.2192 0.1518 0.2738 0.1924 0.2831 -0.2231 0.2275 0.2301 0.3082 0.1974 -0.2570 -0.2279 -0.1827 -0.2178 0.3520 -0.2996 0.2430 -0.2479 0.2014 -0.2673 -0.2139 0.2079 0.3358 -0.2109 0.2262 -0.1981 0.2142 0.2296 -0.1776 -0.1361 -0.2578 -0.2163 0.2763 0.4102 -0.2984 0.2621 0.3091 0.2277 -0.2237 0.2322 -0.2230 0.1911 0.1885 -0.2954 0.2800 -0.2812 -0.2035 -0.2529 -0.2129 -0.2054 0.2387 0.2177 0.2897 -0.3006 -0.2377 0.2521 -0.1950 -0.1772 0.2569 0.2032 0.4275 0.2345 -0.2010 0.2857 0.1460 0.1844 0.2428 0.2955 0.1837 -0.2090 -0.2556 0.2947 0.3135 -0.1904 0.2200 -0.2563 -0.2328 -0.1709 0.2989 0.1940 0.3262 0.2975 0.3420 -0.2235 0.2679 -0.2056 -0.3512 -0.2027 -0.2024 0.2748 0.2721 -0.2593 0.2394 0.2746 -0.1692 -0.3055 0.2881 0.2636 -0.2102 0.2337 0.1639 0.1916 -0.1796 0.1460 0.2000 -0.1912 0.1782 -0.2785 0.1785 -0.2109 -0.2382 -0.3000 0.1995 -0.1816 0.1705 -0.4006 0.2878 0.2285 0.2679 -0.2143 -0.1951 -0.2275 0.1760 -0.2898 -0.3975 -0.4253 0.2610 0.2034 0.2210 0.1294 -0.2993 0.2675 0.3382 0.2550 0.2058 -0.2265 0.1967 0.2594 -0.1813 0.1349 0.2048 0.2396 0.2463 0.1582 0.2237 -0.1863 -0.2929 0.3166 0.2080 -0.2265 0.2343 0.2666 0.2569 0.1919 -0.2146 0.2371 -0.2459 0.2620 -0.2629 -0.2144 0.2127 0.2180 -0.1588 0.1668 0.2173 -0.2362 0.2035 0.2464 -0.2250 0.3226 -0.2929 -0.2028 -0.1513 0.1738 0.2595 -0.1859 -0.2446 -0.2490 0.2257 0.2143 0.2117 -0.2385 -0.2574 -0.2354 0.2273 0.1758 0.2418 0.2391 -0.2250 -0.1886 -0.2371 -0.2040 0.2967 -0.1495 -0.1933 0.1852 -0.2119 0.2434 -0.2425 0.2600 0.1860 -0.3300 -0.1627 0.2511 0.4730 0.1844 0.1680 0.2149 0.1083 -0.2401 0.2405 0.2774 -0.3133 0.1460 0.2120 0.1812 0.2230 0.2209 0.1695 -0.2356 -0.3082 -0.3200 -0.2031 0.2620 -0.2933 0.2901 0.3324 0.2436 0.1612 -0.2248 0.1982 -0.1933 0.2246 -0.1973 0.1555 -0.3194 0.3363 -0.2408 -0.2732 0.2371 0.2660 -0.2573 0.2112 0.2235 0.1785 -0.2495 0.2935 0.1860 0.1670 0.2784 -0.3279 0.2210 -0.2576 -0.2255 -0.2713 0.2019 -0.2452 -0.2308 0.2735 0.1682 0.2391 -0.3771 0.2226 0.2433 -0.1921 -0.3205 -0.1809 -0.2194 0.2303 0.2032 -0.2300 -0.2344 0.2301 -0.3222 0.1965 -0.2041 -0.2809 -0.2355 0.2440 0.2170 0.1340 0.2539 0.1790 -0.2037 0.2281 -0.2363 0.2888 0.1458 0.2387 -0.2535 -0.3143 0.3140 0.1790 0.4157 -0.3701 0.2344 -0.1455 0.2862 0.2916 -0.2158 -0.1938 -0.2021 0.2979 0.2102 0.1655 0.2146 0.3523 0.1895 0.2532 0.3395 -0.2611 0.3408 0.2165 0.2999 0.2952 0.3251 0.2190 0.2685 0.2330 0.2050 -0.1953 0.1794 -0.1921 0.1477 -0.1905 0.2388 0.1844 0.2724 0.2028 0.2069 -0.2660" HIT_INDICES="169 170 1252 1727 2722 3404 3844 4852 4937 5880 5942 5985 6009 7307 8326 8867 9088 9189 9592 10245 10327 10444 10671 10787 10987 11138 11262 11895 12061 12100 12270 12407 12759 13009 13064" ES_PROFILE="0.0364 0.0858 0.0450 0.0468 0.0013 -0.0259 -0.0384 -0.1030 -0.0976 -0.1660 -0.1674 -0.1677 -0.1668 -0.2593 -0.3232 -0.3466 -0.3440 -0.3314 -0.3393 -0.3617 -0.3399 -0.3199 -0.3065 -0.2839 -0.2661 -0.2433 -0.2175 -0.2258 -0.1972 -0.1585 -0.1285 -0.0949 -0.0746 -0.0440 0.0020" RANK_AT_ES="10244.0000" RANK_SCORE_AT_ES="-7136.0000"/>
  <DTG RANKED_LIST="mFS08_entrez_mimo.rnk" TEMPLATE="na_as_pre_ranked" GENESET="gene_sets.gmt#LIPID_CATABOLIC_PROCESS" ES="-0.3955" NES="-1.6492" NP="0.0126" FDR="0.1447" FWER="0.9330" RND_ES="-0.1718 -0.2928 0.2229 0.1839 0.1846 -0.1962 0.2591 -0.2906 -0.2705 -0.2594 0.2817 -0.2466 -0.2300 -0.2250 0.2948 -0.2179 0.2314 -0.3174 0.2766 0.3126 0.2479 0.3269 0.1779 0.2202 -0.2133 0.2031 -0.2811 -0.3505 -0.1922 0.2138 -0.2696 -0.2236 0.4021 -0.3580 -0.2889 0.2223 -0.3108 0.2723 -0.2064 0.3941 0.2874 0.4209 -0.1557 -0.1741 0.1725 -0.1844 0.1859 -0.1132 -0.2451 -0.2140 0.1376 -0.1932 -0.2168 0.2833 0.2623 -0.3373 -0.3554 0.2957 -0.1748 0.1521 -0.3527 0.2118 -0.2515 0.3042 -0.3018 -0.2507 -0.1794 0.2213 -0.2001 -0.2383 -0.2387 -0.2306 0.2902 0.2944 -0.2250 0.2264 0.3164 0.2826 -0.1761 0.3451 0.2671 -0.2044 -0.2551 0.2461 0.2012 0.3415 -0.1685 0.2474 0.1583 -0.1939 0.1575 0.2334 -0.2314 0.2020 -0.1703 -0.2031 0.2717 -0.2295 -0.2003 0.2174 0.2100 -0.2433 0.2292 0.2930 0.2654 0.1840 -0.1593 -0.2420 -0.2482 -0.2955 -0.3489 -0.1708 0.2199 0.2158 0.2503 -0.1926 -0.2397 -0.1451 -0.1581 0.3058 -0.2820 0.2065 -0.2216 0.2238 0.2331 0.2348 0.2054 -0.2962 0.1891 0.4275 -0.2793 0.2759 0.3460 -0.2011 -0.2072 0.2048 0.3124 -0.3076 -0.1266 -0.2866 -0.2453 0.2126 0.2086 0.1648 0.2039 0.1847 -0.2689 -0.2136 0.1917 0.3204 0.2768 0.2235 0.3060 -0.3018 -0.2700 -0.2363 0.2737 0.3402 0.3336 0.1379 0.3023 0.2073 0.1572 0.4014 0.3136 0.3324 0.1970 -0.2106 -0.3061 -0.2594 -0.2841 0.1814 -0.2024 0.2830 -0.1987 -0.2274 -0.3342 -0.2663 0.2826 0.3959 0.1994 0.2406 0.2616 0.2172 -0.1685 0.2157 -0.3970 -0.2452 0.1988 -0.3148 -0.2099 -0.1791 0.2464 -0.3066 -0.1589 0.2091 0.3141 0.2389 -0.2346 0.1888 -0.3032 -0.2145 -0.3382 -0.1548 0.2256 0.2569 -0.3109 -0.2073 0.1721 -0.2570 0.2056 -0.2258 -0.2091 -0.2541 -0.1787 -0.1921 0.1643 0.2535 0.1717 0.1796 0.2583 0.1683 0.2050 0.2011 0.3708 -0.2746 -0.4125 -0.1699 -0.2186 -0.2022 -0.3314 0.2498 -0.2295 0.2174 0.3505 0.2417 0.2777 -0.1946 -0.2210 0.2248 -0.2391 -0.1376 -0.2089 -0.1915 -0.2873 -0.3743 0.1715 -0.2482 -0.2627 -0.2553 -0.2381 0.2545 -0.2596 0.3037 0.3171 0.2775 0.2106 -0.2215 0.2238 0.2040 0.3293 0.1400 0.2460 -0.2426 0.3252 0.2520 -0.2943 -0.1966 0.2814 -0.2208 0.2531 0.2216 0.2325 -0.2315 0.2615 0.3357 -0.1905 0.1852 0.2152 0.2742 -0.1906 -0.3635 -0.1690 0.2722 -0.2804 0.2543 0.2635 0.2429 0.2931 0.2118 -0.2564 0.1348 0.2510 0.2480 0.3357 -0.2270 -0.1497 -0.3000 -0.1811 -0.2198 -0.2359 0.2753 -0.1584 0.3639 0.2634 0.3019 0.2868 -0.3090 0.2324 0.2205 0.1739 -0.3420 0.1762 0.1706 -0.2595 0.2874 0.1966 0.2057 -0.3169 0.2587 0.3555 -0.3608 0.2166 -0.2616 -0.1768 0.2874 -0.2485 -0.2608 -0.2371 0.2509 0.2363 0.2036 0.2343 0.1955 -0.2687 -0.2181 0.2216 -0.2359 0.2108 -0.3067 0.2425 0.1766 0.3396 -0.2247 -0.1736 0.2673 -0.2545 0.2140 0.2519 -0.2609 0.2406 0.2082 -0.2770 -0.3125 -0.2968 -0.2918 -0.2677 0.2705 -0.1696 0.1157 0.1763 -0.2313 0.3429 -0.2775 0.1528 -0.1777 0.3458 0.2956 0.1898 -0.2143 -0.2378 -0.2271 0.3689 0.2633 0.2525 0.2754 0.4293 0.2419 0.2831 0.2913 0.2121 0.2164 0.2429 -0.2316 -0.2716 -0.1720 -0.1584 0.2827 -0.4454 0.2115 -0.1644 0.2509 -0.3073 -0.2729 -0.2756 0.2463 -0.2127 0.1517 0.1961 -0.2101 -0.1735 0.2139 0.1710 -0.2334 0.1981 0.1977 0.3378 0.1682 -0.1844 -0.3618 -0.2554 -0.2580 -0.2293 -0.1385 -0.1870 0.2896 0.2326 -0.2457 0.2509 -0.1907 -0.2522 0.2278 0.2716 -0.1858 0.2419 0.2032 -0.1889 -0.2356 -0.2420 0.1917 0.2074 -0.2451 -0.2070 -0.2305 0.3288 0.3011 0.2374 0.2121 -0.2113 0.2614 -0.2472 -0.3204 -0.2459 0.1133 0.2063 -0.2023 0.2776 -0.2083 -0.2304 0.2036 -0.2087 -0.2404 -0.1993 0.2324 0.3085 0.3392 -0.1963 0.2621 -0.2985 -0.2257 0.1864 0.3107 0.3090 0.2106 -0.2071 -0.2055 0.3669 0.1910 -0.1526 0.2576 -0.2155 0.1787 0.1386 -0.1993 -0.3558 0.4318 -0.2657 0.1313 -0.3580 -0.2400 0.2275 0.1949 0.5571 -0.2290 -0.1778 0.2864 0.2999 -0.3258 0.3132 -0.1522 -0.3475 0.2775 0.2150 0.1724 -0.2162 0.2245 -0.1792 0.3545 -0.3204 0.1980 0.2750 -0.1611 0.1513 0.2285 -0.2258 -0.2227 -0.2810 0.1528 -0.2874 -0.2000 0.2614 0.1882 -0.2155 0.1744 -0.2383 -0.2829 -0.1839 0.1940 0.2432 0.2323 0.2182 0.2799 -0.3842 0.3054 -0.2488 -0.2594 0.2356 -0.1737 -0.2667 -0.2461 -0.2487 -0.2932 -0.1906 0.1980 0.2051 0.2049 0.2630 0.3173 0.1825 0.2994 -0.2708 -0.2162 -0.3390 0.3299 -0.3362 0.3490 -0.2182 0.2298 0.2397 0.2134 0.2561 0.3457 0.2309 0.2147 -0.2124 0.3823 -0.1614 -0.3314 0.1762 0.2627 0.2637 0.2646 -0.3145 -0.3339 0.1722 0.3492 -0.1867 -0.2760 -0.1945 -0.2943 -0.2695 0.2064 0.4411 -0.2230 -0.2506 0.1910 0.2822 -0.3269 0.1205 -0.2353 -0.2144 0.1799 -0.1411 -0.2142 -0.1965 0.2487 0.2464 0.2597 -0.2443 -0.2820 -0.2341 0.3525 -0.1564 0.2597 -0.2374 -0.2307 0.1819 -0.2647 -0.2303 0.2637 0.2907 -0.1973 0.3136 0.3072 0.2556 0.2483 0.1943 0.1754 0.1868 -0.3401 0.3025 0.2124 -0.3259 0.2047 0.1826 -0.1780 -0.2340 0.3618 0.1309 -0.2809 -0.2756 -0.2171 0.2753 -0.1602 0.2867 0.2431 -0.3661 -0.3211 -0.2146 -0.2302 0.1821 0.2055 0.3382 -0.1916 -0.2384 0.3318 0.3951 -0.2207 0.2834 0.2072 0.1569 0.2598 -0.1832 -0.1774 0.3109 -0.2088 0.1896 -0.2550 -0.2577 -0.1795 -0.3378 0.2470 -0.2004 0.2588 0.2997 0.3011 0.3700 0.2742 0.2570 0.4015 0.1945 -0.1375 0.1971 0.2492 -0.1906 -0.2350 -0.2294 0.2632 -0.2686 -0.2046 0.3645 -0.2034 0.2159 -0.2650 0.2991 0.1726 -0.2077 0.2219 -0.2327 0.1842 0.3311 -0.2506 -0.2368 0.2303 -0.1853 -0.1916 0.2450 -0.1707 0.2799 0.3303 0.3853 -0.2450 -0.1723 -0.2092 0.3904 0.1800 0.1652 -0.2999 0.2271 -0.2462 0.2613 -0.2485 -0.1699 0.1868 0.2150 0.1795 0.1366 -0.3808 0.2497 -0.3664 -0.2250 0.1931 -0.1740 0.2108 0.1910 0.1858 -0.2287 0.2894 0.1638 -0.1609 0.2112 -0.1717 0.2265 0.2873 0.1444 -0.2456 -0.2513 -0.2750 -0.2110 -0.2489 0.3333 -0.3253 0.1245 0.2062 -0.2530 0.2889 -0.1644 -0.2097 0.2277 -0.2733 -0.2450 -0.2309 0.1541 0.2234 0.2716 -0.3122 0.3243 -0.3505 0.2619 -0.3347 -0.1916 0.2646 0.2150 -0.2169 -0.3339 -0.2654 -0.1310 -0.2002 -0.3330 -0.3117 -0.4138 -0.2361 -0.1640 0.2547 0.2336 0.1360 -0.2767 -0.2971 0.2142 -0.2570 -0.2355 0.1956 0.2407 0.2763 0.1786 -0.2076 0.2143 -0.1931 0.2442 0.2148 -0.2499 -0.2193 0.2270 0.2292 -0.4056 -0.2787 -0.1795 -0.2191 -0.2019 -0.2202 0.4124 0.3637 0.3092 -0.2208 -0.1800 0.2983 0.2885 0.2629 0.3128 -0.1824 -0.3224 -0.1796 -0.1710 -0.2335 -0.2763 0.3248 0.1595 -0.2619 0.3498 -0.3313 -0.4559 -0.2378 0.3375 0.2526 0.3929 0.2967 0.2116 0.3233 0.2026 0.2633 0.1419 0.1858 0.2694 0.1855 0.3342 -0.2210 0.3344 -0.1135 0.2813 0.1930 -0.2118 0.2091 -0.2568 0.3199 0.2586 0.1854 -0.2954 -0.1508 -0.2454 0.2404 0.2618 0.1507 -0.1969 -0.1540 -0.2818 0.2146 0.2057 0.2467 -0.3458 -0.1792 -0.1808 0.3351 -0.2575 0.2830 0.1906 -0.2081 0.3219 0.1670 0.2359 0.3218 0.2488 -0.1652 0.2121 -0.3138 0.2344 0.3397 -0.1749 0.1466 -0.1666 -0.1834 0.2311 0.1938 -0.2484 0.2207 0.2033 0.2748 -0.2386 -0.2256 0.3010 -0.1959 0.3044 0.1799 0.2083 -0.2335 -0.2796 -0.1894 -0.1964 0.2272 0.3535 -0.2229 0.1779 0.2161 0.2817 -0.2019 -0.1960 0.2114 0.2166 -0.1546 0.2383 -0.1843 -0.2729 -0.2582 0.1917 0.3527 -0.2647 -0.1492 -0.2042 -0.3175 -0.2184 0.2279 -0.2534 -0.2241 0.2757 0.1712 0.2503 0.1627 -0.2951 -0.2573 0.2438 -0.2259 0.1819 0.1605 -0.2110 0.2949 0.2038 0.3146 -0.2120 0.2371 0.3004 0.1497 0.2832 -0.1942 -0.3066 0.3026 0.2162 0.2364 0.2482 -0.2544 -0.2039 -0.1923 0.1454 -0.3751 -0.2375 0.2001 0.2204 -0.2257 -0.1585 -0.2225 0.2090 0.2931 -0.2233 0.1765 0.2073 -0.2697 -0.3362 -0.1955 -0.1891 0.3039 -0.3209 0.1313 -0.2216 -0.2145 0.1875 0.3425 -0.1636 0.2557 -0.1787 0.2161 -0.3232 -0.2869 0.1913 0.2693 0.2358 0.2688 0.2258 -0.2730 0.3488 -0.2279 0.3258 0.3272 -0.1987 -0.2616 -0.2032 0.1711 -0.2717 -0.1549 0.1960 -0.2202 -0.2950 -0.3237 -0.1530 0.2171 -0.2740 -0.3916 0.2204 0.3396 0.2219 -0.1790 0.2551 -0.2852" HIT_INDICES="247 1039 2853 3619 3983 4324 6030 6438 6797 6815 7395 7396 7624 8275 8370 9131 9141 9249 9454 9577 9768 9801 9945 9987 10405 10636 10835 10988 11309 11360 11427 11673 12198 12559" ES_PROFILE="0.0416 0.0349 -0.0673 -0.0973 -0.1006 -0.1056 -0.2330 -0.2631 -0.2864 -0.2834 -0.3185 -0.3092 -0.3153 -0.3480 -0.3373 -0.3710 -0.3470 -0.3296 -0.3180 -0.2991 -0.2838 -0.2561 -0.2356 -0.2069 -0.2034 -0.1833 -0.1590 -0.1298 -0.1102 -0.0695 -0.0293 -0.0004 0.0120 0.0407" RANK_AT_ES="9130.0000" RANK_SCORE_AT_ES="-5148.0000"/>
  <DTG RANKED_LIST="mFS08_entrez_mimo.rnk" TEMPLATE="na_as_pre_ranked" GENESET="gene_sets.gmt#HUMORAL_IMMUNE_RESPONSE" ES="-0.4124" NES="-1.6453" NP="0.0154" FDR="0.1432" FWER="0.9390" RND_ES="-0.1999 0.3066 -0.1713 0.1874 -0.2891 0.2217 0.2590 -0.2824 -0.1898 -0.1753 0.1775 0.2741 -0.1825 0.2534 -0.1988 0.2877 0.2197 0.1664 0.3353 -0.1697 -0.1902 0.2217 -0.3011 -0.3194 0.2267 0.2156 -0.2066 -0.2187 0.2567 -0.3332 0.2011 0.1831 -0.2195 -0.1684 0.2620 0.2260 0.2842 -0.2720 -0.2742 -0.3257 -0.2826 0.1863 -0.3636 -0.2761 0.3889 0.2813 -0.2166 -0.3083 -0.2806 0.2621 0.2430 0.2326 -0.2522 -0.2812 0.3603 0.2012 0.2289 0.2898 -0.2194 -0.1750 -0.1979 0.2531 -0.3445 -0.1919 0.3321 0.3276 -0.2711 -0.3027 -0.1892 0.2672 0.3087 0.1414 0.2829 -0.2174 -0.2734 0.1794 0.2820 -0.2348 -0.3288 -0.3192 0.2002 -0.2831 -0.3533 0.2009 0.2239 -0.2041 -0.3081 -0.2729 0.2390 -0.1456 0.2400 0.3250 0.2113 -0.2958 -0.2114 0.2248 -0.1868 -0.3710 -0.1775 0.0984 0.3314 -0.2634 0.1731 -0.2073 0.2263 0.2461 -0.3051 0.2475 -0.2341 -0.1969 0.3670 0.2582 0.2200 -0.2623 0.2374 -0.3600 0.2482 -0.3224 0.2742 0.2968 -0.2729 0.1785 -0.1581 0.2223 0.1663 0.3168 -0.3511 0.2034 0.1725 0.1884 0.2392 0.1969 -0.2752 0.4076 -0.1813 -0.2533 0.2968 0.2264 -0.1755 -0.2157 -0.2646 0.2869 0.2827 -0.1728 0.3311 -0.2697 0.2182 0.2007 0.2312 -0.1625 -0.2032 -0.2235 -0.2609 0.1888 0.1840 0.3303 -0.2464 0.2028 0.2167 -0.1801 -0.1985 0.2512 -0.2603 0.3546 0.3230 -0.1808 -0.1978 -0.2596 0.2159 -0.2628 -0.2551 0.1571 0.1952 -0.2030 0.2146 0.4673 -0.2075 0.1830 -0.1863 -0.2064 -0.2473 -0.2161 -0.1822 0.2189 -0.2375 -0.2897 0.3569 0.2866 0.3088 0.2373 -0.2768 0.2899 0.2470 0.2684 -0.2300 -0.2562 -0.3005 -0.1918 -0.2318 0.2322 -0.1825 0.1886 -0.2268 -0.3849 -0.2986 0.2425 -0.1918 0.1774 0.3742 0.2132 0.2735 -0.3202 -0.2432 -0.2584 -0.1822 0.2436 0.1849 -0.3125 0.2741 -0.2770 0.2390 -0.2250 0.2659 -0.2457 -0.2445 0.2893 0.1884 0.2427 -0.2392 0.3814 0.2417 -0.1661 -0.2257 -0.1789 0.3967 -0.2704 0.2642 -0.2755 -0.3611 0.3453 0.2488 0.2993 -0.3082 0.1880 0.2131 0.1681 0.3187 -0.2189 0.1649 -0.3162 0.2276 0.2639 0.3145 0.2556 0.2563 -0.2381 0.2752 0.1767 -0.5051 0.4085 0.3938 0.2529 -0.2467 0.2071 -0.2322 -0.2087 -0.2808 -0.1509 0.1961 0.3018 0.1690 -0.2928 -0.1728 0.2120 0.1459 0.4974 0.2965 -0.3385 -0.1557 -0.2367 -0.2864 0.3932 0.2654 0.2182 -0.2601 -0.2911 -0.1823 -0.1861 -0.2062 -0.2680 0.1689 -0.3418 0.1962 0.3346 -0.1893 -0.1869 -0.2479 0.1532 -0.2934 0.2021 -0.3553 -0.2219 0.2603 0.2069 0.3298 -0.1931 -0.2966 -0.3130 -0.3036 -0.2862 0.2707 0.1621 -0.2370 -0.2335 0.2506 -0.1472 0.1829 0.3039 -0.2321 -0.3187 0.2877 0.1680 0.3401 0.1920 0.2834 -0.1834 -0.2443 0.2141 0.2746 -0.2449 -0.1607 0.2532 0.3000 -0.1962 0.2555 0.1770 -0.2746 -0.2843 -0.1502 0.1651 0.2394 0.3869 0.2555 0.2077 0.3825 0.1791 -0.1915 0.3207 0.2210 0.2153 -0.2926 0.1436 -0.3330 -0.2023 0.1807 -0.3175 0.3473 0.2630 -0.1799 -0.1969 0.1762 0.3726 0.2205 -0.2458 -0.1441 0.2926 0.1355 0.1959 -0.2154 -0.2735 0.2314 0.3131 0.2102 -0.1706 0.1948 0.4293 0.2067 0.1734 0.1795 0.1890 0.2872 -0.3331 -0.3517 -0.1766 0.2313 0.1882 0.2921 0.3101 -0.2090 0.2675 -0.1945 0.2200 0.3022 -0.4132 -0.3755 -0.2816 -0.2806 -0.1767 -0.2793 0.2258 -0.3210 -0.1462 0.2531 -0.3336 -0.2980 0.5137 -0.3068 -0.3242 -0.1719 0.1784 0.2769 -0.4813 0.2425 0.2485 -0.1960 0.1727 -0.2263 -0.2017 -0.2346 -0.3023 0.3262 -0.1982 -0.1880 -0.2702 -0.2973 -0.1570 -0.3368 0.1164 0.2684 0.3454 0.2901 -0.3027 0.2575 0.5228 -0.1614 -0.2768 -0.2739 0.1990 0.3100 -0.2259 0.3533 0.3386 0.2360 -0.2446 0.2646 -0.2466 0.3149 0.3357 -0.3084 -0.2301 -0.1677 0.2521 0.1951 -0.3141 0.3015 0.1946 0.1593 -0.1794 0.2072 -0.3207 -0.2003 -0.2726 0.2550 0.2628 0.2512 0.3035 0.2421 0.3286 0.2635 -0.3076 -0.1627 -0.1571 0.3247 0.1918 0.2279 0.2944 -0.2990 0.3495 0.2975 -0.1924 0.2801 -0.3407 0.2774 0.2692 -0.2685 0.3477 0.3228 0.3458 -0.3660 0.2344 0.3445 0.2624 0.1566 0.1881 0.2003 -0.2247 0.2444 0.2378 0.2524 0.3557 0.2752 0.2318 -0.1509 -0.1481 0.2075 -0.2630 0.1644 0.1964 0.2633 0.3615 0.1645 0.2392 -0.3898 0.2557 -0.2514 0.2858 -0.1979 -0.3346 0.2165 0.1996 0.1861 0.2483 0.2554 0.3669 -0.3141 -0.2105 -0.2456 -0.2161 0.2149 -0.3985 0.1815 0.3012 -0.4299 0.2007 0.1467 0.3292 -0.2151 -0.1593 -0.3049 -0.1249 0.2208 0.1970 0.2522 -0.1946 0.1688 0.2944 0.2386 -0.2344 -0.1851 -0.2270 0.3901 0.3715 -0.3027 -0.2831 0.2762 0.4460 -0.1725 -0.1455 -0.2518 -0.2372 0.2877 -0.2635 0.3546 -0.2675 0.2600 0.1378 0.2303 0.1756 0.1637 0.3244 0.3259 0.1943 -0.2725 0.2830 -0.3760 0.2284 -0.2742 0.2220 0.2298 0.2715 0.3330 -0.2099 0.1995 -0.1718 -0.3212 0.2147 -0.2383 -0.2215 0.2147 0.2400 -0.2422 0.2803 0.3654 0.2875 -0.3164 -0.1680 -0.2056 -0.2531 -0.1660 -0.1805 0.2170 -0.2704 0.2114 0.1918 -0.1934 -0.4235 -0.2058 -0.3613 -0.3815 0.2065 -0.4115 0.2422 0.1617 -0.1816 0.1545 0.2596 0.2573 -0.1476 -0.2193 0.3169 0.1928 0.2890 -0.2715 0.2464 0.1713 -0.3297 -0.2805 -0.1486 0.2021 -0.1771 -0.1886 0.4006 0.4084 0.2913 0.3103 -0.2534 -0.2283 -0.2030 0.1999 -0.2398 0.2134 0.2495 -0.3043 0.2056 0.2724 -0.2968 -0.3037 -0.2534 0.3361 0.2402 -0.2866 0.2249 0.1827 0.2031 -0.2391 0.2153 0.2311 0.1933 -0.2621 0.1590 0.2726 -0.3113 -0.3500 0.1406 0.2106 0.2082 0.2768 0.2391 0.1922 0.2190 -0.2521 0.2899 -0.2752 0.3055 -0.2610 -0.1908 -0.4040 0.3682 -0.3322 -0.1738 -0.4709 0.3686 0.2691 0.2220 -0.2674 -0.2814 0.2009 -0.2132 0.3143 -0.2615 0.3041 0.2019 0.3565 -0.2332 -0.2242 0.2366 0.2540 0.3381 0.3177 -0.1660 -0.1378 -0.1967 -0.2021 0.2103 0.3590 -0.2049 0.3488 -0.2634 -0.2082 -0.2833 -0.3419 -0.3094 -0.2204 -0.2720 0.2579 0.2778 0.2425 -0.1788 -0.2171 0.2313 -0.3549 -0.2867 0.2732 0.2450 0.3484 0.3153 -0.1868 -0.2720 0.2220 -0.1994 0.2221 0.2104 0.2418 -0.2084 -0.2356 -0.2417 0.2918 -0.2160 0.2890 -0.2834 -0.2611 0.3194 -0.3335 -0.1942 0.1806 0.2478 -0.2880 -0.2811 0.1738 -0.3330 0.1596 0.3582 -0.2032 0.2238 -0.2754 0.5114 0.3170 0.1861 -0.1872 -0.1974 -0.2465 -0.3200 -0.2094 -0.2012 -0.2228 -0.2556 0.1828 -0.3515 0.2745 0.2382 0.2673 0.2355 -0.1799 0.2781 -0.1778 0.3240 0.3079 0.1711 0.3468 0.2249 0.3061 -0.1997 0.2493 0.2103 0.2434 0.2030 -0.3624 -0.3075 -0.2046 0.2978 0.3279 0.3183 -0.3424 0.2580 -0.2650 0.3202 -0.3251 -0.3616 -0.2814 0.2185 0.2183 -0.2267 0.1587 -0.2003 -0.4363 -0.2985 0.2067 0.3082 0.3176 -0.1799 -0.1798 0.3161 0.2420 0.2543 -0.1999 -0.2264 0.2922 -0.2980 0.2759 0.1664 0.3383 0.2586 0.2319 -0.2287 0.2172 0.2913 -0.1737 0.1964 -0.2770 0.2789 0.2155 -0.2150 -0.2003 0.2582 -0.2632 -0.2336 -0.1702 -0.2614 0.2122 0.1767 0.2699 -0.2782 0.2058 0.2037 -0.1900 -0.2807 0.2528 -0.3588 -0.1939 0.2253 0.2090 0.3268 -0.2549 -0.1762 0.2670 0.2867 0.2267 0.2216 0.1665 -0.3688 -0.2719 0.3460 -0.2400 0.2055 -0.2997 0.1712 0.2370 0.2441 -0.1872 0.2444 0.3049 0.2235 0.2202 0.2360 -0.2524 0.1974 0.3119 0.1898 -0.3216 -0.2170 0.1470 -0.4110 -0.2813 0.1388 0.2263 0.3784 0.1806 -0.2386 -0.2211 0.2547 0.1846 -0.3185 -0.2892 -0.2647 0.1767 0.2839 -0.1559 -0.2512 0.1801 -0.3118 0.1961 0.3378 0.2281 0.3168 -0.3744 -0.2016 0.2943 -0.3525 0.3598 0.3962 0.2123 -0.1572 0.3076 0.1975 -0.2059 -0.3787 0.2237 0.2055 -0.1761 0.2461 0.1751 0.2906 0.2682 0.3297 -0.3110 0.2496 -0.2297 0.3803 0.1368 0.2386 0.2835 0.2176 0.3470 0.2002 0.1523 -0.2996 -0.2579 -0.2393 0.1192 -0.1548 0.1778 0.3614 0.2503 0.3146 0.3170 -0.2927 0.2518 0.1300 -0.1717 0.1983 0.2617 -0.1917 -0.2363 -0.1804 0.2837 -0.1495 -0.2749 -0.2470 0.2225 0.3607 0.1956 0.2021 0.1597 0.1850 -0.2604 -0.2435 -0.2980 -0.2934 -0.2311 -0.1953 -0.1584 0.3029 0.3413 -0.2911 -0.1826 -0.2960 0.3501 0.1886 0.1974 -0.2201 0.2501 0.2334 -0.2532 0.4075 -0.2481 0.2093 0.2577 0.1826 0.3465 0.3124 -0.3136 -0.1953 0.2578 0.2003 -0.2216 0.2722 -0.3446 0.2485 -0.1908 -0.2610" HIT_INDICES="1 1082 1115 2823 3264 4318 4450 6504 6673 8055 8746 8924 9070 9189 9880 9981 10296 10671 10754 11138 11371 11503 11806 11901 12202 12588 12595 12759 12774 13072" ES_PROFILE="0.0546 0.0187 0.0629 -0.0355 -0.0409 -0.1030 -0.0959 -0.2517 -0.2619 -0.3544 -0.3887 -0.3824 -0.3725 -0.3596 -0.3855 -0.3652 -0.3591 -0.3545 -0.3268 -0.3190 -0.2977 -0.2675 -0.2479 -0.2116 -0.1886 -0.1685 -0.1194 -0.0807 -0.0304 0.0014" RANK_AT_ES="9879.0000" RANK_SCORE_AT_ES="-6461.0000"/>
  <DTG RANKED_LIST="mFS08_entrez_mimo.rnk" TEMPLATE="na_as_pre_ranked" GENESET="gene_sets.gmt#T_CELL_ACTIVATION" ES="-0.3796" NES="-1.6337" NP="0.0180" FDR="0.1484" FWER="0.9480" RND_ES="0.2608 0.3287 -0.2885 0.3075 0.2944 -0.2292 0.2185 0.1853 0.1929 0.2618 -0.2060 -0.2053 -0.3131 -0.2976 -0.2695 0.1745 0.1898 -0.2171 -0.2483 0.1631 0.1996 0.2478 -0.2492 0.2651 0.2610 0.2290 -0.1859 -0.3040 0.3191 0.2994 -0.1935 -0.1654 0.2486 -0.2465 0.2327 0.1649 0.3229 0.2326 -0.1663 0.2599 0.2483 0.3275 0.1622 -0.2658 -0.2609 -0.3808 0.3040 0.2845 -0.3532 0.3621 0.2445 -0.2246 0.2460 0.3311 0.3170 0.2957 -0.2426 0.2149 -0.2309 -0.2031 -0.1863 -0.1669 -0.2660 0.2688 0.2203 -0.2091 0.2329 0.2772 -0.2051 -0.2381 0.3383 0.2505 -0.2915 -0.2085 0.1721 0.2489 0.2154 0.2373 -0.3238 -0.2082 -0.2350 -0.1605 0.2355 -0.3167 0.2786 -0.2517 -0.2111 0.2924 0.1559 0.1729 0.1382 0.2158 0.2275 -0.1711 0.2961 -0.2310 -0.2062 0.1774 0.1505 -0.1877 -0.1490 0.2896 -0.2736 0.2759 0.2382 -0.1658 0.3827 0.2022 0.1663 0.2866 -0.2384 0.2661 0.2305 0.3409 -0.2217 -0.2486 0.2174 0.2728 0.3041 0.2917 0.1806 0.3108 0.2261 -0.2501 -0.1867 0.2904 -0.1605 0.3468 0.1521 0.2484 0.2534 0.1725 0.1954 -0.2628 0.3533 0.1742 0.1651 -0.2070 -0.1938 0.2091 -0.2224 0.1984 -0.2170 -0.1583 -0.2139 0.1788 0.2104 -0.1618 -0.1736 0.2024 0.1611 0.2218 -0.2100 -0.2019 0.2264 0.2185 0.2750 -0.2874 -0.2204 0.3169 -0.2891 -0.2573 -0.2819 -0.3279 0.2808 -0.2527 0.2159 -0.2155 0.2367 -0.3786 0.2347 0.2318 -0.2533 0.2224 -0.1975 0.3407 -0.2226 -0.2331 -0.2895 0.3121 0.3160 -0.2445 0.1846 -0.2032 -0.2201 0.2370 0.2836 0.2419 -0.2622 0.2132 -0.2055 -0.3702 -0.1421 -0.2189 -0.1691 -0.2430 -0.1916 -0.1413 0.2402 0.3448 0.2167 0.2742 0.2845 -0.3543 0.2926 0.2825 0.2243 0.1805 0.2820 0.1592 -0.2691 -0.3473 -0.2846 0.2540 0.1679 -0.2750 0.1593 0.2749 -0.1912 0.1913 0.2128 -0.2563 0.1491 -0.2537 0.1675 -0.3088 0.1961 0.1806 -0.3494 0.2303 0.2620 0.2521 0.2748 -0.2025 0.2846 0.1476 -0.2203 0.2226 -0.1687 0.1837 0.1443 0.3073 0.2180 0.2372 0.3125 0.2693 0.2753 -0.1595 -0.2872 0.2159 0.2292 0.2379 -0.2828 -0.2078 0.2124 0.2570 0.2735 0.2186 0.3008 0.3177 -0.2173 -0.1865 0.3296 0.2691 0.2932 0.4187 0.2143 0.2162 -0.2051 0.2431 -0.2192 -0.2485 0.2254 0.1980 0.2054 0.1688 0.1755 -0.3036 0.1847 -0.1722 0.4487 -0.2076 0.2795 0.2509 -0.2174 0.1754 -0.2233 0.2208 0.1728 -0.2444 -0.2905 0.2361 -0.1479 -0.2312 0.3367 0.1835 0.2827 0.2000 0.3028 0.2001 0.3061 0.2167 0.2931 0.1617 0.2791 0.4029 0.2261 -0.3111 0.1714 -0.1836 0.3659 0.2586 -0.1983 -0.1991 0.2341 0.1603 -0.2041 0.3072 -0.2142 -0.1880 -0.2164 -0.1645 0.2554 -0.1956 -0.2120 0.2675 0.3302 -0.2624 -0.2893 -0.2609 0.1543 -0.2258 -0.2391 -0.2081 -0.1888 0.3146 -0.3800 0.1919 -0.2616 -0.2849 -0.1894 0.2612 0.3012 -0.2078 -0.2434 -0.3081 0.1667 0.2715 0.2941 -0.1587 0.1869 -0.1937 0.2976 -0.2132 -0.2061 0.1809 -0.1500 0.1588 0.3753 -0.2825 0.1948 0.1892 -0.2929 -0.1881 0.3402 -0.1967 -0.2574 -0.2732 -0.3738 0.1466 -0.1754 0.2102 -0.2417 0.2422 0.1508 0.2602 -0.2374 0.2605 0.1903 -0.2543 -0.2329 0.2840 0.1855 -0.1877 0.1897 0.3185 0.2542 0.3308 -0.2913 0.2270 0.2373 -0.1962 0.2475 0.4450 0.3820 0.2859 -0.1751 0.2912 -0.3189 -0.2361 -0.2735 0.2878 0.2496 0.1620 -0.3024 -0.2235 -0.2467 0.1695 -0.3389 -0.2657 0.2857 -0.2061 0.1658 -0.2760 -0.2785 -0.1737 0.1760 0.2717 0.2078 -0.3326 0.2891 0.2046 -0.1553 -0.3173 0.3193 0.2630 -0.2527 -0.3270 -0.2194 -0.2059 -0.2212 -0.2016 -0.1448 -0.3423 -0.2076 0.3231 0.3407 -0.2444 0.2038 0.1997 0.1867 0.1581 0.3226 -0.1926 -0.2460 -0.2054 0.2025 0.2280 0.2429 0.1817 -0.1805 -0.2178 0.3120 -0.1841 0.2497 -0.1819 0.2438 0.3222 -0.2217 -0.2418 0.2249 -0.1882 0.2095 0.2195 0.2572 0.1888 0.2698 0.2383 0.2301 0.2303 -0.2989 -0.2348 0.2778 -0.2360 0.2444 0.2217 0.2405 -0.3205 -0.2042 0.1841 -0.2131 0.2461 0.4347 0.2397 -0.3934 -0.2021 0.1844 0.2068 -0.2817 -0.3957 0.2275 0.1566 0.2488 0.3863 0.2699 -0.1917 -0.2465 0.1912 -0.2137 -0.2310 -0.4016 -0.3476 0.2519 -0.2145 0.2561 -0.3056 -0.2008 0.2395 0.1671 0.2473 0.3526 -0.2109 -0.1409 0.2210 0.2535 -0.2392 -0.2268 -0.1805 0.2252 -0.1944 -0.1574 0.2631 -0.1662 -0.2001 0.2579 -0.2048 -0.2106 0.1599 0.3045 0.2270 0.1853 -0.2139 0.2363 0.2485 0.2607 0.2974 0.2095 0.2413 0.2410 0.2028 0.3139 0.2406 0.1913 0.1820 -0.2150 0.1743 -0.1995 -0.1956 0.2987 -0.1526 -0.2040 -0.1697 0.1976 -0.2245 0.2101 -0.2332 0.2105 -0.2261 0.3567 0.2022 -0.1696 0.1567 0.1685 0.2312 0.2177 0.2424 0.3093 -0.1971 -0.1451 -0.2845 -0.2055 -0.1293 0.1564 0.1984 -0.2485 -0.2768 -0.2176 -0.2117 -0.2025 0.1332 0.2679 -0.2133 -0.1818 -0.1674 -0.3336 -0.2425 0.2452 -0.2339 -0.2028 0.2652 -0.1671 0.3594 -0.1930 -0.2012 0.2778 0.2011 0.2260 0.2239 -0.2451 -0.1637 0.2299 0.1672 0.1564 0.1580 0.2730 0.3008 -0.1541 -0.2869 0.2492 -0.3004 0.2993 0.1767 0.2634 0.1951 0.2768 -0.1631 -0.2079 0.2141 -0.1782 0.2355 -0.2457 -0.2271 -0.2268 0.2402 0.3225 -0.2281 0.3145 0.1866 0.2889 -0.1845 0.3622 -0.2195 0.2921 -0.1521 0.2382 0.3254 -0.3257 0.1932 -0.2589 -0.2785 0.2079 -0.2016 -0.2186 -0.1464 -0.2675 -0.1904 -0.1846 0.2005 -0.3124 -0.1431 0.3145 -0.1658 -0.2927 -0.2474 0.2120 0.3129 -0.1822 0.2546 0.1961 0.3085 -0.2125 -0.2093 0.2607 0.2357 -0.2214 0.2580 0.1911 0.2321 0.2481 0.2003 -0.2532 0.3374 0.1621 0.2249 -0.2769 0.2104 -0.2660 -0.3373 -0.2644 0.3130 -0.1671 0.2650 -0.1680 0.4085 0.2311 -0.3620 -0.2159 -0.2279 0.2274 -0.3865 0.2184 0.3545 -0.2871 -0.1449 0.2028 0.1858 -0.2056 -0.2109 0.2006 0.2065 -0.2752 -0.1861 -0.2214 -0.2345 -0.1475 -0.3159 -0.2414 -0.2775 0.2775 0.2466 0.1741 0.1842 0.2389 0.2900 0.2563 0.1142 0.2349 0.3134 -0.2359 -0.3342 -0.3068 0.2657 -0.2911 -0.2699 -0.1940 0.2802 -0.1350 0.1594 0.1992 0.2100 0.2243 0.2461 0.3227 -0.1880 -0.2357 -0.4389 0.2184 -0.2416 0.2539 -0.2744 -0.1648 0.3329 -0.1706 -0.2053 -0.3046 0.2320 0.4465 0.1988 -0.2158 0.2588 0.1745 -0.3037 -0.1909 -0.2264 0.2041 -0.2292 0.2191 0.2727 -0.2099 0.3525 -0.1945 -0.2274 0.1567 0.2948 -0.2048 -0.2043 0.1781 0.3729 -0.1662 0.2348 -0.2567 -0.3855 -0.3711 -0.3496 0.2607 0.1833 0.2626 -0.2547 0.1994 -0.2542 -0.1661 -0.1607 0.2819 -0.1969 -0.2000 -0.2869 0.1811 0.2246 0.1781 0.2955 0.2194 -0.2149 0.2332 0.2911 0.2724 0.2992 -0.1719 0.1914 0.2753 0.2880 0.1755 -0.1976 -0.2154 0.2820 0.2910 0.1694 0.2475 -0.1374 -0.2097 0.2594 -0.2956 -0.2405 0.2327 0.2331 0.3130 0.2463 0.2122 0.2468 0.1720 -0.2227 -0.2184 0.2368 0.2095 0.2399 -0.2984 0.2970 -0.3632 -0.2517 -0.2598 0.3250 0.1669 -0.2241 0.2932 0.1787 0.2035 0.1848 0.1791 -0.2336 -0.2244 0.2563 0.2924 0.2499 -0.3088 0.2846 -0.2062 -0.1588 0.2039 0.1662 -0.2489 -0.1839 -0.2015 -0.1584 0.2082 -0.2086 -0.2013 -0.3386 0.3015 0.2579 0.2474 0.2371 0.3510 -0.2348 0.2105 0.2937 0.1640 0.2690 0.3526 0.2952 -0.2505 -0.2467 -0.2384 0.1916 0.1227 0.1615 -0.2393 0.1727 -0.2638 -0.1984 0.1390 -0.1791 -0.2708 -0.3308 0.2008 -0.2377 -0.2245 -0.2305 0.3152 -0.2141 0.2714 -0.2894 0.2284 -0.2786 -0.2460 -0.1984 -0.2455 0.2799 -0.2275 -0.1248 -0.2429 0.1853 -0.3004 0.3897 0.3971 -0.2161 0.1667 0.2653 0.2757 0.2203 0.2610 0.1634 0.2653 0.1902 -0.1828 0.2241 -0.2893 0.2922 0.2499 0.3506 -0.2520 0.2998 0.1728 0.2395 -0.2046 0.2972 -0.1495 0.2541 0.2277 -0.1854 0.4333 -0.2954 -0.2012 0.2342 0.1488 -0.2767 0.2162 0.2780 0.2278 0.2510 0.3499 -0.2064 -0.2448 0.2680 -0.1562 -0.1247 0.2279 0.2646 -0.2801 0.2231 -0.3309 -0.2299 -0.2023 0.2103 -0.1590 0.2495 -0.2922 0.3089 0.2384 0.3368 0.3288 0.2458 0.2485 0.3044 0.3110 0.2239 0.2971 -0.2768 -0.1298 0.2336 -0.1921 0.2280 0.1588 -0.1661 -0.2569 0.2013 0.2085 -0.1737 -0.2992 -0.1745 0.2246 0.2121 -0.2183 0.2580 -0.2379 -0.2354 0.2446 -0.1610 0.2845 0.2641 -0.2006 -0.1686 0.2377 -0.2426 -0.2772 0.3075 0.2776 -0.3078 0.1485 -0.2749 0.2091 -0.1603" HIT_INDICES="2077 2261 2382 2783 3388 3850 3879 4291 4775 5525 5726 6270 6317 6673 7010 7429 8222 8326 8470 8626 8867 9070 9908 9932 10296 10303 10327 10599 10987 11200 11208 11252 11432 11453 11895 11962 12069 12270 12278" ES_PROFILE="-0.1212 -0.0988 -0.0725 -0.0710 -0.0905 -0.1033 -0.0833 -0.0964 -0.1193 -0.1693 -0.1791 -0.2203 -0.2238 -0.2484 -0.2690 -0.2928 -0.3392 -0.3321 -0.3269 -0.3214 -0.3207 -0.3155 -0.3528 -0.3276 -0.3257 -0.2964 -0.2683 -0.2569 -0.2514 -0.2305 -0.1939 -0.1597 -0.1344 -0.0967 -0.0878 -0.0496 -0.0136 0.0169 0.0622" RANK_AT_ES="9907.0000" RANK_SCORE_AT_ES="-6514.0000"/>
  <DTG RANKED_LIST="mFS08_entrez_mimo.rnk" TEMPLATE="na_as_pre_ranked" GENESET="gene_sets.gmt#LEUKOCYTE_DIFFERENTIATION" ES="-0.3932" NES="-1.6250" NP="0.0043" FDR="0.1525" FWER="0.9590" RND_ES="0.3516 0.2660 -0.2021 -0.1422 0.1918 0.1855 -0.2462 -0.3044 0.2014 0.2637 0.2515 0.2200 -0.2338 0.2157 -0.1942 0.1882 -0.2718 -0.1637 -0.2085 0.1805 0.1596 0.1939 0.2355 -0.1910 -0.3281 -0.2146 0.2115 0.2103 -0.2492 0.2521 0.2173 0.1599 0.1795 0.2876 0.2095 0.2720 0.1926 0.1964 -0.2770 0.2448 -0.2150 -0.2272 -0.2853 0.2887 -0.2241 -0.2128 -0.1895 0.1656 0.1323 -0.3268 0.2582 0.2372 0.2198 0.2570 0.2362 -0.2431 -0.1547 0.2152 0.2329 0.1846 -0.2213 -0.2749 0.1786 -0.2249 0.1467 -0.2881 0.4008 0.2333 -0.1865 -0.3026 -0.1998 0.3020 -0.1591 0.1829 0.2434 0.2172 -0.2706 0.1706 0.1765 -0.1834 -0.2182 -0.2059 -0.1793 0.3302 0.1318 -0.2722 -0.2299 -0.2150 -0.1604 0.1651 0.3282 0.1934 0.1996 -0.2763 -0.3166 -0.1930 0.2955 0.2386 -0.2078 -0.1357 -0.2471 0.2859 -0.2138 0.2422 -0.3369 -0.2071 -0.2457 -0.2574 0.2141 -0.2639 -0.2384 0.3102 -0.1681 -0.2742 -0.1840 -0.2615 -0.2941 -0.3874 -0.1378 0.1559 -0.2737 -0.1348 -0.2004 0.3286 -0.2088 0.2403 -0.2106 0.2053 -0.2038 0.2790 -0.2259 -0.1743 -0.2132 0.2221 -0.1530 0.1710 -0.2990 -0.3498 0.2322 0.2025 -0.2523 -0.3283 -0.2859 0.2998 -0.2645 0.2734 -0.2326 0.2983 0.1931 0.1892 -0.2884 -0.1662 0.3338 -0.1815 0.2233 0.3424 -0.2200 0.3549 -0.2131 0.2228 -0.2935 0.3108 -0.3742 0.1661 -0.2432 0.3473 -0.2407 0.3050 -0.2515 -0.3489 0.1487 -0.2141 0.1611 0.1893 -0.3779 0.1747 0.2201 0.2867 0.3036 -0.3758 -0.2429 -0.2652 0.2336 0.2253 -0.3003 -0.1795 0.2303 -0.1431 0.2749 -0.1981 0.3628 -0.1408 0.1540 0.2384 0.3512 -0.1854 0.1843 0.1814 0.3652 0.2237 0.2367 -0.2057 -0.1985 -0.2907 0.1881 -0.2112 -0.2210 0.1952 -0.2135 0.2042 0.2255 -0.1374 -0.1939 0.3186 -0.2533 0.1912 0.1870 0.2398 -0.2631 0.2331 -0.3136 0.3774 -0.3566 0.2991 0.2287 0.2649 0.2983 0.2135 0.2314 0.1839 -0.1977 -0.2826 0.2197 0.1917 0.2842 -0.2646 -0.1813 -0.3149 -0.3060 -0.2713 -0.2911 0.3261 0.3543 -0.2353 -0.1985 0.1868 -0.2510 -0.2223 -0.2144 0.3452 0.2412 0.2719 0.3360 0.2567 0.1935 -0.2343 0.2189 0.2490 -0.2286 -0.2056 0.2295 -0.3587 0.2450 0.2955 0.2274 0.2376 0.2550 0.2154 0.2482 0.2802 0.2375 0.2528 0.2447 -0.2288 -0.2132 0.2160 0.2881 -0.2189 0.2019 -0.1889 0.1684 -0.2449 0.3069 0.2404 0.2886 0.2193 0.2004 -0.2844 -0.2433 -0.1818 -0.2337 0.1643 0.2149 0.2708 -0.2252 0.3781 0.1957 0.2111 0.3135 -0.2227 0.2031 0.2082 0.2465 0.2936 -0.3339 0.2238 0.3095 0.2588 0.2404 0.3368 0.1776 -0.1424 -0.3031 0.2209 -0.2095 -0.2286 0.1845 0.1833 -0.1638 -0.1762 0.2151 0.3481 0.2541 0.2391 0.2777 -0.2352 0.3272 0.3450 0.2718 -0.1627 0.1828 0.2248 0.1972 0.2870 -0.1822 -0.2566 -0.1948 -0.2392 0.2085 0.3260 0.2205 -0.1655 0.1777 -0.2349 -0.2799 -0.1558 -0.2586 -0.2098 0.1763 0.2236 0.3081 0.2270 0.3206 0.1606 -0.3237 0.1466 -0.2616 -0.1467 0.2642 0.2212 -0.2200 0.2407 -0.2789 0.2486 0.2040 0.1834 0.3064 0.3473 0.3729 -0.1883 0.2499 -0.2116 0.1783 0.3010 -0.3475 0.2297 0.3365 0.2434 -0.2568 0.3663 0.2293 -0.2280 0.1628 -0.1851 -0.2308 -0.2275 0.2350 -0.4246 0.1935 -0.1659 -0.3412 -0.1837 -0.3573 0.2694 -0.2965 0.2969 -0.3207 -0.2279 0.2813 -0.2401 -0.1793 -0.2339 0.2573 0.2761 0.1604 -0.3412 0.2491 -0.3387 -0.1604 0.3302 0.3302 0.2301 -0.2347 0.2953 0.3065 0.2413 -0.2617 0.2987 -0.2518 -0.2354 0.2609 -0.2154 0.2838 -0.2978 0.3168 -0.2254 -0.2808 0.1619 0.2114 0.1897 0.2702 0.1383 0.2608 -0.1827 0.1786 0.2264 0.2116 -0.2596 -0.2058 0.3690 0.1759 0.3905 0.2224 -0.2687 -0.3054 0.2665 0.2290 0.2391 0.3320 -0.2032 0.2322 0.2068 -0.3292 -0.2097 0.3182 -0.3072 -0.2168 -0.1821 -0.2865 -0.2677 -0.1556 -0.2153 -0.2106 0.1923 0.2778 0.3604 -0.2119 -0.2626 0.2519 0.1365 0.2757 -0.3697 0.0993 0.1510 -0.1804 -0.1863 0.2824 -0.3014 0.2226 -0.2975 -0.2500 -0.2272 0.1811 -0.1399 -0.1894 0.2031 0.2715 -0.1864 -0.2964 0.2757 0.3275 -0.2523 -0.2275 0.1589 0.1977 0.2241 -0.2773 -0.1926 0.2352 -0.3645 -0.1874 -0.2923 0.1538 0.2327 -0.1607 0.2556 0.2694 0.2690 -0.2466 -0.1665 0.2859 -0.2819 -0.2885 0.3318 0.2413 -0.2572 -0.2531 0.1877 0.3210 0.2951 -0.3378 0.1956 0.2322 -0.2171 0.3128 -0.2873 -0.2658 0.1741 0.3511 0.2744 -0.2435 0.2275 -0.2966 0.2885 0.3661 0.2821 -0.2302 0.2303 -0.2410 0.2648 0.1774 -0.1676 0.4155 0.2582 0.1961 0.1549 -0.3448 0.2449 -0.2671 -0.3265 0.2599 0.2296 0.3674 -0.2509 0.2555 0.3355 -0.2306 -0.1861 0.2143 -0.2841 -0.2689 0.2317 -0.2318 -0.1889 -0.2212 0.2649 0.1692 -0.2055 -0.3166 -0.2229 0.2449 -0.3153 -0.2257 0.2394 0.1680 -0.1975 0.2792 -0.1794 -0.1849 -0.2068 0.2956 0.1861 0.4150 0.2744 0.1344 -0.3653 0.2147 0.2295 0.3510 -0.2947 -0.3335 -0.2006 0.2101 0.2111 -0.2345 0.1767 0.2185 -0.1979 0.2455 0.3090 0.2370 0.3245 -0.2439 -0.1819 -0.2520 -0.3151 0.1766 -0.2153 0.2286 -0.1806 -0.2140 0.4700 -0.2491 0.2475 -0.1806 0.1685 0.1840 -0.1083 0.2156 -0.2275 0.1685 -0.1910 0.2721 0.2960 0.2375 0.2211 0.2558 -0.3284 -0.2090 -0.2674 -0.3340 -0.2146 0.2087 -0.2740 0.3236 0.2399 -0.2886 -0.2034 0.5220 0.1761 0.3259 0.2270 -0.2401 0.1746 -0.3068 0.2301 0.1931 -0.2217 0.2222 -0.3427 -0.1596 0.3160 0.2023 0.1932 -0.1881 -0.1793 -0.2218 0.2866 -0.2564 -0.2863 0.2461 -0.2055 -0.2602 -0.2671 -0.2927 0.3030 0.1503 0.3663 -0.2305 -0.2331 -0.2858 -0.2005 0.2523 -0.1965 -0.2726 -0.3654 0.3515 0.2923 -0.1959 0.2646 -0.2284 0.3223 -0.2941 -0.1745 -0.2313 -0.3675 -0.2319 0.2935 -0.2561 -0.1674 -0.2107 -0.1513 0.2127 0.2082 0.1809 -0.2281 -0.3090 0.2026 0.1545 -0.3441 0.1726 0.2487 -0.3295 0.2011 -0.3416 0.2051 0.3198 0.2247 -0.2321 0.2661 -0.2168 0.2201 -0.1721 0.1638 0.2493 -0.2063 0.3286 0.2333 0.2391 0.2412 0.1973 0.3093 -0.2437 -0.3557 -0.1629 -0.3012 0.2162 0.1893 0.2814 0.1923 0.3207 0.2379 -0.2507 -0.2766 -0.3117 0.2702 0.2626 -0.2332 -0.2402 -0.1814 -0.3188 0.2265 0.1961 0.3093 0.2592 0.2254 -0.2055 -0.1968 0.1789 0.1774 -0.3118 -0.2413 -0.1892 0.2497 -0.3306 -0.2812 0.3235 -0.1803 0.2062 -0.2491 0.2944 -0.2118 0.2511 -0.1777 0.1672 -0.2760 -0.2241 -0.2066 -0.2087 -0.1318 -0.2238 0.2030 -0.2237 0.1649 0.3781 -0.2442 -0.3339 0.3199 -0.1970 0.3045 0.1594 0.3388 -0.3078 0.1742 0.2435 0.3853 0.2562 0.3127 0.2712 -0.2184 -0.3223 -0.2421 -0.1960 0.2335 -0.2557 0.2823 0.2256 -0.3083 -0.3503 -0.2920 0.2366 0.2009 -0.1988 -0.3221 0.1218 0.2222 0.3233 -0.2188 -0.2284 0.2518 0.1884 -0.3093 -0.2122 -0.3675 -0.1939 0.1501 -0.2339 0.2941 -0.2387 0.2407 -0.3856 -0.1776 0.2959 0.1875 -0.2401 -0.1866 -0.2017 0.2475 0.3765 0.1447 -0.3575 0.2727 0.2646 -0.2847 -0.2784 0.3297 -0.1449 -0.1874 0.2789 -0.2010 -0.1542 0.3317 0.2889 0.2176 0.2233 0.3000 -0.2663 0.2918 0.2047 -0.3305 -0.2657 -0.2368 0.2614 0.2302 0.3203 0.2271 0.2133 0.3525 -0.2031 0.2896 -0.2734 0.1867 0.1998 0.1390 -0.2072 0.3164 -0.3028 -0.1546 -0.2567 0.2448 0.2105 0.1594 -0.2800 -0.3985 -0.2523 0.2318 0.3968 0.2557 0.2486 -0.2609 0.1970 -0.1961 0.2574 0.2722 -0.2426 0.2438 0.4461 0.2358 0.2745 -0.2669 -0.1277 -0.1854 0.2529 -0.2611 0.1946 -0.2760 0.2506 0.2077 0.3307 -0.2322 0.3037 -0.2952 -0.1942 0.1834 -0.1613 -0.2554 -0.1553 0.1887 0.2767 0.1851 -0.2374 -0.2397 0.2132 -0.3548 0.2675 -0.3372 -0.2328 0.1773 -0.1794 -0.1511 0.1874 0.2285 -0.3109 0.1898 0.3435 0.2417 -0.2216 -0.1267 0.3261 0.2233 0.1430 0.2864 0.1716 0.2549 0.2213 -0.2097 0.1704 -0.2550 -0.2351 0.1831 -0.2659 -0.1895 -0.1780 0.4475 -0.1907 0.3094 0.2816 -0.1717 -0.1857 0.2597 0.1847 0.3567 -0.1290 0.3235 0.3020 0.2291 -0.1938 -0.2785 -0.2901 0.2022 -0.3586 0.2409 -0.3519 0.2240 0.2681 0.1874 0.3277 -0.3244 0.2793 -0.2887 0.2328 0.2288 0.2277 -0.3406 0.2629 -0.3031 0.2202 -0.3378 0.2377 -0.3174 0.2160 -0.2318 0.2326 0.2798 0.2469 0.2083 0.1977 0.3333 -0.3070 -0.1851 0.3616 -0.2003 -0.1775 -0.1839 0.2448 -0.1921 0.2622 0.2318 -0.2556 0.3140" HIT_INDICES="962 1252 1868 2055 3211 3774 3779 3879 4291 4385 5525 5726 6534 6673 6712 7414 8470 8645 9932 10303 10502 10876 10885 10987 11319 11432 11453 11895 11962 12270 12278 12368 12407 12504" ES_PROFILE="-0.0263 -0.0032 -0.0104 0.0138 -0.0460 -0.0656 -0.0426 -0.0278 -0.0408 -0.0301 -0.1099 -0.1196 -0.1798 -0.1878 -0.1878 -0.2333 -0.2979 -0.2936 -0.3649 -0.3632 -0.3468 -0.3407 -0.3066 -0.2788 -0.2659 -0.2351 -0.1971 -0.1878 -0.1492 -0.1265 -0.0808 -0.0405 0.0040 0.0449" RANK_AT_ES="10302.0000" RANK_SCORE_AT_ES="-7241.0000"/>
  <DTG RANKED_LIST="mFS08_entrez_mimo.rnk" TEMPLATE="na_as_pre_ranked" GENESET="gene_sets.gmt#REGULATION_OF_CELL_DIFFERENTIATION" ES="-0.3613" NES="-1.6161" NP="0.0066" FDR="0.1574" FWER="0.9660" RND_ES="0.1817 -0.1671 -0.2048 0.2193 -0.1617 -0.1915 -0.2583 -0.1081 -0.3501 -0.3086 0.2021 0.2211 -0.3332 0.2147 -0.1681 -0.1567 -0.2916 0.2282 -0.1574 -0.2192 -0.3269 -0.2976 -0.1597 0.2102 -0.1813 0.2742 0.3294 -0.2138 -0.3102 -0.1896 0.2622 0.2463 0.1510 0.2072 0.2246 -0.2049 -0.2330 -0.2918 -0.2171 0.1665 0.2073 -0.2540 -0.2354 0.2935 -0.2778 0.1486 0.1983 0.1882 -0.2112 -0.2511 0.1806 0.1984 0.2666 -0.2053 0.1527 -0.2219 0.3410 -0.1552 0.2494 0.1917 0.2902 -0.2906 0.2081 0.1880 0.2201 0.2764 -0.2848 -0.2789 -0.2679 -0.1663 -0.1293 0.2604 0.2675 0.2037 0.2327 -0.1408 0.1221 0.2184 -0.2667 0.1939 -0.2665 0.3297 0.1842 0.2768 0.2042 -0.1832 0.2190 0.1883 0.2754 0.1672 0.2168 0.2718 0.3348 -0.1931 0.2967 -0.1697 -0.2048 0.1758 0.3740 -0.2311 -0.3121 -0.2069 -0.2365 0.3052 0.2161 0.2115 -0.2491 0.3236 0.1692 0.1904 0.2970 0.1610 0.2100 -0.2055 -0.1818 0.2374 -0.2841 0.2407 0.1920 -0.2252 0.2947 0.3040 0.3436 -0.2611 0.1714 -0.2398 0.2584 -0.2280 0.2060 0.2212 0.2535 -0.2417 0.1868 0.1952 0.2769 -0.2164 0.2688 0.1896 0.1779 0.1656 -0.1671 0.1630 0.2585 -0.2050 0.3097 0.2267 -0.2533 0.1749 0.1947 -0.2448 0.2579 0.2764 0.3628 -0.2874 -0.1877 -0.2187 0.2770 -0.1506 -0.2553 0.4022 0.2319 0.2561 0.2992 0.2398 0.1599 0.1697 0.1954 -0.2266 -0.2595 0.1691 -0.2580 -0.2496 0.2271 -0.1635 0.2309 -0.1333 -0.1517 -0.1619 0.2241 0.1992 0.1561 0.2622 -0.3143 -0.2714 0.2386 0.1736 0.2133 -0.1949 0.2648 0.2300 0.2921 0.1768 -0.2585 0.2171 -0.2179 -0.1542 -0.2039 -0.2352 -0.1861 -0.2938 0.2284 0.2204 -0.2248 -0.1577 -0.2007 0.2533 0.2021 0.2338 -0.2316 0.2050 -0.2066 0.2362 0.2444 0.1161 -0.2537 -0.1634 0.2962 -0.2348 0.2240 0.2382 -0.1708 -0.2317 -0.3259 -0.3569 -0.2306 0.2007 -0.2762 -0.2689 -0.1695 -0.2549 0.1712 0.2382 0.1478 -0.2650 0.2911 0.3070 0.2425 0.2600 -0.2187 0.2529 0.2689 -0.2417 0.3145 0.2857 0.1775 -0.1855 0.1628 0.2255 -0.2459 0.2612 -0.2934 0.2508 -0.2624 -0.1901 0.2526 0.2689 -0.2114 -0.2473 0.1792 0.3301 0.2190 -0.2002 0.1698 0.3043 -0.1698 -0.2641 0.2733 0.1862 0.1962 0.2506 0.2038 -0.2724 -0.2040 0.2145 -0.2157 0.2098 0.1678 -0.2309 -0.1667 -0.2285 -0.2330 0.3829 0.1422 -0.2712 0.2878 -0.2691 0.2355 0.1900 -0.2539 -0.2328 0.3048 0.3238 0.2377 0.2599 -0.1418 -0.1905 0.1736 -0.2084 0.2216 0.1876 0.3422 0.2517 -0.2782 0.1704 -0.2123 0.2018 0.2145 0.3140 0.2255 0.2006 0.2273 0.3010 -0.1864 -0.2522 -0.2170 0.2338 0.1730 -0.1930 -0.2038 -0.2463 -0.2666 0.1805 -0.1781 -0.1666 -0.2150 -0.1895 -0.2201 -0.1983 -0.2007 0.2653 0.2371 -0.1965 0.2561 0.3041 -0.2413 -0.2043 0.1708 -0.2584 0.2526 -0.2092 0.3378 -0.2120 -0.1681 -0.2106 0.2580 0.1555 0.2154 0.2857 0.3149 0.2534 0.2892 0.2497 0.2044 0.1585 -0.2092 -0.2776 0.2233 -0.2072 0.1901 0.3180 -0.1500 -0.2075 0.2374 0.2445 0.2357 -0.2141 0.2737 0.2634 0.2771 0.2362 0.2328 -0.2690 0.2317 0.3501 -0.2232 -0.2212 0.3143 -0.1698 0.2543 0.2941 -0.3659 -0.2265 0.2756 0.2904 -0.1692 -0.1773 0.3308 0.2470 0.1818 0.2675 0.2734 0.2390 -0.1764 -0.1460 0.2896 -0.2009 -0.1785 0.3019 0.2020 -0.1673 -0.2347 -0.2129 0.3527 -0.2553 -0.1687 0.3254 -0.1594 -0.1793 -0.2933 -0.2623 -0.3201 -0.1960 0.2866 0.2391 0.2303 -0.2245 0.2457 -0.2317 0.2026 -0.2721 -0.1723 -0.1868 0.2972 0.1686 0.2141 -0.2964 0.3053 0.1982 -0.1504 0.2182 0.2292 0.1742 -0.3060 -0.1868 0.1891 0.2369 0.2640 -0.1868 0.2160 0.1703 0.2733 -0.1721 0.1818 -0.2047 -0.2399 -0.2474 0.2539 -0.2488 0.2067 0.1393 -0.2535 -0.3421 -0.2311 -0.2587 0.1982 0.3087 -0.2282 0.2091 0.2377 0.1622 0.1402 -0.2263 -0.2767 0.2567 -0.2253 0.1708 -0.1679 0.2547 0.1940 -0.2213 0.2542 0.1507 -0.2227 -0.1791 0.3412 -0.2202 -0.2824 -0.1572 0.2000 -0.1537 -0.2156 -0.1951 -0.2888 -0.1725 0.1593 -0.2068 -0.2055 0.1616 0.2776 0.2403 0.1752 -0.1702 -0.2321 0.2050 0.2411 0.2991 -0.2110 0.2001 0.3655 -0.1750 0.2251 -0.1966 0.2112 0.2584 0.1829 -0.2349 -0.2565 0.2469 -0.2049 -0.2247 -0.1822 -0.2901 0.1598 0.2468 0.2067 0.2688 0.1640 0.1595 -0.2089 -0.1784 -0.1742 -0.2852 -0.3165 -0.2563 -0.3114 -0.1885 -0.2096 0.2166 0.2167 0.1417 -0.2710 -0.2250 -0.1979 0.2494 0.1799 -0.1495 0.1882 -0.2027 0.1561 0.1874 -0.3440 -0.1764 0.2134 -0.2284 -0.3066 -0.3290 -0.2779 0.2376 0.2424 0.1898 0.2809 -0.1746 -0.2464 0.2685 -0.2153 0.2223 -0.2308 0.2963 0.2190 0.2191 0.1825 -0.1940 0.3144 0.1696 0.2405 -0.1567 0.2991 -0.2181 0.2043 0.2383 -0.1970 -0.1522 -0.1888 0.1773 -0.1821 -0.2915 0.1919 0.1901 -0.1914 -0.1881 0.1831 0.2407 -0.3219 0.1686 0.3038 0.1743 0.1734 -0.2342 0.2028 0.1718 -0.1258 -0.3807 -0.1966 0.2441 0.2164 -0.3036 0.2735 0.2866 0.2006 -0.1723 -0.1995 0.2059 0.1590 0.1779 0.1959 0.2599 0.1805 -0.2468 0.2127 0.1732 0.2043 -0.1626 -0.1831 0.3715 0.1509 -0.2820 -0.2507 -0.1864 0.1594 -0.2689 -0.1962 0.2300 0.1883 -0.1800 0.3182 -0.2702 0.2039 -0.1804 0.3684 -0.2367 -0.1496 0.3659 -0.1370 -0.1950 0.1610 -0.1390 0.2936 0.1825 0.2977 0.2013 0.2179 0.2652 -0.2110 0.2113 -0.2446 0.2087 -0.2913 -0.2355 -0.2486 -0.1491 0.3625 -0.2640 -0.1915 0.2676 -0.2390 0.1575 -0.2129 -0.1733 -0.2651 0.1836 0.2116 0.2502 0.1942 -0.2472 -0.2822 0.1850 0.2518 0.2168 -0.1980 0.3280 -0.1993 -0.2047 -0.1750 0.1763 -0.2246 0.3152 -0.2219 0.1288 -0.1976 -0.2565 -0.1675 -0.1894 -0.2169 0.3423 0.2207 -0.1722 0.1941 -0.2357 0.1894 -0.2965 0.1821 -0.2196 -0.2110 0.1780 -0.1719 0.2214 -0.2025 0.3111 0.1954 0.2335 0.2681 -0.2424 -0.1569 0.1973 0.1831 0.2533 -0.2786 0.1886 0.1878 0.2274 -0.1313 0.3772 0.2144 0.2912 -0.1944 -0.2495 0.2401 -0.2628 0.2432 -0.1679 -0.1908 -0.1673 0.2006 0.2385 0.1664 0.1857 0.2487 0.2057 0.3357 -0.2951 0.3205 0.1940 -0.2653 -0.2565 0.3944 -0.2329 0.2647 0.2655 -0.2543 0.2289 0.1992 0.3439 0.1973 0.1863 -0.2770 -0.2077 0.2034 0.1665 -0.1844 -0.1909 0.1747 0.2502 0.2369 -0.1800 0.2162 -0.1905 -0.2727 -0.1927 0.2666 0.2598 0.2408 0.2222 -0.2381 -0.1854 0.1871 -0.1757 -0.1907 0.3136 -0.2979 0.2562 -0.1388 0.1798 -0.2650 -0.2362 -0.1920 0.1664 0.2033 0.2488 0.1643 0.2954 -0.2626 -0.1575 0.2468 0.3571 -0.1991 0.1859 -0.2235 -0.2167 0.2627 -0.2074 -0.3049 0.2139 0.2742 0.1502 -0.1840 -0.3280 0.2219 0.1727 0.1788 -0.2070 -0.2011 0.2105 0.3139 0.2369 0.3203 0.1828 0.1884 -0.2196 -0.2930 0.3013 -0.2675 -0.1735 -0.1519 -0.2974 0.2066 0.2917 -0.2389 -0.2637 -0.2199 0.1808 -0.2890 0.2918 0.2806 0.1772 0.3017 -0.3830 -0.2263 0.2724 0.1603 -0.3116 -0.1831 0.2227 0.1792 -0.2315 0.2005 0.2967 0.2752 0.2310 -0.1768 -0.2246 0.3384 0.2660 0.2266 0.3415 0.1700 -0.2540 0.2283 -0.2196 -0.2115 0.1738 -0.2640 -0.2717 -0.1978 -0.1555 0.2410 -0.2060 -0.1991 -0.2566 0.2594 -0.2873 -0.1721 0.3047 -0.2514 0.1637 0.2764 0.2068 0.2667 0.2616 0.1282 0.1826 0.2444 0.2117 -0.2259 -0.2373 0.3429 0.1624 -0.3048 0.2254 0.2503 -0.1797 0.1550 -0.1625 -0.2608 0.3466 -0.2642 -0.1938 0.1632 -0.1817 -0.2904 0.1839 0.2582 -0.2279 -0.2034 0.1979 0.1920 -0.1823 0.1600 0.3344 -0.3350 -0.1804 -0.1692 0.2233 -0.2368 0.2998 0.1832 -0.1929 -0.2038 0.1586 -0.2717 0.2674 0.3556 -0.1882 -0.2460 -0.2185 -0.2672 0.3934 0.2962 -0.2292 -0.1418 0.2177 0.1577 0.2323 0.2668 -0.2810 0.3403 0.3140 -0.2109 0.1990 0.2904 -0.2500 0.1770 -0.3351 -0.2078 -0.2756 0.2787 0.2086 0.2341 0.1632 0.2617 -0.1973 -0.1804 -0.2574 0.1654 -0.2716 0.2195 0.2216 0.2606 0.2069 0.2640 0.3443 -0.2226 -0.2469 0.1639 0.1919 0.2045 0.1729 0.4048 0.2653 -0.1664 -0.1926 -0.1413 -0.2506 0.3508 0.2000 0.2844 -0.2825 -0.2320 0.2004 -0.2443 -0.2430 -0.2409 -0.2002 0.2434 0.2134 -0.1960 0.2047 0.1536 -0.2086 -0.3248 0.2247 0.2688 -0.2066 -0.3049 -0.1914 0.2557 0.2292 0.1803 -0.1860 0.2526 -0.2841 0.2019 0.2065 0.1860 -0.1655 -0.2099 -0.2217 0.2730 0.1567 0.1645 0.3742" HIT_INDICES="185 1868 2377 3011 3211 3879 4325 4385 4393 4463 5585 5726 5942 6534 6541 6673 6815 7453 7627 7890 8019 8300 8433 8470 8563 8645 8681 8704 9088 9932 9934 10040 10165 10301 10521 10902 10972 11003 11297 11319 11518 11962 12317 12368 12655 12704 12834 13057" ES_PROFILE="0.0291 -0.0673 -0.0770 -0.1007 -0.0926 -0.1255 -0.1448 -0.1348 -0.1209 -0.1124 -0.1927 -0.1988 -0.2125 -0.2565 -0.2557 -0.2636 -0.2714 -0.3133 -0.3186 -0.3290 -0.3284 -0.3377 -0.3348 -0.3242 -0.3174 -0.3093 -0.2974 -0.2844 -0.2967 -0.3391 -0.3170 -0.3022 -0.2880 -0.2739 -0.2648 -0.2656 -0.2420 -0.2152 -0.2066 -0.1769 -0.1595 -0.1579 -0.1470 -0.1124 -0.0938 -0.0565 -0.0244 0.0025" RANK_AT_ES="9931.0000" RANK_SCORE_AT_ES="-6566.0000"/>
  <DTG RANKED_LIST="mFS08_entrez_mimo.rnk" TEMPLATE="na_as_pre_ranked" GENESET="gene_sets.gmt#LEUKOCYTE_ACTIVATION" ES="-0.3386" NES="-1.6128" NP="0.0068" FDR="0.1561" FWER="0.9670" RND_ES="0.1761 0.1838 0.2169 0.2232 0.2002 -0.2175 -0.2332 0.2143 0.1736 -0.2096 0.2547 -0.2860 -0.1301 0.2440 0.4165 -0.2020 0.2768 -0.1630 0.2219 -0.2090 0.2119 -0.1935 0.1507 -0.1867 -0.1377 -0.2317 0.2915 -0.1842 0.2150 -0.2300 0.2333 0.2011 0.1639 0.2310 -0.2106 -0.2303 0.1728 -0.2747 -0.1410 0.1960 -0.1909 -0.1533 -0.2056 -0.2282 -0.1525 0.2280 -0.1790 0.2854 0.1732 0.1799 -0.2277 -0.1657 -0.2394 0.1571 -0.1911 0.1326 0.2460 -0.1404 0.2323 0.2949 0.2363 0.1912 0.2378 0.1612 0.2463 -0.2423 0.2271 0.2242 -0.1796 0.2541 0.1938 0.2171 0.1681 -0.2177 0.2482 0.2604 0.3392 -0.1998 0.2831 0.3087 -0.1431 0.2694 -0.2034 0.1833 0.1951 -0.1564 0.2212 -0.1818 0.1901 0.2249 0.2060 0.1551 -0.2059 -0.3163 -0.1853 0.2277 -0.1712 -0.1727 -0.2557 0.2639 -0.2420 -0.1766 0.2159 0.2612 -0.2186 -0.1700 -0.2439 -0.2519 -0.1686 0.3114 0.2014 0.3609 -0.1676 -0.1966 0.1996 0.1342 -0.1552 -0.2143 0.1743 -0.2933 0.1802 -0.1961 0.3277 -0.1694 0.2499 0.3093 -0.1635 0.3133 -0.1835 -0.2500 0.2961 0.1975 0.1935 -0.2414 -0.2328 0.2427 0.2612 0.2299 -0.1950 -0.1542 -0.1851 0.1716 0.1876 -0.1736 -0.1959 0.2028 0.2229 0.2428 0.2771 0.1643 0.2400 0.1814 0.1481 0.2407 0.2926 0.2058 -0.2175 0.1693 0.2378 -0.2430 0.1922 0.2005 0.2770 -0.1413 0.1731 0.2583 -0.1895 0.1780 -0.1965 0.2079 -0.1894 0.1660 -0.2193 0.1909 -0.1867 0.1643 -0.1662 0.2102 -0.2105 -0.1964 0.1854 -0.2028 0.1665 0.2008 0.2714 0.2192 -0.1958 0.2054 -0.3131 -0.1834 0.2389 0.1897 0.1624 0.2017 -0.2114 0.1531 -0.1214 0.2079 -0.1822 -0.2698 -0.1296 0.2659 -0.1624 0.1307 0.1488 0.1409 0.1834 0.1946 0.2076 0.1795 0.1626 -0.2131 0.2515 -0.2034 -0.2227 0.1956 0.2868 -0.2359 0.2116 0.1771 0.2199 0.2652 0.3063 -0.2105 0.2091 -0.3056 0.1957 -0.2933 -0.1880 0.1774 0.1868 0.1728 -0.2904 -0.1553 -0.1822 0.2583 0.2173 0.2656 -0.1565 -0.1414 -0.1887 0.1832 0.1752 0.1878 -0.1592 0.2039 -0.1865 0.1762 0.2000 0.1566 -0.2182 -0.2025 0.2171 -0.2376 0.2080 -0.1728 0.2519 0.2131 0.1918 -0.1738 0.2014 -0.2891 0.2302 -0.1911 0.2583 -0.2942 0.1921 -0.1888 -0.2250 0.1443 -0.2438 -0.2360 0.2587 -0.2516 0.1437 0.2083 -0.2045 0.2533 0.2695 0.1238 0.3627 0.2133 0.3220 0.2877 -0.1238 -0.3000 -0.1834 -0.1940 0.1564 0.2006 -0.3748 0.3955 -0.2000 0.2509 0.2353 0.2641 -0.1739 0.2042 -0.2771 0.2034 -0.3210 -0.1522 -0.2717 0.2809 -0.2133 -0.2107 -0.1668 -0.2414 -0.1704 -0.2139 0.1968 0.2404 0.2282 0.1992 0.2056 0.2521 -0.2172 -0.1376 -0.1427 0.1332 -0.1759 0.2500 -0.1660 -0.2685 -0.3112 0.1591 -0.1977 0.2935 0.1613 0.3118 0.1391 0.2525 -0.1793 -0.1380 -0.2221 -0.2331 -0.1554 -0.2063 0.2847 -0.1549 -0.2160 -0.1871 -0.2099 0.3345 0.2113 -0.1734 0.1835 0.1823 0.2300 -0.2332 -0.1391 0.2751 0.3188 -0.1983 0.1814 -0.1744 0.1823 0.2342 -0.1619 -0.3055 -0.3762 0.2208 0.2129 0.1936 -0.3114 -0.2525 -0.2273 -0.2020 0.2978 0.2759 0.2648 0.2357 0.1779 0.1709 -0.1862 -0.1489 0.2379 -0.2234 0.1948 0.2685 0.1259 0.3199 -0.2382 -0.1513 -0.2404 0.2815 0.2905 0.2168 0.2315 0.1550 0.2103 0.2150 -0.2057 -0.1663 0.1952 0.2682 0.2466 0.2260 -0.1616 0.1636 0.2160 -0.3081 -0.2588 0.2592 -0.1673 -0.1332 -0.1706 0.1684 0.1850 0.1902 -0.2549 -0.2467 0.2292 -0.2392 0.3107 0.2436 0.2641 0.1833 0.2904 -0.2043 0.2373 0.2215 0.2580 -0.1735 0.1784 -0.2603 0.2116 0.1923 0.1954 -0.2161 -0.2071 -0.1790 0.1233 0.2172 0.2392 -0.1853 -0.2349 0.1802 -0.2531 -0.1894 -0.1646 0.1822 -0.2087 0.2264 -0.1278 0.1522 0.2120 0.1991 0.1704 0.2725 -0.2173 -0.2288 -0.2779 -0.2259 0.1791 -0.1860 0.2042 0.2869 0.1881 0.2568 0.1659 -0.2440 0.2068 -0.1850 0.1788 -0.2610 -0.2070 -0.1745 -0.2109 0.2102 -0.3148 -0.1640 -0.2361 -0.2863 -0.2266 -0.2518 0.1795 -0.1709 0.3005 0.2511 0.2274 0.1549 -0.1950 -0.1956 -0.1387 0.1695 -0.1578 0.2849 0.2058 0.2736 -0.1233 0.1497 0.2512 0.2309 0.2493 0.2131 -0.2369 -0.2180 0.3341 0.1920 -0.2110 -0.1554 0.1758 0.1902 0.2209 0.2471 -0.1524 0.1691 -0.2688 -0.2010 -0.2644 0.1941 -0.2343 0.1531 -0.1620 0.1277 0.1808 0.1790 0.2459 -0.1684 0.1519 -0.1666 0.1874 0.2298 -0.2048 -0.1801 0.1961 -0.2553 -0.2388 -0.1943 0.2248 0.2990 -0.1924 0.1866 0.2727 0.1678 -0.1721 -0.2342 -0.2380 -0.2327 0.2648 -0.2362 0.2985 -0.1882 -0.2228 -0.1913 0.2228 0.1410 0.1800 -0.1915 0.3096 -0.1937 -0.2549 0.1965 0.1852 0.2265 0.2165 -0.1272 0.2697 0.1782 0.3049 -0.2152 -0.1847 0.1245 -0.2233 -0.1729 -0.2236 -0.1981 -0.1917 -0.2076 0.3065 0.1379 0.1992 0.2329 0.1886 0.2869 -0.1954 -0.1654 0.2097 -0.2711 0.1766 0.1819 0.2155 -0.2262 0.2420 0.1745 -0.2087 0.2552 -0.1798 0.1656 0.3176 -0.1562 -0.1675 -0.1681 0.2425 0.1529 -0.2617 0.2006 0.2419 0.2548 -0.1637 -0.2163 -0.2665 0.2595 -0.1841 0.1854 0.2028 -0.2197 -0.2899 0.2284 -0.1546 -0.1766 0.3098 0.1978 -0.2659 0.3029 0.1417 0.3059 0.3264 0.2849 0.2532 0.3073 0.2407 -0.1372 0.1934 -0.1847 0.2505 -0.1886 0.1828 -0.1993 0.1786 -0.1869 0.3350 0.2826 0.1696 -0.2097 0.2884 -0.1880 0.2049 0.2000 -0.2448 0.2280 0.2850 -0.3128 -0.2560 0.3390 -0.1507 0.2379 -0.1759 0.1997 -0.2638 0.2937 0.1886 -0.2567 -0.1620 -0.1819 0.2758 -0.3041 -0.2079 0.2574 0.2200 -0.2186 0.1902 -0.2799 0.2081 -0.2823 0.2958 -0.2228 -0.1900 0.1871 -0.3532 -0.2979 0.2164 0.2401 0.2245 -0.2298 -0.1931 -0.1706 0.1497 0.1867 0.3301 0.2519 0.2376 0.1944 0.2392 0.1898 0.1902 -0.2340 0.1294 0.1758 -0.2145 -0.2133 0.2558 -0.2570 -0.2053 0.2266 -0.2045 -0.1558 0.2236 -0.2367 0.1828 0.3433 0.2191 -0.2360 -0.1615 -0.1726 0.2174 -0.1633 0.2564 -0.2064 -0.1724 -0.1879 0.2145 0.3043 -0.1942 0.2395 0.2111 0.2388 -0.2206 -0.2429 0.1536 0.2217 -0.2459 0.2385 0.2209 -0.1930 0.2396 -0.2735 -0.2350 -0.2550 -0.1668 0.1983 -0.1438 -0.2020 0.2322 0.1573 0.1228 0.2277 0.1970 0.1429 0.2237 0.1868 0.2525 -0.1638 -0.2212 -0.1742 0.1552 -0.2886 0.2308 -0.1657 -0.2257 -0.1850 -0.2587 -0.2339 -0.2080 -0.1520 0.1593 0.2674 -0.2295 0.1975 0.2402 -0.2811 -0.1649 0.2535 0.2006 0.1748 0.1986 0.2736 -0.2018 -0.2615 0.2209 -0.3076 -0.1951 0.1841 -0.1552 -0.1948 0.1540 0.1735 -0.2416 -0.2226 -0.2962 0.2145 -0.1997 0.1707 0.1943 0.2525 0.1774 0.1919 -0.1461 -0.2534 0.3857 0.1716 0.1510 -0.2226 0.3033 -0.1816 0.1459 -0.2729 -0.1519 -0.2329 -0.2239 -0.1425 0.2729 0.2072 -0.2070 0.2058 -0.1682 -0.2173 -0.1494 0.2082 -0.1625 0.1921 0.2096 0.2131 0.2257 0.1932 -0.1621 -0.1880 0.2128 0.2196 0.2408 -0.1532 -0.2560 0.1951 0.2268 -0.2375 -0.2113 0.2100 0.1970 0.1882 0.4103 -0.2035 0.1918 0.1845 0.1574 -0.1914 -0.2090 0.2034 0.2291 0.2178 -0.2285 -0.2763 0.2353 0.2128 -0.1948 0.1900 0.2092 -0.2869 0.1611 0.2642 -0.2099 0.2265 0.1416 -0.1853 0.2134 0.2019 0.1396 -0.2076 0.2708 -0.2081 0.2787 0.1625 -0.2529 0.2231 -0.2547 0.2254 -0.1577 0.2217 -0.1556 0.1692 0.2674 0.2738 -0.2558 -0.2790 0.1638 -0.2232 -0.2908 0.2266 -0.2130 -0.2223 0.1786 -0.2561 0.3032 -0.2014 -0.1865 0.2406 0.2390 -0.2125 0.1937 -0.2073 0.1681 -0.1646 0.1877 0.2710 -0.2281 -0.1791 0.2372 0.1453 0.1756 -0.2287 0.2478 -0.1661 0.2382 -0.2018 -0.2228 0.2563 0.1835 -0.2340 0.1609 -0.1917 -0.1653 -0.2234 -0.3383 -0.2332 0.2177 -0.2711 0.3296 -0.2332 0.2555 -0.2150 -0.1978 -0.2059 -0.2005 0.1750 0.2328 -0.1422 0.2178 0.3181 -0.1677 0.2885 0.2058 0.2377 0.2371 0.1824 0.2865 -0.2193 -0.2273 0.2590 0.2388 0.1830 0.2313 0.1708 -0.2951 0.1658 0.2369 0.2677 0.1443 0.1523 -0.2360 -0.2116 -0.2658 -0.3005 0.2604 -0.1923 0.2461 0.2670 -0.1756 -0.1919 0.2409 0.2077 0.1905 -0.3078 -0.2325 0.2418 -0.2414 0.2655 0.1592 0.2333 -0.1994 0.1759 0.1751 0.2272 0.2189 0.2031 0.2299 -0.2342 0.2635 -0.2829 0.2133 0.1966 -0.1907 -0.2031 0.2090 0.2928 0.2065 -0.2305 0.2683 0.1499 0.2416 0.2526 -0.1719 -0.1651 0.1687 0.2515 -0.2341 0.2458 -0.2138 0.1966 0.1699 0.2008" HIT_INDICES="170 333 962 1252 1868 2077 2261 2382 2783 3211 3388 3844 3850 3879 4106 4291 4775 5184 5525 5726 6270 6317 6673 6712 7010 7429 8222 8326 8470 8626 8867 9070 9592 9908 9932 9962 10296 10303 10327 10502 10599 10876 10987 11200 11208 11252 11432 11453 11895 11896 11962 12069 12245 12270 12278 12407 12525 12679 13009" ES_PROFILE="0.0175 0.0350 0.0141 0.0179 -0.0063 -0.0002 0.0069 0.0183 0.0062 -0.0101 -0.0080 -0.0299 -0.0172 -0.0065 -0.0122 -0.0156 -0.0445 -0.0697 -0.0915 -0.1036 -0.1451 -0.1486 -0.1743 -0.1756 -0.1954 -0.2227 -0.2752 -0.2744 -0.2760 -0.2778 -0.2851 -0.2886 -0.3144 -0.3231 -0.3092 -0.2956 -0.3039 -0.2871 -0.2715 -0.2667 -0.2554 -0.2567 -0.2447 -0.2394 -0.2184 -0.1999 -0.1910 -0.1698 -0.1788 -0.1540 -0.1339 -0.1165 -0.1035 -0.0787 -0.0526 -0.0352 -0.0162 0.0008 0.0062" RANK_AT_ES="9907.0000" RANK_SCORE_AT_ES="-6514.0000"/>
  <DTG RANKED_LIST="mFS08_entrez_mimo.rnk" TEMPLATE="na_as_pre_ranked" GENESET="gene_sets.gmt#CELL_ACTIVATION" ES="-0.3314" NES="-1.6042" NP="0.0023" FDR="0.1607" FWER="0.9760" RND_ES="0.1697 0.2345 -0.1767 0.2209 0.2035 -0.2083 0.2883 0.1972 -0.2137 -0.1953 0.1548 -0.1819 0.1649 0.2093 0.2552 -0.1958 -0.2437 -0.2612 0.2648 -0.1623 0.1936 0.2744 -0.1859 -0.2032 0.2628 0.1481 -0.1823 0.2369 -0.2228 -0.2255 0.1509 -0.2659 0.1698 0.2015 0.1949 -0.2182 -0.1388 -0.1585 -0.2176 0.2614 0.2062 0.1818 0.2312 0.2317 0.2661 0.2248 0.2279 -0.2769 -0.2442 0.2162 0.2049 -0.2526 -0.1628 -0.2427 0.2676 0.3590 0.2347 0.2770 0.1559 0.1567 0.2577 0.3001 0.1785 0.2322 0.1866 -0.1570 -0.2815 -0.1764 0.1765 0.2476 0.1499 -0.2485 0.1574 -0.2190 -0.2245 0.2232 -0.2119 0.2404 0.3262 0.1901 -0.2916 0.2145 0.1814 0.2404 -0.1527 0.1804 0.3206 -0.1637 0.2299 0.2169 -0.2285 -0.1972 0.2980 0.1788 0.1860 -0.2971 -0.1649 0.3143 0.2639 0.1773 0.1935 0.2865 0.3999 0.2411 0.1406 -0.1632 -0.2016 -0.1982 -0.1655 -0.1967 -0.1906 0.2113 0.2115 0.1717 0.1811 0.1968 -0.2670 0.1664 0.2137 -0.3296 0.2254 0.2035 0.2502 -0.1388 0.2113 -0.1930 -0.2464 0.2708 -0.1766 -0.1812 0.2304 0.2034 0.2383 0.2528 0.1923 -0.1931 0.2813 0.1524 -0.2106 -0.1964 -0.2872 -0.1685 -0.2495 -0.3086 0.2231 0.1912 0.2057 -0.1883 -0.2032 0.2190 -0.1781 -0.2408 0.2130 -0.2407 0.1791 0.3371 -0.1838 0.1507 -0.2729 -0.1650 -0.2629 -0.1984 0.1825 0.1603 0.1661 -0.1653 0.1907 0.1876 0.1926 0.1752 0.1749 -0.1516 -0.1736 0.1957 0.2732 -0.2022 0.2762 0.2350 -0.2050 -0.2235 0.2262 0.2905 -0.2190 0.1802 0.2193 0.2356 -0.1554 0.2030 -0.1670 0.2114 -0.1747 -0.1468 -0.2629 0.1654 -0.1709 -0.1951 0.2679 -0.1945 -0.2092 0.2080 0.1999 -0.2506 0.2402 0.2137 -0.1840 0.2004 0.2773 -0.1285 0.3223 -0.2735 0.1945 0.2275 0.1774 0.1880 0.1454 -0.2065 -0.2051 -0.1668 0.2394 0.2418 -0.1725 -0.2402 -0.2194 -0.2321 0.2975 -0.2054 0.2105 0.1839 0.2442 0.2572 -0.2503 -0.2621 0.1811 0.1631 -0.1778 -0.1542 -0.2047 0.2184 -0.1455 -0.1910 0.1233 0.2611 -0.1914 -0.2443 -0.2313 -0.2656 0.2321 -0.2190 0.2576 -0.1757 0.2118 -0.1794 0.1742 0.1930 0.1869 0.3277 0.1957 0.1903 -0.2192 -0.1722 0.2449 -0.2494 0.1934 0.1917 -0.2160 -0.2067 0.2812 0.1799 -0.1911 -0.1984 -0.2121 -0.1693 0.1589 0.2957 0.1985 -0.2426 0.1853 -0.2353 0.2127 0.1521 0.2317 -0.2083 -0.2208 -0.2175 0.1776 -0.1930 0.1634 -0.1756 0.2073 -0.1747 0.2642 -0.1429 0.1896 -0.2029 0.1983 -0.3046 -0.1518 -0.1613 0.1990 -0.2390 0.3298 0.1664 0.2088 0.2804 0.1994 0.1738 -0.2685 -0.2370 0.2603 -0.2129 -0.2028 0.1541 -0.2470 -0.3490 -0.1736 -0.2089 0.1607 0.2139 0.2485 -0.1929 -0.3121 0.1894 -0.2583 -0.1840 0.2734 0.2213 -0.2152 -0.1302 0.1398 0.1647 0.1405 0.2345 -0.1966 -0.1739 0.2506 0.2050 -0.2446 -0.2048 -0.1569 0.1577 0.2388 -0.2123 -0.1523 -0.1775 -0.2223 -0.1967 0.2384 -0.2202 0.1974 -0.3000 -0.2059 -0.2241 0.1861 0.1969 0.1971 -0.2120 -0.2819 -0.2584 -0.1665 -0.2010 -0.1566 0.1784 0.2200 -0.2077 -0.1951 -0.2262 -0.2151 0.2012 -0.1784 -0.1841 0.3252 -0.2299 0.2807 0.3102 -0.2858 0.2170 -0.2657 -0.1972 -0.2219 -0.1503 -0.2697 -0.1801 -0.2420 -0.2233 -0.2469 0.1884 0.1776 -0.2031 0.2193 -0.1678 -0.2194 0.2983 0.2031 -0.2157 0.1901 0.1794 -0.1664 -0.1783 -0.1724 -0.2153 -0.2079 0.2534 0.2684 -0.2302 -0.2441 0.2270 -0.1830 0.3729 -0.1720 0.1633 -0.1326 0.2237 -0.1531 0.1682 -0.2780 -0.2329 -0.1855 0.1769 -0.2323 -0.2239 -0.2182 -0.2447 -0.1598 0.1962 0.1911 0.2258 -0.2657 -0.2152 0.3162 0.1795 0.2625 0.1600 -0.2393 0.1869 0.2373 0.2212 0.1677 0.2509 0.2000 -0.2415 -0.2391 0.2900 -0.1900 0.1967 -0.1528 0.1977 0.1622 0.1475 -0.2285 0.2390 -0.1986 0.2474 0.2102 -0.1996 0.2591 0.2157 -0.1925 -0.1742 0.2692 -0.2761 0.2007 -0.1919 0.2300 0.1633 -0.2560 -0.2453 -0.1609 0.1714 -0.1698 -0.2289 -0.1472 -0.2546 -0.1726 0.2532 0.2868 0.2233 0.2111 0.2771 -0.2400 0.2531 0.2385 -0.1712 -0.2412 0.1528 0.2952 -0.1104 -0.2077 -0.2154 -0.2872 0.2335 0.1982 0.2014 -0.2940 0.1813 -0.2217 -0.1644 0.2886 0.2038 0.1838 0.2133 0.1744 0.1402 -0.2347 0.1953 0.2168 0.1981 -0.1653 0.2707 0.1847 0.2324 0.1790 0.2459 0.2215 -0.2163 0.2552 0.1768 0.2104 0.2419 0.2489 0.1874 0.1608 -0.2087 -0.2365 -0.1852 -0.2133 -0.2554 -0.2053 0.2069 0.2585 -0.1506 0.2788 0.2326 0.3373 -0.2149 -0.3077 0.1780 -0.1852 0.2341 0.2862 0.1797 -0.2121 0.2737 0.1637 0.1535 -0.1794 0.1864 -0.1412 0.1623 0.1985 -0.1746 -0.2986 -0.1913 -0.2916 -0.2009 -0.1862 0.1676 -0.1817 0.1924 0.1813 0.1586 0.2009 -0.1907 0.3592 0.2469 -0.1862 -0.2641 0.2381 -0.2241 0.2702 -0.1905 -0.1777 0.2311 -0.1871 0.2322 -0.1346 0.1975 0.1780 0.2052 0.1775 0.2274 0.1751 -0.2027 0.1456 0.2140 0.2173 0.2337 0.2724 0.2324 0.2235 0.1849 0.2003 0.2104 0.2128 0.1855 0.1945 0.2007 0.1816 0.2357 -0.2131 -0.2091 -0.2144 0.2325 0.1972 -0.1450 0.2297 0.1836 -0.1888 0.1984 -0.2257 -0.2026 -0.1924 -0.2094 -0.1620 0.3176 -0.1527 0.1698 0.2424 0.2127 -0.1867 0.2749 0.2392 -0.2576 -0.2145 -0.1765 -0.2859 0.2403 0.1750 -0.1429 0.2481 0.2296 0.2294 -0.1485 0.3195 -0.1543 0.2442 0.3388 0.1967 0.2968 -0.1880 0.1667 -0.2053 -0.2285 -0.1864 0.2318 0.2605 0.1691 0.1920 -0.2401 -0.2692 0.2060 -0.1705 0.1677 0.1978 0.1768 0.2960 0.2970 -0.2249 0.1655 0.1909 -0.1823 0.2802 -0.1998 0.2103 -0.1710 0.1542 -0.1688 0.1471 0.1814 -0.3109 -0.2191 0.2220 0.1918 0.2616 0.1460 0.2262 0.3011 0.2475 0.2280 0.1646 -0.1709 0.2972 -0.1536 -0.1826 0.2345 0.1875 -0.1794 -0.2268 -0.1275 -0.2044 -0.1996 0.2739 0.1564 0.2298 -0.2170 0.1966 0.2467 -0.1477 0.1932 0.2192 0.1555 0.2227 0.2420 -0.2181 0.1894 0.2049 0.1769 -0.1976 -0.2064 0.1667 -0.1663 0.1868 0.2867 0.1959 -0.1768 -0.2283 0.2741 -0.2682 -0.1933 -0.2325 0.1551 0.2014 -0.2038 0.1656 0.2611 0.1789 0.1875 0.1902 0.3411 0.2270 -0.2420 0.2670 -0.2020 0.1509 0.1725 0.2108 -0.1889 -0.2273 -0.1838 -0.1900 -0.1949 0.2130 -0.1733 -0.1950 0.1738 -0.2693 0.1932 0.1084 -0.2062 -0.1539 0.2554 0.2213 0.1557 -0.2271 -0.1467 0.2234 -0.2157 -0.1936 0.2056 -0.2142 0.2428 -0.2342 0.2025 0.1914 0.1510 0.2187 0.1643 -0.2063 -0.2185 0.1495 -0.2323 -0.1518 -0.2040 0.1891 0.2521 0.2155 -0.2207 0.2147 -0.2051 0.1954 0.2309 -0.1447 0.3286 0.1286 0.1676 0.1888 -0.1898 0.2993 0.2185 -0.2519 0.2217 -0.1873 0.1896 0.1653 -0.1821 0.2162 0.3018 -0.2070 -0.2738 -0.2315 0.1574 0.3103 -0.2051 -0.2521 -0.1580 0.1792 0.2019 0.1838 -0.1783 0.1771 -0.2407 0.2022 -0.2018 0.2907 0.2032 -0.2226 -0.2232 -0.1966 0.1918 -0.1956 -0.2560 0.1699 0.2268 0.2011 -0.2146 0.2649 0.2225 0.1963 0.1845 0.1846 -0.2183 0.1797 0.2238 0.2110 0.2195 0.1985 -0.1442 0.3036 0.2171 -0.2988 -0.2529 -0.1756 -0.1947 0.2635 0.1794 0.2653 0.1867 0.1610 -0.1880 0.2576 0.1854 0.1997 0.1990 -0.2947 0.2263 0.2605 -0.2761 0.3315 0.2361 -0.1713 -0.1675 0.3138 0.2905 0.2697 -0.1397 0.2565 -0.2058 0.1843 -0.2123 -0.1748 0.1782 0.2544 -0.2166 0.1293 0.1904 -0.1513 -0.2341 0.2681 0.2424 0.1659 -0.2051 0.1451 0.2636 0.2702 0.3115 0.3052 0.2276 -0.1520 0.1864 0.2656 0.1664 0.2041 -0.1824 0.1773 -0.1864 0.2488 0.2281 -0.2868 -0.3295 -0.2981 0.2495 0.3284 0.1496 0.1949 0.1767 -0.1769 -0.1727 0.1757 0.2196 0.2224 -0.2250 -0.1937 -0.1540 -0.1606 -0.2234 0.1768 0.2104 0.2943 -0.1771 0.2268 -0.2667 -0.2231 0.2237 0.1663 -0.2607 0.1724 0.1842 0.2324 0.1901 0.1852 -0.1841 -0.1940 -0.2095 0.1922 -0.1259 -0.2289 0.1371 0.1998 0.1714 -0.2587 0.1539 0.1500 0.2686 -0.2198 -0.2123 -0.2081 0.2118 -0.2175 0.2984 -0.1741 -0.1186 -0.1803 0.1338 0.1648 0.1645 0.1568 -0.1404 0.1707 0.2426 0.1944 -0.1965 0.1785 -0.1792 0.2037 0.1723 0.2190 0.3091 0.1389 0.3082 0.1591 -0.1719 -0.1777 -0.2009 0.2216 0.2054 0.1785 0.2190 -0.1998 -0.2459 0.1873 -0.1694 0.2588 -0.1931 0.2594 -0.1847 0.1625 0.1607 0.2843 0.2003 0.2353 -0.2233 -0.2539 -0.2262 0.1996 -0.1424 0.2249 0.2070 -0.1638 -0.2148 -0.1934 -0.1747" HIT_INDICES="170 333 962 1252 1868 2077 2261 2382 2783 3211 3388 3844 3850 3879 4106 4291 4463 4775 5184 5525 5726 6270 6317 6673 6712 7010 7429 7601 8222 8326 8470 8626 8867 9070 9463 9592 9752 9908 9932 9962 10296 10303 10327 10502 10599 10876 10987 11200 11208 11252 11432 11453 11895 11896 11962 12069 12245 12270 12278 12390 12407 12525 12679 13009" ES_PROFILE="0.0155 0.0310 0.0083 0.0104 -0.0154 -0.0108 -0.0051 0.0049 -0.0084 -0.0258 -0.0248 -0.0475 -0.0357 -0.0258 -0.0323 -0.0365 -0.0405 -0.0567 -0.0823 -0.1044 -0.1168 -0.1582 -0.1617 -0.1876 -0.1890 -0.2090 -0.2366 -0.2446 -0.2845 -0.2842 -0.2865 -0.2890 -0.2970 -0.3013 -0.3187 -0.3153 -0.3136 -0.3110 -0.2981 -0.2856 -0.2951 -0.2794 -0.2650 -0.2613 -0.2513 -0.2539 -0.2433 -0.2394 -0.2199 -0.2028 -0.1954 -0.1757 -0.1864 -0.1632 -0.1448 -0.1290 -0.1178 -0.0948 -0.0705 -0.0536 -0.0294 -0.0123 0.0028 0.0062" RANK_AT_ES="9462.0000" RANK_SCORE_AT_ES="-5719.0000"/>
  <DTG RANKED_LIST="mFS08_entrez_mimo.rnk" TEMPLATE="na_as_pre_ranked" GENESET="gene_sets.gmt#TRANSFORMING_GROWTH_FACTOR_BETA_RECEPTOR_SIGNALING_PATHWAY" ES="-0.3780" NES="-1.5644" NP="0.0249" FDR="0.2061" FWER="0.9920" RND_ES="0.2908 0.2135 -0.2628 0.1491 -0.2635 0.2633 -0.1839 0.2139 0.4033 -0.3177 -0.2145 0.2857 0.2900 0.2167 -0.3093 0.3202 -0.2271 -0.2175 0.2648 -0.1578 0.3580 -0.2260 -0.2120 0.3729 0.1809 -0.1398 -0.2256 -0.3363 0.3368 -0.2112 0.3766 -0.2546 0.2744 0.3440 0.1814 0.1639 -0.3460 -0.2423 -0.3368 -0.3051 0.1757 0.1830 0.3505 0.1749 0.1773 0.2008 0.3396 -0.3320 -0.1595 0.3450 0.2383 -0.2779 -0.2048 0.1948 0.2627 0.2517 -0.4132 -0.2550 0.2601 0.2609 0.1970 0.2533 0.2011 0.2929 0.2219 0.2523 -0.2218 0.2978 0.3068 0.4019 -0.3449 -0.2063 -0.2147 -0.1301 -0.2203 0.1195 0.2110 -0.2928 -0.2158 0.1608 0.2320 0.3262 0.1795 -0.1833 0.2849 0.2960 -0.3121 0.3453 0.1970 -0.1479 0.2303 -0.2587 0.2267 -0.2291 0.1763 -0.2578 -0.3491 0.3081 0.3265 -0.2433 0.3628 -0.2199 -0.3078 -0.1798 -0.1366 0.2650 0.2306 0.2498 0.2757 -0.2266 -0.1709 0.2520 -0.3110 0.3849 -0.2427 0.2208 -0.2630 -0.2963 -0.1750 0.2879 0.2470 -0.1870 -0.2712 0.2891 0.2209 -0.2200 -0.2462 -0.1948 0.1869 0.3886 -0.2456 -0.2924 0.2172 -0.2982 -0.1451 0.2353 -0.3129 -0.1707 -0.2807 0.2094 -0.1721 -0.3076 0.2420 0.2323 -0.2242 0.2129 -0.2302 -0.2231 0.1984 0.2017 0.2735 0.3208 0.1944 -0.1942 0.1866 -0.2182 0.2789 0.2309 -0.1862 0.4128 -0.1796 0.2295 0.2145 -0.3177 -0.2029 0.1928 -0.2378 -0.1586 -0.2311 0.1551 0.1991 0.3324 -0.2381 -0.3013 -0.3096 0.2169 -0.2944 0.2764 0.4468 0.2598 -0.1919 0.2354 0.3253 0.2256 -0.2401 0.2622 0.4206 -0.2055 -0.2057 0.3747 -0.1895 -0.2228 0.2685 0.2074 -0.2123 0.1835 -0.3056 0.2541 -0.2652 0.3141 0.3028 -0.2345 0.1673 0.2490 0.2742 0.2596 -0.2399 0.2899 -0.4219 -0.1717 0.2637 -0.3432 0.1760 0.3322 -0.2258 0.1836 0.2221 -0.2210 -0.2715 -0.2176 0.2118 0.2941 0.2944 0.2133 -0.3479 -0.1497 0.3073 -0.2614 -0.2837 0.1930 0.2774 0.2136 0.3521 -0.1836 -0.1293 0.2819 0.1650 0.1828 0.1815 -0.1787 0.2556 0.2541 0.1759 -0.2742 -0.2961 -0.1700 -0.2209 0.2189 0.2536 -0.2498 0.2499 -0.2975 0.1405 0.2620 -0.2106 0.2249 0.2412 0.1863 -0.1928 -0.1679 0.2383 -0.1699 -0.3178 0.1310 -0.1328 0.3307 -0.1699 -0.1691 -0.1743 -0.2086 -0.2609 -0.2950 -0.2959 0.2167 0.3459 -0.2657 0.2708 -0.2260 -0.1492 0.3061 0.2846 -0.1930 0.2122 0.1990 0.3106 0.3085 0.1948 -0.2268 0.2411 0.1550 -0.1977 0.2410 -0.1977 -0.3404 -0.1110 0.3445 -0.3104 -0.2045 -0.1262 0.2287 0.1572 0.1976 0.1848 0.2437 -0.2849 0.2467 -0.2372 -0.2026 0.2961 -0.2235 0.2874 0.3010 0.2095 0.2595 0.3494 -0.2081 0.2242 0.3365 0.2486 0.2195 0.3158 0.2017 -0.2338 0.2406 -0.2875 -0.3619 0.1857 0.2226 -0.2740 0.3305 -0.2952 0.1934 0.2067 0.4162 0.1663 -0.3855 -0.2435 0.2067 0.2692 -0.2415 0.2301 -0.3360 -0.1389 -0.1967 -0.2458 0.4010 -0.1774 0.2126 -0.2135 -0.1974 -0.2615 0.2564 -0.2168 0.2380 0.2375 0.2245 -0.1673 0.2403 0.1977 0.2300 0.2876 0.1177 0.3517 -0.2216 0.2166 -0.1992 -0.3382 0.3084 -0.2550 -0.2293 -0.2629 -0.2714 -0.3169 0.2347 0.2807 -0.3060 0.3135 0.2676 0.2956 -0.2259 -0.2310 0.3314 -0.2412 -0.2030 0.2518 -0.2044 0.2738 0.2412 0.1882 0.2860 0.3378 -0.1962 0.1916 -0.1477 0.3105 0.2816 -0.2338 0.1900 0.3026 -0.2727 0.2713 -0.1360 -0.2616 -0.2334 -0.1890 -0.1646 -0.1582 0.3160 -0.2916 0.2050 0.2296 0.2269 0.2001 -0.1546 -0.2070 -0.1896 -0.2000 -0.1651 0.2694 0.2431 -0.4223 0.2576 0.1613 0.2022 0.2121 -0.2523 -0.3291 0.1613 -0.2678 -0.2297 -0.2645 -0.3455 -0.2327 -0.2075 0.2057 0.1875 0.2412 0.2969 0.2712 -0.1822 -0.2475 -0.2709 0.2499 -0.2135 -0.2535 -0.3527 -0.2989 0.3391 0.2518 -0.2298 -0.3134 0.2357 -0.3061 -0.2076 -0.1530 0.3023 -0.2168 0.3409 -0.3141 0.2538 -0.2431 0.2203 -0.1975 -0.1970 -0.2546 -0.3581 -0.1733 0.2424 -0.2410 -0.1985 0.3152 -0.4506 -0.2734 -0.2446 -0.2119 -0.2051 0.3334 0.1518 0.2756 -0.2118 -0.1843 0.2758 0.2831 -0.1766 -0.2485 0.1989 -0.1564 0.2955 0.2685 0.2440 -0.1065 0.2786 -0.2338 -0.2477 0.2504 0.1353 -0.2200 0.3146 -0.2574 0.2131 -0.2278 0.2259 -0.3334 0.3111 0.2086 0.1450 0.1794 -0.2862 0.2900 0.1687 0.2337 0.1979 -0.2694 0.3172 -0.3182 0.3757 0.2017 0.2955 -0.1685 0.2307 0.2631 0.1672 0.2697 0.2860 -0.2013 0.3011 0.2434 0.2778 0.2031 -0.3598 -0.4377 0.3318 0.2382 0.2700 0.1971 -0.2090 0.1735 0.2725 -0.2835 0.2309 0.1787 -0.2693 0.2231 0.3078 0.4355 -0.3065 0.1901 0.3014 -0.2547 0.2309 -0.1859 0.2038 -0.4245 0.1591 -0.2621 0.2168 0.2867 -0.2706 0.2383 0.3198 0.2741 -0.2797 0.3571 0.1983 0.1923 0.2485 0.2120 -0.2773 -0.2275 -0.1731 -0.2710 0.1860 0.2914 -0.2554 -0.3645 -0.2755 -0.1775 -0.1882 0.3486 -0.3592 0.3578 0.3395 -0.2759 -0.1225 0.2786 -0.1890 0.1955 -0.2765 0.3241 0.2189 0.2405 -0.2971 -0.2916 -0.2171 0.2005 0.2576 0.2670 0.2058 0.1961 0.3253 0.2182 0.2590 -0.3637 -0.2032 0.1601 -0.1930 -0.3570 -0.2542 -0.3004 -0.1702 -0.2184 0.2419 0.2181 -0.2780 -0.2704 0.2302 0.2055 -0.2853 -0.2061 -0.1784 -0.3641 0.1865 -0.2031 0.2160 0.1901 -0.1842 0.2953 0.2830 0.2163 0.3292 -0.1954 0.3353 0.2412 -0.1634 -0.2383 0.2062 0.2403 0.2498 0.2349 -0.2361 -0.3824 -0.1631 0.2071 0.2183 0.1703 -0.2465 -0.1838 -0.1480 -0.1508 -0.2500 -0.1541 -0.3039 0.3813 0.1689 0.2177 0.2007 -0.1687 0.2662 -0.2053 0.1736 0.2543 0.1706 0.3210 -0.2075 0.1946 0.2169 0.2787 -0.2035 0.2964 -0.3097 -0.3330 0.3651 0.1750 -0.2713 -0.3502 -0.2015 0.2893 -0.1873 0.2064 -0.2385 0.1509 0.3912 0.2390 0.2653 -0.2127 -0.2205 0.2044 -0.2692 -0.4148 -0.1843 -0.1934 0.2144 0.2441 -0.3172 0.1838 0.2785 0.2820 0.1790 -0.2564 -0.2386 -0.2750 0.2338 -0.2304 -0.1928 -0.2862 0.2834 0.3276 0.2193 0.2323 0.2524 -0.2373 0.3198 0.2363 -0.3095 -0.1804 -0.2450 -0.3407 -0.3223 0.2369 0.3622 -0.1453 0.2247 -0.3369 0.2210 -0.2081 0.2987 0.2098 0.3382 0.2860 0.2730 0.2490 -0.2660 0.2511 -0.2284 0.2155 -0.3251 -0.2713 -0.1817 0.3023 -0.3687 -0.1632 0.2094 0.3611 0.2350 0.3156 0.3584 -0.2887 0.1474 0.2551 -0.2740 0.2463 -0.3191 0.2271 0.1862 -0.1601 0.2015 -0.1483 0.2734 0.2333 -0.2362 -0.1932 0.2181 0.3141 0.3464 0.3266 -0.3059 -0.1671 0.2732 0.3239 0.2811 -0.1946 -0.2074 0.1694 0.2581 -0.1985 0.2507 -0.1929 0.1663 0.2700 -0.1812 -0.3296 0.3409 0.2147 0.2393 -0.2935 -0.1820 0.1930 0.2466 0.2892 0.2288 0.2667 -0.2539 0.2180 0.2306 0.2968 0.1875 -0.2095 0.2216 0.2355 0.2089 0.3598 0.1764 -0.1777 0.2008 0.2167 0.1364 0.2644 0.2073 0.2334 0.1527 0.3493 0.2107 0.1899 -0.2690 0.3109 0.2468 0.2085 0.3551 -0.2161 0.3500 0.2486 -0.1613 -0.2742 -0.4044 -0.2771 0.3277 0.2189 0.1941 0.2278 -0.2113 0.2554 -0.2794 0.2136 0.2663 0.3134 -0.2630 0.2057 0.2808 -0.2249 0.3109 0.2621 0.1970 -0.2224 0.2271 0.2288 -0.2641 0.2967 -0.1762 -0.1587 0.2869 0.2321 0.3713 0.2159 0.3167 -0.2776 -0.1572 -0.3304 0.2026 -0.1584 -0.1972 0.1862 0.2860 -0.2384 0.2928 0.4723 -0.2492 0.2183 0.2260 -0.3126 0.2457 -0.3266 0.2321 -0.1892 -0.2482 -0.3016 0.2098 0.1654 0.1730 0.3118 0.2680 -0.2369 -0.1886 0.2536 -0.1803 0.3061 -0.2371 -0.2489 -0.2184 0.2050 0.2208 0.2825 -0.2919 -0.1768 0.2332 0.3443 -0.2775 0.3196 0.2390 0.2889 0.1293 0.2636 0.3268 -0.2375 -0.2928 0.2385 -0.2738 0.1752 0.2615 -0.2902 0.2850 0.1653 0.1462 0.2486 0.1701 -0.1828 -0.2853 -0.2023 -0.1383 0.2636 -0.2172 0.3847 0.2203 0.2387 -0.2508 -0.3068 0.2741 0.2727 -0.2505 -0.3536 -0.2824 0.3102 0.4271 0.3022 -0.2967 -0.2542 -0.1430 0.1512 0.2328 0.2013 0.2038 -0.1667 0.2072 0.2562 0.1902 0.1531 -0.2319 0.2415 -0.2342 0.2559 -0.1742 -0.2441 -0.1820 0.2423 -0.2289 0.2098 -0.2769 -0.1980 0.2554 -0.2321 -0.2812 0.2458 0.2095 0.2478 0.1988 -0.3641 -0.2788 0.2477 0.4036 -0.4839 -0.1996 -0.2563 0.2493 0.2441 -0.2402 -0.2037 0.2684 0.2121 0.2201 0.3150 0.2408 0.2935 0.3878 0.1759 -0.1884 -0.2133 0.2679 -0.1813 0.2239 -0.1274 0.1588 0.2111 -0.2966 -0.2328 -0.2309 -0.3535 0.1647 0.3052 0.1904 -0.1839 0.3176" HIT_INDICES="1005 1824 2413 3114 3231 3452 3570 4181 4335 4837 5108 5985 6470 6971 7266 8141 8838 8853 9208 9960 10024 10343 10410 11250 11673 11675 11728 12136 12245 12349 12420 12631 12940 12984" ES_PROFILE="-0.0301 -0.0527 -0.0623 -0.0866 -0.0671 -0.0576 -0.0414 -0.0687 -0.0623 -0.0871 -0.0966 -0.1606 -0.1966 -0.2300 -0.2456 -0.2989 -0.3332 -0.3151 -0.3205 -0.3507 -0.3277 -0.3219 -0.2963 -0.3229 -0.3140 -0.2729 -0.2352 -0.2216 -0.1841 -0.1453 -0.1034 -0.0702 -0.0414 0.0081" RANK_AT_ES="9959.0000" RANK_SCORE_AT_ES="-6616.0000"/>
  <DTG RANKED_LIST="mFS08_entrez_mimo.rnk" TEMPLATE="na_as_pre_ranked" GENESET="gene_sets.gmt#ENZYME_LINKED_RECEPTOR_PROTEIN_SIGNALING_PATHWAY" ES="-0.2793" NES="-1.5502" NP="0.0049" FDR="0.2208" FWER="0.9980" RND_ES="-0.1530 0.1723 0.1919 0.1848 0.2676 0.1876 0.1709 -0.2231 0.1875 0.1775 0.1982 -0.1722 -0.1845 0.1689 -0.2201 -0.2075 -0.1384 0.1585 0.1737 -0.2033 0.1466 -0.1708 -0.2211 -0.1597 -0.1875 0.2103 0.1615 -0.2558 -0.1457 -0.2173 -0.1760 0.1780 -0.2006 0.1488 0.1821 0.1848 0.2105 0.2197 0.1529 -0.2310 -0.1512 0.2288 -0.1580 0.1473 -0.1739 -0.1810 -0.2010 0.2046 0.1680 0.1813 0.1697 -0.1694 -0.2289 0.1986 0.1835 -0.1455 0.2596 0.2231 0.1656 0.1707 0.1801 0.1729 0.1578 0.1982 0.1709 0.2044 0.1535 0.1470 -0.2255 -0.1867 0.1914 0.1838 0.1852 -0.1634 -0.1694 -0.1458 -0.1872 -0.1556 0.2562 0.2932 -0.1579 -0.1566 0.2177 0.2267 0.2143 0.1823 0.1590 0.2004 0.1301 0.1715 -0.1978 0.1956 0.2157 0.1869 0.2180 0.1956 -0.1830 0.1958 0.1818 -0.1651 0.2276 0.1400 -0.1758 0.1536 0.2041 -0.1563 -0.1750 0.2188 0.1930 0.2260 0.2330 -0.1800 -0.1593 0.1783 -0.1787 0.1851 -0.1792 0.1969 -0.1830 0.1813 -0.1743 -0.2230 0.1553 -0.2201 -0.2108 -0.1818 0.2192 0.1806 0.1688 -0.1686 -0.1365 -0.2223 -0.1860 -0.2311 0.2341 0.2531 0.1816 -0.1522 0.1889 -0.2210 0.1609 0.1936 0.1295 0.2750 -0.1639 0.1873 0.1705 0.1725 0.1512 -0.1443 -0.1843 -0.1523 0.1845 0.1545 -0.1906 0.2134 0.3289 0.1927 0.2397 0.1692 0.1792 0.1854 0.2067 0.1355 -0.1433 -0.1657 0.2360 0.2087 -0.2722 0.1675 -0.1791 0.2666 -0.1749 -0.2597 -0.1686 0.2127 -0.1492 0.1843 0.2351 0.2013 -0.2392 -0.2156 0.1541 0.2188 0.1955 -0.1478 0.1949 -0.1691 -0.1586 -0.1537 0.1767 0.1435 -0.2256 0.2705 -0.1618 0.1460 0.1585 -0.1567 0.2096 0.1659 -0.1626 -0.1351 -0.1678 0.1980 0.1696 -0.2149 0.1700 0.1815 -0.1461 -0.2094 0.2034 -0.1562 -0.1797 -0.1585 0.1406 -0.1759 0.1987 -0.1383 0.1453 -0.1533 0.1873 -0.1763 -0.1849 0.1804 0.1485 0.1875 -0.1987 -0.1687 0.1649 -0.1723 0.1892 0.1515 0.1816 -0.1731 -0.2543 0.1607 -0.1649 0.1661 0.1786 -0.1538 0.1393 0.2374 0.2085 -0.1690 -0.1836 0.1877 0.1672 -0.1575 0.2138 0.1747 0.1545 -0.1871 -0.1657 0.1866 0.2200 0.1608 -0.1877 -0.1405 0.2429 -0.1428 0.1659 -0.1753 0.1789 0.1770 0.1536 0.1508 0.1946 -0.1521 -0.2065 0.1604 -0.2224 0.2252 0.1485 -0.1820 -0.2123 0.1751 0.1853 0.2083 -0.2031 -0.2091 0.2686 -0.1321 -0.1593 -0.2098 -0.1747 0.2486 -0.1890 -0.2292 0.1937 -0.1763 0.1379 0.1367 0.1634 -0.2194 0.1982 0.1770 -0.2240 -0.2511 0.2285 0.1826 -0.1493 0.1969 0.1905 0.2261 -0.2282 0.1719 -0.2348 -0.1803 -0.1767 0.1569 -0.2113 -0.1670 0.2010 0.2342 0.1847 -0.1574 0.1613 -0.1894 0.1378 -0.2824 0.1705 0.2358 -0.2308 0.1999 0.1950 0.1781 -0.1623 0.1651 0.1690 0.1245 -0.2181 -0.1466 0.1944 0.2112 0.2027 -0.1549 0.1937 0.1557 -0.1417 -0.1844 0.2002 0.2190 0.1876 -0.2473 -0.2368 0.2604 -0.1947 0.1982 0.2190 0.1665 0.1603 -0.1911 0.1769 0.1987 -0.1998 0.1824 -0.1886 0.1853 0.1858 -0.1804 -0.1944 -0.1582 0.1637 0.1377 0.1612 0.1677 -0.2484 0.2150 0.1851 -0.1724 -0.1644 -0.2356 0.2230 -0.1290 -0.1662 0.1649 -0.1509 -0.1355 -0.1300 -0.1462 0.2043 -0.1610 -0.1534 -0.1634 -0.1913 -0.1655 0.2094 -0.1784 0.1681 0.1989 0.2099 0.1568 -0.1598 0.2169 -0.1692 0.1624 -0.1959 -0.1951 0.1654 0.2350 -0.1764 0.1391 -0.1544 -0.1610 0.1822 -0.2035 0.1884 -0.1878 0.1996 0.1696 0.1832 0.2267 -0.1537 -0.1797 -0.2391 -0.2078 -0.1510 -0.1985 0.1572 -0.1468 -0.2399 -0.1633 0.1922 0.2024 0.2144 0.1480 -0.1845 0.1856 0.1570 0.1829 0.2061 -0.1528 0.1907 0.2261 0.2024 0.1609 0.2694 0.2380 -0.1498 0.1894 -0.2027 -0.1808 -0.1417 0.2122 0.1928 -0.1672 -0.1847 0.1669 -0.1556 -0.1398 -0.1646 -0.1472 -0.1915 0.1914 -0.2185 0.1946 0.2002 0.2358 -0.1956 0.1827 0.2809 -0.1804 -0.1633 0.2134 -0.2396 -0.1737 0.1346 -0.1490 -0.1617 0.1635 0.1705 -0.1838 0.1620 0.1919 -0.1549 0.1679 -0.1941 0.2281 0.1953 0.1957 -0.1851 -0.1305 0.2169 0.1922 0.1547 -0.1725 -0.1170 0.2022 0.1944 0.1401 0.1982 0.2829 -0.1545 -0.1712 0.2723 -0.1647 -0.2228 -0.1282 0.1893 -0.1641 0.1870 0.2010 0.1920 -0.1809 0.2221 0.1773 -0.1572 0.1784 -0.1513 -0.1715 0.1949 0.1363 -0.2121 0.1936 0.2055 -0.1390 -0.1784 -0.2042 -0.1731 -0.2478 0.1578 -0.1636 0.2143 -0.1241 -0.2124 0.2089 0.1943 0.2062 -0.1435 0.2217 -0.1575 -0.1869 0.2299 0.1787 -0.1825 -0.2246 0.1992 0.1891 0.2538 0.1444 -0.1667 0.2207 0.2557 0.1848 -0.1887 0.1698 0.1553 -0.1450 0.2097 -0.1893 0.1436 -0.1776 0.1836 -0.2139 0.2002 0.1577 -0.1526 0.1699 0.2044 0.1910 -0.1586 -0.1939 -0.1824 0.1583 -0.1576 0.1932 0.1576 -0.1540 -0.1582 0.2471 0.1438 0.2027 0.1546 -0.1992 0.2549 0.2159 -0.1708 0.1941 0.1880 0.2336 0.1695 0.1527 0.1655 -0.1735 0.1641 -0.1495 -0.1444 0.1730 0.1670 0.1764 0.1777 -0.1514 0.1919 0.2024 0.1944 0.1808 0.1908 -0.1689 -0.2058 -0.1497 0.2132 0.2023 0.2404 -0.1828 0.2028 -0.1918 -0.2478 -0.1802 -0.1839 -0.1586 -0.1681 0.2002 -0.1829 -0.1407 -0.1675 -0.2370 -0.1870 0.1626 0.1571 0.1637 0.2065 0.2189 -0.1632 0.1412 0.1780 0.1802 -0.1826 0.1363 -0.1823 -0.1948 0.1362 0.1792 0.2077 0.1310 -0.1628 -0.1698 0.1845 0.2136 0.1784 0.1567 -0.1934 -0.1698 0.1245 0.1972 0.1366 0.2428 0.1767 -0.1495 -0.1963 0.1893 0.1669 0.1830 -0.1820 0.1986 -0.1610 0.1621 -0.2039 0.1706 0.1748 -0.1487 0.1731 0.1752 0.1684 0.1598 -0.1480 0.1904 0.1847 -0.1654 -0.1917 0.1853 -0.1393 0.2150 0.1564 0.1843 0.1665 0.1463 0.1556 0.1718 0.1595 0.2270 0.1887 -0.2369 -0.1665 0.1680 0.1577 -0.1737 0.1606 0.1607 0.1318 -0.1808 -0.3108 -0.1666 0.1934 -0.1316 -0.1746 -0.1974 0.1699 0.2182 0.1834 0.1842 0.1816 0.1559 0.2365 -0.1884 -0.1669 0.1566 0.1801 0.1392 -0.1947 0.2180 -0.2132 0.2201 0.2261 -0.2045 0.1317 -0.2260 0.1856 0.1575 0.1591 -0.1747 0.2533 0.1907 0.2109 0.1741 0.1901 -0.1948 -0.2244 0.1748 0.1351 0.2405 -0.2359 0.2205 0.2385 0.2253 0.2106 -0.1698 0.1403 0.2128 -0.1447 0.2074 0.1886 -0.1478 -0.1868 0.2020 0.1451 -0.2047 -0.2003 -0.1690 0.1934 0.1646 0.1702 -0.1603 0.2504 0.1797 -0.2000 -0.1392 -0.2042 0.1836 0.1895 -0.1936 -0.1890 0.1713 -0.1767 0.1505 -0.2153 0.2060 -0.1864 -0.1339 0.1964 0.2344 0.1443 -0.2317 -0.2223 -0.1730 -0.1489 0.2120 0.2119 0.2593 0.2316 0.1574 0.1495 0.1651 0.1919 -0.1798 -0.1954 0.1534 -0.1420 -0.1680 0.2034 0.1678 -0.1936 0.2061 0.2029 0.1423 -0.1441 0.1432 -0.1663 0.1794 -0.2155 0.2085 0.1781 0.1665 0.1790 0.2390 0.1952 -0.1766 -0.1721 0.2240 0.1478 0.1481 0.1853 0.1361 0.1891 -0.1659 -0.2032 -0.1672 0.1707 -0.1590 0.2154 0.2251 0.2964 0.1912 -0.1747 0.1630 0.2033 -0.1387 0.1702 0.1473 -0.1408 -0.1775 0.1909 0.1631 -0.1898 -0.1808 0.1621 0.1952 0.1934 0.1732 -0.1690 0.1621 0.2102 -0.1952 0.1562 0.1340 -0.1927 0.1466 0.1226 0.2462 0.1874 -0.1625 0.1537 0.2988 -0.1708 -0.2465 -0.1959 -0.1765 -0.1528 -0.1763 0.2251 -0.1580 0.1762 -0.1816 0.1640 -0.1791 -0.1421 0.2004 0.1572 -0.1555 0.1820 -0.1825 0.1968 0.2171 0.2402 0.2142 -0.2165 -0.2025 0.1610 0.2191 -0.1998 0.2292 0.1701 -0.1741 0.1795 0.1764 0.1865 0.1889 0.1634 0.1842 0.1459 -0.2043 0.1745 0.1753 -0.1802 -0.2220 0.1667 -0.1839 -0.1539 0.1508 0.1413 -0.1592 -0.1777 -0.2022 0.1850 0.1569 -0.1946 0.1804 0.1496 0.1798 0.1809 0.1503 0.1782 0.2117 -0.1607 0.1576 0.1967 0.1542 0.1936 0.1245 0.1739 0.2097 0.1695 -0.1630 -0.1395 0.1987 0.1581 0.2177 0.2282 0.1838 0.1451 -0.2132 -0.1354 0.2232 0.1948 0.1711 0.2298 0.1799 -0.1524 0.1818 -0.1485 0.1613 -0.1590 0.2189 0.2406 -0.1734 -0.2103 0.2350 -0.1865 0.2101 0.1926 0.1625 0.2429 0.1945 0.1713 -0.2437 0.1605 0.1576 0.2044 0.1618 -0.1288 0.1950 -0.1894 0.1809 0.1944 0.2699 0.1702 0.1824 -0.1972 0.1484 -0.2152 0.1717 -0.1564 0.1929 0.2532 0.2134 -0.1611 0.1507 -0.1588 -0.1842 0.1663 -0.1620 -0.2131 -0.2147 -0.1666 -0.1514 0.1474 0.1860 0.2056 0.1581 -0.2030 0.2295 -0.1889 -0.1605 0.2078 0.1774 -0.2143 -0.1930 0.2121 -0.1471 -0.1944 0.1398" HIT_INDICES="386 659 1005 1458 1534 1550 1631 1824 1842 1868 1890 2066 2329 2413 2722 2811 2873 3114 3231 3388 3452 3570 3821 3856 3861 3980 4101 4105 4181 4224 4335 4593 4618 4837 4850 4947 5076 5108 5286 5431 5510 5561 5578 5722 5861 5942 5985 6072 6364 6470 6605 6652 6684 6937 6968 6971 7030 7121 7148 7193 7266 7344 7567 7671 7798 7906 8015 8040 8083 8084 8141 8300 8321 8340 8552 8681 8713 8816 8838 8853 8909 9208 9243 9259 9339 9482 9570 9960 9994 10024 10057 10193 10305 10343 10410 10734 10902 11236 11250 11376 11673 11675 11695 11726 11728 11732 11924 11974 12022 12069 12092 12102 12136 12166 12245 12327 12339 12349 12417 12420 12487 12631 12664 12729 12798 12914 12940 12984" ES_PROFILE="-0.0144 -0.0205 -0.0331 -0.0551 -0.0481 -0.0365 -0.0302 -0.0330 -0.0224 -0.0124 -0.0021 -0.0042 -0.0136 -0.0094 -0.0234 -0.0206 -0.0158 -0.0255 -0.0260 -0.0300 -0.0269 -0.0284 -0.0409 -0.0367 -0.0303 -0.0331 -0.0363 -0.0304 -0.0304 -0.0279 -0.0310 -0.0461 -0.0433 -0.0561 -0.0530 -0.0566 -0.0630 -0.0621 -0.0729 -0.0815 -0.0852 -0.0869 -0.0861 -0.0954 -0.1048 -0.1100 -0.1123 -0.1182 -0.1405 -0.1483 -0.1580 -0.1608 -0.1624 -0.1805 -0.1813 -0.1800 -0.1829 -0.1881 -0.1883 -0.1898 -0.1932 -0.1969 -0.2113 -0.2162 -0.2226 -0.2273 -0.2319 -0.2298 -0.2291 -0.2252 -0.2254 -0.2331 -0.2301 -0.2270 -0.2382 -0.2427 -0.2397 -0.2419 -0.2379 -0.2332 -0.2316 -0.2481 -0.2441 -0.2386 -0.2379 -0.2417 -0.2411 -0.2630 -0.2572 -0.2511 -0.2452 -0.2469 -0.2465 -0.2403 -0.2362 -0.2511 -0.2536 -0.2681 -0.2578 -0.2559 -0.2664 -0.2541 -0.2431 -0.2330 -0.2206 -0.2083 -0.2101 -0.2009 -0.1913 -0.1816 -0.1700 -0.1573 -0.1465 -0.1352 -0.1275 -0.1198 -0.1067 -0.0934 -0.0844 -0.0703 -0.0611 -0.0574 -0.0450 -0.0349 -0.0248 -0.0181 -0.0043 0.0082" RANK_AT_ES="11235.0000" RANK_SCORE_AT_ES="-9095.0000"/>
  <DTG RANKED_LIST="mFS08_entrez_mimo.rnk" TEMPLATE="na_as_pre_ranked" GENESET="gene_sets.gmt#LYMPHOCYTE_DIFFERENTIATION" ES="-0.4214" NES="-1.5407" NP="0.0315" FDR="0.2277" FWER="0.9990" RND_ES="-0.2226 -0.2962 -0.3187 -0.2424 0.2244 0.3486 0.1769 -0.1833 -0.2263 -0.2972 0.3901 0.4518 0.2091 -0.2049 0.3026 -0.3435 -0.2484 -0.1627 0.3620 -0.3371 0.2097 -0.2120 0.3643 0.2875 0.1891 0.1758 -0.2459 0.2397 -0.3088 0.2635 -0.3853 0.2871 0.1497 0.3209 0.3174 0.2056 0.2219 -0.4099 -0.3788 -0.3240 0.3102 -0.2201 -0.2548 0.2383 0.1564 0.4447 0.6142 0.2309 -0.1935 0.2335 -0.3888 0.2726 0.2544 0.3926 0.2987 0.2095 -0.4795 -0.3354 -0.2234 0.3333 0.2402 0.3592 -0.2755 -0.2410 0.3368 -0.2375 -0.2155 -0.1848 -0.2517 -0.2578 0.3617 0.2163 0.3246 -0.1472 0.1735 -0.1767 -0.2719 0.2832 -0.3227 -0.4163 0.2962 -0.3276 -0.2291 0.1857 -0.2554 0.3074 -0.3613 -0.1457 0.1896 0.1848 -0.2796 0.3270 -0.2115 -0.1611 0.4676 0.3172 0.2128 -0.3652 0.2376 0.2280 -0.2370 0.5010 -0.2607 0.2879 -0.2285 0.1975 0.2225 0.4802 -0.2022 -0.3705 0.2119 0.1763 0.2007 -0.4413 0.2816 -0.3284 0.2461 -0.3709 -0.1950 -0.3571 -0.2476 -0.3030 -0.3016 -0.3047 0.1367 -0.2830 0.1836 0.2201 0.2620 -0.1702 0.2680 -0.3072 0.2659 -0.2272 0.2456 -0.1778 0.1787 0.2436 0.1958 -0.2931 -0.3496 -0.3574 -0.3452 -0.2451 0.2418 0.2264 0.3155 -0.3518 -0.3086 0.3516 0.3008 0.1763 0.1810 -0.3203 0.2776 0.1799 0.2630 0.2315 0.4651 0.3023 -0.3416 0.2491 0.2248 0.2743 0.2887 0.2912 0.1855 -0.3115 0.2961 0.3332 0.1860 0.2120 0.2197 -0.3168 0.1981 -0.2330 0.2758 -0.2807 0.1390 0.2406 -0.2755 -0.3761 0.3405 0.3589 -0.3756 -0.1893 -0.2183 -0.1887 0.4695 -0.3371 -0.2802 0.2908 -0.5147 -0.1381 -0.2466 -0.1859 0.2375 0.3316 -0.2838 0.1942 -0.2882 -0.2919 -0.2242 0.4277 0.2148 0.2336 -0.2520 -0.3329 0.1151 0.3183 -0.4190 0.1719 0.3216 -0.2831 0.3609 0.2179 0.2419 0.1894 -0.3094 0.2657 0.3360 0.4008 0.2765 0.3260 0.2494 -0.2097 0.2019 0.2616 -0.2893 0.2353 -0.2745 0.1992 -0.1520 -0.2289 -0.2560 -0.2149 -0.2470 -0.2484 0.3045 0.3176 0.3105 -0.2945 0.4149 0.4526 0.2235 -0.2521 -0.2806 -0.1997 0.2308 -0.2922 -0.3164 0.2035 0.2777 0.2775 0.1935 0.4131 -0.2688 0.3085 -0.3992 0.4245 -0.4636 -0.4485 0.3437 -0.4429 0.2932 0.2113 -0.2903 0.3536 0.2876 0.2730 0.3538 0.3450 -0.3193 0.2246 0.2178 0.2505 -0.2051 -0.2361 -0.2170 0.4323 0.3231 0.2360 0.3923 0.3210 0.4169 0.2975 0.2211 -0.2327 0.3302 0.1918 0.2544 0.1468 -0.1385 -0.2541 -0.3889 -0.3586 0.2835 -0.1687 -0.3235 0.2316 0.2463 -0.3547 0.2514 0.2072 0.3654 0.2863 0.4902 0.3142 -0.2493 -0.2016 -0.1933 -0.2590 -0.1858 0.3802 0.2429 0.2024 0.2571 -0.2577 -0.2272 -0.2343 -0.2585 -0.2493 0.3427 -0.3550 0.2353 0.2503 0.1772 0.2566 -0.2735 0.2458 0.2584 0.2951 -0.2257 0.2471 -0.2461 -0.2627 -0.2025 0.2199 -0.3079 0.3309 0.1777 0.2688 0.2368 0.3553 -0.2009 0.2479 -0.1738 0.3763 0.1915 0.1768 0.2844 0.2931 0.3781 0.2489 0.1646 0.3161 0.3365 -0.1903 0.2011 -0.3400 0.4088 -0.1893 0.3167 -0.3223 0.3278 -0.3116 0.2133 -0.2537 0.2608 -0.2884 -0.2075 -0.2546 0.3457 0.1930 0.2224 -0.2067 0.2156 -0.2655 -0.2964 -0.1808 -0.2572 0.3042 0.2590 -0.4055 0.2640 0.1609 -0.2088 0.3431 -0.2899 0.4405 0.2375 0.2122 0.2133 0.4100 -0.1867 -0.3297 -0.2496 0.4225 0.3345 0.1677 0.2302 -0.2859 0.2414 0.3486 -0.3863 0.1633 -0.2751 -0.4134 -0.2441 0.2691 0.3240 -0.2894 0.2624 -0.2351 -0.2194 -0.1631 0.2895 -0.2833 0.2274 0.2221 0.1774 0.2389 0.1896 0.3066 0.2982 0.2949 0.3503 -0.3502 -0.1738 -0.2739 -0.2272 -0.2228 -0.3102 0.3908 -0.2924 0.3367 0.3877 0.4004 0.3798 0.2254 -0.2626 0.2070 -0.2292 0.2595 -0.2642 -0.2074 -0.2057 -0.1851 0.2178 -0.2692 0.2897 -0.2007 0.2332 -0.2981 -0.2784 -0.1691 -0.2615 0.2896 -0.1518 0.2275 0.2979 0.3053 0.3487 0.2709 0.2700 0.2803 -0.2884 -0.2806 -0.3070 0.2019 -0.1959 -0.2415 0.2544 0.1391 -0.1990 -0.4250 -0.2816 0.2091 -0.2823 -0.4139 0.2603 -0.2420 -0.4643 0.2316 -0.2304 0.1951 0.2414 -0.2944 0.3853 0.2652 -0.2425 0.2726 -0.1190 0.3423 -0.1960 -0.1670 0.3828 0.2872 0.3333 -0.3269 -0.3231 0.2356 0.3002 -0.3361 0.2591 0.4308 0.2249 0.1693 0.2355 0.1866 0.3237 0.3190 -0.1877 -0.2965 -0.2751 -0.1933 -0.2414 -0.2711 -0.2042 0.2710 -0.2979 0.3766 0.3272 -0.2922 0.4045 -0.2575 0.3489 -0.2783 -0.4221 0.3156 -0.2792 -0.3052 0.2375 -0.1815 -0.2541 0.3700 -0.1505 -0.2093 0.2137 0.2362 0.2694 -0.2735 0.2088 0.3293 0.2753 -0.2162 0.2911 0.2542 0.2573 -0.2272 -0.2468 0.2280 0.3024 -0.2479 0.3114 -0.2315 -0.2240 -0.3159 0.3379 -0.2980 -0.2153 -0.1999 0.2714 -0.3517 0.4551 0.2262 0.2058 0.1985 -0.2018 0.3051 -0.3138 0.3347 -0.3744 0.3280 0.3563 0.2500 -0.2394 0.2643 -0.3324 0.3119 0.1459 0.2118 0.2421 -0.2700 -0.2420 0.2869 -0.3192 -0.3685 -0.3098 0.2666 -0.3224 0.1593 -0.3844 0.2701 0.2695 0.2214 -0.2052 -0.2582 -0.3300 -0.2385 0.3894 -0.3126 -0.2825 0.2779 0.2967 0.1485 -0.3089 -0.2642 0.3366 0.2455 -0.3573 0.2639 0.2653 0.2440 0.1442 0.2875 0.2971 0.1977 -0.2970 0.2548 0.2620 -0.2921 0.2427 -0.1702 0.2691 0.2668 0.4702 -0.3394 0.3410 -0.3283 -0.1877 0.2659 -0.2771 -0.1964 0.4169 -0.2009 0.3577 -0.2054 0.3071 0.2729 0.3498 -0.2937 -0.1836 0.2131 0.1770 0.4642 0.4368 0.1938 0.4387 0.3888 -0.2655 -0.2482 0.3230 0.2293 0.2937 -0.1990 0.2316 0.2696 -0.3351 0.3081 0.2928 0.2366 -0.2839 -0.3455 0.2221 0.3804 0.2225 -0.2126 0.1406 -0.2657 -0.1676 0.3542 -0.2768 0.2609 -0.1962 -0.2043 -0.2428 0.2444 -0.3842 0.2514 -0.2704 0.2027 -0.3433 0.2899 0.2459 0.2750 0.2699 -0.1878 -0.3991 -0.2919 -0.3876 0.2079 -0.2841 -0.3014 0.1743 0.2196 -0.2187 0.2069 0.2342 0.2060 0.4127 -0.1713 0.1981 -0.2628 0.2181 -0.2281 -0.3297 -0.3220 0.3070 0.2447 0.3277 0.2211 -0.2028 0.1983 0.2820 0.2128 -0.2177 -0.2615 0.2372 0.2820 0.2686 -0.2500 -0.3114 -0.3187 -0.1641 0.2008 0.3805 0.2383 -0.2236 -0.3591 -0.2729 -0.2130 0.3031 -0.2165 -0.2955 -0.3295 0.2101 0.3930 -0.3164 0.2475 -0.1816 -0.2386 -0.3139 0.3037 -0.3228 -0.2536 -0.3565 -0.2810 -0.2831 -0.1811 0.3763 0.3004 0.2693 -0.2993 -0.3491 0.1604 0.2311 0.3558 -0.2797 -0.2321 0.4128 -0.2000 0.2634 0.1605 -0.1911 -0.2664 0.1624 0.3336 0.2327 -0.2599 -0.2045 -0.2997 -0.2236 -0.3075 -0.3876 -0.3443 0.3600 -0.2529 0.3731 0.2694 -0.3388 0.3384 0.2878 0.3088 0.3345 -0.1681 0.2453 0.2570 0.3269 -0.2835 0.2972 0.2558 0.2446 0.2897 0.2752 -0.3165 -0.2237 0.2220 -0.3417 0.2550 -0.2274 0.2061 0.4051 0.2968 -0.3129 0.3889 -0.1765 -0.2892 0.2587 0.2626 -0.2700 0.2101 0.2399 0.2520 -0.3219 -0.4089 0.1769 0.2494 0.3091 -0.2808 0.3034 0.2093 0.1809 -0.2165 0.4163 -0.4068 -0.1533 0.2710 -0.2486 -0.2068 0.2948 0.1684 0.2459 0.1677 0.2260 -0.4384 0.2088 -0.3901 0.2956 -0.2734 0.2209 0.2136 0.2331 0.1982 -0.4082 -0.2201 0.2016 -0.3159 -0.2433 0.2499 0.3209 -0.1573 0.5113 -0.4280 -0.1614 -0.3007 0.2456 0.2134 0.3130 0.2689 -0.3607 -0.2623 -0.3279 -0.2389 -0.2810 0.3072 -0.3744 0.2542 0.3499 0.2727 -0.4420 -0.2679 0.3543 0.3109 0.2310 -0.3264 0.1980 -0.2060 0.2538 0.2985 0.2987 0.2426 -0.3845 0.3280 0.1942 -0.3611 0.2241 -0.3526 -0.5023 0.2540 -0.2125 -0.2699 -0.2534 -0.3286 -0.2515 0.2949 0.2244 -0.2595 0.2448 -0.3253 -0.3300 0.2626 0.1776 -0.3117 -0.3444 -0.2911 0.1783 -0.3236 0.2548 0.2079 0.3248 -0.2296 -0.4058 -0.2629 0.3179 0.3024 0.3135 0.2672 0.1789 -0.3253 -0.2779 0.4544 -0.3233 0.1747 0.3178 -0.2485 0.4329 0.2470 -0.3453 0.2924 -0.2238 0.2592 0.2780 0.2836 0.3215 -0.2424 -0.2963 -0.2467 0.1757 0.3337 0.3481 0.2414 -0.2227 0.3888 0.3399 -0.2567 -0.1832 0.2087 0.1809 -0.3078 0.4652 -0.3289 -0.1696 -0.1876 0.3272 0.4221 0.2000 0.2249 0.3323 0.3204 -0.1870 -0.3123 -0.2658 0.3189 0.2997 0.2185 -0.2527 -0.4688 -0.2595 0.2210 -0.2739 -0.1663 0.2606 0.1453 0.3803 0.2599 0.2887 0.1881 -0.2447 0.2870 0.2938 0.3249 0.1863 0.2244 -0.3120 0.2558 0.2139 0.2678 0.2563 -0.2941 0.2252 0.3325 0.2171 -0.2158 -0.1432 -0.2425 -0.1375 0.3047 -0.2157 0.2346" HIT_INDICES="962 1252 1868 3211 3879 4291 5525 5726 6673 6712 8470 9932 10303 10502 10876 10987 11432 11453 11895 11962 12270 12278 12407" ES_PROFILE="-0.0060 0.0363 0.0462 -0.0157 -0.0349 -0.0399 -0.1236 -0.1309 -0.1996 -0.1984 -0.3096 -0.3826 -0.3682 -0.3382 -0.3174 -0.2752 -0.2530 -0.1982 -0.1705 -0.1133 -0.0710 -0.0055 0.0523" RANK_AT_ES="9931.0000" RANK_SCORE_AT_ES="-6566.0000"/>
  <DTG RANKED_LIST="mFS08_entrez_mimo.rnk" TEMPLATE="na_as_pre_ranked" GENESET="gene_sets.gmt#B_CELL_ACTIVATION" ES="-0.4481" NES="-1.5278" NP="0.0452" FDR="0.2405" FWER="0.9990" RND_ES="0.2293 0.1860 0.2743 -0.2303 0.2340 -0.2444 0.2463 0.2427 0.1858 -0.2608 0.2042 0.3229 -0.2543 0.2043 -0.3157 -0.3335 -0.2926 -0.2413 0.1550 0.2624 -0.2272 -0.2713 0.3111 -0.2594 -0.3472 -0.1953 -0.2289 -0.3497 0.3435 -0.2104 0.2354 -0.2983 -0.1994 0.2040 0.2627 0.4424 0.3023 0.4117 0.4255 -0.2825 0.2219 0.4566 -0.2170 0.2536 0.2021 -0.2608 -0.1457 -0.2897 -0.3407 -0.3175 0.3217 -0.2184 -0.3744 -0.3982 0.3220 0.2878 0.4327 -0.2190 -0.1623 0.2030 0.2708 0.2182 -0.2336 0.2289 0.2515 -0.2528 -0.3370 0.1776 0.2435 0.2590 0.2638 0.4805 0.2925 0.2814 0.3528 -0.2817 -0.2924 0.4371 0.3139 -0.2881 0.2860 -0.2907 0.5075 -0.3050 -0.4970 -0.3755 0.2789 0.2744 -0.2380 -0.3634 0.1652 -0.1599 -0.3006 -0.3524 0.2265 -0.3366 0.2280 -0.2296 0.3461 0.2150 -0.3893 0.2565 0.3575 -0.4299 -0.2246 -0.2281 0.2171 -0.1524 0.1781 0.2351 -0.1896 0.2296 0.2315 -0.2002 -0.2500 0.3164 0.2612 -0.2220 0.2650 0.2770 0.4011 -0.2070 0.1603 -0.2939 0.2441 -0.2268 -0.3359 0.3893 -0.3052 0.1384 -0.4628 0.4364 0.3718 0.2060 0.5888 0.2932 -0.2964 -0.4651 0.2750 -0.3753 -0.4092 0.2449 -0.3581 0.2325 0.2384 -0.1895 0.2310 0.2257 0.1750 -0.2625 0.3226 -0.2022 0.3810 -0.2235 -0.2409 0.4384 0.2881 0.1981 -0.5457 0.4169 0.2783 0.2316 -0.3508 0.4323 -0.4061 0.3534 -0.2004 -0.2479 -0.2763 0.2269 -0.1844 -0.3518 -0.4557 -0.2236 0.3635 0.3311 -0.4031 0.2788 0.2137 0.3637 -0.1839 -0.2904 0.1670 0.3730 0.3695 0.1687 0.2585 -0.2484 0.3968 -0.3771 0.2343 -0.4783 -0.1757 0.2553 -0.1823 -0.4114 0.2031 0.3510 -0.1804 -0.2210 0.4360 0.2004 -0.2745 0.2788 0.2578 0.3358 0.3049 0.3073 -0.1472 -0.2167 -0.3818 -0.1834 0.4602 0.1864 -0.3130 0.3344 -0.3338 -0.2729 -0.4080 0.2394 0.4245 0.4074 -0.2585 -0.2780 0.4002 0.3421 -0.3247 -0.2128 -0.5318 0.3818 0.3261 0.5843 0.3013 -0.2555 0.3879 0.3209 0.2006 0.2435 0.2752 0.3144 -0.2762 -0.3177 -0.1445 -0.3798 -0.4310 0.3216 -0.2238 -0.2389 -0.3399 0.2854 0.1759 0.3277 0.2745 0.2759 0.2659 -0.3097 0.2911 -0.3499 0.3397 -0.2623 -0.2362 0.2374 0.2112 -0.3304 -0.3008 0.4662 0.2477 0.2498 -0.2096 0.3028 0.2676 -0.2816 -0.2117 -0.3503 0.2388 -0.3097 0.2358 0.2596 0.2613 0.2750 0.4657 0.3852 0.2775 -0.2396 -0.2565 -0.4779 -0.1933 -0.4639 0.3462 0.3893 0.3568 -0.1723 -0.1849 0.5178 -0.3047 -0.1494 -0.2385 0.4592 -0.3159 -0.3408 -0.2835 0.3007 -0.4951 -0.2770 0.3885 0.3340 0.2971 0.2066 -0.2412 0.3724 0.3039 0.2592 -0.3517 0.2209 0.3484 0.3105 -0.3252 -0.3263 -0.2427 -0.1808 0.3626 0.2480 0.3757 0.3036 0.2361 -0.2375 0.2794 -0.3120 0.2561 0.3118 0.3665 -0.3535 0.3348 0.1805 -0.2886 0.1999 0.3774 -0.1944 -0.2213 0.2296 0.2903 0.3596 0.3014 0.2689 -0.3601 0.3498 -0.1971 -0.3786 -0.2682 -0.4341 -0.2776 -0.2845 -0.2344 -0.2429 -0.2412 -0.2300 0.1921 0.3872 -0.2011 0.3307 0.3342 -0.2273 0.3330 -0.3927 -0.4250 -0.2418 -0.4163 0.2364 0.3327 -0.2830 -0.4238 -0.1788 -0.1753 0.3069 -0.3337 -0.4022 -0.3521 -0.3987 0.2799 -0.3298 -0.2284 0.3009 0.2773 -0.2693 -0.2674 0.3131 -0.3223 -0.3039 0.2105 0.4286 0.2230 0.3855 0.4351 -0.3690 0.3006 0.4186 0.2886 -0.4028 0.2385 0.3404 -0.3389 0.3081 0.2574 0.1653 -0.3672 -0.3919 -0.3193 0.4543 -0.2860 0.1976 0.2597 -0.2255 0.3593 0.2148 0.3223 -0.1990 -0.2649 0.2099 -0.3748 -0.1834 0.3111 0.2603 -0.2384 0.2523 -0.1519 0.2933 0.1744 0.2311 -0.1989 -0.2987 0.4695 0.2307 -0.3784 0.1277 -0.4338 0.4947 0.2655 0.2941 0.1744 0.1809 0.4278 0.4008 0.3409 -0.2367 -0.2778 0.2912 -0.4871 -0.2515 -0.2845 0.3742 -0.3727 0.4195 0.2245 0.3601 -0.2853 0.1659 0.2615 0.2192 0.2174 0.3018 -0.3073 -0.3630 -0.2330 0.2392 -0.3167 0.3122 -0.2321 0.3532 0.4467 0.2279 -0.2317 -0.2375 -0.3633 0.1557 -0.3835 0.4466 0.3191 -0.3453 0.2612 -0.2127 0.1870 0.3008 0.2427 0.3084 -0.3463 0.2629 0.3862 0.5143 -0.2943 0.3181 0.3161 0.2765 0.4040 0.3203 0.2256 0.3138 0.1890 -0.2698 0.2613 0.1816 0.2519 0.2365 -0.3893 -0.2942 0.1549 0.3968 0.3260 0.2607 -0.3528 -0.3005 -0.2497 0.2535 0.3192 -0.2798 -0.4045 0.2694 -0.4669 0.2066 -0.3124 -0.2167 0.2428 0.3504 -0.4840 0.2212 -0.2253 0.3182 -0.3096 -0.3246 0.3182 0.3200 0.2216 -0.4089 -0.1982 0.2676 -0.1672 0.1817 0.3757 0.3110 -0.3568 -0.2739 -0.2321 0.3578 -0.3404 0.2263 0.2377 0.3825 0.1549 -0.3551 0.2859 0.3213 0.2569 -0.2917 -0.3420 -0.2114 -0.2249 -0.3689 0.3626 0.2880 0.2538 -0.2713 -0.2935 -0.3285 -0.2341 -0.5368 0.3433 -0.2755 -0.3295 -0.4222 -0.2737 -0.1248 0.2777 0.3121 -0.3105 -0.3349 -0.2845 0.3113 0.4783 0.2935 0.2745 0.2654 -0.3199 0.3166 0.3118 -0.2135 0.2517 0.2927 -0.2427 -0.2661 0.2752 -0.1931 0.2719 0.3077 0.2927 -0.3746 0.3063 0.2131 -0.3176 0.3361 -0.4956 0.2216 0.2519 0.3026 0.2501 -0.2688 -0.3248 0.3453 0.3580 -0.2892 0.2879 -0.2197 0.3530 -0.2490 -0.2643 -0.3120 -0.2686 -0.3830 0.2159 0.1665 -0.2227 -0.2211 0.3606 -0.2909 -0.4731 0.2349 -0.5178 -0.2202 0.2941 -0.2543 -0.2585 0.2779 0.1906 -0.3490 -0.2095 0.3311 -0.2008 -0.2460 0.3924 -0.3577 -0.2749 -0.2065 0.4652 0.3014 0.2662 -0.3166 -0.1730 0.2218 -0.3565 -0.2729 0.3411 -0.3051 -0.2436 -0.2589 -0.2276 0.2403 -0.2516 0.3071 -0.3747 -0.1946 -0.3336 -0.4425 0.2818 0.2950 0.4925 -0.3307 0.2455 -0.2939 0.3739 0.3393 0.2069 0.2337 0.2504 -0.2893 -0.2714 0.3064 -0.4361 0.2245 0.3207 -0.1883 0.2672 0.3002 -0.2617 0.2177 -0.3976 0.3179 0.3551 -0.3816 0.3164 0.4264 0.2364 0.2121 -0.2718 0.1736 0.4454 -0.3452 0.2439 -0.4000 0.2974 -0.2698 0.2443 -0.2330 0.4611 0.3716 -0.2492 -0.2380 0.3121 -0.2422 0.2227 0.3482 -0.3711 0.3103 0.3786 -0.2461 0.2343 -0.3022 0.4181 -0.3153 -0.2685 0.2026 0.2123 0.4668 0.4477 0.3549 0.4842 -0.1718 -0.2513 -0.2741 0.3018 -0.2387 0.2118 0.2744 -0.3098 -0.2731 0.1625 -0.1796 0.2898 -0.5144 -0.2090 -0.2972 -0.3275 0.4960 0.3011 0.2909 -0.4284 0.4045 -0.3006 0.3736 0.3212 0.3211 -0.1707 -0.2300 0.3008 0.2329 0.2422 -0.2645 0.2707 0.2956 0.2881 0.3100 0.2420 0.2235 -0.2526 -0.3430 -0.2054 0.2716 -0.4247 0.2236 0.2620 -0.2387 0.4085 0.3019 -0.3364 0.1909 -0.2718 0.5256 0.2309 0.1696 0.2948 0.2582 0.1907 -0.3712 0.1476 -0.1616 0.2900 -0.3947 0.2872 -0.2375 -0.2770 0.2937 0.2680 0.3397 -0.2779 -0.3277 0.3638 0.2546 0.3286 0.4148 0.3377 0.3424 0.3106 0.2400 0.2907 0.2716 0.2070 0.3030 0.3582 -0.2514 -0.1853 0.3358 -0.2603 -0.2773 -0.2177 -0.2313 -0.1819 0.2006 -0.2920 -0.3564 -0.4411 -0.2495 0.3954 0.2317 0.3330 0.2310 0.3183 -0.3996 0.2764 0.4390 0.2558 0.1954 0.4059 -0.3774 -0.1777 0.2133 0.3235 0.2619 0.3233 -0.2282 0.1779 -0.4081 0.3367 0.2615 0.4377 0.2733 0.2113 0.2677 0.2348 0.3229 -0.1507 -0.5922 0.3745 0.2293 -0.1828 0.3285 0.2364 0.2087 -0.3257 -0.3097 0.2036 -0.1938 0.3743 0.3313 -0.3549 -0.2951 -0.2768 -0.3876 -0.4363 0.3293 0.2493 0.3364 0.3547 0.5055 -0.2027 0.2177 0.3994 0.3509 -0.2462 0.3049 0.3166 -0.2302 0.3786 0.2600 -0.2500 0.3848 -0.1874 0.2930 0.4075 0.2207 -0.3482 0.3196 0.1796 0.2689 0.2700 -0.2498 0.2943 0.1972 -0.3019 0.2133 0.2274 0.2930 0.2172 -0.2380 0.3225 -0.2904 0.2021 -0.1987 0.3305 0.1922 -0.2259 -0.2491 -0.3830 0.4262 0.2406 -0.2391 -0.3209 0.1394 -0.3273 -0.4113 -0.2626 0.3378 0.2811 -0.2227 -0.2152 0.2540 0.4245 -0.2369 -0.2732 0.2629 -0.3539 -0.2384 0.2452 -0.3201 -0.2217 0.2509 -0.2856 0.3658 -0.4257 -0.2725 0.2979 0.3153 0.3220 -0.2324 -0.3015 -0.2553 0.2332 0.2233 0.3004 0.2770 0.3621 -0.3383 -0.2666 0.5282 0.2465 0.3094 0.4325 0.2484 0.3040 0.2402 -0.2430 -0.2391 0.2291 0.2868 -0.2666 -0.2903 0.2564 0.1611 -0.2985 0.2911 -0.2204 -0.3371 0.2749 -0.2053 -0.2427 0.3196 -0.6246 0.1495 0.2834 -0.3452 0.2479 0.4318 -0.2537 0.3867 -0.4118 0.2909 -0.4164 -0.3336 -0.4456 0.3600 0.4105 0.1333 0.4080 -0.2253 0.3463 0.2686 0.3946 -0.4012 -0.2590 0.2382 0.1959 0.2290 0.3667 0.2314" HIT_INDICES="962 1252 1868 3211 6673 6712 8470 9962 10303 10502 10876 11208 11895 12245 12407 12679 13009" ES_PROFILE="0.0077 0.0629 0.0843 0.0307 -0.2296 -0.2276 -0.3341 -0.4011 -0.3757 -0.3367 -0.3059 -0.2671 -0.2457 -0.1938 -0.1249 -0.0600 0.0062" RANK_AT_ES="9961.0000" RANK_SCORE_AT_ES="-6621.0000"/>
  <DTG RANKED_LIST="mFS08_entrez_mimo.rnk" TEMPLATE="na_as_pre_ranked" GENESET="gene_sets.gmt#ACTIN_CYTOSKELETON_ORGANIZATION_AND_BIOGENESIS" ES="-0.2934" NES="-1.5248" NP="0.0153" FDR="0.2388" FWER="0.9990" RND_ES="0.2732 0.1403 0.1951 0.2208 0.2650 -0.2601 -0.1780 -0.1502 -0.1973 0.2079 0.2231 0.2121 0.2072 -0.2050 0.1830 0.1641 0.2217 0.1779 -0.2249 0.2489 0.1562 0.2230 0.1681 -0.2715 -0.1867 0.1645 -0.1878 0.2045 0.2469 0.2060 -0.2242 0.2261 -0.1650 0.2365 0.1810 -0.1363 -0.1627 -0.1777 0.1731 0.2487 -0.1961 -0.1623 0.2705 -0.2364 0.2353 0.1226 -0.2172 0.1917 0.1872 0.2156 0.1885 0.1269 0.1884 0.1565 0.1704 -0.2110 -0.1785 0.1590 -0.2185 0.1937 -0.1743 -0.1937 -0.1585 -0.1657 0.1875 -0.1460 0.1612 0.1727 -0.1842 -0.1663 -0.2008 -0.1759 0.2894 -0.1837 0.1663 -0.1596 0.2027 -0.1928 -0.1494 0.1486 0.2083 0.1922 -0.1731 0.1923 -0.1609 0.1972 0.1959 0.2015 -0.1889 -0.1677 -0.2737 -0.2140 -0.1839 0.1555 0.1653 0.1761 0.1929 -0.1836 0.1996 0.1902 0.2289 0.2135 -0.1753 0.1575 -0.1657 0.2136 0.2338 0.1499 0.1432 -0.1866 -0.2198 -0.1948 -0.1325 0.1822 0.2360 -0.1541 -0.1791 0.2483 -0.2534 -0.1987 -0.2199 0.2217 -0.1772 -0.2217 0.2286 -0.1854 0.1867 -0.1796 -0.1921 -0.1399 -0.1556 -0.1666 -0.1949 0.1808 0.1742 -0.2219 0.1522 0.2046 -0.1865 0.1542 0.2875 0.1828 0.1971 0.2502 0.2580 -0.1804 0.2241 0.2354 -0.2528 0.2309 -0.2070 0.1482 0.2359 0.2087 -0.1543 -0.1816 -0.2698 0.2454 -0.1660 0.3001 -0.1467 0.2287 0.1565 0.2086 -0.1965 0.2247 -0.1993 0.1567 -0.2388 -0.1904 0.1789 0.1687 -0.1969 0.2337 0.2440 0.2190 0.1435 0.2225 0.2387 0.2075 0.1914 -0.1681 -0.1681 0.1556 0.2148 0.2192 -0.2432 -0.1396 -0.3116 0.1617 0.1602 0.2911 0.1564 -0.2194 -0.1489 0.1703 -0.2007 0.1593 0.2527 0.1848 -0.1537 -0.2195 -0.1676 0.2330 -0.2095 -0.1836 0.2634 -0.2230 -0.1779 0.1861 -0.1547 0.2133 -0.1681 0.1489 0.1525 -0.1732 0.1384 -0.2166 -0.1491 -0.1765 -0.1424 0.1949 0.2186 0.2026 0.1564 -0.1606 0.1874 0.1925 0.1650 -0.2452 0.2559 -0.1750 -0.1957 0.2110 0.1820 -0.1434 0.2052 -0.1211 -0.2145 -0.2064 -0.2520 -0.1640 -0.1275 -0.1349 0.1956 0.1569 0.2517 -0.2428 -0.2036 0.1688 0.2150 -0.2535 0.1994 -0.1354 0.1794 0.2543 0.2086 0.2244 -0.1516 0.3403 0.2769 -0.1638 -0.2007 -0.1835 -0.1930 0.1520 -0.1754 0.2043 -0.2126 0.1321 -0.1549 0.1973 -0.1798 -0.1498 0.2585 0.1788 -0.1839 -0.2250 -0.1640 0.2381 -0.3076 -0.1766 0.1992 0.3038 0.2190 0.2086 0.1573 -0.2791 -0.1547 0.2161 -0.2134 -0.2383 0.1892 -0.1736 0.2085 -0.2079 0.2368 0.2469 0.2277 0.2433 0.1499 0.1855 0.1670 0.1803 0.2090 -0.1885 0.1700 0.1743 -0.1768 -0.2240 0.2222 0.1420 -0.1759 0.1716 -0.2140 -0.1397 -0.1693 -0.2185 -0.1796 -0.1914 -0.2201 0.1767 0.2710 0.1865 0.2026 -0.2126 0.2126 -0.1682 -0.2051 -0.2271 -0.2231 -0.2421 0.2328 -0.2081 0.1947 0.2343 -0.2261 -0.1852 -0.1423 0.2217 -0.2040 -0.2269 -0.2061 -0.2189 0.1684 -0.1964 0.2030 -0.1903 -0.2068 -0.1854 0.1716 0.1592 0.1982 0.1816 0.1842 -0.1896 0.1626 0.2663 -0.1623 0.1505 -0.1674 -0.1606 0.1893 0.2458 -0.2089 0.2447 0.1717 0.2261 0.2077 0.2101 0.1763 -0.2097 -0.2027 -0.2246 0.1951 0.1520 0.1395 -0.2136 -0.1929 -0.1904 -0.2005 0.2391 -0.2051 -0.1667 0.2135 0.1791 0.1821 0.2067 0.2809 0.2643 -0.1848 0.2401 0.2364 -0.1519 -0.1969 -0.1819 -0.1876 -0.2128 0.1773 0.2120 0.1836 0.2080 0.1422 -0.2978 -0.1679 0.1666 0.1790 0.1709 -0.1593 -0.1568 0.1796 -0.1879 0.1764 -0.1824 0.1723 -0.2002 -0.1518 0.1966 0.2200 0.1483 0.1874 0.2299 0.2501 -0.1738 -0.1834 -0.2284 -0.1942 -0.2149 0.2344 -0.1440 0.1889 0.1851 -0.2497 0.1416 0.2476 -0.1909 0.1405 -0.1976 -0.2262 0.2604 -0.1814 -0.2319 0.2228 -0.2620 -0.1985 0.2352 0.1411 -0.2089 0.1197 0.1482 -0.1832 0.2832 -0.1473 0.2397 0.2425 0.1975 0.1970 0.1584 0.1618 -0.1741 -0.1526 0.2071 -0.1791 -0.2367 -0.1447 0.2144 0.1747 0.3484 0.1646 -0.1602 0.2416 0.1758 0.1567 -0.2596 -0.1542 0.1561 -0.1637 0.2358 -0.1594 -0.3036 0.2302 0.1886 -0.2022 -0.1897 0.2407 0.2182 0.2335 0.1937 -0.1686 0.1418 0.2070 0.1967 -0.2054 0.2507 -0.2053 0.1535 0.2356 0.1842 -0.1798 -0.1860 0.1951 0.1994 -0.2109 0.2304 -0.1736 0.1539 -0.2131 0.1765 -0.2000 0.2207 0.1761 0.1848 0.1934 0.2233 0.1841 0.1190 0.1854 -0.1832 -0.2298 0.1592 0.2127 0.1639 0.1667 0.2847 -0.1547 0.1740 0.1834 0.2104 0.1917 -0.1532 0.1960 -0.2098 0.2100 -0.2178 -0.1753 -0.2045 0.1640 0.1639 0.2226 -0.2896 -0.2787 0.2020 -0.2164 0.2142 -0.2256 0.1901 0.2901 -0.1855 0.1381 -0.2007 -0.1842 -0.1554 0.1783 -0.1872 0.1677 0.1582 0.2271 -0.1904 0.1354 -0.1533 0.1833 0.1675 -0.2535 0.1526 0.2100 -0.2065 0.1913 -0.2134 -0.1885 0.2152 0.1383 -0.1961 -0.2010 0.1975 0.1728 0.2336 -0.1392 -0.2149 0.1833 0.1545 -0.1279 -0.2224 -0.1463 -0.2707 0.2073 -0.1566 -0.1961 -0.1766 0.1848 -0.1510 0.2662 -0.1672 0.1660 -0.1572 -0.1660 0.2018 -0.1458 0.2583 -0.1739 0.1974 -0.2181 -0.2082 0.2590 -0.1574 0.1877 0.1706 0.2013 -0.1508 -0.2404 0.2124 0.1984 -0.1921 0.2685 0.1913 0.1937 -0.1533 -0.2012 0.1410 -0.1531 0.1578 0.2429 -0.1847 0.2164 0.2194 0.3392 0.1582 -0.2025 -0.2156 0.2252 -0.2200 -0.2198 -0.1914 -0.2124 0.2770 0.1767 0.1874 -0.1776 -0.2510 0.1664 -0.2257 0.1638 -0.1777 0.1935 -0.1840 -0.2423 -0.2329 0.1511 -0.1785 0.2764 0.2741 -0.1564 0.1840 0.2106 -0.1389 -0.2103 -0.2181 -0.1917 0.2533 0.1779 0.1825 0.1439 0.1561 0.1885 0.1856 -0.2222 0.1367 -0.1741 0.1662 0.2343 0.1418 -0.1636 0.2177 0.2128 -0.1743 -0.1735 -0.1777 -0.2258 0.1510 -0.2436 -0.1676 -0.1540 -0.1281 -0.1696 -0.1554 -0.1915 0.1494 0.1910 -0.2205 0.1430 -0.1992 -0.2338 0.1821 -0.1900 0.2657 -0.2057 -0.1656 0.1530 -0.2429 0.2199 0.1335 -0.2124 -0.2341 0.1551 0.1926 -0.2033 -0.2391 0.1826 0.2329 -0.1549 -0.2075 -0.3134 0.1987 -0.1712 -0.1893 -0.2121 0.2598 0.1630 0.3182 0.2523 0.1959 -0.2342 -0.2292 0.2324 -0.1638 0.2841 -0.2246 0.1942 0.2132 -0.2177 -0.2013 -0.3118 0.2026 0.2421 -0.1653 -0.1552 0.1492 0.2987 -0.1738 0.1931 0.1943 0.2156 -0.1539 0.1115 -0.1930 0.1833 0.2847 -0.2828 0.2116 0.2415 -0.1863 -0.1646 -0.1795 -0.2017 0.1398 0.2241 -0.2044 0.1550 0.2426 -0.2029 0.1644 -0.1617 0.1619 -0.1636 -0.1962 0.1633 0.2042 0.1936 -0.2580 -0.2687 0.1841 -0.2222 0.2255 0.2643 0.1508 -0.1782 0.2510 0.1999 -0.1634 0.2578 -0.2023 0.1730 0.1601 0.2070 -0.1968 0.2303 0.2155 0.1460 0.1720 0.2086 0.1719 0.1952 0.1769 0.2257 0.1782 -0.2022 0.2128 0.2211 0.1881 0.2930 0.2213 -0.1622 0.2128 -0.1992 -0.1315 0.1780 -0.1558 -0.1650 -0.1757 -0.1799 -0.1725 -0.1767 -0.2511 0.1797 -0.1429 -0.2028 0.1665 -0.1833 -0.2074 0.1439 0.1896 -0.1831 -0.1744 0.1624 0.2036 0.2487 -0.1492 0.2322 -0.2096 0.1557 0.2770 -0.1752 -0.1660 -0.1605 0.1996 -0.1935 -0.1704 0.2228 -0.2100 -0.2546 0.1948 -0.1976 -0.2455 -0.1728 -0.1791 -0.1308 -0.1705 -0.2049 0.2432 0.1512 -0.1776 0.2039 -0.1888 -0.1542 -0.2390 -0.1614 0.1998 0.2046 0.2291 -0.1998 -0.1987 0.1724 0.2070 -0.2296 -0.1057 0.2127 0.1998 -0.1855 0.2368 0.1569 0.2875 -0.1789 0.2108 0.2774 -0.1628 -0.2593 0.2011 0.1650 -0.1648 -0.1637 0.1476 -0.2124 -0.1742 -0.1900 -0.2239 0.1265 0.1659 0.1742 0.2074 0.2605 0.2331 0.2578 0.1446 -0.2344 0.1759 0.1894 -0.1954 -0.2390 -0.2330 -0.1451 0.2004 -0.1946 -0.1968 -0.1721 0.2267 0.2723 0.2573 -0.1982 -0.1847 0.2361 -0.1573 0.1679 0.2398 0.1994 -0.1883 0.1708 0.2046 -0.1747 0.1660 -0.1801 0.1505 0.3132 0.2319 0.2442 0.2118 0.1626 -0.2119 -0.1756 -0.1562 0.2323 -0.2009 -0.2220 0.2531 -0.2049 0.1743 0.1781 -0.2788 -0.1994 -0.1693 0.1715 0.1517 -0.1214 0.1873 0.2539 0.2784 0.3746 0.1709 0.2037 -0.1611 0.1802 -0.1850 0.2805 0.2283 0.2678 0.2521 -0.2000 0.1927 0.1907 0.2562 0.1922 -0.1834 0.2138 -0.1480 0.1648 0.2254 0.2089 0.2312 0.2969 -0.1539 -0.1506 -0.2104 0.1532 0.3413 -0.3138 0.2614 0.2469 0.1805 -0.2508 -0.1799 0.2576 -0.2249 0.2150 0.2196 -0.1830 0.2222 0.1782 -0.1473 -0.1532 0.2927 0.1645 -0.2148 0.1728 -0.1298 -0.1602 0.1640 0.1780 0.2380 0.2567 0.1869 -0.2371 -0.1992" HIT_INDICES="0 297 1042 1208 1443 1914 2060 2178 2204 2441 2533 2543 2768 2783 3050 3197 3388 3611 3774 3881 4037 4060 4148 4350 4611 4769 4989 5035 5262 5328 5561 5691 5880 6094 6194 6199 6321 6593 6600 6889 6916 6923 7215 7289 7343 7414 7616 7632 7822 8001 8189 8324 8433 8634 8670 8687 8933 9198 9280 9881 10094 10198 10225 10243 10618 10647 10744 10807 11285 11381 11399 11562 11681 11786 11985 11989 12022 12166 12287 12484 12518 12605 12704 12714 12846 13006 13027 13049 13075 13081" ES_PROFILE="0.0221 0.0206 -0.0175 -0.0117 -0.0120 -0.0320 -0.0275 -0.0213 -0.0080 -0.0118 -0.0048 0.0086 0.0046 0.0167 0.0085 0.0090 0.0054 -0.0015 -0.0044 -0.0035 -0.0069 -0.0001 0.0013 -0.0068 -0.0205 -0.0267 -0.0386 -0.0372 -0.0506 -0.0518 -0.0668 -0.0743 -0.0871 -0.1026 -0.1097 -0.1096 -0.1188 -0.1389 -0.1385 -0.1589 -0.1591 -0.1577 -0.1774 -0.1802 -0.1811 -0.1832 -0.1947 -0.1918 -0.2018 -0.2103 -0.2190 -0.2231 -0.2249 -0.2331 -0.2286 -0.2225 -0.2333 -0.2447 -0.2418 -0.2771 -0.2818 -0.2778 -0.2678 -0.2571 -0.2726 -0.2614 -0.2551 -0.2460 -0.2671 -0.2586 -0.2440 -0.2400 -0.2322 -0.2230 -0.2203 -0.2027 -0.1872 -0.1797 -0.1701 -0.1656 -0.1484 -0.1349 -0.1220 -0.1021 -0.0912 -0.0817 -0.0614 -0.0411 -0.0210 0.0007" RANK_AT_ES="10093.0000" RANK_SCORE_AT_ES="-6858.0000"/>
  <DTG RANKED_LIST="mFS08_entrez_mimo.rnk" TEMPLATE="na_as_pre_ranked" GENESET="gene_sets.gmt#MULTI_ORGANISM_PROCESS" ES="-0.2691" NES="-1.5220" NP="0.0023" FDR="0.2373" FWER="0.9990" RND_ES="-0.1977 0.1952 0.1824 -0.1982 -0.2443 -0.1586 -0.1995 0.2006 0.1519 0.2520 -0.1603 -0.1352 0.1714 0.1664 -0.1594 -0.1934 -0.1827 0.1362 -0.2296 0.2400 0.1382 0.1803 -0.1723 0.1661 0.1571 0.1616 -0.1682 0.2140 0.1906 0.2141 0.1687 0.2275 -0.2003 0.1997 0.1601 0.1435 -0.1760 0.1629 0.1942 0.1763 0.1970 0.2308 0.2084 -0.1671 -0.2172 -0.1469 -0.1792 0.1576 -0.1576 0.1672 0.1520 0.1766 -0.2137 0.1907 -0.1651 0.2386 -0.1632 0.1864 0.2833 -0.1700 -0.2071 0.1324 0.2190 -0.1215 0.2458 -0.1572 0.1808 -0.1533 0.1783 0.1929 0.1911 0.1684 0.1983 0.2343 0.1820 0.1683 0.1818 0.2519 0.1819 -0.2168 -0.1519 -0.1359 0.1513 0.1459 -0.1661 0.2000 -0.1612 -0.1636 0.1649 -0.1549 0.1461 -0.1904 0.1644 0.1671 -0.1533 0.2017 0.2556 0.1840 -0.1546 0.1484 0.1589 0.1464 0.1743 -0.1515 -0.1867 0.2050 0.1836 0.1901 -0.2309 -0.2089 0.1940 -0.1505 0.1477 0.1758 -0.2539 0.2287 0.1822 0.1629 0.1697 -0.1717 -0.1289 0.1643 -0.1467 -0.1736 -0.2439 -0.2716 -0.1657 -0.2063 0.2135 -0.1754 -0.1593 -0.1615 -0.2089 -0.1911 0.1592 0.2015 -0.1550 -0.1907 0.1772 0.1930 0.2135 -0.1453 -0.1904 -0.1641 -0.1700 0.1734 -0.1661 0.1899 0.1896 0.1630 -0.1838 -0.1371 -0.2254 0.1957 0.1648 0.1837 -0.1915 0.2280 -0.1813 0.2032 0.1557 0.1539 0.1759 -0.2108 0.1660 0.1931 0.2005 0.1531 0.1943 0.1782 0.1535 -0.1524 -0.2550 -0.1919 0.1900 0.1593 0.1639 0.1835 0.1740 0.1845 -0.2159 -0.1984 0.1742 -0.1644 -0.1711 0.2151 0.1759 -0.1271 0.1989 -0.1762 0.1735 0.2291 0.2180 0.1616 0.1689 0.1729 0.2172 -0.1542 0.2143 -0.2022 -0.2268 -0.2015 -0.1645 0.2022 0.2098 0.2025 0.2610 0.1560 -0.2028 0.1852 0.1760 0.1842 0.1672 -0.1710 0.2069 0.1565 -0.1690 -0.1571 -0.1753 -0.1678 -0.1570 -0.1593 -0.2156 -0.1767 0.1638 -0.1493 0.2211 0.2363 0.1682 0.1502 0.2190 0.1463 -0.1497 0.2000 0.1930 0.1907 0.2156 0.1449 0.1863 -0.1623 0.3001 -0.1913 0.1719 -0.2157 0.1418 -0.2137 0.1751 0.2160 0.1877 -0.1685 -0.1570 -0.1569 -0.1463 -0.2114 0.2008 0.2284 0.1438 0.2271 -0.1448 0.1678 -0.1760 0.1482 -0.1791 -0.1893 0.2206 0.1963 0.1519 0.1363 0.1903 0.2488 -0.1654 0.2106 0.1797 0.1516 0.2124 0.1802 -0.2134 -0.2171 0.1498 -0.1762 0.2373 0.2025 -0.1593 0.2129 0.1619 0.1670 -0.1833 0.1741 -0.1649 -0.1429 0.1857 0.1844 -0.2190 -0.1424 -0.1982 0.1621 0.2526 -0.2018 -0.1426 0.2625 -0.1869 -0.1678 -0.2617 0.1919 0.2252 0.2221 0.2047 0.2213 0.1610 -0.1606 0.1843 0.1773 -0.2204 0.1942 0.1928 -0.1701 0.1861 -0.1572 -0.2033 0.1671 0.2394 0.2209 0.1913 0.1560 0.1657 -0.1426 0.2153 0.1376 0.2069 0.1504 -0.1694 -0.1507 0.1238 0.1874 -0.1487 0.2031 0.1389 -0.1520 0.1307 -0.1972 -0.1683 -0.1637 -0.1812 -0.1983 0.1665 0.1506 0.1686 0.2285 0.1613 0.2122 0.1340 0.2150 -0.2233 0.1536 0.2251 0.2050 0.1993 0.1996 -0.2065 -0.1814 0.2036 -0.1293 0.2317 -0.1677 -0.1664 0.1393 -0.1513 0.1773 0.1556 0.1642 -0.1654 -0.1761 -0.1386 -0.2279 -0.1724 0.2059 0.1787 -0.1548 0.2419 -0.1613 0.2179 -0.1660 0.1911 0.2384 0.1659 -0.1785 0.2020 -0.1390 0.2067 -0.1629 -0.1818 -0.1899 0.1652 0.1550 -0.1752 0.1775 0.1579 0.1966 0.1758 0.2666 -0.1961 -0.1550 0.1818 0.1588 0.1908 0.1254 0.1544 0.1176 0.1456 -0.2373 0.2261 0.1548 -0.2418 -0.1943 -0.1887 0.1899 -0.1550 0.2440 -0.1545 0.1733 0.1688 0.1455 -0.1861 -0.1875 -0.1589 -0.1556 0.2021 0.1640 0.1807 -0.1993 -0.1455 -0.1966 0.2480 0.1882 0.2332 0.1805 0.2303 -0.1585 0.1663 -0.1535 -0.2093 0.1884 -0.1497 -0.2012 -0.1457 0.2137 -0.1387 0.1509 -0.2420 -0.1753 -0.1409 -0.1513 -0.1673 -0.1958 0.2127 0.1805 0.1779 0.1454 0.1713 -0.1355 0.1556 -0.1586 0.1744 0.1678 -0.1477 0.1817 0.1398 -0.1839 0.1845 0.1748 0.2456 -0.1499 -0.2057 0.2409 0.1439 -0.2126 -0.1775 0.1974 0.1901 0.2098 -0.1698 0.1531 -0.1571 -0.2507 0.2166 0.2424 -0.2116 -0.1641 0.1575 0.1712 -0.1632 0.1717 -0.1744 0.2050 0.1648 -0.1725 -0.1801 -0.1735 0.2582 0.1758 -0.2118 0.1578 -0.1578 0.1949 0.2138 -0.2274 0.1426 -0.1916 0.1470 -0.2357 0.2091 -0.1577 0.2032 -0.1567 0.1774 0.1800 -0.1666 -0.1943 0.1609 0.1855 0.1874 -0.1732 0.1890 0.1970 0.1354 -0.2118 0.1777 -0.2437 0.2590 0.1497 -0.1575 0.1772 -0.2087 0.1730 0.1673 -0.1749 -0.1864 -0.1827 0.1507 -0.1790 0.1789 -0.1638 0.2651 -0.1666 0.1947 0.2009 0.1571 0.2285 0.1722 -0.2064 0.1801 0.2053 -0.1550 -0.2185 -0.1496 0.2508 -0.1659 0.2222 0.1517 -0.2002 0.1993 0.1433 0.2022 -0.1747 -0.1642 0.1655 0.2223 -0.1850 -0.2368 -0.1571 0.1948 0.2259 0.1358 0.1228 -0.1697 0.1926 0.1846 0.1629 0.2264 0.1683 0.1555 0.1640 0.1439 -0.2344 0.2574 0.2291 -0.1694 -0.1840 0.1789 0.1702 -0.1968 0.1435 0.2194 0.2065 0.1794 0.1858 0.1622 0.2336 0.1857 -0.1841 0.1494 -0.1804 0.1637 0.1771 -0.1547 -0.1360 -0.1774 0.2030 0.2082 0.1481 0.1641 -0.1801 -0.1659 -0.2084 0.2292 -0.1643 -0.1708 0.1904 0.1340 0.1471 -0.1838 0.1879 0.2028 -0.2106 -0.2346 -0.2062 -0.2200 -0.1523 0.1751 0.1523 -0.1784 -0.1341 -0.1391 -0.1838 -0.1812 0.1640 -0.1649 0.1605 0.1873 0.1642 -0.1893 0.1533 0.2038 0.1584 0.1588 -0.2086 0.1589 0.1826 0.1940 -0.1991 0.1531 0.1670 0.1403 -0.1196 0.2017 -0.1515 -0.1571 -0.1563 0.1543 0.1912 0.1720 0.1865 0.1317 0.2302 -0.2270 -0.1423 -0.1337 -0.1340 0.1702 -0.1891 0.1483 -0.1419 -0.2470 0.1526 0.2021 -0.1736 0.1472 0.1566 -0.1171 -0.1678 -0.1403 -0.1922 -0.2428 0.2722 0.1366 -0.1624 0.1983 -0.2027 0.1671 0.1531 -0.1371 0.1716 -0.1701 0.1730 -0.1820 0.1826 0.1808 0.2874 -0.1853 0.2016 -0.2245 0.1848 0.2313 0.2375 0.1569 -0.1396 -0.1468 -0.1587 -0.1690 0.1756 0.1959 -0.1829 0.1698 -0.1653 0.2187 -0.1789 0.1765 0.2727 0.2481 0.2134 0.2091 -0.1518 -0.1579 -0.1721 0.2049 0.1980 0.1390 0.1606 0.1630 -0.2110 -0.2552 0.2336 -0.1809 -0.1649 0.2135 -0.1437 -0.1631 0.1408 -0.1358 -0.1804 0.1558 0.1627 -0.1876 0.1735 0.1781 0.1576 0.1839 0.1422 -0.1648 -0.1666 -0.1776 -0.1482 -0.1504 0.2033 -0.1762 -0.1775 0.1656 -0.1500 0.1772 -0.1239 0.1763 0.1538 0.1125 -0.1594 -0.1679 0.1932 0.1990 -0.1359 -0.1830 -0.1649 -0.1281 0.1683 0.2085 -0.2013 -0.1893 -0.1824 -0.1846 0.2017 0.2332 0.2051 0.1907 -0.2327 0.2320 -0.1475 0.1636 0.1846 0.2737 -0.1866 0.1589 0.1701 0.2373 0.1396 -0.1834 0.2447 0.1794 -0.1891 -0.2066 -0.1442 -0.2018 -0.1645 0.1449 -0.2032 -0.1356 0.1656 0.1690 -0.1289 0.1300 0.2439 0.1851 -0.1743 0.1296 -0.1233 -0.2075 0.2150 0.1291 0.1435 0.2011 0.2325 0.2899 -0.1419 0.1916 -0.1938 -0.2029 -0.1826 0.1751 -0.2018 -0.1748 0.2282 0.1302 -0.1469 0.2783 -0.2185 -0.1788 0.1556 0.2294 -0.2632 -0.1433 -0.1680 0.2308 0.1880 0.1348 -0.1927 0.1917 -0.1575 -0.1207 -0.1373 -0.1663 -0.1775 0.1584 0.2026 0.1745 -0.2036 -0.1643 0.2099 -0.1376 -0.1646 0.1951 0.1780 0.1837 0.1717 -0.1515 -0.1545 -0.1994 0.1825 -0.1955 0.2246 0.1989 -0.1629 -0.1718 -0.1951 0.3091 -0.1769 -0.1771 -0.1692 0.1755 0.1561 -0.1994 0.1101 -0.2032 -0.1624 -0.2018 0.2237 0.1449 0.2420 0.3275 0.1921 -0.1517 0.1570 0.1910 -0.1449 0.1771 -0.1466 0.1666 0.2334 -0.1557 -0.2139 0.2331 0.1443 -0.1527 0.1715 -0.2519 -0.1915 0.1452 0.2014 0.1686 0.2139 -0.1654 0.1733 -0.1847 0.2199 0.1974 0.1590 0.2210 0.1720 0.2806 0.2079 0.1787 -0.1400 -0.1503 0.1911 0.1687 0.1425 -0.1840 0.2037 -0.1339 -0.1411 -0.1670 -0.1659 0.1857 0.1672 0.1726 -0.2421 -0.1457 -0.1606 0.2009 0.2350 -0.1518 -0.2090 0.1684 0.1819 -0.1820 0.2216 -0.1716 -0.1357 0.1632 -0.1736 0.1729 0.1532 0.2306 0.1639 0.1522 -0.1745 0.1958 -0.1916 -0.2153 -0.1696 0.1772 0.1470 -0.1491 -0.1892 -0.1649 0.1818 0.1408 -0.1833 0.2010 -0.1647 -0.1715 0.1555 -0.1618 0.2850 0.1742 0.1222 -0.2475 0.2114 0.1991 0.2261 0.1502 0.1626 -0.1929 0.1755 0.2125 0.1685 0.2010 -0.1987 0.1953 0.1603 -0.1931 0.1688 -0.1189 0.2124 -0.1642 -0.1922 -0.1796 0.1996 -0.1553 0.1501 0.2431 0.1685 0.1817 0.2161" HIT_INDICES="52 74 86 399 503 543 686 986 1171 1202 1205 1352 1394 1661 2077 2402 2712 2818 2916 2955 2979 2990 3155 3290 3310 3398 3413 3432 3718 3724 3844 3878 4026 4106 4137 4167 4185 4214 4229 4234 4324 4355 4359 4450 4460 4537 4635 4781 4822 4916 5142 5313 5389 5713 5746 5758 5766 5843 5880 6247 6470 6530 6904 7227 7310 7617 7731 7990 8251 8407 8418 8453 8557 8731 8932 9012 9116 9244 9251 9401 9402 9431 9482 9514 9525 9621 9841 9854 9885 9901 9960 10130 10140 10206 10251 10289 10437 10449 10579 10969 11043 11137 11167 11197 11262 11277 11282 11312 11542 11601 11602 11796 11809 11895 11920 11965 12064 12080 12128 12212 12220 12245 12269 12270 12278 12466 12512 12629 12644 12725 12770 12774 12792 12858 13015 13081 13089" ES_PROFILE="0.0092 0.0208 0.0332 0.0217 0.0263 0.0357 0.0369 0.0254 0.0224 0.0313 0.0423 0.0420 0.0496 0.0393 0.0167 0.0004 -0.0153 -0.0156 -0.0154 -0.0107 -0.0049 0.0019 -0.0036 -0.0072 -0.0018 -0.0019 0.0036 0.0087 -0.0074 -0.0019 -0.0055 -0.0026 -0.0088 -0.0099 -0.0073 -0.0047 -0.0012 0.0013 0.0049 0.0093 0.0069 0.0090 0.0132 0.0105 0.0139 0.0121 0.0084 0.0007 0.0010 -0.0030 -0.0177 -0.0285 -0.0322 -0.0557 -0.0569 -0.0564 -0.0557 -0.0605 -0.0622 -0.0903 -0.1072 -0.1114 -0.1391 -0.1623 -0.1669 -0.1881 -0.1942 -0.2110 -0.2275 -0.2356 -0.2325 -0.2311 -0.2349 -0.2438 -0.2544 -0.2555 -0.2582 -0.2626 -0.2576 -0.2634 -0.2577 -0.2541 -0.2521 -0.2485 -0.2433 -0.2446 -0.2550 -0.2494 -0.2451 -0.2396 -0.2374 -0.2434 -0.2370 -0.2348 -0.2309 -0.2264 -0.2301 -0.2233 -0.2254 -0.2467 -0.2435 -0.2416 -0.2348 -0.2278 -0.2234 -0.2152 -0.2061 -0.1990 -0.2067 -0.2012 -0.1912 -0.1957 -0.1862 -0.1821 -0.1734 -0.1660 -0.1627 -0.1529 -0.1455 -0.1406 -0.1299 -0.1205 -0.1109 -0.0996 -0.0887 -0.0914 -0.0830 -0.0798 -0.0687 -0.0625 -0.0533 -0.0410 -0.0298 -0.0221 -0.0210 -0.0127 0.0001" RANK_AT_ES="9400.0000" RANK_SCORE_AT_ES="-5611.0000"/>
  <DTG RANKED_LIST="mFS08_entrez_mimo.rnk" TEMPLATE="na_as_pre_ranked" GENESET="gene_sets.gmt#TRANSMEMBRANE_RECEPTOR_PROTEIN_SERINE_THREONINE_KINASE_SIGNALING_PATHWAY" ES="-0.3466" NES="-1.5124" NP="0.0244" FDR="0.2458" FWER="0.9990" RND_ES="-0.2539 0.2209 -0.2179 0.2313 0.3271 0.2513 0.2012 -0.2490 -0.2463 0.2625 -0.1689 -0.2450 -0.2270 0.2592 -0.2828 0.2360 0.2249 0.2084 -0.2917 0.2133 -0.1666 0.2855 -0.1900 0.2158 -0.1547 -0.3204 0.1875 0.2701 -0.1718 0.1300 0.1519 0.1364 0.3316 -0.3735 -0.3040 0.1951 0.4688 0.3115 -0.1509 0.2038 0.1988 0.2041 0.2019 0.2984 -0.1968 0.2062 0.2483 -0.2326 0.2669 -0.2525 0.2552 0.2370 0.2288 0.2576 0.2900 -0.2194 -0.2861 -0.2081 -0.3465 -0.1805 -0.2132 -0.2270 0.1970 -0.2608 -0.2218 0.1895 0.2743 -0.1647 0.2475 0.2058 -0.2750 -0.2302 0.1653 -0.2397 0.2574 0.1815 0.1795 0.2221 0.1833 -0.1103 0.3987 0.3949 -0.2897 0.1863 -0.2284 -0.1824 0.2031 -0.1934 -0.1796 -0.2300 0.3698 0.1958 0.2486 0.2052 0.2904 -0.2737 -0.2334 -0.2541 0.3219 0.1337 0.3248 0.2789 0.1911 0.2500 0.2137 0.2773 0.3692 0.4095 -0.1758 -0.2422 -0.2826 0.2694 0.2495 0.1701 0.2371 -0.2617 0.3236 0.2108 0.3702 0.1900 0.1231 0.3101 0.1400 0.2117 -0.1717 0.1847 -0.2381 0.2682 0.2004 -0.2863 -0.1603 0.2620 0.2180 -0.2392 -0.2352 0.3034 0.1630 0.2577 0.4968 0.2433 0.3128 0.1965 -0.2557 -0.1794 -0.2008 -0.2247 -0.2714 0.2112 0.2765 0.2286 -0.1881 0.2704 -0.3015 0.1979 0.2349 0.2707 -0.1782 -0.1527 -0.2704 0.1787 -0.2129 0.2780 -0.2507 0.3264 -0.2418 -0.2627 0.2731 0.2966 0.2422 0.2419 -0.2394 -0.2515 0.2176 -0.2112 0.2817 0.2029 0.3195 0.2833 -0.3649 0.1981 0.2839 0.2514 0.2896 0.2355 0.3257 0.2334 -0.1214 -0.2047 0.2351 -0.2756 0.2107 -0.2877 0.2424 -0.2587 -0.2427 0.1910 -0.2328 0.1461 -0.2805 0.1965 -0.1697 -0.3391 -0.1551 -0.2964 -0.3095 0.2101 -0.2320 -0.2355 0.2718 -0.2628 -0.1937 0.2055 -0.2696 -0.2441 0.2834 0.2546 -0.1809 -0.1520 0.2497 0.1723 -0.2120 0.3456 -0.1664 -0.2224 0.2348 0.2293 -0.3269 0.2179 -0.1793 -0.1581 0.2261 0.1640 0.3257 0.2929 -0.1922 0.4089 -0.2431 0.2873 0.1312 0.2228 0.1779 -0.2474 -0.1571 0.3402 0.2747 0.3047 -0.2434 0.2029 -0.2414 0.2112 0.1784 0.3074 0.3256 0.3060 0.2491 0.2501 0.2309 -0.1314 -0.2172 -0.2054 0.1940 -0.1858 0.2491 0.2459 -0.1775 -0.1671 0.2209 -0.2528 -0.1553 0.2254 -0.1750 -0.2200 0.3300 0.2645 0.2578 -0.1937 -0.1564 0.2266 -0.1495 0.2762 0.1464 0.2644 -0.1978 -0.3252 0.2688 -0.2255 0.3200 -0.2233 -0.1756 0.2363 -0.2173 -0.2154 0.1891 -0.2359 0.2394 0.1906 -0.1653 -0.2051 0.2848 -0.1817 0.1883 -0.3561 -0.2194 0.3014 0.2259 0.2943 0.2790 0.3065 -0.2512 -0.3027 -0.1433 0.2525 0.2482 -0.3382 0.2064 0.2020 -0.3058 -0.2322 0.3100 0.1811 -0.1969 0.1681 -0.1835 0.2357 -0.2805 -0.2504 -0.2401 0.2207 -0.2305 -0.1621 -0.2857 0.1870 -0.2340 0.2639 0.2851 0.1451 0.2546 -0.3072 0.2205 -0.3485 0.2639 0.1914 0.1326 -0.2358 -0.2926 0.2732 0.1493 0.2671 -0.2050 0.2031 -0.2149 -0.2166 0.1754 -0.2556 0.2571 -0.2371 0.2719 -0.2636 0.1906 0.2631 -0.3303 -0.2123 0.1578 0.1858 -0.1345 0.3503 -0.2190 -0.2262 -0.3003 -0.2231 -0.2711 -0.2367 0.2096 -0.2753 -0.1975 -0.2710 -0.2189 0.2157 0.1637 0.3217 -0.1956 0.2528 -0.2629 -0.1891 0.3210 0.1991 -0.1644 -0.1994 0.1689 0.2408 0.2528 -0.1781 0.2889 0.2248 -0.2043 -0.1635 0.2444 0.2170 0.2076 0.1732 0.2516 0.3477 -0.2878 -0.2291 -0.2493 0.1947 0.3393 0.1693 0.2217 0.2563 0.2146 0.1763 0.3021 0.2576 0.2215 -0.2805 0.1555 0.2203 -0.1906 -0.2161 -0.2139 0.2551 -0.1771 -0.2538 0.1712 -0.1801 0.2648 -0.3331 -0.2551 0.2473 0.2035 0.1926 0.2472 -0.1624 0.2096 0.2766 0.3955 0.1878 -0.2186 0.2320 -0.1416 0.1539 -0.2518 0.2352 -0.1657 0.2285 0.1728 -0.1764 -0.2153 0.2814 -0.2813 -0.2148 0.3337 0.2115 0.3387 -0.1555 -0.2045 -0.2190 0.1532 -0.1970 0.1640 -0.1861 0.2075 -0.3055 -0.2141 0.2098 -0.2422 -0.2310 -0.4032 0.1868 0.2366 0.2613 -0.2315 0.2369 0.2319 -0.2020 -0.1963 0.2885 -0.3031 -0.1920 0.1515 -0.2295 0.3131 0.2208 0.2913 0.2458 -0.2166 -0.2357 -0.2752 -0.2561 0.1730 0.1640 0.1824 0.1694 0.2171 -0.2620 -0.1649 0.1988 0.2649 0.1772 -0.2614 0.2026 0.2906 -0.2491 0.2230 0.2943 -0.3439 0.2467 -0.2500 0.2445 0.2000 0.2525 0.1808 0.3993 0.1616 -0.3553 -0.2949 0.2550 0.3256 0.1512 -0.2547 -0.2807 0.2169 -0.2402 0.1881 -0.1874 0.2060 0.1494 0.2033 -0.2520 0.2216 0.1862 -0.1841 -0.2401 0.2195 -0.2407 0.2267 0.3233 0.1686 0.2894 0.2524 0.2514 -0.2150 0.1511 0.3152 0.1761 0.2500 -0.1921 -0.2863 0.1927 0.2300 0.2105 0.2285 -0.2140 0.1216 -0.2056 0.1602 0.1650 -0.2529 0.3085 -0.3281 -0.2552 0.1624 0.2322 0.3259 -0.1652 0.2173 0.2311 -0.1779 0.2097 -0.3600 -0.1842 0.2645 0.2391 -0.2652 -0.2079 0.2549 0.2966 -0.2079 -0.1789 -0.3144 -0.3079 0.3856 0.2449 -0.2603 0.1590 0.3334 0.2112 0.3023 0.2758 -0.2485 0.1931 0.3270 0.2359 -0.2118 0.2044 0.2156 -0.2972 -0.1960 0.3464 0.2027 0.2782 0.1905 -0.2424 0.2113 -0.2731 0.2772 -0.1471 -0.2209 0.1763 -0.1894 -0.2094 0.2334 0.2248 -0.1743 0.2462 -0.1303 -0.2609 0.3400 -0.1845 0.2638 -0.1945 0.2919 -0.1488 -0.2234 0.2248 -0.2377 0.2401 0.2818 -0.2780 -0.1667 0.2573 0.1962 0.1603 -0.2293 0.2206 -0.2090 0.3146 -0.1869 -0.1608 -0.2729 -0.1825 -0.2673 -0.1363 -0.2484 -0.2512 0.1854 -0.2184 0.2753 0.2465 0.2219 0.2172 -0.2066 0.2414 -0.1789 0.2106 -0.1907 0.3045 0.3210 0.1907 0.1854 0.2414 0.1891 0.4008 -0.2351 -0.2285 0.2714 0.2342 0.2695 -0.2584 0.2872 -0.2218 0.2612 0.2887 -0.2010 0.2862 -0.1644 0.1928 0.2301 -0.1892 0.3056 -0.2885 0.1982 0.2783 -0.1622 0.1661 -0.2827 0.1773 0.2862 0.3034 -0.1825 -0.2451 -0.1629 -0.2473 0.2912 0.2523 0.2104 0.2672 0.2613 0.2406 -0.1473 0.2555 -0.2461 -0.1748 0.2030 0.1885 0.3143 -0.2596 -0.3371 0.2141 -0.1919 -0.1862 0.2576 -0.2732 0.2648 0.1982 0.2260 -0.3148 -0.3315 0.1533 0.2347 0.2352 0.2539 -0.2064 0.2636 0.1691 0.1482 -0.1756 -0.2762 -0.1975 -0.1647 0.2219 -0.1881 -0.3406 0.2212 0.1749 -0.2147 -0.1795 -0.1681 0.2342 -0.2171 -0.2473 -0.1874 0.1069 0.2561 -0.2509 0.1732 -0.2701 0.3120 0.1962 0.1985 0.1849 0.1625 -0.2107 -0.3264 -0.1762 0.2960 0.3056 0.1356 0.1724 0.2196 -0.3053 -0.2035 -0.3248 -0.2246 0.2722 -0.2071 0.3045 -0.2466 0.2887 0.1802 0.1829 0.2425 0.1606 -0.4032 -0.2581 0.1852 -0.2266 0.2476 0.1567 0.3051 0.2050 0.2236 -0.1581 0.2436 0.2520 -0.1719 0.2423 -0.1606 0.2013 0.3107 -0.1575 -0.2476 -0.2507 0.2147 0.2356 -0.1498 -0.3940 -0.3425 -0.2020 0.2391 -0.2072 0.3371 0.2241 0.3900 0.2158 -0.1745 -0.2754 0.2649 -0.1888 0.2680 -0.1656 0.2120 0.2596 0.2600 -0.1823 -0.2507 -0.1541 -0.2479 0.2784 0.2747 -0.1540 -0.2008 0.2356 0.1930 0.1554 0.1653 0.1807 0.1622 -0.2508 -0.2311 0.2727 -0.1801 0.3064 -0.2235 0.2905 0.2038 0.2441 -0.2139 0.2110 -0.2574 -0.2359 0.2241 -0.2776 -0.2162 -0.2281 0.1410 -0.1642 -0.1868 0.3219 -0.2753 0.1862 0.2784 0.1997 -0.2288 0.2674 -0.2199 0.2615 0.1977 0.1414 0.2109 -0.2475 -0.2227 0.2505 0.3115 -0.2585 -0.2831 -0.1613 -0.2483 0.3054 0.2757 -0.1763 -0.1744 -0.2411 0.1795 -0.2875 0.3230 0.2241 -0.1967 0.2480 0.1649 -0.2209 -0.2366 -0.2287 0.2436 0.2812 0.2057 0.1759 -0.2183 -0.2396 0.1908 -0.2217 0.1923 -0.1604 0.2641 0.3107 0.2006 -0.2358 -0.2243 -0.2614 0.1652 0.2107 -0.3036 0.2397 -0.1923 -0.1664 0.1949 -0.1873 -0.2333 -0.2898 -0.2145 0.2053 0.2040 -0.1680 -0.1613 -0.1923 -0.2356 0.2299 -0.2849 0.2328 0.1688 -0.2114 -0.2312 0.2012 0.2798 0.2437 -0.2343 -0.3391 0.3209 -0.3456 0.2622 0.2491 -0.2061 0.2323 0.2137 -0.2354 -0.1942 -0.2106 -0.1604 -0.2531 -0.2538 -0.2798 0.2438 -0.2655 0.1932 0.2650 -0.1864 -0.3237 0.2621 -0.1898 0.1626 0.2362 -0.2888 -0.1903 -0.2476 0.1855 -0.2116 0.3418 0.2999 -0.1876 0.2882 -0.2514 0.3564 -0.2860 0.3541 -0.1827 0.2903 -0.2003 -0.2053 0.2428 -0.2285 0.1749 -0.2760 0.1964 0.2902 -0.2226 0.1987 -0.2030 -0.2090 -0.2056 -0.1742 -0.4087 -0.2030 0.2596 0.1856 0.1930 -0.2598 -0.2462 -0.1777 -0.2671 -0.4437 -0.2089 -0.2406 0.2946 0.1933 0.2664 0.1473 0.1906 -0.1982 -0.2185" HIT_INDICES="1005 1824 1868 2413 3114 3231 3452 3570 4181 4335 4837 5108 5861 5985 6470 6971 7266 8083 8084 8141 8300 8681 8838 8853 9208 9960 10024 10057 10343 10410 11250 11673 11675 11728 11732 12136 12245 12349 12420 12631 12940 12984" ES_PROFILE="-0.0371 -0.0656 -0.0350 -0.0465 -0.0751 -0.0598 -0.0542 -0.0417 -0.0719 -0.0682 -0.0950 -0.1062 -0.1602 -0.1670 -0.2031 -0.2373 -0.2539 -0.3052 -0.2939 -0.2866 -0.2860 -0.2999 -0.2957 -0.2804 -0.2890 -0.3233 -0.3044 -0.2829 -0.2791 -0.2580 -0.2902 -0.2874 -0.2523 -0.2208 -0.1855 -0.1782 -0.1475 -0.1155 -0.0806 -0.0547 -0.0336 0.0081" RANK_AT_ES="9959.0000" RANK_SCORE_AT_ES="-6616.0000"/>
  <DTG RANKED_LIST="mFS08_entrez_mimo.rnk" TEMPLATE="na_as_pre_ranked" GENESET="gene_sets.gmt#NEGATIVE_REGULATION_OF_SIGNAL_TRANSDUCTION" ES="-0.3744" NES="-1.4991" NP="0.0480" FDR="0.2610" FWER="0.9990" RND_ES="-0.2764 0.3572 -0.4311 0.2303 0.2320 -0.3876 0.4531 0.1650 0.3105 0.1498 0.2210 0.2458 0.1584 -0.1454 0.2727 -0.3098 0.3408 -0.2578 -0.2291 0.2042 -0.2406 0.3029 0.1974 -0.1810 0.3221 -0.2203 -0.2153 0.2661 -0.2109 0.3656 0.1855 0.1307 0.1694 -0.2755 -0.2144 0.2201 -0.2540 0.3160 0.3121 -0.2565 -0.1933 0.2139 0.3796 0.2546 0.2493 -0.1788 -0.2111 -0.1916 0.2972 0.3939 0.2590 0.4030 -0.3490 0.2551 0.2094 0.1640 0.2158 0.2179 0.3048 -0.2221 0.2458 -0.2140 0.2553 -0.3790 -0.1788 0.1736 -0.2200 -0.2334 0.1398 0.2825 0.3173 0.2072 0.1545 0.2541 0.1913 -0.1905 0.2931 -0.1935 0.2398 0.2360 -0.2524 0.2966 -0.4760 -0.1978 -0.2084 0.1748 -0.2768 0.1924 -0.1957 -0.1860 0.2665 0.2689 -0.2680 -0.2486 -0.1790 0.1762 -0.3003 0.3301 -0.2563 0.2351 -0.3351 -0.2243 -0.3158 0.1681 0.1744 0.2381 -0.3297 -0.1836 -0.2428 -0.3073 -0.2737 -0.2802 0.3755 -0.3220 0.2443 -0.2703 0.2292 0.3575 -0.1910 -0.2206 -0.2501 -0.1321 -0.3519 0.1910 0.1946 -0.1749 -0.3060 -0.2206 0.3745 0.1786 0.3581 -0.1425 0.2799 -0.3261 -0.2012 0.2021 -0.2471 0.2100 0.3659 0.2293 -0.2508 0.3279 0.2447 -0.1996 -0.3030 0.2348 0.1698 -0.2102 0.2107 -0.2146 -0.2340 -0.2722 -0.4172 0.3086 0.1866 0.2202 -0.3934 -0.1764 0.2442 -0.2650 0.1690 0.3781 -0.1906 -0.3007 0.2804 0.2670 0.2056 -0.1585 0.3074 0.2896 0.2134 0.2175 0.4387 -0.1674 0.2395 -0.2014 0.2587 0.1511 0.3028 0.2455 0.3004 0.2774 0.2964 0.2034 -0.2242 0.1715 -0.2138 0.3377 0.2082 -0.1954 -0.2329 0.3282 0.2700 0.2819 -0.1628 -0.1918 -0.1507 -0.3119 0.2142 0.2957 0.2688 -0.1661 0.3101 0.2348 -0.2236 -0.1452 0.1655 -0.2747 0.2941 0.4320 0.3171 0.2226 -0.2822 0.2012 -0.4197 0.2243 0.3367 -0.2417 -0.2547 0.2140 0.1972 -0.1332 0.3203 -0.1406 -0.3503 -0.1903 0.3329 -0.2487 0.3548 -0.2383 -0.1982 -0.2365 -0.2525 -0.2616 -0.2834 0.2645 -0.1612 -0.2975 0.2705 0.3117 -0.3620 0.2345 0.2686 0.2117 0.2939 0.1994 0.2643 0.3304 0.1855 -0.2184 -0.1824 0.3169 0.2601 -0.2033 0.2582 0.3426 -0.2810 0.2845 -0.2034 0.2402 -0.1728 -0.2429 0.2664 -0.2388 -0.2707 0.1291 0.2615 0.1993 0.1797 0.2179 -0.3117 -0.2243 -0.2765 0.2564 0.2074 0.2886 0.2192 0.2319 -0.3161 0.3197 -0.2099 -0.4815 0.3473 0.1635 0.2029 -0.2756 -0.2529 0.1945 -0.2878 -0.3502 0.2020 -0.2373 -0.2302 -0.2479 0.1987 0.2535 -0.3332 0.2481 0.3224 0.2529 0.1537 0.2785 0.2262 0.1781 -0.2444 -0.2485 0.2434 0.1943 0.1914 -0.3680 0.1929 -0.2940 -0.2290 0.2046 -0.2160 -0.2541 0.3392 -0.2232 0.2680 0.2519 -0.2457 0.3840 0.1954 0.3284 0.4018 0.2984 -0.2715 -0.2594 -0.2044 0.3033 0.3071 0.3552 0.2538 0.2441 0.1966 0.1809 0.2444 0.2547 -0.2683 -0.2039 0.2033 -0.3762 0.2288 0.1866 -0.2363 -0.2178 -0.1561 0.2138 0.1960 0.2698 -0.1998 -0.2534 -0.1736 -0.3605 -0.1717 0.2466 0.2180 0.1770 0.3986 0.2291 0.3291 -0.2414 0.2156 -0.1867 0.2803 -0.1965 -0.1898 0.1780 -0.1894 -0.1609 -0.1909 -0.2995 -0.1989 0.2932 -0.2545 0.2878 -0.2453 -0.3178 0.1952 0.2480 -0.2327 0.1557 0.1738 0.2304 0.2123 0.1674 -0.2110 0.2511 0.3042 -0.2303 -0.2186 0.3524 0.2235 -0.2371 0.2307 0.2465 -0.2966 0.2617 0.1853 0.3209 -0.2039 0.1902 0.2380 -0.1779 -0.2616 -0.2248 0.2243 0.2277 -0.1901 0.3318 -0.4844 0.1582 0.2303 -0.2487 0.1678 -0.3058 -0.2868 0.2994 0.2193 0.1981 0.3116 0.2951 -0.2204 -0.1858 -0.1577 0.3364 0.1924 -0.2122 -0.2504 -0.3210 0.2643 -0.2606 -0.2211 0.2408 0.2294 -0.2377 -0.2574 -0.1968 -0.2213 -0.1724 0.2597 -0.3425 0.3373 -0.3777 -0.2618 0.4963 0.2154 -0.1843 -0.2282 0.2587 0.2640 -0.2982 0.2533 0.3379 -0.2699 0.3301 -0.2376 0.1999 0.2733 0.4063 -0.1920 -0.2592 0.3006 0.2520 -0.2370 -0.2183 0.2982 -0.2457 -0.2514 0.3570 0.2143 -0.2758 0.1758 -0.2591 -0.1525 0.2229 -0.3081 0.3541 0.1416 0.2002 0.1936 -0.2364 -0.2610 -0.3081 0.3447 -0.3368 -0.2671 -0.2711 -0.3110 -0.3860 0.4089 -0.1725 -0.2188 0.1495 0.3288 0.2244 0.2113 -0.1891 0.2786 0.2478 -0.2789 0.1608 0.2437 -0.2305 -0.2356 -0.1575 -0.2467 0.2840 -0.2859 0.1750 0.3103 0.2076 0.2085 0.2240 0.2265 -0.2470 -0.3063 -0.2587 0.1929 0.3353 -0.2909 -0.2590 0.3400 -0.3324 -0.2533 -0.2017 0.3087 0.1882 0.2400 0.2528 -0.2649 0.2862 -0.2359 0.2321 -0.2294 0.3111 -0.2507 0.2485 -0.1356 -0.2113 -0.2021 -0.3295 0.1913 -0.2413 -0.2276 -0.2631 -0.1737 -0.2202 0.1805 0.3034 -0.2769 -0.1951 -0.1581 -0.2773 -0.3142 0.1951 -0.1978 0.1938 -0.2609 0.1716 -0.2523 -0.1986 -0.2214 -0.2159 -0.3113 0.3548 0.1792 0.2331 0.1986 0.2629 0.3413 -0.3168 -0.2040 0.2543 0.3814 0.2215 0.2265 -0.1733 0.2078 0.2565 0.1919 0.2273 0.2280 -0.2134 0.1801 -0.2704 0.1744 -0.2814 0.1823 0.1852 -0.3117 0.1689 -0.2877 0.2136 0.2589 0.2875 0.3143 -0.2519 -0.1565 0.2211 0.1703 -0.1851 -0.1732 0.2658 -0.2962 -0.2204 -0.1869 -0.2125 0.2737 0.2609 -0.1607 0.2407 -0.1905 -0.2348 0.1549 0.1795 0.2450 0.2215 0.2777 -0.1515 0.2410 0.2620 0.3247 0.2338 0.2025 0.2719 0.2629 -0.2591 -0.3066 0.2552 0.3688 0.1859 0.2761 -0.2763 0.1956 0.3686 -0.2054 0.1992 0.2602 -0.1632 0.1352 -0.4112 -0.3566 -0.2170 0.2440 0.2469 0.1826 -0.2403 -0.1880 -0.1613 -0.2898 0.1365 0.3450 -0.2145 -0.2630 0.1807 0.1980 0.3226 0.2819 -0.2789 0.4340 0.3533 0.2617 -0.2023 -0.2491 -0.3444 0.3608 0.3744 0.3194 0.3011 -0.3967 0.1707 -0.1936 -0.3413 -0.1641 0.2195 0.2739 0.4833 0.3353 0.2633 0.2272 0.1887 0.2607 0.4489 -0.1604 -0.2514 -0.2269 0.4597 -0.2583 0.1542 -0.2138 -0.2466 -0.1442 -0.1882 -0.3067 0.2628 0.2715 0.2610 0.2029 0.2325 -0.1950 -0.2915 0.2649 -0.3281 -0.2881 -0.2769 0.3505 0.2943 -0.1541 -0.2226 0.2360 -0.1628 -0.2907 0.2271 0.2241 -0.2613 0.3349 -0.2090 -0.2889 -0.2607 0.2025 0.1927 0.2154 0.2769 -0.3169 -0.1864 0.2167 0.2388 -0.3051 0.2357 -0.2869 0.2888 -0.2196 -0.1863 -0.3236 -0.2559 0.2384 0.3384 -0.2417 0.1721 -0.2313 -0.2635 0.3089 -0.2055 -0.2372 0.3924 0.1886 0.2908 0.3627 0.2813 0.1943 -0.3236 -0.2632 -0.1769 -0.2359 0.2463 0.2040 0.3353 0.2433 -0.4027 -0.3097 0.2302 0.2303 0.3342 0.2742 -0.3297 -0.2378 0.2924 0.2391 0.3222 0.2077 0.2415 0.1968 0.2334 -0.3111 -0.2328 -0.2146 -0.2799 0.3517 0.3473 0.3788 -0.4114 -0.2275 0.2262 0.2703 -0.2370 -0.2750 0.3369 -0.2196 -0.3110 -0.2006 -0.2630 0.3331 0.2089 -0.1987 -0.2794 0.2884 -0.1992 0.2198 -0.2057 0.2937 -0.1674 0.3521 0.3619 -0.2655 0.3395 0.2661 -0.1439 0.2627 0.2925 -0.2605 -0.3207 -0.2497 -0.2623 0.2653 -0.2188 -0.1913 -0.2052 -0.2414 -0.3045 -0.2821 -0.1969 -0.3104 0.1916 0.1563 0.2835 0.3019 -0.2044 0.2793 0.3770 -0.1608 -0.2685 0.2047 -0.2223 0.2191 -0.2420 0.1889 -0.1769 -0.4273 -0.2818 -0.2350 -0.3531 0.2789 0.1582 0.4303 -0.2641 0.1823 -0.2155 0.1733 0.1764 -0.2751 -0.2961 0.4133 0.2313 0.4023 0.2568 0.4006 -0.2088 -0.2727 -0.2400 0.2136 -0.2904 0.2610 -0.2098 0.3072 0.3695 -0.2305 -0.2649 0.2378 0.2421 0.2603 0.2410 0.2838 0.1903 -0.2382 0.2681 0.2139 0.1934 -0.2789 0.2259 0.1602 -0.1437 0.2360 0.2549 0.2511 -0.1561 0.2388 -0.1546 -0.2854 0.2169 -0.2646 -0.2819 0.2731 -0.3565 -0.3922 0.3076 0.2005 -0.2455 -0.2472 -0.2397 0.1749 0.2152 -0.3032 -0.2207 0.1938 -0.2098 -0.4165 -0.3321 -0.2787 0.2290 0.3464 0.2075 0.2397 0.2652 0.2576 -0.3600 0.2271 0.1873 -0.3214 0.1680 0.2989 0.2761 0.2412 0.2892 -0.2516 0.3833 -0.2329 0.1848 0.1689 -0.3445 0.1927 -0.2327 0.2615 0.2666 -0.3642 0.2271 0.2671 -0.2589 -0.2092 -0.2979 -0.1875 0.2471 0.2739 -0.2096 0.2634 0.1817 -0.2715 0.2358 -0.2660 0.2715 0.1894 0.1659 0.1640 0.1606 0.1744 0.3228 -0.3360 0.2671 0.3607 0.2908 0.2491 -0.2128 -0.1873 -0.3991 -0.3276 -0.2494 -0.2039 -0.4341 -0.2269 0.1837 0.3380 0.2841 0.1823 -0.1970 -0.2491 0.2644 -0.3458 0.3259 0.2919 -0.4071 0.2012 0.1564 -0.3503 0.2362 -0.3047 -0.1570 0.3082 0.3108 -0.2595 -0.1783 -0.2656 0.1432 -0.1667 -0.1877 -0.2250 0.1924 0.2500 -0.2948 -0.2754 0.2476" HIT_INDICES="573 1277 3114 3452 4253 6364 6534 6675 6767 6916 7030 7113 7362 7373 8031 8326 8534 9148 9231 9642 10343 10384 10605 10618 11673 11732 11895 12115 12704 12914 12990" ES_PROFILE="0.0210 0.0252 -0.0773 -0.0690 -0.1059 -0.2669 -0.2778 -0.2852 -0.2878 -0.2934 -0.2953 -0.2940 -0.3030 -0.2936 -0.3274 -0.3303 -0.3246 -0.3438 -0.3216 -0.3208 -0.3353 -0.2989 -0.2739 -0.2328 -0.2602 -0.2106 -0.1674 -0.1263 -0.1066 -0.0551 0.0077" RANK_AT_ES="10342.0000" RANK_SCORE_AT_ES="-7300.0000"/>
  <DTG RANKED_LIST="mFS08_entrez_mimo.rnk" TEMPLATE="na_as_pre_ranked" GENESET="gene_sets.gmt#CELL_SUBSTRATE_ADHESION" ES="-0.3503" NES="-1.4914" NP="0.0346" FDR="0.2675" FWER="0.9990" RND_ES="-0.3260 -0.2216 -0.1985 0.2807 0.4159 0.2294 0.2166 -0.2547 0.1953 -0.2048 -0.1836 0.2209 0.3701 0.2073 0.2050 0.1943 0.2661 0.1855 -0.2077 0.2290 -0.2377 0.2622 -0.3115 -0.1747 0.3068 -0.2625 0.2868 0.1800 0.2679 -0.2014 0.3323 0.2207 -0.2644 0.2784 0.1863 0.2451 0.2044 0.1639 0.2313 -0.2796 -0.3431 -0.2592 -0.2476 -0.2402 0.3416 0.2687 0.2105 -0.2103 0.2763 -0.2652 -0.2639 -0.2059 0.2222 0.2095 0.4161 0.1859 -0.2541 -0.2718 -0.3483 0.2101 -0.2383 -0.1633 0.2154 -0.3261 -0.2116 0.2515 0.2118 -0.2565 -0.3394 -0.2329 -0.2111 -0.2995 0.3006 0.4081 0.2698 0.3308 -0.1809 0.2440 -0.2654 0.2506 -0.1924 0.2451 0.2748 0.2028 -0.2068 0.2965 -0.1831 -0.2585 0.2588 0.2800 0.3037 0.2892 -0.2619 0.2901 0.1955 -0.2762 -0.1978 0.2894 0.2744 -0.2593 -0.1594 0.1773 -0.3243 0.2560 -0.2093 -0.3347 0.2055 0.2317 -0.2638 0.2556 0.3526 -0.2545 0.1992 0.2016 0.2944 -0.1782 0.3065 -0.3439 0.2411 -0.3307 -0.2722 -0.1685 0.1279 0.1709 -0.3651 -0.2402 -0.2651 0.2206 0.1867 0.2399 -0.2949 0.2926 -0.2894 0.2127 0.2628 -0.2031 -0.2058 0.3100 0.1504 0.2655 -0.1796 0.2076 0.2905 0.3158 -0.3160 0.2038 -0.1881 -0.2483 -0.2467 0.1689 0.1850 -0.3398 -0.1896 0.3295 0.2688 -0.1943 0.2725 -0.2722 -0.3106 -0.2369 -0.2284 -0.2874 0.2183 -0.1874 -0.1922 0.2347 0.2427 -0.1535 -0.1730 0.2943 0.3015 0.2810 -0.1730 0.1829 0.2102 0.2095 -0.1779 0.2160 0.1976 0.2154 -0.1796 0.2578 0.2667 0.2015 0.3831 0.1826 -0.1691 -0.3122 0.2665 -0.2414 0.2060 -0.1745 -0.2825 -0.1990 -0.1967 0.2878 0.2598 0.1867 -0.2277 0.1809 -0.2465 0.1807 0.1718 0.2927 -0.1833 -0.1676 -0.1602 0.1947 0.2361 0.3505 -0.2052 -0.2078 0.2335 0.1746 -0.2261 -0.2309 0.1729 -0.2264 0.2691 -0.2557 0.1840 -0.1613 0.2842 -0.2246 0.1945 0.1956 0.2638 -0.2066 0.2508 0.2379 0.1817 -0.2099 0.3640 0.3424 0.3326 0.1285 -0.2143 0.2081 -0.1684 -0.1793 -0.1629 0.3553 -0.2862 0.1944 -0.2902 -0.1999 0.3208 0.1791 -0.2137 -0.1882 -0.2101 -0.2254 -0.1346 0.2350 0.3279 -0.2113 -0.2163 -0.3077 -0.3279 0.3468 -0.3368 -0.1756 0.2719 0.3987 0.3090 -0.2879 -0.2077 -0.1823 0.3882 -0.2884 0.1926 -0.2248 0.2205 0.1762 -0.2801 -0.2152 0.3407 0.2818 -0.2576 -0.2193 -0.1998 0.2888 -0.2380 -0.2357 -0.2737 -0.2467 -0.2475 0.2362 0.3583 -0.2245 -0.2680 -0.1658 0.3343 -0.1571 0.2118 0.2389 0.1931 0.2806 0.2063 0.1481 -0.1871 0.2833 0.1740 0.2490 0.1851 -0.2113 -0.2658 -0.2476 0.2992 -0.1763 -0.1944 0.2145 0.2676 0.3860 -0.2313 -0.2282 -0.1407 -0.2224 -0.1550 0.2007 0.1733 0.2904 -0.3379 -0.2359 -0.1963 -0.2150 0.2485 -0.2628 -0.2690 0.1825 -0.2583 0.2423 0.2871 0.2024 -0.1917 -0.1893 0.1921 0.1455 0.2591 0.2527 0.2812 -0.1635 0.1353 0.2810 0.1973 0.3036 -0.2689 -0.2468 0.2013 -0.2394 0.2789 0.1918 -0.1733 0.1426 0.3233 -0.1929 0.2149 -0.1564 0.3051 0.2809 -0.2530 0.1794 0.2135 0.2225 -0.1953 -0.1952 0.2010 0.1799 0.2672 -0.2579 0.1866 0.2067 0.2108 0.2326 0.2606 -0.2397 -0.3228 -0.2232 -0.1625 -0.4182 -0.1745 0.2456 -0.3117 -0.1180 0.2743 0.2352 -0.4214 -0.2219 0.2802 -0.2481 0.1838 0.3419 0.2246 -0.3647 -0.1509 0.2168 0.2825 0.1680 0.2793 -0.2362 -0.2014 0.3074 -0.1830 -0.2174 0.1993 0.1928 0.2449 -0.2953 0.2397 0.1806 -0.3060 -0.3448 -0.1416 -0.2523 0.2539 0.2267 -0.1664 -0.2977 -0.1883 -0.1637 -0.1620 0.2197 0.1638 -0.2347 0.2510 -0.2263 0.2084 -0.1479 0.1916 -0.3145 0.1970 0.2951 -0.2689 0.1907 0.2793 -0.1872 -0.3382 -0.2157 0.3170 -0.2485 0.2607 -0.2479 0.1995 -0.1882 0.3552 -0.3118 0.3324 -0.2377 0.2895 -0.2261 0.3248 0.2573 0.3410 0.2505 -0.3328 0.3149 0.2269 -0.4647 0.2462 -0.2751 0.2544 0.3756 -0.1865 -0.2401 0.2017 -0.2349 -0.3116 -0.2050 0.2044 -0.1708 0.3245 -0.1274 0.2178 -0.2035 0.2296 0.2109 -0.2285 0.1751 0.2854 -0.1675 -0.3039 0.2977 0.2013 -0.3148 0.1230 0.2341 -0.2610 0.2439 0.1916 -0.2374 0.2758 0.3032 0.1507 0.1761 -0.2765 -0.2917 0.1863 -0.2375 -0.3021 -0.2323 -0.2290 0.3373 -0.2398 0.2163 -0.2129 0.1892 0.2920 0.1459 -0.2746 0.1370 0.2101 -0.1711 0.2273 -0.2797 0.3286 0.3497 0.2416 0.2498 -0.2000 -0.3167 -0.2502 0.3366 -0.1508 -0.2064 0.2673 0.2189 -0.3433 -0.1710 0.2973 -0.2656 -0.1918 0.2560 0.2613 0.2694 -0.2319 -0.2400 -0.1681 0.3587 0.2461 -0.2910 -0.2165 0.2118 -0.3211 -0.2384 -0.2529 0.2577 0.2258 -0.2884 -0.2944 0.3029 -0.2650 -0.2042 -0.1665 0.2857 -0.1271 -0.1353 0.2862 -0.2418 0.2242 -0.2248 -0.2932 0.2520 0.1806 0.3233 -0.1661 -0.1829 0.2736 -0.2274 -0.2018 0.3370 0.2552 0.2333 0.3039 -0.3015 -0.2037 0.2301 0.2680 -0.2441 0.2061 -0.2587 -0.3416 -0.2747 0.3369 0.2085 0.2533 0.1636 -0.2124 -0.2705 0.2619 0.1986 0.2610 -0.2598 -0.2761 0.2394 0.2346 -0.1955 0.2534 -0.1617 -0.1507 -0.2310 0.3163 0.2124 0.3265 0.1955 0.2054 0.2984 -0.1557 -0.4042 0.2123 0.2761 -0.1768 0.3161 -0.2123 -0.2619 -0.1589 -0.2855 -0.2545 0.2415 0.3189 0.2619 -0.2089 0.2194 0.3034 0.2166 -0.2006 0.1856 0.2625 -0.2179 -0.2239 -0.2973 -0.3494 0.1733 -0.1584 -0.1725 -0.2649 -0.2431 -0.2626 -0.1941 -0.1528 0.2451 0.3151 -0.1583 0.2410 -0.2716 0.2322 -0.2588 -0.1929 -0.2021 0.2484 0.2403 0.2949 0.2151 -0.1489 0.2417 0.3269 0.3340 0.2252 -0.1670 0.1482 0.1751 0.2616 0.1480 0.1921 -0.2955 -0.3390 0.2640 0.1605 0.2803 -0.1775 0.1764 0.2454 0.3276 0.2936 0.2654 -0.1682 -0.1493 0.2762 0.1501 -0.2635 -0.2095 0.3018 0.2289 -0.2822 0.2827 0.3580 -0.1564 -0.1979 -0.2344 -0.1745 0.2624 0.2877 0.3333 -0.3099 -0.2207 0.2368 -0.1841 0.2455 0.1754 -0.2235 0.2305 0.1913 0.2078 0.3287 -0.2059 -0.3526 0.3514 -0.1867 0.1573 -0.2661 0.1668 0.1991 -0.2538 -0.2033 0.2602 0.2987 -0.1375 0.2016 -0.2080 0.2037 -0.3670 -0.1936 -0.2042 0.1927 0.1733 0.1937 -0.2449 0.2659 0.2215 0.2499 0.2888 0.2185 0.2382 0.2621 -0.2178 -0.2023 -0.2273 0.3124 0.2087 -0.1680 0.2049 0.3927 -0.1520 0.2542 -0.1894 -0.1732 0.2693 0.2113 -0.2566 -0.2106 0.2416 0.3082 0.2234 0.2215 0.3829 0.1762 0.1751 0.1516 -0.2652 -0.3608 0.3306 -0.1821 -0.1706 -0.2950 0.2384 -0.1878 -0.2341 0.3771 0.2560 0.2541 0.1817 0.2458 0.2535 0.1977 0.1413 0.2939 0.2264 0.1497 -0.2711 0.2669 0.2055 0.2886 0.2484 0.2112 -0.3104 -0.2351 0.3003 -0.2852 0.2704 0.2706 0.2458 0.2961 0.2856 -0.1599 0.2476 -0.2802 -0.3873 -0.2186 -0.2329 -0.2493 -0.2472 0.2786 0.2821 -0.2398 -0.2178 -0.2582 0.2383 -0.2094 -0.2562 0.1928 0.2359 0.1887 -0.3391 0.2415 0.2733 -0.1589 0.2399 0.1950 0.2407 -0.1859 -0.2509 -0.2411 -0.1808 0.3159 0.3050 0.1746 -0.2495 -0.2723 -0.2627 0.1463 -0.1919 0.2376 -0.1607 0.2127 0.4158 0.2689 -0.1564 -0.1883 -0.2305 0.2512 0.1974 0.3001 0.2773 0.2753 0.2126 0.2281 0.1995 0.2226 0.2767 0.2338 -0.1902 -0.2277 -0.1684 0.2241 0.2238 0.2153 0.2768 0.3879 0.2741 -0.2185 -0.2198 -0.2147 -0.2510 0.1810 -0.2061 0.2168 -0.2514 0.2507 0.2898 -0.2032 -0.2181 -0.3309 0.2798 0.2393 0.2899 -0.3106 0.2926 0.2609 -0.1405 0.1944 0.1915 -0.1921 0.3006 -0.2659 0.2069 -0.2412 0.3063 0.2740 -0.3604 0.2591 0.2718 -0.1294 -0.3240 0.2618 -0.1645 0.3694 -0.1815 0.2105 0.1724 -0.2891 -0.1638 0.2106 -0.1898 -0.2525 -0.1774 0.3928 0.2864 -0.1476 -0.1544 0.2555 0.1874 0.2451 0.2197 -0.2696 -0.3372 -0.1841 0.4046 -0.1887 -0.1999 0.2324 -0.4067 0.2227 -0.3036 -0.1609 -0.2558 -0.2296 0.1853 0.1665 0.1824 -0.1805 -0.1707 -0.1985 0.2285 0.1569 0.1996 -0.2772 -0.2144 0.2136 0.1228 -0.2079 -0.1641 -0.2031 -0.2169 0.2877 -0.2389 -0.3053 0.3029 -0.2692 -0.1879 -0.3673 -0.3246 0.2384 -0.3300 0.3392 0.2871 -0.3651 0.2669 0.2840 0.3008 0.2487 -0.2283 -0.2726 0.2167 -0.2682 -0.2193 0.3931 0.4314 -0.2652 -0.1123 -0.2093 0.2302 -0.3135 0.3181 0.2578 0.1619 0.3854 -0.3155 0.1772 0.2539 0.2442 0.3734 -0.2461 -0.2218 0.3044 0.2251 -0.3486 -0.2176 -0.4065 -0.1822 -0.1650 0.1917 0.3479 0.2644 -0.3410 0.4241 -0.2823 0.1464 0.1998 -0.3845 0.2517 0.1689" HIT_INDICES="11 380 844 2377 2614 2722 2910 4634 5253 5399 6109 6193 6212 6916 7682 8324 8326 8534 8581 8876 8933 9141 9163 10618 10899 11381 11675 11849 12036 12065 12166 12191 12390 12486 12704 13040" ES_PROFILE="0.0504 0.0711 0.0815 -0.0020 0.0120 0.0350 0.0503 -0.0671 -0.1051 -0.1081 -0.1605 -0.1657 -0.1661 -0.2158 -0.2647 -0.2995 -0.2852 -0.2852 -0.2725 -0.2766 -0.2621 -0.2577 -0.2389 -0.3195 -0.3080 -0.3080 -0.2913 -0.2641 -0.2365 -0.1966 -0.1614 -0.1201 -0.0905 -0.0523 -0.0213 0.0038" RANK_AT_ES="10617.0000" RANK_SCORE_AT_ES="-7858.0000"/>
  <DTG RANKED_LIST="mFS08_entrez_mimo.rnk" TEMPLATE="na_as_pre_ranked" GENESET="gene_sets.gmt#REGULATION_OF_RESPONSE_TO_STIMULUS" ES="-0.3265" NES="-1.4803" NP="0.0239" FDR="0.2800" FWER="1.0000" RND_ES="0.1938 0.2873 -0.2093 -0.1725 -0.2003 -0.1745 0.2656 -0.2786 0.2254 0.2941 0.2508 0.2878 0.2648 0.2487 -0.2619 -0.1542 0.3107 -0.3145 -0.2112 0.2798 -0.1702 -0.2340 -0.2993 -0.2213 -0.3111 -0.2501 -0.2006 -0.1710 0.1444 -0.2180 -0.2166 -0.2212 -0.1832 0.2071 -0.2833 0.1829 0.3264 -0.1699 0.1883 -0.1904 0.2408 0.3081 0.2401 -0.2901 0.2832 -0.2266 0.2840 0.2287 0.2414 0.2314 0.1785 0.1912 -0.2341 0.2655 -0.2443 -0.2612 -0.2273 0.2715 0.1969 -0.2596 0.1762 -0.2311 0.1812 -0.2005 -0.2621 0.2117 0.2860 0.3436 -0.3539 0.1550 0.3708 -0.2647 0.1680 0.2481 0.1754 0.2223 0.2206 -0.2367 -0.2023 0.1615 0.1718 -0.2028 -0.2899 -0.2460 0.1928 0.3319 0.1857 -0.2190 0.1816 -0.2252 -0.2354 -0.1809 -0.2401 0.1995 0.2313 0.1821 0.2448 -0.2283 -0.2244 0.1977 -0.2750 0.2443 0.2065 -0.1712 0.2396 -0.2211 0.2603 0.3472 -0.2212 0.1918 -0.3168 -0.1807 -0.1950 -0.1353 -0.2096 -0.2351 0.1870 -0.2463 0.1755 0.2242 -0.2104 0.1885 -0.3327 0.2310 -0.2928 0.2456 0.2683 0.2493 0.2628 0.2048 0.2716 -0.2098 0.2085 0.1862 0.3357 0.1530 0.1893 0.1506 -0.2557 0.2462 0.1844 0.2997 -0.1798 -0.2670 0.2382 -0.2934 -0.2799 -0.2063 -0.2519 -0.1934 0.2132 0.2834 0.2230 -0.1871 0.2206 -0.2880 -0.2333 -0.1546 -0.2986 0.1456 0.2174 0.1473 0.2023 0.2998 0.2122 -0.2347 -0.1563 0.2401 -0.1995 -0.2706 0.2242 -0.2342 -0.3175 0.2334 0.2121 -0.2367 0.2095 0.2447 -0.2922 -0.2033 0.2425 0.2532 -0.1781 0.2478 -0.2822 0.2057 -0.2297 -0.2074 -0.1962 -0.2138 0.1508 0.2183 0.2517 0.2181 -0.1433 -0.2010 -0.2601 -0.1757 0.2791 0.3687 0.1990 -0.2134 0.2562 0.2072 0.3267 0.1783 0.2244 0.1328 -0.3349 -0.1784 -0.2789 0.2301 0.2428 0.2433 0.2048 0.2401 -0.1638 -0.2162 0.2097 -0.2099 -0.2928 0.2887 0.2604 -0.2111 0.1523 0.2483 0.3257 0.2712 -0.1596 -0.2598 0.2284 -0.3067 -0.1527 0.2164 -0.1537 -0.1910 0.1713 0.3190 0.1916 0.1809 -0.2317 -0.1546 0.1818 0.2174 -0.1709 0.2216 0.1985 -0.2072 0.2317 0.2680 0.2031 0.2615 -0.1779 -0.1996 0.1890 0.2163 0.2303 0.2014 0.3171 -0.2011 0.3339 0.2651 0.2075 0.1849 0.1556 0.2052 0.1867 0.2566 -0.2004 0.1531 0.1538 -0.2598 0.2525 0.1492 0.1799 0.2891 0.1713 -0.2175 -0.2864 0.1516 0.1169 -0.2427 0.1944 -0.2529 0.2155 -0.1743 0.1653 0.1626 0.1658 -0.1797 -0.1452 0.2555 -0.2223 0.2026 0.1672 -0.1969 0.2751 0.1936 0.2011 0.2976 -0.1840 0.3413 0.2828 -0.2037 0.2139 0.2679 -0.1614 0.1743 0.1723 -0.1773 0.2131 0.1975 0.2678 0.1622 -0.1514 -0.2874 -0.2592 0.2786 -0.2398 0.2685 -0.1926 0.2270 0.2198 0.2713 -0.2079 -0.1649 0.1781 -0.1531 0.1683 -0.2187 0.2472 -0.2021 -0.2091 0.1567 -0.1629 -0.2103 -0.1859 0.2025 -0.2651 0.2121 0.2972 0.3645 0.1796 0.2312 0.2803 -0.2045 0.2456 0.1793 0.2599 0.1440 -0.1801 -0.1634 -0.1815 -0.2426 -0.2565 0.2467 -0.2781 -0.2647 -0.1764 0.1709 -0.2245 -0.1603 0.1716 -0.3084 -0.1187 0.2316 -0.2333 -0.2776 0.1884 0.1590 0.2603 0.2547 0.2012 0.1405 -0.1627 0.2089 0.2226 0.1803 -0.2519 0.2696 0.2254 -0.1753 0.2491 0.3198 0.2452 0.2545 0.1963 -0.2473 -0.1815 0.1834 -0.2367 0.2096 -0.1892 -0.1813 0.1838 0.2065 -0.1970 -0.2598 0.2947 -0.2168 -0.2850 -0.2030 0.1731 -0.3786 0.2918 -0.2962 -0.2573 0.3123 0.2176 0.2591 -0.1947 0.1812 -0.1779 0.2699 -0.2137 -0.1754 -0.1893 0.3522 -0.2308 0.1672 -0.3102 0.1976 0.2450 0.1855 0.3027 -0.2182 -0.2295 0.1743 -0.2066 -0.1747 0.2454 0.2517 0.2144 0.1959 -0.3036 0.1908 -0.3288 0.3229 -0.2629 -0.1945 0.1484 -0.2189 0.2975 -0.2014 -0.2329 -0.1898 -0.2016 0.1596 0.1797 -0.1762 -0.2038 -0.1799 -0.1972 -0.1326 0.3342 0.2368 0.1845 -0.1742 -0.1840 -0.3069 0.2951 -0.2614 0.2281 -0.2582 -0.1781 0.1706 -0.1521 0.1811 0.1867 -0.3190 -0.1350 0.2311 0.2776 0.2998 -0.1786 0.2721 -0.2444 -0.2267 0.2032 -0.1566 -0.1659 0.2216 -0.1920 0.2263 -0.2106 -0.1988 -0.2424 0.2010 0.1411 0.1950 -0.1768 -0.1929 0.2295 0.2112 0.2340 -0.1814 -0.1844 -0.1683 -0.2072 0.2320 0.1486 0.2007 -0.3392 -0.1952 0.2145 -0.2527 -0.1226 -0.2182 0.2014 0.1636 -0.2928 -0.2928 0.2110 0.2101 0.2711 0.3429 -0.1877 -0.2174 0.2161 0.2533 0.1641 -0.1999 -0.2963 0.2478 -0.1807 0.2357 0.1792 0.2387 -0.2451 0.2291 0.2610 0.2516 -0.2265 -0.2312 -0.2014 -0.1874 0.1591 0.2104 -0.2231 0.1696 0.1979 0.1756 0.1917 -0.2707 0.1357 -0.1952 0.2122 -0.1966 0.2193 -0.2098 0.3026 0.1805 -0.2107 0.2128 0.2864 -0.2132 -0.2002 -0.1993 0.2532 -0.2114 0.1929 0.2181 0.1988 0.2303 0.2289 -0.1903 -0.2296 0.1939 -0.2161 0.2362 0.1793 -0.1522 0.1399 0.4431 -0.1887 -0.1387 0.2319 -0.2247 -0.2199 0.1196 -0.2249 -0.1881 -0.2981 -0.1641 0.1971 0.2791 -0.2383 0.2159 0.2342 0.2183 0.2317 -0.1960 -0.2819 0.2585 0.2064 0.1672 0.2504 0.2204 0.2384 -0.2336 0.2240 -0.1322 0.1630 -0.2032 -0.1735 -0.2383 -0.1729 0.1720 0.2611 0.2199 0.2491 -0.1965 0.2178 0.1684 0.3669 0.2811 -0.2496 -0.2242 0.2385 -0.2581 0.2251 0.2530 0.2614 -0.2198 0.1904 -0.1778 0.2117 -0.1688 0.1855 0.3045 -0.2115 0.3033 0.3680 0.1354 -0.1504 -0.2588 -0.2304 -0.2098 0.2091 0.1796 0.2148 0.2360 -0.2991 0.3370 -0.2468 0.1726 -0.1860 0.2164 -0.2208 -0.1764 -0.1479 0.2814 0.2269 0.1435 0.2296 0.1611 0.2357 0.3047 -0.1900 -0.3166 0.2301 -0.1840 0.2838 -0.2009 -0.2312 0.1732 0.1879 -0.2629 -0.3318 0.1373 -0.2682 -0.2033 -0.2548 -0.2707 -0.2892 0.2527 0.1590 -0.1911 0.3388 -0.2661 0.2144 0.1817 0.1472 0.2772 0.3452 -0.2337 -0.2173 -0.2065 0.1785 -0.2734 -0.2734 0.2599 -0.1809 -0.1771 0.2335 -0.2217 -0.1836 0.1838 -0.3230 -0.1901 -0.2807 0.2526 0.2116 -0.2218 0.3165 -0.1922 -0.2102 -0.2992 -0.1792 0.2923 -0.2695 -0.2129 -0.3076 0.2884 0.2846 -0.2791 -0.3595 -0.1716 -0.1785 -0.3275 -0.1765 -0.2518 0.2144 0.3152 0.1996 -0.1806 0.2049 0.3440 0.1453 0.1923 0.1992 0.1735 -0.2093 0.1823 -0.2112 0.1818 0.1438 0.2754 -0.2348 0.2272 -0.1891 -0.1909 0.1560 -0.1847 -0.1917 0.1977 -0.1944 0.1877 -0.2434 -0.2738 -0.1586 0.2195 -0.1443 -0.2215 -0.2237 -0.2291 0.3022 0.1973 -0.2267 -0.2531 -0.2188 -0.2177 -0.2606 0.2105 -0.2571 0.2618 0.2216 0.1662 -0.2120 0.2633 -0.2264 -0.2180 -0.2630 0.3630 0.2872 0.1975 0.1968 0.2343 -0.2526 0.2310 0.2276 -0.1559 -0.2363 -0.1875 -0.1623 -0.1447 -0.1694 0.2146 -0.1960 -0.2921 -0.2002 -0.2407 0.1960 0.2249 -0.2767 0.2145 0.3014 -0.2415 -0.2247 0.1848 0.2350 0.2578 0.2207 0.1651 0.2090 0.2754 0.2512 0.2439 -0.2687 0.3204 0.2936 -0.1835 0.2519 -0.1415 -0.1792 0.1869 -0.1731 0.2355 0.2508 -0.2550 -0.2998 0.2915 -0.1946 0.1496 -0.1690 -0.2114 0.2078 0.1692 0.2846 0.2069 -0.2062 0.2405 0.1736 -0.2138 -0.1917 0.2004 -0.3004 0.2549 -0.2930 -0.2741 0.2707 0.2890 0.2119 0.2284 0.2870 -0.1952 -0.2315 0.2528 0.3039 0.1585 0.2360 0.2104 0.2398 -0.2320 0.1990 0.2439 0.2560 0.1388 -0.1820 0.2198 -0.2570 -0.2206 -0.1960 -0.2371 -0.2113 0.2258 0.2120 -0.2085 0.1987 0.1817 0.2807 -0.3329 -0.3064 0.2098 0.1995 0.2207 0.1810 0.1721 -0.2536 -0.2201 -0.2237 0.2136 -0.1783 0.2244 0.1292 -0.2411 -0.2063 -0.2144 -0.2118 -0.2269 0.2097 0.1690 0.2177 -0.1460 -0.2099 0.2003 0.2283 -0.2548 -0.2309 0.1243 0.4330 0.2661 0.2300 0.2031 -0.1869 -0.1838 -0.1925 0.2079 -0.2104 -0.3167 0.2557 -0.2021 -0.1973 -0.1606 0.2182 -0.1921 0.1731 -0.1761 -0.2001 0.1538 0.1616 -0.1985 0.2671 0.2324 -0.1537 -0.1606 -0.2833 0.2777 0.1632 -0.1978 -0.2865 -0.1704 0.2510 0.3055 -0.2211 0.2105 0.1613 0.1891 0.2331 0.1930 -0.2909 -0.1778 0.2178 0.1995 0.2873 0.3421 0.2274 -0.2869 -0.2434 0.2143 -0.2991 -0.1361 -0.1783 0.1682 -0.2273 0.2632 -0.3323 -0.2216 0.1844 -0.2506 -0.2581 0.3246 0.2459 0.2416 -0.2140 -0.2545 0.2137 -0.2400 -0.2222 0.2180 0.3318 0.2354 0.2213 0.2239 -0.2017 0.1815 0.1833 0.1813 0.1704 -0.2413 -0.1922 0.3036 0.1823 0.1821 -0.2214 -0.1674 0.2596 -0.1956 0.1721 0.2844 -0.1564 0.2292 0.2063 0.3133 0.2474 -0.2114 0.3047 -0.1974 0.3636 -0.1544" HIT_INDICES="51 169 170 1252 1387 1727 2382 2722 3404 3844 4098 4214 4852 4937 5880 5942 5985 6009 7307 8326 8470 8645 8867 9088 9189 9357 9592 9737 9816 10245 10289 10327 10444 10671 10787 10987 11138 11262 11895 11962 12061 12100 12128 12270 12407 12759 12991 13009 13064" ES_PROFILE="0.0313 0.0571 0.0918 0.0385 0.0570 0.0578 0.0311 0.0266 -0.0081 -0.0269 -0.0330 -0.0293 -0.0693 -0.0674 -0.1369 -0.1394 -0.1405 -0.1404 -0.2351 -0.3032 -0.3035 -0.3054 -0.3097 -0.3128 -0.3063 -0.3041 -0.3059 -0.3001 -0.2889 -0.3024 -0.2861 -0.2693 -0.2578 -0.2536 -0.2403 -0.2323 -0.2197 -0.2044 -0.2246 -0.2012 -0.1797 -0.1533 -0.1260 -0.1066 -0.0860 -0.0797 -0.0627 -0.0291 0.0020" RANK_AT_ES="9087.0000" RANK_SCORE_AT_ES="-5051.0000"/>
  <DTG RANKED_LIST="mFS08_entrez_mimo.rnk" TEMPLATE="na_as_pre_ranked" GENESET="gene_sets.gmt#CELLULAR_LIPID_CATABOLIC_PROCESS" ES="-0.3615" NES="-1.4715" NP="0.0506" FDR="0.2886" FWER="1.0000" RND_ES="0.1806 0.2910 -0.2271 -0.1957 -0.2857 0.2835 0.1730 0.3161 -0.2389 0.3016 0.2223 -0.3010 -0.2585 -0.2926 -0.1722 0.2781 0.2424 0.2942 0.2815 -0.2446 -0.3380 0.2744 -0.2848 -0.3264 -0.3354 -0.1631 0.2722 -0.3442 -0.3729 -0.3167 0.1891 -0.2400 -0.2114 0.1907 -0.2836 0.3305 -0.2071 0.2651 -0.2336 0.2868 -0.1958 0.3969 0.2467 0.2661 -0.1775 0.4296 0.3079 -0.2170 -0.3462 -0.3299 0.1694 -0.2487 0.2658 0.1954 -0.2825 -0.1370 -0.3012 0.2593 -0.2182 0.3640 -0.2644 0.2160 -0.1820 0.2001 -0.2378 0.3308 -0.4059 0.2250 0.2617 0.1938 0.1960 -0.2467 -0.2321 0.2776 0.2735 0.2438 0.3315 -0.2204 0.1752 0.1746 0.2137 -0.1686 0.2998 -0.2369 0.2182 -0.3482 -0.1881 -0.2214 0.3436 0.2335 0.2353 -0.2993 0.2955 -0.2835 -0.2602 0.2344 0.3547 -0.3111 -0.3395 -0.3273 -0.1767 0.2933 -0.1599 0.2614 -0.3316 0.3393 -0.3556 -0.2892 -0.1874 -0.2487 -0.2481 0.3762 0.2324 0.2312 -0.1767 0.2357 0.2201 0.1980 0.2820 -0.2380 0.2722 -0.2556 0.1928 -0.3543 -0.3030 0.2242 -0.2882 0.2048 -0.2375 -0.1516 0.2242 -0.2013 0.2807 -0.2445 -0.1493 0.3283 -0.1811 -0.2999 -0.2035 0.3804 0.3047 0.1672 0.2015 -0.2748 -0.2581 0.3529 -0.2564 -0.2663 0.1233 0.1904 -0.1966 -0.2411 -0.2458 -0.2646 -0.2648 0.3346 -0.2964 -0.1572 -0.2624 -0.1162 -0.2695 -0.2094 0.2258 -0.1936 -0.1716 -0.3882 -0.4028 0.1801 0.1783 -0.1676 0.2588 -0.3197 -0.1807 0.2147 0.1846 -0.4119 -0.1931 -0.3023 0.3502 -0.2123 0.2191 0.2346 -0.2138 -0.2366 0.2838 0.1534 -0.2398 0.2865 -0.2153 -0.1670 0.3560 0.3698 0.2229 0.2756 -0.2079 0.1489 0.2938 0.2124 0.2751 0.3466 0.2576 -0.2200 0.2487 -0.2633 0.2182 0.3604 0.3518 -0.2579 0.1927 0.5285 0.3950 0.3904 0.2398 -0.1649 -0.1949 0.1480 -0.3045 0.2157 -0.2483 -0.2786 -0.1850 -0.3104 0.3052 0.3520 0.2311 0.2085 -0.2938 0.2916 -0.2666 -0.2121 -0.1895 -0.1639 -0.1623 -0.2528 -0.2106 0.2238 0.2725 0.2363 -0.3656 0.1862 0.1768 0.2944 -0.1706 -0.3142 0.2798 0.1626 0.3331 -0.2613 -0.2263 0.1931 -0.2943 -0.2317 -0.2526 -0.2324 0.2081 0.2875 0.1980 0.4383 -0.1964 0.2119 0.3493 -0.2215 -0.1957 -0.1768 -0.1542 -0.1964 -0.2183 0.1856 -0.2585 0.3086 0.2286 -0.2985 -0.2311 -0.4005 0.2131 0.3693 -0.2799 0.3566 0.2071 -0.2493 0.2753 0.2820 0.2048 -0.3235 0.2550 -0.2363 -0.1399 -0.2000 0.2748 0.2260 -0.2860 -0.1857 0.4439 0.2718 0.2555 0.2526 -0.2148 -0.2487 0.3473 0.3157 0.2271 0.2317 -0.1997 0.2927 -0.1993 -0.1786 0.2736 0.3283 -0.2502 0.2093 0.1985 0.1711 -0.2609 -0.2329 0.3321 0.2062 -0.3137 0.2229 -0.2149 0.3626 0.3086 -0.2821 0.2961 -0.1483 0.2441 0.3979 -0.3308 -0.2861 0.2281 0.1751 0.1714 0.2660 -0.2569 0.2902 -0.2172 0.2437 0.2664 -0.2394 -0.2752 -0.2625 -0.1994 0.3047 -0.1312 -0.2250 0.1624 -0.1982 0.2284 0.3070 0.2804 -0.1280 0.2175 0.1656 -0.3823 0.1601 0.3063 0.3243 -0.1874 -0.2316 0.2689 -0.1658 0.2935 -0.2178 -0.2037 0.4139 -0.1607 -0.2310 -0.1257 -0.2568 0.2474 0.2675 0.2330 -0.2011 0.1802 -0.2044 0.1930 0.2602 -0.2824 0.2852 -0.3236 0.2506 -0.3026 -0.1976 0.2771 -0.2865 0.2453 0.2577 0.2533 -0.1960 -0.2217 -0.2155 -0.3303 0.3085 -0.3156 0.2863 -0.2037 -0.1873 0.3274 -0.2016 -0.3373 0.3935 -0.2203 -0.2453 -0.1937 -0.1830 -0.2722 -0.3484 0.3266 0.1990 -0.3239 0.2440 0.1407 0.2292 0.3407 -0.2536 -0.1634 0.1876 -0.2187 -0.1998 0.2008 -0.4383 -0.2294 0.2197 0.2208 -0.1801 -0.1931 -0.2077 0.3349 -0.1938 -0.3293 -0.1886 -0.2767 -0.2110 -0.1545 -0.2530 -0.2178 0.2783 0.2053 0.4362 -0.2912 -0.1268 0.3741 0.2477 -0.2757 0.3940 -0.4002 -0.1915 0.1489 0.2361 -0.2536 -0.2688 -0.1423 0.2063 -0.2179 -0.2025 0.2186 0.1819 0.3362 0.2655 -0.2351 -0.2387 -0.2635 0.2916 0.1513 0.2385 0.2139 0.4447 -0.2323 0.2792 -0.2392 0.2799 0.1916 -0.3044 0.2600 -0.3394 0.3301 -0.2318 -0.1674 0.2158 0.2931 0.3133 0.1605 -0.2401 -0.2829 -0.2277 0.2465 -0.2733 0.3058 0.2816 0.1938 0.2666 -0.2746 0.1916 0.2466 -0.1999 -0.2152 -0.2689 -0.2549 -0.3282 0.2908 -0.2375 -0.2303 -0.3494 -0.3134 0.1591 0.2011 -0.2800 0.2280 0.3292 0.1836 -0.2995 0.3363 -0.2747 -0.1904 -0.2192 0.2559 0.2545 0.2304 0.3168 -0.2061 0.2890 -0.2279 -0.3682 -0.2681 -0.1820 -0.1663 0.1891 -0.2869 0.2808 0.2149 -0.2778 0.2123 -0.2201 0.2264 0.2021 0.2218 -0.1741 -0.2282 -0.1848 -0.2441 -0.3605 -0.2993 -0.2491 -0.2033 0.3599 0.1468 0.1873 0.2162 -0.2587 -0.2240 -0.2158 -0.3774 0.2426 -0.2362 0.3053 -0.3078 -0.2554 0.3774 -0.3709 0.2916 0.2642 -0.1602 -0.2778 -0.2116 0.3566 -0.2216 -0.3472 0.2617 0.3471 -0.4571 0.2236 -0.2000 -0.2983 -0.2199 0.2554 0.1898 0.3052 -0.2234 -0.3613 -0.3860 -0.2312 0.2902 0.2602 -0.2189 -0.2464 0.2179 -0.1472 0.2983 -0.2766 0.2758 0.2370 -0.2766 0.1814 0.1632 0.2298 -0.2214 -0.2392 0.2630 -0.4635 0.3595 -0.1383 0.2690 0.2248 0.2445 0.2524 0.1533 -0.1648 0.2052 -0.1954 -0.3266 0.2241 -0.1683 0.3406 0.2440 -0.1808 -0.1624 -0.3794 -0.1482 0.2308 -0.2421 0.2885 -0.1831 0.2401 0.2266 -0.1719 0.1597 -0.1644 0.2420 0.3739 -0.1688 0.3475 0.3062 -0.2429 -0.2269 0.2342 0.2104 0.2032 -0.2293 0.1573 0.2598 -0.2415 0.2358 0.1632 -0.2813 -0.3656 0.3194 -0.2760 -0.1687 0.2669 0.2663 -0.3090 -0.2424 0.3499 -0.2075 -0.1829 0.2800 -0.2225 -0.2997 0.2385 -0.2291 0.1751 0.2446 -0.1956 -0.2036 0.2774 0.2607 -0.3040 0.2370 -0.2952 0.2559 0.2128 0.3248 0.1561 0.3576 0.2779 -0.4037 -0.2046 0.2681 -0.2592 0.2763 -0.3450 0.2123 0.3278 -0.3607 0.3132 0.2104 -0.2334 -0.2674 0.2287 -0.1640 -0.2974 0.2334 0.2829 0.3796 0.2654 0.1759 0.2474 0.2376 -0.2667 0.2129 -0.2456 0.2165 -0.2547 0.2541 -0.2425 -0.3262 0.2448 -0.1934 -0.1085 0.2414 0.3551 -0.2924 0.2729 -0.2384 0.1923 -0.2095 -0.1516 0.3020 0.2493 0.2636 0.3092 -0.2155 0.2467 -0.1734 0.2940 0.2768 -0.2556 0.2144 -0.3198 -0.3167 0.3556 -0.2836 0.2621 0.2085 -0.2519 -0.2173 -0.3313 0.3302 0.2007 0.2080 0.2211 -0.2135 -0.3197 0.2255 0.1774 -0.2582 0.2158 -0.3024 -0.2520 0.2912 0.2045 -0.1250 -0.3121 0.2787 -0.3093 -0.1929 -0.2239 0.2422 0.2889 -0.3249 0.2276 0.1315 -0.1847 -0.2444 0.1967 -0.1877 0.2914 -0.1364 -0.2176 0.3425 0.2104 0.1981 0.2408 0.2214 -0.2142 0.2338 0.1552 0.1880 -0.2574 0.3586 -0.3706 0.1731 0.2382 0.2037 -0.1474 -0.2585 -0.2035 0.2796 0.2253 0.2762 0.2331 -0.2767 0.3064 0.2564 -0.2894 -0.1726 -0.2080 -0.4215 0.2231 0.1608 -0.2097 0.2665 0.2610 0.1750 -0.1735 -0.3372 -0.1809 0.1581 0.1909 -0.2146 0.3319 0.2507 0.2715 0.2252 -0.2021 0.2236 0.1903 -0.1848 0.3686 0.2132 -0.3155 -0.1546 -0.2359 0.3766 -0.2447 -0.2690 -0.2848 -0.2698 -0.3277 -0.2294 0.2409 -0.2131 -0.2927 0.2492 -0.1732 0.2001 0.2564 -0.1850 0.2928 -0.2912 -0.1615 -0.4757 0.2095 0.2175 0.3036 0.2293 0.2512 0.3644 0.2195 0.2420 0.1896 -0.1806 0.3346 0.1933 -0.3184 0.2825 -0.4765 -0.2397 0.1832 0.3124 0.2870 -0.2639 0.2438 -0.3565 0.3026 0.2773 0.2022 0.2261 -0.2598 0.2547 0.3285 0.3127 0.3529 0.3027 0.3202 0.2493 0.2327 0.2464 0.2045 0.2106 0.2419 0.2153 0.2018 -0.1857 -0.2805 0.2719 0.2545 0.2126 0.2046 0.2095 -0.2769 -0.1212 -0.2270 0.2186 0.2561 0.2059 0.2154 0.1935 0.1823 0.3337 -0.2200 0.1862 -0.2466 -0.3271 -0.1957 -0.2201 0.3287 -0.2918 -0.2415 0.3381 0.3740 -0.2540 -0.2824 0.2920 0.2410 0.2328 -0.2707 0.3148 -0.1778 0.1922 0.3349 0.1457 -0.1966 0.2896 0.2393 0.3203 0.1760 -0.1831 -0.1833 -0.1680 -0.2801 -0.2977 0.3621 -0.1803 0.4530 0.1633 -0.1667 0.2885 -0.2514 0.1573 0.2072 0.3450 -0.1529 0.2197 -0.2269 -0.2063 0.2176 0.2424 0.1998 0.2435 0.2917 0.2769 0.2352 -0.2927 0.2442 0.1893 0.1897 -0.2040 -0.2078 0.2742 0.2572 0.2281 0.2480 -0.3108 0.2225 -0.2420 -0.3909 0.2671 0.3562 -0.2234 -0.1367 -0.1957 -0.2699 -0.3160 0.2243 0.2753 0.1768 0.2407 -0.2838 0.1965 0.2906 0.3288 0.2843 0.2835 0.2502 0.2351 0.3284 0.3571 -0.2110 -0.2780 -0.2184 0.2402 -0.1884 0.2306 -0.3048 -0.2075 0.2505 0.3774 0.2657 0.2933 -0.1758" HIT_INDICES="247 1039 2853 3619 3983 4324 6030 6438 6797 6815 7395 7396 7624 8275 8370 9131 9249 9454 9768 9801 9945 9987 10405 10636 10835 10988 11309 11360 11427 12198 12559" ES_PROFILE="0.0484 0.0477 -0.0504 -0.0772 -0.0776 -0.0803 -0.2073 -0.2373 -0.2601 -0.2567 -0.2907 -0.2804 -0.2852 -0.3160 -0.3033 -0.3342 -0.3148 -0.3001 -0.2909 -0.2598 -0.2358 -0.2035 -0.1960 -0.1717 -0.1430 -0.1092 -0.0847 -0.0390 0.0063 0.0057 0.0407" RANK_AT_ES="9130.0000" RANK_SCORE_AT_ES="-5148.0000"/>
  <DTG RANKED_LIST="mFS08_entrez_mimo.rnk" TEMPLATE="na_as_pre_ranked" GENESET="gene_sets.gmt#MAINTENANCE_OF_LOCALIZATION" ES="-0.4133" NES="-1.4684" NP="0.0496" FDR="0.2873" FWER="1.0000" RND_ES="-0.2588 0.2258 -0.3791 0.3466 -0.2580 0.2441 -0.3764 0.2032 -0.4840 -0.2928 0.2306 -0.2646 0.2734 0.2848 0.4077 0.2279 0.3206 -0.2569 -0.1750 -0.1596 0.3080 -0.2467 0.1784 0.2442 0.3699 0.2364 0.3307 0.3397 0.3057 -0.2925 0.2403 0.1756 -0.4584 -0.2481 -0.1987 -0.2357 0.2535 0.3134 0.3515 0.1795 -0.2833 0.4238 0.1722 0.2965 -0.4008 -0.3002 0.4156 -0.2385 0.2603 0.3711 0.3187 0.2460 -0.3753 0.3201 -0.2355 0.3567 -0.1676 0.2149 -0.3877 0.2905 0.2544 0.2218 0.4023 -0.3591 0.2900 -0.2114 -0.3831 -0.1757 -0.3476 0.3787 0.2609 0.2168 0.1572 0.5542 0.3760 -0.3793 0.2389 -0.3440 -0.3066 0.1961 0.4049 0.3355 0.3761 0.3089 -0.2563 -0.2109 -0.3365 -0.1296 0.2425 -0.2257 -0.2796 0.4362 0.3882 0.3163 0.2669 -0.1960 -0.1934 -0.2427 -0.3254 -0.1573 0.3108 -0.3515 -0.2302 0.1337 0.2307 -0.2112 0.2839 0.2183 0.2892 0.3222 0.2375 0.1641 0.3644 -0.2037 -0.1415 0.3795 0.3483 0.1995 -0.2881 -0.2979 0.1847 0.2649 0.3680 0.1468 0.4243 -0.3621 -0.2229 0.3069 0.2560 -0.3185 -0.2596 0.3078 -0.3342 0.1809 0.1868 -0.3071 -0.2902 -0.2658 -0.4027 0.1879 0.3709 0.3668 -0.2498 -0.3921 0.2720 0.3367 -0.1833 0.3186 0.4696 -0.2356 -0.4600 -0.1897 0.2142 0.2415 0.2073 0.2010 0.3534 -0.2758 0.2234 0.3462 0.2431 0.3112 0.2281 0.2424 0.2346 0.3071 0.2880 -0.4247 -0.3275 -0.2417 0.2773 0.2078 0.2170 0.2366 -0.2042 0.2344 -0.2551 -0.2597 -0.3225 -0.1962 0.3358 0.1993 -0.2426 -0.2736 -0.2733 0.3082 0.2549 -0.2325 -0.4493 0.2099 0.3009 -0.2238 0.3703 -0.2343 -0.2970 0.3113 -0.3296 -0.2336 0.2587 -0.3799 0.5129 0.1518 -0.3018 -0.2448 -0.3338 0.2706 -0.1789 -0.2405 0.2665 -0.3153 -0.2152 -0.4077 0.3926 0.3836 0.3656 0.2331 0.1741 -0.4273 0.3120 -0.2338 0.2597 -0.2895 0.1445 0.2561 -0.1894 -0.3961 0.2612 0.2463 -0.3279 0.2050 0.1716 -0.2002 0.2343 -0.1937 0.2783 -0.2523 -0.2694 0.2569 -0.2097 0.2351 -0.3069 -0.2343 -0.2425 -0.2282 0.2717 0.2327 -0.1613 0.2112 0.2154 -0.2512 -0.3394 -0.2102 -0.2703 0.3398 -0.2673 -0.1450 -0.1730 0.2857 -0.2625 0.3649 0.1202 -0.2532 -0.3284 -0.2819 -0.3329 -0.3154 -0.2501 0.3115 -0.2661 -0.2943 0.4538 0.2869 -0.1106 -0.1797 -0.4077 0.1592 0.2551 0.2179 0.2154 0.2831 -0.3433 -0.1646 -0.1827 0.2027 0.2270 -0.2211 -0.2714 0.2250 0.2474 0.2232 0.3352 -0.2154 -0.2197 0.3599 -0.2246 -0.2940 0.1543 0.3119 -0.4609 0.3384 0.3102 -0.2009 -0.3858 -0.2541 0.2414 0.2710 0.2613 0.2230 -0.2596 -0.3621 0.3010 -0.2848 0.3458 0.1602 0.2610 0.2046 0.3056 -0.4317 0.3065 -0.2246 -0.2766 0.2884 -0.2474 0.2330 0.1941 0.2544 -0.3005 0.3089 0.3564 0.3510 -0.2161 -0.2902 0.2503 0.1596 0.3046 -0.3420 -0.4154 0.3522 -0.3316 0.2344 0.4452 0.1733 0.2740 0.3143 0.3161 0.2370 0.2695 0.2316 -0.1939 0.2354 0.4122 -0.2624 -0.2297 -0.2931 0.4303 0.2289 -0.4087 -0.3725 -0.1686 0.3669 0.2403 0.2637 -0.4060 -0.1863 -0.3471 0.2268 -0.3376 0.3414 0.4543 -0.2384 -0.4615 0.2412 0.3812 -0.3767 -0.4258 -0.2181 -0.2233 0.2760 0.2640 0.2274 -0.3768 0.1902 0.3911 -0.2681 0.2336 0.2232 0.2805 0.2295 0.2849 0.4220 0.2242 -0.2850 -0.1992 -0.3881 -0.1999 0.4081 0.2539 -0.2319 0.2476 -0.2873 -0.3764 -0.2125 -0.2239 0.2735 -0.3379 0.2384 0.2768 0.2812 -0.1854 -0.1986 -0.2876 0.1843 0.1762 0.2319 -0.2847 -0.3193 0.4160 0.3389 0.2548 0.3069 -0.3075 0.2960 -0.2686 -0.4160 -0.3655 -0.2471 -0.2284 -0.2313 -0.2308 -0.2338 0.2824 0.1879 0.2579 -0.1969 -0.2016 -0.3161 0.2288 -0.2900 0.3839 -0.2380 0.1754 -0.2213 -0.2124 0.2006 -0.2329 -0.2862 -0.2130 -0.2576 -0.4755 -0.3225 -0.2453 -0.2338 0.3347 0.3821 -0.2096 0.4945 -0.2965 -0.3518 -0.2847 0.3626 0.2521 0.3467 0.2613 -0.3064 0.2246 0.3026 -0.3252 -0.3229 0.5100 0.2584 0.2425 0.3471 -0.3377 -0.3164 0.2256 -0.2364 -0.3336 0.1943 -0.1667 0.4294 -0.3418 0.2212 -0.2368 0.2192 0.3616 -0.2597 0.3512 0.2254 -0.2564 -0.2191 0.2253 0.2349 0.3055 0.3208 -0.2367 0.4801 -0.2663 0.2220 -0.2968 0.2189 -0.4478 0.2567 0.2733 0.4511 0.2371 0.3064 0.2472 0.2878 -0.3484 -0.1574 0.2808 0.2158 0.2116 0.1934 0.2326 -0.2827 -0.3770 -0.2517 0.2977 -0.2429 -0.2914 0.2324 -0.3262 -0.3137 0.2838 0.3032 0.3358 0.2468 0.2669 0.2804 0.3172 0.2304 0.2793 -0.2232 0.3329 0.2443 0.4399 0.3340 -0.2256 0.2384 0.2325 0.2144 0.4404 0.2112 -0.4038 -0.2770 0.3734 0.3270 0.3034 -0.3270 -0.3038 0.2211 -0.2660 -0.2202 -0.2643 0.2460 0.3342 0.2681 0.1901 -0.3045 -0.6087 -0.3330 0.2257 0.4303 -0.3968 -0.1856 0.3650 0.3140 -0.1826 -0.2713 0.1645 0.3136 -0.3837 0.3201 -0.2687 -0.2848 -0.3125 -0.2769 -0.2419 -0.2781 -0.1733 0.2632 0.2887 -0.2689 0.2518 0.2550 -0.3178 0.2935 0.3226 0.2271 -0.2213 -0.2967 0.1738 -0.3852 0.2616 0.3236 0.3277 0.3060 0.1702 -0.2543 -0.2812 0.3600 -0.3484 -0.3685 0.2369 -0.3742 0.4562 0.2849 -0.2166 0.2497 0.2425 0.3458 0.2704 -0.2643 0.2561 -0.3858 0.1711 0.4379 -0.3544 -0.2148 0.2590 -0.2522 -0.2115 -0.2980 -0.3224 -0.2708 0.3153 0.3073 -0.2378 0.3616 0.1701 -0.2613 0.2261 -0.1827 0.4988 0.2158 -0.2855 0.3471 0.1866 0.2019 0.3335 0.4144 -0.1696 -0.1895 0.2145 -0.2480 -0.4522 0.3251 0.2897 -0.2482 -0.3942 -0.3009 0.2661 0.3875 0.3717 0.2196 0.1637 0.3218 0.2073 -0.2097 0.4185 -0.4922 0.3248 -0.1934 -0.3101 -0.3461 -0.1985 0.2834 -0.1530 0.3731 -0.3641 -0.1621 -0.2855 -0.1863 0.4180 -0.2458 0.2886 -0.2121 -0.2623 0.3842 -0.2786 -0.4128 0.2622 0.2931 -0.2950 -0.3253 -0.2508 0.2962 -0.2452 0.3056 -0.2342 0.2529 0.3721 0.2522 -0.3863 0.2428 -0.3320 0.3239 -0.2996 0.4278 0.3667 -0.1824 0.1880 -0.2253 -0.3362 -0.3976 -0.2991 -0.3744 0.1802 -0.2949 0.2352 0.3275 -0.2328 -0.2548 0.3058 0.1964 -0.1787 0.2615 -0.4171 -0.1631 -0.2636 -0.2196 0.2579 -0.2520 0.2627 -0.1575 -0.1373 -0.2453 -0.3078 -0.2476 -0.3919 -0.2428 -0.2333 -0.2717 -0.2220 0.3905 -0.3171 0.4468 0.2204 0.3588 0.2956 0.2779 0.2427 0.2064 -0.2315 -0.1162 0.2650 0.4160 -0.3497 0.2625 -0.2453 0.1769 -0.3263 -0.5162 -0.2320 0.3145 0.2364 0.3543 0.2805 -0.4033 0.3072 -0.2477 -0.1832 -0.2813 0.2305 0.3872 0.4462 0.1948 -0.2459 -0.4262 0.2184 -0.1794 0.2436 -0.2303 0.3164 0.3287 -0.2998 -0.2097 0.2398 -0.2671 -0.3238 -0.2484 0.3139 -0.4488 -0.3353 0.1621 0.4801 0.3097 -0.3543 -0.2896 0.2566 0.4201 0.2229 0.2250 -0.3006 0.3610 0.1761 0.1875 -0.2342 0.3689 -0.3424 0.2564 0.2585 0.3032 0.3341 -0.3022 -0.2737 -0.2299 0.2364 0.3187 0.2126 -0.2637 0.2799 0.2657 0.2879 -0.2312 -0.2778 0.2862 -0.3116 0.2121 -0.1648 0.2496 0.1414 0.2273 0.4059 -0.2491 0.2206 0.2441 0.2514 0.1984 0.2649 0.1970 -0.2762 0.4126 -0.2135 0.3177 0.2682 -0.3850 0.2304 0.2094 0.2382 -0.4999 0.3208 -0.2758 0.1818 -0.2931 -0.3822 -0.3893 -0.3614 0.2719 -0.3649 -0.4036 0.3078 -0.2604 -0.2735 0.1573 0.2911 -0.1888 -0.2613 -0.2432 0.2943 -0.4015 0.1531 0.3135 0.1862 -0.3193 -0.2884 0.3302 0.2141 0.2595 0.2395 0.4733 -0.2376 0.2601 0.2405 -0.2742 0.3973 -0.2177 -0.3819 0.2965 -0.2763 0.1504 0.3637 -0.2813 -0.2523 -0.2594 -0.2721 0.2260 0.2057 0.2094 -0.2998 -0.1801 -0.3762 0.2102 -0.2073 0.4296 0.2041 0.2765 0.2850 0.3234 -0.2809 0.3717 -0.2710 0.2248 0.1609 0.2992 -0.3183 -0.2284 -0.2465 -0.3544 0.1961 -0.2791 -0.2720 -0.3809 0.2468 -0.3480 0.2428 -0.3830 -0.2843 0.3610 -0.2435 -0.2176 -0.3637 0.3546 0.3637 -0.2887 0.2231 -0.1909 0.3094 0.2031 0.2857 0.2222 0.2503 -0.2046 0.3115 0.2128 -0.3279 -0.2909 -0.3269 -0.3172 -0.3099 -0.1734 0.2704 0.2816 -0.3649 0.4007 -0.2658 0.1976 -0.3151 0.3082 -0.3563 0.2033 0.2714 0.2091 0.3672 -0.2979 0.4032 -0.2427 -0.2593 0.3116 0.3313 -0.4255 -0.2012 0.3007 0.2230 0.1614 -0.2673 -0.2564 0.3710 -0.2424 0.2717 -0.3117 0.2796 -0.2513 -0.3148 -0.3000 0.2350 -0.3206 -0.1852 0.3786 0.1886 0.3168 -0.2010 -0.2742 0.3801 -0.2272 0.2574 0.2925 -0.2429 -0.2984 -0.1459 0.3777 -0.3080 0.1710 0.1734 0.2271 0.2212 0.1983 0.2791 0.4608" HIT_INDICES="1277 3188 3397 5313 5843 6320 6639 6965 6995 7616 8102 8326 9017 10497 10609 10672 10966 11125 11453 11497 11895" ES_PROFILE="-0.0035 -0.0893 -0.0487 -0.1756 -0.2067 -0.2430 -0.2625 -0.2773 -0.2689 -0.2959 -0.3048 -0.2901 -0.3001 -0.3471 -0.2876 -0.2232 -0.1715 -0.1066 -0.0487 0.0315 0.0914" RANK_AT_ES="10496.0000" RANK_SCORE_AT_ES="-7619.0000"/>
  <DTG RANKED_LIST="mFS08_entrez_mimo.rnk" TEMPLATE="na_as_pre_ranked" GENESET="gene_sets.gmt#PROTEIN_AMINO_ACID_N_LINKED_GLYCOSYLATION" ES="-0.3690" NES="-1.4629" NP="0.0447" FDR="0.2906" FWER="1.0000" RND_ES="0.3859 0.2723 0.3427 0.1966 -0.2949 0.2725 0.2702 0.2377 0.3695 0.2822 -0.1796 -0.2036 0.1617 -0.3043 0.1915 -0.2627 0.2339 -0.2230 0.2248 0.1757 0.3888 0.1424 0.3024 0.1944 -0.1893 0.2352 -0.2679 0.2276 0.2619 -0.2086 -0.3580 0.0963 -0.1562 0.2192 0.2183 -0.4074 0.2263 -0.2761 0.2932 -0.2399 0.2927 0.1950 0.2106 0.4189 -0.3415 0.2439 0.3193 -0.2362 0.2059 -0.2186 -0.1829 0.2661 0.2012 -0.3231 -0.2044 -0.2001 0.2360 -0.2277 0.2737 0.2667 -0.3048 -0.2114 0.2508 0.1937 0.2849 -0.2035 -0.3811 0.1997 -0.2760 -0.2334 -0.1881 -0.2126 -0.2238 0.3297 -0.1860 0.1497 -0.2281 -0.2041 -0.2423 -0.3011 -0.2939 -0.3030 0.2172 -0.1923 0.2359 -0.2375 -0.2215 0.2687 -0.2001 -0.3727 0.1853 0.2160 0.3231 -0.1859 0.2844 -0.2716 -0.2544 0.2347 -0.2106 -0.2328 -0.1686 0.3001 0.2383 0.2496 0.1931 -0.1816 -0.2990 -0.2686 0.3247 0.3723 0.3455 0.2499 -0.2108 0.1877 0.2278 0.3621 0.1613 0.1815 0.1972 0.1774 0.1772 -0.2409 -0.1669 -0.3248 0.2803 0.1722 0.2932 0.2940 0.2886 0.2932 0.2465 0.2995 0.2065 -0.2953 -0.2895 -0.2980 0.2223 0.2051 0.2744 -0.1528 -0.3206 0.2350 -0.1321 0.2236 0.2239 -0.1711 -0.2459 0.2205 -0.2131 -0.2856 0.2581 -0.1841 0.2494 -0.2300 -0.2072 0.3261 0.2984 0.2988 -0.2832 -0.2322 0.3035 0.2597 0.3111 -0.1896 0.2922 -0.2502 0.1954 -0.1940 -0.2609 0.2581 -0.2428 0.3356 -0.1990 -0.2771 0.3006 -0.3999 0.4063 -0.4029 -0.1186 0.2117 0.2629 -0.1825 -0.2730 -0.1672 -0.1814 0.1745 0.3370 -0.2273 0.3178 0.3516 0.4302 -0.1586 -0.2639 -0.2491 0.2490 -0.3110 -0.1315 -0.2299 0.2689 -0.2827 -0.2502 0.2979 -0.1844 -0.2433 -0.3587 -0.3427 0.1974 -0.2601 -0.2545 0.1809 -0.2526 0.3427 0.2128 0.2611 -0.3357 -0.2128 0.1523 0.2476 0.1742 0.2714 0.3115 0.2981 0.2479 -0.2447 0.1880 0.4231 -0.2566 -0.2586 -0.2042 0.3954 0.2907 -0.2159 -0.1628 0.2289 0.3644 0.2017 -0.3731 -0.2350 -0.2026 0.2536 -0.2196 -0.2300 0.2932 -0.2652 0.2693 -0.2732 -0.2918 -0.2047 -0.2248 -0.2250 -0.3126 0.3221 0.2343 0.1778 0.1842 -0.2390 0.1782 0.2926 -0.3027 0.3318 -0.2654 -0.3451 0.2229 -0.2293 0.2684 -0.1850 -0.3104 0.2371 -0.3603 -0.2973 -0.2353 0.2633 -0.2394 -0.2425 0.2509 -0.2493 -0.3973 0.2198 0.4695 -0.2819 0.1630 0.2825 -0.2569 0.3068 0.2104 -0.2456 -0.2523 -0.2020 -0.1177 -0.2410 -0.2863 -0.2463 -0.3182 -0.2776 -0.2554 0.3771 0.1947 -0.2524 0.1584 -0.3027 0.2706 -0.4371 0.3334 0.2344 -0.2093 -0.1829 -0.3448 0.1959 0.2429 0.2564 0.3906 0.2833 -0.1892 -0.2852 0.2755 0.2644 -0.2079 0.3567 -0.2769 0.2626 0.2991 -0.2036 -0.2867 0.3617 -0.2798 0.4134 -0.2771 -0.2650 0.1915 -0.2065 0.2805 0.4836 0.2035 0.1980 -0.1670 0.2015 -0.2587 0.2597 0.3980 -0.3670 0.2765 -0.1263 -0.2483 0.2980 -0.2018 0.2270 0.3651 -0.2418 0.2710 -0.3282 -0.1985 0.2590 -0.3007 0.2726 0.2638 0.3483 0.3199 0.2193 -0.2430 0.1561 0.2408 -0.2348 -0.2411 0.1464 -0.2939 -0.2895 0.3352 0.3912 0.2200 -0.3130 0.1483 0.3949 -0.2227 0.2249 -0.2211 -0.2027 0.1597 0.3751 0.1849 0.2740 -0.1853 -0.1726 0.2032 0.4283 0.2778 0.1780 -0.2030 -0.3187 0.3093 -0.2150 -0.5004 -0.2942 0.2811 -0.2347 -0.1815 0.2406 -0.3020 -0.2904 -0.2820 0.1817 -0.2126 -0.3010 0.2449 -0.3131 -0.1869 -0.2523 -0.3318 0.2257 -0.1673 0.4034 0.3251 0.2431 -0.2078 0.2118 0.3746 0.3434 -0.2453 0.3836 -0.2513 -0.2537 -0.1974 -0.2339 0.1794 0.2592 0.1560 -0.3220 0.3203 0.3260 0.2579 0.2107 -0.2671 0.2386 0.2619 -0.2433 -0.2831 0.3929 0.1838 0.3336 0.2223 -0.1601 0.1951 0.5698 -0.2545 -0.3722 -0.2390 0.2527 -0.2225 0.2634 -0.1987 0.3548 0.3522 0.2242 0.3299 0.2135 0.4037 0.2511 0.2066 -0.1917 -0.1561 -0.3869 0.3839 0.2205 0.2150 0.2369 0.2618 0.1737 0.2028 -0.2136 -0.3427 -0.2227 -0.2931 -0.2556 -0.2218 0.1977 0.2155 -0.2933 0.3165 0.3025 0.2670 -0.2059 -0.3117 0.3293 -0.1676 -0.2791 0.1494 -0.2511 0.2470 0.3459 0.2353 -0.2897 0.1472 0.2266 0.3115 0.2074 0.2671 0.2878 -0.3328 -0.2351 0.2368 0.3442 0.2376 0.3645 0.2630 0.1101 -0.3865 0.2223 0.3395 0.3884 -0.1690 -0.1961 0.2288 0.2247 0.2224 0.2244 0.4112 0.2149 -0.3444 -0.1815 -0.2629 0.2768 -0.2585 0.4174 -0.4228 0.3711 -0.3071 -0.1969 0.1834 0.3549 -0.2855 -0.2075 -0.2207 -0.2185 0.2436 -0.2526 0.3386 0.3001 -0.2856 0.2496 -0.1892 -0.1488 -0.2994 0.2441 0.1468 0.2179 -0.2400 0.2397 0.2204 -0.3120 -0.1617 -0.1729 0.2652 0.2246 -0.2737 -0.2557 -0.3124 -0.2097 0.2102 0.2619 0.1986 0.3408 -0.1956 0.1856 0.2520 0.3266 -0.2810 -0.1756 0.2480 0.2174 -0.3138 0.2672 0.2093 -0.3496 -0.1874 0.2783 0.1586 0.2862 0.3778 -0.1651 -0.2242 0.1365 0.2162 -0.3538 -0.3126 -0.2198 0.1896 -0.2402 -0.2528 0.2619 0.3045 -0.2504 -0.2641 0.2556 0.2749 0.1889 0.2190 0.2243 -0.2901 0.3777 0.2651 -0.2268 0.2460 0.2158 -0.2321 0.2705 0.1623 -0.1661 -0.2635 0.3179 0.4286 0.1881 0.3218 -0.2581 -0.3236 -0.2525 0.1619 -0.3322 0.2744 0.2785 0.3367 0.2550 0.2747 0.2423 0.3444 -0.2153 -0.3557 0.3516 0.2854 0.2903 -0.2695 -0.2385 0.3179 -0.3759 0.3032 -0.3034 -0.3333 0.1801 0.2612 0.2197 -0.2210 0.1639 0.2740 -0.1971 0.1723 0.1673 -0.2518 0.1521 -0.1384 0.3325 0.2092 -0.1396 -0.2031 0.3125 0.2352 -0.4442 -0.1853 -0.1787 0.2700 0.2470 0.2822 -0.2596 -0.2211 -0.2358 -0.2689 -0.3129 -0.3266 0.2492 -0.2488 0.1794 -0.2090 0.2868 -0.2100 -0.2441 0.2641 0.3188 0.2362 -0.2045 -0.2800 0.4077 0.2987 0.2233 -0.2911 -0.2048 -0.2312 0.2285 -0.2441 0.1680 -0.2119 -0.4789 -0.2405 0.3336 -0.2221 0.2091 -0.2189 0.1942 0.2090 -0.2453 -0.2529 -0.3344 0.2717 0.3014 0.2920 0.1736 -0.2713 -0.2816 0.2811 -0.1915 -0.2827 0.3403 -0.1455 -0.3187 0.1898 0.1755 -0.4016 -0.1665 -0.1988 -0.2374 -0.1967 0.2300 -0.2847 -0.2649 -0.1800 0.3161 0.2897 0.1949 -0.2238 -0.1884 -0.2183 0.3160 0.2347 -0.4032 -0.2732 0.1271 0.2919 -0.1907 0.3542 0.3192 -0.2252 -0.3761 -0.2431 0.3218 -0.2304 -0.2577 -0.3039 0.3230 0.2290 -0.2913 -0.2010 0.2709 -0.2991 0.2550 -0.3105 0.1759 -0.3411 0.2825 -0.3149 0.2252 -0.1616 0.2141 -0.1786 -0.3025 -0.1900 0.2478 -0.2217 0.2629 0.3562 0.1886 -0.2639 -0.3071 -0.2220 0.2178 -0.3018 -0.2040 -0.2119 -0.2294 0.2007 0.2070 -0.2842 0.2034 0.2936 0.2610 0.2599 0.3021 -0.3358 0.2655 -0.2203 -0.2805 -0.2799 0.1567 0.3292 -0.2002 0.3380 -0.2717 -0.2873 0.2035 0.2341 -0.2364 -0.2321 -0.1792 -0.2744 0.2568 -0.2454 0.3684 0.3931 0.2334 0.3317 -0.2334 -0.1924 0.2592 0.2372 0.2039 0.3201 0.1809 -0.2616 0.3071 0.1789 0.1998 0.1600 -0.2470 0.2152 0.2704 -0.1722 0.3061 0.1781 0.2106 -0.3242 0.2096 -0.3094 0.1878 0.2738 -0.1807 -0.2388 0.1884 0.3080 -0.2498 -0.2685 -0.3039 0.2906 0.2058 0.2964 -0.3159 -0.2208 0.2902 -0.2167 -0.2288 -0.2297 -0.2315 0.3490 0.3592 -0.2278 0.2948 0.1628 -0.3280 0.3233 0.2096 0.3878 0.3002 0.2378 0.3916 -0.2233 0.2428 0.3583 -0.1831 0.2562 -0.2854 -0.2560 0.2194 -0.2874 -0.1876 0.3362 0.2388 -0.2357 -0.3137 -0.3425 -0.2418 -0.2051 0.3809 -0.2928 0.2960 -0.3234 0.3661 0.1951 -0.2009 0.2718 0.3899 -0.1873 -0.2172 0.2772 0.3352 -0.1986 0.4640 -0.1728 -0.2183 -0.2180 0.4222 0.2702 0.1432 0.2285 -0.2297 -0.1849 0.2239 0.1973 -0.3212 -0.2763 -0.3747 0.2522 0.2760 -0.2778 0.3541 0.2677 -0.2184 -0.2579 0.2496 0.2332 0.2909 -0.3754 0.2347 -0.3172 0.2803 0.2192 -0.2087 0.2298 0.5349 0.1813 -0.3651 0.1696 -0.2758 0.3365 0.2313 -0.2061 -0.1781 0.2248 0.2334 0.2930 -0.2969 0.4202 -0.2719 -0.1823 0.2144 0.2682 0.2460 -0.2215 -0.3514 -0.2780 -0.3561 -0.1691 0.2207 -0.3040 0.2604 0.3574 0.3212 0.3445 -0.2902 0.2299 -0.2411 0.2372 0.3050 0.2226 0.3318 -0.2124 -0.2063 0.2828 -0.2191 0.2734 -0.2290 -0.2978 -0.2340 0.2886 0.3175 0.3642 -0.2829 0.3698 -0.3350 -0.2381 -0.2257 -0.2774 0.1987 0.3084 -0.2273 0.2655 0.3720 -0.1920 0.2040 -0.2603 0.1729 -0.2266 0.2956 0.2169 -0.2445 0.2956 0.4023 -0.3435 0.1895 0.3786 0.1920 -0.2000 0.3268 -0.3080 -0.2408 -0.2514 0.3830" HIT_INDICES="2186 2241 2758 3725 3828 3956 4057 4078 4374 4928 5571 6634 7065 7899 8243 9104 9552 10614 10762 10913 10940 11268 11862 12526 12794 12870 12910" ES_PROFILE="-0.1179 -0.0732 -0.0695 -0.1119 -0.0894 -0.0705 -0.0507 -0.0250 -0.0239 -0.0492 -0.0889 -0.1672 -0.1928 -0.2409 -0.2479 -0.2858 -0.2878 -0.3259 -0.2925 -0.2577 -0.2130 -0.1877 -0.1763 -0.1628 -0.1155 -0.0525 0.0138" RANK_AT_ES="10613.0000" RANK_SCORE_AT_ES="-7852.0000"/>
  <DTG RANKED_LIST="mFS08_entrez_mimo.rnk" TEMPLATE="na_as_pre_ranked" GENESET="gene_sets.gmt#PEPTIDYL_TYROSINE_MODIFICATION" ES="-0.4020" NES="-1.4629" NP="0.0491" FDR="0.2842" FWER="1.0000" RND_ES="-0.2095 0.2516 -0.4200 0.1529 -0.1469 0.2264 0.1219 0.3024 0.1809 -0.1796 0.2937 0.1926 -0.2677 0.4784 0.2769 -0.3524 -0.2922 -0.2012 -0.5534 -0.3836 0.3030 0.3106 -0.4045 0.2862 0.1368 0.2237 -0.1419 0.2223 0.2023 0.2708 0.2524 0.2661 -0.5294 0.3069 -0.2762 0.2355 0.2255 0.1968 0.2201 -0.1770 0.3583 -0.2280 -0.3085 0.2443 0.2297 0.2262 0.4174 0.1601 0.2606 0.2747 -0.2682 -0.2166 0.3014 -0.2878 0.1525 -0.3750 -0.1908 0.1896 0.3031 0.2416 -0.3074 0.2571 -0.2194 0.2177 -0.1704 -0.1767 0.2598 0.3159 0.3529 -0.1852 0.1815 -0.2373 -0.2659 -0.2556 -0.3999 0.2477 -0.3081 -0.4827 0.2439 -0.2169 -0.3602 -0.4506 0.3952 0.4055 0.3407 0.3221 0.2818 -0.3053 0.3474 0.1768 0.1611 0.3356 0.3167 -0.2735 -0.3428 -0.2563 0.3099 -0.3504 0.3257 0.5577 -0.1423 0.2866 -0.2200 -0.2692 0.2776 -0.2881 -0.3902 0.3014 0.2469 0.2656 0.2830 -0.2148 0.2575 0.1965 -0.2540 -0.2535 0.2016 0.2217 -0.2425 -0.3192 0.2281 0.2592 -0.3055 0.3845 -0.2638 -0.2291 0.2659 0.2181 0.2997 0.2832 0.2038 -0.2820 0.2888 -0.1834 -0.3103 -0.2007 0.2301 0.4016 0.3590 -0.2094 -0.3369 -0.2332 0.1788 0.2602 -0.3548 -0.2027 0.2355 -0.2244 0.2352 -0.2474 -0.2530 -0.3744 -0.3340 -0.2224 0.1238 0.2849 0.3161 0.2802 -0.3124 0.3596 -0.1701 -0.2657 -0.3582 0.2418 -0.2363 0.5071 0.3248 0.2001 -0.3402 -0.1470 0.2956 -0.2822 -0.2395 0.4708 0.2341 -0.1460 0.2618 -0.2557 0.2334 0.2209 0.2940 -0.2779 -0.2512 0.3185 -0.2644 0.2276 -0.3157 0.4215 -0.3474 0.3620 -0.3086 -0.2517 0.4401 0.4209 -0.2370 -0.2414 -0.2546 0.2244 0.2042 0.2224 0.3204 -0.3371 -0.1765 -0.2424 0.3041 0.3639 0.5180 -0.2553 -0.2983 0.2514 -0.3571 -0.2942 0.2226 -0.1609 0.2158 0.2596 0.2039 0.2252 -0.2283 0.4471 -0.3117 -0.2378 -0.3068 -0.2491 -0.3057 0.2225 0.1874 0.3160 0.2013 0.2716 0.2318 -0.2894 0.2478 0.2475 0.3662 0.3614 -0.3076 0.2116 0.2400 0.2783 -0.3150 -0.1539 -0.2733 0.2419 0.4242 -0.3040 -0.1951 0.1124 0.2953 0.3228 -0.2948 -0.2544 -0.1816 -0.3346 0.2807 -0.3428 -0.4259 0.2943 0.4847 0.2004 0.2737 0.3395 0.3181 -0.2374 0.2200 -0.2853 -0.3976 0.1974 -0.3366 -0.3072 0.2131 -0.1965 0.2406 -0.2421 0.1990 -0.2625 -0.2635 0.2630 -0.5673 0.1469 0.2124 0.2975 -0.3065 0.3762 -0.1775 0.2948 0.3528 0.3949 0.3345 -0.3141 0.2492 -0.1813 0.2080 0.1889 0.2170 -0.1701 0.2500 -0.3494 0.2333 0.2083 0.4665 -0.2452 -0.3004 0.2036 -0.3097 -0.3037 0.2619 -0.1340 0.2403 -0.2789 -0.2707 0.4596 -0.2049 -0.2212 -0.4351 0.2597 0.4332 0.3087 0.2589 -0.2975 -0.2343 0.3568 -0.3860 0.2363 -0.2205 -0.2108 0.2558 0.2749 -0.3455 0.1349 -0.2069 0.2114 -0.2269 0.3515 -0.2121 -0.3596 -0.2340 -0.2939 0.4414 -0.2652 -0.2149 0.3304 -0.2532 -0.2211 0.2883 0.3196 -0.2443 -0.2148 -0.3034 0.2717 -0.2636 0.2976 -0.3015 0.2773 0.2991 0.2278 -0.1927 -0.4366 -0.2658 -0.2080 0.2480 -0.4115 0.2697 -0.3089 0.1871 -0.3044 -0.2158 -0.2415 -0.2882 -0.3249 0.2852 -0.2097 0.2430 -0.2696 -0.2724 0.3791 0.3314 0.2099 0.3299 0.2221 0.2979 0.3820 -0.2529 0.3797 -0.1766 -0.2283 0.3363 -0.2800 0.3013 0.2984 0.2668 0.1968 -0.3852 -0.2409 0.3213 -0.3327 -0.2913 0.2599 -0.3620 -0.1702 -0.3296 -0.2501 -0.4200 0.2648 0.3139 0.2328 0.1875 0.3612 -0.2445 0.2689 0.1921 -0.2712 -0.3965 -0.3381 0.3613 0.2610 0.1847 0.3333 0.2948 0.2104 0.2922 -0.2238 0.3954 0.2663 -0.3451 0.2843 0.1788 0.3459 -0.3259 0.3646 0.3149 0.3129 0.2834 0.2396 0.1839 0.4021 0.1749 0.1849 0.3729 -0.2177 0.2060 -0.2518 0.1667 0.1955 0.2212 -0.3652 -0.2495 -0.2744 0.2429 0.2533 -0.3162 -0.2074 0.2564 0.2137 0.2209 0.2477 0.3302 0.3653 -0.2044 0.2221 -0.4001 0.3840 0.2707 0.2537 -0.3249 0.1793 0.3359 -0.3422 0.1835 -0.2777 -0.4588 0.1700 -0.1974 -0.2856 0.2555 0.3468 -0.2312 0.2547 -0.3291 -0.2531 0.3439 0.2868 0.3472 0.2838 0.2188 -0.3490 0.3190 0.2332 0.2862 0.3295 0.3363 0.2513 -0.3119 -0.2781 -0.3562 -0.2234 0.3358 -0.3623 0.2694 0.3618 0.2856 -0.2390 0.2432 -0.2411 -0.3530 0.2085 0.2272 0.2363 0.2081 0.1835 -0.2398 0.2260 -0.2116 -0.2673 -0.2000 0.2467 0.5422 0.1666 0.2362 0.1986 -0.1947 -0.2065 -0.4439 -0.3355 0.2520 -0.2658 0.1620 -0.2550 0.1560 0.5009 0.2282 0.3159 0.3025 0.2223 -0.3885 0.3835 0.2607 -0.1733 -0.3022 -0.2201 0.2903 0.3588 -0.2115 0.2857 0.3023 0.4163 -0.2202 -0.2651 0.2204 0.1914 0.2485 0.4066 0.1660 -0.2648 0.2327 0.3754 -0.2387 0.3087 -0.1567 0.3155 0.2408 0.2700 0.1910 0.3322 0.4301 0.2354 0.3630 -0.3324 0.2471 0.4812 -0.2406 -0.2264 0.2309 0.1623 0.3168 -0.3657 0.2014 -0.2357 0.2906 0.1743 0.3634 -0.2460 0.2642 -0.2959 -0.2007 0.3227 -0.1595 0.2559 0.1722 -0.1563 -0.2503 0.3670 0.2054 -0.3077 0.3197 -0.2023 0.1807 -0.3888 -0.2535 0.1594 0.3294 -0.2911 0.2357 0.3039 -0.2458 -0.2832 -0.2625 -0.2103 0.1701 0.3083 0.5251 -0.3718 0.2174 -0.2193 0.2057 -0.1827 0.3466 0.3232 -0.2483 0.3301 -0.2300 0.2501 -0.1728 -0.2245 -0.3247 -0.2740 0.1953 0.3333 0.2540 0.2084 -0.3583 0.2099 -0.2493 0.1810 -0.3404 0.2284 0.4066 -0.3152 -0.2551 0.3190 0.1504 0.3244 0.2576 -0.2962 -0.2006 -0.2408 -0.2093 0.2825 -0.2764 -0.3273 0.2535 0.2368 0.3824 0.3932 0.2754 0.2745 0.4275 -0.3051 0.2397 -0.3518 0.3544 -0.4592 -0.2151 0.3864 -0.2388 -0.2107 0.2327 -0.2200 -0.3389 -0.2077 0.2512 0.4288 0.2142 -0.5153 -0.2608 -0.2337 -0.2344 0.2399 -0.4333 -0.3683 -0.2271 0.3250 -0.3153 0.2672 0.2004 0.2784 0.2527 0.2255 -0.2833 -0.3587 -0.2385 0.2745 0.2223 0.3189 0.3420 -0.2172 0.3196 -0.1788 0.2147 0.2712 0.1634 -0.2869 0.2792 0.1857 0.2116 0.3508 -0.3289 0.2086 0.4003 0.1522 0.3053 0.2215 0.2386 0.2038 -0.2209 -0.3597 -0.2169 0.1809 -0.2183 -0.3119 -0.2732 0.2633 0.3966 -0.2704 0.2116 -0.2619 0.2173 -0.2861 -0.3147 -0.2908 0.2740 -0.2611 0.2933 -0.2662 0.3240 -0.1893 0.3274 0.3215 0.2236 -0.1460 0.1614 -0.2131 0.2366 -0.2483 0.2105 0.2276 0.3008 -0.3462 -0.1651 -0.3272 0.1992 0.2570 -0.3457 0.1721 -0.2703 0.3210 -0.3270 -0.2713 0.3389 -0.3841 -0.3153 -0.2393 0.2333 -0.1911 0.1687 0.2555 0.2895 0.2511 0.2425 0.2194 0.2624 -0.2890 -0.1834 -0.3148 -0.2243 0.3056 0.2406 0.2486 -0.2882 0.2723 0.4335 -0.3251 0.3180 -0.3394 -0.2754 0.4064 -0.2847 -0.2900 0.2417 -0.2803 0.1436 0.2380 -0.1925 0.3581 -0.3310 0.3046 0.3987 -0.4524 0.2081 -0.3170 -0.3700 0.3329 -0.1901 -0.4030 -0.3642 0.2357 0.3052 0.2875 -0.3369 0.1938 -0.2174 0.2741 0.2299 0.2889 -0.3194 -0.2909 0.3345 -0.3264 0.1964 -0.2282 0.1376 0.3054 -0.2057 -0.2309 -0.2747 -0.2485 0.2205 -0.3873 -0.2757 0.2224 0.3031 0.1378 0.2699 -0.1839 -0.2732 0.2442 -0.1918 0.3017 -0.1873 0.3012 0.2978 0.2342 -0.2894 0.2538 0.3687 0.2333 0.2994 -0.2476 -0.2224 0.4086 0.2350 0.2215 -0.2330 -0.2593 -0.3719 -0.3407 0.3394 0.3586 0.2825 0.2879 0.3149 -0.1985 0.1614 -0.2165 -0.3680 -0.4564 -0.3419 0.4164 0.2951 0.2267 0.3624 0.2705 0.4503 -0.3325 -0.3210 0.2205 -0.1853 0.3204 0.2116 -0.2532 -0.2597 -0.2742 0.3653 0.2634 -0.2397 0.1340 0.2907 -0.2679 0.2388 -0.2590 -0.1608 0.1777 0.1961 -0.2378 0.2186 0.4049 -0.2401 -0.2872 -0.3254 -0.3416 0.2520 -0.2146 -0.3440 -0.2957 0.3310 -0.2324 0.1896 0.2255 0.2930 -0.2947 0.2048 -0.2174 0.2213 -0.1660 -0.1887 0.1566 -0.1744 0.3367 -0.2034 -0.2544 -0.2187 -0.2239 0.1768 -0.2727 0.2510 -0.3465 -0.1836 0.2109 -0.2043 0.2783 0.3576 -0.2921 -0.1756 0.1921 0.2685 -0.2195 0.2750 -0.2029 0.4612 -0.2357 -0.3465 -0.2277 0.3835 -0.3868 -0.2269 0.3925 -0.1781 -0.1577 0.2960 0.3105 -0.2045 -0.2845 0.3276 0.2461 0.2852 -0.2283 -0.3136 0.4018 -0.3386 -0.3589 -0.4089 0.1766 0.2626 0.1841 -0.4248 0.3535 -0.2839 0.2911 0.1817 -0.1358 -0.2652 -0.3968 0.3033 0.2864 0.1746 0.2902 0.1967 0.1869 0.3129 0.2869 0.4020 -0.3369 0.1721 -0.2039 -0.3721 -0.2789 -0.2300 -0.2693 0.4228 0.2538 -0.2038 -0.3276 0.3196 0.2893 0.3593 0.1998 0.2151 0.2532 0.3288 -0.2436" HIT_INDICES="2309 3571 3844 3861 3916 4165 5166 5722 6098 6343 6364 6760 7601 7606 8081 9413 10618 11639 11771 11786 12048 12629 13030" ES_PROFILE="-0.1084 -0.1574 -0.1355 -0.0944 -0.0572 -0.0393 -0.0956 -0.1276 -0.1523 -0.1705 -0.1712 -0.1952 -0.2415 -0.2236 -0.2350 -0.2930 -0.3239 -0.3247 -0.2556 -0.1773 -0.1140 -0.0654 0.0046" RANK_AT_ES="11638.0000" RANK_SCORE_AT_ES="-9922.0000"/>
  <DTG RANKED_LIST="mFS08_entrez_mimo.rnk" TEMPLATE="na_as_pre_ranked" GENESET="gene_sets.gmt#POSITIVE_REGULATION_OF_SIGNAL_TRANSDUCTION" ES="-0.2767" NES="-1.4620" NP="0.0092" FDR="0.2793" FWER="1.0000" RND_ES="0.1659 0.1688 0.2087 -0.1503 0.2537 0.1738 -0.1980 -0.1917 0.1233 0.1391 0.1854 0.1447 -0.1501 0.1723 0.2232 -0.1846 0.2141 -0.1746 -0.1840 -0.1651 0.1810 0.2123 0.1643 -0.1822 -0.1947 -0.1992 -0.3171 -0.2662 0.1210 0.1456 0.2357 0.2068 0.1901 -0.1595 0.2723 0.1423 -0.1163 -0.2082 -0.2414 0.2901 -0.2721 -0.1628 -0.1396 0.1771 0.2057 -0.1951 0.1999 0.2792 0.1843 0.1888 -0.1968 0.1907 0.1008 -0.1796 0.2150 0.1809 0.1789 -0.2030 -0.2142 -0.2186 -0.2043 -0.1591 -0.1963 -0.2049 0.1677 0.2344 0.1821 -0.2322 -0.2080 -0.1471 0.1563 -0.1731 -0.1765 -0.2309 -0.1936 -0.1856 0.2474 0.2506 0.1445 -0.2044 0.2802 0.2431 -0.1710 -0.2463 -0.1419 -0.2301 0.2564 0.1821 0.2680 -0.1872 0.2787 -0.1338 0.2487 0.1829 0.2560 0.2403 0.2397 0.2166 -0.1782 0.1933 -0.1633 -0.2201 -0.1773 0.1893 0.2050 0.1914 0.1797 0.2040 0.1696 -0.1498 -0.1864 -0.1573 -0.2027 0.2924 0.2363 0.1484 0.1665 0.1433 -0.2621 0.2135 -0.2275 0.2640 0.2083 -0.1398 0.1673 -0.1809 -0.1571 0.2123 0.2155 0.1695 -0.1102 0.1550 0.2499 -0.2063 -0.1790 0.1567 -0.2065 -0.1568 -0.1582 -0.2358 0.1069 -0.2060 0.2093 0.1792 -0.1367 0.2610 0.2688 -0.2434 0.2081 0.2650 0.1351 0.1943 -0.1724 0.2144 0.2155 -0.2759 -0.1598 0.1453 0.1366 0.1574 0.1736 -0.2317 0.2198 -0.1793 -0.2192 0.2296 0.1914 0.2112 0.1830 0.2729 -0.1582 0.2484 0.1734 -0.2206 0.1786 0.1540 0.1655 0.1869 -0.1430 0.1841 0.2277 0.2031 0.1938 0.1884 0.2007 0.1846 0.2540 0.1761 -0.1506 -0.1750 -0.2106 -0.1988 0.2131 0.1442 0.1884 -0.2379 0.2478 -0.2316 -0.1906 -0.1868 -0.1851 0.1467 -0.1547 -0.1371 -0.1634 0.2342 0.1382 0.1791 0.1767 0.2591 0.1995 -0.1967 -0.1448 -0.2124 -0.1933 -0.1057 0.1717 0.1913 -0.1467 0.1933 -0.2277 0.2112 -0.2278 -0.1688 -0.1757 -0.2513 0.1314 0.1950 -0.3082 -0.2102 0.1409 -0.1737 -0.1895 -0.1878 -0.1813 0.1732 0.1780 0.2319 -0.2331 0.1875 0.1446 0.2363 -0.1866 -0.1722 0.1320 0.2526 0.2318 0.2304 0.2681 0.2589 0.1310 -0.1931 0.1894 -0.2319 0.1494 0.2552 0.1917 0.1858 0.1839 0.1813 -0.1784 -0.2287 0.2096 -0.2395 -0.1868 0.2073 -0.1735 0.2685 0.1595 -0.2056 -0.2224 0.2240 -0.1509 0.2140 0.1810 -0.1876 0.1992 0.1549 -0.1920 -0.2192 -0.2158 0.1772 -0.1521 0.1993 0.1598 0.1521 0.1929 0.2006 0.1610 -0.2005 0.2643 0.1833 0.2281 -0.1414 0.1827 -0.2028 0.1800 -0.1927 0.1853 -0.1480 0.1918 0.1736 0.1764 -0.2394 0.1817 0.2139 0.2432 -0.1559 -0.1935 0.2455 -0.1514 -0.1944 0.1516 -0.1525 -0.1767 -0.1623 0.1847 -0.1470 -0.1820 0.1971 0.1625 -0.1874 0.2151 0.2244 0.2064 -0.1870 0.1834 -0.1449 -0.1855 0.1762 -0.1645 0.1922 0.1870 0.1312 -0.1834 -0.2050 0.2333 0.1984 0.2199 0.2284 0.2115 0.2037 -0.2041 0.1390 0.1732 -0.2593 0.1916 0.1612 -0.1530 0.1648 0.1759 0.2721 -0.1421 0.2481 -0.1613 0.1986 -0.1661 0.1821 0.2509 -0.1710 -0.1661 0.1629 0.1617 -0.1227 0.2313 0.2072 0.1624 0.1927 -0.2139 0.1709 -0.1905 0.1635 0.2261 0.2284 0.2448 -0.2239 0.2176 0.2596 -0.1965 0.1603 0.1497 0.1723 -0.2611 0.1731 0.2142 0.1907 0.1837 0.2132 -0.1982 -0.2191 0.2026 -0.1495 0.1901 0.1929 -0.1702 0.2180 0.2182 -0.2200 -0.1992 0.1991 -0.1653 -0.1501 0.1882 -0.1876 0.1473 -0.1661 0.1898 0.1895 -0.1475 -0.2135 0.1773 -0.1654 0.1805 -0.1817 -0.1742 0.1632 -0.1777 -0.1670 0.1992 0.1915 0.2452 0.2064 0.2233 -0.2534 -0.1762 0.2276 0.1907 -0.1822 0.1974 0.2839 -0.1575 0.1903 0.2525 -0.2108 0.1883 -0.2160 0.1855 -0.2136 0.1871 -0.1585 0.1931 0.1835 -0.1655 0.1644 -0.2353 0.1507 -0.1791 0.1799 0.1615 -0.1917 0.1661 -0.1900 -0.2066 0.1620 -0.1440 0.1548 0.1861 0.1696 -0.1260 -0.1761 0.2242 0.1976 -0.1671 -0.3165 0.1714 -0.2103 -0.1892 0.2596 0.2697 0.2294 -0.1703 -0.1809 0.1765 -0.1628 0.2080 0.1701 0.1745 -0.1957 0.1595 -0.2258 0.2108 0.1850 0.2683 -0.2328 0.1437 -0.2101 0.2019 -0.1463 0.2247 -0.2065 0.1942 0.1403 0.1303 0.1886 -0.1845 0.1999 -0.2087 -0.1844 -0.2208 0.1501 -0.2059 0.2299 0.1861 -0.2264 0.1699 -0.2398 0.1806 -0.1854 0.1613 0.2052 0.1813 -0.1632 0.1872 0.1933 0.2369 0.1899 -0.1851 0.2169 0.1764 0.1672 0.1828 0.1833 0.1565 0.1855 -0.1808 -0.1509 0.2266 -0.1551 0.2291 -0.1973 -0.1521 0.1824 -0.1205 -0.1780 0.1765 -0.1832 -0.2047 0.2169 0.1962 -0.2194 0.2033 0.2290 -0.2151 0.2371 -0.1892 -0.1296 -0.2200 0.2032 0.2316 -0.1517 0.1579 0.1803 0.2521 0.1989 0.1989 0.1440 0.1692 0.1937 0.2110 -0.2181 -0.1692 0.2808 -0.1560 -0.1863 0.1691 -0.1926 0.2350 0.1339 -0.2219 0.2372 0.3891 -0.2439 0.1305 0.2205 0.2386 -0.2415 0.1620 -0.1405 0.1721 0.2268 -0.1663 0.1808 -0.1496 -0.1560 0.1676 -0.1505 0.2077 -0.1949 -0.2057 0.1953 0.1904 -0.1749 0.2354 -0.1813 -0.1777 -0.1778 0.2392 -0.2230 -0.1613 0.2034 -0.1813 0.1828 0.1836 0.1810 -0.2052 0.2351 0.2659 -0.1455 0.1400 0.2251 -0.2338 -0.1879 -0.2388 -0.1894 0.2088 0.1593 0.1360 -0.2198 0.1917 0.2295 0.2019 0.1576 -0.1767 0.1472 0.1858 0.1568 -0.1894 -0.2088 -0.1912 -0.1691 0.2122 0.2200 -0.1974 -0.1994 -0.2000 -0.1250 0.1199 -0.2154 0.2194 -0.1846 -0.2192 -0.2284 -0.1644 0.1656 -0.1802 0.2364 0.2058 -0.1408 0.1940 0.2094 -0.1583 0.2283 0.1652 0.1422 -0.2686 0.1835 -0.1276 -0.1630 0.2061 -0.1982 -0.1655 -0.1579 0.1533 -0.2365 0.1642 0.2311 0.2485 0.1713 -0.2665 0.2084 0.1848 -0.1636 0.2101 0.2093 0.2450 -0.1949 0.1853 -0.1703 -0.2251 0.2054 -0.1601 0.2007 -0.2091 0.1715 -0.1950 0.2633 0.2061 -0.2179 0.1844 -0.1912 -0.2631 0.2087 -0.1900 -0.1642 -0.1760 -0.2346 -0.2488 -0.1733 -0.1531 0.1258 0.1646 0.2047 0.1648 -0.1719 -0.1962 -0.2051 0.2008 -0.2401 0.2053 0.2028 0.2528 -0.2220 0.1760 0.2763 0.1794 -0.1455 -0.1451 -0.1439 -0.2209 -0.1775 0.2212 -0.2268 -0.2583 -0.2300 -0.1516 0.1142 -0.2078 -0.2160 -0.2163 0.1585 0.2247 0.1758 0.2733 -0.2041 0.1735 0.2074 -0.1621 -0.2328 -0.2378 0.1558 0.2249 0.1796 -0.2526 -0.2386 0.1581 -0.2509 -0.1557 -0.1969 0.1978 -0.1760 0.2025 0.2051 0.2300 -0.2133 -0.2439 -0.1921 0.2360 0.1612 0.1846 0.2147 0.2144 0.2457 -0.1643 0.2195 0.2657 -0.2244 -0.1457 0.1722 0.1914 0.2033 0.3329 0.1739 0.1927 -0.1688 0.1876 -0.1632 -0.2060 0.2138 0.1817 -0.1414 -0.1934 0.1923 0.1982 0.2343 -0.1769 0.2143 0.1590 -0.1422 0.1729 0.1779 0.1487 0.2112 -0.1775 -0.2513 -0.1666 -0.1301 0.2540 -0.1963 0.1738 -0.1241 0.2207 0.2354 -0.1877 -0.2626 -0.1963 -0.1913 0.1584 -0.1747 0.1959 -0.1993 -0.1401 -0.1894 0.1780 -0.2221 0.2163 -0.1372 0.2035 -0.2251 0.1935 -0.1965 0.1456 -0.1856 0.1646 -0.1571 -0.1572 -0.1530 0.1997 0.1843 -0.2060 -0.1777 0.1630 0.2550 0.1781 0.1861 0.2045 0.1434 -0.1651 0.3285 0.2613 0.1908 -0.2299 0.2447 0.1646 0.1824 -0.1499 0.2164 0.1449 0.1500 -0.1592 -0.1444 0.2539 0.1853 -0.1886 0.1657 -0.2159 0.2457 -0.2120 0.1882 0.1722 0.1677 0.1979 0.1821 0.1789 0.1815 -0.1540 0.2158 0.1926 0.2739 -0.1838 0.1688 -0.1421 -0.1994 -0.2010 0.1974 0.1560 -0.1904 0.1471 -0.3000 -0.1609 -0.1825 0.2194 0.2437 0.2623 0.1640 -0.1740 -0.1893 0.2005 -0.1940 -0.1893 -0.2105 -0.1833 0.1507 -0.1731 -0.1721 -0.1511 -0.1265 -0.1280 0.2635 0.1658 0.2129 -0.1782 0.2580 0.2318 -0.2205 0.2042 0.2115 0.1713 0.1570 0.2148 0.1954 0.1429 0.1939 0.1679 0.2323 0.1758 0.1521 0.1663 -0.1729 -0.1506 -0.1886 0.1791 0.1996 0.1658 -0.1950 -0.2567 0.1779 0.1927 0.2023 0.2061 -0.1318 0.1826 -0.1824 -0.1470 0.1546 -0.1869 -0.1760 0.1668 -0.1739 0.2804 0.1549 -0.2106 0.1743 -0.1547 0.3572 -0.1820 -0.1664 -0.1772 0.1828 -0.2379 0.1668 -0.2178 0.1561 0.2584 0.2030 -0.2320 0.1889 -0.1780 -0.2419 -0.1981 -0.2436 0.1729 0.2711 0.2011 -0.2424 -0.1819 0.2024 -0.2207 0.1457 -0.2247 -0.1789 -0.1861 -0.2157 -0.1456 0.2521 0.1412 0.2538 0.2091 -0.1967 0.1504 0.2105 -0.1587 0.1493 0.3027 0.2730 -0.1492 0.1669 -0.1701 0.1560 0.2816 0.1630 -0.1539 -0.1933 -0.1990 0.1405 0.2694 0.1860 0.2415 0.1540 0.1523 0.1860" HIT_INDICES="42 119 144 169 348 1208 1450 1468 1508 1914 2202 2222 2265 2295 2722 2823 2825 2968 3151 3404 3498 3571 3718 3844 3897 4071 4147 4148 4593 4643 4644 4873 5108 5142 5170 5181 5393 5706 5942 6009 6023 6190 6247 6343 6385 6497 6509 7373 7604 7680 8300 8681 8796 8933 9148 9178 9197 9413 9467 9574 9615 9837 10034 10057 10225 10245 10277 10707 10785 10787 10883 11009 11145 11350 11480 11509 11602 11626 11788 11895 12015 12043 12081 12100 12102 12136 12205 12381 12420 12493 12631 12696 12793 12914 13030 13057 13076" ES_PROFILE="0.0156 0.0283 0.0451 0.0617 0.0661 0.0158 0.0124 0.0262 0.0381 0.0207 0.0116 0.0231 0.0326 0.0431 0.0218 0.0252 0.0363 0.0361 0.0323 0.0222 0.0242 0.0274 0.0245 0.0228 0.0266 0.0204 0.0216 0.0285 -0.0002 0.0014 0.0068 -0.0061 -0.0202 -0.0190 -0.0173 -0.0144 -0.0277 -0.0497 -0.0665 -0.0706 -0.0706 -0.0830 -0.0871 -0.0943 -0.0972 -0.1053 -0.1057 -0.1694 -0.1837 -0.1859 -0.2283 -0.2514 -0.2536 -0.2572 -0.2661 -0.2608 -0.2546 -0.2630 -0.2588 -0.2585 -0.2529 -0.2607 -0.2660 -0.2579 -0.2605 -0.2517 -0.2437 -0.2651 -0.2592 -0.2475 -0.2427 -0.2399 -0.2375 -0.2397 -0.2358 -0.2240 -0.2169 -0.2044 -0.2021 -0.1952 -0.1890 -0.1757 -0.1630 -0.1488 -0.1333 -0.1201 -0.1095 -0.1065 -0.0928 -0.0816 -0.0749 -0.0624 -0.0519 -0.0430 -0.0331 -0.0164 0.0011" RANK_AT_ES="10706.0000" RANK_SCORE_AT_ES="-8022.0000"/>
[truncated: 4,359,594 more chars]
